# Supplementary material for: Deep coverage whole genome sequences and plasma lipoprotein(a) in individuals of European and African ancestries
Source: Nat Commun. 2018 Jul 4;9:2606. doi: 10.1038/s41467-018-04668-w (PMC6031652; doi:10.1038/s41467-018-04668-w)
Supplement: Supplementary file 4 — Supplementary Data 1 [file 41467_2018_4668_MOESM4_ESM.xlsx]

## Sheet: Sheet1
LASSO coefficients for 61 variants in KIV2-CN imputation model, ordered by their random forest importance
v	rsID	MAF (in FIN WGS)	Random Forest Importance	LASSO Coefficient (KIV2-CN / Allele)	Gene	Consq
6:161010118:A:G	["rs10455872"]	0.0339	11200	-7.79	LPA	intron_variant
6:161068192:A:G	["rs78822335"]	0.0943	7130	-4.17	LPA	intron_variant
6:161021648:G:C	["rs41270992"]	0.0626	5770	3.77	LPA	intron_variant
6:161013030:G:A	["rs77348928"]	0.122	5380	-1.56	LPA	intron_variant
6:161068320:C:G	["rs4708876"]	0.419	4370	-1.19	LPA	intron_variant
6:160991737:C:A	["rs142934541"]	0.0314	3350	4.85	LPA	intron_variant
6:161076598:G:GT	["rs200929434"]	0.0314	3300	0.01	LPA	intron_variant
6:160921969:G:A	["rs41267805"]	0.0743	3190	0.84	LPAL2	non_coding_transcript_exon_variant
6:161638914:GGTTTGTTCT:G	["rs3837009"]	0.467	2470	0.3	AGPAT4	intron_variant
6:160431017:C:CTTAA	["rs57778954"]	0.484	2060	-0.08	IGF2R	intron_variant
6:160939162:T:C	["rs3124786"]	0.491	1830	0.06	NA	intergenic_variant
6:161091952:C:T	["rs12055389"]	0.108	1690	0.82	RP1-81D8.4	intron_variant
6:160611544:A:G	["rs62440924"]	0.214	1620	0.01	SLC22A2	intron_variant
6:160767990:A:C	["rs3004078"]	0.0974	1460	-0.45	SLC22A3	upstream_gene_variant
6:161125454:T:C	["rs12212146"]	0.0611	1380	1.2	PLG	intron_variant
6:161111700:C:T	["rs186696265"]	0.0132	1360	-3.05	NA	intergenic_variant
6:161004491:G:A	["rs60700834"]	0.0573	1330	-0.82	LPA	intron_variant
6:160910517:T:A	["rs12214416"]	0.0508	1320	0.81	LPAL2	intron_variant
6:161856666:T:C	["rs190731320"]	0.0218	1300	1.03	PARK2	intron_variant
6:160954800:C:T	["rs143461353"]	0.0251	1280	-1.27	LPA	intron_variant
6:161099993:G:A	["rs62439762"]	0.015	1180	1.37	RP1-81D8.4	upstream_gene_variant
6:161158692:C:T	["rs190207147"]	0.0207	1170	1.6	PLG	intron_variant
6:160230911:A:G	["rs9365098"]	0.0373	1060	0.25	PNLDC1	intron_variant
6:160429737:A:G	["rs8191728"]	0.0408	1050	-0.25	IGF2R	intron_variant
6:161071982:G:A	["rs12212507"]	0.0326	1050	0.53	LPA	intron_variant
6:159486116:T:A	null	0.00337	1010	-8.35	RP1-111C20.3	intron_variant
6:160667056:T:C	["rs791578"]	0.0709	976	-0.25	SLC22A2	intron_variant
6:161233297:C:T	["rs117774213"]	0.0233	970	1.13	NA	intergenic_variant
6:161565731:C:G	["rs183869109"]	0.0227	967	0.88	AGPAT4	intron_variant
6:160703607:T:G	null	0.00203	966	1.44	PLG	intron_variant
6:160985501:T:C	["rs76000021"]	0.0092	896	-1.59	LPA	intron_variant
6:160091836:C:T	["rs71565748"]	0.00763	849	-1.84	SOD2	3_prime_UTR_variant
6:160801401:G:A	["rs531619201"]	0.00293	767	-4.12	SLC22A3	intron_variant
6:159877745:C:A	["rs193226979"]	0.00405	766	-0.27	NA	regulatory_region_variant
6:161008527:G:A	null	0.00225	761	6.22	LPA	intron_variant
6:160915695:C:A	["rs117370183"]	0.0599	741	-0.23	LPAL2	intron_variant
6:160988431:G:C	["rs148197223"]	0.031	699	0.65	LPA	intron_variant
6:160434842:C:CA	["rs11481286"]	0.00943	681	-1.88	IGF2R	intron_variant
6:159757438:A:T	null	0.00382	679	-0.27	NA	NA
6:161032149:T:C	["rs144005062"]	0.00314	677	-1.4	LPA	intron_variant
6:161534516:A:G	["rs118154734"]	0.0018	657	1.15	MAP3K4	intron_variant
6:159348537:G:A	["rs189214196"]	0.0117	592	-0.84	RNU6-293P	upstream_gene_variant
6:161169993:C:A	["rs11752864"]	0.00651	586	-1.75	PLG	intron_variant
6:162036041:A:C	["rs74716441"]	0.0175	564	-0.24	PARK2	intron_variant
6:160697866:C:G	["rs80067594"]	0.00314	562	-1.07	RP1-276N6.2	downstream_gene_variant
6:160874032:C:T	["rs112376176"]	0.0238	547	0.17	LPAL2	downstream_gene_variant
6:161141230:A:G	null	0.00317	545	-1.49	PLG	intron_variant
6:161590128:T:G	["rs73015452"]	0.00045	517	-0.09	AGPAT4	intron_variant
6:160947381:T:C	null	0.00607	507	-0.29	NA	intergenic_variant
6:161447447:A:G	["rs149851855"]	0.0196	502	-0.04	MAP3K4	intron_variant
6:160888473:A:AGCTCC	["rs551641295"]	0.00314	480	-2.47	LPAL2	intron_variant
6:160214984:C:T	["rs77444540"]	0.00564	462	-0.01	MRPL18	intron_variant
6:161376085:A:G	["rs73023832"]	0.000674	404	-5.19	RP3-428L16.1	intron_variant
6:161162290:A:G	["rs1835346"]	0.0132	352	-1.07	PLG	intron_variant
6:161830218:C:T	["rs182240816"]	0.00516	335	-0.24	PARK2	intron_variant
6:160877454:C:T	["rs187162356"]	0.00202	307	1.17	LPAL2	intron_variant
6:161204966:G:A	["rs539081621"]	0.00539	287	0.08	NA	intergenic_variant
6:159551840:G:A	null	0.00247	252	0.98	RP3-393E18.3	Upstream_gene_variant
6:160209891:G:A	null	0.00247	146	0.00265	TCP1	intron_variant
6:160194706:G:A	null	0.00247	133	0.59	ACAT2	intron_variant
6:160380550:C:T	["rs137966998"]	0.00247	131	1.45e-05	NA	regulatory_region_variant
