# Supplementary material for: Deep coverage whole genome sequences and plasma lipoprotein(a) in individuals of European and African ancestries
Source: Nat Commun. 2018 Jul 4;9:2606. doi: 10.1038/s41467-018-04668-w (PMC6031652; doi:10.1038/s41467-018-04668-w)
Supplement: Supplementary file 5 — Supplementary Data 2 [file 41467_2018_4668_MOESM5_ESM.xlsx]

## Sheet: Sheet1
Single variant results for Lp(a)-C, conditioned on KIV2-CN, with meta-analyzed P < 1e-4.
v	rsID	Gene	Consq	isIndel	KnownLocus_rsID	KnownLocus_Gene	MAF_Mean	META_Pval	META_Beta	META_SE	META_NS	JHS_Pval	JHS_Beta	JHS_SE	JHS_MAF	JHS_NS	EST_Pval	EST_Beta	EST_SE	EST_MAF	EST_NS	LOF	LOF_LOFTEE	LOF_MetaSVM_D	Liver_Enh_Prom	HetISq	HetChiSq	HetDF	HetPVal
6:161013013:T:C	["rs140570886"]	LPA	intron_variant	FALSE	rs12208357	LPA	0.0120646	3.338e-30	0.9994	0.0875	4766	0.006037	0.4205	0.153	0.00751	2598	3.296e-32	1.281	0.1067	0.01753	2168	0	NA	NA	NA	95.3	21.281	1	3.966e-06
6:161111700:C:T	["rs186696265"]	NA	intergenic_variant	FALSE	rs12208357	LPA	0.0102941	1.207e-29	1.0675	0.0944	4760	0.1073	0.3594	0.2231	0.00346	2598	7.984e-31	1.222	0.1042	0.0185	2162	0	NA	NA	NA	91.9	12.272	1	0.0004598
6:160997118:A:T	["rs74617384"]	LPA	intron_variant	FALSE	rs12208357	LPA	0.0295106	2.732e-27	0.657	0.0607	4761	2.451e-05	0.527	0.1247	0.01309	2598	3.524e-23	0.6974	0.06951	0.04924	2163	0	NA	NA	NA	29.8	1.425	1	0.2326
6:161010118:A:G	["rs10455872"]	LPA	intron_variant	FALSE	rs12208357	LPA	0.0295106	2.999e-27	0.6563	0.0607	4761	2.451e-05	0.527	0.1247	0.01309	2598	3.904e-23	0.6964	0.06948	0.04924	2163	0	NA	NA	NA	29	1.408	1	0.2353
6:160985526:G:A	["rs118039278"]	LPA	intron_variant	FALSE	rs12208357	LPA	0.0293871	1.923e-26	0.647	0.0608	4764	2.451e-05	0.527	0.1247	0.01309	2598	2.522e-22	0.6845	0.06965	0.04894	2166	0	NA	NA	NA	17.8	1.216	1	0.2702
6:161005610:C:T	["rs55730499"]	LPA	intron_variant	FALSE	rs12208357	LPA	0.0294551	6.767e-26	0.64	0.0608	4753	2.451e-05	0.527	0.1247	0.01309	2598	9.066e-22	0.6752	0.06966	0.04919	2155	0	NA	NA	NA	7.1	1.076	1	0.2995
6:161075384:AC:A	["rs71033586"]	LPA	intron_variant	TRUE	rs12208357	LPA	0.0170419	4.142e-24	0.7233	0.0714	4753	0.004849	0.4213	0.1494	0.00789	2598	5.042e-23	0.8128	0.08131	0.02807	2155	0	NA	NA	NA	81.1	5.298	1	0.02135
6:161079599:A:C	["rs138429428"]	LPA	intron_variant	FALSE	rs12208357	LPA	0.0317552	2.798e-23	0.7577	0.0762	2598	7.179e-23	0.7577	0.07623	0.03176	2598	NA	NA	NA	0	0	0	NA	NA	NA	0	0	0	1
6:160961137:T:C	["rs3798220","CM074331"]	LPA	missense_variant	FALSE	rs12208357	LPA	0.0148972	2.142e-22	0.7634	0.0784	4766	0.002517	0.4462	0.1476	0.00808	2598	2.256e-21	0.8881	0.09256	0.02306	2168	0	NA	0	NA	84.5	6.433	1	0.0112
6:160922870:A:G	["rs117733303"]	LPAL2	intron_variant	FALSE	rs12208357	LPA	0.0147985	2.377e-22	0.765	0.0787	4764	0.002983	0.4439	0.1493	0.00789	2598	2.196e-21	0.8884	0.09256	0.02308	2166	0	NA	NA	NA	84.4	6.403	1	0.01139
6:160910282:A:G	["rs9457927"]	LPAL2	intron_variant	FALSE	rs12208357	LPA	0.0146905	4.642e-22	0.7621	0.0789	4765	0.004739	0.4272	0.1511	0.0077	2598	2.33e-21	0.8878	0.09256	0.02307	2167	0	NA	NA	NA	85.2	6.757	1	0.009339
6:160751531:G:T	["rs9295128"]	NA	intergenic_variant	FALSE	rs12208357	LPA	0.0105981	6.109e-22	0.8974	0.0932	4765	0.1253	0.3671	0.2394	0.00308	2598	3.108e-22	0.9922	0.1012	0.01961	2167	0	NA	NA	NA	82.7	5.784	1	0.01617
1:109817590:G:T	["rs12740374","CR105220"]	CELSR2	3_prime_UTR_variant	FALSE	rs629301	SORT1	0.246476	1.051e-21	-0.2124	0.0222	4753	1.131e-19	-0.2716	0.02969	0.25808	2598	3.984e-05	-0.1375	0.03341	0.23248	2155	0	NA	NA	E	88.9	9.002	1	0.002697
6:160894878:T:C	["rs1510224"]	LPAL2	intron_variant	FALSE	rs12208357	LPA	0.0150021	2.153e-21	0.7424	0.0782	4766	0.009426	0.3793	0.146	0.00828	2598	2.199e-21	0.8884	0.09256	0.02306	2168	0	NA	NA	NA	88.5	8.673	1	0.003229
6:160941641:G:A	["rs7452960"]	NA	intergenic_variant	FALSE	rs12208357	LPA	0.0146162	4.139e-21	0.7471	0.0792	4755	0.002997	0.4437	0.1493	0.00789	2597	4.656e-20	0.866	0.09348	0.02271	2158	0	NA	NA	P	82.6	5.747	1	0.01651
6:160916058:C:T	["rs117791490"]	LPAL2	intron_variant	FALSE	rs12208357	LPA	0.0147028	4.236e-21	0.7444	0.079	4761	0.002663	0.4436	0.1475	0.00808	2598	5.077e-20	0.8653	0.0935	0.02265	2163	0	NA	NA	NA	82.8	5.831	1	0.01575
6:160986280:G:A	["rs190068306"]	LPA	intron_variant	FALSE	rs12208357	LPA	0.0340647	4.705e-21	0.696	0.0739	2598	1.005e-20	0.696	0.07392	0.03406	2598	NA	NA	NA	0	0	0	NA	NA	NA	0	0	0	1
6:161010151:G:A	["rs115739169"]	LPA	intron_variant	FALSE	rs12208357	LPA	0.0340647	4.705e-21	0.696	0.0739	2598	1.005e-20	0.696	0.07392	0.03406	2598	NA	NA	NA	0	0	0	NA	NA	NA	0	0	0	1
6:160853746:A:C	["rs4709431"]	SLC22A3	intron_variant	FALSE	rs12208357	LPA	0.0149003	4.845e-21	0.7381	0.0784	4765	0.01579	0.3564	0.1476	0.00808	2598	2.24e-21	0.8882	0.09256	0.02307	2167	0	NA	NA	NA	89.3	9.317	1	0.00227
6:160848743:G:A	["rs9457925"]	SLC22A3	intron_variant	FALSE	rs12208357	LPA	0.0150147	5.315e-21	0.7348	0.0781	4762	0.01579	0.3564	0.1476	0.00808	2598	2.659e-21	0.8821	0.09211	0.02334	2164	0	NA	NA	E	89	9.13	1	0.002515
6:160872151:C:T	["rs1810126"]	SLC22A3	3_prime_UTR_variant	FALSE	rs12208357	LPA	0.23514	8.392e-21	0.2185	0.0234	4761	1.704e-08	0.2242	0.03964	0.12895	2598	1.292e-13	0.2154	0.0289	0.36269	2163	0	NA	NA	NA	0	0.032	1	0.8576
6:161093624:C:T	["rs146703276"]	RP1-81D8.4	intron_variant	FALSE	rs12208357	LPA	0.032525	2.457e-20	0.697	0.0754	2598	4.97e-20	0.697	0.07543	0.03253	2598	NA	NA	NA	0	0	0	NA	NA	NA	0	0	0	1
1:109817192:A:G	["rs7528419"]	CELSR2	3_prime_UTR_variant	FALSE	rs629301	SORT1	0.258835	3.626e-20	-0.2009	0.0218	4754	2.218e-17	-0.2476	0.02899	0.27945	2598	2.722e-05	-0.1396	0.03321	0.234	2156	0	NA	NA	E	83.3	6.002	1	0.01429
6:160687412:T:G	["rs10080815"]	SLC22A2	intron_variant	FALSE	rs12208357	LPA	0.0145916	3.791e-20	0.7293	0.0793	4763	0.02677	0.327	0.1475	0.00828	2598	5.896e-21	0.893	0.09409	0.02217	2165	0	NA	NA	NA	90.4	10.466	1	0.001216
6:160921646:T:C	["rs140305354"]	LPAL2	intron_variant	FALSE	rs12208357	LPA	0.0306005	5.301e-20	0.698	0.0762	2598	1.056e-19	0.698	0.07622	0.0306	2598	NA	NA	NA	0	0	0	NA	NA	NA	0	0	0	1
6:160965934:C:A	["rs185579528"]	LPA	intron_variant	FALSE	rs12208357	LPA	0.0306005	8.888e-20	0.6941	0.0763	2598	1.717e-19	0.6941	0.07626	0.0306	2598	NA	NA	NA	0	0	0	NA	NA	NA	0	0	0	1
6:160967473:G:T	["rs11966156"]	LPA	intron_variant	FALSE	rs12208357	LPA	0.0306005	8.888e-20	0.6941	0.0763	2598	1.717e-19	0.6941	0.07626	0.0306	2598	NA	NA	NA	0	0	0	NA	NA	NA	0	0	0	1
6:160971934:G:A	["rs11969491"]	LPA	intron_variant	FALSE	rs12208357	LPA	0.0306005	8.888e-20	0.6941	0.0763	2598	1.717e-19	0.6941	0.07626	0.0306	2598	NA	NA	NA	0	0	0	NA	NA	NA	0	0	0	1
6:160976109:T:A	["rs143397923"]	LPA	intron_variant	FALSE	rs12208357	LPA	0.0306005	8.888e-20	0.6941	0.0763	2598	1.717e-19	0.6941	0.07626	0.0306	2598	NA	NA	NA	0	0	0	NA	NA	NA	0	0	0	1
6:161086362:G:T	["rs562851244"]	LPA	intron_variant	FALSE	rs12208357	LPA	0.0101476	1.204e-19	1.266	0.1396	2168	NA	NA	NA	0	0	2.579e-19	1.266	0.1396	0.01015	2168	0	NA	NA	NA	0	0	0	1
6:160923053:C:A	["rs146216350"]	LPAL2	intron_variant	FALSE	rs12208357	LPA	0.0307929	1.277e-19	0.6891	0.076	2598	2.476e-19	0.6891	0.07604	0.03079	2598	NA	NA	NA	0	0	0	NA	NA	NA	0	0	0	1
6:160928957:T:G	["rs180958503"]	LPAL2	intron_variant	FALSE	rs12208357	LPA	0.0307929	1.277e-19	0.6891	0.076	2598	2.476e-19	0.6891	0.07604	0.03079	2598	NA	NA	NA	0	0	0	NA	NA	NA	0	0	0	1
6:160929931:A:G	["rs148002566"]	LPAL2	intron_variant	FALSE	rs12208357	LPA	0.0307929	1.277e-19	0.6891	0.076	2598	2.476e-19	0.6891	0.07604	0.03079	2598	NA	NA	NA	0	0	0	NA	NA	NA	0	0	0	1
6:160939611:T:C	["rs138902218"]	NA	intergenic_variant	FALSE	rs12208357	LPA	0.0307929	1.277e-19	0.6891	0.076	2598	2.476e-19	0.6891	0.07604	0.03079	2598	NA	NA	NA	0	0	0	NA	NA	NA	0	0	0	1
6:160943432:C:T	["rs182142661"]	NA	intergenic_variant	FALSE	rs12208357	LPA	0.0307929	1.277e-19	0.6891	0.076	2598	2.476e-19	0.6891	0.07604	0.03079	2598	NA	NA	NA	0	0	0	NA	NA	NA	0	0	0	1
6:160948184:A:G	["rs182269305"]	LPA	downstream_gene_variant	FALSE	rs12208357	LPA	0.0307929	1.277e-19	0.6891	0.076	2598	2.476e-19	0.6891	0.07604	0.03079	2598	NA	NA	NA	0	0	0	NA	NA	NA	0	0	0	1
6:160954924:A:G	["rs183165077"]	LPA	intron_variant	FALSE	rs12208357	LPA	0.0307929	1.277e-19	0.6891	0.076	2598	2.476e-19	0.6891	0.07604	0.03079	2598	NA	NA	NA	0	0	0	NA	NA	E	0	0	0	1
6:160958475:G:A	["rs149397737"]	LPA	intron_variant	FALSE	rs12208357	LPA	0.0307929	1.277e-19	0.6891	0.076	2598	2.476e-19	0.6891	0.07604	0.03079	2598	NA	NA	NA	0	0	0	NA	NA	NA	0	0	0	1
6:160964071:T:C	["rs185642817"]	LPA	intron_variant	FALSE	rs12208357	LPA	0.0307929	1.277e-19	0.6891	0.076	2598	2.476e-19	0.6891	0.07604	0.03079	2598	NA	NA	NA	0	0	0	NA	NA	NA	0	0	0	1
6:160759553:C:G	["rs9457906"]	NA	intergenic_variant	FALSE	rs12208357	LPA	0.0147121	1.683e-19	0.7146	0.0791	4758	0.02359	0.3304	0.1459	0.00847	2598	3.719e-20	0.8747	0.09417	0.02222	2160	0	NA	NA	NA	89.8	9.825	1	0.001722
6:160968875:A:G	["rs41264850"]	LPA	synonymous_variant	FALSE	rs12208357	LPA	0.0315627	1.72e-19	0.6785	0.0751	2598	3.264e-19	0.6785	0.07514	0.03156	2598	NA	NA	NA	0	0	0	NA	NA	NA	0	0	0	1
6:160973136:G:T	["rs111651183"]	LPA	intron_variant	FALSE	rs12208357	LPA	0.0315627	1.72e-19	0.6785	0.0751	2598	3.264e-19	0.6785	0.07514	0.03156	2598	NA	NA	NA	0	0	0	NA	NA	NA	0	0	0	1
6:161108144:C:A	["rs2315065"]	NA	intergenic_variant	FALSE	rs12208357	LPA	0.0394544	1.841e-19	0.448	0.0497	4765	1.03e-05	0.462	0.1045	0.01809	2598	5.716e-15	0.4439	0.05643	0.06507	2167	0	NA	NA	NA	0	0.023	1	0.8789
6:160945416:T:A	["rs112151788"]	NA	intergenic_variant	FALSE	rs12208357	LPA	0.0317552	2.449e-19	0.6737	0.0749	2598	4.643e-19	0.6737	0.07493	0.03176	2598	NA	NA	NA	0	0	0	NA	NA	NA	0	0	0	1
6:160954895:T:C	["rs113514170"]	LPA	intron_variant	FALSE	rs12208357	LPA	0.0317552	2.449e-19	0.6737	0.0749	2598	4.643e-19	0.6737	0.07493	0.03176	2598	NA	NA	NA	0	0	0	NA	NA	E	0	0	0	1
6:160751123:C:A	["rs9295127"]	NA	intergenic_variant	FALSE	rs12208357	LPA	0.0143279	2.856e-19	0.7197	0.0802	4746	0.05778	0.2939	0.1548	0.00751	2598	2.311e-20	0.8759	0.09376	0.02258	2148	0	NA	NA	NA	90.3	10.341	1	0.001301
6:160816409:T:C	["rs1510226"]	SLC22A3	intron_variant	FALSE	rs12208357	LPA	0.0145794	5.277e-19	0.7056	0.0792	4767	0.06851	0.2665	0.1462	0.00828	2598	1.112e-20	0.8882	0.09427	0.02213	2169	0	NA	NA	NA	92.2	12.772	1	0.0003518
6:161090809:C:A	["rs147235147"]	RP1-81D8.4	intron_variant	FALSE	rs12208357	LPA	0.0369515	8.718e-19	0.629	0.0711	2598	1.591e-18	0.629	0.07107	0.03695	2598	NA	NA	NA	0	0	0	NA	NA	NA	0	0	0	1
6:160979173:A:G	["rs190587019"]	LPA	intron_variant	FALSE	rs12208357	LPA	0.028291	2.436e-18	0.7009	0.0802	2598	4.323e-18	0.7009	0.08024	0.02829	2598	NA	NA	NA	0	0	0	NA	NA	NA	0	0	0	1
6:160978281:A:G	["rs189122446"]	LPA	intron_variant	FALSE	rs12208357	LPA	0.0286759	2.774e-18	0.6903	0.0792	2598	4.829e-18	0.6903	0.07916	0.02868	2598	NA	NA	NA	0	0	0	NA	NA	NA	0	0	0	1
6:161032024:C:A	["rs11961303"]	LPA	intron_variant	FALSE	rs12208357	LPA	0.041378	4.552e-18	0.5785	0.0668	2598	7.856e-18	0.5785	0.06677	0.04138	2598	NA	NA	NA	0	0	0	NA	NA	NA	0	0	0	1
6:161123451:T:C	["rs4252185"]	PLG	intron_variant	FALSE	rs12208357	LPA	0.0406965	2.458e-17	0.4105	0.0485	4767	4.312e-05	0.3809	0.09296	0.02156	2598	1.661e-13	0.4215	0.05679	0.06362	2169	0	NA	NA	NA	0	0.139	1	0.7094
6:160926082:T:C	["rs4708870"]	LPAL2	intron_variant	FALSE	rs12208357	LPA	0.0499685	3.226e-17	0.3669	0.0435	4763	0.003621	0.2862	0.09828	0.01925	2598	2.524e-15	0.3865	0.04848	0.08684	2165	0	NA	NA	NA	0	0.838	1	0.3601
6:160929904:A:G	["rs9457931"]	LPAL2	intron_variant	FALSE	rs12208357	LPA	0.050063	4.914e-17	0.3645	0.0434	4764	0.003621	0.2862	0.09828	0.01925	2598	3.842e-15	0.3835	0.04844	0.08703	2166	0	NA	NA	NA	0	0.789	1	0.3745
6:160711018:G:A	["rs3125060"]	NA	intergenic_variant	FALSE	rs12208357	LPA	0.199075	1.331e-16	0.2053	0.0248	4757	1.257e-08	0.1762	0.03086	0.25635	2598	7.102e-10	0.2588	0.0418	0.13015	2159	0	NA	NA	NA	60.4	2.527	1	0.1119
6:160980981:T:A	["rs11970415"]	LPA	intron_variant	FALSE	rs12208357	LPA	0.0458045	1.686e-16	0.5281	0.0641	2598	2.649e-16	0.5281	0.06407	0.0458	2598	NA	NA	NA	0	0	0	NA	NA	NA	0	0	0	1
6:160981155:C:T	["rs149156535"]	LPA	intron_variant	FALSE	rs12208357	LPA	0.0458045	1.686e-16	0.5281	0.0641	2598	2.649e-16	0.5281	0.06407	0.0458	2598	NA	NA	NA	0	0	0	NA	NA	NA	0	0	0	1
6:160996642:A:G	["rs150114822"]	LPA	intron_variant	FALSE	rs12208357	LPA	0.0458045	1.686e-16	0.5281	0.0641	2598	2.649e-16	0.5281	0.06407	0.0458	2598	NA	NA	NA	0	0	0	NA	NA	NA	0	0	0	1
6:160875009:G:A	["rs192868566"]	LPAL2	intron_variant	FALSE	rs12208357	LPA	0.0294457	2.074e-16	0.6469	0.0787	2598	3.244e-16	0.6469	0.07872	0.02945	2598	NA	NA	NA	0	0	0	NA	NA	NA	0	0	0	1
6:160875149:C:T	["rs142833670"]	LPAL2	intron_variant	FALSE	rs12208357	LPA	0.0294457	2.074e-16	0.6469	0.0787	2598	3.244e-16	0.6469	0.07872	0.02945	2598	NA	NA	NA	0	0	0	NA	NA	NA	0	0	0	1
6:160864004:T:C	["rs11962480"]	SLC22A3	intron_variant	FALSE	rs12208357	LPA	0.0298306	2.224e-16	0.6423	0.0782	2598	3.449e-16	0.6423	0.07824	0.02983	2598	NA	NA	NA	0	0	0	NA	NA	NA	0	0	0	1
6:160866252:G:T	["rs189028476"]	SLC22A3	intron_variant	FALSE	rs12208357	LPA	0.0296382	2.408e-16	0.6436	0.0785	2598	3.763e-16	0.6436	0.07849	0.02964	2598	NA	NA	NA	0	0	0	NA	NA	NA	0	0	0	1
6:160902487:C:T	["rs181696823"]	LPAL2	intron_variant	FALSE	rs12208357	LPA	0.0284834	3.238e-16	0.6457	0.0791	2598	5.013e-16	0.6457	0.07909	0.02848	2598	NA	NA	NA	0	0	0	NA	NA	NA	0	0	0	1
6:160911630:GAAGA:G	["rs571400170"]	LPAL2	intron_variant	TRUE	rs12208357	LPA	0.0284834	3.238e-16	0.6457	0.0791	2598	5.013e-16	0.6457	0.07909	0.02848	2598	NA	NA	NA	0	0	0	NA	NA	NA	0	0	0	1
6:160915506:C:A	["rs146879012"]	LPAL2	intron_variant	FALSE	rs12208357	LPA	0.0284834	3.238e-16	0.6457	0.0791	2598	5.013e-16	0.6457	0.07909	0.02848	2598	NA	NA	NA	0	0	0	NA	NA	NA	0	0	0	1
6:160917605:C:T	["rs140941720"]	LPAL2	intron_variant	FALSE	rs12208357	LPA	0.0284834	3.238e-16	0.6457	0.0791	2598	5.013e-16	0.6457	0.07909	0.02848	2598	NA	NA	NA	0	0	0	NA	NA	NA	0	0	0	1
6:160546438:C:T	["rs200099070"]	SLC22A1	intron_variant	FALSE	rs12208357	LPA	0.015787	3.603e-16	0.9219	0.1131	2122	NA	NA	NA	0	0	5.942e-16	0.9219	0.1131	0.01579	2122	0	NA	NA	NA	0	0	0	1
6:160878078:G:A	["rs149565105"]	LPAL2	intron_variant	FALSE	rs12208357	LPA	0.0288684	3.615e-16	0.6475	0.0794	2598	5.565e-16	0.6475	0.07944	0.02887	2598	NA	NA	NA	0	0	0	NA	NA	NA	0	0	0	1
6:160880573:ACAT:A	["rs561891151"]	LPAL2	intron_variant	TRUE	rs12208357	LPA	0.0288684	3.615e-16	0.6475	0.0794	2598	5.565e-16	0.6475	0.07944	0.02887	2598	NA	NA	NA	0	0	0	NA	NA	NA	0	0	0	1
6:160881438:T:C	["rs11970728"]	LPAL2	intron_variant	FALSE	rs12208357	LPA	0.0288684	3.615e-16	0.6475	0.0794	2598	5.565e-16	0.6475	0.07944	0.02887	2598	NA	NA	NA	0	0	0	NA	NA	NA	0	0	0	1
6:161031660:C:T	["rs115848955"]	LPA	intron_variant	FALSE	rs12208357	LPA	0.0590839	5.269e-16	0.4564	0.0563	2598	8.042e-16	0.4564	0.05631	0.05908	2598	NA	NA	NA	0	0	0	NA	NA	NA	0	0	0	1
6:161014761:C:T	["rs41271042"]	LPA	intron_variant	FALSE	rs12208357	LPA	0.0461894	5.405e-16	0.5178	0.0639	2598	8.234e-16	0.5178	0.06391	0.04619	2598	NA	NA	NA	0	0	0	NA	NA	NA	0	0	0	1
6:160919463:G:A	["rs145968915"]	LPAL2	intron_variant	FALSE	rs12208357	LPA	0.028291	7.711e-16	0.6397	0.0794	2598	1.167e-15	0.6397	0.07938	0.02829	2598	NA	NA	NA	0	0	0	NA	NA	NA	0	0	0	1
6:160888787:G:A	["rs141330106"]	LPAL2	intron_variant	FALSE	rs12208357	LPA	0.0290608	8.028e-16	0.6381	0.0792	2598	1.212e-15	0.6381	0.07923	0.02906	2598	NA	NA	NA	0	0	0	NA	NA	NA	0	0	0	1
6:160889816:T:C	["rs180953638"]	LPAL2	intron_variant	FALSE	rs12208357	LPA	0.0279061	8.129e-16	0.6474	0.0804	2598	1.223e-15	0.6474	0.0804	0.02791	2598	NA	NA	NA	0	0	0	NA	NA	NA	0	0	0	1
6:160889898:T:C	["rs185414370"]	LPAL2	intron_variant	FALSE	rs12208357	LPA	0.0279061	8.129e-16	0.6474	0.0804	2598	1.223e-15	0.6474	0.0804	0.02791	2598	NA	NA	NA	0	0	0	NA	NA	NA	0	0	0	1
6:160869708:ATTCT:A	["rs71800295"]	SLC22A3	intron_variant	TRUE	rs12208357	LPA	0.206321	1.025e-15	0.2025	0.0252	4762	0.01547	0.1225	0.05056	0.07852	2598	5.975e-15	0.229	0.02912	0.35975	2164	0	NA	NA	NA	70	3.332	1	0.06795
6:160908935:C:T	["rs148179001"]	LPAL2	intron_variant	FALSE	rs12208357	LPA	0.0290608	1.316e-15	0.6253	0.0782	2598	1.958e-15	0.6253	0.07823	0.02906	2598	NA	NA	NA	0	0	0	NA	NA	NA	0	0	0	1
6:160858512:C:T	["rs144605497"]	SLC22A3	intron_variant	FALSE	rs12208357	LPA	0.0296382	1.432e-15	0.6268	0.0785	2598	2.128e-15	0.6268	0.07852	0.02964	2598	NA	NA	NA	0	0	0	NA	NA	NA	0	0	0	1
6:160861295:G:C	["rs137983387"]	SLC22A3	intron_variant	FALSE	rs12208357	LPA	0.0296382	1.432e-15	0.6268	0.0785	2598	2.128e-15	0.6268	0.07852	0.02964	2598	NA	NA	NA	0	0	0	NA	NA	NA	0	0	0	1
6:160862970:T:A	["rs143290205"]	SLC22A3	intron_variant	FALSE	rs12208357	LPA	0.0296382	1.432e-15	0.6268	0.0785	2598	2.128e-15	0.6268	0.07852	0.02964	2598	NA	NA	NA	0	0	0	NA	NA	NA	0	0	0	1
6:160862998:G:A	["rs147540324"]	SLC22A3	intron_variant	FALSE	rs12208357	LPA	0.0296382	1.432e-15	0.6268	0.0785	2598	2.128e-15	0.6268	0.07852	0.02964	2598	NA	NA	NA	0	0	0	NA	NA	NA	0	0	0	1
6:161121184:G:A	["rs4252044"]	RP1-81D8.3	intron_variant	FALSE	rs12208357	LPA	0.0273287	1.962e-15	0.6525	0.0821	2598	2.884e-15	0.6525	0.08214	0.02733	2598	NA	NA	NA	0	0	0	NA	NA	NA	0	0	0	1
6:161087440:G:A	["rs41269135"]	RP1-81D8.4	intron_variant	FALSE	rs12208357	LPA	0.0538876	2.584e-15	0.4703	0.0595	2598	3.777e-15	0.4703	0.05946	0.05389	2598	NA	NA	NA	0	0	0	NA	NA	NA	0	0	0	1
6:160884275:C:T	["rs2063346"]	LPAL2	intron_variant	FALSE	rs12208357	LPA	0.213115	2.975e-15	0.1951	0.0247	4758	0.02438	0.1092	0.04849	0.08622	2598	7.01e-15	0.2253	0.02874	0.36574	2160	0	NA	NA	NA	76.4	4.242	1	0.03943
6:160883294:T:C	["rs3106162"]	LPAL2	intron_variant	FALSE	rs12208357	LPA	0.209393	3.116e-15	0.1969	0.025	4759	0.02287	0.1146	0.05031	0.07948	2598	1.112e-14	0.2238	0.02876	0.36557	2161	0	NA	NA	NA	71.8	3.551	1	0.05951
6:160689257:T:C	["rs7756836"]	RP1-276N6.2	upstream_gene_variant	FALSE	rs12208357	LPA	0.161206	3.349e-15	0.2101	0.0267	4761	1.276e-07	0.1776	0.03352	0.19938	2598	1.775e-09	0.266	0.04401	0.11535	2163	0	NA	NA	NA	60.8	2.553	1	0.1101
6:160867159:G:A	["rs9355288"]	SLC22A3	intron_variant	FALSE	rs12208357	LPA	0.210101	9.611e-15	0.1926	0.0249	4762	0.01762	0.1163	0.04896	0.08391	2598	4.8e-14	0.2192	0.02888	0.3616	2164	0	NA	NA	NA	69.5	3.277	1	0.07026
6:160865645:G:C	["rs7769879"]	SLC22A3	intron_variant	FALSE	rs12208357	LPA	0.206976	9.857e-15	0.1942	0.0251	4759	0.0162	0.1222	0.05079	0.07756	2598	7.127e-14	0.2175	0.02886	0.36256	2161	0	NA	NA	NA	62.4	2.661	1	0.1028
6:160863532:T:C	["rs2048327"]	SLC22A3	intron_variant	FALSE	rs12208357	LPA	0.209095	1.046e-14	0.1927	0.0249	4761	0.02	0.1152	0.04947	0.08218	2598	4.687e-14	0.2191	0.02885	0.36153	2163	0	NA	NA	NA	69.6	3.292	1	0.06963
6:160882029:G:A	["rs2063347"]	LPAL2	intron_variant	FALSE	rs12208357	LPA	0.214301	1.129e-14	0.1908	0.0247	4762	0.02244	0.1106	0.0484	0.08661	2598	3.604e-14	0.219	0.02872	0.36761	2164	0	NA	NA	NA	73	3.71	1	0.05409
1:109817838:T:C	["rs660240"]	CELSR2	3_prime_UTR_variant	FALSE	rs629301	SORT1	0.301324	1.52e-14	0.1633	0.0212	4759	1.569e-10	0.1765	0.02748	0.36008	2598	1.859e-05	0.1436	0.03348	0.23068	2161	0	NA	NA	E	0	0.577	1	0.4475
6:160872652:G:A	["rs3088442"]	SLC22A3	3_prime_UTR_variant	FALSE	rs12208357	LPA	0.210355	1.534e-14	0.1912	0.0249	4761	0.01762	0.1163	0.04896	0.08391	2598	8.035e-14	0.2172	0.02888	0.36223	2163	0	NA	NA	NA	68.3	3.151	1	0.07589
6:160868687:GC:G	["rs3918287"]	SLC22A3	intron_variant	TRUE	rs12208357	LPA	0.21025	1.937e-14	0.1907	0.0249	4761	0.01762	0.1163	0.04896	0.08391	2598	1.007e-13	0.2167	0.02894	0.362	2163	0	NA	NA	NA	67.9	3.116	1	0.07751
6:160868654:C:T	["rs3918285"]	SLC22A3	intron_variant	FALSE	rs12208357	LPA	0.210366	2.367e-14	0.1902	0.0249	4756	0.01762	0.1163	0.04896	0.08391	2598	1.26e-13	0.216	0.02896	0.3626	2158	0	NA	NA	NA	67.4	3.072	1	0.07965
1:109818306:G:T	["rs629301"]	CELSR2	3_prime_UTR_variant	FALSE	rs629301	SORT1	0.306408	2.636e-14	0.1613	0.0212	4760	2.724e-10	0.174	0.02745	0.36836	2598	1.926e-05	0.1426	0.0333	0.23196	2162	0	NA	NA	NA	0	0.529	1	0.4669
6:160859678:T:C	["rs148864600"]	SLC22A3	intron_variant	FALSE	rs12208357	LPA	0.0277136	2.753e-14	0.6172	0.0811	2598	3.815e-14	0.6172	0.08111	0.02771	2598	NA	NA	NA	0	0	0	NA	NA	NA	0	0	0	1
6:160887298:GACCAGTACCAGT:G	["rs11267696"]	LPAL2	intron_variant	TRUE	rs12208357	LPA	0.361742	3.113e-14	0.2212	0.0291	2159	NA	NA	NA	0	0	4.651e-14	0.2212	0.02913	0.36174	2159	0	NA	NA	NA	0	0	0	1
6:160868668:A:G	["rs3918286"]	SLC22A3	intron_variant	FALSE	rs12208357	LPA	0.210277	3.906e-14	0.1886	0.0249	4758	0.01762	0.1163	0.04896	0.08391	2598	2.223e-13	0.2139	0.02897	0.36227	2160	0	NA	NA	NA	66	2.943	1	0.08623
1:109818530:C:T	["rs646776"]	PSRC1	downstream_gene_variant	FALSE	rs629301	SORT1	0.306401	4.389e-14	0.1598	0.0212	4765	4.112e-10	0.1726	0.02751	0.36759	2598	2.12e-05	0.1412	0.03314	0.23304	2167	0	NA	NA	E	0	0.531	1	0.466
6:161000427:T:C	["rs41272128"]	LPA	intron_variant	FALSE	rs12208357	LPA	0.0623557	6.187e-14	0.4146	0.0553	2598	8.438e-14	0.4146	0.05525	0.06236	2598	NA	NA	NA	0	0	0	NA	NA	NA	0	0	0	1
1:109815252:A:G	["rs611917"]	CELSR2	intron_variant	FALSE	rs629301	SORT1	0.342686	6.238e-14	-0.1509	0.0201	4758	3.276e-13	-0.2011	0.02748	0.34758	2598	0.00165	-0.093	0.02952	0.33681	2160	0	NA	NA	NA	86.1	7.184	1	0.007355
6:161019440:A:C	["rs41271018"]	LPA	intron_variant	FALSE	rs12208357	LPA	0.0590839	9.292e-14	0.4223	0.0567	2598	1.256e-13	0.4223	0.05668	0.05908	2598	NA	NA	NA	0	0	0	NA	NA	NA	0	0	0	1
6:161019856:G:C	["rs41271006"]	LPA	intron_variant	FALSE	rs12208357	LPA	0.0590839	9.292e-14	0.4223	0.0567	2598	1.256e-13	0.4223	0.05668	0.05908	2598	NA	NA	NA	0	0	0	NA	NA	NA	0	0	0	1
6:161070990:G:A	["rs7759633"]	LPA	intron_variant	FALSE	rs12208357	LPA	0.0723284	9.328e-14	-0.2922	0.0392	4763	0.001114	-0.2273	0.06965	0.04003	2598	1.443e-11	-0.3224	0.04747	0.11109	2165	0	NA	NA	NA	21.4	1.273	1	0.2592
6:161031577:G:A	["rs76249505"]	LPA	intron_variant	FALSE	rs12208357	LPA	0.0725383	9.354e-14	-0.292	0.0392	4763	0.001126	-0.2271	0.06965	0.04005	2597	1.411e-11	-0.3221	0.04742	0.1115	2166	0	NA	NA	NA	21.3	1.271	1	0.2595
6:160850991:G:A	["rs150152039"]	SLC22A3	intron_variant	FALSE	rs12208357	LPA	0.0284834	9.991e-14	0.5961	0.0801	2598	1.347e-13	0.5961	0.08011	0.02848	2598	NA	NA	NA	0	0	0	NA	NA	NA	0	0	0	1
6:160851722:C:A	["rs11968188","rs375595384"]	SLC22A3	intron_variant	FALSE	rs12208357	LPA	0.0284834	9.991e-14	0.5961	0.0801	2598	1.347e-13	0.5961	0.08011	0.02848	2598	NA	NA	NA	0	0	0	NA	NA	E	0	0	0	1
6:160852510:C:A	["rs149331607"]	SLC22A3	intron_variant	FALSE	rs12208357	LPA	0.0284834	9.991e-14	0.5961	0.0801	2598	1.347e-13	0.5961	0.08011	0.02848	2598	NA	NA	NA	0	0	0	NA	NA	E	0	0	0	1
6:161025797:T:C	["rs78347018"]	LPA	intron_variant	FALSE	rs12208357	LPA	0.0724638	1.19e-13	-0.2911	0.0392	4761	0.001114	-0.2273	0.06965	0.04003	2598	1.862e-11	-0.3207	0.04749	0.11142	2163	0	NA	NA	NA	18.5	1.228	1	0.2679
6:161091168:A:G	["rs75167652"]	RP1-81D8.4	intron_variant	FALSE	rs12208357	LPA	0.0646244	1.348e-13	-0.3074	0.0415	4766	0.0083	-0.2291	0.08674	0.02579	2598	3.634e-12	-0.3307	0.04731	0.11116	2168	0	NA	NA	NA	5.4	1.057	1	0.3038
6:161185110:AG:A	["rs553736233"]	NA	intergenic_variant	TRUE	rs12208357	LPA	0.0133826	1.552e-13	0.9029	0.1223	2167	NA	NA	NA	0	0	2.268e-13	0.9029	0.1223	0.01338	2167	0	NA	NA	NA	0	0	0	1
6:161070455:C:T	["rs41269878"]	LPA	intron_variant	FALSE	rs12208357	LPA	0.0645602	1.555e-13	-0.308	0.0417	4763	0.003383	-0.2568	0.08755	0.0254	2598	1.287e-11	-0.323	0.04745	0.11155	2165	0	NA	NA	NA	0	0.442	1	0.5062
6:160424890:G:A	["rs144078421"]	AIRN	non_coding_transcript_exon_variant	FALSE	rs12208357	LPA	0.0104013	2.194e-13	0.689	0.0939	4759	0.3926	0.1911	0.2235	0.00346	2598	2.267e-14	0.7958	0.1035	0.01874	2161	0	NA	NA	NA	83.4	6.028	1	0.01408
6:161073464:T:C	["rs74865159"]	LPA	intron_variant	FALSE	rs12208357	LPA	0.0645466	2.249e-13	-0.3056	0.0417	4764	0.005026	-0.2449	0.08724	0.0256	2598	1.184e-11	-0.3235	0.04743	0.11127	2166	0	NA	NA	NA	0	0.627	1	0.4286
6:161068192:A:G	["rs78822335"]	LPA	intron_variant	FALSE	rs12208357	LPA	0.0645229	2.303e-13	-0.3055	0.0417	4758	0.005026	-0.2449	0.08724	0.0256	2598	1.212e-11	-0.3234	0.04744	0.11134	2160	0	NA	NA	NA	0	0.625	1	0.4292
6:160434842:C:CA	["rs11481286"]	IGF2R	intron_variant	TRUE	rs12208357	LPA	0.0107075	2.651e-13	0.6767	0.0926	4763	0.2113	0.2792	0.2233	0.00346	2598	1.201e-13	0.7591	0.1017	0.0194	2165	0	NA	NA	NA	73.9	3.825	1	0.05048
6:161023345:T:C	["rs79263878"]	LPA	intron_variant	FALSE	rs12208357	LPA	0.0645737	2.918e-13	-0.3043	0.0417	4762	0.005026	-0.2449	0.08724	0.0256	2598	1.543e-11	-0.3219	0.04747	0.11137	2164	0	NA	NA	NA	0	0.601	1	0.4382
6:160976620:C:T	["rs73014164"]	LPA	intron_variant	FALSE	rs12208357	LPA	0.0881548	2.964e-13	-0.26	0.0356	4753	0.0002823	-0.2781	0.07647	0.0331	2598	2.965e-10	-0.255	0.04028	0.15452	2155	0	NA	NA	NA	0	0.071	1	0.7893
6:160957762:C:T	["rs73012278"]	LPA	intron_variant	FALSE	rs12208357	LPA	0.0880067	3.006e-13	-0.2601	0.0357	4761	0.0002823	-0.2781	0.07647	0.0331	2598	3.012e-10	-0.2551	0.04031	0.15395	2163	0	NA	NA	NA	0	0.071	1	0.7902
6:161030231:C:A	["rs75692336"]	LPA	intron_variant	FALSE	rs12208357	LPA	0.064638	3.219e-13	-0.3036	0.0417	4765	0.005026	-0.2449	0.08724	0.0256	2598	1.69e-11	-0.3209	0.04743	0.11144	2167	0	NA	NA	NA	0	0.586	1	0.4441
6:161079003:T:A	["rs77186616"]	LPA	intron_variant	FALSE	rs12208357	LPA	0.0646008	3.489e-13	-0.3034	0.0417	4760	0.004119	-0.2514	0.08755	0.0254	2598	2.378e-11	-0.3186	0.04743	0.1117	2162	0	NA	NA	NA	0	0.455	1	0.4997
6:161068607:T:C	["rs12526465"]	LPA	intron_variant	FALSE	rs12208357	LPA	0.0724501	3.829e-13	-0.2851	0.0393	4755	0.002026	-0.2152	0.06965	0.04003	2598	2.988e-11	-0.3177	0.04754	0.1115	2157	0	NA	NA	NA	32.3	1.477	1	0.2242
6:161094269:G:T	["rs79741405"]	RP1-81D8.4	intron_variant	FALSE	rs12208357	LPA	0.069255	4.012e-13	-0.2904	0.04	4765	0.0171	-0.2017	0.08452	0.02714	2598	4.713e-12	-0.316	0.04544	0.11975	2167	0	NA	NA	NA	29.5	1.419	1	0.2336
6:160986915:A:C	["rs6938647"]	LPA	intron_variant	FALSE	rs12208357	LPA	0.122325	4.275e-13	0.2194	0.0303	4766	2.854e-05	0.2891	0.06895	0.04003	2598	2.095e-09	0.2027	0.03369	0.22094	2168	0	NA	NA	NA	21.1	1.268	1	0.2602
6:160980032:A:C	["rs75111619"]	LPA	intron_variant	FALSE	rs12208357	LPA	0.0775597	4.503e-13	0.3606	0.0498	2598	5.913e-13	0.3606	0.04981	0.07756	2598	NA	NA	NA	0	0	0	NA	NA	NA	0	0	0	1
6:161083025:G:A	["rs80106498"]	LPA	intron_variant	FALSE	rs12208357	LPA	0.0644146	4.769e-13	-0.3017	0.0417	4766	0.0069	-0.2372	0.08775	0.02521	2598	1.79e-11	-0.3206	0.04743	0.11139	2168	0	NA	NA	NA	0	0.699	1	0.4031
6:160851723:T:G	["rs11961446"]	SLC22A3	intron_variant	FALSE	rs12208357	LPA	0.0265589	5.019e-13	0.5972	0.0827	2598	6.598e-13	0.5972	0.08266	0.02656	2598	NA	NA	NA	0	0	0	NA	NA	E	0	0	0	1
6:161009494:T:C	["rs113572208"]	LPA	intron_variant	FALSE	rs12208357	LPA	0.0688931	5.757e-13	-0.293	0.0407	4761	0.00551	-0.2475	0.0891	0.02483	2598	3.161e-11	-0.305	0.0457	0.12182	2163	0	NA	NA	NA	0	0.33	1	0.5658
6:161015613:G:A	["rs41271032"]	LPA	intron_variant	FALSE	rs12208357	LPA	0.0644727	6.716e-13	0.3913	0.0545	2598	8.701e-13	0.3913	0.05446	0.06447	2598	NA	NA	NA	0	0	0	NA	NA	NA	0	0	0	1
6:160906440:A:G	["rs2941382"]	LPAL2	intron_variant	FALSE	rs12208357	LPA	0.0970384	7.509e-13	0.2391	0.0333	4761	0.0001537	0.2242	0.05915	0.05093	2592	1.31e-09	0.246	0.04037	0.15214	2169	0	NA	NA	NA	0	0.093	1	0.7608
6:161096802:A:T	["rs140818695"]	RP1-81D8.4	intron_variant	FALSE	rs12208357	LPA	0.0696747	7.584e-13	-0.2861	0.0399	4765	0.02563	-0.1863	0.08342	0.02791	2598	4.981e-12	-0.3158	0.04546	0.11975	2167	0	NA	NA	NA	46.2	1.858	1	0.1728
6:160985107:A:G	["rs113461388"]	LPA	intron_variant	FALSE	rs12208357	LPA	0.0679336	7.639e-13	-0.293	0.0409	4762	0.01338	-0.2242	0.09058	0.02406	2598	1.53e-11	-0.3106	0.04581	0.12061	2164	0	NA	NA	NA	0	0.725	1	0.3947
6:160983362:C:T	["rs12526589"]	LPA	intron_variant	FALSE	rs12208357	LPA	0.0690741	8.412e-13	-0.2893	0.0404	4763	0.008065	-0.2344	0.0884	0.02483	2598	3.002e-11	-0.3038	0.04547	0.12217	2165	0	NA	NA	NA	0	0.487	1	0.4851
6:160911053:C:T	["rs3123630"]	LPAL2	intron_variant	FALSE	rs12208357	LPA	0.089488	8.478e-13	0.252	0.0352	4766	0.0001311	0.2757	0.07199	0.03714	2598	1.666e-09	0.2445	0.04039	0.15221	2168	0	NA	NA	NA	0	0.143	1	0.7055
6:160292603:C:G	["rs9457761"]	NA	intergenic_variant	FALSE	rs12208357	LPA	0.0108102	8.81e-13	0.6549	0.0916	4764	0.1606	0.3431	0.2445	0.00289	2598	1.25e-12	0.7059	0.09883	0.02031	2166	0	NA	NA	NA	47.2	1.893	1	0.1689
6:160890231:C:T	["rs2504922"]	LPAL2	intron_variant	FALSE	rs12208357	LPA	0.431632	9.412e-13	0.1537	0.0215	4761	0.01477	0.07754	0.03178	0.24192	2598	1.261e-13	0.2183	0.02927	0.3405	2163	0	NA	NA	NA	90.6	10.614	1	0.001122
6:160985438:C:T	["rs79563112"]	LPA	intron_variant	FALSE	rs12208357	LPA	0.0683106	9.649e-13	-0.2911	0.0408	4765	0.01338	-0.2242	0.09058	0.02406	2598	1.968e-11	-0.3081	0.04569	0.12137	2167	0	NA	NA	NA	0	0.684	1	0.4082
6:161085026:G:C	["rs41269844"]	LPA	intron_variant	FALSE	rs12208357	LPA	0.0644552	9.863e-13	-0.2976	0.0417	4763	0.006837	-0.236	0.08719	0.0256	2598	3.764e-11	-0.3159	0.04752	0.11109	2165	0	NA	NA	NA	0	0.647	1	0.421
6:160265593:C:G	["rs9457740"]	NA	intergenic_variant	FALSE	rs12208357	LPA	0.0120748	1.016e-12	0.6178	0.0867	4762	0.2057	0.291	0.2298	0.00327	2598	9.517e-13	0.672	0.09358	0.02264	2164	0	NA	NA	NA	57.6	2.358	1	0.1247
6:160991798:C:T	["rs6903649"]	LPA	intron_variant	FALSE	rs12208357	LPA	0.152562	1.129e-12	0.1963	0.0276	4762	0.0002292	0.2238	0.06067	0.05139	2598	1.211e-09	0.1891	0.03098	0.27403	2164	0	NA	NA	NA	0	0.259	1	0.6105
6:160839350:C:T	["rs10455782"]	SLC22A3	intron_variant	FALSE	rs12208357	LPA	0.201743	1.246e-12	0.1774	0.025	4761	1.599e-08	0.2455	0.04331	0.10527	2598	2.911e-06	0.1434	0.03058	0.31761	2163	0	NA	NA	NA	73	3.709	1	0.05413
6:160913523:C:T	["rs4708869"]	LPAL2	intron_variant	FALSE	rs12208357	LPA	0.0869702	1.346e-12	0.2537	0.0358	4766	0.0002519	0.2834	0.07731	0.03253	2598	1.383e-09	0.2456	0.04037	0.15221	2168	0	NA	NA	NA	0	0.188	1	0.6647
6:160858971:G:T	["rs2457012"]	SLC22A3	intron_variant	FALSE	rs12208357	LPA	0.0889332	1.352e-12	0.2513	0.0355	4762	0.0007316	0.2615	0.07733	0.03253	2598	5.472e-10	0.2486	0.03989	0.15665	2164	0	NA	NA	NA	0	0.022	1	0.8821
6:161006172:T:G	["rs41272110","CM995215"]	LPA	missense_variant	FALSE	rs12208357	LPA	0.0681771	1.383e-12	-0.2892	0.0408	4767	0.02138	-0.2094	0.09092	0.02386	2598	1.639e-11	-0.3093	0.04567	0.12125	2169	0	NA	0	NA	0	0.964	1	0.3262
6:161088399:G:T	["rs17557261"]	RP1-81D8.4	intron_variant	FALSE	rs12208357	LPA	0.0644043	1.391e-12	-0.2962	0.0418	4759	0.006837	-0.236	0.08719	0.0256	2598	5.337e-11	-0.3141	0.04763	0.11106	2161	0	NA	NA	NA	0	0.618	1	0.4318
6:161074143:T:G	["rs3011437"]	LPA	intron_variant	FALSE	rs12208357	LPA	0.152247	1.442e-12	-0.1954	0.0276	4762	0.000873	-0.2053	0.06159	0.04985	2598	4.976e-10	-0.1929	0.03087	0.27518	2164	0	NA	NA	NA	0	0.032	1	0.8572
6:160987539:G:A	["rs145457812"]	LPA	intron_variant	FALSE	rs12208357	LPA	0.0677521	1.45e-12	-0.2907	0.0411	4760	0.01509	-0.222	0.09127	0.02367	2598	2.631e-11	-0.3082	0.04599	0.12072	2162	0	NA	NA	NA	0	0.711	1	0.399
6:161014489:T:G	["rs41272050"]	LPA	intron_variant	FALSE	rs12208357	LPA	0.0681007	1.452e-12	-0.289	0.0408	4765	0.02138	-0.2094	0.09092	0.02386	2598	1.72e-11	-0.3091	0.04569	0.12114	2167	0	NA	NA	NA	0	0.96	1	0.3272
6:160997236:C:T	["rs78733124"]	LPA	intron_variant	FALSE	rs12208357	LPA	0.0681818	1.486e-12	-0.2899	0.041	4730	0.02125	-0.2096	0.09092	0.02387	2597	1.755e-11	-0.3104	0.0459	0.12213	2133	0	NA	NA	NA	0	0.98	1	0.3223
6:160988243:G:A	["rs12525447"]	LPA	intron_variant	FALSE	rs12208357	LPA	0.0683249	1.488e-12	-0.2883	0.0407	4764	0.02846	-0.1976	0.09013	0.02425	2598	1.17e-11	-0.3116	0.04568	0.12119	2166	0	NA	NA	NA	21.4	1.273	1	0.2592
6:161013030:G:A	["rs77348928"]	LPA	intron_variant	FALSE	rs12208357	LPA	0.0681436	1.54e-12	-0.2888	0.0408	4762	0.02138	-0.2094	0.09092	0.02386	2598	1.803e-11	-0.3089	0.04572	0.1213	2164	0	NA	NA	NA	0	0.956	1	0.3282
6:160985874:G:T	["rs7450719"]	LPA	intron_variant	FALSE	rs12208357	LPA	0.0681293	1.597e-12	-0.2885	0.0408	4763	0.02138	-0.2094	0.09092	0.02386	2598	1.9e-11	-0.3085	0.0457	0.12125	2165	0	NA	NA	NA	0	0.948	1	0.3301
6:160996222:C:T	["rs7454656"]	LPA	intron_variant	FALSE	rs12208357	LPA	0.0681914	1.879e-12	-0.2882	0.0409	4744	0.02138	-0.2094	0.09092	0.02386	2598	2.232e-11	-0.3082	0.04582	0.12185	2146	0	NA	NA	NA	0	0.942	1	0.3318
6:160995543:A:G	["rs78244027"]	LPA	intron_variant	FALSE	rs12208357	LPA	0.0678233	2.144e-12	-0.2877	0.041	4755	0.02465	-0.2053	0.0913	0.02367	2598	2.144e-11	-0.3085	0.04583	0.121	2157	0	NA	NA	NA	2	1.021	1	0.3124
6:161002749:T:C	["rs78199196"]	LPA	intron_variant	FALSE	rs12208357	LPA	0.0678144	2.387e-12	-0.2863	0.0408	4763	0.03677	-0.1876	0.08977	0.02406	2598	1.316e-11	-0.3121	0.04587	0.12032	2165	0	NA	NA	NA	34.4	1.525	1	0.2168
6:161094796:C:T	["rs4348293"]	RP1-81D8.4	intron_variant	FALSE	rs12208357	LPA	0.0702436	2.401e-12	-0.2786	0.0398	4762	0.03336	-0.174	0.08175	0.02906	2598	1.059e-11	-0.311	0.04549	0.11969	2164	0	NA	NA	NA	53.4	2.144	1	0.1431
6:160841929:T:C	["rs141361775"]	SLC22A3	intron_variant	FALSE	rs12208357	LPA	0.0292533	2.486e-12	0.5508	0.0786	2598	3.147e-12	0.5508	0.07864	0.02925	2598	NA	NA	NA	0	0	0	NA	NA	NA	0	0	0	1
6:160842623:G:A	["rs146977175"]	SLC22A3	intron_variant	FALSE	rs12208357	LPA	0.0292533	2.486e-12	0.5508	0.0786	2598	3.147e-12	0.5508	0.07864	0.02925	2598	NA	NA	NA	0	0	0	NA	NA	NA	0	0	0	1
6:160840252:G:T	["rs7758229"]	SLC22A3	intron_variant	FALSE	rs12208357	LPA	0.201576	2.505e-12	0.1751	0.025	4760	1.599e-08	0.2455	0.04331	0.10527	2598	5.216e-06	0.1399	0.03062	0.3173	2162	0	NA	NA	NA	74.8	3.964	1	0.04649
6:161273818:C:T	["rs578103522"]	NA	intergenic_variant	FALSE	rs12208357	LPA	0.0139018	2.575e-12	0.8427	0.1204	2158	NA	NA	NA	0	0	3.395e-12	0.8427	0.1204	0.0139	2158	0	NA	NA	NA	0	0	0	1
6:160845035:G:A	["rs12209391"]	SLC22A3	intron_variant	FALSE	rs12208357	LPA	0.0864133	2.647e-12	0.2443	0.0349	4762	0.003351	0.2367	0.08061	0.03041	2598	2.654e-10	0.246	0.03874	0.15365	2164	0	NA	NA	NA	0	0.011	1	0.9172
6:160987547:C:T	["rs142613583"]	LPA	intron_variant	FALSE	rs12208357	LPA	0.0678286	2.84e-12	-0.2866	0.041	4762	0.02138	-0.2094	0.09092	0.02386	2598	3.382e-11	-0.3063	0.04597	0.12061	2164	0	NA	NA	NA	0	0.905	1	0.3415
6:160963230:T:C	["rs11751605"]	LPA	intron_variant	FALSE	rs12208357	LPA	0.0748321	3.087e-12	0.2581	0.037	4764	0.003545	0.2383	0.08163	0.02945	2598	2.806e-10	0.2632	0.04152	0.12927	2166	0	NA	NA	NA	0	0.074	1	0.7857
6:161097278:C:G	["rs12523781"]	RP1-81D8.4	intron_variant	FALSE	rs12208357	LPA	0.117401	4.101e-12	-0.3177	0.0458	2155	NA	NA	NA	0	0	5.445e-12	-0.3177	0.04582	0.1174	2155	0	NA	NA	NA	0	0	0	1
6:160865055:G:A	["rs2457011"]	SLC22A3	intron_variant	FALSE	rs12208357	LPA	0.0895068	4.665e-12	0.2439	0.0353	4765	0.002593	0.2281	0.07564	0.03368	2598	5.682e-10	0.2483	0.03987	0.15644	2167	0	NA	NA	NA	0	0.056	1	0.8132
6:160888084:G:A	["rs71033580"]	LPAL2	intron_variant	FALSE	rs12208357	LPA	0.130366	5.478e-12	0.2011	0.0292	4752	0.0008559	0.1431	0.04288	0.10758	2598	3.417e-10	0.251	0.0398	0.15785	2154	0	NA	NA	NA	70.6	3.401	1	0.06514
6:160712194:G:A	["rs381194"]	NA	intergenic_variant	FALSE	rs12208357	LPA	0.294451	6.039e-12	-0.1572	0.0229	4758	0.001066	-0.125	0.03816	0.13953	2598	9.891e-10	-0.1753	0.02855	0.48079	2160	0	NA	NA	NA	10.2	1.114	1	0.2912
6:160855201:T:C	["rs2457010"]	SLC22A3	intron_variant	FALSE	rs12208357	LPA	0.0912715	6.706e-12	0.2404	0.035	4766	0.002966	0.2164	0.07278	0.03657	2598	6.865e-10	0.2476	0.03995	0.15683	2168	0	NA	NA	NA	0	0.141	1	0.7071
6:160853995:T:G	["rs2504928"]	SLC22A3	intron_variant	FALSE	rs12208357	LPA	0.0912715	7.343e-12	0.2396	0.035	4766	0.002966	0.2164	0.07278	0.03657	2598	7.489e-10	0.2465	0.03987	0.15683	2168	0	NA	NA	NA	0	0.132	1	0.7168
6:160871559:G:T	["rs2457565"]	SLC22A3	intron_variant	FALSE	rs12208357	LPA	0.130298	8.077e-12	0.1994	0.0292	4766	0.0009712	0.1413	0.04278	0.10835	2598	4.412e-10	0.2499	0.03987	0.1566	2168	0	NA	NA	NA	71	3.449	1	0.0633
6:160854138:G:T	["rs2457577"]	SLC22A3	intron_variant	FALSE	rs12208357	LPA	0.0913764	8.575e-12	0.2386	0.0349	4766	0.002966	0.2164	0.07278	0.03657	2598	8.747e-10	0.2453	0.03984	0.15706	2168	0	NA	NA	NA	0	0.121	1	0.7276
6:160881508:G:A	["rs2504923"]	LPAL2	intron_variant	FALSE	rs12208357	LPA	0.119228	8.805e-12	0.2086	0.0306	4764	0.0009166	0.1571	0.04733	0.08891	2598	1.034e-09	0.2455	0.04004	0.15559	2166	0	NA	NA	NA	50.8	2.033	1	0.1539
6:160992001:C:G	["rs141550222"]	LPA	intron_variant	FALSE	rs12208357	LPA	0.0237096	9.497e-12	0.4398	0.0645	4766	0.000629	0.6406	0.1871	0.00558	2598	2.3e-09	0.4127	0.06877	0.04543	2168	0	NA	NA	NA	23.5	1.307	1	0.2529
6:160869091:A:G	["rs2457573"]	SLC22A3	intron_variant	FALSE	rs12208357	LPA	0.13048	9.905e-12	0.1984	0.0291	4767	0.001212	0.1385	0.04276	0.10855	2598	3.916e-10	0.2504	0.03983	0.15675	2169	0	NA	NA	NA	72.7	3.667	1	0.05551
6:160870476:A:C	["rs2941383"]	SLC22A3	intron_variant	FALSE	rs12208357	LPA	0.13043	1.094e-11	0.1981	0.0292	4765	0.0009712	0.1413	0.04278	0.10835	2598	6.443e-10	0.2473	0.03984	0.1569	2167	0	NA	NA	NA	69.6	3.288	1	0.06979
6:160780883:AT:A	["rs36026087"]	SLC22A3	intron_variant	TRUE	rs12208357	LPA	0.0796051	1.233e-11	0.2453	0.0362	4761	0.003783	0.2409	0.08311	0.02848	2598	1.07e-09	0.2463	0.04021	0.14101	2163	0	NA	NA	NA	0	0.003	1	0.9534
6:160913053:G:A	["rs192873801"]	LPAL2	intron_variant	FALSE	rs12208357	LPA	0.0187828	1.507e-11	0.4829	0.0716	4765	3.274e-15	0.6182	0.07798	0.02945	2598	0.1829	-0.2403	0.1803	0.006	2167	0	NA	NA	NA	94.8	19.099	1	1.241e-05
6:161021648:G:C	["rs41270992"]	LPA	intron_variant	FALSE	rs12208357	LPA	0.0232997	1.798e-11	0.4393	0.0654	4764	0.0002629	0.697	0.1907	0.00539	2598	6.716e-09	0.405	0.06957	0.04478	2166	0	NA	NA	NA	51.7	2.069	1	0.1503
6:161070653:C:A	["rs41269876"]	LPA	intron_variant	FALSE	rs12208357	LPA	0.0232997	1.875e-11	0.439	0.0654	4764	0.0002629	0.697	0.1907	0.00539	2598	6.964e-09	0.4046	0.06958	0.04478	2166	0	NA	NA	NA	51.8	2.075	1	0.1498
6:160769157:G:A	["rs572258239"]	SLC22A3	upstream_gene_variant	FALSE	rs12208357	LPA	0.0280985	2.551e-11	0.5323	0.0798	2598	3.103e-11	0.5323	0.0798	0.0281	2598	NA	NA	NA	0	0	0	NA	NA	P	0	0	0	1
6:160248806:G:A	["rs9365100"]	NA	intergenic_variant	FALSE	rs12208357	LPA	0.0119198	3.039e-11	0.5769	0.0868	4740	0.2222	0.2977	0.2438	0.00289	2598	3.842e-11	0.6175	0.09292	0.02288	2142	0	NA	NA	NA	33.4	1.502	1	0.2203
6:160813408:A:G	["rs986666"]	SLC22A3	intron_variant	FALSE	rs12208357	LPA	0.113035	3.561e-11	0.2095	0.0316	4764	0.005348	0.1804	0.06472	0.04638	2598	1.956e-09	0.2187	0.03628	0.19298	2166	0	NA	NA	NA	0	0.266	1	0.6057
6:160784377:C:G	["rs115655033"]	SLC22A3	intron_variant	FALSE	rs12208357	LPA	0.0273287	4.035e-11	0.5339	0.0809	2598	4.886e-11	0.5339	0.08086	0.02733	2598	NA	NA	NA	0	0	0	NA	NA	NA	0	0	0	1
6:160786067:ATAAT:A	["rs575059629"]	SLC22A3	intron_variant	TRUE	rs12208357	LPA	0.0273287	4.035e-11	0.5339	0.0809	2598	4.886e-11	0.5339	0.08086	0.02733	2598	NA	NA	NA	0	0	0	NA	NA	NA	0	0	0	1
6:160786807:G:A	["rs191690968"]	SLC22A3	intron_variant	FALSE	rs12208357	LPA	0.0273287	4.035e-11	0.5339	0.0809	2598	4.886e-11	0.5339	0.08086	0.02733	2598	NA	NA	NA	0	0	0	NA	NA	NA	0	0	0	1
6:160946747:T:G	["rs75143493"]	NA	intergenic_variant	FALSE	rs12208357	LPA	0.0134719	4.193e-11	0.7679	0.1164	2598	5.168e-11	0.7679	0.1164	0.01347	2598	NA	NA	NA	0	0	0	NA	NA	NA	0	0	0	1
6:160775262:C:T	["rs140059821"]	SLC22A3	intron_variant	FALSE	rs12208357	LPA	0.0286759	4.83e-11	0.5203	0.0791	2598	5.794e-11	0.5203	0.07912	0.02868	2598	NA	NA	NA	0	0	0	NA	NA	NA	0	0	0	1
6:160781319:G:A	["rs2457558"]	SLC22A3	intron_variant	FALSE	rs12208357	LPA	0.138638	4.846e-11	-0.19	0.0289	4757	0.002344	-0.151	0.04957	0.08314	2598	4.052e-09	-0.21	0.03555	0.20542	2159	0	NA	NA	NA	0	0.936	1	0.3334
6:160824145:C:T	["rs2457014"]	SLC22A3	intron_variant	FALSE	rs12208357	LPA	0.112547	5.172e-11	0.2088	0.0318	4758	0.008431	0.1696	0.06434	0.04696	2598	1.666e-09	0.2214	0.03657	0.19144	2160	0	NA	NA	NA	0	0.49	1	0.484
6:160608804:A:C	["rs16891156"]	SLC22A2	intron_variant	FALSE	rs12208357	LPA	0.0182581	5.232e-11	0.4726	0.072	4765	0.2884	0.1431	0.1348	0.00982	2598	1.777e-12	0.6041	0.08516	0.02838	2167	0	NA	NA	NA	88	8.359	1	0.003837
6:160762928:A:G	["rs183892767"]	NA	intergenic_variant	FALSE	rs12208357	LPA	0.028291	5.401e-11	0.522	0.0796	2598	6.482e-11	0.522	0.07958	0.02829	2598	NA	NA	NA	0	0	0	NA	NA	NA	0	0	0	1
6:161008832:T:TG	null	LPA	intron_variant	TRUE	rs12208357	LPA	0.0974441	5.894e-11	-0.3357	0.0513	1878	NA	NA	NA	0	0	7.39e-11	-0.3357	0.05128	0.09744	1878	0	NA	NA	NA	0	0	0	1
6:160733255:G:A	["rs1848830"]	NA	intergenic_variant	FALSE	rs12208357	LPA	0.179084	6.013e-11	0.1702	0.026	4738	0.0006618	0.1129	0.03311	0.21978	2598	5.065e-10	0.2625	0.04203	0.12967	2140	0	NA	NA	NA	87.2	7.818	1	0.005174
6:160800312:G:C	["rs2457555"]	SLC22A3	intron_variant	FALSE	rs12208357	LPA	0.113326	6.294e-11	0.2064	0.0316	4765	0.005348	0.1804	0.06472	0.04638	2598	3.498e-09	0.2145	0.03617	0.19359	2167	0	NA	NA	NA	0	0.212	1	0.6456
6:160727866:A:G	["rs3120145"]	NA	intergenic_variant	FALSE	rs12208357	LPA	0.178849	6.39e-11	0.1695	0.0259	4761	0.0006618	0.1129	0.03311	0.21978	2598	6.097e-10	0.2597	0.04177	0.12968	2163	0	NA	NA	NA	86.8	7.585	1	0.005884
6:161291457:G:T	["rs192891956"]	RP11-235G24.1	downstream_gene_variant	FALSE	rs12208357	LPA	0.0244419	6.661e-11	0.5543	0.0849	2598	7.991e-11	0.5543	0.08491	0.02444	2598	NA	NA	NA	0	0	0	NA	NA	NA	0	0	0	1
6:160727542:G:A	["rs3106174"]	NA	intergenic_variant	FALSE	rs12208357	LPA	0.178534	7.164e-11	0.1694	0.026	4761	0.0006618	0.1129	0.03311	0.21978	2598	6.76e-10	0.2603	0.04198	0.12899	2163	0	NA	NA	NA	86.8	7.601	1	0.005835
6:160731503:A:G	["rs3106168"]	NA	intergenic_variant	FALSE	rs12208357	LPA	0.178706	7.296e-11	0.1695	0.026	4762	0.0006618	0.1129	0.03311	0.21978	2598	6.736e-10	0.2607	0.04205	0.12939	2164	0	NA	NA	NA	86.9	7.626	1	0.005753
6:160804637:A:C	["rs2457552"]	SLC22A3	intron_variant	FALSE	rs12208357	LPA	0.113049	7.424e-11	0.2065	0.0317	4759	0.005348	0.1804	0.06472	0.04638	2598	4.159e-09	0.2147	0.03637	0.1932	2161	0	NA	NA	NA	0	0.213	1	0.6441
6:160771192:G:A	null	SLC22A3	intron_variant	FALSE	rs12208357	LPA	0.0791146	7.548e-11	0.2365	0.0363	4721	0.002914	0.2468	0.08282	0.02868	2598	8.087e-09	0.2341	0.04044	0.14084	2123	0	NA	NA	P	0	0.019	1	0.8904
6:160727950:A:G	["rs3106173"]	NA	intergenic_variant	FALSE	rs12208357	LPA	0.179574	7.565e-11	0.169	0.026	4739	0.0007255	0.112	0.03311	0.21959	2598	6.19e-10	0.2601	0.04185	0.13101	2141	0	NA	NA	NA	87	7.702	1	0.005515
6:160829518:T:C	["rs2457570"]	SLC22A3	intron_variant	FALSE	rs12208357	LPA	0.113489	7.656e-11	0.2053	0.0316	4767	0.005348	0.1804	0.06472	0.04638	2598	4.301e-09	0.2131	0.03614	0.19387	2169	0	NA	NA	NA	0	0.195	1	0.6591
6:160858188:G:A	["rs2292334"]	SLC22A3	synonymous_variant	FALSE	rs12208357	LPA	0.241115	8.092e-11	0.1507	0.0232	4755	0.5394	0.02371	0.03863	0.14088	2598	2.707e-14	0.2221	0.02898	0.36185	2157	0	NA	NA	NA	94.1	16.877	1	3.989e-05
6:160756736:C:G	["rs12209517"]	NA	intergenic_variant	FALSE	rs12208357	LPA	0.0702288	8.135e-11	0.2475	0.0381	4763	0.004204	0.2503	0.08738	0.02502	2598	6.297e-09	0.2469	0.04233	0.12448	2165	0	NA	NA	NA	0	0.001	1	0.9721
6:160736787:T:A	["rs3125055"]	NA	intergenic_variant	FALSE	rs12208357	LPA	0.178624	8.37e-11	0.1687	0.026	4767	0.0006618	0.1129	0.03311	0.21978	2598	8.72e-10	0.2583	0.04193	0.12932	2169	0	NA	NA	NA	86.5	7.407	1	0.006499
6:160737802:G:T	["rs3127591"]	NA	intergenic_variant	FALSE	rs12208357	LPA	0.178841	8.429e-11	0.1686	0.026	4764	0.0006618	0.1129	0.03311	0.21978	2598	9.043e-10	0.2574	0.04183	0.12973	2166	0	NA	NA	NA	86.4	7.337	1	0.006756
6:160727975:A:G	["rs3106172"]	NA	intergenic_variant	FALSE	rs12208357	LPA	0.179211	8.661e-11	0.1687	0.026	4743	0.0006618	0.1129	0.03311	0.21978	2598	9.044e-10	0.2582	0.04196	0.13007	2145	0	NA	NA	NA	86.5	7.39	1	0.006559
6:160758986:T:C	["rs2450970"]	NA	regulatory_region_variant	FALSE	rs12208357	LPA	0.108202	8.957e-11	-0.2112	0.0326	4755	0.009874	-0.183	0.07087	0.03945	2598	2.899e-09	-0.2187	0.03667	0.19101	2157	0	NA	NA	NA	0	0.2	1	0.6546
6:160738373:T:C	["rs3125052"]	NA	intergenic_variant	FALSE	rs12208357	LPA	0.178774	9.252e-11	0.1682	0.026	4763	0.0006618	0.1129	0.03311	0.21978	2598	1.028e-09	0.2567	0.04186	0.12956	2165	0	NA	NA	NA	86.2	7.259	1	0.007053
6:160729298:A:G	["rs76725059"]	NA	intergenic_variant	FALSE	rs12208357	LPA	0.178841	9.392e-11	0.1681	0.026	4764	0.0006618	0.1129	0.03311	0.21978	2598	1.07e-09	0.2563	0.04183	0.12973	2166	0	NA	NA	NA	86.2	7.225	1	0.007188
6:160730805:T:A	["rs3106169"]	NA	intergenic_variant	FALSE	rs12208357	LPA	0.178729	9.392e-11	0.1681	0.026	4767	0.0006618	0.1129	0.03311	0.21978	2598	1.057e-09	0.2563	0.04183	0.12955	2169	0	NA	NA	NA	86.2	7.225	1	0.007188
6:160731672:T:A	["rs3125057"]	NA	intergenic_variant	FALSE	rs12208357	LPA	0.178736	9.662e-11	0.1682	0.026	4764	0.0006618	0.1129	0.03311	0.21978	2598	1.058e-09	0.257	0.04195	0.1295	2166	0	NA	NA	NA	86.2	7.27	1	0.00701
6:160736940:T:C	["rs3125053"]	NA	intergenic_variant	FALSE	rs12208357	LPA	0.178879	9.831e-11	0.168	0.026	4763	0.0006618	0.1129	0.03311	0.21978	2598	1.127e-09	0.256	0.04185	0.12979	2165	0	NA	NA	NA	86.1	7.191	1	0.007327
6:160727131:G:A	["rs3127583"]	NA	intergenic_variant	FALSE	rs12208357	LPA	0.178676	9.843e-11	0.1683	0.026	4760	0.0006618	0.1129	0.03311	0.21978	2598	1.057e-09	0.2578	0.04207	0.12928	2162	0	NA	NA	NA	86.3	7.325	1	0.006798
6:160817801:A:G	["rs2457013"]	SLC22A3	intron_variant	FALSE	rs12208357	LPA	0.113245	9.87e-11	0.2045	0.0316	4764	0.005348	0.1804	0.06472	0.04638	2598	5.623e-09	0.212	0.03622	0.19344	2166	0	NA	NA	NA	0	0.182	1	0.6701
6:160731566:CA:C	["rs150625935"]	NA	intergenic_variant	TRUE	rs12208357	LPA	0.179075	1.001e-10	0.1681	0.026	4755	0.0006618	0.1129	0.03311	0.21978	2598	1.116e-09	0.2568	0.04197	0.13004	2157	0	NA	NA	NA	86.2	7.246	1	0.007106
6:160758578:G:A	["rs2450971"]	NA	regulatory_region_variant	FALSE	rs12208357	LPA	0.107847	1.025e-10	-0.2105	0.0326	4766	0.009874	-0.183	0.07087	0.03945	2598	3.313e-09	-0.2178	0.03666	0.18981	2168	0	NA	NA	NA	0	0.19	1	0.6627
6:160737390:T:G	["rs3106167"]	NA	intergenic_variant	FALSE	rs12208357	LPA	0.178804	1.067e-10	0.1676	0.026	4765	0.0006618	0.1129	0.03311	0.21978	2598	1.286e-09	0.255	0.04183	0.12967	2167	0	NA	NA	NA	85.9	7.095	1	0.00773
6:160714603:T:C	["rs78801493"]	NA	intergenic_variant	FALSE	rs12208357	LPA	0.178834	1.09e-10	0.1675	0.0259	4767	0.0007316	0.1119	0.03308	0.21998	2598	1.057e-09	0.2563	0.04183	0.12955	2169	0	NA	NA	NA	86.4	7.332	1	0.006775
6:160806044:G:T	["rs2504917"]	SLC22A3	intron_variant	FALSE	rs12208357	LPA	0.113326	1.11e-10	0.2036	0.0316	4765	0.005348	0.1804	0.06472	0.04638	2598	6.298e-09	0.2109	0.03616	0.19359	2167	0	NA	NA	NA	0	0.169	1	0.6808
6:160726344:C:T	["rs3120147"]	NA	intergenic_variant	FALSE	rs12208357	LPA	0.196707	1.117e-10	0.1629	0.0253	4738	0.0008768	0.105	0.03152	0.25212	2598	3.161e-10	0.267	0.04224	0.12944	2140	0	NA	NA	NA	89.4	9.448	1	0.002114
6:160727057:G:A	["rs3106175"]	NA	intergenic_variant	FALSE	rs12208357	LPA	0.178811	1.126e-10	0.1675	0.026	4762	0.0006618	0.1129	0.03311	0.21978	2598	1.383e-09	0.2547	0.04186	0.12962	2164	0	NA	NA	NA	85.8	7.059	1	0.007888
6:160709557:C:T	["rs9457886"]	NA	intergenic_variant	FALSE	rs12208357	LPA	0.0390685	1.127e-10	0.4422	0.0686	2598	1.335e-10	0.4422	0.06857	0.03907	2598	NA	NA	NA	0	0	0	NA	NA	NA	0	0	0	1
6:161067813:T:C	["rs149728193"]	LPA	intron_variant	FALSE	rs12208357	LPA	0.119555	1.208e-10	-0.2961	0.046	2112	NA	NA	NA	0	0	1.496e-10	-0.2961	0.04599	0.11955	2112	0	NA	NA	NA	0	0	0	1
6:160726367:G:A	["rs3127585"]	NA	intergenic_variant	FALSE	rs12208357	LPA	0.180055	1.209e-10	0.1674	0.026	4743	0.001069	0.1079	0.03295	0.22229	2598	4.23e-10	0.2656	0.04233	0.1289	2145	0	NA	NA	NA	88.4	8.643	1	0.003284
6:160734200:TG:T	["rs61078411"]	NA	intergenic_variant	TRUE	rs12208357	LPA	0.178736	1.221e-10	0.1671	0.026	4764	0.0007512	0.1116	0.03307	0.21998	2598	1.168e-09	0.256	0.04188	0.12927	2166	0	NA	NA	NA	86.3	7.323	1	0.00681
6:160730940:C:T	["rs3127598"]	NA	intergenic_variant	FALSE	rs12208357	LPA	0.178962	1.237e-10	0.1671	0.026	4758	0.0006618	0.1129	0.03311	0.21978	2598	1.574e-09	0.2539	0.04188	0.12986	2160	0	NA	NA	NA	85.7	6.975	1	0.008264
6:160728141:A:T	["rs3106171"]	NA	intergenic_variant	FALSE	rs12208357	LPA	0.17918	1.251e-10	0.1672	0.026	4755	0.000583	0.1139	0.03308	0.22036	2598	1.946e-09	0.2533	0.04203	0.12958	2157	0	NA	NA	NA	85.3	6.793	1	0.009154
6:160835529:A:G	["rs2504931"]	SLC22A3	intron_variant	FALSE	rs12208357	LPA	0.113803	1.26e-10	0.2027	0.0315	4767	0.008431	0.1696	0.06434	0.04696	2598	4.301e-09	0.2131	0.03614	0.19387	2169	0	NA	NA	NA	0	0.347	1	0.5555
6:160824754:C:T	["rs2504938"]	AL591069.1	non_coding_transcript_exon_variant	FALSE	rs12208357	LPA	0.112253	1.263e-10	0.2039	0.0317	4766	0.007849	0.1757	0.06603	0.04426	2598	4.88e-09	0.2124	0.03615	0.19373	2168	0	NA	NA	NA	0	0.238	1	0.6259
6:160959831:A:T	["rs12194138"]	LPA	intron_variant	FALSE	rs12208357	LPA	0.0905652	1.322e-10	0.2195	0.0342	4759	0.07147	0.1315	0.07291	0.03734	2598	3.224e-10	0.2443	0.03868	0.15456	2161	0	NA	NA	NA	46.5	1.868	1	0.1717
6:160836406:T:C	["rs2457572"]	SLC22A3	intron_variant	FALSE	rs12208357	LPA	0.113455	1.338e-10	0.2028	0.0316	4764	0.008431	0.1696	0.06434	0.04696	2598	4.545e-09	0.2134	0.03625	0.19321	2166	0	NA	NA	NA	0	0.352	1	0.5531
6:160978997:A:G	["rs12210186"]	LPA	intron_variant	FALSE	rs12208357	LPA	0.0881851	1.34e-10	0.2218	0.0345	4689	0.06491	0.1346	0.07287	0.03772	2598	3.636e-10	0.247	0.03921	0.15088	2091	0	NA	NA	NA	45.8	1.845	1	0.1744
6:160811369:A:G	["rs537424984"]	SLC22A3	intron_variant	FALSE	rs12208357	LPA	0.0265589	1.374e-10	0.5264	0.082	2598	1.621e-10	0.5264	0.08201	0.02656	2598	NA	NA	NA	0	0	0	NA	NA	NA	0	0	0	1
6:160820701:G:A	["rs187273432"]	SLC22A3	intron_variant	FALSE	rs12208357	LPA	0.0265589	1.374e-10	0.5264	0.082	2598	1.621e-10	0.5264	0.08201	0.02656	2598	NA	NA	NA	0	0	0	NA	NA	NA	0	0	0	1
6:160712270:G:A	["rs193028890"]	NA	intergenic_variant	FALSE	rs12208357	LPA	0.028291	1.472e-10	0.5101	0.0796	2598	1.734e-10	0.5101	0.0796	0.02829	2598	NA	NA	NA	0	0	0	NA	NA	NA	0	0	0	1
6:160723005:T:C	["rs3103350"]	NA	intergenic_variant	FALSE	rs12208357	LPA	0.180176	1.55e-10	0.1658	0.0259	4762	0.0009339	0.1093	0.03299	0.22209	2598	1.008e-09	0.2567	0.04184	0.12985	2164	0	NA	NA	NA	86.9	7.653	1	0.005667
6:160752092:C:A	["rs2504957"]	NA	regulatory_region_variant	FALSE	rs12208357	LPA	0.108508	1.598e-10	-0.2077	0.0325	4760	0.01081	-0.1795	0.07038	0.04003	2598	4.67e-09	-0.2153	0.0366	0.1908	2162	0	NA	NA	NA	0	0.204	1	0.6518
6:160936320:T:C	["rs9347411"]	LPAL2	upstream_gene_variant	FALSE	rs12208357	LPA	0.367409	1.644e-10	0.1296	0.0203	4759	3.633e-12	0.1901	0.02722	0.40012	2598	0.0746	0.05418	0.03037	0.32809	2161	0	NA	NA	NA	91	11.107	1	0.0008599
6:160807403:G:A	["rs1510228"]	SLC22A3	intron_variant	FALSE	rs12208357	LPA	0.113245	1.676e-10	0.2019	0.0316	4764	0.005348	0.1804	0.06472	0.04638	2598	9.574e-09	0.2086	0.03621	0.19344	2166	0	NA	NA	NA	0	0.145	1	0.7038
6:160715093:C:T	["rs2183470"]	NA	regulatory_region_variant	FALSE	rs12208357	LPA	0.180063	1.764e-10	0.1652	0.0259	4765	0.001069	0.1079	0.03295	0.22229	2598	8.936e-10	0.2576	0.04185	0.12944	2167	0	NA	NA	NA	87.3	7.899	1	0.004947
6:160242487:G:T	["rs9986540"]	PNLDC1	downstream_gene_variant	FALSE	rs12208357	LPA	0.0121874	1.8e-10	0.5483	0.086	4759	0.5314	0.1414	0.226	0.00346	2598	3.984e-11	0.6172	0.09297	0.02267	2161	0	NA	NA	NA	73.6	3.791	1	0.05153
6:160713696:T:C	["rs12203303"]	NA	intergenic_variant	FALSE	rs12208357	LPA	0.179891	1.823e-10	0.1654	0.0259	4764	0.001069	0.1079	0.03295	0.22229	2598	8.695e-10	0.2591	0.04207	0.12904	2166	0	NA	NA	NA	87.5	8.006	1	0.004663
6:160809374:G:A	["rs111285982"]	SLC22A3	intron_variant	FALSE	rs12208357	LPA	0.0334873	1.838e-10	0.4666	0.0732	2598	2.154e-10	0.4666	0.0732	0.03349	2598	NA	NA	NA	0	0	0	NA	NA	NA	0	0	0	1
6:160713704:C:T	["rs12194962"]	NA	intergenic_variant	FALSE	rs12208357	LPA	0.180147	1.894e-10	0.1652	0.0259	4760	0.001069	0.1079	0.03295	0.22229	2598	9.351e-10	0.2587	0.04207	0.12951	2162	0	NA	NA	NA	87.4	7.964	1	0.004773
6:160731477:A:G	["rs3120142"]	NA	intergenic_variant	FALSE	rs12208357	LPA	0.185752	1.914e-10	0.1667	0.0262	4576	0.0006618	0.1129	0.03311	0.21978	2598	2.361e-09	0.2563	0.04274	0.14105	1978	0	NA	NA	NA	85.8	7.035	1	0.007993
6:160713524:G:A	["rs12206585"]	NA	intergenic_variant	FALSE	rs12208357	LPA	0.180168	1.948e-10	0.1648	0.0259	4765	0.001069	0.1079	0.03295	0.22229	2598	1.047e-09	0.2564	0.04183	0.12967	2167	0	NA	NA	NA	87.1	7.777	1	0.005291
6:160838648:G:A	["rs2246531"]	SLC22A3	intron_variant	FALSE	rs12208357	LPA	0.109746	1.971e-10	0.2047	0.0322	4761	0.01996	0.1612	0.06924	0.04022	2598	2.83e-09	0.2167	0.03633	0.19325	2163	0	NA	NA	NA	0	0.504	1	0.4778
6:160738730:G:A	["rs3125051"]	NA	intergenic_variant	FALSE	rs12208357	LPA	0.179801	1.982e-10	0.1651	0.026	4733	0.0006618	0.1129	0.03311	0.21978	2598	3.267e-09	0.2484	0.0418	0.13115	2135	0	NA	NA	NA	84.5	6.457	1	0.01105
6:160714127:T:G	["rs11755806"]	NA	intergenic_variant	FALSE	rs12208357	LPA	0.179778	1.993e-10	0.1652	0.026	4767	0.001069	0.1079	0.03295	0.22229	2598	9.68e-10	0.259	0.04217	0.12886	2169	0	NA	NA	NA	87.5	7.972	1	0.004751
6:160963010:AGAG:A	["rs141273416"]	LPA	intron_variant	TRUE	rs12208357	LPA	0.0907182	1.997e-10	0.2173	0.0342	4762	0.07613	0.1297	0.07309	0.03714	2598	4.705e-10	0.2418	0.03864	0.15504	2164	0	NA	NA	NA	45.6	1.838	1	0.1751
6:160723901:C:T	["rs11755965"]	NA	regulatory_region_variant	FALSE	rs12208357	LPA	0.179366	2.039e-10	0.1649	0.0259	4764	0.001091	0.108	0.03303	0.22113	2598	1.112e-09	0.2563	0.04187	0.12927	2166	0	NA	NA	NA	87.1	7.733	1	0.005422
6:160718756:T:C	["rs3106165"]	NA	regulatory_region_variant	FALSE	rs12208357	LPA	0.179878	2.083e-10	0.1647	0.0259	4756	0.001165	0.1071	0.03295	0.22209	2598	9.233e-10	0.258	0.04195	0.12905	2158	0	NA	NA	NA	87.5	8.002	1	0.004672
6:160725895:G:T	["rs3120148"]	NA	intergenic_variant	FALSE	rs12208357	LPA	0.180168	2.084e-10	0.1645	0.0259	4765	0.001069	0.1079	0.03295	0.22229	2598	1.159e-09	0.2557	0.04183	0.12967	2167	0	NA	NA	NA	87	7.704	1	0.005509
6:160740721:C:T	["rs3103349"]	NA	intergenic_variant	FALSE	rs12208357	LPA	0.186174	2.101e-10	0.163	0.0257	4759	0.001143	0.1057	0.03246	0.23345	2598	8.135e-10	0.2585	0.04189	0.12934	2161	0	NA	NA	NA	88	8.314	1	0.003935
6:160716066:A:G	["rs3103351"]	NA	intergenic_variant	FALSE	rs12208357	LPA	0.180084	2.133e-10	0.1645	0.0259	4745	0.001181	0.107	0.03296	0.2219	2598	9.703e-10	0.2571	0.04185	0.12948	2147	0	NA	NA	NA	87.4	7.939	1	0.004837
6:160714837:C:T	["rs77410834"]	NA	regulatory_region_variant	FALSE	rs12208357	LPA	0.180147	2.211e-10	0.1643	0.0259	4760	0.001069	0.1079	0.03295	0.22229	2598	1.24e-09	0.2555	0.04188	0.12951	2162	0	NA	NA	NA	87	7.672	1	0.005608
6:160741622:G:A	["rs3120139"]	NA	intergenic_variant	FALSE	rs12208357	LPA	0.186227	2.213e-10	0.1628	0.0257	4763	0.001143	0.1057	0.03246	0.23345	2598	8.829e-10	0.2577	0.04186	0.12956	2165	0	NA	NA	NA	87.9	8.234	1	0.004111
6:160733839:C:T	["rs2484240"]	NA	intergenic_variant	FALSE	rs12208357	LPA	0.110796	2.228e-10	-0.2034	0.0321	4761	0.01183	-0.1723	0.06838	0.04176	2598	5.807e-09	-0.2122	0.0363	0.19371	2163	0	NA	NA	NA	0	0.266	1	0.6063
6:160714323:T:TA	["rs35586191"]	NA	intergenic_variant	TRUE	rs12208357	LPA	0.179958	2.258e-10	0.1644	0.0259	4765	0.001152	0.1073	0.03297	0.22209	2598	1.083e-09	0.2568	0.04194	0.12944	2167	0	NA	NA	NA	87.3	7.853	1	0.005073
6:160682218:A:G	["rs3127572"]	SLC22A2	upstream_gene_variant	FALSE	rs12208357	LPA	0.180864	2.262e-10	0.1621	0.0256	4766	0.0001195	0.1217	0.03158	0.23268	2598	4.512e-08	0.239	0.04354	0.11877	2168	0	NA	NA	NA	79	4.756	1	0.0292
6:160719592:C:T	["rs79390162"]	NA	intergenic_variant	FALSE	rs12208357	LPA	0.179824	2.343e-10	0.1643	0.0259	4763	0.001232	0.1066	0.03295	0.22209	2598	9.587e-10	0.258	0.042	0.1291	2165	0	NA	NA	NA	87.6	8.044	1	0.004566
6:160717472:C:T	["rs3120151"]	NA	intergenic_variant	FALSE	rs12208357	LPA	0.180357	2.376e-10	0.164	0.0259	4760	0.001069	0.1079	0.03295	0.22229	2598	1.414e-09	0.2545	0.04185	0.12997	2162	0	NA	NA	NA	86.8	7.575	1	0.005918
6:160712811:G:A	["rs56378129"]	NA	intergenic_variant	FALSE	rs12208357	LPA	0.180214	2.457e-10	0.1639	0.0259	4761	0.001069	0.1079	0.03295	0.22229	2598	1.462e-09	0.2544	0.04188	0.12968	2163	0	NA	NA	NA	86.8	7.558	1	0.005974
6:160718644:G:A	["rs3127582"]	NA	regulatory_region_variant	FALSE	rs12208357	LPA	0.180299	2.896e-10	0.1633	0.0259	4756	0.001051	0.1081	0.03295	0.22237	2597	1.947e-09	0.2526	0.04191	0.12969	2159	0	NA	NA	NA	86.4	7.347	1	0.006719
6:160712934:G:A	["rs146743996"]	NA	intergenic_variant	FALSE	rs12208357	LPA	0.110645	3.264e-10	-0.2022	0.0322	4763	0.01255	-0.1721	0.06888	0.04157	2598	8.177e-09	-0.2106	0.03638	0.19353	2165	0	NA	NA	NA	0	0.244	1	0.6211
6:160757289:CCAA:C	["rs67920458"]	NA	intergenic_variant	TRUE	rs12208357	LPA	0.121826	3.463e-10	-0.1912	0.0305	4765	0.01699	-0.131	0.05484	0.06486	2598	3.092e-09	-0.2181	0.03664	0.19012	2167	0	NA	NA	NA	42.7	1.744	1	0.1866
6:160845219:T:C	["rs2504930"]	SLC22A3	intron_variant	FALSE	rs12208357	LPA	0.099979	3.511e-10	0.211	0.0336	4766	0.005316	0.2045	0.07331	0.0358	2598	2.145e-08	0.2127	0.03784	0.17689	2168	0	NA	NA	NA	0	0.01	1	0.9208
6:160750021:C:T	["rs2457562"]	NA	intergenic_variant	FALSE	rs12208357	LPA	0.110422	3.864e-10	-0.2017	0.0322	4759	0.01883	-0.1617	0.06881	0.04157	2598	6.023e-09	-0.213	0.03648	0.1932	2161	0	NA	NA	NA	0	0.434	1	0.5101
6:160884100:G:A	null	LPAL2	intron_variant	FALSE	rs12208357	LPA	0.222747	3.899e-10	-0.1463	0.0234	4761	7.987e-08	-0.1634	0.03035	0.26559	2598	0.0009447	-0.1213	0.03664	0.17129	2163	0	NA	NA	NA	0	0.783	1	0.3762
6:160713848:G:A	["rs2450977"]	NA	intergenic_variant	FALSE	rs12208357	LPA	0.110504	4.023e-10	-0.2013	0.0322	4760	0.01255	-0.1721	0.06888	0.04157	2598	1.01e-08	-0.2095	0.03642	0.19334	2162	0	NA	NA	NA	0	0.23	1	0.6312
6:160735281:T:C	["rs3125056"]	NA	intergenic_variant	FALSE	rs12208357	LPA	0.0692663	4.272e-10	0.2402	0.0385	4757	0.009557	0.2297	0.08857	0.02444	2598	1.517e-08	0.2427	0.04272	0.12321	2159	0	NA	NA	NA	0	0.017	1	0.8948
6:160712694:T:G	["rs150846471"]	NA	intergenic_variant	FALSE	rs12208357	LPA	0.110177	4.291e-10	-0.2015	0.0323	4756	0.01255	-0.1721	0.06888	0.04157	2598	1.067e-08	-0.2098	0.03654	0.19277	2158	0	NA	NA	NA	0	0.234	1	0.6287
6:160716153:T:C	["rs3127581"]	NA	intergenic_variant	FALSE	rs12208357	LPA	0.180982	4.347e-10	0.1619	0.0259	4727	0.001069	0.1079	0.03295	0.22229	2598	3.301e-09	0.25	0.04208	0.13058	2129	0	NA	NA	NA	85.9	7.069	1	0.007842
6:160847986:T:C	["rs2504929"]	SLC22A3	intron_variant	FALSE	rs12208357	LPA	0.0998111	4.529e-10	0.2099	0.0337	4764	0.005316	0.2045	0.07331	0.0358	2598	2.77e-08	0.2114	0.03791	0.17659	2166	0	NA	NA	NA	0	0.007	1	0.9334
6:160818705:G:A	["rs189299033"]	SLC22A3	intron_variant	FALSE	rs12208357	LPA	0.0246438	4.92e-10	0.5317	0.0855	2597	5.704e-10	0.5317	0.08546	0.02464	2597	NA	NA	NA	0	0	0	NA	NA	NA	0	0	0	1
6:160748465:T:C	["rs2504959"]	NA	intergenic_variant	FALSE	rs12208357	LPA	0.110726	5.277e-10	-0.1998	0.0322	4764	0.01883	-0.1617	0.06881	0.04157	2598	8.44e-09	-0.2105	0.0364	0.19367	2166	0	NA	NA	NA	0	0.393	1	0.5307
6:160740822:C:CAAAACAAAACA	["rs145147456"]	NA	intergenic_variant	TRUE	rs12208357	LPA	0.12883	5.54e-10	0.2622	0.0423	2154	NA	NA	NA	0	0	6.601e-10	0.2622	0.04227	0.12883	2154	0	NA	NA	NA	0	0	0	1
6:160939162:T:C	["rs3124786"]	NA	intergenic_variant	FALSE	rs12208357	LPA	0.491501	5.694e-10	0.1219	0.0197	4765	6.239e-11	0.1763	0.02686	0.454	2598	0.04086	0.05905	0.02886	0.46354	2167	0	NA	NA	NA	88.7	8.845	1	0.00294
6:160750545:C:T	["rs2504958"]	NA	intergenic_variant	FALSE	rs12208357	LPA	0.110761	5.773e-10	-0.1995	0.0322	4758	0.01883	-0.1617	0.06881	0.04157	2598	9.166e-09	-0.2101	0.03643	0.19398	2160	0	NA	NA	NA	0	0.386	1	0.5342
6:160732046:GTTTTGTGACAGAGTCTTGCT:G	["rs140675467"]	NA	intergenic_variant	TRUE	rs12208357	LPA	0.131842	5.788e-10	0.2629	0.0424	2101	NA	NA	NA	0	0	6.957e-10	0.2629	0.04243	0.13184	2101	0	NA	NA	NA	0	0	0	1
6:160951114:A:G	["rs9346819"]	LPA	downstream_gene_variant	FALSE	rs12208357	LPA	0.381828	6.027e-10	-0.1245	0.0201	4760	9.264e-11	-0.1747	0.02686	0.42744	2598	0.04662	-0.06041	0.03034	0.32701	2162	0	NA	NA	NA	87.4	7.955	1	0.004795
16:56989590:C:T	["rs247616"]	AC012181.1	upstream_gene_variant	FALSE	rs3764261	CETP	0.285789	6.129e-10	0.1322	0.0214	4764	0.0003094	0.1109	0.03069	0.26078	2598	3.433e-07	0.1522	0.02976	0.31579	2166	0	NA	NA	NA	0	0.933	1	0.334
6:160871850:C:CCTGT	["rs112803471"]	SLC22A3	intron_variant	TRUE	rs12208357	LPA	0.158902	6.394e-10	0.2453	0.0397	2168	NA	NA	NA	0	0	7.698e-10	0.2453	0.03969	0.1589	2168	0	NA	NA	NA	0	0	0	1
16:56991363:C:T	["rs183130"]	CETP	upstream_gene_variant	FALSE	rs3764261	CETP	0.287277	6.479e-10	0.1317	0.0213	4755	0.0003043	0.1106	0.03058	0.26212	2598	3.664e-07	0.1517	0.02974	0.31757	2157	0	NA	NA	NA	0	0.928	1	0.3353
6:160940120:A:G	["rs9365168"]	NA	intergenic_variant	FALSE	rs12208357	LPA	0.373608	6.966e-10	-0.1246	0.0202	4759	2.229e-11	-0.1818	0.02705	0.41339	2598	0.08471	-0.05241	0.03039	0.32578	2161	0	NA	NA	NA	90.1	10.114	1	0.001471
6:160939227:A:G	["rs3127595"]	NA	intergenic_variant	FALSE	rs12208357	LPA	0.498005	7.426e-10	0.1208	0.0196	4762	2.46e-10	0.1704	0.02681	0.45824	2598	0.02739	0.0636	0.02881	0.44547	2164	0	NA	NA	NA	86.4	7.365	1	0.006652
16:56988044:C:T	["rs173539"]	AC012181.1	upstream_gene_variant	FALSE	rs3764261	CETP	0.35372	7.609e-10	0.125	0.0203	4758	0.0001661	0.105	0.02785	0.38087	2598	7.07e-07	0.1478	0.02971	0.32106	2160	0	NA	NA	NA	9.5	1.105	1	0.2932
6:160698155:T:C	["rs3127578"]	RP1-276N6.2	downstream_gene_variant	FALSE	rs12208357	LPA	0.140428	7.698e-10	0.1732	0.0282	4764	0.002831	0.1096	0.03667	0.16128	2598	2.042e-09	0.2647	0.04397	0.11542	2166	0	NA	NA	NA	86.4	7.339	1	0.006749
6:160740836:A:C	["rs3125050"]	NA	intergenic_variant	FALSE	rs12208357	LPA	0.128063	7.819e-10	0.2599	0.0423	2163	NA	NA	NA	0	0	9.352e-10	0.2599	0.04227	0.12806	2163	0	NA	NA	NA	0	0	0	1
6:160727923:G:GC	["rs147507437"]	NA	intergenic_variant	TRUE	rs12208357	LPA	0.215903	7.873e-10	-0.2301	0.0374	1943	NA	NA	NA	0	0	9.272e-10	-0.2301	0.03743	0.2159	1943	0	NA	NA	NA	0	0	0	1
6:160682897:A:G	["rs7757997"]	SLC22A2	upstream_gene_variant	FALSE	rs12208357	LPA	0.133606	8.007e-10	0.1765	0.0287	4764	5.464e-08	0.1848	0.03389	0.1836	2598	0.00415	0.1554	0.05415	0.07364	2166	0	NA	NA	NA	0	0.212	1	0.6453
16:56990716:C:A	["rs247617"]	AC012181.1	upstream_gene_variant	FALSE	rs3764261	CETP	0.287109	8.02e-10	0.1308	0.0213	4763	0.0003043	0.1106	0.03058	0.26212	2598	4.747e-07	0.1499	0.02967	0.31709	2165	0	NA	NA	NA	0	0.851	1	0.3563
6:161205145:C:T	["rs142000851"]	NA	intergenic_variant	FALSE	rs12208357	LPA	0.0207852	8.061e-10	0.5737	0.0934	2598	9.302e-10	0.5737	0.09338	0.02079	2598	NA	NA	NA	0	0	0	NA	NA	NA	0	0	0	1
6:160774837:C:T	["rs74709039"]	SLC22A3	intron_variant	FALSE	rs12208357	LPA	0.0164881	9.364e-10	0.4693	0.0767	4761	1.214e-10	0.516	0.07983	0.0281	2598	0.7501	-0.0878	0.2756	0.00254	2163	0	NA	NA	NA	77.4	4.428	1	0.03535
6:160905415:A:G	["rs1009324"]	LPAL2	intron_variant	FALSE	rs12208357	LPA	0.153527	1.063e-09	0.246	0.0403	2169	NA	NA	NA	0	0	1.267e-09	0.246	0.04033	0.15353	2169	0	NA	NA	NA	0	0	0	1
6:161137518:T:C	["rs4252107"]	PLG	intron_variant	FALSE	rs12208357	LPA	0.178526	1.09e-09	-0.1593	0.0261	4764	0.02225	-0.1051	0.04595	0.102	2598	6.383e-09	-0.1852	0.03177	0.27031	2166	0	NA	NA	NA	51.4	2.056	1	0.1516
6:161168949:G:T	["rs28402939"]	PLG	intron_variant	FALSE	rs12208357	LPA	0.181025	1.194e-09	-0.1572	0.0258	4759	0.02254	-0.1005	0.04403	0.10855	2598	5.48e-09	-0.187	0.03193	0.26816	2161	0	NA	NA	NA	60.5	2.529	1	0.1117
6:160788826:C:A	["rs2504935"]	SLC22A3	intron_variant	FALSE	rs12208357	LPA	0.161243	1.239e-09	0.1624	0.0267	4763	0.005519	0.1105	0.03979	0.13337	2598	1.518e-08	0.2051	0.03609	0.19469	2165	0	NA	NA	NA	67.8	3.101	1	0.07824
6:161134273:C:G	["rs4252096"]	PLG	intron_variant	FALSE	rs12208357	LPA	0.178466	1.257e-09	-0.1588	0.0261	4760	0.02325	-0.1044	0.04598	0.10181	2598	7.051e-09	-0.1848	0.03179	0.27058	2162	0	NA	NA	NA	51.7	2.069	1	0.1504
6:160688864:T:C	["rs116319560"]	RP1-276N6.2	upstream_gene_variant	FALSE	rs12208357	LPA	0.0550423	1.279e-09	0.3452	0.0569	2598	1.462e-09	0.3452	0.05687	0.05504	2598	NA	NA	NA	0	0	0	NA	NA	NA	0	0	0	1
6:160872648:T:C	["rs115069429"]	SLC22A3	3_prime_UTR_variant	FALSE	rs12208357	LPA	0.0450346	1.363e-09	0.3911	0.0645	2598	1.554e-09	0.3911	0.06454	0.04503	2598	NA	NA	NA	0	0	0	NA	NA	NA	0	0	0	1
6:161134805:T:C	["rs62439804"]	PLG	intron_variant	FALSE	rs12208357	LPA	0.178429	1.37e-09	-0.1583	0.0261	4761	0.02325	-0.1044	0.04598	0.10181	2598	7.856e-09	-0.184	0.03175	0.27046	2163	0	NA	NA	NA	50.7	2.029	1	0.1543
1:109807283:A:T	["rs6657811"]	CELSR2	intron_variant	FALSE	rs629301	SORT1	0.128805	1.412e-09	-0.1745	0.0288	4763	4.736e-09	-0.2143	0.03647	0.15396	2598	0.02153	-0.1083	0.04708	0.09861	2165	0	NA	NA	NA	68.4	3.168	1	0.07509
6:160747737:T:C	["rs2457568"]	NA	intergenic_variant	FALSE	rs12208357	LPA	0.111381	1.53e-09	-0.1994	0.033	4534	0.0185	-0.1634	0.06935	0.04086	2594	2.518e-08	-0.21	0.03754	0.20567	1940	0	NA	NA	NA	0	0.349	1	0.5546
6:161153561:T:C	["rs9458019"]	PLG	intron_variant	FALSE	rs12208357	LPA	0.181656	1.604e-09	-0.1558	0.0258	4759	0.02138	-0.1023	0.04441	0.10701	2598	9.208e-09	-0.1832	0.03175	0.2714	2161	0	NA	NA	NA	54.5	2.196	1	0.1384
6:160890350:A:T	null	LPAL2	intron_variant	FALSE	rs12208357	LPA	0.216775	1.65e-09	-0.1412	0.0234	4763	5.315e-08	-0.168	0.0308	0.24962	2598	0.003827	-0.1045	0.03608	0.17737	2165	0	NA	NA	NA	44.2	1.792	1	0.1807
6:160942891:T:A	["rs7453836"]	NA	intergenic_variant	FALSE	rs12208357	LPA	0.384341	1.775e-09	-0.121	0.0201	4764	2.516e-10	-0.1707	0.02687	0.43206	2598	0.05728	-0.05772	0.03034	0.3271	2166	0	NA	NA	NA	87.1	7.771	1	0.005308
6:160788762:T:G	["rs113352802"]	SLC22A3	intron_variant	FALSE	rs12208357	LPA	0.0550423	1.864e-09	0.3528	0.0587	2598	2.132e-09	0.3528	0.05871	0.05504	2598	NA	NA	NA	0	0	0	NA	NA	NA	0	0	0	1
6:161153527:T:C	["rs4252134"]	PLG	intron_variant	FALSE	rs12208357	LPA	0.181503	2.013e-09	-0.1548	0.0258	4763	0.02138	-0.1023	0.04441	0.10701	2598	1.195e-08	-0.1815	0.03171	0.2709	2165	0	NA	NA	NA	52.5	2.106	1	0.1467
6:161022169:T:C	["rs73785605"]	LPA	intron_variant	FALSE	rs12208357	LPA	0.0198229	2.05e-09	0.5796	0.0967	2598	2.33e-09	0.5796	0.0967	0.01982	2598	NA	NA	NA	0	0	0	NA	NA	NA	0	0	0	1
6:161072350:CTG:C	["rs145883144"]	LPA	intron_variant	TRUE	rs12208357	LPA	0.0198229	2.05e-09	0.5796	0.0967	2598	2.33e-09	0.5796	0.0967	0.01982	2598	NA	NA	NA	0	0	0	NA	NA	NA	0	0	0	1
6:161072353:T:C	["rs528348301"]	LPA	intron_variant	FALSE	rs12208357	LPA	0.0198229	2.05e-09	0.5796	0.0967	2598	2.33e-09	0.5796	0.0967	0.01982	2598	NA	NA	NA	0	0	0	NA	NA	NA	0	0	0	1
6:160948148:G:A	["rs9456545"]	LPA	downstream_gene_variant	FALSE	rs12208357	LPA	0.491483	2.345e-09	-0.1169	0.0196	4755	1.019e-09	-0.1635	0.02668	0.47209	2598	0.03006	-0.06257	0.02882	0.44761	2157	0	NA	NA	NA	84.9	6.604	1	0.01017
6:161166423:C:CCCTTT	["rs80276688"]	PLG	intron_variant	TRUE	rs12208357	LPA	0.261652	2.362e-09	-0.1959	0.0328	2167	NA	NA	NA	0	0	2.773e-09	-0.1959	0.03281	0.26165	2167	0	NA	NA	NA	0	0	0	1
6:160863332:A:G	["rs2136043"]	SLC22A3	intron_variant	FALSE	rs12208357	LPA	0.138452	2.368e-09	0.1693	0.0284	4767	0.1168	0.06661	0.04246	0.11162	2598	4.744e-11	0.2519	0.03809	0.17059	2169	0	NA	NA	NA	90.5	10.552	1	0.001161
6:160957114:T:G	["rs7449650"]	LPA	intron_variant	FALSE	rs12208357	LPA	0.411085	2.67e-09	-0.1189	0.02	4763	1.468e-09	-0.1624	0.02676	0.46651	2598	0.03307	-0.0641	0.03006	0.34457	2165	0	NA	NA	NA	83.2	5.966	1	0.01459
6:161144800:A:G	["rs9458016"]	PLG	intron_variant	FALSE	rs12208357	LPA	0.180978	2.691e-09	-0.1538	0.0259	4763	0.02578	-0.09982	0.04475	0.10547	2598	1.275e-08	-0.1809	0.03168	0.27159	2165	0	NA	NA	NA	54.3	2.187	1	0.1392
6:161166424:A:ACCG	["rs79952057"]	PLG	intron_variant	TRUE	rs12208357	LPA	0.262015	2.782e-09	-0.1952	0.0328	2164	NA	NA	NA	0	0	3.225e-09	-0.1952	0.03284	0.26201	2164	0	NA	NA	NA	0	0	0	1
6:161152294:A:G	["rs4252126"]	PLG	intron_variant	FALSE	rs12208357	LPA	0.181751	2.922e-09	-0.1531	0.0258	4762	0.02138	-0.1023	0.04441	0.10701	2598	1.83e-08	-0.179	0.03169	0.27149	2164	0	NA	NA	NA	49.4	1.976	1	0.1598
6:161147368:A:T	["rs9456578"]	PLG	intron_variant	FALSE	rs12208357	LPA	0.180835	3.039e-09	-0.1535	0.0259	4764	0.02385	-0.1014	0.04487	0.10527	2598	1.69e-08	-0.1794	0.03168	0.27147	2166	0	NA	NA	NA	50.4	2.017	1	0.1556
6:160698177:A:G	["rs316037"]	RP1-276N6.2	downstream_gene_variant	FALSE	rs12208357	LPA	0.116597	3.299e-09	-0.1844	0.0312	4760	0.04582	-0.1193	0.05973	0.05389	2598	1.264e-08	-0.2087	0.03653	0.19195	2162	0	NA	NA	NA	38.7	1.63	1	0.2016
6:160957696:T:C	["rs9355808"]	LPA	intron_variant	FALSE	rs12208357	LPA	0.410857	3.496e-09	-0.1182	0.02	4762	1.468e-09	-0.1624	0.02676	0.46651	2598	0.0393	-0.06211	0.03012	0.34404	2164	0	NA	NA	NA	83.9	6.196	1	0.0128
6:160693107:T:C	["rs3119311"]	RP1-276N6.2	upstream_gene_variant	FALSE	rs12208357	LPA	0.153539	3.504e-09	0.1608	0.0272	4761	0.006464	0.09451	0.03468	0.18533	2598	1.394e-09	0.2675	0.04398	0.11535	2163	0	NA	NA	NA	89.5	9.54	1	0.002011
6:161279896:T:C	["rs188340253"]	NA	intergenic_variant	FALSE	rs12208357	LPA	0.0283019	3.511e-09	0.4711	0.0798	2597	3.968e-09	0.4711	0.07977	0.0283	2597	NA	NA	NA	0	0	0	NA	NA	NA	0	0	0	1
6:160919223:T:C	["rs4129086"]	LPAL2	intron_variant	FALSE	rs12208357	LPA	0.482987	3.607e-09	0.1162	0.0197	4761	6.488e-10	0.1678	0.02706	0.44823	2598	0.04304	0.05813	0.02871	0.47527	2163	0	NA	NA	NA	87.1	7.727	1	0.005439
6:160717299:T:C	["rs3106163"]	NA	intergenic_variant	FALSE	rs12208357	LPA	0.19993	3.809e-09	0.1554	0.0264	4284	0.0009317	0.1093	0.03299	0.22209	2598	7.428e-08	0.2371	0.04391	0.16578	1686	0	NA	NA	NA	81.5	5.415	1	0.01997
6:161154232:G:T	["rs4252135"]	PLG	intron_variant	FALSE	rs12208357	LPA	0.180797	4.111e-09	-0.1522	0.0259	4765	0.0295	-0.09758	0.0448	0.10566	2598	1.678e-08	-0.1796	0.03172	0.27088	2167	0	NA	NA	NA	55.2	2.233	1	0.1351
6:161143376:A:G	["rs4252117"]	PLG	intron_variant	FALSE	rs12208357	LPA	0.180882	4.173e-09	-0.1522	0.0259	4760	0.02385	-0.1014	0.04487	0.10527	2598	2.45e-08	-0.1775	0.0317	0.27174	2162	0	NA	NA	NA	47.9	1.919	1	0.166
6:161153080:A:C	["rs4252130"]	PLG	intron_variant	FALSE	rs12208357	LPA	0.181656	4.459e-09	-0.1513	0.0258	4759	0.02377	-0.1004	0.04438	0.1072	2598	2.533e-08	-0.1773	0.0317	0.27117	2161	0	NA	NA	NA	49.7	1.988	1	0.1585
6:161156667:G:A	["rs56093624"]	PLG	intron_variant	FALSE	rs12208357	LPA	0.180626	4.471e-09	-0.1518	0.0259	4764	0.03234	-0.09613	0.04489	0.10508	2598	1.661e-08	-0.1795	0.03167	0.27124	2166	0	NA	NA	NA	56.6	2.303	1	0.1291
6:161156296:C:T	["rs9458020"]	PLG	intron_variant	FALSE	rs12208357	LPA	0.180909	4.484e-09	-0.1521	0.0259	4751	0.02327	-0.1018	0.04485	0.10527	2598	2.715e-08	-0.1774	0.03179	0.27218	2153	0	NA	NA	NA	47.1	1.891	1	0.1691
6:160760215:C:T	["rs2504956"]	NA	intergenic_variant	FALSE	rs12208357	LPA	0.136478	4.778e-09	-0.1688	0.0288	4759	0.04633	-0.09304	0.04668	0.09142	2598	4.822e-09	-0.2156	0.03667	0.19065	2161	0	NA	NA	NA	76.5	4.263	1	0.03896
6:160690220:G:A	["rs77609787"]	RP1-276N6.2	upstream_gene_variant	FALSE	rs12208357	LPA	0.0315627	4.953e-09	0.44	0.0752	2598	5.577e-09	0.44	0.07523	0.03156	2598	NA	NA	NA	0	0	0	NA	NA	NA	0	0	0	1
6:160690382:G:A	["rs116718392"]	RP1-276N6.2	upstream_gene_variant	FALSE	rs12208357	LPA	0.0315627	4.953e-09	0.44	0.0752	2598	5.577e-09	0.44	0.07523	0.03156	2598	NA	NA	NA	0	0	0	NA	NA	NA	0	0	0	1
6:160693646:C:T	["rs553232079"]	RP1-276N6.2	upstream_gene_variant	FALSE	rs12208357	LPA	0.0315627	4.953e-09	0.44	0.0752	2598	5.577e-09	0.44	0.07523	0.03156	2598	NA	NA	NA	0	0	0	NA	NA	NA	0	0	0	1
6:160693758:A:C	["rs542966586"]	RP1-276N6.2	intron_variant	FALSE	rs12208357	LPA	0.0315627	4.953e-09	0.44	0.0752	2598	5.577e-09	0.44	0.07523	0.03156	2598	NA	NA	NA	0	0	0	NA	NA	NA	0	0	0	1
6:160694394:C:G	["rs11964939"]	RP1-276N6.2	intron_variant	FALSE	rs12208357	LPA	0.0315627	4.953e-09	0.44	0.0752	2598	5.577e-09	0.44	0.07523	0.03156	2598	NA	NA	NA	0	0	0	NA	NA	NA	0	0	0	1
6:160868469:T:C	["rs149873061"]	SLC22A3	intron_variant	FALSE	rs12208357	LPA	0.0117398	5.156e-09	0.725	0.1241	2598	5.748e-09	0.725	0.1241	0.01174	2598	NA	NA	NA	0	0	0	NA	NA	NA	0	0	0	1
6:160773378:G:A	["rs2504919"]	SLC22A3	intron_variant	FALSE	rs12208357	LPA	0.105927	5.258e-09	-0.1931	0.0331	4758	0.005431	-0.2052	0.07375	0.0356	2598	3.029e-07	-0.19	0.03699	0.19051	2160	0	NA	NA	NA	0	0.034	1	0.8538
6:160936588:G:A	["rs4709442"]	LPAL2	upstream_gene_variant	FALSE	rs12208357	LPA	0.328155	5.698e-09	0.1204	0.0207	4763	7.954e-10	0.174	0.02821	0.32929	2598	0.05493	0.05829	0.03035	0.32679	2165	0	NA	NA	NA	87.2	7.798	1	0.00523
6:160771618:G:A	["rs2484241"]	SLC22A3	intron_variant	FALSE	rs12208357	LPA	0.108171	6.285e-09	-0.189	0.0325	4761	0.02488	-0.1543	0.06876	0.04061	2598	7.903e-08	-0.199	0.03693	0.18932	2163	0	NA	NA	NA	0	0.328	1	0.5668
6:161134572:A:C	["rs149324279"]	PLG	intron_variant	FALSE	rs12208357	LPA	0.0254042	6.342e-09	0.4959	0.0854	2598	7.111e-09	0.4959	0.08539	0.0254	2598	NA	NA	NA	0	0	0	NA	NA	NA	0	0	0	1
6:160824811:CATCA:C	["rs56918499"]	AL591069.1	non_coding_transcript_exon_variant	TRUE	rs12208357	LPA	0.195291	6.773e-09	0.2096	0.0362	2166	NA	NA	NA	0	0	7.706e-09	0.2096	0.03616	0.19529	2166	0	NA	NA	NA	0	0	0	1
6:161020737:G:T	["rs41270996"]	LPA	intron_variant	FALSE	rs12208357	LPA	0.0196305	7.422e-09	0.5625	0.0973	2598	8.292e-09	0.5625	0.0973	0.01963	2598	NA	NA	NA	0	0	0	NA	NA	NA	0	0	0	1
6:161158998:C:CA	["rs143133225"]	PLG	intron_variant	TRUE	rs12208357	LPA	0.268698	7.551e-09	-0.186	0.0322	2166	NA	NA	NA	0	0	8.629e-09	-0.186	0.03219	0.2687	2166	0	NA	NA	NA	0	0	0	1
6:160912130:T:C	null	LPAL2	intron_variant	FALSE	rs12208357	LPA	0.482259	7.814e-09	0.1137	0.0197	4763	1.081e-09	0.1656	0.02705	0.44688	2598	0.05515	0.05512	0.02873	0.47529	2165	0	NA	NA	NA	87.2	7.839	1	0.005114
6:161255099:C:A	["rs142506271"]	NA	intergenic_variant	FALSE	rs12208357	LPA	0.028291	7.989e-09	0.4604	0.0798	2598	8.919e-09	0.4604	0.07981	0.02829	2598	NA	NA	NA	0	0	0	NA	NA	NA	0	0	0	1
16:56993324:C:A	["rs3764261"]	CETP	upstream_gene_variant	FALSE	rs3764261	CETP	0.322194	8.118e-09	0.1183	0.0205	4758	0.00244	0.08595	0.02833	0.3264	2598	2.476e-07	0.1539	0.02974	0.31713	2160	0	NA	NA	NA	63.5	2.737	1	0.09806
6:160908670:G:GT	["rs5881361"]	LPAL2	intron_variant	TRUE	rs12208357	LPA	0.153846	8.391e-09	0.2337	0.0406	2145	NA	NA	NA	0	0	9.663e-09	0.2337	0.04057	0.15385	2145	0	NA	NA	NA	0	0	0	1
6:160876356:A:G	["rs7744658"]	LPAL2	intron_variant	FALSE	rs12208357	LPA	0.188471	8.428e-09	-0.1423	0.0247	4762	3.228e-06	-0.1561	0.03346	0.20362	2598	0.0006094	-0.1258	0.03665	0.17029	2164	0	NA	NA	NA	0	0.373	1	0.5415
6:161383079:A:G	["rs143843429"]	RP3-428L16.1	intron_variant	FALSE	rs12208357	LPA	0.0118523	8.85e-09	0.5086	0.0884	4767	0.7145	0.09599	0.2624	0.0025	2598	2.646e-09	0.5615	0.09393	0.02305	2169	0	NA	NA	NA	64.2	2.79	1	0.09487
6:161368236:CA:C	["rs67002696"]	RP3-428L16.1	intron_variant	TRUE	rs12208357	LPA	0.216399	8.982e-09	0.1436	0.025	4732	0.006498	0.133	0.04882	0.08545	2598	4.347e-07	0.1474	0.02908	0.37582	2134	0	NA	NA	NA	0	0.064	1	0.8
6:161159001:T:A	["rs114480402"]	PLG	intron_variant	FALSE	rs12208357	LPA	0.268805	9.077e-09	-0.185	0.0322	2167	NA	NA	NA	0	0	1.029e-08	-0.185	0.03219	0.2688	2167	0	NA	NA	NA	0	0	0	1
6:160739662:G:T	["rs9457900"]	NA	intergenic_variant	FALSE	rs12208357	LPA	0.0356043	9.361e-09	0.4067	0.0708	2598	1.049e-08	0.4067	0.07083	0.0356	2598	NA	NA	NA	0	0	0	NA	NA	NA	0	0	0	1
6:160936231:A:T	["rs4709441"]	LPAL2	upstream_gene_variant	FALSE	rs12208357	LPA	0.330115	1.004e-08	0.1182	0.0206	4765	1.506e-09	0.1707	0.02814	0.33276	2598	0.05928	0.05722	0.03032	0.32695	2167	0	NA	NA	NA	86.7	7.526	1	0.006082
6:161097590:A:T	["rs12525588"]	RP1-81D8.4	upstream_gene_variant	FALSE	rs12208357	LPA	0.194648	1.201e-08	-0.1465	0.0257	4765	0.0309	-0.06732	0.03117	0.25731	2598	5.541e-12	-0.3151	0.04547	0.11952	2167	0	NA	NA	NA	95	20.202	1	6.969e-06
6:160680738:CCTT:C	["rs138765638"]	SLC22A2	upstream_gene_variant	TRUE	rs12208357	LPA	0.135181	1.22e-08	0.1613	0.0283	4764	0.00762	0.09948	0.03725	0.14935	2598	1.868e-08	0.2461	0.0436	0.11819	2166	0	NA	NA	NA	84.7	6.537	1	0.01056
6:161135667:CTTATTGCCAATT:C	["rs147901890"]	PLG	intron_variant	TRUE	rs12208357	LPA	0.265805	1.228e-08	-0.185	0.0325	2167	NA	NA	NA	0	0	1.414e-08	-0.185	0.03248	0.26581	2167	0	NA	NA	NA	0	0	0	1
6:161150177:G:GA	["rs57122790"]	PLG	intron_variant	TRUE	rs12208357	LPA	0.27351	1.241e-08	-0.1809	0.0318	2148	NA	NA	NA	0	0	1.419e-08	-0.1809	0.03177	0.27351	2148	0	NA	NA	NA	0	0	0	1
6:160681831:C:T	["rs13208960"]	SLC22A2	upstream_gene_variant	FALSE	rs12208357	LPA	0.0307929	1.364e-08	0.4347	0.0766	2598	1.514e-08	0.4347	0.07656	0.03079	2598	NA	NA	NA	0	0	0	NA	NA	NA	0	0	0	1
6:161336572:T:C	["rs141254937"]	RP11-235G24.1	intron_variant	FALSE	rs12208357	LPA	0.0161663	1.385e-08	0.5993	0.1056	2598	1.53e-08	0.5993	0.1056	0.01617	2598	NA	NA	NA	0	0	0	NA	NA	NA	0	0	0	1
6:161244838:A:C	["rs62436736"]	NA	intergenic_variant	FALSE	rs12208357	LPA	0.133739	1.392e-08	-0.1668	0.0294	4763	0.000905	-0.2214	0.06665	0.04349	2598	2.896e-06	-0.1536	0.03275	0.24203	2165	0	NA	NA	NA	0	0.834	1	0.3612
6:160941253:G:A	["rs6925865"]	NA	intergenic_variant	FALSE	rs12208357	LPA	0.149706	1.411e-08	-0.157	0.0277	4756	0.08005	-0.067	0.03826	0.1453	2598	2.155e-10	-0.2558	0.04009	0.155	2158	0	NA	NA	P	91.4	11.607	1	0.000657
6:161342219:G:A	["rs146858199"]	RP11-235G24.1	upstream_gene_variant	FALSE	rs12208357	LPA	0.0159738	1.424e-08	0.6022	0.1062	2598	1.587e-08	0.6022	0.1062	0.01597	2598	NA	NA	NA	0	0	0	NA	NA	NA	0	0	0	1
6:160754712:G:A	["rs3125049"]	NA	intergenic_variant	FALSE	rs12208357	LPA	0.10754	1.447e-08	0.1777	0.0313	4761	0.1288	0.07264	0.0478	0.08776	2598	7.29e-10	0.2569	0.04152	0.1313	2163	0	NA	NA	NA	88.2	8.469	1	0.003612
6:160772171:G:A	["rs2484242"]	SLC22A3	intron_variant	FALSE	rs12208357	LPA	0.107676	1.448e-08	-0.1849	0.0326	4755	0.03048	-0.1485	0.06859	0.0408	2598	1.483e-07	-0.1955	0.03708	0.18822	2157	0	NA	NA	NA	0	0.363	1	0.5467
6:161629511:A:AT	["rs3842104"]	AGPAT4	intron_variant	TRUE	rs186696265	LPA	0.466808	1.506e-08	0.1606	0.0284	2124	NA	NA	NA	0	0	1.693e-08	0.1606	0.02837	0.46681	2124	0	NA	NA	NA	0	0	0	1
6:160774116:G:A	["rs2504918"]	SLC22A3	intron_variant	FALSE	rs12208357	LPA	0.108358	1.529e-08	-0.1842	0.0326	4762	0.02488	-0.1543	0.06876	0.04061	2598	1.989e-07	-0.1929	0.03697	0.1897	2164	0	NA	NA	NA	0	0.244	1	0.621
6:161137990:G:A	["rs783147"]	PLG	intron_variant	FALSE	rs12208357	LPA	0.308718	1.605e-08	-0.1226	0.0217	4760	0.001193	-0.1076	0.03316	0.2142	2598	3.277e-06	-0.1339	0.02871	0.42229	2162	0	NA	NA	NA	0	0.36	1	0.5488
6:161154575:T:TAGAA	["rs3057040"]	PLG	intron_variant	TRUE	rs12208357	LPA	0.273989	1.713e-08	-0.1801	0.0319	2126	NA	NA	NA	0	0	1.933e-08	-0.1801	0.03194	0.27399	2126	0	NA	NA	NA	0	0	0	1
6:161008073:A:G	["rs41272098"]	LPA	intron_variant	FALSE	rs12208357	LPA	0.0209777	1.784e-08	0.5349	0.095	2598	1.977e-08	0.5349	0.09498	0.02098	2598	NA	NA	NA	0	0	0	NA	NA	NA	0	0	0	1
6:161255848:C:G	["rs139504812"]	NA	intergenic_variant	FALSE	rs12208357	LPA	0.0146266	1.81e-08	0.6316	0.1122	2598	1.999e-08	0.6316	0.1122	0.01463	2598	NA	NA	NA	0	0	0	NA	NA	NA	0	0	0	1
6:161177397:T:G	["rs115425841"]	PLG	downstream_gene_variant	FALSE	rs12208357	LPA	0.0288684	1.868e-08	0.4494	0.0799	2598	2.061e-08	0.4494	0.07991	0.02887	2598	NA	NA	NA	0	0	0	NA	NA	NA	0	0	0	1
6:161197303:C:T	["rs80135689"]	NA	intergenic_variant	FALSE	rs12208357	LPA	0.0288684	1.868e-08	0.4494	0.0799	2598	2.061e-08	0.4494	0.07991	0.02887	2598	NA	NA	NA	0	0	0	NA	NA	NA	0	0	0	1
6:160681393:A:G	["rs3127573"]	SLC22A2	upstream_gene_variant	FALSE	rs12208357	LPA	0.13694	1.89e-08	0.1589	0.0283	4732	0.00645	0.1011	0.03708	0.1505	2598	4.899e-08	0.239	0.04366	0.12043	2134	0	NA	NA	NA	82.7	5.796	1	0.01607
6:160710863:A:G	["rs149871128"]	NA	intergenic_variant	FALSE	rs12208357	LPA	0.195337	1.925e-08	-0.1384	0.0246	4761	1.202e-06	-0.1855	0.03811	0.1453	2598	0.001212	-0.1046	0.03228	0.25543	2163	0	NA	NA	NA	61.9	2.624	1	0.1053
6:160957769:C:T	["rs9457933"]	LPA	intron_variant	FALSE	rs12208357	LPA	0.149055	1.936e-08	-0.1561	0.0278	4760	0.07154	-0.06907	0.03831	0.14492	2598	4.662e-10	-0.2525	0.04034	0.15402	2162	0	NA	NA	NA	90.8	10.871	1	0.0009766
6:160794279:T:C	["rs113811307"]	SLC22A3	intron_variant	FALSE	rs12208357	LPA	0.0411855	2.038e-08	0.3736	0.0666	2598	2.246e-08	0.3736	0.06661	0.04119	2598	NA	NA	NA	0	0	0	NA	NA	NA	0	0	0	1
6:160557515:G:A	["rs2282142","rs368734088"]	SLC22A1	intron_variant	FALSE	rs12208357	LPA	0.0394544	2.109e-08	0.2828	0.0505	4765	0.07933	0.1017	0.05791	0.05677	2598	1.711e-16	0.8558	0.103	0.01869	2167	0	NA	NA	NA	97.5	40.728	1	1.75e-10
6:160995692:C:A	["rs73784289"]	LPA	intron_variant	FALSE	rs12208357	LPA	0.0211701	2.392e-08	0.5226	0.0936	2598	2.638e-08	0.5226	0.09364	0.02117	2598	NA	NA	NA	0	0	0	NA	NA	NA	0	0	0	1
6:160889783:T:C	["rs62441870"]	LPAL2	intron_variant	FALSE	rs12208357	LPA	0.207914	2.436e-08	-0.1331	0.0239	4764	7.904e-06	-0.1407	0.03142	0.23961	2598	0.0008314	-0.1228	0.0367	0.1699	2166	0	NA	NA	NA	0	0.137	1	0.711
6:161055684:G:C	["rs138874197"]	LPA	intron_variant	FALSE	rs12208357	LPA	0.0871869	2.451e-08	-0.2896	0.0519	2076	NA	NA	NA	0	0	2.761e-08	-0.2896	0.05193	0.08719	2076	0	NA	NA	NA	0	0	0	1
6:160751030:G:A	["rs9457902"]	NA	intergenic_variant	FALSE	rs12208357	LPA	0.036759	2.471e-08	0.3925	0.0704	2598	2.739e-08	0.3925	0.0704	0.03676	2598	NA	NA	NA	0	0	0	NA	NA	NA	0	0	0	1
6:160711002:G:A	["rs146724892"]	NA	intergenic_variant	FALSE	rs12208357	LPA	0.195693	2.592e-08	-0.1368	0.0246	4760	1.202e-06	-0.1855	0.03811	0.1453	2598	0.001501	-0.1021	0.03213	0.25624	2162	0	NA	NA	NA	64.3	2.799	1	0.0943
6:161127125:G:A	["rs4252066"]	PLG	intron_variant	FALSE	rs12208357	LPA	0.180404	2.722e-08	-0.1452	0.0261	4756	0.06261	-0.08493	0.04559	0.10354	2598	4.73e-08	-0.1747	0.03188	0.27294	2158	0	NA	NA	NA	61.6	2.604	1	0.1066
6:160703047:T:G	["rs2774220"]	SLC22A2	upstream_gene_variant	FALSE	rs12208357	LPA	0.196286	2.873e-08	-0.1363	0.0246	4766	1.71e-06	-0.1826	0.03808	0.14569	2598	0.001327	-0.1033	0.03214	0.25692	2168	0	NA	NA	NA	60.5	2.533	1	0.1115
6:161015754:T:C	["rs41271030"]	LPA	intron_variant	FALSE	rs12208357	LPA	0.00587495	3.235e-08	0.6885	0.1245	4766	0.01362	0.8217	0.3328	0.00154	2598	7.409e-07	0.6668	0.1343	0.01107	2168	0	NA	NA	NA	0	0.186	1	0.666
6:161511425:C:T	["rs9365250"]	MAP3K4	intron_variant	FALSE	rs12208357	LPA	0.352567	3.289e-08	0.1725	0.0312	2045	NA	NA	NA	0	0	3.694e-08	0.1725	0.03122	0.35257	2045	0	NA	NA	NA	0	0	0	1
6:160685029:C:T	["rs2619272"]	SLC22A2	upstream_gene_variant	FALSE	rs12208357	LPA	0.113971	3.347e-08	-0.1748	0.0316	4760	0.06715	-0.1312	0.07166	0.0383	2598	1.634e-07	-0.1853	0.03527	0.2049	2162	0	NA	NA	NA	0	0.459	1	0.4982
6:161443939:G:C	["rs141766382"]	MAP3K4	intron_variant	FALSE	rs12208357	LPA	0.0120672	3.448e-08	0.4834	0.0876	4765	0.8338	0.05276	0.2514	0.00269	2598	7.274e-09	0.543	0.09349	0.0233	2167	0	NA	NA	NA	70.1	3.341	1	0.06759
6:161261360:T:C	["rs11963280"]	NA	intergenic_variant	FALSE	rs12208357	LPA	0.0307929	3.726e-08	0.422	0.0767	2598	4.113e-08	0.422	0.07668	0.03079	2598	NA	NA	NA	0	0	0	NA	NA	NA	0	0	0	1
6:160685024:T:C	["rs2634656"]	SLC22A2	upstream_gene_variant	FALSE	rs12208357	LPA	0.116176	3.776e-08	-0.1728	0.0314	4760	0.06736	-0.1308	0.07149	0.03849	2598	1.878e-07	-0.1828	0.03496	0.20953	2162	0	NA	NA	NA	0	0.427	1	0.5135
6:161217062:T:C	["rs150927356"]	NA	intergenic_variant	FALSE	rs12208357	LPA	0.0329988	4.127e-08	0.3939	0.0718	2591	4.513e-08	0.3939	0.07181	0.033	2591	NA	NA	NA	0	0	0	NA	NA	NA	0	0	0	1
6:161185380:C:T	["rs9456580"]	NA	intergenic_variant	FALSE	rs12208357	LPA	0.169817	4.274e-08	-0.1443	0.0263	4761	0.03565	-0.09306	0.04427	0.10739	2598	1.58e-07	-0.1724	0.03277	0.2448	2163	0	NA	NA	NA	51.8	2.075	1	0.1497
6:160750469:A:C	["rs6933264"]	NA	intergenic_variant	FALSE	rs12208357	LPA	0.0919033	4.386e-08	0.1852	0.0338	4755	0.4637	0.04161	0.05677	0.0612	2598	4.304e-10	0.2643	0.04213	0.12888	2157	0	NA	NA	NA	89.9	9.923	1	0.001633
6:161183455:G:A	["rs56262039"]	NA	intergenic_variant	FALSE	rs12208357	LPA	0.169958	4.655e-08	-0.1438	0.0263	4760	0.03565	-0.09306	0.04427	0.10739	2598	1.752e-07	-0.1716	0.03274	0.24514	2162	0	NA	NA	NA	50.9	2.035	1	0.1537
6:161267300:G:T	["rs77554096"]	NA	intergenic_variant	FALSE	rs12208357	LPA	0.0340647	4.659e-08	0.3993	0.0731	2598	5.108e-08	0.3993	0.07308	0.03406	2598	NA	NA	NA	0	0	0	NA	NA	NA	0	0	0	1
6:161273331:G:T	["rs112926908"]	NA	intergenic_variant	FALSE	rs12208357	LPA	0.0340647	4.659e-08	0.3993	0.0731	2598	5.108e-08	0.3993	0.07308	0.03406	2598	NA	NA	NA	0	0	0	NA	NA	NA	0	0	0	1
6:160689558:T:G	["rs7757336"]	RP1-276N6.2	upstream_gene_variant	FALSE	rs12208357	LPA	0.265861	4.778e-08	0.1262	0.0231	4760	0.00209	0.08476	0.02752	0.38395	2598	1.314e-07	0.2258	0.04264	0.12396	2162	0	NA	NA	NA	87.1	7.724	1	0.00545
6:160921536:C:CT	["rs370684450"]	LPAL2	intron_variant	TRUE	rs12208357	LPA	0.0100077	4.781e-08	0.737	0.135	2598	5.257e-08	0.737	0.135	0.01001	2598	NA	NA	NA	0	0	0	NA	NA	NA	0	0	0	1
6:161267998:T:A	["rs188987585"]	NA	intergenic_variant	FALSE	rs12208357	LPA	0.0342967	4.791e-08	0.3979	0.0729	2595	5.248e-08	0.3979	0.07289	0.0343	2595	NA	NA	NA	0	0	0	NA	NA	NA	0	0	0	1
16:56996288:G:A	["rs708272"]	CETP	intron_variant	FALSE	rs3764261	CETP	0.358796	5.165e-08	0.1113	0.0204	4752	0.002589	0.09164	0.03039	0.26771	2598	4.073e-06	0.1276	0.02763	0.46866	2154	0	NA	NA	E	0	0.767	1	0.3813
6:161267100:T:C	["rs113577595"]	NA	intergenic_variant	FALSE	rs12208357	LPA	0.0344496	5.212e-08	0.3961	0.0728	2598	5.692e-08	0.3961	0.07276	0.03445	2598	NA	NA	NA	0	0	0	NA	NA	NA	0	0	0	1
6:160767990:A:C	["rs3004078"]	SLC22A3	upstream_gene_variant	FALSE	rs12208357	LPA	0.066303	5.369e-08	-0.2176	0.04	4766	0.02937	-0.204	0.09359	0.02156	2598	6.641e-07	-0.2206	0.04425	0.11993	2168	0	NA	NA	NA	0	0.026	1	0.8726
6:160811816:T:C	["rs113559116"]	SLC22A3	intron_variant	FALSE	rs12208357	LPA	0.0386836	5.486e-08	0.3725	0.0685	2598	5.965e-08	0.3725	0.06854	0.03868	2598	NA	NA	NA	0	0	0	NA	NA	NA	0	0	0	1
6:160835929:G:A	["rs112706245"]	SLC22A3	intron_variant	FALSE	rs12208357	LPA	0.0386836	5.486e-08	0.3725	0.0685	2598	5.965e-08	0.3725	0.06854	0.03868	2598	NA	NA	NA	0	0	0	NA	NA	NA	0	0	0	1
6:160698826:C:T	["rs3850659"]	RP1-276N6.2	downstream_gene_variant	FALSE	rs12208357	LPA	0.194188	5.524e-08	0.1836	0.0338	2598	6.014e-08	0.1836	0.03379	0.19419	2598	NA	NA	NA	0	0	0	NA	NA	NA	0	0	0	1
6:160971971:T:C	["rs73012297"]	LPA	intron_variant	FALSE	rs12208357	LPA	0.168241	5.549e-08	-0.143	0.0263	4764	0.08872	-0.05922	0.03478	0.18033	2598	2.773e-10	-0.2555	0.04029	0.15374	2166	0	NA	NA	NA	92.6	13.599	1	0.0002263
6:161175004:C:T	["rs4252181"]	PLG	downstream_gene_variant	FALSE	rs12208357	LPA	0.169887	5.678e-08	-0.1429	0.0263	4762	0.03565	-0.09306	0.04427	0.10739	2598	2.212e-07	-0.1701	0.03273	0.24492	2164	0	NA	NA	NA	48.9	1.958	1	0.1617
6:161010161:G:A	["rs41272076"]	LPA	intron_variant	FALSE	rs12208357	LPA	0.0207852	5.919e-08	0.518	0.0955	2598	6.47e-08	0.518	0.09555	0.02079	2598	NA	NA	NA	0	0	0	NA	NA	NA	0	0	0	1
16:56996211:G:A	["rs711752"]	CETP	intron_variant	FALSE	rs3764261	CETP	0.358974	5.949e-08	0.1107	0.0204	4758	0.002589	0.09164	0.03039	0.26771	2598	4.883e-06	0.1264	0.02758	0.46875	2160	0	NA	NA	E	0	0.717	1	0.397
6:160803748:G:T	["rs111984902"]	SLC22A3	intron_variant	FALSE	rs12208357	LPA	0.0382987	6.091e-08	0.3729	0.0688	2598	6.668e-08	0.3729	0.06885	0.0383	2598	NA	NA	NA	0	0	0	NA	NA	NA	0	0	0	1
6:160813134:C:T	["rs11962058"]	SLC22A3	intron_variant	FALSE	rs12208357	LPA	0.0382987	6.091e-08	0.3729	0.0688	2598	6.668e-08	0.3729	0.06885	0.0383	2598	NA	NA	NA	0	0	0	NA	NA	NA	0	0	0	1
6:160816360:C:A	["rs113199375"]	SLC22A3	intron_variant	FALSE	rs12208357	LPA	0.0382987	6.091e-08	0.3729	0.0688	2598	6.668e-08	0.3729	0.06885	0.0383	2598	NA	NA	NA	0	0	0	NA	NA	NA	0	0	0	1
6:160934608:T:C	["rs3123632"]	LPAL2	upstream_gene_variant	FALSE	rs12208357	LPA	0.14788	6.159e-08	0.1507	0.0278	4764	0.0788	0.06729	0.03827	0.14511	2598	1.98e-09	0.2444	0.04056	0.1512	2166	0	NA	NA	NA	90.1	10.087	1	0.001493
6:161281338:C:T	["rs1317199"]	NA	intergenic_variant	FALSE	rs12208357	LPA	0.0342571	6.223e-08	0.3945	0.0729	2598	6.773e-08	0.3945	0.07289	0.03426	2598	NA	NA	NA	0	0	0	NA	NA	NA	0	0	0	1
6:160750643:C:T	["rs6911381"]	NA	intergenic_variant	FALSE	rs12208357	LPA	0.091826	6.557e-08	0.1826	0.0338	4759	0.4637	0.04161	0.05677	0.0612	2598	7.604e-10	0.2599	0.04205	0.12864	2161	0	NA	NA	NA	89.5	9.547	1	0.002003
6:161396158:A:G	["rs617514"]	NA	regulatory_region_variant	FALSE	rs12208357	LPA	0.265231	6.816e-08	0.1208	0.0224	4760	0.05188	0.07012	0.03605	0.17052	2598	1.006e-07	0.1526	0.02856	0.37905	2162	0	NA	NA	NA	68.9	3.216	1	0.07292
6:160538020:G:A	["rs9457839"]	SLC22A1	upstream_gene_variant	FALSE	rs12208357	LPA	0.0628937	6.975e-08	0.2215	0.0411	4762	0.02411	0.1006	0.04458	0.10046	2598	2.866e-17	0.901	0.1057	0.01779	2164	0	NA	NA	NA	97.9	48.681	1	3.011e-12
6:161257884:A:G	["rs112293717"]	NA	intergenic_variant	FALSE	rs12208357	LPA	0.034642	7.234e-08	0.3907	0.0726	2598	7.887e-08	0.3907	0.07255	0.03464	2598	NA	NA	NA	0	0	0	NA	NA	NA	0	0	0	1
6:161390216:C:T	["rs614470"]	RP3-428L16.1	intron_variant	FALSE	rs12208357	LPA	0.355429	7.468e-08	0.1107	0.0206	4752	0.09247	0.05104	0.03033	0.27329	2598	9.322e-09	0.1615	0.028	0.4545	2154	0	NA	NA	NA	86	7.161	1	0.007451
6:160720341:CACAT:C	["rs201196695"]	NA	intergenic_variant	TRUE	rs12208357	LPA	0.157534	7.566e-08	0.2395	0.0445	1679	NA	NA	NA	0	0	8.349e-08	0.2395	0.04454	0.15753	1679	0	NA	NA	NA	0	0	0	1
6:160745238:T:C	["rs3103348"]	NA	intergenic_variant	FALSE	rs12208357	LPA	0.0922932	8.083e-08	0.1808	0.0337	4762	0.4637	0.04161	0.05677	0.0612	2598	1.07e-09	0.2565	0.04187	0.12962	2164	0	NA	NA	NA	89.2	9.28	1	0.002316
6:161171682:T:A	["rs9458022"]	PLG	intron_variant	FALSE	rs12208357	LPA	0.172062	8.26e-08	-0.1404	0.0262	4757	0.05317	-0.08438	0.04362	0.11124	2598	1.653e-07	-0.172	0.03275	0.24525	2159	0	NA	NA	NA	61.2	2.58	1	0.1082
6:160748869:G:A	["rs111663552"]	NA	intergenic_variant	FALSE	rs12208357	LPA	0.125106	8.38e-08	-0.1628	0.0304	4716	0.3938	-0.04655	0.05457	0.06717	2598	4.762e-09	-0.215	0.03657	0.19618	2118	0	NA	NA	NA	84.8	6.576	1	0.01034
6:161187571:ACAT:A	["rs10549944"]	NA	intergenic_variant	TRUE	rs12208357	LPA	0.171075	8.544e-08	-0.1408	0.0263	4764	0.06383	-0.08103	0.0437	0.11047	2598	1.225e-07	-0.1748	0.03293	0.24377	2166	0	NA	NA	NA	65.9	2.937	1	0.08659
6:160731895:C:T	["rs12192401"]	NA	intergenic_variant	FALSE	rs12208357	LPA	0.0922964	8.887e-08	0.1803	0.0337	4751	0.582	0.03122	0.05671	0.06161	2597	5.143e-10	0.2619	0.04194	0.12929	2154	0	NA	NA	NA	90.7	10.696	1	0.001074
2:146577187:A:T	["rs560880188"]	NA	intergenic_variant	FALSE	NA	NA	0.00154024	9.924e-08	1.835	0.3444	2597	1.084e-07	1.835	0.3444	0.00154	2597	NA	NA	NA	0	0	0	NA	NA	NA	0	0	0	1
16:57001274:AC:A	["rs7405284","rs200751500"]	CETP	intron_variant	TRUE	rs3764261	CETP	0.313028	1.027e-07	0.1587	0.0298	2011	NA	NA	NA	0	0	1.138e-07	0.1587	0.02982	0.31303	2011	0	NA	NA	NA	0	0	0	1
6:160541205:A:AT	["rs145975753"]	SLC22A1	upstream_gene_variant	TRUE	rs12208357	LPA	0.0394709	1.097e-07	0.2673	0.0503	4763	0.1552	0.08139	0.05724	0.05754	2598	2.826e-17	0.9011	0.1057	0.01778	2165	0	NA	NA	NA	97.8	46.503	1	9.146e-12
6:160727465:C:T	["rs3120146"]	NA	intergenic_variant	FALSE	rs12208357	LPA	0.0925226	1.111e-07	0.1788	0.0337	4761	0.5332	0.03532	0.05667	0.06178	2598	9.894e-10	0.2571	0.04188	0.12945	2163	0	NA	NA	NA	89.9	9.906	1	0.001648
6:160729924:G:A	["rs3106170"]	NA	intergenic_variant	FALSE	rs12208357	LPA	0.0924758	1.111e-07	0.1789	0.0337	4758	0.5332	0.03532	0.05667	0.06178	2598	9.684e-10	0.2575	0.04193	0.1294	2160	0	NA	NA	NA	89.9	9.933	1	0.001623
6:160876394:T:C	["rs2504925"]	LPAL2	intron_variant	FALSE	rs12208357	LPA	0.165023	1.135e-07	0.1385	0.0261	4766	0.2948	0.03751	0.03579	0.16089	2598	4.04e-11	0.2534	0.03818	0.16997	2168	0	NA	NA	NA	94.1	17.019	1	3.701e-05
6:160736797:C:T	null	NA	intergenic_variant	FALSE	rs12208357	LPA	0.0924096	1.199e-07	0.1787	0.0338	4756	0.5332	0.03532	0.05667	0.06178	2598	1.053e-09	0.2575	0.04202	0.12929	2158	0	NA	NA	NA	89.9	9.918	1	0.001637
16:56994528:C:T	["rs17231506","CR057853"]	CETP	upstream_gene_variant	FALSE	rs3764261	CETP	0.224335	1.221e-07	0.1237	0.0234	4734	0.08299	0.06545	0.03774	0.14838	2598	8.72e-08	0.16	0.02979	0.31671	2136	0	NA	NA	NA	74.1	3.867	1	0.04924
6:161090570:C:G	["rs1358753"]	RP1-81D8.4	intron_variant	FALSE	rs12208357	LPA	0.160996	1.262e-07	-0.146	0.0276	4761	0.1219	-0.05256	0.03397	0.20285	2598	6.089e-12	-0.3283	0.04746	0.11073	2163	0	NA	NA	NA	95.5	22.32	1	2.307e-06
6:160833628:T:C	["rs78058009"]	SLC22A3	intron_variant	FALSE	rs12208357	LPA	0.0409931	1.28e-07	0.3506	0.0664	2598	1.383e-07	0.3506	0.06638	0.04099	2598	NA	NA	NA	0	0	0	NA	NA	NA	0	0	0	1
6:160608493:A:G	["rs149873162"]	SLC22A2	intron_variant	FALSE	rs12208357	LPA	0.0403192	1.287e-07	0.2595	0.0491	4762	1.238e-06	0.285	0.05864	0.0537	2598	0.02695	0.1993	0.09003	0.02426	2164	0	NA	NA	NA	0	0.636	1	0.4251
6:160526724:GCACA:G	["rs67754937"]	IGF2R	3_prime_UTR_variant	TRUE	rs12208357	LPA	0.0396642	1.346e-07	0.2648	0.0502	4765	0.1629	0.07965	0.05707	0.05793	2598	3.143e-17	0.8998	0.1057	0.01777	2167	0	NA	NA	NA	97.9	46.616	1	8.635e-12
6:160877141:C:T	["rs62440432"]	LPAL2	intron_variant	FALSE	rs12208357	LPA	0.2092	1.352e-07	-0.1254	0.0238	4761	4.024e-05	-0.1361	0.03308	0.21151	2598	0.0008868	-0.114	0.03425	0.20643	2163	0	NA	NA	NA	0	0.215	1	0.6426
6:161204811:T:TGA	["rs79112427"]	NA	intergenic_variant	TRUE	rs12208357	LPA	0.243596	1.36e-07	-0.1743	0.0331	2147	NA	NA	NA	0	0	1.503e-07	-0.1743	0.03307	0.2436	2147	0	NA	NA	NA	0	0	0	1
6:160556185:A:G	["rs3798170"]	SLC22A1	intron_variant	FALSE	rs12208357	LPA	0.0306639	1.394e-07	0.2982	0.0566	4745	0.4102	0.05522	0.06705	0.04119	2598	2.672e-17	0.9019	0.1057	0.01793	2147	0	NA	NA	NA	97.8	45.753	1	1.341e-11
6:160911682:A:G	["rs9347407"]	LPAL2	intron_variant	FALSE	rs12208357	LPA	0.44483	1.401e-07	0.1051	0.02	4758	5.669e-08	0.1509	0.02772	0.37779	2598	0.05279	0.05577	0.02878	0.47454	2160	0	NA	NA	NA	82.4	5.668	1	0.01728
6:161056011:A:G	["rs111657849"]	LPA	intron_variant	FALSE	rs12208357	LPA	0.0880231	1.404e-07	-0.2725	0.0518	2079	NA	NA	NA	0	0	1.549e-07	-0.2725	0.05176	0.08802	2079	0	NA	NA	NA	0	0	0	1
19:4504673:G:A	["rs201143997","COSM566912","COSM1141657"]	PLIN4	missense_variant	FALSE	NA	NA	0.00115473	1.429e-07	2.073	0.394	2598	1.54e-07	2.073	0.394	0.00115	2598	NA	NA	NA	0	0	0	NA	0	E	0	0	0	1
6:160609352:A:G	["rs12526290"]	SLC22A2	intron_variant	FALSE	rs12208357	LPA	0.0403192	1.435e-07	0.2585	0.0491	4762	1.453e-06	0.2836	0.05874	0.0535	2598	0.02584	0.2	0.08968	0.02449	2164	0	NA	NA	NA	0	0.608	1	0.4355
6:161237891:G:A	["rs45475797"]	NA	intergenic_variant	FALSE	rs12208357	LPA	0.143608	1.441e-07	-0.1491	0.0283	4756	0.02293	-0.1289	0.05665	0.06139	2598	2.061e-06	-0.1558	0.03273	0.24259	2158	0	NA	NA	NA	0	0.169	1	0.681
6:160710851:C:T	["rs141320342"]	NA	intergenic_variant	FALSE	rs12208357	LPA	0.0938681	1.452e-07	0.1758	0.0334	4762	0.548	0.03355	0.05583	0.0637	2598	1.143e-09	0.2553	0.04174	0.13008	2164	0	NA	NA	NA	90.1	10.12	1	0.001467
6:161391215:G:C	["rs9346843"]	RP3-428L16.1	downstream_gene_variant	FALSE	rs12208357	LPA	0.233567	1.481e-07	0.1773	0.0337	1993	NA	NA	NA	0	0	1.618e-07	0.1773	0.03374	0.23357	1993	0	NA	NA	NA	0	0	0	1
6:160731104:T:A	["rs3127597"]	NA	intergenic_variant	FALSE	rs12208357	LPA	0.0925887	1.502e-07	0.1771	0.0337	4763	0.5332	0.03532	0.05667	0.06178	2598	1.487e-09	0.2547	0.04194	0.12956	2165	0	NA	NA	NA	89.7	9.683	1	0.00186
6:160551093:T:G	["rs4646272"]	SLC22A1	intron_variant	FALSE	rs12208357	LPA	0.0924564	1.603e-07	0.1758	0.0335	4759	0.0102	0.1157	0.04502	0.09834	2598	6.656e-07	0.2508	0.0503	0.08538	2161	0	NA	NA	NA	75	4.005	1	0.04536
6:160903911:G:A	["rs12207325"]	LPAL2	intron_variant	FALSE	rs12208357	LPA	0.0108171	1.809e-07	-0.4935	0.0946	4761	0.0275	-0.5158	0.2339	0.00386	2593	2.399e-06	-0.4891	0.1034	0.01914	2168	0	NA	NA	NA	0	0.011	1	0.9168
6:160976199:C:A	["rs9457937"]	LPA	intron_variant	FALSE	rs12208357	LPA	0.165719	1.83e-07	-0.1385	0.0265	4749	0.1161	-0.05518	0.0351	0.17629	2598	8.946e-10	-0.2497	0.04057	0.15295	2151	0	NA	NA	NA	92.4	13.148	1	0.0002879
6:160957084:G:A	["rs41266364"]	LPA	intron_variant	FALSE	rs12208357	LPA	0.0298306	1.994e-07	0.4006	0.077	2598	2.144e-07	0.4006	0.07704	0.02983	2598	NA	NA	NA	0	0	0	NA	NA	NA	0	0	0	1
6:160703377:G:A	["rs3127587"]	SLC22A2	upstream_gene_variant	FALSE	rs12208357	LPA	0.0933893	2.013e-07	0.1743	0.0335	4765	0.6803	0.02294	0.05568	0.06409	2598	6.722e-10	0.2605	0.04201	0.12852	2167	0	NA	NA	NA	91.4	11.6	1	0.0006595
2:146098244:C:A	["rs577676924"]	RPL6P5	downstream_gene_variant	FALSE	NA	NA	0.00153965	2.071e-07	1.791	0.3449	2598	2.227e-07	1.791	0.3449	0.00154	2598	NA	NA	NA	0	0	0	NA	NA	NA	0	0	0	1
6:160703358:A:G	["rs562660689"]	SLC22A2	upstream_gene_variant	FALSE	rs12208357	LPA	0.0931847	2.079e-07	0.1747	0.0336	4754	0.6803	0.02294	0.05568	0.06409	2598	6.543e-10	0.262	0.04223	0.12825	2156	0	NA	NA	NA	91.5	11.702	1	0.0006242
6:161411973:C:T	["rs678290"]	RP3-428L16.2	non_coding_transcript_exon_variant	FALSE	rs12208357	LPA	0.246587	2.151e-07	0.1233	0.0238	4761	0.02329	0.09961	0.04388	0.10874	2598	2.679e-06	0.1331	0.02828	0.41216	2163	0	NA	NA	NA	0	0.412	1	0.5212
15:41514071:G:A	["rs138103771"]	EXD1	intron_variant	FALSE	NA	NA	0.00315259	2.21e-07	-0.8846	0.1707	4758	0.002127	-1.087	0.3535	0.00154	2598	2.546e-05	-0.823	0.195	0.00509	2160	0	NA	NA	NA	0	0.428	1	0.5132
6:160746512:C:T	["rs3103347"]	NA	intergenic_variant	FALSE	rs12208357	LPA	0.0947932	2.285e-07	0.1722	0.0333	4763	0.5864	0.02984	0.05485	0.06582	2598	1.306e-09	0.2551	0.04186	0.12956	2165	0	NA	NA	NA	90.6	10.658	1	0.001096
6:161212408:A:C	["rs115859683"]	NA	intergenic_variant	FALSE	rs12208357	LPA	0.0313703	2.295e-07	0.3977	0.0769	2598	2.475e-07	0.3977	0.07687	0.03137	2598	NA	NA	NA	0	0	0	NA	NA	NA	0	0	0	1
1:109822143:G:A	["rs1277930"]	PSRC1	downstream_gene_variant	FALSE	rs629301	SORT1	0.490451	2.428e-07	0.1179	0.0228	4765	0.002658	0.09461	0.03146	0.26212	2598	1.541e-05	0.1439	0.03321	0.23581	2167	0	NA	NA	NA	13.9	1.161	1	0.2813
18:11087717:G:C	["rs563020345"]	PIEZO2	intron_variant	FALSE	NA	NA	0.0017321	2.449e-07	1.725	0.3342	2598	2.657e-07	1.725	0.3342	0.00173	2598	NA	NA	NA	0	0	0	NA	NA	NA	0	0	0	1
6:161098380:C:T	["rs56210950"]	RP1-81D8.4	upstream_gene_variant	FALSE	rs12208357	LPA	0.0177059	2.486e-07	0.5329	0.1033	2598	2.647e-07	0.5329	0.1033	0.01771	2598	NA	NA	NA	0	0	0	NA	NA	NA	0	0	0	1
6:161100494:CA:C	["rs58247541","rs371650493"]	RP1-81D8.4	upstream_gene_variant	TRUE	rs12208357	LPA	0.0177059	2.486e-07	0.5329	0.1033	2598	2.647e-07	0.5329	0.1033	0.01771	2598	NA	NA	NA	0	0	0	NA	NA	NA	0	0	0	1
6:161100771:C:A	["rs183288726"]	RP1-81D8.4	upstream_gene_variant	FALSE	rs12208357	LPA	0.0177059	2.486e-07	0.5329	0.1033	2598	2.647e-07	0.5329	0.1033	0.01771	2598	NA	NA	NA	0	0	0	NA	NA	NA	0	0	0	1
6:161105904:T:C	null	NA	intergenic_variant	FALSE	rs12208357	LPA	0.0177059	2.486e-07	0.5329	0.1033	2598	2.647e-07	0.5329	0.1033	0.01771	2598	NA	NA	NA	0	0	0	NA	NA	NA	0	0	0	1
6:161108075:A:G	["rs79584034"]	NA	intergenic_variant	FALSE	rs12208357	LPA	0.0177127	2.486e-07	0.5329	0.1033	2597	2.647e-07	0.5329	0.1033	0.01771	2597	NA	NA	NA	0	0	0	NA	NA	NA	0	0	0	1
6:160729393:C:T	["rs547176"]	NA	intergenic_variant	FALSE	rs12208357	LPA	0.330209	2.528e-07	-0.111	0.0215	4747	0.5005	-0.0221	0.0328	0.20343	2598	4.955e-10	-0.1784	0.02855	0.48348	2149	0	NA	NA	NA	92.3	12.919	1	0.0003252
6:160726432:G:A	null	NA	intergenic_variant	FALSE	rs12208357	LPA	0.094652	2.577e-07	0.1727	0.0335	4712	0.6766	0.0232	0.05562	0.06428	2598	9.73e-10	0.258	0.04201	0.13198	2114	0	NA	NA	NA	91.2	11.348	1	0.0007555
6:160670178:TAAGG:T	["rs150818356"]	SLC22A2	intron_variant	TRUE	rs12208357	LPA	0.0309854	2.681e-07	0.3949	0.0768	2598	2.884e-07	0.3949	0.07676	0.03099	2598	NA	NA	NA	0	0	0	NA	NA	NA	0	0	0	1
6:160824028:T:A	["rs2504916"]	SLC22A3	intron_variant	FALSE	rs12208357	LPA	0.186254	2.714e-07	0.1291	0.0251	4765	0.1511	0.0501	0.03489	0.17995	2598	3.814e-09	0.2139	0.03615	0.19382	2167	0	NA	NA	NA	90.6	10.63	1	0.001113
6:160532075:G:A	["rs10080371"]	RP11-288H12.4	non_coding_transcript_exon_variant	FALSE	rs12208357	LPA	0.0393742	2.715e-07	0.2591	0.0504	4762	0.217	0.07078	0.05732	0.05735	2598	3.223e-17	0.8995	0.1057	0.01779	2164	0	NA	NA	NA	97.9	47.501	1	5.497e-12
6:160725769:A:G	["rs3120149"]	NA	intergenic_variant	FALSE	rs12208357	LPA	0.0939534	2.794e-07	0.1718	0.0334	4763	0.6766	0.0232	0.05562	0.06428	2598	1.146e-09	0.2559	0.04185	0.12956	2165	0	NA	NA	NA	91.1	11.176	1	0.0008285
6:160346153:G:A	["rs6455672"]	NA	intergenic_variant	FALSE	rs12208357	LPA	0.493272	2.82e-07	0.1025	0.02	4756	1.248e-06	0.1315	0.02707	0.40454	2598	0.02159	0.06793	0.02954	0.39991	2158	0	NA	NA	NA	60.3	2.517	1	0.1126
6:160713299:C:G	["rs12193418"]	NA	intergenic_variant	FALSE	rs12208357	LPA	0.0939929	2.869e-07	0.1717	0.0335	4761	0.6766	0.0232	0.05562	0.06428	2598	1.186e-09	0.2558	0.04187	0.12968	2163	0	NA	NA	NA	91	11.163	1	0.0008345
5:99341960:C:A	["rs190558787"]	NA	intergenic_variant	FALSE	NA	NA	0.00134719	2.871e-07	2.006	0.3909	2598	3.07e-07	2.006	0.3909	0.00135	2598	NA	NA	NA	0	0	0	NA	NA	NA	0	0	0	1
5:99851674:C:T	["rs560584101"]	CTD-2001C12.1	intron_variant	FALSE	NA	NA	0.00134719	2.871e-07	2.006	0.3909	2598	3.07e-07	2.006	0.3909	0.00135	2598	NA	NA	NA	0	0	0	NA	NA	NA	0	0	0	1
5:99965763:T:C	["rs192124600"]	NA	intergenic_variant	FALSE	NA	NA	0.00134719	2.871e-07	2.006	0.3909	2598	3.07e-07	2.006	0.3909	0.00135	2598	NA	NA	NA	0	0	0	NA	NA	NA	0	0	0	1
5:99976761:A:G	["rs185421878"]	NA	intergenic_variant	FALSE	NA	NA	0.00134719	2.871e-07	2.006	0.3909	2598	3.07e-07	2.006	0.3909	0.00135	2598	NA	NA	NA	0	0	0	NA	NA	NA	0	0	0	1
5:100523874:A:C	["rs562536218"]	NA	intergenic_variant	FALSE	NA	NA	0.00134719	2.871e-07	2.006	0.3909	2598	3.07e-07	2.006	0.3909	0.00135	2598	NA	NA	NA	0	0	0	NA	NA	NA	0	0	0	1
5:100732840:T:C	["rs180895498"]	NA	intergenic_variant	FALSE	NA	NA	0.00134719	2.871e-07	2.006	0.3909	2598	3.07e-07	2.006	0.3909	0.00135	2598	NA	NA	NA	0	0	0	NA	NA	NA	0	0	0	1
5:100754029:T:C	["rs556921033"]	NA	intergenic_variant	FALSE	NA	NA	0.00134719	2.871e-07	2.006	0.3909	2598	3.07e-07	2.006	0.3909	0.00135	2598	NA	NA	NA	0	0	0	NA	NA	NA	0	0	0	1
5:100799583:T:C	["rs140144143"]	NA	intergenic_variant	FALSE	NA	NA	0.00134719	2.871e-07	2.006	0.3909	2598	3.07e-07	2.006	0.3909	0.00135	2598	NA	NA	NA	0	0	0	NA	NA	NA	0	0	0	1
5:100878105:TATC:T	["rs139799030"]	NA	intergenic_variant	TRUE	NA	NA	0.00134719	2.871e-07	2.006	0.3909	2598	3.07e-07	2.006	0.3909	0.00135	2598	NA	NA	NA	0	0	0	NA	NA	NA	0	0	0	1
1:109822166:G:A	["rs599839","CR114612"]	PSRC1	downstream_gene_variant	FALSE	rs629301	SORT1	0.490132	2.945e-07	0.1173	0.0229	4763	0.00286	0.09401	0.03149	0.26116	2598	1.747e-05	0.1432	0.03327	0.2351	2165	0	NA	NA	NA	13.3	1.153	1	0.2829
6:160353248:T:C	["rs4140431"]	NA	intergenic_variant	FALSE	rs12208357	LPA	0.494124	2.973e-07	0.1021	0.0199	4765	1.377e-06	0.1307	0.02701	0.40627	2598	0.02126	0.06796	0.02948	0.40055	2167	0	NA	NA	NA	59.4	2.462	1	0.1166
6:161268411:T:C	["rs73029749"]	NA	intergenic_variant	FALSE	rs12208357	LPA	0.153035	2.994e-07	0.1409	0.0275	4744	0.05992	0.09417	0.05003	0.07775	2598	1.047e-06	0.1612	0.03293	0.24418	2146	0	NA	NA	NA	20.2	1.252	1	0.2631
6:161230801:T:C	["rs3846778"]	NA	regulatory_region_variant	FALSE	rs12208357	LPA	0.152151	3.152e-07	-0.142	0.0278	4765	0.01775	-0.1306	0.05504	0.06659	2598	6.019e-06	-0.1459	0.03216	0.25473	2167	0	NA	NA	NA	0	0.058	1	0.8103
1:109815214:T:TG	["rs113683670"]	CELSR2	intron_variant	TRUE	rs629301	SORT1	0.0810726	3.174e-07	-0.187	0.0366	4755	1.698e-05	-0.1778	0.04126	0.12125	2598	0.005253	-0.2207	0.07901	0.03268	2157	0	NA	NA	NA	0	0.232	1	0.6303
6:160720747:G:A	["rs56195640","rs370177322"]	NA	intergenic_variant	FALSE	rs12208357	LPA	0.0978332	3.175e-07	0.173	0.0338	4569	0.6766	0.0232	0.05562	0.06428	2598	1.095e-09	0.2609	0.04262	0.14206	1971	0	NA	NA	NA	91.3	11.507	1	0.0006932
16:56989830:G:A	["rs12923459"]	AC012181.1	upstream_gene_variant	FALSE	rs3764261	CETP	0.489594	3.256e-07	-0.0979	0.0192	4757	0.002122	-0.08223	0.02673	0.4923	2598	3.281e-05	-0.1145	0.0275	0.46781	2159	0	NA	NA	NA	0	0.708	1	0.4001
1:109815211:C:A	["rs75951814"]	CELSR2	intron_variant	FALSE	rs629301	SORT1	0.0815446	3.311e-07	-0.1856	0.0364	4752	1.771e-05	-0.1761	0.04096	0.12202	2598	0.005181	-0.2211	0.07901	0.03273	2154	0	NA	NA	NA	0	0.256	1	0.6131
6:160719741:G:A	["rs932925"]	NA	intergenic_variant	FALSE	rs12208357	LPA	0.0939534	3.312e-07	0.1707	0.0334	4763	0.6766	0.0232	0.05562	0.06428	2598	1.461e-09	0.2543	0.04186	0.12956	2165	0	NA	NA	NA	90.9	11.021	1	0.0009007
6:160342652:C:G	["rs7742551"]	NA	intergenic_variant	FALSE	rs12208357	LPA	0.495589	3.325e-07	0.1016	0.0199	4761	1.486e-06	0.1298	0.0269	0.40762	2598	0.02266	0.06744	0.02957	0.39875	2163	0	NA	NA	NA	58.9	2.434	1	0.1188
9:117202367:A:C	["rs139759527"]	DFNB31	intron_variant	FALSE	NA	NA	0.00461894	3.407e-07	1.026	0.2012	2598	3.651e-07	1.026	0.2012	0.00462	2598	NA	NA	NA	0	0	0	NA	NA	NA	0	0	0	1
6:161237998:A:C	["rs45485198"]	NA	intergenic_variant	FALSE	rs12208357	LPA	0.152366	3.454e-07	-0.1396	0.0274	4755	0.04011	-0.1029	0.05011	0.07737	2598	2.212e-06	-0.1553	0.03272	0.2427	2157	0	NA	NA	NA	0	0.767	1	0.3813
6:160711815:T:C	["rs141001296"]	NA	intergenic_variant	FALSE	rs12208357	LPA	0.200988	3.46e-07	-0.1242	0.0244	4759	3.353e-05	-0.155	0.03729	0.15512	2598	0.00169	-0.1012	0.03218	0.25613	2161	0	NA	NA	NA	16.2	1.193	1	0.2747
6:160733285:G:T	["rs379678"]	NA	intergenic_variant	FALSE	rs12208357	LPA	0.329644	3.622e-07	-0.1099	0.0216	4743	0.5138	-0.02145	0.03285	0.20323	2598	7.616e-10	-0.1771	0.02865	0.48275	2145	0	NA	NA	NA	92.2	12.751	1	0.0003557
16:56994244:T:TA	["rs36229491"]	CETP	upstream_gene_variant	TRUE	rs3764261	CETP	0.317317	3.628e-07	0.1512	0.0297	2154	NA	NA	NA	0	0	3.939e-07	0.1512	0.02972	0.31732	2154	0	NA	NA	NA	0	0	0	1
6:161326602:T:C	["rs79622551"]	RP11-235G24.1	intron_variant	FALSE	rs12208357	LPA	0.0401008	3.775e-07	0.2559	0.0504	4763	1.665e-05	0.2522	0.05846	0.0562	2598	0.007295	0.2667	0.09932	0.02079	2165	0	NA	NA	NA	0	0.016	1	0.8999
6:161330965:G:A	["rs78538084"]	RP11-235G24.1	intron_variant	FALSE	rs12208357	LPA	0.0400671	3.796e-07	0.2559	0.0504	4767	1.665e-05	0.2522	0.05846	0.0562	2598	0.007354	0.2665	0.09932	0.02075	2169	0	NA	NA	NA	0	0.015	1	0.9013
9:2646562:C:T	["rs372047946"]	VLDLR	intron_variant	FALSE	rs3780181	VLDLR	0.00115473	3.808e-07	2.108	0.4151	2598	4.067e-07	2.108	0.4151	0.00115	2598	NA	NA	NA	0	0	0	NA	NA	NA	0	0	0	1
11:97081937:A:G	["rs147021669"]	NA	intergenic_variant	FALSE	NA	NA	0.00211701	3.818e-07	1.436	0.2828	2598	4.066e-07	1.436	0.2828	0.00212	2598	NA	NA	NA	0	0	0	NA	NA	NA	0	0	0	1
16:56995236:C:A	["rs1800775","CR000229"]	CETP	upstream_gene_variant	FALSE	rs3764261	CETP	0.444211	3.835e-07	0.0996	0.0196	4759	0.001816	0.08599	0.02754	0.41109	2598	4.979e-05	0.1137	0.02797	0.48404	2161	0	NA	NA	NA	0	0.498	1	0.4802
6:161339858:G:C	["rs77357011"]	RP11-235G24.1	upstream_gene_variant	FALSE	rs12208357	LPA	0.0401092	3.854e-07	0.2557	0.0504	4762	1.665e-05	0.2522	0.05846	0.0562	2598	0.007485	0.2659	0.09931	0.02079	2164	0	NA	NA	E	0	0.014	1	0.9054
22:17222785:T:A	["rs5748585"]	AC005301.8	downstream_gene_variant	FALSE	NA	NA	0.256717	3.92e-07	-0.1139	0.0224	4764	0.001333	-0.1175	0.03659	0.16012	2598	8.83e-05	-0.1117	0.02843	0.37258	2166	0	NA	NA	NA	0	0.016	1	0.9004
1:109821307:G:T	["rs583104"]	PSRC1	downstream_gene_variant	FALSE	rs629301	SORT1	0.489717	3.957e-07	0.1157	0.0228	4765	0.00286	0.09401	0.03149	0.26116	2598	2.536e-05	0.1398	0.03313	0.23627	2167	0	NA	NA	NA	0.4	1.004	1	0.3164
6:161434887:G:A	["rs7758583"]	MAP3K4	intron_variant	FALSE	rs12208357	LPA	0.280008	3.957e-07	-0.1124	0.0222	4757	0.05284	-0.06905	0.03565	0.17667	2598	8.586e-07	-0.1396	0.02828	0.40435	2159	0	NA	NA	NA	58.4	2.404	1	0.121
19:51574092:G:A	["rs150652132"]	NA	regulatory_region_variant	FALSE	rs17695224	HAS1	0.00442648	4.021e-07	-1.044	0.206	2598	4.36e-07	-1.044	0.206	0.00443	2598	NA	NA	NA	0	0	0	NA	NA	NA	0	0	0	1
19:51575074:G:A	["rs551054974"]	NA	intergenic_variant	FALSE	rs17695224	HAS1	0.00442648	4.021e-07	-1.044	0.206	2598	4.36e-07	-1.044	0.206	0.00443	2598	NA	NA	NA	0	0	0	NA	NA	NA	0	0	0	1
22:17227461:T:C	["rs5748593"]	AC005301.8	downstream_gene_variant	FALSE	NA	NA	0.15806	4.067e-07	-0.1344	0.0265	4764	0.002803	-0.1433	0.0479	0.08449	2598	4.416e-05	-0.1304	0.03185	0.24631	2166	0	NA	NA	NA	0	0.05	1	0.8226
11:21640333:A:C	["rs9804576"]	NA	intergenic_variant	FALSE	NA	NA	0.187395	4.133e-07	0.1248	0.0247	4760	8.529e-06	0.1536	0.03443	0.1836	2598	0.007506	0.09451	0.03531	0.19195	2162	0	NA	NA	NA	30.3	1.436	1	0.2309
6:161410911:A:G	["rs610538"]	MAP3K4	upstream_gene_variant	FALSE	rs12208357	LPA	0.366828	4.209e-07	0.1022	0.0202	4757	0.02446	0.06479	0.02878	0.34103	2598	1.128e-06	0.1384	0.02834	0.39787	2159	0	NA	NA	NA	69.9	3.321	1	0.06839
6:160505312:G:C	["rs3777402"]	IGF2R	intron_variant	FALSE	rs12208357	LPA	0.0303444	4.22e-07	0.2872	0.0568	4762	0.4715	0.04845	0.06728	0.0408	2598	1.897e-16	0.8776	0.1058	0.01779	2164	0	NA	NA	NA	97.7	43.733	1	3.764e-11
16:56996158:T:C	["rs3816117"]	CETP	intron_variant	FALSE	rs3764261	CETP	0.445684	4.393e-07	0.099	0.0196	4750	0.001829	0.08565	0.02745	0.41782	2598	5.721e-05	0.113	0.02802	0.47932	2152	0	NA	NA	E	0	0.486	1	0.4856
20:46862043:C:T	["rs143149024"]	NA	intergenic_variant	FALSE	NA	NA	0.00192456	4.425e-07	1.575	0.3119	2598	4.707e-07	1.575	0.3119	0.00192	2598	NA	NA	NA	0	0	0	NA	NA	NA	0	0	0	1
2:146228367:T:C	["rs370525925","rs397707039"]	NA	intergenic_variant	FALSE	NA	NA	0.00134719	4.451e-07	1.87	0.3704	2598	4.781e-07	1.87	0.3704	0.00135	2598	NA	NA	NA	0	0	0	NA	NA	NA	0	0	0	1
15:41333486:G:T	["rs190087505"]	INO80	intron_variant	FALSE	NA	NA	0.0030475	4.511e-07	-0.877	0.1738	4758	0.002127	-1.087	0.3535	0.00154	2598	5.094e-05	-0.8101	0.1996	0.00486	2160	0	NA	NA	NA	0	0.465	1	0.4952
15:41326176:C:T	["rs191958201"]	INO80	intron_variant	FALSE	NA	NA	0.0030552	4.513e-07	-0.8767	0.1737	4746	0.002127	-1.087	0.3535	0.00154	2598	5.134e-05	-0.8097	0.1995	0.00489	2148	0	NA	NA	NA	0	0.467	1	0.4945
6:125156460:G:T	["rs115243920"]	NA	intergenic_variant	FALSE	NA	NA	0.0178984	4.673e-07	-0.5002	0.0993	2598	4.999e-07	-0.5002	0.09926	0.0179	2598	NA	NA	NA	0	0	0	NA	NA	NA	0	0	0	1
6:160842537:T:C	["rs3123636"]	SLC22A3	intron_variant	FALSE	rs12208357	LPA	0.185846	5.113e-07	0.1317	0.0262	4762	0.0425	0.103	0.05075	0.07679	2598	3.685e-06	0.1422	0.03064	0.31677	2164	0	NA	NA	NA	0	0.437	1	0.5085
22:17226065:G:A	["rs2845350"]	AC005301.8	downstream_gene_variant	FALSE	NA	NA	0.139723	5.121e-07	-0.1454	0.029	4763	0.001452	-0.2131	0.06686	0.04369	2598	5.507e-05	-0.1298	0.03213	0.25497	2165	0	NA	NA	NA	20.7	1.261	1	0.2615
6:160943428:C:A	["rs12524288"]	NA	intergenic_variant	FALSE	rs12208357	LPA	0.039261	5.297e-07	-0.2532	0.0505	4763	0.04075	-0.2481	0.1212	0.01328	2598	4.929e-06	-0.2543	0.05554	0.07044	2165	0	NA	NA	NA	0	0.002	1	0.9629
22:17226822:A:G	["rs5748587"]	AC005301.8	downstream_gene_variant	FALSE	NA	NA	0.155968	5.367e-07	-0.1339	0.0267	4767	0.002463	-0.1492	0.04922	0.08025	2598	6.267e-05	-0.1275	0.0318	0.24666	2169	0	NA	NA	NA	0	0.137	1	0.7111
6:161234792:TTAAG:T	["rs199763859"]	NA	intergenic_variant	TRUE	rs12208357	LPA	0.030408	5.601e-07	0.3894	0.0778	2598	5.982e-07	0.3894	0.07781	0.03041	2598	NA	NA	NA	0	0	0	NA	NA	NA	0	0	0	1
4:158855516:T:C	null	NA	intergenic_variant	FALSE	NA	NA	0.00211701	5.888e-07	-1.453	0.2909	2598	6.289e-07	-1.453	0.2909	0.00212	2598	NA	NA	NA	0	0	0	NA	NA	NA	0	0	0	1
16:57006590:C:T	["rs7499892"]	CETP	intron_variant	FALSE	rs3764261	CETP	0.292796	6.618e-07	-0.109	0.0219	4761	0.004821	-0.0775	0.02747	0.38433	2598	6.653e-06	-0.1645	0.03642	0.18285	2163	0	NA	NA	NA	72.5	3.637	1	0.0565
1:109815368:T:C	["rs6670347"]	CELSR2	intron_variant	FALSE	rs629301	SORT1	0.0817914	6.634e-07	-0.1806	0.0363	4756	3.578e-05	-0.1693	0.0409	0.12259	2598	0.004876	-0.2227	0.07901	0.03267	2158	0	NA	NA	NA	0	0.36	1	0.5484
6:161283586:C:G	["rs1247514"]	NA	intergenic_variant	FALSE	rs12208357	LPA	0.149559	6.779e-07	0.1382	0.0278	4764	0.01466	0.1368	0.05603	0.06255	2598	1.596e-05	0.1387	0.03206	0.25392	2166	0	NA	NA	NA	0	0.001	1	0.9765
16:56987369:T:C	["rs56156922"]	AC012181.1	upstream_gene_variant	FALSE	rs3764261	CETP	0.225735	6.928e-07	0.1157	0.0233	4760	0.07865	0.06655	0.03783	0.14781	2598	9.044e-07	0.1458	0.0296	0.31938	2162	0	NA	NA	NA	63.3	2.722	1	0.09897
13:70175464:T:C	["rs188861099"]	NA	intergenic_variant	FALSE	NA	NA	0.0017321	7.017e-07	1.649	0.3324	2598	7.549e-07	1.649	0.3324	0.00173	2598	NA	NA	NA	0	0	0	NA	NA	NA	0	0	0	1
13:70292538:T:C	["rs572019348"]	KLHL1	intron_variant	FALSE	NA	NA	0.0017321	7.017e-07	1.649	0.3324	2598	7.549e-07	1.649	0.3324	0.00173	2598	NA	NA	NA	0	0	0	NA	NA	NA	0	0	0	1
6:160692375:G:A	["rs3119310"]	RP1-276N6.2	upstream_gene_variant	FALSE	rs12208357	LPA	0.0856423	7.039e-07	0.172	0.0347	4764	0.8007	0.01423	0.05638	0.06101	2598	1.294e-09	0.2681	0.04399	0.11519	2166	0	NA	NA	NA	92.1	12.603	1	0.0003851
6:161152021:G:T	["rs4252124"]	PLG	intron_variant	FALSE	rs12208357	LPA	0.0307929	7.281e-07	0.3852	0.0778	2598	7.759e-07	0.3852	0.07776	0.03079	2598	NA	NA	NA	0	0	0	NA	NA	NA	0	0	0	1
6:125100756:G:T	["rs185659839"]	NKAIN2	intron_variant	FALSE	NA	NA	0.0202079	7.346e-07	-0.4642	0.0937	2598	7.795e-07	-0.4642	0.09374	0.02021	2598	NA	NA	NA	0	0	0	NA	NA	NA	0	0	0	1
2:18742258:T:C	["rs7587775"]	NT5C1B-RDH14	intron_variant	FALSE	NA	NA	0.446594	7.408e-07	-0.0985	0.0199	4756	0.0005834	-0.09214	0.02676	0.44169	2598	0.0003599	-0.1063	0.02974	0.31209	2158	0	NA	NA	P	0	0.125	1	0.7234
6:160729520:G:A	["rs535567"]	NA	intergenic_variant	FALSE	rs12208357	LPA	0.328526	7.417e-07	-0.1068	0.0216	4715	0.5138	-0.02145	0.03285	0.20323	2598	2.331e-09	-0.1717	0.02863	0.48229	2117	0	NA	NA	NA	91.6	11.889	1	0.0005646
6:160849140:A:T	["rs2661839"]	SLC22A3	intron_variant	FALSE	rs12208357	LPA	0.184918	7.703e-07	0.1303	0.0264	4721	0.0269	0.1129	0.05098	0.0767	2588	9.649e-06	0.1367	0.03081	0.31622	2133	0	NA	NA	E	0	0.16	1	0.6895
6:160526638:G:A	["rs8191959"]	IGF2R	3_prime_UTR_variant	FALSE	rs12208357	LPA	0.0509133	7.713e-07	0.223	0.0451	4763	0.148	0.07221	0.04989	0.07852	2598	3.15e-17	0.8998	0.1057	0.01778	2165	0	NA	NA	NA	98	50.134	1	1.436e-12
6:160868690:C:G	["rs180939570"]	SLC22A3	intron_variant	FALSE	rs12208357	LPA	0.00885296	7.861e-07	0.6939	0.1405	2598	8.391e-07	0.6939	0.1405	0.00885	2598	NA	NA	NA	0	0	0	NA	NA	NA	0	0	0	1
2:146535399:G:A	null	NA	intergenic_variant	FALSE	NA	NA	0.00153965	8.085e-07	1.701	0.3448	2598	8.635e-07	1.701	0.3448	0.00154	2598	NA	NA	NA	0	0	0	NA	NA	NA	0	0	0	1
7:111857245:A:G	["rs533924895"]	ZNF277	intron_variant	FALSE	rs2255811	GPR85	0.00134719	8.113e-07	1.757	0.3562	2598	8.618e-07	1.757	0.3562	0.00135	2598	NA	NA	NA	0	0	0	NA	NA	NA	0	0	0	1
6:161322584:C:T	["rs2314726"]	RP11-235G24.1	intron_variant	FALSE	rs12208357	LPA	0.0406427	8.403e-07	0.247	0.0501	4761	5.983e-05	0.2331	0.05798	0.05735	2598	0.003941	0.2883	0.0999	0.02057	2163	0	NA	NA	NA	0	0.228	1	0.6327
6:161133544:A:T	["rs4252090"]	PLG	intron_variant	FALSE	rs12208357	LPA	0.244696	8.44e-07	-0.1119	0.0227	4761	0.247	-0.0378	0.03264	0.22286	2598	1.092e-08	-0.1815	0.03164	0.27092	2163	0	NA	NA	NA	90	9.993	1	0.001572
2:60589300:G:T	["rs139654227"]	AC007381.2	intron_variant	FALSE	NA	NA	0.00230947	8.446e-07	1.473	0.2991	2598	9.026e-07	1.473	0.2991	0.00231	2598	NA	NA	NA	0	0	0	NA	NA	NA	0	0	0	1
2:60611703:C:A	["rs144910651"]	AC007381.2	intron_variant	FALSE	NA	NA	0.00230947	8.446e-07	1.473	0.2991	2598	9.026e-07	1.473	0.2991	0.00231	2598	NA	NA	NA	0	0	0	NA	NA	NA	0	0	0	1
2:60623393:A:G	["rs144556864"]	AC007381.2	upstream_gene_variant	FALSE	NA	NA	0.00230947	8.446e-07	1.473	0.2991	2598	9.026e-07	1.473	0.2991	0.00231	2598	NA	NA	NA	0	0	0	NA	NA	NA	0	0	0	1
2:60681507:A:G	["rs141643059"]	BCL11A	downstream_gene_variant	FALSE	NA	NA	0.00230947	8.446e-07	1.473	0.2991	2598	9.026e-07	1.473	0.2991	0.00231	2598	NA	NA	NA	0	0	0	NA	NA	NA	0	0	0	1
21:23398193:T:A	["rs185218777"]	AP000472.2	intron_variant	FALSE	NA	NA	0.00404157	8.583e-07	-1.036	0.2105	2598	9.063e-07	-1.036	0.2105	0.00404	2598	NA	NA	NA	0	0	0	NA	NA	NA	0	0	0	1
16:56987015:C:T	["rs12446515"]	AC012181.1	upstream_gene_variant	FALSE	rs3764261	CETP	0.225026	8.71e-07	0.1149	0.0234	4755	0.0819	0.06568	0.03774	0.14858	2598	1.08e-06	0.1454	0.02973	0.31711	2157	0	NA	NA	NA	63.7	2.753	1	0.09705
9:94801779:T:C	["rs557150068"]	SPTLC1	intron_variant	FALSE	NA	NA	0.0017321	8.956e-07	1.615	0.3287	2598	9.564e-07	1.615	0.3287	0.00173	2598	NA	NA	NA	0	0	0	NA	NA	NA	0	0	0	1
9:94856480:G:A	null	SPTLC1	intron_variant	FALSE	NA	NA	0.0017321	8.956e-07	1.615	0.3287	2598	9.564e-07	1.615	0.3287	0.00173	2598	NA	NA	NA	0	0	0	NA	NA	NA	0	0	0	1
5:16043501:G:A	["rs77915810"]	NA	intergenic_variant	FALSE	NA	NA	0.0196305	9.159e-07	-0.4715	0.096	2598	9.739e-07	-0.4715	0.09605	0.01963	2598	NA	NA	NA	0	0	0	NA	NA	NA	0	0	0	1
6:161627122:A:G	["rs6925637"]	AGPAT4	intron_variant	FALSE	rs186696265	LPA	0.352774	9.172e-07	0.0988	0.0201	4758	0.5928	0.01508	0.02819	0.33526	2598	1.268e-10	0.1856	0.02872	0.37384	2160	0	NA	NA	NA	94.4	17.954	1	2.263e-05
21:23393890:C:A	["rs573412632"]	AP000472.2	intron_variant	FALSE	NA	NA	0.00461894	9.261e-07	-0.9627	0.1962	2598	9.805e-07	-0.9627	0.1962	0.00462	2598	NA	NA	NA	0	0	0	NA	NA	NA	0	0	0	1
6:160683146:G:A	["rs76182445"]	SLC22A2	upstream_gene_variant	FALSE	rs12208357	LPA	0.0874633	9.313e-07	0.1686	0.0344	4762	0.8151	0.01287	0.05504	0.06447	2598	1.308e-09	0.2682	0.04401	0.11506	2164	0	NA	NA	NA	92.4	13.127	1	0.000291
16:50918686:C:G	["rs115961867"]	RP11-883G14.1	intron_variant	FALSE	NA	NA	0.0725383	9.425e-07	-0.1885	0.0384	4763	3.545e-07	-0.2062	0.04039	0.12279	2598	0.8835	-0.01832	0.1251	0.01224	2165	0	NA	NA	NA	51	2.043	1	0.1529
6:161462267:A:T	["rs3729613"]	MAP3K4	intron_variant	FALSE	rs12208357	LPA	0.279773	9.651e-07	-0.1086	0.0222	4761	0.1049	-0.05829	0.03594	0.1734	2598	7.942e-07	-0.1394	0.02815	0.40754	2163	0	NA	NA	NA	68.3	3.157	1	0.07562
6:160888021:G:T	["rs62441868"]	LPAL2	non_coding_transcript_exon_variant	FALSE	rs12208357	LPA	0.156526	9.849e-07	-0.1313	0.0268	4635	2.469e-05	-0.1622	0.03839	0.14357	2598	0.006685	-0.1018	0.03749	0.17305	2037	0	NA	NA	NA	21.1	1.267	1	0.2603
6:161380636:A:G	["rs648227"]	RP3-428L16.1	intron_variant	FALSE	rs12208357	LPA	0.408318	9.868e-07	0.1019	0.0208	4761	7.1e-05	0.12	0.03015	0.27059	2598	0.003042	0.08541	0.02879	0.42626	2163	0	NA	NA	NA	0	0.688	1	0.4067
1:109821511:T:G	["rs602633"]	PSRC1	downstream_gene_variant	FALSE	rs629301	SORT1	0.492646	1.037e-06	0.112	0.0229	4759	0.00553	0.08713	0.03138	0.26482	2598	2.981e-05	0.1405	0.03359	0.23346	2161	0	NA	NA	NA	25.8	1.348	1	0.2456
6:160649797:T:A	["rs141150244"]	SLC22A2	intron_variant	FALSE	rs12208357	LPA	0.0310212	1.043e-06	0.3748	0.0767	2595	1.106e-06	0.3748	0.07675	0.03102	2595	NA	NA	NA	0	0	0	NA	NA	NA	0	0	0	1
6:160830819:G:A	["rs185372541"]	SLC22A3	intron_variant	FALSE	rs12208357	LPA	0.0117398	1.045e-06	0.6045	0.1238	2598	1.112e-06	0.6045	0.1238	0.01174	2598	NA	NA	NA	0	0	0	NA	NA	NA	0	0	0	1
22:17203103:A:G	["rs2845380"]	NA	regulatory_region_variant	FALSE	NA	NA	0.139408	1.057e-06	-0.1416	0.029	4763	0.001422	-0.2139	0.06697	0.04349	2598	0.0001079	-0.1249	0.03219	0.2545	2165	0	NA	NA	NA	30.3	1.435	1	0.231
6:160853286:G:A	["rs388170"]	SLC22A3	intron_variant	FALSE	rs12208357	LPA	0.19251	1.078e-06	0.1276	0.0262	4753	0.05141	0.1053	0.05401	0.06909	2598	7.366e-06	0.1344	0.0299	0.3413	2155	0	NA	NA	E	0	0.222	1	0.6374
6:160850273:C:T	["rs3106164"]	SLC22A3	intron_variant	FALSE	rs12208357	LPA	0.190951	1.127e-06	0.1276	0.0262	4763	0.0593	0.1021	0.05409	0.0689	2598	6.507e-06	0.1354	0.02996	0.33741	2165	0	NA	NA	NA	0	0.29	1	0.5902
3:79816915:T:G	["rs144777085"]	ROBO1	5_prime_UTR_variant	FALSE	NA	NA	0.00388411	1.134e-06	0.7415	0.1524	4763	0.01423	0.7037	0.2869	0.00212	2598	2.712e-05	0.7563	0.1798	0.006	2165	0	NA	NA	P	0	0.024	1	0.8765
6:170363730:G:A	null	NA	regulatory_region_variant	FALSE	NA	NA	0.00134719	1.172e-06	1.775	0.3652	2598	1.25e-06	1.775	0.3652	0.00135	2598	NA	NA	NA	0	0	0	NA	NA	NA	0	0	0	1
6:170447439:G:A	null	NA	intergenic_variant	FALSE	NA	NA	0.00134719	1.172e-06	1.775	0.3652	2598	1.25e-06	1.775	0.3652	0.00135	2598	NA	NA	NA	0	0	0	NA	NA	NA	0	0	0	1
6:170475132:C:T	null	RP11-302L19.1	upstream_gene_variant	FALSE	NA	NA	0.00134719	1.172e-06	1.775	0.3652	2598	1.25e-06	1.775	0.3652	0.00135	2598	NA	NA	NA	0	0	0	NA	NA	NA	0	0	0	1
6:170566095:C:T	null	RP5-1086L22.1	intron_variant	FALSE	NA	NA	0.00134719	1.172e-06	1.775	0.3652	2598	1.25e-06	1.775	0.3652	0.00135	2598	NA	NA	NA	0	0	0	NA	NA	NA	0	0	0	1
6:161401634:G:T	["rs9364583"]	NA	intergenic_variant	FALSE	rs12208357	LPA	0.187012	1.174e-06	0.1209	0.0249	4735	0.224	0.04596	0.03779	0.1496	2597	7.625e-08	0.1783	0.03306	0.23246	2138	0	NA	NA	NA	85.6	6.947	1	0.008396
1:109815133:G:A	["rs79482788"]	CELSR2	intron_variant	FALSE	rs629301	SORT1	0.0763495	1.182e-06	-0.1811	0.0373	4761	6.629e-05	-0.169	0.04229	0.11278	2598	0.004699	-0.2235	0.07899	0.03259	2163	0	NA	NA	NA	0	0.37	1	0.543
6:160685072:C:T	["rs3119309"]	SLC22A2	intron_variant	FALSE	rs12208357	LPA	0.0875499	1.204e-06	0.1668	0.0344	4763	0.8151	0.01287	0.05504	0.06447	2598	1.95e-09	0.2651	0.04398	0.11524	2165	0	NA	NA	NA	92.2	12.817	1	0.0003434
4:101724393:A:G	["rs76920587"]	EMCN	intron_variant	FALSE	NA	NA	0.0197272	1.22e-06	0.336	0.0692	4765	0.08357	0.3681	0.2126	0.00404	2598	6.06e-06	0.3322	0.07324	0.03853	2167	0	NA	NA	NA	0	0.025	1	0.8732
4:53114578:C:A	["rs573299177"]	NA	intergenic_variant	FALSE	NA	NA	0.0017321	1.225e-06	1.536	0.3166	2598	1.305e-06	1.536	0.3166	0.00173	2598	NA	NA	NA	0	0	0	NA	NA	NA	0	0	0	1
4:53114596:A:C	["rs552612355"]	NA	intergenic_variant	FALSE	NA	NA	0.0017321	1.225e-06	1.536	0.3166	2598	1.305e-06	1.536	0.3166	0.00173	2598	NA	NA	NA	0	0	0	NA	NA	NA	0	0	0	1
6:161415693:G:T	["rs4709484"]	MAP3K4	intron_variant	FALSE	rs12208357	LPA	0.368018	1.232e-06	-0.0978	0.0202	4762	0.07577	-0.05103	0.02873	0.33911	2598	4.541e-07	-0.1433	0.02832	0.40273	2164	0	NA	NA	NA	80.9	5.231	1	0.02218
6:161405935:C:A	["rs181523950"]	NA	intergenic_variant	FALSE	rs12208357	LPA	0.0141866	1.265e-06	-0.392	0.0809	4758	0.9061	0.04213	0.3573	0.00135	2598	6.156e-07	-0.4155	0.08307	0.02963	2160	0	NA	NA	NA	35.7	1.556	1	0.2122
6:161195644:C:CACTT	["rs113619963"]	NA	intergenic_variant	TRUE	rs12208357	LPA	0.415858	1.268e-06	-0.1388	0.0286	2163	NA	NA	NA	0	0	1.357e-06	-0.1388	0.02865	0.41586	2163	0	NA	NA	NA	0	0	0	1
9:86091779:C:T	["rs188025880"]	FRMD3	intron_variant	FALSE	NA	NA	0.00596613	1.279e-06	0.8485	0.1752	2598	1.351e-06	0.8485	0.1752	0.00597	2598	NA	NA	NA	0	0	0	NA	NA	NA	0	0	0	1
6:161384446:T:C	["rs9364582"]	RP3-428L16.1	intron_variant	FALSE	rs12208357	LPA	0.168977	1.286e-06	0.1251	0.0258	4761	0.3906	0.03593	0.04184	0.11682	2598	4.742e-08	0.18	0.03284	0.23162	2163	0	NA	NA	NA	86.4	7.337	1	0.006756
6:160647877:G:A	["rs76927070"]	SLC22A2	intron_variant	FALSE	rs12208357	LPA	0.0306005	1.299e-06	0.3765	0.0778	2598	1.374e-06	0.3765	0.07779	0.0306	2598	NA	NA	NA	0	0	0	NA	NA	NA	0	0	0	1
16:57001254:T:TCACA	["rs12720908"]	CETP	intron_variant	TRUE	rs3764261	CETP	0.212726	1.305e-06	-0.1803	0.0373	1878	NA	NA	NA	0	0	1.396e-06	-0.1803	0.03726	0.21273	1878	0	NA	NA	NA	0	0	0	1
3:70727567:G:A	null	NA	intergenic_variant	FALSE	NA	NA	0.00134719	1.323e-06	-1.773	0.3666	2598	1.396e-06	-1.773	0.3666	0.00135	2598	NA	NA	NA	0	0	0	NA	NA	NA	0	0	0	1
6:161366947:G:A	["rs10214652"]	RP3-428L16.1	intron_variant	FALSE	rs12208357	LPA	0.142625	1.351e-06	0.1398	0.0289	4610	0.01448	0.0812	0.03319	0.20397	2596	4.099e-08	0.3248	0.05899	0.06356	2014	0	NA	NA	NA	92.3	12.953	1	0.0003195
6:160913254:C:G	["rs73784219"]	LPAL2	intron_variant	FALSE	rs12208357	LPA	0.02194	1.379e-06	0.4337	0.0898	2598	1.459e-06	0.4337	0.08983	0.02194	2598	NA	NA	NA	0	0	0	NA	NA	NA	0	0	0	1
6:160931407:CTGAG:C	["rs373853867"]	LPAL2	intron_variant	TRUE	rs12208357	LPA	0.0279061	1.399e-06	0.3848	0.0798	2598	1.485e-06	0.3848	0.07975	0.02791	2598	NA	NA	NA	0	0	0	NA	NA	P	0	0	0	1
15:89205705:A:G	["rs187453264"]	NA	regulatory_region_variant	FALSE	NA	NA	0.02213	1.403e-06	0.4593	0.0952	2169	NA	NA	NA	0	0	1.505e-06	0.4593	0.0952	0.02213	2169	0	NA	NA	NA	0	0	0	1
8:19437565:T:C	["rs148283161"]	CSGALNACT1	intron_variant	FALSE	rs12678919	LPL	0.00419727	1.427e-06	-0.7187	0.1491	4765	0.005729	-0.6815	0.2464	0.00308	2598	7.919e-05	-0.7401	0.1872	0.00554	2167	0	NA	NA	E	0	0.036	1	0.8498
6:102812643:G:T	["rs562639755"]	NA	intergenic_variant	FALSE	NA	NA	0.00254276	1.454e-06	1.32	0.274	2163	NA	NA	NA	0	0	1.54e-06	1.32	0.274	0.00254	2163	0	NA	NA	NA	0	0	0	1
6:160697306:G:A	["rs316036"]	RP1-276N6.2	downstream_gene_variant	FALSE	rs12208357	LPA	0.38557	1.458e-06	-0.0968	0.0201	4754	7.42e-05	-0.114	0.02872	0.29965	2598	0.004357	-0.08035	0.02815	0.4891	2156	0	NA	NA	NA	0	0.7	1	0.4027
6:161288846:T:C	["rs7744428"]	NA	intergenic_variant	FALSE	rs12208357	LPA	0.0885296	1.472e-06	0.2278	0.0473	2598	1.554e-06	0.2278	0.04731	0.08853	2598	NA	NA	NA	0	0	0	NA	NA	NA	0	0	0	1
6:102770860:T:C	["rs550313416"]	NA	intergenic_variant	FALSE	NA	NA	0.00253573	1.48e-06	1.319	0.274	2169	NA	NA	NA	0	0	1.57e-06	1.319	0.274	0.00254	2169	0	NA	NA	NA	0	0	0	1
6:161157303:A:AC	["rs571159689"]	PLG	intron_variant	TRUE	rs12208357	LPA	0.0298306	1.509e-06	0.3799	0.079	2598	1.593e-06	0.3799	0.07898	0.02983	2598	NA	NA	NA	0	0	0	NA	NA	NA	0	0	0	1
2:60409675:T:C	["rs6755607"]	NA	intergenic_variant	FALSE	NA	NA	0.0454196	1.517e-06	0.3058	0.0636	2598	1.605e-06	0.3058	0.06359	0.04542	2598	NA	NA	NA	0	0	0	NA	NA	NA	0	0	0	1
6:145287375:A:G	["rs78280933"]	NA	intergenic_variant	FALSE	NA	NA	0.0447009	1.517e-06	-0.2238	0.0465	4765	0.01498	-0.3043	0.125	0.01155	2598	2.722e-05	-0.2108	0.05013	0.08445	2167	0	NA	NA	NA	0	0.482	1	0.4875
6:160668389:A:G	["rs2279463"]	SLC22A2	intron_variant	FALSE	rs12208357	LPA	0.158508	1.524e-06	0.1288	0.0268	4760	0.00681	0.0914	0.03375	0.19246	2598	1.293e-05	0.1926	0.04406	0.11772	2162	0	NA	NA	NA	69.9	3.325	1	0.06824
22:17226906:T:C	["rs5748588"]	AC005301.8	downstream_gene_variant	FALSE	NA	NA	0.178309	1.527e-06	-0.1205	0.0251	4767	0.008428	-0.1076	0.0408	0.12028	2598	5.531e-05	-0.1283	0.03176	0.24781	2169	0	NA	NA	NA	0	0.16	1	0.6889
7:130961237:G:A	null	MKLN1	intron_variant	FALSE	rs4731702	KLF14	0.00153965	1.549e-06	1.785	0.3715	2598	1.627e-06	1.785	0.3715	0.00154	2598	NA	NA	NA	0	0	0	NA	NA	NA	0	0	0	1
6:145279513:T:C	["rs74366701"]	NA	intergenic_variant	FALSE	NA	NA	0.0449202	1.566e-06	-0.2231	0.0465	4764	0.01498	-0.3043	0.125	0.01155	2598	2.791e-05	-0.2101	0.05004	0.08495	2166	0	NA	NA	NA	0	0.489	1	0.4842
6:161386130:G:A	["rs673910"]	RP3-428L16.1	intron_variant	FALSE	rs12208357	LPA	0.428961	1.644e-06	0.0936	0.0195	4765	0.1446	0.04002	0.02743	0.37952	2598	9.886e-08	0.1486	0.0278	0.48823	2167	0	NA	NA	NA	87.1	7.73	1	0.005432
9:135049879:C:T	null	NTNG2	intron_variant	FALSE	NA	NA	0.00153965	1.645e-06	1.596	0.333	2598	1.745e-06	1.596	0.333	0.00154	2598	NA	NA	NA	0	0	0	NA	NA	NA	0	0	0	1
6:161424065:CATGAT:C	["rs4064996"]	MAP3K4	intron_variant	TRUE	rs12208357	LPA	0.240706	1.654e-06	-0.115	0.024	4761	0.097	-0.07303	0.04399	0.10893	2598	3.775e-06	-0.1328	0.02864	0.39898	2163	0	NA	NA	NA	22.9	1.297	1	0.2548
6:110706337:G:C	["rs2207360"]	NA	intergenic_variant	FALSE	NA	NA	0.478955	1.684e-06	-0.1344	0.0281	2162	NA	NA	NA	0	0	1.791e-06	-0.1344	0.02807	0.47895	2162	0	NA	NA	NA	0	0	0	1
6:161385757:A:G	["rs7760467"]	RP3-428L16.1	intron_variant	FALSE	rs12208357	LPA	0.170445	1.685e-06	0.1233	0.0257	4764	0.4073	0.03434	0.04144	0.11894	2598	5.499e-08	0.1792	0.03286	0.23223	2166	0	NA	NA	NA	86.7	7.502	1	0.006162
6:160775803:C:T	null	SLC22A3	intron_variant	FALSE	rs12208357	LPA	0.00254748	1.686e-06	1.32	0.2757	2159	NA	NA	NA	0	0	1.794e-06	1.32	0.2757	0.00255	2159	0	NA	NA	NA	0	0	0	1
8:3828441:T:A	["rs184811685"]	CSMD1	intron_variant	FALSE	NA	NA	0.00134719	1.691e-06	1.8	0.376	2598	1.777e-06	1.8	0.376	0.00135	2598	NA	NA	NA	0	0	0	NA	NA	NA	0	0	0	1
8:3831625:T:A	["rs539945976"]	CSMD1	intron_variant	FALSE	NA	NA	0.00134719	1.691e-06	1.8	0.376	2598	1.777e-06	1.8	0.376	0.00135	2598	NA	NA	NA	0	0	0	NA	NA	NA	0	0	0	1
8:3836957:G:C	null	CSMD1	intron_variant	FALSE	NA	NA	0.00134719	1.691e-06	1.8	0.376	2598	1.777e-06	1.8	0.376	0.00135	2598	NA	NA	NA	0	0	0	NA	NA	NA	0	0	0	1
8:4155887:G:C	null	CSMD1	intron_variant	FALSE	NA	NA	0.00134719	1.691e-06	1.8	0.376	2598	1.777e-06	1.8	0.376	0.00135	2598	NA	NA	NA	0	0	0	NA	NA	NA	0	0	0	1
8:4157034:T:C	null	CSMD1	intron_variant	FALSE	NA	NA	0.00134719	1.691e-06	1.8	0.376	2598	1.777e-06	1.8	0.376	0.00135	2598	NA	NA	NA	0	0	0	NA	NA	NA	0	0	0	1
11:21640264:C:T	["rs9804431"]	NA	intergenic_variant	FALSE	NA	NA	0.204956	1.696e-06	0.1139	0.0238	4762	7.024e-05	0.1281	0.03218	0.21613	2598	0.006244	0.0968	0.03536	0.19154	2164	0	NA	NA	NA	0	0.429	1	0.5127
6:160845155:C:T	["rs188948298"]	SLC22A3	intron_variant	FALSE	rs12208357	LPA	0.00438192	1.723e-06	1.016	0.2124	2168	NA	NA	NA	0	0	1.821e-06	1.016	0.2124	0.00438	2168	0	NA	NA	NA	0	0	0	1
4:12770260:A:G	["rs558418446"]	NA	intergenic_variant	FALSE	NA	NA	0.00115473	1.726e-06	1.985	0.415	2598	1.811e-06	1.985	0.415	0.00115	2598	NA	NA	NA	0	0	0	NA	NA	NA	0	0	0	1
6:148750149:T:C	["rs149578406"]	SASH1	intron_variant	FALSE	NA	NA	0.00115473	1.771e-06	1.893	0.3962	2598	1.862e-06	1.893	0.3962	0.00115	2598	NA	NA	NA	0	0	0	NA	NA	NA	0	0	0	1
6:89382312:T:C	["rs149057721"]	RNGTT	intron_variant	FALSE	NA	NA	0.0388761	1.783e-06	-0.3282	0.0687	2598	1.882e-06	-0.3282	0.06871	0.03888	2598	NA	NA	NA	0	0	0	NA	NA	NA	0	0	0	1
19:16562368:T:C	["rs139059833"]	EPS15L1	intron_variant	FALSE	NA	NA	0.165957	1.809e-06	-0.1246	0.0261	4694	0.0002459	-0.1242	0.03383	0.18938	2598	0.002317	-0.1251	0.041	0.13693	2096	0	NA	NA	NA	0	0	1	0.9865
1:165938550:T:C	null	NA	intergenic_variant	FALSE	NA	NA	0.00323326	1.822e-06	-1.163	0.2437	2165	NA	NA	NA	0	0	1.953e-06	-1.163	0.2437	0.00323	2165	0	NA	NA	NA	0	0	0	1
22:17210318:A:T	["rs2845343"]	NA	intergenic_variant	FALSE	NA	NA	0.140055	1.836e-06	-0.1381	0.0289	4766	0.002569	-0.2014	0.06673	0.04388	2598	0.000126	-0.1234	0.03212	0.2553	2168	0	NA	NA	NA	9.9	1.109	1	0.2922
2:32489363:C:T	["rs375450588"]	NLRC4	intron_variant	FALSE	NA	NA	0.00115473	1.845e-06	1.885	0.3952	2598	1.948e-06	1.885	0.3952	0.00115	2598	NA	NA	NA	0	0	0	NA	NA	NA	0	0	0	1
3:196385711:T:G	["rs57742608"]	NRROS	intron_variant	FALSE	NA	NA	0.00392791	1.881e-06	-1.058	0.222	2164	NA	NA	NA	0	0	1.982e-06	-1.058	0.222	0.00393	2164	0	NA	NA	NA	0	0	0	1
4:23353535:G:A	["rs148306798"]	NA	intergenic_variant	FALSE	NA	NA	0.0034642	1.892e-06	1.103	0.2315	2598	1.991e-06	1.103	0.2315	0.00346	2598	NA	NA	NA	0	0	0	NA	NA	NA	0	0	0	1
6:160535878:T:C	["rs6932293"]	RP11-288H12.4	downstream_gene_variant	FALSE	rs12208357	LPA	0.147115	1.901e-06	0.1411	0.0296	4748	0.01333	0.0764	0.03085	0.25414	2597	3.03e-17	0.9003	0.1057	0.0179	2151	0	NA	NA	NA	98.2	55.988	1	7.291e-14
6:160838361:A:G	["rs3106166"]	SLC22A3	intron_variant	FALSE	rs12208357	LPA	0.386192	1.904e-06	0.0987	0.0207	4758	0.2645	0.03408	0.03054	0.26309	2598	5.46e-08	0.154	0.02823	0.46574	2160	0	NA	NA	NA	88	8.314	1	0.003933
4:1506535:C:T	["rs186557568"]	NA	intergenic_variant	FALSE	NA	NA	0.00230947	1.908e-06	1.497	0.3143	2598	2.014e-06	1.497	0.3143	0.00231	2598	NA	NA	NA	0	0	0	NA	NA	NA	0	0	0	1
6:160339319:G:A	["rs9347362"]	NA	regulatory_region_variant	FALSE	rs12208357	LPA	0.492652	1.913e-06	0.0945	0.0198	4763	1.309e-05	0.1171	0.02682	0.42937	2598	0.02287	0.06719	0.02951	0.39908	2165	0	NA	NA	NA	36.2	1.567	1	0.2107
6:160995956:C:T	["rs7454595"]	LPA	intron_variant	FALSE	rs12208357	LPA	0.354591	1.916e-06	0.0993	0.0209	4759	7.829e-06	0.1357	0.0303	0.28137	2598	0.02071	0.06656	0.02875	0.44262	2161	0	NA	NA	NA	63.5	2.74	1	0.09787
6:160820266:G:A	null	SLC22A3	intron_variant	FALSE	rs12208357	LPA	0.0182833	2.002e-06	-0.4758	0.1001	2598	2.132e-06	-0.4758	0.1001	0.01828	2598	NA	NA	NA	0	0	0	NA	NA	NA	0	0	0	1
1:90362602:A:T	["rs189730810"]	RP11-302M6.4	intron_variant	FALSE	NA	NA	0.00300231	2.006e-06	-1.202	0.2529	2165	NA	NA	NA	0	0	2.139e-06	-1.202	0.2529	0.003	2165	0	NA	NA	NA	0	0	0	1
6:160985035:C:A	["rs9365172"]	LPA	intron_variant	FALSE	rs12208357	LPA	0.145409	2.072e-06	0.136	0.0286	4759	0.04509	0.108	0.05385	0.07333	2598	1.455e-05	0.147	0.03383	0.23207	2161	0	NA	NA	NA	0	0.376	1	0.5397
9:35365960:G:T	null	UNC13B	intron_variant	FALSE	NA	NA	0.00115473	2.084e-06	-1.88	0.3962	2598	2.198e-06	-1.88	0.3962	0.00115	2598	NA	NA	NA	0	0	0	NA	NA	NA	0	0	0	1
9:35481887:A:G	null	ATP8B5P	non_coding_transcript_exon_variant	FALSE	NA	NA	0.00115473	2.084e-06	-1.88	0.3962	2598	2.198e-06	-1.88	0.3962	0.00115	2598	NA	NA	NA	0	0	0	NA	NA	NA	0	0	0	1
9:35535223:C:T	null	RUSC2	upstream_gene_variant	FALSE	NA	NA	0.00115473	2.084e-06	-1.88	0.3962	2598	2.198e-06	-1.88	0.3962	0.00115	2598	NA	NA	NA	0	0	0	NA	NA	NA	0	0	0	1
9:36149881:C:T	["rs530264205"]	GLIPR2	intron_variant	FALSE	NA	NA	0.00115473	2.084e-06	-1.88	0.3962	2598	2.198e-06	-1.88	0.3962	0.00115	2598	NA	NA	NA	0	0	0	NA	NA	NA	0	0	0	1
9:36165490:G:T	["rs564646751"]	CCIN	upstream_gene_variant	FALSE	NA	NA	0.00115473	2.084e-06	-1.88	0.3962	2598	2.198e-06	-1.88	0.3962	0.00115	2598	NA	NA	NA	0	0	0	NA	NA	NA	0	0	0	1
9:36178201:A:G	null	NA	intergenic_variant	FALSE	NA	NA	0.00115473	2.084e-06	-1.88	0.3962	2598	2.198e-06	-1.88	0.3962	0.00115	2598	NA	NA	NA	0	0	0	NA	NA	NA	0	0	0	1
9:36417329:G:A	null	RNF38	intron_variant	FALSE	NA	NA	0.00115473	2.084e-06	-1.88	0.3962	2598	2.198e-06	-1.88	0.3962	0.00115	2598	NA	NA	NA	0	0	0	NA	NA	E	0	0	0	1
1:90326746:C:T	["rs191164195"]	RP11-302M6.4	intron_variant	FALSE	NA	NA	0.00299954	2.085e-06	-1.2	0.2529	2167	NA	NA	NA	0	0	2.218e-06	-1.2	0.2529	0.003	2167	0	NA	NA	NA	0	0	0	1
19:16571511:G:A	["rs10423248"]	EPS15L1	intron_variant	FALSE	NA	NA	0.140412	2.109e-06	-0.132	0.0278	4761	0.0003857	-0.1322	0.03719	0.15262	2598	0.001722	-0.1318	0.04198	0.12575	2163	0	NA	NA	NA	0	0	1	0.9943
19:2077394:C:T	["rs188803638"]	MOB3A	intron_variant	FALSE	NA	NA	0.00134979	2.133e-06	1.735	0.366	2593	2.237e-06	1.735	0.366	0.00135	2593	NA	NA	NA	0	0	0	NA	NA	NA	0	0	0	1
6:160652473:T:C	["rs77373737"]	SLC22A2	intron_variant	FALSE	rs12208357	LPA	0.0991588	2.206e-06	0.1527	0.0323	4755	0.0032	0.137	0.04643	0.08854	2592	0.000195	0.1673	0.04484	0.11188	2163	0	NA	NA	NA	0	0.22	1	0.6388
9:79721308:G:A	null	NA	intergenic_variant	FALSE	NA	NA	0.00115473	2.208e-06	1.82	0.3845	2598	2.315e-06	1.82	0.3845	0.00115	2598	NA	NA	NA	0	0	0	NA	NA	NA	0	0	0	1
17:13854722:C:T	["rs11655544"]	COX10-AS1	intron_variant	FALSE	NA	NA	0.438694	2.281e-06	-0.0995	0.0211	4763	0.0002259	-0.1132	0.03064	0.26636	2598	0.002632	-0.08728	0.02898	0.3545	2165	0	NA	NA	NA	0	0.378	1	0.5388
14:84273917:C:T	["rs369352702"]	RP11-22K10.1	upstream_gene_variant	FALSE	NA	NA	0.0034642	2.314e-06	1.052	0.2227	2598	2.47e-06	1.052	0.2227	0.00346	2598	NA	NA	NA	0	0	0	NA	NA	NA	0	0	0	1
6:161376179:A:T	["rs620582"]	RP3-428L16.1	intron_variant	FALSE	rs12208357	LPA	0.396131	2.344e-06	0.1005	0.0213	4756	0.0003507	0.113	0.03158	0.24519	2598	0.001795	0.09007	0.02881	0.42215	2158	0	NA	NA	NA	0	0.288	1	0.5917
6:160898350:T:C	["rs192316465"]	LPAL2	intron_variant	FALSE	rs12208357	LPA	0.00415704	2.382e-06	1.029	0.2181	2165	NA	NA	NA	0	0	2.528e-06	1.029	0.2181	0.00416	2165	0	NA	NA	NA	0	0	0	1
6:160652929:T:G	["rs10945657"]	SLC22A2	intron_variant	FALSE	rs12208357	LPA	0.0988225	2.426e-06	0.1522	0.0323	4756	0.002964	0.1381	0.04642	0.08847	2594	0.0002367	0.1654	0.04493	0.11124	2162	0	NA	NA	NA	0	0.179	1	0.6726
6:135267117:C:T	["rs575802041"]	ALDH8A1	intron_variant	FALSE	rs9376090	HBS1L	0.00230947	2.447e-06	1.303	0.2765	2598	2.584e-06	1.303	0.2765	0.00231	2598	NA	NA	NA	0	0	0	NA	NA	NA	0	0	0	1
6:135329976:G:A	["rs532000999"]	HBS1L	intron_variant	FALSE	rs9376090	HBS1L	0.00230947	2.447e-06	1.303	0.2765	2598	2.584e-06	1.303	0.2765	0.00231	2598	NA	NA	NA	0	0	0	NA	NA	E	0	0	0	1
6:135345956:T:C	["rs533677858"]	HBS1L	intron_variant	FALSE	rs9376090	HBS1L	0.00230947	2.447e-06	1.303	0.2765	2598	2.584e-06	1.303	0.2765	0.00231	2598	NA	NA	NA	0	0	0	NA	NA	NA	0	0	0	1
6:135346811:G:A	["rs572564586"]	HBS1L	intron_variant	FALSE	rs9376090	HBS1L	0.00230947	2.447e-06	1.303	0.2765	2598	2.584e-06	1.303	0.2765	0.00231	2598	NA	NA	NA	0	0	0	NA	NA	NA	0	0	0	1
6:160329423:A:G	["rs170219"]	MAS1	downstream_gene_variant	FALSE	rs12208357	LPA	0.497376	2.47e-06	0.0933	0.0198	4763	3.088e-05	0.1114	0.02669	0.42071	2598	0.01619	0.0711	0.02954	0.39908	2165	0	NA	NA	NA	2.4	1.025	1	0.3114
6:161128264:A:T	["rs4252072"]	PLG	intron_variant	FALSE	rs12208357	LPA	0.283162	2.493e-06	-0.1021	0.0217	4757	0.2927	-0.03128	0.02972	0.29311	2598	9.271e-09	-0.1829	0.03173	0.27119	2159	0	NA	NA	NA	91.8	12.163	1	0.0004875
6:160882589:A:G	["rs62441866"]	LPAL2	intron_variant	FALSE	rs12208357	LPA	0.112429	2.501e-06	-0.1422	0.0302	4763	2.103e-05	-0.1814	0.04258	0.10989	2598	0.0168	-0.1025	0.04285	0.11547	2165	0	NA	NA	NA	41.4	1.706	1	0.1915
6:161016666:CTT:C	["rs34747443"]	LPA	intron_variant	TRUE	rs12208357	LPA	0.143052	2.527e-06	0.1351	0.0287	4764	0.06273	0.09875	0.05304	0.07544	2598	1.144e-05	0.1502	0.03415	0.22415	2166	0	NA	NA	NA	0	0.665	1	0.4147
6:161272676:T:C	["rs6926947"]	NA	intergenic_variant	FALSE	rs12208357	LPA	0.145914	2.564e-06	0.1345	0.0286	4674	0.03976	0.1028	0.04995	0.07814	2598	1.783e-05	0.1499	0.03487	0.23073	2076	0	NA	NA	NA	0	0.598	1	0.4394
9:89796227:G:T	null	NA	intergenic_variant	FALSE	NA	NA	0.00134719	2.584e-06	-1.787	0.3801	2598	2.708e-06	-1.787	0.3801	0.00135	2598	NA	NA	NA	0	0	0	NA	NA	NA	0	0	0	1
6:160989288:C:T	["rs9355291"]	LPA	intron_variant	FALSE	rs12208357	LPA	0.145155	2.585e-06	0.1347	0.0287	4757	0.05585	0.1033	0.05401	0.07239	2597	1.418e-05	0.147	0.0338	0.23264	2160	0	NA	NA	NA	0	0.47	1	0.4928
3:80020084:T:C	["rs564448016"]	NA	intergenic_variant	FALSE	NA	NA	0.00241394	2.587e-06	0.9086	0.1933	4764	0.01193	0.9842	0.3912	0.00115	2598	7.212e-05	0.8842	0.2223	0.00392	2166	0	NA	NA	NA	0	0.049	1	0.8241
3:80049890:T:C	["rs141144196"]	NA	regulatory_region_variant	FALSE	NA	NA	0.00241292	2.597e-06	0.9085	0.1933	4766	0.01193	0.9842	0.3912	0.00115	2598	7.238e-05	0.884	0.2223	0.00392	2168	0	NA	NA	NA	0	0.05	1	0.8238
12:84665544:T:C	["rs142537965"]	RP11-788H18.1	intron_variant	FALSE	NA	NA	0.00673595	2.61e-06	-0.7768	0.1653	2598	2.73e-06	-0.7768	0.1653	0.00674	2598	NA	NA	NA	0	0	0	NA	NA	NA	0	0	0	1
6:160534794:G:A	["rs73598455"]	RP11-288H12.4	downstream_gene_variant	FALSE	rs12208357	LPA	0.0759135	2.637e-06	0.1813	0.0386	4762	0.0882	0.07071	0.04146	0.12433	2598	3.082e-17	0.9001	0.1057	0.01779	2164	0	NA	NA	NA	98.1	53.36	1	2.777e-13
11:21643160:A:AT	["rs565247824"]	NA	intergenic_variant	TRUE	NA	NA	0.199916	2.644e-06	0.1132	0.0241	4752	7.902e-05	0.1302	0.03292	0.20612	2598	0.008234	0.09349	0.03535	0.19243	2154	0	NA	NA	NA	0	0.578	1	0.4473
4:74623641:C:T	["rs564565057"]	NA	intergenic_variant	FALSE	rs117087731	ADAMTS3	0.00856085	2.645e-06	-0.7106	0.1513	2161	NA	NA	NA	0	0	2.834e-06	-0.7106	0.1513	0.00856	2161	0	NA	NA	NA	0	0	0	1
6:157089483:C:T	["rs376400460"]	NA	regulatory_region_variant	FALSE	NA	NA	0.00134719	2.678e-06	1.711	0.3645	2598	2.817e-06	1.711	0.3645	0.00135	2598	NA	NA	NA	0	0	0	NA	NA	NA	0	0	0	1
3:175414379:G:T	null	NAALADL2	intron_variant	FALSE	NA	NA	0.00115473	2.74e-06	2.023	0.4314	2598	2.891e-06	2.023	0.4314	0.00115	2598	NA	NA	NA	0	0	0	NA	NA	NA	0	0	0	1
16:86741760:C:G	["rs552761304"]	NA	intergenic_variant	FALSE	NA	NA	0.00153965	2.744e-06	-1.561	0.3329	2598	2.884e-06	-1.561	0.3329	0.00154	2598	NA	NA	NA	0	0	0	NA	NA	NA	0	0	0	1
6:160898641:A:G	["rs2457548"]	LPAL2	intron_variant	FALSE	rs12208357	LPA	0.246853	2.753e-06	0.1093	0.0233	4766	0.1764	0.03864	0.02857	0.32602	2598	6.674e-10	0.2503	0.04035	0.15198	2168	0	NA	NA	NA	94.5	18.328	1	1.86e-05
6:161388978:C:T	["rs9355323"]	RP3-428L16.1	intron_variant	FALSE	rs12208357	LPA	0.169786	2.759e-06	0.121	0.0258	4756	0.4557	0.03105	0.04162	0.11759	2598	8.023e-08	0.1772	0.0329	0.23262	2158	0	NA	NA	NA	86.8	7.589	1	0.005873
6:161394189:T:C	["rs1123179"]	RP3-428L16.1	downstream_gene_variant	FALSE	rs12208357	LPA	0.340995	2.766e-06	0.0955	0.0204	4764	0.5189	0.01827	0.02832	0.34315	2598	1.382e-09	0.1786	0.02936	0.33841	2166	0	NA	NA	NA	93.5	15.448	1	8.481e-05
2:212466833:A:G	["rs532305163"]	ERBB4	intron_variant	FALSE	rs1047891	CPS1	0.00134719	2.772e-06	1.767	0.377	2598	2.924e-06	1.767	0.377	0.00135	2598	NA	NA	NA	0	0	0	NA	NA	NA	0	0	0	1
6:161150251:G:T	["rs9458017"]	PLG	intron_variant	FALSE	rs12208357	LPA	0.221067	2.779e-06	-0.1102	0.0235	4761	0.5172	-0.02272	0.03508	0.17879	2598	1.144e-08	-0.1816	0.03169	0.27184	2163	0	NA	NA	NA	91.1	11.295	1	0.0007771
18:39034840:C:T	["rs566640900"]	NA	intergenic_variant	FALSE	NA	NA	0.00211701	2.837e-06	1.437	0.3069	2598	2.967e-06	1.437	0.3069	0.00212	2598	NA	NA	NA	0	0	0	NA	NA	NA	0	0	0	1
18:39043350:C:A	["rs537912672"]	RP11-142I20.1	downstream_gene_variant	FALSE	NA	NA	0.00211701	2.837e-06	1.437	0.3069	2598	2.967e-06	1.437	0.3069	0.00212	2598	NA	NA	NA	0	0	0	NA	NA	NA	0	0	0	1
8:144766644:A:T	null	ZNF707	upstream_gene_variant	FALSE	rs11136341	PLEC1	0.0052521	2.875e-06	0.6114	0.1307	4760	0.6354	-0.1442	0.304	0.00193	2597	7.054e-08	0.7826	0.1447	0.00925	2163	0	NA	NA	P	86.8	7.578	1	0.00591
6:89343929:A:G	["rs77892810"]	RNGTT	intron_variant	FALSE	NA	NA	0.0386836	2.892e-06	-0.3222	0.0689	2598	3.037e-06	-0.3222	0.06887	0.03868	2598	NA	NA	NA	0	0	0	NA	NA	NA	0	0	0	1
6:89372933:C:T	["rs115676051"]	RNGTT	intron_variant	FALSE	NA	NA	0.0386836	2.892e-06	-0.3222	0.0689	2598	3.037e-06	-0.3222	0.06887	0.03868	2598	NA	NA	NA	0	0	0	NA	NA	NA	0	0	0	1
6:89374242:C:T	["rs76254866"]	RNGTT	intron_variant	FALSE	NA	NA	0.0386836	2.892e-06	-0.3222	0.0689	2598	3.037e-06	-0.3222	0.06887	0.03868	2598	NA	NA	NA	0	0	0	NA	NA	NA	0	0	0	1
6:89380473:GC:G	["rs149097850"]	RNGTT	intron_variant	TRUE	NA	NA	0.0386836	2.892e-06	-0.3222	0.0689	2598	3.037e-06	-0.3222	0.06887	0.03868	2598	NA	NA	NA	0	0	0	NA	NA	NA	0	0	0	1
6:89380476:C:T	["rs536240795"]	RNGTT	intron_variant	FALSE	NA	NA	0.0386836	2.892e-06	-0.3222	0.0689	2598	3.037e-06	-0.3222	0.06887	0.03868	2598	NA	NA	NA	0	0	0	NA	NA	NA	0	0	0	1
6:89396156:T:C	["rs77554938"]	RNGTT	intron_variant	FALSE	NA	NA	0.0386836	2.892e-06	-0.3222	0.0689	2598	3.037e-06	-0.3222	0.06887	0.03868	2598	NA	NA	NA	0	0	0	NA	NA	NA	0	0	0	1
6:89405477:T:C	["rs115033433"]	RNGTT	intron_variant	FALSE	NA	NA	0.0386836	2.892e-06	-0.3222	0.0689	2598	3.037e-06	-0.3222	0.06887	0.03868	2598	NA	NA	NA	0	0	0	NA	NA	NA	0	0	0	1
6:89406059:T:C	["rs114288949"]	RNGTT	intron_variant	FALSE	NA	NA	0.0386836	2.892e-06	-0.3222	0.0689	2598	3.037e-06	-0.3222	0.06887	0.03868	2598	NA	NA	NA	0	0	0	NA	NA	NA	0	0	0	1
6:89422048:A:G	["rs116650323"]	RNGTT	intron_variant	FALSE	NA	NA	0.0386836	2.892e-06	-0.3222	0.0689	2598	3.037e-06	-0.3222	0.06887	0.03868	2598	NA	NA	NA	0	0	0	NA	NA	NA	0	0	0	1
6:89435428:T:C	["rs138326090"]	RNGTT	intron_variant	FALSE	NA	NA	0.0386836	2.892e-06	-0.3222	0.0689	2598	3.037e-06	-0.3222	0.06887	0.03868	2598	NA	NA	NA	0	0	0	NA	NA	NA	0	0	0	1
6:156399121:A:T	["rs185103398"]	NA	intergenic_variant	FALSE	NA	NA	0.00322729	2.922e-06	-1.141	0.244	2169	NA	NA	NA	0	0	3.1e-06	-1.141	0.244	0.00323	2169	0	NA	NA	NA	0	0	0	1
6:161137663:T:G	["rs4252109"]	PLG	intron_variant	FALSE	rs12208357	LPA	0.216387	2.988e-06	-0.1112	0.0238	4760	0.621	-0.01782	0.03604	0.1709	2598	8.13e-09	-0.1836	0.03172	0.27105	2162	0	NA	NA	NA	91.6	11.923	1	0.0005544
6:160541348:T:C	["rs9457840"]	SLC22A1	upstream_gene_variant	FALSE	rs12208357	LPA	0.0755192	3.011e-06	0.1804	0.0386	4767	0.09509	0.06931	0.04151	0.12375	2598	2.852e-17	0.901	0.1057	0.01775	2169	0	NA	NA	E	98.1	53.639	1	2.409e-13
6:170423655:C:T	["rs549937671"]	NA	intergenic_variant	FALSE	NA	NA	0.00211864	3.044e-06	1.349	0.289	2596	3.208e-06	1.349	0.289	0.00212	2596	NA	NA	NA	0	0	0	NA	NA	NA	0	0	0	1
1:108603649:A:G	null	NA	intergenic_variant	FALSE	NA	NA	0.00115473	3.054e-06	2.005	0.4296	2598	3.221e-06	2.005	0.4296	0.00115	2598	NA	NA	NA	0	0	0	NA	NA	NA	0	0	0	1
1:108604419:A:G	null	NA	intergenic_variant	FALSE	NA	NA	0.00115473	3.054e-06	2.005	0.4296	2598	3.221e-06	2.005	0.4296	0.00115	2598	NA	NA	NA	0	0	0	NA	NA	NA	0	0	0	1
1:110352582:A:G	null	NDUFA5P10	downstream_gene_variant	FALSE	rs629301	SORT1	0.00115473	3.054e-06	2.005	0.4296	2598	3.221e-06	2.005	0.4296	0.00115	2598	NA	NA	NA	0	0	0	NA	NA	NA	0	0	0	1
1:110389905:C:T	null	RP4-735C1.6	intron_variant	FALSE	rs629301	SORT1	0.00115473	3.054e-06	2.005	0.4296	2598	3.221e-06	2.005	0.4296	0.00115	2598	NA	NA	NA	0	0	0	NA	NA	NA	0	0	0	1
1:110394216:C:A	null	RP4-735C1.6	intron_variant	FALSE	rs629301	SORT1	0.00115473	3.054e-06	2.005	0.4296	2598	3.221e-06	2.005	0.4296	0.00115	2598	NA	NA	NA	0	0	0	NA	NA	NA	0	0	0	1
1:110456316:G:A	null	CSF1	intron_variant	FALSE	rs629301	SORT1	0.00115473	3.054e-06	2.005	0.4296	2598	3.221e-06	2.005	0.4296	0.00115	2598	NA	NA	NA	0	0	0	NA	NA	NA	0	0	0	1
1:110723114:A:G	null	SLC6A17	intron_variant	FALSE	rs629301	SORT1	0.00115473	3.054e-06	2.005	0.4296	2598	3.221e-06	2.005	0.4296	0.00115	2598	NA	NA	NA	0	0	0	NA	NA	NA	0	0	0	1
6:89355303:C:T	["rs141507976"]	RNGTT	intron_variant	FALSE	NA	NA	0.0384911	3.102e-06	-0.322	0.069	2598	3.256e-06	-0.322	0.06904	0.03849	2598	NA	NA	NA	0	0	0	NA	NA	NA	0	0	0	1
6:161055991:C:T	null	LPA	intron_variant	FALSE	rs12208357	LPA	0.00439205	3.108e-06	0.9966	0.2137	2163	NA	NA	NA	0	0	3.297e-06	0.9966	0.2137	0.00439	2163	0	NA	NA	NA	0	0	0	1
6:161633751:T:C	["rs9458153"]	AGPAT4	intron_variant	FALSE	rs186696265	LPA	0.143847	3.128e-06	0.1289	0.0276	4762	0.8644	0.009135	0.05347	0.0662	2598	1.017e-07	0.1726	0.0323	0.23706	2164	0	NA	NA	NA	85.4	6.847	1	0.008877
6:161014107:C:T	["rs13198987"]	LPA	intron_variant	FALSE	rs12208357	LPA	0.145392	3.157e-06	0.1334	0.0286	4763	0.05887	0.1017	0.05383	0.07352	2598	1.661e-05	0.1459	0.0338	0.23164	2165	0	NA	NA	NA	0	0.484	1	0.4868
14:46686073:A:T	["rs368003001"]	LINC00871	intron_variant	FALSE	NA	NA	0.00365666	3.164e-06	1.007	0.2161	2598	3.342e-06	1.007	0.2161	0.00366	2598	NA	NA	NA	0	0	0	NA	NA	NA	0	0	0	1
6:161133685:A:G	["rs4252093"]	PLG	intron_variant	FALSE	rs12208357	LPA	0.246429	3.166e-06	-0.1057	0.0227	4760	0.4275	-0.0258	0.03251	0.22594	2598	1.111e-08	-0.1817	0.03169	0.27105	2162	0	NA	NA	NA	91.5	11.792	1	0.0005949
5:3104927:C:T	null	NA	regulatory_region_variant	FALSE	NA	NA	0.00161738	3.203e-06	-1.604	0.3444	2164	NA	NA	NA	0	0	3.415e-06	-1.604	0.3444	0.00162	2164	0	NA	NA	NA	0	0	0	1
8:13744251:G:A	["rs184070484"]	NA	intergenic_variant	FALSE	NA	NA	0.00230947	3.212e-06	-1.289	0.2768	2598	3.351e-06	-1.289	0.2768	0.00231	2598	NA	NA	NA	0	0	0	NA	NA	NA	0	0	0	1
6:145258743:A:G	["rs111618821"]	NA	intergenic_variant	FALSE	NA	NA	0.0451301	3.228e-06	-0.2153	0.0463	4764	0.0228	-0.2824	0.124	0.01174	2598	4.251e-05	-0.2045	0.04985	0.08518	2166	0	NA	NA	NA	0	0.34	1	0.56
1:109814880:C:T	["rs4970834"]	CELSR2	intron_variant	FALSE	rs629301	SORT1	0.276119	3.267e-06	-0.1011	0.0217	4757	0.0002749	-0.1045	0.02869	0.3164	2598	0.003752	-0.09645	0.03324	0.22765	2159	0	NA	NA	NA	0	0.034	1	0.8545
10:92169265:T:G	["rs140706356"]	RP11-15K3.1	intron_variant	FALSE	NA	NA	0.00461255	3.278e-06	-0.9561	0.2055	2168	NA	NA	NA	0	0	3.495e-06	-0.9561	0.2055	0.00461	2168	0	NA	NA	NA	0	0	0	1
17:13856637:C:T	["rs3925306"]	RP11-131K5.1	downstream_gene_variant	FALSE	NA	NA	0.43691	3.287e-06	-0.0983	0.0211	4763	0.0004217	-0.1084	0.03069	0.26193	2598	0.002229	-0.08915	0.02912	0.35312	2165	0	NA	NA	NA	0	0.207	1	0.6491
2:205487689:C:T	["rs2193449"]	PARD3B	intron_variant	FALSE	NA	NA	0.344092	3.32e-06	-0.099	0.0213	4756	4.214e-06	-0.126	0.02734	0.45015	2598	0.09076	-0.05739	0.03392	0.2164	2158	0	NA	NA	NA	59.7	2.48	1	0.1153
6:72825932:C:G	["rs78209527"]	RIMS1	intron_variant	FALSE	NA	NA	0.0103882	3.337e-06	0.4325	0.093	4765	0.04566	0.4779	0.239	0.00308	2598	2.756e-05	0.4244	0.101	0.01915	2167	0	NA	NA	NA	0	0.043	1	0.8366
17:13852973:G:A	["rs4411532"]	COX10-AS1	intron_variant	FALSE	NA	NA	0.430582	3.337e-06	-0.0986	0.0212	4761	0.0002498	-0.1139	0.03107	0.25154	2598	0.003345	-0.08524	0.02902	0.35437	2163	0	NA	NA	NA	0	0.454	1	0.5002
5:3143384:C:T	null	NA	intergenic_variant	FALSE	NA	NA	0.00162639	3.388e-06	-1.6	0.3444	2152	NA	NA	NA	0	0	3.617e-06	-1.6	0.3444	0.00163	2152	0	NA	NA	NA	0	0	0	1
12:19903488:A:G	["rs115006725"]	NA	regulatory_region_variant	FALSE	rs7134375	PDE3A	0.0292533	3.397e-06	0.3699	0.0796	2598	3.565e-06	0.3699	0.07963	0.02925	2598	NA	NA	NA	0	0	0	NA	NA	NA	0	0	0	1
6:160652678:A:G	["rs11753349"]	SLC22A2	intron_variant	FALSE	rs12208357	LPA	0.0990328	3.403e-06	0.1499	0.0323	4756	0.003277	0.1366	0.04643	0.08851	2593	0.0003049	0.1623	0.04488	0.11165	2163	0	NA	NA	NA	0	0.158	1	0.6906
6:160552577:G:T	["rs3798175"]	SLC22A1	intron_variant	FALSE	rs12208357	LPA	0.052438	3.41e-06	0.2078	0.0447	4758	0.2511	0.05669	0.04938	0.08128	2596	3.102e-17	0.9001	0.1057	0.01781	2162	0	NA	NA	NA	98.1	52.263	1	4.855e-13
19:16565994:C:T	["rs12460648"]	EPS15L1	intron_variant	FALSE	NA	NA	0.148902	3.449e-06	-0.1258	0.0271	4738	0.000153	-0.1343	0.03541	0.16878	2598	0.006942	-0.1138	0.04211	0.12477	2140	0	NA	NA	NA	0	0.139	1	0.7094
14:89232485:G:A	["rs573082693"]	EML5	intron_variant	FALSE	NA	NA	0.00115473	3.461e-06	1.786	0.3848	2598	3.63e-06	1.786	0.3848	0.00115	2598	NA	NA	NA	0	0	0	NA	NA	NA	0	0	0	1
6:160710461:G:C	["rs524843"]	NA	intergenic_variant	FALSE	rs12208357	LPA	0.476653	3.467e-06	-0.1364	0.0294	2163	NA	NA	NA	0	0	3.707e-06	-0.1364	0.02939	0.47665	2163	0	NA	NA	NA	0	0	0	1
6:89417945:C:T	["rs116540564"]	RNGTT	intron_variant	FALSE	NA	NA	0.0384911	3.473e-06	-0.3203	0.069	2598	3.655e-06	-0.3203	0.06902	0.03849	2598	NA	NA	NA	0	0	0	NA	NA	NA	0	0	0	1
5:164643524:C:T	["rs6874498"]	CTB-181F24.1	downstream_gene_variant	FALSE	NA	NA	0.43666	3.499e-06	-0.0899	0.0194	4760	0.0003546	-0.09605	0.02686	0.46305	2598	0.002972	-0.08318	0.02797	0.40495	2162	0	NA	NA	NA	0	0.11	1	0.74
9:89823832:C:A	["rs369243801"]	NA	intergenic_variant	FALSE	NA	NA	0.00153965	3.513e-06	-1.635	0.3525	2598	3.652e-06	-1.635	0.3525	0.00154	2598	NA	NA	NA	0	0	0	NA	NA	NA	0	0	0	1
9:89837310:C:T	null	NA	intergenic_variant	FALSE	NA	NA	0.00153965	3.513e-06	-1.635	0.3525	2598	3.652e-06	-1.635	0.3525	0.00154	2598	NA	NA	NA	0	0	0	NA	NA	NA	0	0	0	1
16:50921011:A:G	["rs57457593"]	RP11-883G14.1	intron_variant	FALSE	NA	NA	0.0740391	3.528e-06	-0.1762	0.038	4761	3.545e-07	-0.2062	0.04039	0.12279	2598	0.6267	0.0545	0.112	0.01549	2163	0	NA	NA	NA	79.1	4.795	1	0.02855
6:161023491:G:T	["rs35499210"]	LPA	intron_variant	FALSE	rs12208357	LPA	0.142932	3.545e-06	0.133	0.0287	4761	0.1001	0.08699	0.05288	0.07525	2598	8.822e-06	0.1521	0.03413	0.22423	2163	0	NA	NA	NA	6.6	1.07	1	0.3009
6:161229132:ACCACCTTGGGCACAAGT:A	["rs58997667"]	NA	intergenic_variant	TRUE	rs12208357	LPA	0.250809	3.56e-06	-0.152	0.0328	2163	NA	NA	NA	0	0	3.805e-06	-0.152	0.03279	0.25081	2163	0	NA	NA	NA	0	0	0	1
3:79965632:G:A	["rs193051233"]	NA	intergenic_variant	FALSE	NA	NA	0.00293809	3.58e-06	0.8125	0.1753	4765	0.02166	0.7774	0.3383	0.00154	2598	5.863e-05	0.8254	0.205	0.00461	2167	0	NA	NA	NA	0	0.015	1	0.9034
16:50920460:G:T	["rs116185988"]	RP11-883G14.1	intron_variant	FALSE	NA	NA	0.0739924	3.592e-06	-0.1761	0.038	4764	3.545e-07	-0.2062	0.04039	0.12279	2598	0.6189	0.05573	0.112	0.01547	2166	0	NA	NA	NA	79.3	4.84	1	0.02781
16:57000696:T:A	["rs8045855"]	CETP	intron_variant	FALSE	rs3764261	CETP	0.192961	3.594e-06	-0.1707	0.0368	2003	NA	NA	NA	0	0	3.806e-06	-0.1707	0.03684	0.19296	2003	0	NA	NA	NA	0	0	0	1
3:80224301:T:C	["rs143946837"]	NA	intergenic_variant	FALSE	NA	NA	0.00293809	3.602e-06	0.8123	0.1753	4765	0.02166	0.7774	0.3383	0.00154	2598	5.904e-05	0.8251	0.205	0.00461	2167	0	NA	NA	NA	0	0.015	1	0.904
16:50917119:C:T	["rs2029922"]	CTD-2034I21.2	non_coding_transcript_exon_variant	FALSE	NA	NA	0.073798	3.603e-06	-0.1762	0.038	4763	3.659e-07	-0.2062	0.04043	0.1224	2598	0.6289	0.05414	0.112	0.01547	2165	0	NA	NA	NA	79.1	4.78	1	0.02879
3:79932734:T:A	["rs143388720"]	NA	intergenic_variant	FALSE	NA	NA	0.00293686	3.617e-06	0.8121	0.1753	4767	0.02166	0.7774	0.3383	0.00154	2598	5.926e-05	0.8249	0.205	0.00461	2169	0	NA	NA	NA	0	0.014	1	0.9044
5:164645714:A:G	["rs885477"]	CTB-181F24.1	downstream_gene_variant	FALSE	NA	NA	0.437946	3.618e-06	-0.0897	0.0194	4762	0.0003016	-0.09696	0.02679	0.46536	2598	0.00356	-0.08175	0.02802	0.40504	2164	0	NA	NA	NA	0	0.154	1	0.6948
8:65212650:C:T	["rs570108020"]	RP11-32K4.1	intron_variant	FALSE	NA	NA	0.00731332	3.658e-06	0.7394	0.1597	2598	3.866e-06	0.7394	0.1597	0.00731	2598	NA	NA	NA	0	0	0	NA	NA	NA	0	0	0	1
4:121408533:C:T	["rs138495264"]	NA	intergenic_variant	FALSE	NA	NA	0.00514706	3.691e-06	0.627	0.1355	4760	0.0004397	0.6584	0.1871	0.0052	2598	0.002597	0.5923	0.1964	0.00509	2162	0	NA	NA	NA	0	0.059	1	0.8075
14:49737952:G:A	null	NA	intergenic_variant	FALSE	NA	NA	0.00184843	3.712e-06	-1.488	0.3216	2164	NA	NA	NA	0	0	3.897e-06	-1.488	0.3216	0.00185	2164	0	NA	NA	NA	0	0	0	1
6:161152240:G:A	["rs4252125","CM043559"]	PLG	missense_variant	FALSE	rs12208357	LPA	0.221126	3.713e-06	-0.1088	0.0235	4762	0.5583	-0.02052	0.03506	0.17918	2598	1.311e-08	-0.1808	0.03168	0.27149	2164	0	NA	0	NA	91.3	11.505	1	0.0006939
4:37470112:C:T	["rs113374560"]	C4orf19	intron_variant	FALSE	NA	NA	0.0221324	3.717e-06	0.4194	0.0906	2598	3.903e-06	0.4194	0.09065	0.02213	2598	NA	NA	NA	0	0	0	NA	NA	NA	0	0	0	1
6:160331643:T:G	["rs9295115"]	MAS1	downstream_gene_variant	FALSE	rs12208357	LPA	0.497376	3.73e-06	0.0915	0.0198	4764	2.965e-05	0.1115	0.02665	0.42013	2598	0.02339	0.06696	0.02951	0.39843	2166	0	NA	NA	NA	20.3	1.255	1	0.2627
8:3871348:T:C	null	CSMD1	intron_variant	FALSE	NA	NA	0.00154024	3.745e-06	1.616	0.3494	2597	3.943e-06	1.616	0.3494	0.00154	2597	NA	NA	NA	0	0	0	NA	NA	NA	0	0	0	1
8:3881376:G:A	null	CSMD1	intron_variant	FALSE	NA	NA	0.00153965	3.745e-06	1.616	0.3494	2598	3.957e-06	1.616	0.3494	0.00154	2598	NA	NA	NA	0	0	0	NA	NA	NA	0	0	0	1
8:3884831:G:C	null	CSMD1	intron_variant	FALSE	NA	NA	0.00153965	3.745e-06	1.616	0.3494	2598	3.957e-06	1.616	0.3494	0.00154	2598	NA	NA	NA	0	0	0	NA	NA	NA	0	0	0	1
8:3891235:G:C	null	CSMD1	intron_variant	FALSE	NA	NA	0.00153965	3.745e-06	1.616	0.3494	2598	3.957e-06	1.616	0.3494	0.00154	2598	NA	NA	NA	0	0	0	NA	NA	NA	0	0	0	1
8:3891429:T:G	["rs543228797"]	CSMD1	intron_variant	FALSE	NA	NA	0.00153965	3.745e-06	1.616	0.3494	2598	3.957e-06	1.616	0.3494	0.00154	2598	NA	NA	NA	0	0	0	NA	NA	NA	0	0	0	1
8:3893563:G:A	null	CSMD1	intron_variant	FALSE	NA	NA	0.00153965	3.745e-06	1.616	0.3494	2598	3.957e-06	1.616	0.3494	0.00154	2598	NA	NA	NA	0	0	0	NA	NA	NA	0	0	0	1
6:160827956:A:C	["rs181548959"]	SLC22A3	intron_variant	FALSE	rs12208357	LPA	0.00808314	3.796e-06	0.6901	0.1493	2598	4.018e-06	0.6901	0.1493	0.00808	2598	NA	NA	NA	0	0	0	NA	NA	NA	0	0	0	1
15:41722122:T:C	["rs140513431"]	RTF1	intron_variant	FALSE	rs2412710	CAPN3	0.00367261	3.841e-06	-0.7309	0.1582	4765	0.02241	-0.6475	0.2834	0.00231	2598	5.738e-05	-0.7687	0.1907	0.00531	2167	0	NA	NA	NA	0	0.126	1	0.7227
6:160362076:A:G	["rs6939741"]	NA	intergenic_variant	FALSE	rs12208357	LPA	0.31987	3.859e-06	0.1001	0.0217	4766	1.069e-05	0.1462	0.03315	0.20497	2598	0.02191	0.06569	0.02864	0.45756	2168	0	NA	NA	NA	70.4	3.377	1	0.0661
5:123950819:T:C	["rs76082949"]	NA	intergenic_variant	FALSE	NA	NA	0.118438	3.868e-06	-0.138	0.0299	4762	0.001802	-0.1696	0.05429	0.06659	2598	0.0005298	-0.1243	0.0358	0.18068	2164	0	NA	NA	NA	0	0.485	1	0.4861
6:161135506:G:GA	["rs4252099"]	PLG	intron_variant	TRUE	rs12208357	LPA	0.216282	3.891e-06	-0.1099	0.0238	4760	0.6312	-0.0173	0.03604	0.17071	2598	1.162e-08	-0.1817	0.03172	0.27105	2162	0	NA	NA	NA	91.5	11.725	1	0.0006166
12:84878752:A:G	["rs138117930"]	NA	intergenic_variant	FALSE	NA	NA	0.0051963	3.899e-06	-0.8624	0.1868	2598	4.083e-06	-0.8624	0.1868	0.0052	2598	NA	NA	NA	0	0	0	NA	NA	NA	0	0	0	1
12:84927290:C:T	["rs138175404"]	NA	intergenic_variant	FALSE	NA	NA	0.0051963	3.899e-06	-0.8624	0.1868	2598	4.083e-06	-0.8624	0.1868	0.0052	2598	NA	NA	NA	0	0	0	NA	NA	NA	0	0	0	1
2:32975554:A:G	["rs185388026"]	TTC27	intron_variant	FALSE	NA	NA	0.00115473	3.905e-06	1.775	0.3845	2598	4.129e-06	1.775	0.3845	0.00115	2598	NA	NA	NA	0	0	0	NA	NA	NA	0	0	0	1
6:161384330:C:T	["rs62438066"]	RP3-428L16.1	intron_variant	FALSE	rs12208357	LPA	0.0154347	3.91e-06	-0.3589	0.0777	4762	0.2128	0.3429	0.2751	0.00231	2598	2.444e-07	-0.4198	0.08105	0.03119	2164	0	NA	NA	NA	85.9	7.073	1	0.007827
4:13025950:CAGAG:C	null	NA	intergenic_variant	TRUE	NA	NA	0.00134719	3.912e-06	1.755	0.3802	2598	4.08e-06	1.755	0.3802	0.00135	2598	NA	NA	NA	0	0	0	NA	NA	NA	0	0	0	1
4:13047193:A:G	["rs542748426"]	NA	intergenic_variant	FALSE	NA	NA	0.00134719	3.912e-06	1.755	0.3802	2598	4.08e-06	1.755	0.3802	0.00135	2598	NA	NA	NA	0	0	0	NA	NA	NA	0	0	0	1
9:117198213:C:T	["rs145642674"]	DFNB31	intron_variant	FALSE	NA	NA	0.0051963	3.934e-06	0.8722	0.189	2598	4.114e-06	0.8722	0.189	0.0052	2598	NA	NA	NA	0	0	0	NA	NA	NA	0	0	0	1
12:84576662:C:T	["rs149200808"]	SNORA3	downstream_gene_variant	FALSE	NA	NA	0.00558122	3.947e-06	-0.8407	0.1822	2598	4.163e-06	-0.8407	0.1822	0.00558	2598	NA	NA	NA	0	0	0	NA	NA	NA	0	0	0	1
12:84577565:G:T	["rs142694563"]	SNORA3	upstream_gene_variant	FALSE	NA	NA	0.00558122	3.947e-06	-0.8407	0.1822	2598	4.163e-06	-0.8407	0.1822	0.00558	2598	NA	NA	NA	0	0	0	NA	NA	NA	0	0	0	1
4:795278:G:A	["rs570526501"]	CPLX1	intron_variant	FALSE	NA	NA	0.00230947	3.987e-06	1.29	0.2797	2598	4.214e-06	1.29	0.2797	0.00231	2598	NA	NA	NA	0	0	0	NA	NA	NA	0	0	0	1
16:21938697:G:C	null	NA	intergenic_variant	FALSE	NA	NA	0.00365666	3.99e-06	-1.022	0.2216	2598	4.195e-06	-1.022	0.2216	0.00366	2598	NA	NA	NA	0	0	0	NA	NA	NA	0	0	0	1
16:21963993:A:G	null	UQCRC2	5_prime_UTR_variant	FALSE	NA	NA	0.00365666	3.99e-06	-1.022	0.2216	2598	4.195e-06	-1.022	0.2216	0.00366	2598	NA	NA	NA	0	0	0	NA	NA	P	0	0	0	1
6:161097681:T:C	["rs113950007"]	RP1-81D8.4	upstream_gene_variant	FALSE	rs12208357	LPA	0.180407	4.003e-06	-0.1214	0.0263	4767	0.4734	-0.02315	0.03229	0.23114	2598	4.719e-12	-0.316	0.04545	0.11964	2169	0	NA	NA	NA	96.4	27.591	1	1.499e-07
6:10211694:A:G	["rs192200565"]	RP11-339A7.1	downstream_gene_variant	FALSE	NA	NA	0.00269438	4.013e-06	1.214	0.2633	2598	4.238e-06	1.214	0.2633	0.00269	2598	NA	NA	NA	0	0	0	NA	NA	NA	0	0	0	1
6:160666800:G:A	["rs189510044"]	SLC22A2	intron_variant	FALSE	rs12208357	LPA	0.0296382	4.013e-06	0.3642	0.079	2598	4.213e-06	0.3642	0.07899	0.02964	2598	NA	NA	NA	0	0	0	NA	NA	NA	0	0	0	1
3:170887119:T:C	["rs150944947"]	TNIK	intron_variant	FALSE	NA	NA	0.00654349	4.029e-06	-0.7657	0.1661	2598	4.248e-06	-0.7657	0.1661	0.00654	2598	NA	NA	NA	0	0	0	NA	NA	NA	0	0	0	1
5:164643336:C:T	["rs6870178"]	CTB-181F24.1	downstream_gene_variant	FALSE	NA	NA	0.436371	4.034e-06	-0.0893	0.0194	4762	0.0003588	-0.09597	0.02686	0.46266	2598	0.003375	-0.08213	0.02799	0.40481	2164	0	NA	NA	NA	0	0.127	1	0.7213
7:79171243:A:G	["rs574162826"]	AC091813.2	downstream_gene_variant	FALSE	NA	NA	0.00423403	4.078e-06	0.9376	0.2035	2598	4.263e-06	0.9376	0.2035	0.00423	2598	NA	NA	NA	0	0	0	NA	NA	NA	0	0	0	1
7:79178573:T:G	["rs185845169"]	AC091813.2	upstream_gene_variant	FALSE	NA	NA	0.00423403	4.078e-06	0.9376	0.2035	2598	4.263e-06	0.9376	0.2035	0.00423	2598	NA	NA	NA	0	0	0	NA	NA	NA	0	0	0	1
14:51829189:C:T	null	RP11-255G12.2	intron_variant	FALSE	NA	NA	0.00115473	4.083e-06	1.976	0.4289	2598	4.28e-06	1.976	0.4289	0.00115	2598	NA	NA	NA	0	0	0	NA	NA	NA	0	0	0	1
2:236853492:A:G	["rs114765017"]	AGAP1	intron_variant	FALSE	NA	NA	0.0200154	4.084e-06	-0.4356	0.0945	2598	4.27e-06	-0.4356	0.09455	0.02002	2598	NA	NA	NA	0	0	0	NA	NA	NA	0	0	0	1
6:160873297:A:G	["rs62440430"]	SLC22A3	3_prime_UTR_variant	FALSE	rs12208357	LPA	0.112964	4.099e-06	-0.1389	0.0302	4767	4.403e-05	-0.1738	0.04246	0.11105	2598	0.01591	-0.1034	0.04284	0.11526	2169	0	NA	NA	NA	26.6	1.362	1	0.2431
22:32017296:A:G	["rs61249659"]	PISD	intron_variant	FALSE	NA	NA	0.110761	4.101e-06	-0.1438	0.0312	4758	6.15e-06	-0.1691	0.03733	0.14723	2598	0.1359	-0.08494	0.05694	0.0669	2160	0	NA	NA	NA	34.6	1.528	1	0.2164
6:160729476:A:T	["rs34426950"]	NA	intergenic_variant	FALSE	rs12208357	LPA	0.458039	4.121e-06	-0.1318	0.0286	2121	NA	NA	NA	0	0	4.351e-06	-0.1318	0.02862	0.45804	2121	0	NA	NA	NA	0	0	0	1
6:110702758:G:A	["rs9481061"]	NA	intergenic_variant	FALSE	NA	NA	0.478896	4.14e-06	-0.1303	0.0283	2156	NA	NA	NA	0	0	4.373e-06	-0.1303	0.0283	0.4789	2156	0	NA	NA	NA	0	0	0	1
6:145244764:T:C	["rs117092154"]	NA	intergenic_variant	FALSE	NA	NA	0.0445004	4.145e-06	-0.2142	0.0465	4764	0.03307	-0.2733	0.1282	0.01097	2598	4.077e-05	-0.2052	0.04992	0.08472	2166	0	NA	NA	NA	0	0.245	1	0.6206
6:160534940:C:T	["rs111226116"]	RP11-288H12.4	downstream_gene_variant	FALSE	rs12208357	LPA	0.118548	4.168e-06	0.1463	0.0318	4766	0.0343	0.07064	0.03336	0.20246	2598	2.634e-17	0.8963	0.105	0.01799	2168	0	NA	NA	NA	98.2	56.164	1	6.667e-14
6:160332433:T:C	["rs4501449"]	MAS1	downstream_gene_variant	FALSE	rs12208357	LPA	0.496846	4.17e-06	0.0918	0.0199	4598	4.135e-05	0.1096	0.02669	0.42188	2592	0.02105	0.0693	0.03002	0.40628	2006	0	NA	NA	NA	0.6	1.007	1	0.3157
12:84743781:C:T	["rs148045403"]	NA	intergenic_variant	FALSE	NA	NA	0.00577367	4.241e-06	-0.8251	0.1794	2598	4.452e-06	-0.8251	0.1794	0.00577	2598	NA	NA	NA	0	0	0	NA	NA	NA	0	0	0	1
12:84748172:A:T	["rs150326846"]	NA	intergenic_variant	FALSE	NA	NA	0.00577367	4.241e-06	-0.8251	0.1794	2598	4.452e-06	-0.8251	0.1794	0.00577	2598	NA	NA	NA	0	0	0	NA	NA	NA	0	0	0	1
6:160537393:G:C	["rs6911252"]	RP11-288H12.4	downstream_gene_variant	FALSE	rs12208357	LPA	0.075331	4.254e-06	0.1779	0.0387	4759	0.1113	0.06621	0.04157	0.12317	2598	3.129e-17	0.9	0.1057	0.01782	2161	0	NA	NA	NA	98.1	53.89	1	2.121e-13
6:102911169:A:G	["rs192858016"]	NA	intergenic_variant	FALSE	NA	NA	0.00253807	4.255e-06	1.26	0.274	2167	NA	NA	NA	0	0	4.505e-06	1.26	0.274	0.00254	2167	0	NA	NA	NA	0	0	0	1
6:160557643:C:T	["rs2282143","CM041849"]	SLC22A1	missense_variant	FALSE	rs12208357	LPA	0.0510911	4.279e-06	0.2081	0.0453	4766	0.2654	0.05605	0.05032	0.07833	2598	3.044e-16	0.854	0.1037	0.01845	2168	0	NA	1	NA	97.9	47.925	1	4.428e-12
5:164645925:A:T	["rs2013312"]	CTB-181F24.1	downstream_gene_variant	FALSE	NA	NA	0.437946	4.283e-06	-0.0889	0.0193	4762	0.000458	-0.09397	0.02678	0.46459	2598	0.002889	-0.08342	0.02797	0.40596	2164	0	NA	NA	NA	0	0.074	1	0.7853
6:103165599:A:T	["rs565779178"]	NA	intergenic_variant	FALSE	NA	NA	0.0025369	4.33e-06	1.259	0.274	2168	NA	NA	NA	0	0	4.568e-06	1.259	0.274	0.00254	2168	0	NA	NA	NA	0	0	0	1
6:103188730:T:G	["rs569668010"]	NA	intergenic_variant	FALSE	NA	NA	0.0025369	4.33e-06	1.259	0.274	2168	NA	NA	NA	0	0	4.54e-06	1.259	0.274	0.00254	2168	0	NA	NA	NA	0	0	0	1
6:160698159:G:A	["rs79168483"]	RP1-276N6.2	downstream_gene_variant	FALSE	rs12208357	LPA	0.0513857	4.381e-06	0.2755	0.06	2598	4.578e-06	0.2755	0.05999	0.05139	2598	NA	NA	NA	0	0	0	NA	NA	NA	0	0	0	1
6:161143608:T:C	["rs4252120"]	PLG	intron_variant	FALSE	rs12208357	LPA	0.221498	4.384e-06	-0.1081	0.0235	4754	0.5538	-0.02077	0.03507	0.17898	2598	1.744e-08	-0.1795	0.03173	0.27273	2156	0	NA	NA	NA	91.1	11.264	1	0.00079
6:161128922:A:G	["rs4252076"]	PLG	intron_variant	FALSE	rs12208357	LPA	0.279097	4.41e-06	-0.0998	0.0217	4760	0.3494	-0.02797	0.02989	0.2856	2598	1.381e-08	-0.1806	0.03169	0.27128	2162	0	NA	NA	NA	91.9	12.276	1	0.0004588
1:198527269:A:G	null	NA	regulatory_region_variant	FALSE	NA	NA	0.00115473	4.471e-06	1.972	0.4298	2598	4.656e-06	1.972	0.4298	0.00115	2598	NA	NA	NA	0	0	0	NA	NA	NA	0	0	0	1
7:42992029:C:T	["rs550583864"]	AC005537.2	downstream_gene_variant	FALSE	NA	NA	0.00327175	4.492e-06	-1.089	0.2374	2598	4.699e-06	-1.089	0.2374	0.00327	2598	NA	NA	NA	0	0	0	NA	NA	NA	0	0	0	1
4:158612343:C:T	null	NA	intergenic_variant	FALSE	NA	NA	0.00153965	4.518e-06	-1.584	0.3454	2598	4.728e-06	-1.584	0.3454	0.00154	2598	NA	NA	NA	0	0	0	NA	NA	NA	0	0	0	1
2:32620703:G:A	["rs115485674"]	BIRC6	intron_variant	FALSE	NA	NA	0.00115473	4.534e-06	1.758	0.3834	2598	4.749e-06	1.758	0.3834	0.00115	2598	NA	NA	NA	0	0	0	NA	NA	NA	0	0	0	1
2:32670846:A:G	["rs188066598"]	BIRC6	intron_variant	FALSE	NA	NA	0.00115473	4.534e-06	1.758	0.3834	2598	4.749e-06	1.758	0.3834	0.00115	2598	NA	NA	NA	0	0	0	NA	NA	NA	0	0	0	1
6:160332813:C:T	["rs9295116"]	MAS1	downstream_gene_variant	FALSE	rs12208357	LPA	0.496845	4.54e-06	0.0908	0.0198	4755	3.268e-05	0.1109	0.02665	0.42225	2598	0.02576	0.06598	0.02957	0.3994	2157	0	NA	NA	NA	21.5	1.273	1	0.2591
12:43505090:C:T	["rs1167105"]	NA	intergenic_variant	FALSE	NA	NA	0.322659	4.558e-06	0.0958	0.0209	4762	0.0009008	0.09752	0.02934	0.30754	2598	0.001609	0.09405	0.02978	0.3408	2164	0	NA	NA	NA	0	0.007	1	0.9338
16:50913133:C:T	["rs115915994"]	CTD-2034I21.1	non_coding_transcript_exon_variant	FALSE	NA	NA	0.072073	4.625e-06	-0.176	0.0384	4766	1.62e-06	-0.1938	0.04033	0.12221	2598	0.99	-0.001583	0.1262	0.01199	2168	0	NA	NA	NA	52.5	2.105	1	0.1468
12:84820915:AT:A	["rs555859150"]	NA	intergenic_variant	TRUE	NA	NA	0.0051963	4.643e-06	-0.8556	0.1868	2598	4.853e-06	-0.8556	0.1868	0.0052	2598	NA	NA	NA	0	0	0	NA	NA	NA	0	0	0	1
1:53446572:C:T	null	SCP2	intron_variant	FALSE	NA	NA	0.00153965	4.669e-06	1.594	0.3481	2598	4.925e-06	1.594	0.3481	0.00154	2598	NA	NA	NA	0	0	0	NA	NA	NA	0	0	0	1
6:148057455:A:T	["rs112757545"]	RP11-307P5.1	intron_variant	FALSE	NA	NA	0.0198321	4.716e-06	0.3081	0.0673	4765	0.06454	0.4568	0.247	0.00308	2598	2.395e-05	0.2962	0.06997	0.03992	2167	0	NA	NA	NA	0	0.391	1	0.5316
13:74701453:T:C	["rs17313537"]	KLF12	intron_variant	FALSE	NA	NA	0.0421914	4.722e-06	-0.2169	0.0474	4764	0.0388	-0.2253	0.109	0.01617	2598	4.584e-05	-0.215	0.05264	0.07341	2166	0	NA	NA	NA	0	0.007	1	0.9322
16:81499297:C:A	["rs8060726"]	CMIP	intron_variant	FALSE	rs2925979	CMIP	0.261134	4.775e-06	-0.1003	0.0219	4760	4.835e-05	-0.1285	0.03158	0.22941	2598	0.01519	-0.07409	0.03049	0.29926	2162	0	NA	NA	E	34.9	1.536	1	0.2152
16:56987765:C:T	["rs56228609"]	AC012181.1	upstream_gene_variant	FALSE	rs3764261	CETP	0.197731	4.8e-06	0.1138	0.0249	4759	0.6978	0.01767	0.04551	0.10123	2598	2.075e-07	0.1548	0.02972	0.31374	2161	0	NA	NA	NA	84.3	6.365	1	0.01164
5:164655628:C:T	["rs13165528"]	CTB-181F24.1	intron_variant	FALSE	NA	NA	0.439114	4.825e-06	-0.0883	0.0193	4763	0.0005327	-0.09285	0.02677	0.46671	2598	0.002829	-0.08337	0.02789	0.406	2165	0	NA	NA	NA	0	0.06	1	0.8063
9:23397234:G:A	["rs563320342"]	NA	intergenic_variant	FALSE	NA	NA	0.00115473	4.826e-06	1.801	0.3939	2598	5.08e-06	1.801	0.3939	0.00115	2598	NA	NA	NA	0	0	0	NA	NA	NA	0	0	0	1
9:23436131:G:A	["rs143993218"]	NA	intergenic_variant	FALSE	NA	NA	0.00115473	4.826e-06	1.801	0.3939	2598	5.08e-06	1.801	0.3939	0.00115	2598	NA	NA	NA	0	0	0	NA	NA	NA	0	0	0	1
4:14727209:T:C	["rs4515159"]	LINC00504	intron_variant	FALSE	NA	NA	0.338754	4.853e-06	-0.0942	0.0206	4766	1.185e-06	-0.135	0.02771	0.37664	2598	0.1561	-0.04371	0.03081	0.29336	2168	0	NA	NA	NA	79.4	4.853	1	0.02759
19:42327957:C:A	null	NA	intergenic_variant	FALSE	NA	NA	0.00462107	4.862e-06	-0.9315	0.2038	2164	NA	NA	NA	0	0	5.135e-06	-0.9315	0.2038	0.00462	2164	0	NA	NA	NA	0	0	0	1
22:34494875:G:A	null	LL22NC03-86D4.1	intron_variant	FALSE	NA	NA	0.00211701	4.899e-06	1.32	0.2889	2598	5.117e-06	1.32	0.2889	0.00212	2598	NA	NA	NA	0	0	0	NA	NA	NA	0	0	0	1
6:161082461:T:C	["rs1652507"]	LPA	intron_variant	FALSE	rs12208357	LPA	0.14488	4.9e-06	0.1303	0.0285	4766	0.1187	0.08102	0.0519	0.07833	2598	9.432e-06	0.1516	0.03413	0.22463	2168	0	NA	NA	NA	22.5	1.291	1	0.2559
19:16536832:T:C	["rs73511134"]	EPS15L1	intron_variant	FALSE	NA	NA	0.157386	4.923e-06	-0.1209	0.0265	4759	0.0005703	-0.1209	0.03505	0.17398	2598	0.002771	-0.1209	0.04037	0.13744	2161	0	NA	NA	NA	0	0	1	1
19:16541185:A:G	["rs73511139"]	EPS15L1	intron_variant	FALSE	NA	NA	0.157242	4.943e-06	-0.1208	0.0265	4757	0.0005703	-0.1209	0.03505	0.17398	2598	0.002782	-0.1207	0.04032	0.1371	2159	0	NA	NA	NA	0	0	1	0.997
22:17208726:C:T	["rs2529893"]	NA	intergenic_variant	FALSE	NA	NA	0.122612	4.994e-06	-0.1387	0.0304	4763	0.004985	-0.2102	0.07479	0.03387	2598	0.0001842	-0.1246	0.03326	0.2291	2165	0	NA	NA	NA	8.6	1.094	1	0.2957
4:31290861:A:G	["rs187410794"]	NA	intergenic_variant	FALSE	NA	NA	0.00288684	5.002e-06	1.143	0.2504	2598	5.17e-06	1.143	0.2504	0.00289	2598	NA	NA	NA	0	0	0	NA	NA	NA	0	0	0	1
4:27328994:T:TA	["rs552782127"]	NA	intergenic_variant	TRUE	NA	NA	0.00322729	5.007e-06	-1.111	0.2434	2169	NA	NA	NA	0	0	5.319e-06	-1.111	0.2434	0.00323	2169	0	NA	NA	NA	0	0	0	1
1:109818158:C:CT	["rs3832016"]	CELSR2	3_prime_UTR_variant	TRUE	rs629301	SORT1	0.230217	5.016e-06	0.1534	0.0336	2161	NA	NA	NA	0	0	5.327e-06	0.1534	0.03361	0.23022	2161	0	NA	NA	E	0	0	0	1
17:13852923:G:A	["rs1005629"]	COX10-AS1	intron_variant	FALSE	NA	NA	0.431241	5.022e-06	-0.0968	0.0212	4763	0.0003426	-0.1113	0.03105	0.25231	2598	0.003814	-0.08411	0.02904	0.35404	2165	0	NA	NA	NA	0	0.409	1	0.5225
5:3121131:C:G	["rs116632083"]	NA	intergenic_variant	FALSE	NA	NA	0.0034642	5.038e-06	1.029	0.2255	2598	5.262e-06	1.029	0.2255	0.00346	2598	NA	NA	NA	0	0	0	NA	NA	NA	0	0	0	1
6:130912540:G:T	["rs144828350"]	NA	intergenic_variant	FALSE	NA	NA	0.00558122	5.048e-06	-0.8213	0.18	2598	5.303e-06	-0.8213	0.18	0.00558	2598	NA	NA	NA	0	0	0	NA	NA	NA	0	0	0	1
6:161399880:T:C	["rs667050"]	NA	regulatory_region_variant	FALSE	rs12208357	LPA	0.116523	5.086e-06	0.138	0.0302	4763	0.0524	0.1125	0.05796	0.05639	2598	3.31e-05	0.1475	0.03546	0.18868	2165	0	NA	NA	NA	0	0.265	1	0.6065
2:110032001:G:T	["rs76482678"]	SH3RF3	intron_variant	FALSE	NA	NA	0.00849948	5.116e-06	0.474	0.1039	4765	0.01285	0.6025	0.242	0.00308	2598	0.0001136	0.4449	0.1151	0.015	2167	0	NA	NA	NA	0	0.346	1	0.5565
6:54192008:A:G	["rs77691817"]	TINAG	intron_variant	FALSE	NA	NA	0.037072	5.118e-06	-0.2363	0.0518	4761	0.0005893	-0.2069	0.06013	0.05216	2598	0.001698	-0.3209	0.1021	0.01896	2163	0	NA	NA	NA	0	0.926	1	0.336
6:160980401:A:G	["rs73784287"]	LPA	intron_variant	FALSE	rs12208357	LPA	0.0806925	5.134e-06	-0.1699	0.0373	4765	0.04906	0.127	0.0645	0.04754	2598	3.951e-12	-0.3187	0.04566	0.12044	2167	0	NA	NA	NA	96.9	31.809	1	1.701e-08
11:17828909:GCAA:G	["rs554820642"]	SERGEF	intron_variant	TRUE	rs10128711	SPTY2D1	0.00370028	5.139e-06	-1.039	0.2279	2162	NA	NA	NA	0	0	5.401e-06	-1.039	0.2279	0.0037	2162	0	NA	NA	NA	0	0	0	1
6:161391376:T:C	["rs598919"]	RP3-428L16.1	downstream_gene_variant	FALSE	rs12208357	LPA	0.430973	5.203e-06	0.0891	0.0196	4759	0.2577	0.03104	0.02742	0.38356	2598	9.811e-08	0.1493	0.02791	0.48797	2161	0	NA	NA	NA	89.1	9.136	1	0.002506
14:54909799:C:T	null	CNIH1	upstream_gene_variant	FALSE	NA	NA	0.00300231	5.217e-06	-1.154	0.2533	2165	NA	NA	NA	0	0	5.523e-06	-1.154	0.2533	0.003	2165	0	NA	NA	NA	0	0	0	1
12:125325808:C:T	["rs59507083"]	SCARB1	intron_variant	FALSE	rs838880	SCARB1	0.0159738	5.225e-06	-0.4797	0.1053	2598	5.504e-06	-0.4797	0.1053	0.01597	2598	NA	NA	NA	0	0	0	NA	NA	NA	0	0	0	1
11:38593337:C:T	["rs149433059"]	NA	intergenic_variant	FALSE	NA	NA	0.0157814	5.253e-06	0.4937	0.1084	2598	5.465e-06	0.4937	0.1084	0.01578	2598	NA	NA	NA	0	0	0	NA	NA	NA	0	0	0	1
2:17357481:G:A	["rs147344574"]	NA	regulatory_region_variant	FALSE	NA	NA	0.00230947	5.287e-06	-1.248	0.2741	2598	5.534e-06	-1.248	0.2741	0.00231	2598	NA	NA	NA	0	0	0	NA	NA	NA	0	0	0	1
6:161161559:C:A	["rs4252165"]	PLG	intron_variant	FALSE	rs12208357	LPA	0.223494	5.304e-06	-0.1073	0.0236	4763	0.6497	-0.01605	0.03532	0.18303	2598	1.325e-08	-0.1805	0.03164	0.27206	2165	0	NA	NA	NA	91.7	12.027	1	0.0005244
5:73211813:T:C	["rs368789077"]	ARHGEF28	intron_variant	FALSE	NA	NA	0.0017321	5.35e-06	1.458	0.3204	2598	5.636e-06	1.458	0.3204	0.00173	2598	NA	NA	NA	0	0	0	NA	NA	NA	0	0	0	1
5:73218276:A:G	["rs376228294"]	ARHGEF28	intron_variant	FALSE	NA	NA	0.0017321	5.35e-06	1.458	0.3204	2598	5.636e-06	1.458	0.3204	0.00173	2598	NA	NA	NA	0	0	0	NA	NA	NA	0	0	0	1
19:16507140:A:G	["rs10413853"]	EPS15L1	intron_variant	FALSE	NA	NA	0.156828	5.371e-06	-0.1205	0.0265	4760	0.0006434	-0.1198	0.03506	0.1734	2598	0.0027	-0.1214	0.04041	0.13691	2162	0	NA	NA	NA	0	0.001	1	0.9761
6:160735329:G:A	["rs79029001"]	NA	intergenic_variant	FALSE	rs12208357	LPA	0.0506159	5.372e-06	-0.2809	0.0617	2598	5.599e-06	-0.2809	0.06174	0.05062	2598	NA	NA	NA	0	0	0	NA	NA	NA	0	0	0	1
9:75391528:C:T	["rs72733071"]	TMC1	intron_variant	FALSE	NA	NA	0.0940386	5.385e-06	-0.1512	0.0332	4764	0.001062	-0.1783	0.05441	0.0664	2598	0.001318	-0.1351	0.04199	0.12719	2166	0	NA	NA	NA	0	0.395	1	0.5296
8:55718177:C:G	["rs13278317"]	RP11-56A10.1	intron_variant	FALSE	rs10102164	SOX17	0.00220357	5.386e-06	-0.9179	0.2018	4765	0.07736	-0.6295	0.3563	0.00135	2598	1.73e-05	-1.054	0.2448	0.00323	2167	0	NA	NA	NA	0	0.964	1	0.3261
3:33741042:T:C	["rs375234662"]	CLASP2	intron_variant	FALSE	NA	NA	0.00184843	5.394e-06	-1.462	0.3214	2164	NA	NA	NA	0	0	5.667e-06	-1.462	0.3214	0.00185	2164	0	NA	NA	NA	0	0	0	1
6:49908427:C:G	["rs186399848"]	NA	intergenic_variant	FALSE	NA	NA	0.0144342	5.405e-06	-0.5026	0.1105	2598	5.611e-06	-0.5026	0.1105	0.01443	2598	NA	NA	NA	0	0	0	NA	NA	NA	0	0	0	1
6:49910746:T:C	["rs191319389"]	DEFB133	downstream_gene_variant	FALSE	NA	NA	0.0144342	5.405e-06	-0.5026	0.1105	2598	5.611e-06	-0.5026	0.1105	0.01443	2598	NA	NA	NA	0	0	0	NA	NA	NA	0	0	0	1
6:160668041:C:T	["rs316021"]	SLC22A2	intron_variant	FALSE	rs12208357	LPA	0.376469	5.471e-06	-0.0981	0.0216	4764	1.561e-05	-0.1162	0.02684	0.46517	2598	0.07343	-0.06501	0.0363	0.18652	2166	0	NA	NA	NA	22.2	1.286	1	0.2568
6:161521039:A:G	["rs12528950"]	MAP3K4	intron_variant	FALSE	rs12208357	LPA	0.106783	5.48e-06	0.144	0.0317	4762	0.9907	-0.0007911	0.06804	0.04253	2598	2.954e-07	0.1841	0.0358	0.18392	2164	0	NA	NA	NA	82.7	5.783	1	0.01618
9:81797455:C:T	null	NA	intergenic_variant	FALSE	NA	NA	0.00211701	5.53e-06	1.334	0.2936	2598	5.808e-06	1.334	0.2936	0.00212	2598	NA	NA	NA	0	0	0	NA	NA	NA	0	0	0	1
6:160185151:A:C	["rs5015801"]	ACAT2	intron_variant	FALSE	rs12208357	LPA	0.0182105	5.535e-06	0.32	0.0704	4750	0.3782	0.1087	0.1234	0.01116	2598	9.293e-07	0.422	0.08576	0.02672	2152	0	NA	NA	NA	77	4.347	1	0.03708
9:75398281:C:A	["rs72733075"]	TMC1	intron_variant	FALSE	NA	NA	0.0939273	5.55e-06	-0.1514	0.0333	4759	0.001067	-0.1794	0.05475	0.06601	2598	0.001341	-0.1349	0.042	0.12749	2161	0	NA	NA	NA	0	0.416	1	0.519
4:101694783:G:T	["rs77481738"]	EMCN-IT2	downstream_gene_variant	FALSE	NA	NA	0.0182364	5.564e-06	0.3297	0.0726	4661	0.04748	0.4924	0.2483	0.00289	2598	3.559e-05	0.3145	0.0759	0.03757	2063	0	NA	NA	NA	0	0.469	1	0.4932
6:161392380:C:T	["rs62438067"]	RP3-428L16.1	downstream_gene_variant	FALSE	rs12208357	LPA	0.0184719	5.571e-06	-0.3249	0.0715	4764	0.2221	0.3004	0.246	0.00289	2598	3.353e-07	-0.3827	0.07477	0.03717	2166	0	NA	NA	NA	85.8	7.059	1	0.007888
6:49905663:C:T	["rs185654010"]	NA	intergenic_variant	FALSE	NA	NA	0.0150115	5.6e-06	-0.4936	0.1087	2598	5.83e-06	-0.4936	0.1087	0.01501	2598	NA	NA	NA	0	0	0	NA	NA	NA	0	0	0	1
17:1500606:G:A	["rs150630428"]	SLC43A2	intron_variant	FALSE	rs2070863	SERPINF2	0.0157814	5.611e-06	-0.4872	0.1073	2598	5.923e-06	-0.4872	0.1073	0.01578	2598	NA	NA	NA	0	0	0	NA	NA	NA	0	0	0	1
3:195597436:G:A	["rs563953583"]	TNK2	intron_variant	FALSE	NA	NA	0.0017321	5.629e-06	1.628	0.3586	2598	5.887e-06	1.628	0.3586	0.00173	2598	NA	NA	NA	0	0	0	NA	NA	NA	0	0	0	1
3:195775152:G:T	null	TFRC	downstream_gene_variant	FALSE	NA	NA	0.0017321	5.629e-06	1.628	0.3586	2598	5.887e-06	1.628	0.3586	0.00173	2598	NA	NA	NA	0	0	0	NA	NA	NA	0	0	0	1
3:195808161:T:C	null	TFRC	intron_variant	FALSE	NA	NA	0.0017321	5.629e-06	1.628	0.3586	2598	5.887e-06	1.628	0.3586	0.00173	2598	NA	NA	NA	0	0	0	NA	NA	P	0	0	0	1
12:125360289:A:T	["rs148996453"]	SCARB1	intron_variant	FALSE	rs838880	SCARB1	0.0136644	5.648e-06	-0.5161	0.1137	2598	5.913e-06	-0.5161	0.1137	0.01366	2598	NA	NA	NA	0	0	0	NA	NA	NA	0	0	0	1
1:238972759:C:T	null	NA	intergenic_variant	FALSE	NA	NA	0.00115473	5.723e-06	1.952	0.4303	2598	5.988e-06	1.952	0.4303	0.00115	2598	NA	NA	NA	0	0	0	NA	NA	NA	0	0	0	1
17:52324989:G:A	null	NA	intergenic_variant	FALSE	NA	NA	0.00277008	5.748e-06	-1.196	0.2637	2166	NA	NA	NA	0	0	6.019e-06	-1.196	0.2637	0.00277	2166	0	NA	NA	NA	0	0	0	1
5:78065332:G:A	["rs149686016"]	LHFPL2	intron_variant	FALSE	NA	NA	0.023449	5.774e-06	-0.2864	0.0632	4755	0.01675	-0.4694	0.1961	0.00462	2598	7.272e-05	-0.2652	0.06671	0.04613	2157	0	NA	NA	NA	0	0.972	1	0.3242
5:6783752:G:A	["rs113398111"]	RP11-332J15.4	downstream_gene_variant	FALSE	NA	NA	0.0208858	5.793e-06	0.3069	0.0677	4764	0.0008339	0.2509	0.075	0.03176	2598	0.0004443	0.5529	0.1572	0.00785	2166	0	NA	NA	NA	66.7	3.006	1	0.08294
1:109819981:C:T	["rs55882046"]	PSRC1	downstream_gene_variant	FALSE	rs629301	SORT1	0.0679336	5.797e-06	-0.1717	0.0379	4762	1.638e-07	-0.2769	0.05273	0.06543	2598	0.2737	-0.0596	0.05444	0.07093	2164	0	NA	NA	NA	87.8	8.22	1	0.004142
2:60611785:C:T	["rs147463037"]	RNU1-32P	non_coding_transcript_exon_variant	FALSE	NA	NA	0.00269438	5.802e-06	1.239	0.2733	2598	6.053e-06	1.239	0.2733	0.00269	2598	NA	NA	NA	0	0	0	NA	NA	NA	0	0	0	1
5:19440193:TA:T	["rs555702803"]	NA	intergenic_variant	TRUE	NA	NA	0.0993072	5.879e-06	0.2008	0.0443	2598	6.128e-06	0.2008	0.04432	0.09931	2598	NA	NA	NA	0	0	0	NA	NA	NA	0	0	0	1
6:89504200:T:C	["rs78083003"]	RNGTT	intron_variant	FALSE	NA	NA	0.0390685	5.881e-06	-0.3113	0.0687	2598	6.151e-06	-0.3113	0.06871	0.03907	2598	NA	NA	NA	0	0	0	NA	NA	NA	0	0	0	1
6:161637546:G:C	["rs9458156"]	AGPAT4	intron_variant	FALSE	rs186696265	LPA	0.143621	5.895e-06	0.1255	0.0277	4766	0.9193	-0.005488	0.05414	0.06486	2598	1.075e-07	0.172	0.03225	0.23801	2168	0	NA	NA	NA	87.4	7.933	1	0.004855
6:160330396:T:G	["rs7767945"]	MAS1	downstream_gene_variant	FALSE	rs12208357	LPA	0.49895	5.902e-06	0.0897	0.0198	4760	4.658e-05	0.1088	0.02668	0.41821	2598	0.02498	0.06625	0.02953	0.3994	2162	0	NA	NA	NA	12.5	1.143	1	0.285
6:160726423:AG:A	["rs372844606"]	NA	intergenic_variant	TRUE	rs12208357	LPA	0.457671	5.902e-06	-0.1296	0.0286	2138	NA	NA	NA	0	0	6.182e-06	-0.1296	0.02861	0.45767	2138	0	NA	NA	NA	0	0	0	1
16:55615207:A:G	["rs573079912"]	LPCAT2	intron_variant	FALSE	NA	NA	0.00115314	5.947e-06	1.843	0.407	2168	NA	NA	NA	0	0	6.252e-06	1.843	0.407	0.00115	2168	0	NA	NA	NA	0	0	0	1
1:83929878:C:A	["rs144904119"]	NA	intergenic_variant	FALSE	NA	NA	0.00538876	5.969e-06	0.848	0.1873	2598	6.241e-06	0.848	0.1873	0.00539	2598	NA	NA	NA	0	0	0	NA	NA	NA	0	0	0	1
4:60552221:T:A	null	NA	intergenic_variant	FALSE	NA	NA	0.0017321	6.021e-06	1.517	0.3352	2598	6.301e-06	1.517	0.3352	0.00173	2598	NA	NA	NA	0	0	0	NA	NA	NA	0	0	0	1
4:60602806:A:T	["rs554660772"]	NA	intergenic_variant	FALSE	NA	NA	0.0017321	6.021e-06	1.517	0.3352	2598	6.301e-06	1.517	0.3352	0.00173	2598	NA	NA	NA	0	0	0	NA	NA	NA	0	0	0	1
4:60778599:C:T	["rs181302347"]	NA	intergenic_variant	FALSE	NA	NA	0.0017321	6.021e-06	1.517	0.3352	2598	6.301e-06	1.517	0.3352	0.00173	2598	NA	NA	NA	0	0	0	NA	NA	NA	0	0	0	1
6:161626204:G:A	["rs9458150"]	AGPAT4	intron_variant	FALSE	rs186696265	LPA	0.397393	6.058e-06	0.0882	0.0195	4756	0.9098	0.003007	0.02655	0.41667	2598	7.541e-11	0.1878	0.02871	0.37419	2158	0	NA	NA	NA	95.5	22.331	1	2.294e-06
12:72220329:A:G	["rs145910351"]	NA	intergenic_variant	FALSE	NA	NA	0.00797984	6.077e-06	-0.4812	0.1064	4762	0.1317	-0.4515	0.2994	0.00192	2598	2.06e-05	-0.4855	0.1138	0.01525	2164	0	NA	NA	NA	0	0.011	1	0.9155
6:160740807:A:AAAAAC	["rs112507742"]	NA	intergenic_variant	TRUE	rs12208357	LPA	0.458141	6.093e-06	-0.129	0.0285	2162	NA	NA	NA	0	0	6.435e-06	-0.129	0.02852	0.45814	2162	0	NA	NA	NA	0	0	0	1
2:38310761:G:A	["rs147581671"]	CYP1B1-AS1	intron_variant	FALSE	NA	NA	0.00538876	6.118e-06	-0.8226	0.1819	2598	6.399e-06	-0.8226	0.1819	0.00539	2598	NA	NA	NA	0	0	0	NA	NA	NA	0	0	0	1
6:89278591:G:T	["rs77960164"]	NA	intergenic_variant	FALSE	NA	NA	0.0236721	6.18e-06	-0.406	0.0898	2598	6.47e-06	-0.406	0.08982	0.02367	2598	NA	NA	NA	0	0	0	NA	NA	NA	0	0	0	1
14:52798910:A:G	null	PTGER2	downstream_gene_variant	FALSE	NA	NA	0.00134719	6.188e-06	1.765	0.3905	2598	6.45e-06	1.765	0.3905	0.00135	2598	NA	NA	NA	0	0	0	NA	NA	NA	0	0	0	1
1:245304380:T:C	["rs549046805"]	NA	intergenic_variant	FALSE	NA	NA	0.00165328	6.19e-06	1.553	0.3436	2117	NA	NA	NA	0	0	6.558e-06	1.553	0.3436	0.00165	2117	0	NA	NA	NA	0	0	0	1
6:160711527:G:T	["rs187993793"]	NA	intergenic_variant	FALSE	rs12208357	LPA	0.0702463	6.206e-06	-0.2397	0.053	2598	6.49e-06	-0.2397	0.05304	0.07025	2598	NA	NA	NA	0	0	0	NA	NA	NA	0	0	0	1
22:24265333:T:C	["rs552204335"]	AP000350.6	upstream_gene_variant	FALSE	NA	NA	0.00322729	6.209e-06	1.109	0.2454	2169	NA	NA	NA	0	0	6.591e-06	1.109	0.2454	0.00323	2169	0	NA	NA	NA	0	0	0	1
16:86728675:G:A	["rs374972604"]	NA	intergenic_variant	FALSE	NA	NA	0.00134719	6.21e-06	-1.607	0.3556	2598	6.474e-06	-1.607	0.3556	0.00135	2598	NA	NA	NA	0	0	0	NA	NA	NA	0	0	0	1
16:86731381:A:G	["rs372069547"]	NA	regulatory_region_variant	FALSE	NA	NA	0.00134719	6.21e-06	-1.607	0.3556	2598	6.474e-06	-1.607	0.3556	0.00135	2598	NA	NA	NA	0	0	0	NA	NA	NA	0	0	0	1
1:17643754:A:G	["rs140490717"]	PADI4	intron_variant	FALSE	NA	NA	0.00695762	6.22e-06	-0.5063	0.112	4743	0.8624	0.06196	0.3573	0.00135	2598	1.552e-06	-0.5683	0.118	0.01375	2145	0	NA	NA	NA	64.4	2.806	1	0.09394
6:160965618:A:G	["rs41265924"]	LPA	intron_variant	FALSE	rs12208357	LPA	0.0263489	6.224e-06	0.2716	0.0601	4763	0.04496	0.3212	0.1601	0.00693	2598	5.016e-05	0.2635	0.06486	0.04965	2165	0	NA	NA	NA	0	0.112	1	0.7384
12:43494699:T:G	["rs1656541"]	NA	intergenic_variant	FALSE	NA	NA	0.327032	6.224e-06	0.094	0.0208	4761	0.002876	0.08696	0.02914	0.3162	2598	0.0006569	0.1014	0.02973	0.34004	2163	0	NA	NA	NA	0	0.12	1	0.7287
12:118260143:G:A	["rs190507353"]	KSR2	intron_variant	FALSE	NA	NA	0.00115473	6.236e-06	1.932	0.4276	2598	6.493e-06	1.932	0.4276	0.00115	2598	NA	NA	NA	0	0	0	NA	NA	NA	0	0	0	1
4:129110462:TGATACAAGTATGGCTAC:T	null	LARP1B	intron_variant	TRUE	NA	NA	0.001001	6.246e-06	-2.057	0.4553	1998	NA	NA	NA	0	0	6.563e-06	-2.057	0.4553	0.001	1998	0	NA	NA	NA	0	0	0	1
8:117392287:G:A	null	NA	intergenic_variant	FALSE	rs2293889	TRPS1	0.00138376	6.277e-06	1.678	0.3715	2168	NA	NA	NA	0	0	6.618e-06	1.678	0.3715	0.00138	2168	0	NA	NA	NA	0	0	0	1
6:160674632:G:A	["rs3127579"]	SLC22A2	intron_variant	FALSE	rs12208357	LPA	0.113374	6.285e-06	0.1383	0.0306	4763	0.0263	0.09535	0.04289	0.10931	2598	2.972e-05	0.183	0.04374	0.11824	2165	0	NA	NA	NA	51.2	2.047	1	0.1525
12:43493280:G:A	["rs1795941"]	NA	intergenic_variant	FALSE	NA	NA	0.327416	6.286e-06	0.094	0.0208	4760	0.002127	0.08953	0.02912	0.31717	2598	0.0009308	0.09861	0.02974	0.33973	2162	0	NA	NA	NA	0	0.048	1	0.8273
6:161163074:A:T	["rs783184"]	PLG	intron_variant	FALSE	rs12208357	LPA	0.222187	6.304e-06	-0.1057	0.0234	4764	0.3408	-0.03421	0.0359	0.16667	2598	3.021e-07	-0.1587	0.03089	0.28878	2166	0	NA	NA	NA	85.5	6.909	1	0.008574
18:44278399:C:T	["rs112448088"]	ST8SIA5	intron_variant	FALSE	NA	NA	0.0879523	6.336e-06	0.2145	0.0475	2598	6.619e-06	0.2145	0.04751	0.08795	2598	NA	NA	NA	0	0	0	NA	NA	NA	0	0	0	1
16:81490094:G:A	["rs9939491"]	CMIP	intron_variant	FALSE	rs2925979	CMIP	0.251681	6.383e-06	-0.1007	0.0223	4758	0.0002008	-0.1204	0.03234	0.2169	2598	0.007279	-0.08278	0.03081	0.29352	2160	0	NA	NA	NA	0	0.709	1	0.3997
7:10193304:C:A	["rs191896807"]	NA	intergenic_variant	FALSE	NA	NA	0.00404157	6.412e-06	0.9697	0.2149	2598	6.699e-06	0.9697	0.2149	0.00404	2598	NA	NA	NA	0	0	0	NA	NA	NA	0	0	0	1
3:193837612:C:G	["rs181849740"]	NA	intergenic_variant	FALSE	NA	NA	0.00138376	6.415e-06	-1.679	0.3721	2168	NA	NA	NA	0	0	6.717e-06	-1.679	0.3721	0.00138	2168	0	NA	NA	NA	0	0	0	1
6:160953472:C:T	["rs41266375"]	LPA	intron_variant	FALSE	rs12208357	LPA	0.0263268	6.437e-06	0.2712	0.0601	4767	0.04496	0.3212	0.1601	0.00693	2598	5.183e-05	0.263	0.06486	0.04956	2169	0	NA	NA	NA	0	0.114	1	0.7362
7:48279387:TG:T	["rs555684038"]	ABCA13	intron_variant	TRUE	NA	NA	0.00615858	6.53e-06	0.7741	0.1717	2598	6.782e-06	0.7741	0.1717	0.00616	2598	NA	NA	NA	0	0	0	NA	NA	NA	0	0	0	1
7:48279834:A:G	["rs547439468"]	ABCA13	intron_variant	FALSE	NA	NA	0.00615858	6.53e-06	0.7741	0.1717	2598	6.782e-06	0.7741	0.1717	0.00616	2598	NA	NA	NA	0	0	0	NA	NA	NA	0	0	0	1
7:56629412:T:C	["rs527943070"]	VN1R25P	downstream_gene_variant	FALSE	NA	NA	0.00173344	6.54e-06	-1.439	0.3192	2596	6.855e-06	-1.439	0.3192	0.00173	2596	NA	NA	NA	0	0	0	NA	NA	NA	0	0	0	1
2:2900714:T:C	["rs559114565"]	AC019118.2	intron_variant	FALSE	NA	NA	0.00154024	6.622e-06	1.517	0.3367	2597	6.961e-06	1.517	0.3367	0.00154	2597	NA	NA	NA	0	0	0	NA	NA	NA	0	0	0	1
2:2902083:CA:C	["rs553176027"]	AC019118.2	intron_variant	TRUE	NA	NA	0.00153965	6.622e-06	1.517	0.3367	2598	6.96e-06	1.517	0.3367	0.00154	2598	NA	NA	NA	0	0	0	NA	NA	NA	0	0	0	1
2:2904744:G:A	["rs573655363"]	AC019118.2	intron_variant	FALSE	NA	NA	0.00153965	6.622e-06	1.517	0.3367	2598	6.96e-06	1.517	0.3367	0.00154	2598	NA	NA	NA	0	0	0	NA	NA	NA	0	0	0	1
2:2906164:G:A	["rs561910627"]	AC019118.2	intron_variant	FALSE	NA	NA	0.00153965	6.622e-06	1.517	0.3367	2598	6.96e-06	1.517	0.3367	0.00154	2598	NA	NA	NA	0	0	0	NA	NA	NA	0	0	0	1
2:2906403:A:G	["rs533703624"]	AC019118.2	intron_variant	FALSE	NA	NA	0.00153965	6.622e-06	1.517	0.3367	2598	6.96e-06	1.517	0.3367	0.00154	2598	NA	NA	NA	0	0	0	NA	NA	NA	0	0	0	1
2:2906638:C:T	["rs570403258"]	AC019118.2	intron_variant	FALSE	NA	NA	0.00153965	6.622e-06	1.517	0.3367	2598	6.96e-06	1.517	0.3367	0.00154	2598	NA	NA	NA	0	0	0	NA	NA	NA	0	0	0	1
2:2907087:T:C	["rs190198993"]	AC019118.2	intron_variant	FALSE	NA	NA	0.00153965	6.622e-06	1.517	0.3367	2598	6.96e-06	1.517	0.3367	0.00154	2598	NA	NA	NA	0	0	0	NA	NA	NA	0	0	0	1
2:2907990:A:C	["rs572696014"]	AC019118.2	intron_variant	FALSE	NA	NA	0.00153965	6.622e-06	1.517	0.3367	2598	6.96e-06	1.517	0.3367	0.00154	2598	NA	NA	NA	0	0	0	NA	NA	NA	0	0	0	1
2:2909889:C:A	["rs535409265"]	AC019118.2	intron_variant	FALSE	NA	NA	0.00153965	6.622e-06	1.517	0.3367	2598	6.96e-06	1.517	0.3367	0.00154	2598	NA	NA	NA	0	0	0	NA	NA	NA	0	0	0	1
2:2910157:G:A	["rs572732190"]	AC019118.2	intron_variant	FALSE	NA	NA	0.00153965	6.622e-06	1.517	0.3367	2598	6.96e-06	1.517	0.3367	0.00154	2598	NA	NA	NA	0	0	0	NA	NA	NA	0	0	0	1
2:2910183:A:T	["rs544931927"]	AC019118.2	intron_variant	FALSE	NA	NA	0.00153965	6.622e-06	1.517	0.3367	2598	6.96e-06	1.517	0.3367	0.00154	2598	NA	NA	NA	0	0	0	NA	NA	NA	0	0	0	1
2:2910184:T:A	["rs560397691"]	AC019118.2	intron_variant	FALSE	NA	NA	0.00153965	6.622e-06	1.517	0.3367	2598	6.96e-06	1.517	0.3367	0.00154	2598	NA	NA	NA	0	0	0	NA	NA	NA	0	0	0	1
2:2969352:A:G	["rs185921164"]	AC019118.2	intron_variant	FALSE	NA	NA	0.00153965	6.622e-06	1.517	0.3367	2598	6.96e-06	1.517	0.3367	0.00154	2598	NA	NA	NA	0	0	0	NA	NA	NA	0	0	0	1
7:56267571:G:A	["rs186677173"]	NA	intergenic_variant	FALSE	NA	NA	0.0017321	6.637e-06	-1.438	0.3192	2598	6.888e-06	-1.438	0.3192	0.00173	2598	NA	NA	NA	0	0	0	NA	NA	NA	0	0	0	1
7:56389107:G:A	["rs529248024"]	RP11-814E24.1	upstream_gene_variant	FALSE	NA	NA	0.0017321	6.637e-06	-1.438	0.3192	2598	6.888e-06	-1.438	0.3192	0.00173	2598	NA	NA	NA	0	0	0	NA	NA	NA	0	0	0	1
6:160676216:C:T	["rs3798156"]	SLC22A2	intron_variant	FALSE	rs12208357	LPA	0.113455	6.657e-06	0.138	0.0306	4764	0.0263	0.09535	0.04289	0.10931	2598	3.198e-05	0.1826	0.04381	0.11842	2166	0	NA	NA	E	50.6	2.025	1	0.1547
4:67612942:A:G	["rs76124318"]	NA	intergenic_variant	FALSE	NA	NA	0.00230521	6.718e-06	-1.294	0.2874	2169	NA	NA	NA	0	0	7.104e-06	-1.294	0.2874	0.00231	2169	0	NA	NA	NA	0	0	0	1
6:161438995:C:T	["rs10945708"]	MAP3K4	intron_variant	FALSE	rs12208357	LPA	0.159105	6.718e-06	-0.1222	0.0271	4761	0.03421	-0.1098	0.05184	0.07256	2598	7.03e-05	-0.1269	0.03186	0.26306	2163	0	NA	NA	NA	0	0.079	1	0.7787
4:158898915:T:G	null	NA	intergenic_variant	FALSE	NA	NA	0.00192456	6.748e-06	-1.377	0.3059	2598	7.031e-06	-1.377	0.3059	0.00192	2598	NA	NA	NA	0	0	0	NA	NA	NA	0	0	0	1
10:57698751:T:C	["rs530863495"]	NA	intergenic_variant	FALSE	NA	NA	0.00712086	6.755e-06	-0.7076	0.1572	2598	7.056e-06	-0.7076	0.1572	0.00712	2598	NA	NA	NA	0	0	0	NA	NA	NA	0	0	0	1
8:95656702:C:G	["rs529171659"]	ESRP1	intron_variant	FALSE	NA	NA	0.00461894	6.762e-06	0.8687	0.193	2598	7.071e-06	0.8687	0.193	0.00462	2598	NA	NA	NA	0	0	0	NA	NA	NA	0	0	0	1
14:52157730:A:AC	null	FRMD6	intron_variant	TRUE	NA	NA	0.0011542	6.772e-06	-1.83	0.4066	2166	NA	NA	NA	0	0	7.096e-06	-1.83	0.4066	0.00115	2166	0	NA	NA	NA	0	0	0	1
6:160921969:G:A	["rs41267805"]	LPAL2	non_coding_transcript_exon_variant	FALSE	rs12208357	LPA	0.0263545	6.793e-06	0.2705	0.0601	4762	0.04496	0.3212	0.1601	0.00693	2598	5.472e-05	0.2622	0.06486	0.04968	2164	0	NA	NA	NA	0	0.117	1	0.7327
12:128008344:G:C	["rs535839186"]	NA	intergenic_variant	FALSE	NA	NA	0.00153965	6.795e-06	1.494	0.332	2598	7.089e-06	1.494	0.332	0.00154	2598	NA	NA	NA	0	0	0	NA	NA	NA	0	0	0	1
4:14716784:C:T	["rs10018318"]	LINC00504	intron_variant	FALSE	NA	NA	0.345621	6.815e-06	-0.0915	0.0203	4761	1.012e-06	-0.1326	0.02705	0.38838	2598	0.2168	-0.03808	0.03083	0.29427	2163	0	NA	NA	NA	81.2	5.311	1	0.02119
17:30059758:C:T	["rs143093008"]	NA	intergenic_variant	FALSE	NA	NA	0.00153965	6.848e-06	1.502	0.3339	2598	7.105e-06	1.502	0.3339	0.00154	2598	NA	NA	NA	0	0	0	NA	NA	NA	0	0	0	1
14:52230291:A:G	null	OR7E106P	non_coding_transcript_exon_variant	FALSE	NA	NA	0.00119446	6.851e-06	-1.829	0.4066	2093	NA	NA	NA	0	0	7.246e-06	-1.829	0.4066	0.00119	2093	0	NA	NA	NA	0	0	0	1
14:53370155:C:A	["rs189221935"]	FERMT2	intron_variant	FALSE	NA	NA	0.00134719	6.865e-06	1.76	0.3913	2598	7.189e-06	1.76	0.3913	0.00135	2598	NA	NA	NA	0	0	0	NA	NA	NA	0	0	0	1
12:84994328:C:A	["rs552159334"]	NA	intergenic_variant	FALSE	NA	NA	0.00500385	6.914e-06	-0.857	0.1906	2598	7.231e-06	-0.857	0.1906	0.005	2598	NA	NA	NA	0	0	0	NA	NA	NA	0	0	0	1
22:32013505:A:G	["rs7287417"]	SFI1	intron_variant	FALSE	NA	NA	0.108728	6.919e-06	-0.1417	0.0315	4755	2.448e-05	-0.159	0.03762	0.14473	2598	0.08035	-0.101	0.05773	0.06537	2157	0	NA	NA	NA	0	0.709	1	0.3999
11:97125353:A:C	["rs545364569"]	RP11-882G5.1	intron_variant	FALSE	NA	NA	0.00192456	6.948e-06	1.336	0.2972	2598	7.217e-06	1.336	0.2972	0.00192	2598	NA	NA	NA	0	0	0	NA	NA	NA	0	0	0	1
2:180719692:T:C	["rs7570042"]	ZNF385B	intron_variant	FALSE	NA	NA	0.0812002	6.955e-06	-0.1604	0.0357	4766	2.07e-05	-0.1884	0.04417	0.10258	2598	0.0752	-0.1078	0.06056	0.05558	2168	0	NA	NA	NA	13.5	1.156	1	0.2822
22:42067702:T:G	null	NHP2L1	downstream_gene_variant	FALSE	NA	NA	0.00193798	6.97e-06	-1.454	0.3235	2064	NA	NA	NA	0	0	7.343e-06	-1.454	0.3235	0.00194	2064	0	NA	NA	NA	0	0	0	1
12:84882035:A:T	null	NA	intergenic_variant	FALSE	NA	NA	0.00481139	6.978e-06	-0.8746	0.1946	2598	7.255e-06	-0.8746	0.1946	0.00481	2598	NA	NA	NA	0	0	0	NA	NA	NA	0	0	0	1
6:161139857:A:G	["rs13231"]	PLG	synonymous_variant	FALSE	rs12208357	LPA	0.216807	6.994e-06	-0.107	0.0238	4760	0.7167	-0.01307	0.03601	0.17148	2598	1.621e-08	-0.1799	0.03173	0.27128	2162	0	NA	NA	NA	91.7	12.083	1	0.000509
9:87531845:A:G	["rs79851001"]	NTRK2	intron_variant	FALSE	NA	NA	0.00881427	7.003e-06	0.4571	0.1017	4765	0.2422	0.3272	0.2797	0.00231	2598	1.326e-05	0.4769	0.1092	0.01661	2167	0	NA	NA	NA	0	0.249	1	0.6181
12:43509486:C:T	["rs4381420"]	NA	intergenic_variant	FALSE	NA	NA	0.327662	7.011e-06	0.0929	0.0207	4761	0.00284	0.08617	0.02885	0.31659	2598	0.0007559	0.1001	0.02967	0.34096	2163	0	NA	NA	NA	0	0.113	1	0.7364
2:33138413:G:A	["rs141198513"]	LINC00486	intron_variant	FALSE	NA	NA	0.00615858	7.103e-06	0.7387	0.1645	2598	7.427e-06	0.7387	0.1645	0.00616	2598	NA	NA	NA	0	0	0	NA	NA	NA	0	0	0	1
2:223688219:C:T	["rs569667836"]	NA	regulatory_region_variant	FALSE	NA	NA	0.00304494	7.122e-06	0.7963	0.1774	4762	7.434e-05	0.7809	0.1968	0.00462	2598	0.03506	0.863	0.4092	0.00116	2164	0	NA	NA	NA	0	0.033	1	0.8565
6:161636941:T:C	["rs3798935"]	AGPAT4	intron_variant	FALSE	rs186696265	LPA	0.142692	7.16e-06	0.1246	0.0278	4762	0.9099	-0.006149	0.05435	0.06428	2598	1.368e-07	0.1707	0.03228	0.23683	2164	0	NA	NA	NA	87.2	7.827	1	0.005148
6:89507315:T:C	["rs114930028"]	RNGTT	intron_variant	FALSE	NA	NA	0.0386836	7.186e-06	-0.3095	0.069	2598	7.493e-06	-0.3095	0.06896	0.03868	2598	NA	NA	NA	0	0	0	NA	NA	NA	0	0	0	1
6:89517638:A:T	["rs114447897"]	RNGTT	intron_variant	FALSE	NA	NA	0.0386836	7.186e-06	-0.3095	0.069	2598	7.493e-06	-0.3095	0.06896	0.03868	2598	NA	NA	NA	0	0	0	NA	NA	NA	0	0	0	1
6:89522392:G:A	["rs116517563"]	RNGTT	intron_variant	FALSE	NA	NA	0.0386836	7.186e-06	-0.3095	0.069	2598	7.493e-06	-0.3095	0.06896	0.03868	2598	NA	NA	NA	0	0	0	NA	NA	NA	0	0	0	1
2:227454139:T:A	["rs143454508"]	NA	intergenic_variant	FALSE	rs2972146	IRS1	0.00241242	7.254e-06	-0.8972	0.2	4767	0.05955	-0.5247	0.2783	0.0025	2598	7.031e-06	-1.295	0.2876	0.00231	2169	0	NA	NA	NA	73	3.705	1	0.05426
12:43500261:G:A	["rs1167085"]	NA	intergenic_variant	FALSE	NA	NA	0.327702	7.255e-06	0.0932	0.0208	4765	0.0031	0.08617	0.02911	0.31678	2598	0.0007149	0.1005	0.02966	0.34079	2167	0	NA	NA	NA	0	0.119	1	0.7302
12:84745985:G:A	["rs144281237"]	NA	intergenic_variant	FALSE	NA	NA	0.00846805	7.257e-06	-0.6572	0.1465	2598	7.553e-06	-0.6572	0.1465	0.00847	2598	NA	NA	NA	0	0	0	NA	NA	NA	0	0	0	1
22:41778672:A:G	null	TEF	intron_variant	FALSE	NA	NA	0.00185271	7.281e-06	-1.451	0.3235	2159	NA	NA	NA	0	0	7.643e-06	-1.451	0.3235	0.00185	2159	0	NA	NA	P	0	0	0	1
16:57002732:T:G	["rs9939224"]	CETP	intron_variant	FALSE	rs3764261	CETP	0.20569	7.287e-06	0.1568	0.035	2144	NA	NA	NA	0	0	7.701e-06	0.1568	0.03496	0.20569	2144	0	NA	NA	NA	0	0	0	1
9:95185993:TGAAAA:T	null	CENPP	intron_variant	TRUE	NA	NA	0.00153965	7.294e-06	1.576	0.3514	2598	7.57e-06	1.576	0.3514	0.00154	2598	NA	NA	NA	0	0	0	NA	NA	NA	0	0	0	1
9:95197458:T:C	["rs146013127"]	CENPP	intron_variant	FALSE	NA	NA	0.00153965	7.294e-06	1.576	0.3514	2598	7.57e-06	1.576	0.3514	0.00154	2598	NA	NA	NA	0	0	0	NA	NA	NA	0	0	0	1
9:95524475:G:GA	null	BICD2	intron_variant	TRUE	NA	NA	0.00153965	7.294e-06	1.576	0.3514	2598	7.57e-06	1.576	0.3514	0.00154	2598	NA	NA	NA	0	0	0	NA	NA	NA	0	0	0	1
17:94449:A:T	null	RPH3AL	intron_variant	FALSE	NA	NA	0.232982	7.451e-06	0.1021	0.0228	4745	4.195e-05	0.1369	0.03337	0.19669	2598	0.02162	0.07167	0.03118	0.2769	2147	0	NA	NA	NA	51	2.04	1	0.1532
9:21737878:T:C	["rs80289832"]	NA	intergenic_variant	FALSE	NA	NA	0.0144342	7.527e-06	-0.4935	0.1102	2598	7.784e-06	-0.4935	0.1102	0.01443	2598	NA	NA	NA	0	0	0	NA	NA	NA	0	0	0	1
12:84672240:G:A	["rs574670138"]	RP11-788H18.1	intron_variant	FALSE	NA	NA	0.00558122	7.53e-06	-0.8186	0.1828	2598	7.843e-06	-0.8186	0.1828	0.00558	2598	NA	NA	NA	0	0	0	NA	NA	NA	0	0	0	1
12:84740453:A:G	["rs189998017"]	NA	intergenic_variant	FALSE	NA	NA	0.00558122	7.53e-06	-0.8186	0.1828	2598	7.843e-06	-0.8186	0.1828	0.00558	2598	NA	NA	NA	0	0	0	NA	NA	NA	0	0	0	1
12:84748743:G:A	["rs536042742"]	NA	intergenic_variant	FALSE	NA	NA	0.00558122	7.53e-06	-0.8186	0.1828	2598	7.843e-06	-0.8186	0.1828	0.00558	2598	NA	NA	NA	0	0	0	NA	NA	NA	0	0	0	1
5:134812587:C:T	["rs180680680"]	NA	regulatory_region_variant	FALSE	NA	NA	0.00500385	7.532e-06	-0.8674	0.1937	2598	7.889e-06	-0.8674	0.1937	0.005	2598	NA	NA	NA	0	0	0	NA	NA	NA	0	0	0	1
22:17231237:G:A	["rs2890580"]	AC005301.8	upstream_gene_variant	FALSE	NA	NA	0.214151	7.535e-06	-0.1055	0.0236	4763	0.0159	-0.08724	0.03616	0.16378	2598	0.0001321	-0.1189	0.03104	0.2746	2165	0	NA	NA	NA	0	0.441	1	0.5065
3:95314565:C:T	["rs559499029"]	NA	intergenic_variant	FALSE	NA	NA	0.00269438	7.567e-06	-1.143	0.2553	2598	7.854e-06	-1.143	0.2553	0.00269	2598	NA	NA	NA	0	0	0	NA	NA	NA	0	0	0	1
7:56523542:G:A	["rs186698101"]	NA	intergenic_variant	FALSE	NA	NA	0.00288684	7.582e-06	-1.112	0.2484	2598	7.905e-06	-1.112	0.2484	0.00289	2598	NA	NA	NA	0	0	0	NA	NA	NA	0	0	0	1
6:161393311:T:C	["rs657030"]	RP3-428L16.1	downstream_gene_variant	FALSE	rs12208357	LPA	0.446567	7.594e-06	0.0869	0.0194	4763	0.2592	0.03059	0.02711	0.40762	2598	1.642e-07	0.146	0.02779	0.4933	2165	0	NA	NA	NA	88.7	8.837	1	0.002952
4:186058515:G:A	["rs115388730"]	NA	intergenic_variant	FALSE	NA	NA	0.0315627	7.606e-06	0.3421	0.0764	2598	7.931e-06	0.3421	0.07643	0.03156	2598	NA	NA	NA	0	0	0	NA	NA	NA	0	0	0	1
19:1450261:G:T	["rs187882587"]	APC2	upstream_gene_variant	FALSE	NA	NA	0.00115518	7.629e-06	1.77	0.3955	2597	7.953e-06	1.77	0.3955	0.00116	2597	NA	NA	NA	0	0	0	NA	NA	NA	0	0	0	1
8:57735290:C:G	["rs577699852"]	NA	intergenic_variant	FALSE	NA	NA	0.00714945	7.646e-06	0.7388	0.1651	2168	NA	NA	NA	0	0	8.087e-06	0.7388	0.1651	0.00715	2168	0	NA	NA	NA	0	0	0	1
12:84691044:C:T	["rs542654625"]	RP11-788H18.1	downstream_gene_variant	FALSE	NA	NA	0.00538876	7.697e-06	-0.8334	0.1863	2598	8.012e-06	-0.8334	0.1863	0.00539	2598	NA	NA	NA	0	0	0	NA	NA	NA	0	0	0	1
12:84721190:G:A	["rs538079968"]	NA	intergenic_variant	FALSE	NA	NA	0.00538876	7.697e-06	-0.8334	0.1863	2598	8.012e-06	-0.8334	0.1863	0.00539	2598	NA	NA	NA	0	0	0	NA	NA	NA	0	0	0	1
4:12624807:T:C	null	NA	intergenic_variant	FALSE	NA	NA	0.00115687	7.728e-06	-1.819	0.4067	2161	NA	NA	NA	0	0	8.143e-06	-1.819	0.4067	0.00116	2161	0	NA	NA	NA	0	0	0	1
9:2655237:C:G	["rs192498586"]	VLDLR	3_prime_UTR_variant	FALSE	rs3780181	VLDLR	0.00269438	7.728e-06	1.166	0.2607	2598	8.039e-06	1.166	0.2607	0.00269	2598	NA	NA	NA	0	0	0	NA	NA	NA	0	0	0	1
9:2666587:C:T	["rs190246783"]	NA	intergenic_variant	FALSE	rs3780181	VLDLR	0.00269438	7.728e-06	1.166	0.2607	2598	8.039e-06	1.166	0.2607	0.00269	2598	NA	NA	NA	0	0	0	NA	NA	NA	0	0	0	1
6:160640494:C:T	["rs10755577"]	SLC22A2	intron_variant	FALSE	rs12208357	LPA	0.218316	7.731e-06	0.1083	0.0242	4750	0.001985	0.08883	0.0287	0.30677	2598	0.0005361	0.1564	0.04511	0.11152	2152	0	NA	NA	NA	37.4	1.597	1	0.2063
7:130903463:A:C	null	MKLN1	intron_variant	FALSE	rs4731702	KLF14	0.00276625	7.735e-06	1.174	0.2625	2169	NA	NA	NA	0	0	8.115e-06	1.174	0.2625	0.00277	2169	0	NA	NA	E	0	0	0	1
7:4694878:G:C	["rs114166237"]	FOXK1	intron_variant	FALSE	NA	NA	0.00384911	7.767e-06	0.9891	0.2212	2598	8.091e-06	0.9891	0.2212	0.00385	2598	NA	NA	NA	0	0	0	NA	NA	NA	0	0	0	1
6:49937568:C:T	["rs139991085"]	DEFB113	upstream_gene_variant	FALSE	NA	NA	0.0142417	7.777e-06	-0.4972	0.1112	2598	8.103e-06	-0.4972	0.1112	0.01424	2598	NA	NA	NA	0	0	0	NA	NA	NA	0	0	0	1
2:60412634:G:C	["rs13384499"]	NA	intergenic_variant	FALSE	NA	NA	0.0415704	7.831e-06	0.3001	0.0671	2598	8.165e-06	0.3001	0.06714	0.04157	2598	NA	NA	NA	0	0	0	NA	NA	NA	0	0	0	1
10:68814039:C:T	["rs183090348"]	CTNNA3	intron_variant	FALSE	NA	NA	0.00369515	7.848e-06	1.019	0.228	2165	NA	NA	NA	0	0	8.356e-06	1.019	0.228	0.0037	2165	0	NA	NA	NA	0	0	0	1
12:115043695:G:A	["rs552124329"]	NA	intergenic_variant	FALSE	NA	NA	0.00307929	7.866e-06	-1.081	0.2419	2598	8.166e-06	-1.081	0.2419	0.00308	2598	NA	NA	NA	0	0	0	NA	NA	NA	0	0	0	1
9:75435439:G:A	["rs12001653"]	TMC1	intron_variant	FALSE	NA	NA	0.0894848	7.902e-06	-0.1526	0.0341	4755	0.0002018	-0.205	0.05507	0.06409	2598	0.005962	-0.1198	0.04352	0.12007	2157	0	NA	NA	NA	32.1	1.473	1	0.2248
8:145219232:C:T	["rs187251979"]	MROH1	intron_variant	FALSE	rs11136341	PLEC1	0.00412505	7.932e-06	0.6704	0.1501	4606	0.419	0.3211	0.3973	0.00116	2594	7.385e-06	0.7286	0.1621	0.00795	2012	0	NA	NA	NA	0	0.902	1	0.3423
9:119610738:G:A	["rs76311873"]	ASTN2	intron_variant	FALSE	NA	NA	0.02194	7.979e-06	0.2953	0.0661	4763	0.1841	0.2409	0.1813	0.00539	2598	1.993e-05	0.3037	0.07103	0.0418	2165	0	NA	NA	NA	0	0.104	1	0.7471
18:73865707:G:A	null	NA	intergenic_variant	FALSE	NA	NA	0.00153965	7.989e-06	1.533	0.3433	2598	8.361e-06	1.533	0.3433	0.00154	2598	NA	NA	NA	0	0	0	NA	NA	NA	0	0	0	1
12:43481365:C:T	["rs1656514"]	NA	intergenic_variant	FALSE	NA	NA	0.326269	8.001e-06	0.0929	0.0208	4766	0.00405	0.08388	0.02916	0.31447	2598	0.0005836	0.1022	0.02968	0.34041	2168	0	NA	NA	NA	0	0.194	1	0.6597
5:164622705:A:G	["rs6876603"]	NA	intergenic_variant	FALSE	NA	NA	0.426737	8.004e-06	-0.0869	0.0195	4750	0.0009442	-0.089	0.02688	0.45285	2598	0.002754	-0.08454	0.0282	0.39521	2152	0	NA	NA	NA	0	0.013	1	0.9089
9:124905934:G:A	["rs555055493"]	NDUFA8	downstream_gene_variant	FALSE	NA	NA	0.00161738	8.028e-06	1.538	0.3445	2164	NA	NA	NA	0	0	8.468e-06	1.538	0.3445	0.00162	2164	0	NA	NA	NA	0	0	0	1
5:74285632:G:T	["rs556957828"]	CTD-2503O16.4	intron_variant	FALSE	rs12916	HMGCR	0.00230947	8.063e-06	1.223	0.274	2598	8.454e-06	1.223	0.274	0.00231	2598	NA	NA	NA	0	0	0	NA	NA	NA	0	0	0	1
6:160706450:C:T	["rs76342563"]	NA	intergenic_variant	FALSE	rs12208357	LPA	0.0169361	8.081e-06	-0.4646	0.1041	2598	8.498e-06	-0.4646	0.1041	0.01694	2598	NA	NA	NA	0	0	0	NA	NA	NA	0	0	0	1
7:84666492:C:T	["rs73713930"]	SEMA3D	intron_variant	FALSE	NA	NA	0.00943033	8.097e-06	0.5846	0.131	2598	8.476e-06	0.5846	0.131	0.00943	2598	NA	NA	NA	0	0	0	NA	NA	NA	0	0	0	1
2:113899241:C:A	["rs113506134"]	NA	intergenic_variant	FALSE	NA	NA	0.0300231	8.111e-06	-0.3427	0.0768	2598	8.448e-06	-0.3427	0.0768	0.03002	2598	NA	NA	NA	0	0	0	NA	NA	NA	0	0	0	1
21:30267843:C:T	["rs8134953"]	NA	intergenic_variant	FALSE	NA	NA	0.0433025	8.117e-06	0.2924	0.0655	2598	8.486e-06	0.2924	0.06553	0.0433	2598	NA	NA	NA	0	0	0	NA	NA	NA	0	0	0	1
6:160688747:G:A	["rs75224744"]	RP1-276N6.2	upstream_gene_variant	FALSE	rs12208357	LPA	0.0142417	8.143e-06	0.4912	0.1101	2598	8.442e-06	0.4912	0.1101	0.01424	2598	NA	NA	NA	0	0	0	NA	NA	NA	0	0	0	1
6:160690718:G:A	["rs576345533"]	RP1-276N6.2	upstream_gene_variant	FALSE	rs12208357	LPA	0.0142417	8.143e-06	0.4912	0.1101	2598	8.442e-06	0.4912	0.1101	0.01424	2598	NA	NA	NA	0	0	0	NA	NA	NA	0	0	0	1
15:41624864:C:T	["rs76028019"]	OIP5	upstream_gene_variant	FALSE	NA	NA	0.00545874	8.183e-06	-0.5661	0.1269	4763	0.03597	-0.6228	0.2968	0.00212	2598	8.331e-05	-0.5534	0.1404	0.00947	2165	0	NA	NA	P	0	0.045	1	0.8326
2:57087763:G:A	["rs140244110"]	NA	intergenic_variant	FALSE	NA	NA	0.0213626	8.191e-06	-0.4106	0.0921	2598	8.558e-06	-0.4106	0.09206	0.02136	2598	NA	NA	NA	0	0	0	NA	NA	NA	0	0	0	1
5:134737368:T:A	["rs186655892"]	H2AFY	upstream_gene_variant	FALSE	NA	NA	0.00404157	8.22e-06	-0.9659	0.2166	2598	8.57e-06	-0.9659	0.2166	0.00404	2598	NA	NA	NA	0	0	0	NA	NA	NA	0	0	0	1
6:160520768:C:T	["rs9456502"]	IGF2R	intron_variant	FALSE	rs12208357	LPA	0.110761	8.235e-06	0.1472	0.033	4767	0.0586	0.06573	0.03474	0.18841	2598	2.852e-17	0.901	0.1057	0.01775	2169	0	NA	NA	NA	98.2	56.358	1	6.041e-14
16:84483453:G:A	["rs115519270"]	ATP2C2	intron_variant	FALSE	NA	NA	0.0146266	8.253e-06	0.4891	0.1097	2598	8.676e-06	0.4891	0.1097	0.01463	2598	NA	NA	NA	0	0	0	NA	NA	NA	0	0	0	1
4:10838333:T:G	["rs114184087"]	NA	intergenic_variant	FALSE	NA	NA	0.00153965	8.261e-06	1.609	0.3609	2598	8.572e-06	1.609	0.3609	0.00154	2598	NA	NA	NA	0	0	0	NA	NA	NA	0	0	0	1
12:84775376:T:C	["rs575770141"]	NA	intergenic_variant	FALSE	NA	NA	0.00481139	8.269e-06	-0.8671	0.1945	2598	8.674e-06	-0.8671	0.1945	0.00481	2598	NA	NA	NA	0	0	0	NA	NA	NA	0	0	0	1
6:161120485:G:A	["rs4310029"]	RP1-81D8.3	intron_variant	FALSE	rs12208357	LPA	0.13376	8.308e-06	0.1297	0.0291	4766	0.0002714	0.1297	0.03557	0.17206	2598	0.01043	0.1298	0.05064	0.08787	2168	0	NA	NA	NA	0	0	1	0.9987
18:44295465:T:C	["rs111711830"]	ST8SIA5	intron_variant	FALSE	NA	NA	0.0744804	8.333e-06	0.2267	0.0509	2598	8.701e-06	0.2267	0.05087	0.07448	2598	NA	NA	NA	0	0	0	NA	NA	NA	0	0	0	1
7:137890784:G:A	["rs527334399"]	NA	regulatory_region_variant	FALSE	NA	NA	0.00184758	8.373e-06	1.444	0.3241	2165	NA	NA	NA	0	0	8.787e-06	1.444	0.3241	0.00185	2165	0	NA	NA	NA	0	0	0	1
17:1627080:G:GT	["rs200700391"]	WDR81	upstream_gene_variant	TRUE	rs2070863	SERPINF2	0.00395901	8.416e-06	-0.9314	0.2091	2147	NA	NA	NA	0	0	8.817e-06	-0.9314	0.2091	0.00396	2147	0	NA	NA	NA	0	0	0	1
21:24937166:C:G	["rs41423945"]	NA	intergenic_variant	FALSE	NA	NA	0.0941176	8.419e-06	0.1505	0.0338	4760	0.3178	0.09256	0.09263	0.02156	2598	1.174e-05	0.1594	0.03629	0.18131	2162	0	NA	NA	NA	0	0.451	1	0.5017
3:140516296:C:T	["rs146086266"]	NA	intergenic_variant	FALSE	NA	NA	0.0034642	8.533e-06	1.002	0.2251	2598	8.843e-06	1.002	0.2251	0.00346	2598	NA	NA	NA	0	0	0	NA	NA	NA	0	0	0	1
4:2475310:C:T	["rs368570728"]	RNF4	intron_variant	FALSE	rs59950280	LRPAP1	0.00153965	8.568e-06	1.559	0.3503	2598	8.878e-06	1.559	0.3503	0.00154	2598	NA	NA	NA	0	0	0	NA	NA	NA	0	0	0	1
16:65542293:T:G	["rs11859091"]	LINC00922	intron_variant	FALSE	NA	NA	0.122927	8.582e-06	-0.1401	0.0315	4763	8.541e-06	-0.1452	0.03256	0.21467	2597	0.5888	-0.06685	0.1237	0.01293	2166	0	NA	NA	NA	0	0.375	1	0.5402
10:125017619:G:A	null	NA	intergenic_variant	FALSE	NA	NA	0.00134719	8.631e-06	1.772	0.3983	2598	8.953e-06	1.772	0.3983	0.00135	2598	NA	NA	NA	0	0	0	NA	NA	NA	0	0	0	1
10:125118572:G:A	null	RP11-282I1.1	intron_variant	FALSE	NA	NA	0.00134719	8.631e-06	1.772	0.3983	2598	8.953e-06	1.772	0.3983	0.00135	2598	NA	NA	NA	0	0	0	NA	NA	NA	0	0	0	1
20:32252038:G:A	["rs142379445"]	NECAB3	intron_variant	FALSE	NA	NA	0.00211701	8.655e-06	1.282	0.2882	2598	8.951e-06	1.282	0.2882	0.00212	2598	NA	NA	NA	0	0	0	NA	NA	P	0	0	0	1
13:21834010:C:T	null	ESRRAP2	upstream_gene_variant	FALSE	NA	NA	0.00115473	8.662e-06	1.878	0.4222	2598	9.008e-06	1.878	0.4222	0.00115	2598	NA	NA	NA	0	0	0	NA	NA	NA	0	0	0	1
13:21990319:G:A	null	ZDHHC20	intron_variant	FALSE	NA	NA	0.00115562	8.662e-06	1.878	0.4222	2596	9.033e-06	1.878	0.4222	0.00116	2596	NA	NA	NA	0	0	0	NA	NA	NA	0	0	0	1
13:22096590:A:G	null	MICU2	intron_variant	FALSE	NA	NA	0.00115473	8.662e-06	1.878	0.4222	2598	9.008e-06	1.878	0.4222	0.00115	2598	NA	NA	NA	0	0	0	NA	NA	NA	0	0	0	1
6:89325189:C:A	["rs116120173"]	RNGTT	intron_variant	FALSE	NA	NA	0.0313703	8.699e-06	-0.3387	0.0762	2598	9.064e-06	-0.3387	0.07616	0.03137	2598	NA	NA	NA	0	0	0	NA	NA	NA	0	0	0	1
6:89328320:C:A	["rs79119599"]	RNGTT	intron_variant	FALSE	NA	NA	0.0313703	8.699e-06	-0.3387	0.0762	2598	9.064e-06	-0.3387	0.07616	0.03137	2598	NA	NA	NA	0	0	0	NA	NA	NA	0	0	0	1
8:3719131:TCA:T	null	CSMD1	intron_variant	TRUE	NA	NA	0.00115473	8.757e-06	1.833	0.4123	2598	9.087e-06	1.833	0.4123	0.00115	2598	NA	NA	NA	0	0	0	NA	NA	NA	0	0	0	1
15:57102926:C:T	["rs531001497"]	ZNF280D	intron_variant	FALSE	NA	NA	0.00192456	8.76e-06	1.56	0.3509	2598	9.11e-06	1.56	0.3509	0.00192	2598	NA	NA	NA	0	0	0	NA	NA	NA	0	0	0	1
15:57397373:A:G	["rs575773899"]	TCF12	intron_variant	FALSE	NA	NA	0.00192456	8.76e-06	1.56	0.3509	2598	9.11e-06	1.56	0.3509	0.00192	2598	NA	NA	NA	0	0	0	NA	NA	NA	0	0	0	1
15:57533803:T:C	["rs539384958"]	TCF12	intron_variant	FALSE	NA	NA	0.00192456	8.76e-06	1.56	0.3509	2598	9.11e-06	1.56	0.3509	0.00192	2598	NA	NA	NA	0	0	0	NA	NA	NA	0	0	0	1
15:57536511:T:C	["rs551649307"]	TCF12	intron_variant	FALSE	NA	NA	0.00192456	8.76e-06	1.56	0.3509	2598	9.11e-06	1.56	0.3509	0.00192	2598	NA	NA	NA	0	0	0	NA	NA	NA	0	0	0	1
16:88559541:C:T	null	ZFPM1	intron_variant	FALSE	NA	NA	0.00169205	8.8e-06	1.653	0.3719	1773	NA	NA	NA	0	0	9.247e-06	1.653	0.3719	0.00169	1773	0	NA	NA	NA	0	0	0	1
16:85280504:G:A	null	NA	intergenic_variant	FALSE	NA	NA	0.00138568	8.886e-06	-1.654	0.3723	2165	NA	NA	NA	0	0	9.279e-06	-1.654	0.3723	0.00139	2165	0	NA	NA	NA	0	0	0	1
9:84303390:G:A	null	TLE1	5_prime_UTR_variant	FALSE	NA	NA	0.0187587	8.888e-06	0.4527	0.1019	2159	NA	NA	NA	0	0	9.404e-06	0.4527	0.1019	0.01876	2159	0	NA	NA	NA	0	0	0	1
6:160834515:T:C	["rs12194182"]	SLC22A3	intron_variant	FALSE	rs12208357	LPA	0.149528	8.952e-06	0.1236	0.0278	4765	0.01913	0.1244	0.05306	0.07005	2598	0.0001661	0.1233	0.03269	0.24481	2167	0	NA	NA	NA	0	0	1	0.9859
9:119823687:AT:A	null	ASTN2	intron_variant	TRUE	NA	NA	0.0142417	9.009e-06	-0.4968	0.1119	2598	9.315e-06	-0.4968	0.1119	0.01424	2598	NA	NA	NA	0	0	0	NA	NA	NA	0	0	0	1
3:140854930:G:A	["rs573081452"]	SPSB4	intron_variant	FALSE	NA	NA	0.00481139	9.017e-06	0.8475	0.1909	2598	9.381e-06	0.8475	0.1909	0.00481	2598	NA	NA	NA	0	0	0	NA	NA	NA	0	0	0	1
3:140859894:C:T	["rs192311196"]	SPSB4	intron_variant	FALSE	NA	NA	0.00481139	9.017e-06	0.8475	0.1909	2598	9.381e-06	0.8475	0.1909	0.00481	2598	NA	NA	NA	0	0	0	NA	NA	NA	0	0	0	1
6:160955585:G:A	["rs112658628"]	LPA	intron_variant	FALSE	rs12208357	LPA	0.026255	9.113e-06	0.2672	0.0602	4761	0.04496	0.3212	0.1601	0.00693	2598	7.313e-05	0.2583	0.06499	0.04947	2163	0	NA	NA	NA	0	0.133	1	0.7158
6:161551176:A:G	["rs55754459"]	AGPAT4	3_prime_UTR_variant	FALSE	rs186696265	LPA	0.0161595	9.16e-06	0.34	0.0766	4765	0.631	0.09142	0.1903	0.0052	2598	3.783e-06	0.3881	0.08373	0.0293	2167	0	NA	NA	NA	50.9	2.036	1	0.1536
9:2687483:T:C	["rs184880648"]	NA	intergenic_variant	FALSE	rs3780181	VLDLR	0.00307929	9.175e-06	1.077	0.2428	2598	9.619e-06	1.077	0.2428	0.00308	2598	NA	NA	NA	0	0	0	NA	NA	NA	0	0	0	1
9:2688571:T:G	["rs186756791"]	NA	intergenic_variant	FALSE	rs3780181	VLDLR	0.00307929	9.175e-06	1.077	0.2428	2598	9.619e-06	1.077	0.2428	0.00308	2598	NA	NA	NA	0	0	0	NA	NA	NA	0	0	0	1
5:164631618:T:C	["rs11135356"]	NA	intergenic_variant	FALSE	NA	NA	0.429458	9.183e-06	-0.0862	0.0194	4756	0.0009604	-0.0888	0.02686	0.45631	2598	0.003103	-0.08325	0.02812	0.39713	2158	0	NA	NA	NA	0	0.02	1	0.8865
12:80146072:G:T	["rs151213391"]	RP11-530C5.1	intron_variant	FALSE	NA	NA	0.00134719	9.204e-06	-1.578	0.3558	2598	9.607e-06	-1.578	0.3558	0.00135	2598	NA	NA	NA	0	0	0	NA	NA	NA	0	0	0	1
12:80146504:T:C	["rs150358048"]	RP11-530C5.1	intron_variant	FALSE	NA	NA	0.00134719	9.204e-06	-1.578	0.3558	2598	9.607e-06	-1.578	0.3558	0.00135	2598	NA	NA	NA	0	0	0	NA	NA	NA	0	0	0	1
12:80147015:C:T	["rs190846384"]	RP11-530C5.1	intron_variant	FALSE	NA	NA	0.00134719	9.204e-06	-1.578	0.3558	2598	9.607e-06	-1.578	0.3558	0.00135	2598	NA	NA	NA	0	0	0	NA	NA	NA	0	0	0	1
12:80147182:T:A	["rs573706500"]	RP11-530C5.1	intron_variant	FALSE	NA	NA	0.00134719	9.204e-06	-1.578	0.3558	2598	9.607e-06	-1.578	0.3558	0.00135	2598	NA	NA	NA	0	0	0	NA	NA	NA	0	0	0	1
12:80147503:G:T	null	RP11-530C5.1	intron_variant	FALSE	NA	NA	0.00134719	9.204e-06	-1.578	0.3558	2598	9.607e-06	-1.578	0.3558	0.00135	2598	NA	NA	NA	0	0	0	NA	NA	NA	0	0	0	1
12:80149760:CAT:C	["rs555045263"]	RP11-530C5.1	intron_variant	TRUE	NA	NA	0.00134719	9.204e-06	-1.578	0.3558	2598	9.607e-06	-1.578	0.3558	0.00135	2598	NA	NA	NA	0	0	0	NA	NA	NA	0	0	0	1
12:80150947:T:C	["rs146686665"]	RP11-530C5.1	intron_variant	FALSE	NA	NA	0.00134719	9.204e-06	-1.578	0.3558	2598	9.607e-06	-1.578	0.3558	0.00135	2598	NA	NA	NA	0	0	0	NA	NA	NA	0	0	0	1
12:80151309:CTTG:C	["rs551054074"]	RP11-530C5.1	intron_variant	TRUE	NA	NA	0.00134719	9.204e-06	-1.578	0.3558	2598	9.607e-06	-1.578	0.3558	0.00135	2598	NA	NA	NA	0	0	0	NA	NA	NA	0	0	0	1
12:80151535:T:A	["rs561443098"]	RP11-530C5.1	intron_variant	FALSE	NA	NA	0.00134719	9.204e-06	-1.578	0.3558	2598	9.607e-06	-1.578	0.3558	0.00135	2598	NA	NA	NA	0	0	0	NA	NA	NA	0	0	0	1
12:80153390:T:C	["rs189484307"]	RP11-530C5.1	intron_variant	FALSE	NA	NA	0.00134719	9.204e-06	-1.578	0.3558	2598	9.607e-06	-1.578	0.3558	0.00135	2598	NA	NA	NA	0	0	0	NA	NA	NA	0	0	0	1
12:80155624:G:A	["rs538617554"]	RP11-530C5.1	intron_variant	FALSE	NA	NA	0.00134719	9.204e-06	-1.578	0.3558	2598	9.607e-06	-1.578	0.3558	0.00135	2598	NA	NA	NA	0	0	0	NA	NA	NA	0	0	0	1
12:80156965:A:T	["rs143472269"]	RP11-530C5.1	intron_variant	FALSE	NA	NA	0.00134719	9.204e-06	-1.578	0.3558	2598	9.607e-06	-1.578	0.3558	0.00135	2598	NA	NA	NA	0	0	0	NA	NA	NA	0	0	0	1
12:80157862:C:G	["rs149906773"]	RP11-530C5.1	intron_variant	FALSE	NA	NA	0.00134719	9.204e-06	-1.578	0.3558	2598	9.607e-06	-1.578	0.3558	0.00135	2598	NA	NA	NA	0	0	0	NA	NA	NA	0	0	0	1
12:80158361:G:T	["rs558725261"]	RP11-530C5.1	intron_variant	FALSE	NA	NA	0.00134719	9.204e-06	-1.578	0.3558	2598	9.607e-06	-1.578	0.3558	0.00135	2598	NA	NA	NA	0	0	0	NA	NA	NA	0	0	0	1
15:29617517:G:A	["rs60135856"]	FAM189A1	intron_variant	FALSE	NA	NA	0.106698	9.237e-06	0.1415	0.0319	4733	4.876e-05	0.1583	0.03892	0.13722	2598	0.05505	0.1071	0.05578	0.06956	2135	0	NA	NA	NA	0	0.567	1	0.4516
6:161320164:G:T	["rs73017783"]	RP11-235G24.1	intron_variant	FALSE	rs12208357	LPA	0.111286	9.268e-06	-0.1338	0.0302	4758	0.0211	-0.1014	0.04396	0.09892	2598	9.146e-05	-0.1628	0.04153	0.12616	2160	0	NA	NA	NA	3	1.031	1	0.31
5:19397655:A:T	["rs78011045"]	NA	intergenic_variant	FALSE	NA	NA	0.0429176	9.331e-06	0.2876	0.0649	2598	9.719e-06	0.2876	0.06489	0.04292	2598	NA	NA	NA	0	0	0	NA	NA	NA	0	0	0	1
2:22388242:C:T	["rs111414858"]	AC068490.2	intron_variant	FALSE	NA	NA	0.0344138	9.35e-06	-0.2358	0.0532	4751	0.002293	-0.3054	0.1001	0.01867	2598	0.0009235	-0.2084	0.06282	0.05341	2153	0	NA	NA	NA	0	0.674	1	0.4118
19:19759779:A:C	null	ATP13A1	intron_variant	FALSE	rs10401969	CILP2	0.00115473	9.425e-06	1.904	0.4298	2598	9.776e-06	1.904	0.4298	0.00115	2598	NA	NA	NA	0	0	0	NA	NA	NA	0	0	0	1
19:19759801:C:T	null	ATP13A1	intron_variant	FALSE	rs10401969	CILP2	0.00115473	9.425e-06	1.904	0.4298	2598	9.776e-06	1.904	0.4298	0.00115	2598	NA	NA	NA	0	0	0	NA	NA	NA	0	0	0	1
19:19761346:C:T	null	ATP13A1	intron_variant	FALSE	rs10401969	CILP2	0.00115473	9.425e-06	1.904	0.4298	2598	9.776e-06	1.904	0.4298	0.00115	2598	NA	NA	NA	0	0	0	NA	NA	NA	0	0	0	1
19:19764495:C:A	null	ATP13A1	intron_variant	FALSE	rs10401969	CILP2	0.00115473	9.425e-06	1.904	0.4298	2598	9.776e-06	1.904	0.4298	0.00115	2598	NA	NA	NA	0	0	0	NA	NA	NA	0	0	0	1
19:19769678:G:C	null	ATP13A1	intron_variant	FALSE	rs10401969	CILP2	0.00115473	9.425e-06	1.904	0.4298	2598	9.776e-06	1.904	0.4298	0.00115	2598	NA	NA	NA	0	0	0	NA	NA	NA	0	0	0	1
4:179965501:G:A	["rs13145009"]	NA	intergenic_variant	FALSE	NA	NA	0.3435	9.449e-06	-0.0902	0.0204	4754	0.005917	-0.07792	0.02829	0.32082	2598	0.0004297	-0.1035	0.02936	0.37083	2156	0	NA	NA	NA	0	0.394	1	0.5304
19:16572845:G:A	["rs77031434"]	EPS15L1	intron_variant	FALSE	NA	NA	0.128044	9.454e-06	-0.1283	0.029	4764	0.001997	-0.1208	0.03903	0.13703	2598	0.001489	-0.1374	0.04319	0.11727	2166	0	NA	NA	E	0	0.081	1	0.7755
3:194540682:G:C	["rs544041517"]	NA	intergenic_variant	FALSE	NA	NA	0.00599631	9.455e-06	-0.7986	0.1803	2168	NA	NA	NA	0	0	9.949e-06	-0.7986	0.1803	0.006	2168	0	NA	NA	NA	0	0	0	1
11:116523373:G:C	["rs485638"]	AP000770.1	intron_variant	FALSE	rs964184	APOA1	0.0825069	9.478e-06	-0.1557	0.0352	4739	0.0115	-0.1647	0.06511	0.04407	2598	0.0002788	-0.152	0.04177	0.12915	2141	0	NA	NA	NA	0	0.027	1	0.8696
16:65541068:A:G	["rs9927630"]	LINC00922	intron_variant	FALSE	NA	NA	0.122481	9.498e-06	-0.1393	0.0315	4764	8.951e-06	-0.145	0.03259	0.21324	2598	0.6102	-0.06154	0.1207	0.01362	2166	0	NA	NA	NA	0	0.446	1	0.5044
1:109815746:A:G	["rs6667814"]	CELSR2	intron_variant	FALSE	rs629301	SORT1	0.0665123	9.499e-06	-0.1767	0.0399	4751	0.0004462	-0.1624	0.04618	0.09469	2598	0.00581	-0.2189	0.07929	0.03251	2153	0	NA	NA	NA	0	0.379	1	0.5381
4:133177416:C:A	["rs113024673"]	NA	intergenic_variant	FALSE	NA	NA	0.00808993	9.518e-06	-0.4666	0.1054	4759	0.4112	-0.2135	0.2597	0.00289	2598	7.866e-06	-0.5165	0.1153	0.01435	2161	0	NA	NA	NA	12.1	1.137	1	0.2863
16:65541081:G:A	["rs9927847"]	LINC00922	intron_variant	FALSE	NA	NA	0.12243	9.54e-06	-0.1393	0.0315	4766	8.951e-06	-0.145	0.03259	0.21324	2598	0.6127	-0.0611	0.1207	0.01361	2168	0	NA	NA	NA	0	0.45	1	0.5022
16:65541112:T:TG	["rs58730189"]	LINC00922	intron_variant	TRUE	NA	NA	0.122299	9.569e-06	-0.1394	0.0315	4767	8.872e-06	-0.1452	0.03263	0.21305	2598	0.6157	-0.06059	0.1207	0.0136	2169	0	NA	NA	NA	0	0.458	1	0.4986
2:57090623:C:T	["rs142119500"]	NA	intergenic_variant	FALSE	NA	NA	0.01097	9.589e-06	-0.567	0.1281	2598	1.007e-05	-0.567	0.1281	0.01097	2598	NA	NA	NA	0	0	0	NA	NA	NA	0	0	0	1
6:160363234:A:G	["rs571822302"]	NA	regulatory_region_variant	FALSE	rs12208357	LPA	0.00230734	9.597e-06	1.284	0.2901	2167	NA	NA	NA	0	0	1.005e-05	1.284	0.2901	0.00231	2167	0	NA	NA	NA	0	0	0	1
16:21839942:G:A	null	NA	intergenic_variant	FALSE	NA	NA	0.00365666	9.649e-06	-0.981	0.2217	2598	1.008e-05	-0.981	0.2217	0.00366	2598	NA	NA	NA	0	0	0	NA	NA	NA	0	0	0	1
16:21840246:C:A	null	NA	intergenic_variant	FALSE	NA	NA	0.00365666	9.649e-06	-0.981	0.2217	2598	1.008e-05	-0.981	0.2217	0.00366	2598	NA	NA	NA	0	0	0	NA	NA	NA	0	0	0	1
10:53076152:A:G	["rs78780330"]	PRKG1	intron_variant	FALSE	NA	NA	0.00207565	9.805e-06	1.345	0.3042	2168	NA	NA	NA	0	0	1.033e-05	1.345	0.3042	0.00208	2168	0	NA	NA	NA	0	0	0	1
6:160361809:C:T	["rs6916919"]	NA	intergenic_variant	FALSE	rs12208357	LPA	0.454192	9.819e-06	0.0875	0.0198	4759	0.0001999	0.09927	0.02665	0.49827	2598	0.01356	0.073	0.02954	0.4012	2161	0	NA	NA	NA	0	0.436	1	0.5091
12:129396362:G:A	null	GLT1D1	intron_variant	FALSE	NA	NA	0.00134719	9.831e-06	-1.687	0.3816	2598	1.017e-05	-1.687	0.3816	0.00135	2598	NA	NA	NA	0	0	0	NA	NA	NA	0	0	0	1
16:65541202:T:C	["rs9938662"]	LINC00922	intron_variant	FALSE	NA	NA	0.122376	9.857e-06	-0.1392	0.0315	4764	8.951e-06	-0.145	0.03259	0.21324	2598	0.6358	-0.05763	0.1217	0.01339	2166	0	NA	NA	NA	0	0.481	1	0.488
3:160838825:C:T	["rs182894276"]	NMD3	intron_variant	FALSE	NA	NA	0.00609116	9.864e-06	-0.5413	0.1225	4761	0.03405	-0.6518	0.3074	0.00192	2598	9.966e-05	-0.5204	0.1335	0.0111	2163	0	NA	NA	NA	0	0.154	1	0.695
5:149238738:A:T	["rs74869635"]	PDE6A	3_prime_UTR_variant	FALSE	NA	NA	0.00188957	9.918e-06	-0.9662	0.2186	4763	0.0003385	-1.276	0.3555	0.00135	2598	0.005079	-0.7777	0.2773	0.00254	2165	0	NA	NA	NA	18.1	1.222	1	0.2691
16:65541488:A:T	["rs9930041"]	LINC00922	intron_variant	FALSE	NA	NA	0.123138	9.928e-06	-0.139	0.0315	4767	9.235e-06	-0.1447	0.03258	0.21459	2598	0.6157	-0.06059	0.1207	0.0136	2169	0	NA	NA	NA	0	0.453	1	0.5011
15:41779314:A:G	["rs75289330"]	RTF1	downstream_gene_variant	FALSE	rs2412710	CAPN3	0.00577125	9.997e-06	-0.5461	0.1236	4765	0.02241	-0.6475	0.2834	0.00231	2598	0.0001471	-0.5223	0.1374	0.00992	2167	0	NA	NA	NA	0	0.158	1	0.691
1:151852823:G:C	null	THEM4	intron_variant	FALSE	rs267733	ANXA9	0.00134719	1.002e-05	1.636	0.3704	2598	1.041e-05	1.636	0.3704	0.00135	2598	NA	NA	NA	0	0	0	NA	NA	NA	0	0	0	1
1:151884319:C:T	null	THEM4	upstream_gene_variant	FALSE	rs267733	ANXA9	0.00134719	1.002e-05	1.636	0.3704	2598	1.041e-05	1.636	0.3704	0.00135	2598	NA	NA	NA	0	0	0	NA	NA	NA	0	0	0	1
1:151895680:C:G	null	NA	regulatory_region_variant	FALSE	rs267733	ANXA9	0.00134719	1.002e-05	1.636	0.3704	2598	1.041e-05	1.636	0.3704	0.00135	2598	NA	NA	NA	0	0	0	NA	NA	NA	0	0	0	1
1:151993096:C:A	null	AL450992.6	intron_variant	FALSE	NA	NA	0.00134719	1.002e-05	1.636	0.3704	2598	1.041e-05	1.636	0.3704	0.00135	2598	NA	NA	NA	0	0	0	NA	NA	NA	0	0	0	1
6:161516831:T:G	["rs3798917"]	MAP3K4	intron_variant	FALSE	rs12208357	LPA	0.105937	1.004e-05	0.1402	0.0317	4767	0.9872	-0.001094	0.06818	0.04234	2598	6.227e-07	0.1793	0.03587	0.18211	2169	0	NA	NA	NA	81.8	5.483	1	0.0192
16:57006378:A:G	["rs11076175"]	CETP	intron_variant	FALSE	rs3764261	CETP	0.219924	1.006e-05	-0.1041	0.0236	4763	0.04066	-0.06339	0.03095	0.24962	2598	1.094e-05	-0.1604	0.03639	0.1843	2165	0	NA	NA	NA	75.8	4.124	1	0.04229
6:107615272:G:A	["rs554280395"]	PDSS2	intron_variant	FALSE	NA	NA	0.00115473	1.007e-05	1.897	0.4296	2598	1.051e-05	1.897	0.4296	0.00115	2598	NA	NA	NA	0	0	0	NA	NA	NA	0	0	0	1
22:32014694:TA:T	["rs57244207"]	PISD	3_prime_UTR_variant	TRUE	NA	NA	0.108253	1.007e-05	-0.1395	0.0316	4762	3.444e-05	-0.1568	0.03779	0.14376	2598	0.08457	-0.09935	0.05757	0.06562	2164	0	NA	NA	NA	0	0.696	1	0.4041
3:38759311:G:C	null	SCN10A	intron_variant	FALSE	NA	NA	0.00138313	1.009e-05	-1.642	0.3719	2169	NA	NA	NA	0	0	1.064e-05	-1.642	0.3719	0.00138	2169	0	NA	NA	NA	0	0	0	1
2:223364186:A:G	null	SGPP2	intron_variant	FALSE	NA	NA	0.00134719	1.01e-05	-1.566	0.3547	2598	1.052e-05	-1.566	0.3547	0.00135	2598	NA	NA	NA	0	0	0	NA	NA	NA	0	0	0	1
14:98506905:G:A	["rs576765477"]	NA	intergenic_variant	FALSE	NA	NA	0.00369515	1.011e-05	-1.011	0.229	2165	NA	NA	NA	0	0	1.065e-05	-1.011	0.229	0.0037	2165	0	NA	NA	NA	0	0	0	1
6:161628111:T:C	["rs9456641"]	AGPAT4	intron_variant	FALSE	rs186696265	LPA	0.187487	1.015e-05	0.1079	0.0244	4763	0.5674	0.02139	0.0374	0.14665	2598	1.045e-07	0.1725	0.03231	0.23649	2165	0	NA	NA	NA	89.3	9.348	1	0.002232
16:55615910:C:G	["rs551170809"]	LPCAT2	intron_variant	FALSE	NA	NA	0.00138568	1.016e-05	1.641	0.3718	2165	NA	NA	NA	0	0	1.07e-05	1.641	0.3718	0.00139	2165	0	NA	NA	NA	0	0	0	1
9:28000811:A:G	null	LINGO2	intron_variant	FALSE	NA	NA	0.00115314	1.018e-05	1.798	0.4074	2168	NA	NA	NA	0	0	1.071e-05	1.798	0.4074	0.00115	2168	0	NA	NA	NA	0	0	0	1
2:75446340:A:G	["rs12713840"]	NA	regulatory_region_variant	FALSE	NA	NA	0.305579	1.019e-05	0.102	0.0231	4750	0.01024	0.1055	0.04106	0.12721	2598	0.0003404	0.1004	0.02797	0.47909	2152	0	NA	NA	NA	0	0.011	1	0.9182
6:161466180:G:A	["rs2314379"]	MAP3K4	intron_variant	FALSE	rs12208357	LPA	0.258197	1.019e-05	-0.1012	0.0229	4758	0.1709	-0.05416	0.03954	0.13818	2598	9.306e-06	-0.1251	0.02816	0.40255	2160	0	NA	NA	NA	53.2	2.136	1	0.1439
16:56996649:C:A	["rs34620476"]	CETP	intron_variant	FALSE	rs3764261	CETP	0.319299	1.019e-05	0.0948	0.0215	4762	0.1935	0.04408	0.03389	0.19823	2598	3.683e-06	0.1289	0.02778	0.46465	2164	0	NA	NA	NA	73.3	3.747	1	0.05292
14:64708699:TTAAGTA:T	["rs557411478"]	ESR2	intron_variant	TRUE	NA	NA	0.00392066	1.022e-05	-0.9787	0.2218	2168	NA	NA	NA	0	0	1.076e-05	-0.9787	0.2218	0.00392	2168	0	NA	NA	NA	0	0	0	1
3:71151933:C:T	null	FOXP1	intron_variant	FALSE	NA	NA	0.00115473	1.024e-05	-1.756	0.398	2598	1.064e-05	-1.756	0.398	0.00115	2598	NA	NA	NA	0	0	0	NA	NA	E	0	0	0	1
5:49993922:A:G	["rs376420824"]	PARP8	intron_variant	FALSE	NA	NA	0.00885296	1.028e-05	-0.6361	0.1442	2598	1.076e-05	-0.6361	0.1442	0.00885	2598	NA	NA	NA	0	0	0	NA	NA	NA	0	0	0	1
5:164679036:A:G	["rs6556813"]	NA	intergenic_variant	FALSE	NA	NA	0.437907	1.029e-05	-0.085	0.0193	4759	0.0004652	-0.09362	0.02671	0.46055	2598	0.006608	-0.07562	0.02782	0.41069	2161	0	NA	NA	NA	0	0.218	1	0.6407
15:29618439:G:T	["rs76108128"]	FAM189A1	intron_variant	FALSE	NA	NA	0.106159	1.033e-05	0.1407	0.0319	4757	4.876e-05	0.1583	0.03892	0.13722	2598	0.06045	0.1047	0.05575	0.06878	2159	0	NA	NA	NA	0	0.621	1	0.4305
10:57712928:T:A	["rs182845386"]	NA	intergenic_variant	FALSE	NA	NA	0.00635104	1.036e-05	-0.7355	0.1668	2598	1.085e-05	-0.7355	0.1668	0.00635	2598	NA	NA	NA	0	0	0	NA	NA	NA	0	0	0	1
10:57712950:G:A	["rs371500156"]	NA	intergenic_variant	FALSE	NA	NA	0.00635104	1.036e-05	-0.7355	0.1668	2598	1.085e-05	-0.7355	0.1668	0.00635	2598	NA	NA	NA	0	0	0	NA	NA	NA	0	0	0	1
18:44290078:T:C	["rs113657758"]	ST8SIA5	intron_variant	FALSE	NA	NA	0.0748653	1.037e-05	0.2239	0.0508	2598	1.085e-05	0.2239	0.05078	0.07487	2598	NA	NA	NA	0	0	0	NA	NA	NA	0	0	0	1
18:44291714:C:T	["rs113122101"]	ST8SIA5	intron_variant	FALSE	NA	NA	0.0748653	1.037e-05	0.2239	0.0508	2598	1.085e-05	0.2239	0.05078	0.07487	2598	NA	NA	NA	0	0	0	NA	NA	E	0	0	0	1
16:55613052:C:T	["rs142090669","COSM3969594"]	LPCAT2	missense_variant	FALSE	NA	NA	0.00138313	1.042e-05	1.639	0.3718	2169	NA	NA	NA	0	0	1.09e-05	1.639	0.3718	0.00138	2169	0	NA	1	NA	0	0	0	1
2:2880289:G:T	["rs184333165"]	NA	intergenic_variant	FALSE	NA	NA	0.00230947	1.046e-05	1.205	0.2734	2598	1.086e-05	1.205	0.2734	0.00231	2598	NA	NA	NA	0	0	0	NA	NA	NA	0	0	0	1
19:16556621:T:C	["rs17642764"]	EPS15L1	intron_variant	FALSE	NA	NA	0.13539	1.048e-05	-0.1243	0.0282	4764	0.001191	-0.1255	0.03869	0.13838	2598	0.002868	-0.1229	0.04119	0.13181	2166	0	NA	NA	E	0	0.002	1	0.9633
20:38727945:A:G	null	AL009050.1	downstream_gene_variant	FALSE	rs2902940	MAFB	0.00134719	1.054e-05	1.661	0.377	2598	1.105e-05	1.661	0.377	0.00135	2598	NA	NA	NA	0	0	0	NA	NA	NA	0	0	0	1
20:38803745:T:G	null	NA	intergenic_variant	FALSE	rs2902940	MAFB	0.00134719	1.054e-05	1.661	0.377	2598	1.105e-05	1.661	0.377	0.00135	2598	NA	NA	NA	0	0	0	NA	NA	NA	0	0	0	1
6:160726426:AAGG:A	["rs201304692"]	NA	intergenic_variant	TRUE	rs12208357	LPA	0.457671	1.06e-05	-0.1261	0.0286	2138	NA	NA	NA	0	0	1.104e-05	-0.1261	0.02863	0.45767	2138	0	NA	NA	NA	0	0	0	1
11:60783108:C:T	["rs2074229"]	CD6	intron_variant	FALSE	rs174546	FAS1-2-3	0.476576	1.06e-05	0.0876	0.0199	4760	0.005245	0.07905	0.02829	0.35855	2598	0.0006118	0.09601	0.02798	0.38159	2162	0	NA	NA	NA	0	0.182	1	0.6699
9:36374675:C:T	["rs2265348"]	RNF38	intron_variant	FALSE	NA	NA	0.00153965	1.068e-05	-1.497	0.34	2598	1.118e-05	-1.497	0.34	0.00154	2598	NA	NA	NA	0	0	0	NA	NA	NA	0	0	0	1
12:62367582:G:C	["rs7976288"]	FAM19A2	intron_variant	FALSE	NA	NA	0.0765974	1.071e-05	-0.2188	0.0497	2598	1.114e-05	-0.2188	0.0497	0.0766	2598	NA	NA	NA	0	0	0	NA	NA	NA	0	0	0	1
12:62368584:A:G	["rs79573260"]	FAM19A2	intron_variant	FALSE	NA	NA	0.0765974	1.071e-05	-0.2188	0.0497	2598	1.114e-05	-0.2188	0.0497	0.0766	2598	NA	NA	NA	0	0	0	NA	NA	NA	0	0	0	1
6:160727927:A:G	["rs3030728","rs67133948"]	NA	intergenic_variant	FALSE	rs12208357	LPA	0.452993	1.072e-05	-0.127	0.0289	2138	NA	NA	NA	0	0	1.132e-05	-0.127	0.02885	0.45299	2138	0	NA	NA	NA	0	0	0	1
4:42873006:A:C	["rs191752104"]	NA	intergenic_variant	FALSE	NA	NA	0.00269438	1.076e-05	1.125	0.2556	2598	1.129e-05	1.125	0.2556	0.00269	2598	NA	NA	NA	0	0	0	NA	NA	NA	0	0	0	1
16:56996645:GCC:G	["rs34145065"]	CETP	intron_variant	TRUE	rs3764261	CETP	0.319232	1.079e-05	0.0945	0.0215	4763	0.1935	0.04408	0.03389	0.19823	2598	4.003e-06	0.1284	0.02777	0.46443	2165	0	NA	NA	NA	73	3.704	1	0.05429
7:108263098:C:T	["rs34158581"]	NA	intergenic_variant	FALSE	NA	NA	0.0274921	1.08e-05	-0.2596	0.059	4765	0.00187	-0.25	0.08029	0.02829	2598	0.001869	-0.2708	0.08695	0.02653	2167	0	NA	NA	NA	0	0.031	1	0.8605
2:75445544:A:G	["rs12464387"]	NA	intergenic_variant	FALSE	NA	NA	0.305749	1.081e-05	0.1019	0.0232	4749	0.009659	0.1063	0.04104	0.1276	2598	0.0003795	0.09981	0.02804	0.47908	2151	0	NA	NA	NA	0	0.017	1	0.8961
6:161164724:C:T	["rs117515500"]	PLG	intron_variant	FALSE	rs12208357	LPA	0.0221406	1.082e-05	0.2964	0.0674	4765	0.073	0.2978	0.1661	0.00654	2598	6.061e-05	0.2961	0.07369	0.04084	2167	0	NA	NA	NA	0	0	1	0.9925
4:53065451:G:A	["rs553206366"]	NA	intergenic_variant	FALSE	NA	NA	0.0017321	1.084e-05	1.396	0.3173	2598	1.124e-05	1.396	0.3173	0.00173	2598	NA	NA	NA	0	0	0	NA	NA	NA	0	0	0	1
11:96943724:G:GTTTTT	["rs113936519"]	NA	intergenic_variant	TRUE	NA	NA	0.00209314	1.084e-05	-1.158	0.2632	1911	NA	NA	NA	0	0	1.132e-05	-1.158	0.2632	0.00209	1911	0	NA	NA	NA	0	0	0	1
5:164631708:A:G	["rs11135357"]	NA	intergenic_variant	FALSE	NA	NA	0.429156	1.085e-05	-0.0854	0.0194	4764	0.0009604	-0.0888	0.02686	0.45631	2598	0.00367	-0.0817	0.02809	0.39658	2166	0	NA	NA	NA	0	0.033	1	0.855
4:102679093:T:C	["rs531313812"]	BANK1	intron_variant	FALSE	rs13107325	SLC39A8	0.00423403	1.086e-05	-0.9177	0.2086	2598	1.133e-05	-0.9177	0.2086	0.00423	2598	NA	NA	NA	0	0	0	NA	NA	NA	0	0	0	1
3:96060705:T:C	["rs184066159"]	NA	intergenic_variant	FALSE	NA	NA	0.00230947	1.102e-05	-1.205	0.2741	2598	1.149e-05	-1.205	0.2741	0.00231	2598	NA	NA	NA	0	0	0	NA	NA	NA	0	0	0	1
17:51016247:A:C	["rs58067431"]	NA	intergenic_variant	FALSE	NA	NA	0.137576	1.106e-05	0.1239	0.0282	4761	0.01553	0.1003	0.04142	0.12221	2598	0.0001815	0.1442	0.03846	0.15603	2163	0	NA	NA	NA	0	0.603	1	0.4373
16:56993161:G:A	["rs12149545","CR030322"]	CETP	upstream_gene_variant	FALSE	rs3764261	CETP	0.1898	1.112e-05	0.1116	0.0254	4755	0.9346	0.003994	0.04865	0.08737	2598	3.676e-07	0.1518	0.02976	0.31317	2157	0	NA	NA	NA	85.1	6.717	1	0.00955
21:38051940:C:T	["rs146522010"]	NA	intergenic_variant	FALSE	NA	NA	0.0103926	1.112e-05	0.4136	0.0941	4763	0.0395	0.6466	0.3139	0.00192	2598	7.774e-05	0.3906	0.09867	0.02055	2165	0	NA	NA	NA	0	0.605	1	0.4366
5:164562155:T:C	["rs10515891"]	CTC-340A15.2	intron_variant	FALSE	NA	NA	0.445449	1.114e-05	-0.0851	0.0194	4757	0.0007788	-0.08979	0.02669	0.47614	2598	0.004586	-0.07988	0.02815	0.40852	2159	0	NA	NA	NA	0	0.065	1	0.7984
15:29614530:T:C	["rs35481552"]	FAM189A1	intron_variant	FALSE	NA	NA	0.116765	1.114e-05	0.1332	0.0303	4766	4.931e-05	0.1579	0.03884	0.13741	2598	0.05097	0.09468	0.04848	0.09202	2168	0	NA	NA	NA	3.5	1.036	1	0.3088
1:248222639:C:T	["rs552100856"]	OR2L13	intron_variant	FALSE	NA	NA	0.00153965	1.121e-05	-1.475	0.3358	2598	1.158e-05	-1.475	0.3358	0.00154	2598	NA	NA	NA	0	0	0	NA	NA	NA	0	0	0	1
19:19738333:C:T	["rs567077473"]	LPAR2	intron_variant	FALSE	rs10401969	CILP2	0.00134719	1.125e-05	1.718	0.3912	2598	1.166e-05	1.718	0.3912	0.00135	2598	NA	NA	NA	0	0	0	NA	NA	NA	0	0	0	1
19:19738359:G:T	null	LPAR2	intron_variant	FALSE	rs10401969	CILP2	0.00134719	1.125e-05	1.718	0.3912	2598	1.166e-05	1.718	0.3912	0.00135	2598	NA	NA	NA	0	0	0	NA	NA	NA	0	0	0	1
19:19741176:C:T	["rs201378219"]	GMIP	intron_variant	FALSE	rs10401969	CILP2	0.00134719	1.125e-05	1.718	0.3912	2598	1.166e-05	1.718	0.3912	0.00135	2598	NA	NA	NA	0	0	0	NA	NA	NA	0	0	0	1
19:19745633:C:T	["rs142420225"]	GMIP	missense_variant	FALSE	rs10401969	CILP2	0.00134719	1.125e-05	1.718	0.3912	2598	1.166e-05	1.718	0.3912	0.00135	2598	NA	NA	NA	0	0	0	NA	0	NA	0	0	0	1
3:94730235:G:T	["rs150492268"]	LINC00879	intron_variant	FALSE	NA	NA	0.00307929	1.131e-05	-1.048	0.2387	2598	1.181e-05	-1.048	0.2387	0.00308	2598	NA	NA	NA	0	0	0	NA	NA	NA	0	0	0	1
20:56051775:C:G	["rs576790345"]	NA	regulatory_region_variant	FALSE	NA	NA	0.00461042	1.132e-05	-0.9	0.205	2169	NA	NA	NA	0	0	1.187e-05	-0.9	0.205	0.00461	2169	0	NA	NA	NA	0	0	0	1
17:11948674:ATGTGATGTAAGACC:A	null	MAP2K4	intron_variant	TRUE	NA	NA	0.0017321	1.135e-05	-1.374	0.313	2598	1.172e-05	-1.374	0.313	0.00173	2598	NA	NA	NA	0	0	0	NA	NA	NA	0	0	0	1
3:191009327:C:T	null	UTS2B	intron_variant	FALSE	NA	NA	0.00115473	1.141e-05	1.809	0.4122	2598	1.191e-05	1.809	0.4122	0.00115	2598	NA	NA	NA	0	0	0	NA	NA	NA	0	0	0	1
5:164616397:C:T	["rs1363117"]	NA	regulatory_region_variant	FALSE	NA	NA	0.429217	1.143e-05	-0.0853	0.0194	4761	0.0007043	-0.0911	0.02686	0.45843	2598	0.005129	-0.07888	0.02815	0.39413	2163	0	NA	NA	NA	0	0.099	1	0.7535
2:71264949:T:C	["rs6718523"]	OR7E46P	non_coding_transcript_exon_variant	FALSE	NA	NA	0.0544368	1.149e-05	-0.1847	0.0421	4767	0.01043	-0.1428	0.05572	0.05947	2598	0.0001874	-0.2404	0.06426	0.04841	2169	0	NA	NA	NA	24.1	1.317	1	0.2512
6:160877640:G:A	["rs2457564"]	LPAL2	intron_variant	FALSE	rs12208357	LPA	0.417525	1.15e-05	-0.0875	0.02	4759	0.0001736	-0.1039	0.02763	0.37317	2598	0.01578	-0.06968	0.02884	0.47085	2161	0	NA	NA	NA	0	0.734	1	0.3916
6:160833664:C:T	["rs9364554"]	SLC22A3	intron_variant	FALSE	rs12208357	LPA	0.14872	1.153e-05	0.1224	0.0279	4764	0.01385	0.1317	0.05346	0.0689	2598	0.0002827	0.1189	0.03271	0.24446	2166	0	NA	NA	NA	0	0.042	1	0.8382
19:16549670:C:T	["rs10419156"]	EPS15L1	intron_variant	FALSE	NA	NA	0.130777	1.154e-05	-0.1251	0.0285	4760	0.002656	-0.1185	0.03938	0.13145	2598	0.001396	-0.1324	0.04137	0.12997	2162	0	NA	NA	NA	0	0.059	1	0.8077
14:66207753:T:C	["rs12435971"]	FUT8	intron_variant	FALSE	NA	NA	0.168591	1.159e-05	0.1587	0.0362	2598	1.2e-05	0.1587	0.03619	0.16859	2598	NA	NA	NA	0	0	0	NA	NA	NA	0	0	0	1
6:161628621:A:G	["rs9456642"]	AGPAT4	intron_variant	FALSE	rs186696265	LPA	0.187448	1.164e-05	0.1072	0.0245	4764	0.5674	0.02139	0.0374	0.14665	2598	1.285e-07	0.1713	0.03232	0.23638	2166	0	NA	NA	NA	89.1	9.198	1	0.002423
6:160861703:A:T	["rs1510230"]	SLC22A3	intron_variant	FALSE	rs12208357	LPA	0.452961	1.165e-05	-0.0863	0.0197	4762	0.0003578	-0.0964	0.02697	0.43957	2598	0.009485	-0.07481	0.02881	0.46904	2164	0	NA	NA	NA	0	0.299	1	0.5843
17:1171736:T:C	["rs190953401"]	BHLHA9	upstream_gene_variant	FALSE	rs2070863	SERPINF2	0.215417	1.167e-05	0.1039	0.0237	4735	0.007055	0.09702	0.03598	0.16885	2597	0.0005389	0.1092	0.03151	0.27198	2138	0	NA	NA	P	0	0.065	1	0.799
9:21710919:A:AT	["rs565799625"]	NA	regulatory_region_variant	TRUE	NA	NA	0.0144342	1.171e-05	-0.483	0.1102	2598	1.209e-05	-0.483	0.1102	0.01443	2598	NA	NA	NA	0	0	0	NA	NA	NA	0	0	0	1
2:223471494:A:G	null	FARSB	intron_variant	FALSE	NA	NA	0.00153965	1.173e-05	-1.455	0.332	2598	1.222e-05	-1.455	0.332	0.00154	2598	NA	NA	NA	0	0	0	NA	NA	NA	0	0	0	1
15:41619336:G:A	["rs79685458"]	OIP5	intron_variant	FALSE	NA	NA	0.00545922	1.176e-05	-0.5616	0.1282	4671	0.03597	-0.6228	0.2968	0.00212	2598	0.0001204	-0.5476	0.1421	0.00965	2073	0	NA	NA	NA	0	0.052	1	0.8192
15:97903617:A:G	["rs4965084"]	CTD-2147F2.1	intron_variant	FALSE	NA	NA	0.0902208	1.181e-05	0.1469	0.0335	4755	9.743e-05	0.1976	0.05064	0.07102	2598	0.01655	0.1073	0.04473	0.11335	2157	0	NA	NA	NA	44	1.786	1	0.1814
2:31010630:G:A	["rs143289944"]	CAPN13	intron_variant	FALSE	NA	NA	0.00192456	1.183e-05	-1.312	0.2995	2598	1.228e-05	-1.312	0.2995	0.00192	2598	NA	NA	NA	0	0	0	NA	NA	NA	0	0	0	1
17:13205069:C:T	["rs186503874"]	AC003664.1	intron_variant	FALSE	NA	NA	0.00153965	1.184e-05	1.485	0.339	2598	1.223e-05	1.485	0.339	0.00154	2598	NA	NA	NA	0	0	0	NA	NA	NA	0	0	0	1
6:161226939:T:C	null	NA	intergenic_variant	FALSE	rs12208357	LPA	0.0625393	1.186e-05	-0.1778	0.0406	4765	0.3449	-0.08553	0.09054	0.02271	2598	1.004e-05	-0.201	0.04541	0.11029	2167	0	NA	NA	NA	23.1	1.3	1	0.2543
6:89457424:T:C	["rs114569062"]	RNGTT	intron_variant	FALSE	NA	NA	0.0423403	1.187e-05	-0.2903	0.0663	2598	1.232e-05	-0.2903	0.06628	0.04234	2598	NA	NA	NA	0	0	0	NA	NA	NA	0	0	0	1
7:48289617:G:T	["rs79024820"]	ABCA13	intron_variant	FALSE	NA	NA	0.00797984	1.189e-05	0.4705	0.1074	4762	0.003784	0.6989	0.2412	0.00308	2598	0.0005741	0.414	0.12	0.01386	2164	0	NA	NA	NA	10.6	1.118	1	0.2903
6:161341729:T:C	["rs111363879"]	RP11-235G24.1	upstream_gene_variant	FALSE	rs12208357	LPA	0.0496849	1.194e-05	0.1968	0.0449	4760	0.6394	0.04627	0.09873	0.01963	2598	3.078e-06	0.2361	0.05047	0.0858	2162	0	NA	NA	NA	65.9	2.931	1	0.0869
16:60545844:T:C	["rs565277193"]	RP11-354I13.1	intron_variant	FALSE	NA	NA	0.00577367	1.196e-05	-0.7964	0.1819	2598	1.241e-05	-0.7964	0.1819	0.00577	2598	NA	NA	NA	0	0	0	NA	NA	NA	0	0	0	1
16:60552484:G:A	["rs565462414"]	RP11-354I13.1	intron_variant	FALSE	NA	NA	0.00577367	1.196e-05	-0.7964	0.1819	2598	1.241e-05	-0.7964	0.1819	0.00577	2598	NA	NA	NA	0	0	0	NA	NA	NA	0	0	0	1
6:89326784:C:A	["rs188437753"]	RNGTT	intron_variant	FALSE	NA	NA	0.0315627	1.197e-05	-0.3326	0.076	2598	1.244e-05	-0.3326	0.07597	0.03156	2598	NA	NA	NA	0	0	0	NA	NA	NA	0	0	0	1
7:48285558:A:G	["rs371763941"]	ABCA13	synonymous_variant	FALSE	NA	NA	0.00577367	1.2e-05	0.7766	0.1774	2598	1.252e-05	0.7766	0.1774	0.00577	2598	NA	NA	NA	0	0	0	NA	NA	NA	0	0	0	1
7:48292491:G:A	["rs183386857"]	ABCA13	intron_variant	FALSE	NA	NA	0.00577367	1.2e-05	0.7766	0.1774	2598	1.252e-05	0.7766	0.1774	0.00577	2598	NA	NA	NA	0	0	0	NA	NA	NA	0	0	0	1
7:48298857:C:G	["rs571379470"]	ABCA13	intron_variant	FALSE	NA	NA	0.00577367	1.2e-05	0.7766	0.1774	2598	1.252e-05	0.7766	0.1774	0.00577	2598	NA	NA	NA	0	0	0	NA	NA	NA	0	0	0	1
7:48323366:A:G	["rs181880414"]	ABCA13	intron_variant	FALSE	NA	NA	0.00577367	1.2e-05	0.7766	0.1774	2598	1.252e-05	0.7766	0.1774	0.00577	2598	NA	NA	NA	0	0	0	NA	NA	NA	0	0	0	1
12:43474753:C:T	["rs1882506"]	NA	intergenic_variant	FALSE	NA	NA	0.325169	1.203e-05	0.0917	0.021	4736	0.00558	0.08046	0.02901	0.31813	2598	0.0006097	0.104	0.0303	0.33372	2138	0	NA	NA	NA	0	0.315	1	0.5747
2:60417598:T:G	["rs539924636"]	NA	intergenic_variant	FALSE	NA	NA	0.0286759	1.21e-05	0.3459	0.079	2598	1.259e-05	0.3459	0.07905	0.02868	2598	NA	NA	NA	0	0	0	NA	NA	NA	0	0	0	1
2:60421785:C:A	["rs566842732"]	NA	intergenic_variant	FALSE	NA	NA	0.0286759	1.21e-05	0.3459	0.079	2598	1.259e-05	0.3459	0.07905	0.02868	2598	NA	NA	NA	0	0	0	NA	NA	NA	0	0	0	1
2:105417542:C:T	["rs555274765"]	NA	intergenic_variant	FALSE	NA	NA	0.00538876	1.21e-05	0.7872	0.1799	2598	1.256e-05	0.7872	0.1799	0.00539	2598	NA	NA	NA	0	0	0	NA	NA	NA	0	0	0	1
2:105424613:A:G	["rs542325327"]	LINC01158	intron_variant	FALSE	NA	NA	0.00538876	1.21e-05	0.7872	0.1799	2598	1.256e-05	0.7872	0.1799	0.00539	2598	NA	NA	NA	0	0	0	NA	NA	NA	0	0	0	1
5:164622756:G:A	["rs6895218"]	NA	intergenic_variant	FALSE	NA	NA	0.426629	1.215e-05	-0.0852	0.0195	4743	0.000967	-0.08885	0.02689	0.45266	2598	0.004097	-0.08108	0.02821	0.3951	2145	0	NA	NA	NA	0	0.04	1	0.842
6:161329180:G:GA	["rs145276240"]	RP11-235G24.1	intron_variant	TRUE	rs12208357	LPA	0.29768	1.219e-05	-0.1342	0.0307	2155	NA	NA	NA	0	0	1.272e-05	-0.1342	0.03068	0.29768	2155	0	NA	NA	NA	0	0	0	1
3:94905695:T:A	["rs35138077","rs184055425"]	NA	intergenic_variant	FALSE	NA	NA	0.0234796	1.222e-05	-0.3966	0.0907	2598	1.27e-05	-0.3966	0.09068	0.02348	2598	NA	NA	NA	0	0	0	NA	NA	NA	0	0	0	1
14:50561219:G:A	["rs576947616"]	C14orf183	upstream_gene_variant	FALSE	NA	NA	0.00184758	1.227e-05	-1.408	0.322	2165	NA	NA	NA	0	0	1.285e-05	-1.408	0.322	0.00185	2165	0	NA	NA	NA	0	0	0	1
15:81896810:C:T	null	CTD-2034I4.1	intron_variant	FALSE	NA	NA	0.00250192	1.234e-05	-1.165	0.2665	2598	1.291e-05	-1.165	0.2665	0.0025	2598	NA	NA	NA	0	0	0	NA	NA	NA	0	0	0	1
4:107568965:T:C	["rs559945245"]	NA	intergenic_variant	FALSE	NA	NA	0.00738007	1.235e-05	0.7086	0.1621	2168	NA	NA	NA	0	0	1.293e-05	0.7086	0.1621	0.00738	2168	0	NA	NA	NA	0	0	0	1
2:51437425:A:G	["rs149630864"]	AC007682.1	intron_variant	FALSE	NA	NA	0.00538876	1.238e-05	-0.7946	0.1818	2598	1.29e-05	-0.7946	0.1818	0.00539	2598	NA	NA	NA	0	0	0	NA	NA	NA	0	0	0	1
8:4013107:A:C	["rs187929042"]	CSMD1	intron_variant	FALSE	NA	NA	0.0017321	1.247e-05	1.427	0.3266	2598	1.294e-05	1.427	0.3266	0.00173	2598	NA	NA	NA	0	0	0	NA	NA	NA	0	0	0	1
2:180718818:T:C	["rs16867042"]	ZNF385B	intron_variant	FALSE	NA	NA	0.0810073	1.254e-05	-0.156	0.0357	4765	2.824e-05	-0.1855	0.04421	0.10219	2598	0.09716	-0.1006	0.06061	0.05561	2167	0	NA	NA	NA	21.9	1.281	1	0.2578
5:164585964:C:T	["rs6556811"]	CTC-340A15.2	intron_variant	FALSE	NA	NA	0.414322	1.255e-05	-0.0856	0.0196	4762	0.0009315	-0.09056	0.02732	0.41878	2598	0.004336	-0.08032	0.02812	0.40896	2164	0	NA	NA	NA	0	0.068	1	0.794
22:27504196:C:CGGGG	["rs71315025"]	NA	regulatory_region_variant	TRUE	NA	NA	0.0035515	1.256e-05	0.9517	0.2179	1971	NA	NA	NA	0	0	1.319e-05	0.9517	0.2179	0.00355	1971	0	NA	NA	E	0	0	0	1
12:43473011:A:C	["rs1167068"]	NA	intergenic_variant	FALSE	NA	NA	0.328227	1.257e-05	0.0906	0.0208	4765	0.00597	0.07994	0.02905	0.31736	2598	0.0006111	0.1018	0.02966	0.34126	2167	0	NA	NA	NA	0	0.277	1	0.5985
18:29851093:AGCATTGGGATTATAG:A	["rs549026003"]	GAREM	intron_variant	TRUE	NA	NA	0.00250192	1.258e-05	1.215	0.2782	2598	1.294e-05	1.215	0.2782	0.0025	2598	NA	NA	NA	0	0	0	NA	NA	NA	0	0	0	1
20:40170860:G:C	["rs55864949"]	CHD6	intron_variant	FALSE	rs6029526	TOP1	0.00241242	1.259e-05	-0.8427	0.193	4767	0.06619	-0.7256	0.3948	0.00115	2598	7.269e-05	-0.8795	0.2212	0.00392	2169	0	NA	NA	NA	0	0.116	1	0.7338
14:50965782:A:C	["rs537223359"]	MAP4K5	intron_variant	FALSE	NA	NA	0.00184758	1.263e-05	-1.406	0.322	2165	NA	NA	NA	0	0	1.331e-05	-1.406	0.322	0.00185	2165	0	NA	NA	NA	0	0	0	1
20:21358588:G:A	["rs182039067"]	XRN2	intron_variant	FALSE	NA	NA	0.0011558	1.267e-05	-1.776	0.4068	2163	NA	NA	NA	0	0	1.333e-05	-1.776	0.4068	0.00116	2163	0	NA	NA	NA	0	0	0	1
1:45187519:G:A	["rs182294945"]	RNU5F-1	non_coding_transcript_exon_variant	FALSE	NA	NA	0.00673595	1.27e-05	-0.7015	0.1607	2598	1.322e-05	-0.7015	0.1607	0.00674	2598	NA	NA	NA	0	0	0	NA	NA	NA	0	0	0	1
1:173011357:A:G	["rs529750598"]	TNFSF18	intron_variant	FALSE	NA	NA	0.00153965	1.271e-05	1.557	0.3567	2598	1.322e-05	1.557	0.3567	0.00154	2598	NA	NA	NA	0	0	0	NA	NA	NA	0	0	0	1
6:160767780:C:T	["rs551293890"]	SLC22A3	upstream_gene_variant	FALSE	rs12208357	LPA	0.0034626	1.271e-05	1.045	0.2394	2166	NA	NA	NA	0	0	1.331e-05	1.045	0.2394	0.00346	2166	0	NA	NA	NA	0	0	0	1
6:110719631:T:C	null	DDO	intron_variant	FALSE	NA	NA	0.46087	1.272e-05	-0.1285	0.0294	2070	NA	NA	NA	0	0	1.334e-05	-0.1285	0.02944	0.46087	2070	0	NA	NA	NA	0	0	0	1
6:157494309:A:G	null	ARID1B	intron_variant	FALSE	NA	NA	0.00253807	1.273e-05	1.216	0.2786	2167	NA	NA	NA	0	0	1.338e-05	1.216	0.2786	0.00254	2167	0	NA	NA	NA	0	0	0	1
9:94653959:T:G	["rs537937096"]	ROR2	intron_variant	FALSE	NA	NA	0.00192456	1.275e-05	1.356	0.3107	2598	1.332e-05	1.356	0.3107	0.00192	2598	NA	NA	NA	0	0	0	NA	NA	NA	0	0	0	1
13:25227617:A:G	null	NA	intergenic_variant	FALSE	NA	NA	0.00134719	1.277e-05	1.575	0.3609	2598	1.328e-05	1.575	0.3609	0.00135	2598	NA	NA	NA	0	0	0	NA	NA	NA	0	0	0	1
17:51015337:TC:T	["rs144543395"]	NA	intergenic_variant	TRUE	NA	NA	0.137376	1.279e-05	0.1231	0.0282	4757	0.0154	0.1005	0.04146	0.12182	2598	0.0002177	0.1426	0.0385	0.15609	2159	0	NA	NA	NA	0	0.554	1	0.4568
1:49425404:T:C	["rs183315500"]	AGBL4	intron_variant	FALSE	NA	NA	0.00153965	1.281e-05	-1.542	0.3534	2598	1.327e-05	-1.542	0.3534	0.00154	2598	NA	NA	NA	0	0	0	NA	NA	NA	0	0	0	1
1:49655415:G:T	["rs548049804"]	AGBL4	intron_variant	FALSE	NA	NA	0.00153965	1.281e-05	-1.542	0.3534	2598	1.327e-05	-1.542	0.3534	0.00154	2598	NA	NA	NA	0	0	0	NA	NA	NA	0	0	0	1
2:156883193:C:T	["rs72904189"]	AC093375.1	upstream_gene_variant	FALSE	NA	NA	0.0504308	1.282e-05	0.1915	0.0439	4759	0.1666	0.1275	0.09214	0.02252	2598	2.621e-05	0.2103	0.04992	0.08399	2161	0	NA	NA	NA	0	0.624	1	0.4295
8:2018361:G:A	null	MYOM2	intron_variant	FALSE	NA	NA	0.00241495	1.282e-05	-0.8433	0.1933	4762	0.06235	-0.6324	0.3392	0.00154	2598	6.103e-05	-0.9447	0.2352	0.00347	2164	0	NA	NA	NA	0	0.572	1	0.4493
6:89905622:C:A	["rs77780580"]	GABRR1	intron_variant	FALSE	NA	NA	0.0144342	1.285e-05	-0.4873	0.1117	2598	1.342e-05	-0.4873	0.1117	0.01443	2598	NA	NA	NA	0	0	0	NA	NA	NA	0	0	0	1
6:160283747:C:G	null	NA	intergenic_variant	FALSE	rs12208357	LPA	0.00253807	1.285e-05	1.208	0.2769	2167	NA	NA	NA	0	0	1.338e-05	1.208	0.2769	0.00254	2167	0	NA	NA	NA	0	0	0	1
2:60410562:C:A	["rs114807312"]	NA	intergenic_variant	FALSE	NA	NA	0.0429176	1.287e-05	0.2887	0.0662	2598	1.335e-05	0.2887	0.06618	0.04292	2598	NA	NA	NA	0	0	0	NA	NA	NA	0	0	0	1
2:60412881:T:C	["rs13398068"]	NA	intergenic_variant	FALSE	NA	NA	0.0429176	1.287e-05	0.2887	0.0662	2598	1.335e-05	0.2887	0.06618	0.04292	2598	NA	NA	NA	0	0	0	NA	NA	NA	0	0	0	1
4:101563248:A:G	["rs116649215"]	EMCN	intron_variant	FALSE	NA	NA	0.0186739	1.289e-05	0.3056	0.0701	4766	0.02145	0.5706	0.2479	0.00289	2598	0.0001126	0.2826	0.07304	0.03759	2168	0	NA	NA	NA	19.5	1.242	1	0.2651
6:160835192:C:A	["rs1112444"]	SLC22A3	intron_variant	FALSE	rs12208357	LPA	0.149171	1.293e-05	0.1214	0.0278	4763	0.0178	0.1253	0.05283	0.07025	2598	0.0002577	0.1199	0.03275	0.24388	2165	0	NA	NA	NA	0	0.008	1	0.9308
6:5149611:A:G	["rs74322559"]	MIR3691	upstream_gene_variant	FALSE	NA	NA	0.00377596	1.294e-05	-0.6727	0.1543	4767	0.06668	-0.5501	0.2998	0.00192	2598	6.999e-05	-0.7169	0.1799	0.00599	2169	0	NA	NA	NA	0	0.228	1	0.6333
6:54167254:A:G	["rs9474794"]	NA	intergenic_variant	FALSE	NA	NA	0.136067	1.294e-05	0.1216	0.0279	4755	0.01748	0.1003	0.04216	0.11278	2598	0.0002064	0.1381	0.03716	0.16412	2157	0	NA	NA	NA	0	0.452	1	0.5012
4:27939172:A:C	["rs180926223"]	NA	intergenic_variant	FALSE	NA	NA	0.00384911	1.295e-05	0.9254	0.2122	2598	1.338e-05	0.9254	0.2122	0.00385	2598	NA	NA	NA	0	0	0	NA	NA	NA	0	0	0	1
2:64917642:C:G	["rs191051439"]	SERTAD2	intron_variant	FALSE	rs2540948	CEP68	0.00761773	1.296e-05	0.6986	0.1602	2166	NA	NA	NA	0	0	1.361e-05	0.6986	0.1602	0.00762	2166	0	NA	NA	NA	0	0	0	1
5:111467729:G:A	["rs565755251"]	NA	intergenic_variant	FALSE	NA	NA	0.00134719	1.297e-05	-1.565	0.3589	2598	1.348e-05	-1.565	0.3589	0.00135	2598	NA	NA	NA	0	0	0	NA	NA	NA	0	0	0	1
5:111480876:A:G	["rs541663395"]	EPB41L4A	intron_variant	FALSE	NA	NA	0.00134719	1.297e-05	-1.565	0.3589	2598	1.348e-05	-1.565	0.3589	0.00135	2598	NA	NA	NA	0	0	0	NA	NA	NA	0	0	0	1
5:111485291:C:T	["rs569606455"]	EPB41L4A	intron_variant	FALSE	NA	NA	0.00134719	1.297e-05	-1.565	0.3589	2598	1.348e-05	-1.565	0.3589	0.00135	2598	NA	NA	NA	0	0	0	NA	NA	NA	0	0	0	1
2:4239457:C:T	["rs145086834"]	NA	intergenic_variant	FALSE	NA	NA	0.00538876	1.301e-05	-0.8044	0.1845	2598	1.351e-05	-0.8044	0.1845	0.00539	2598	NA	NA	NA	0	0	0	NA	NA	NA	0	0	0	1
2:4241243:T:C	["rs550161195"]	NA	intergenic_variant	FALSE	NA	NA	0.00538876	1.301e-05	-0.8044	0.1845	2598	1.351e-05	-0.8044	0.1845	0.00539	2598	NA	NA	NA	0	0	0	NA	NA	NA	0	0	0	1
2:4244308:G:C	["rs147002280"]	NA	intergenic_variant	FALSE	NA	NA	0.00538876	1.301e-05	-0.8044	0.1845	2598	1.351e-05	-0.8044	0.1845	0.00539	2598	NA	NA	NA	0	0	0	NA	NA	NA	0	0	0	1
2:4256308:TTAGA:T	["rs576286107"]	NA	intergenic_variant	TRUE	NA	NA	0.00538876	1.301e-05	-0.8044	0.1845	2598	1.351e-05	-0.8044	0.1845	0.00539	2598	NA	NA	NA	0	0	0	NA	NA	NA	0	0	0	1
6:54165317:G:T	["rs1316576"]	NA	intergenic_variant	FALSE	NA	NA	0.136593	1.313e-05	0.1212	0.0278	4766	0.01748	0.1003	0.04216	0.11278	2598	0.0002124	0.1372	0.03698	0.16513	2168	0	NA	NA	NA	0	0.433	1	0.5105
2:126872738:A:C	null	AC114813.1	intron_variant	FALSE	NA	NA	0.0017321	1.314e-05	1.557	0.3573	2598	1.358e-05	1.557	0.3573	0.00173	2598	NA	NA	NA	0	0	0	NA	NA	NA	0	0	0	1
6:160427455:CGGAGCTGTCCAGGCGCG:C	["rs550477838"]	AIRN	non_coding_transcript_exon_variant	TRUE	rs12208357	LPA	0.034291	1.314e-05	0.3386	0.0777	2158	NA	NA	NA	0	0	1.374e-05	0.3386	0.0777	0.03429	2158	0	NA	NA	E	0	0	0	1
1:17014106:T:TGA	["rs146384490"]	EIF1AXP1	upstream_gene_variant	TRUE	NA	NA	0.0478016	1.319e-05	-0.3056	0.0701	1956	NA	NA	NA	0	0	1.378e-05	-0.3056	0.07014	0.0478	1956	0	NA	NA	P	0	0	0	1
13:112124224:G:A	["rs116435517"]	NA	intergenic_variant	FALSE	NA	NA	0.0479215	1.319e-05	0.2734	0.0628	2598	1.371e-05	0.2734	0.06275	0.04792	2598	NA	NA	NA	0	0	0	NA	NA	NA	0	0	0	1
1:187256758:C:T	["rs188030188"]	LINC01036	intron_variant	FALSE	NA	NA	0.0145631	1.325e-05	0.5079	0.1166	2163	NA	NA	NA	0	0	1.393e-05	0.5079	0.1166	0.01456	2163	0	NA	NA	NA	0	0	0	1
6:160365554:G:T	["rs9355768"]	NA	intergenic_variant	FALSE	rs12208357	LPA	0.453744	1.335e-05	0.086	0.0198	4767	0.0001989	0.09937	0.02667	0.49808	2598	0.01773	0.06983	0.02943	0.40065	2169	0	NA	NA	NA	0	0.553	1	0.457
5:164626203:A:G	["rs13186159"]	NA	intergenic_variant	FALSE	NA	NA	0.429712	1.337e-05	-0.0845	0.0194	4759	0.001331	-0.08629	0.02686	0.45708	2598	0.003317	-0.08262	0.0281	0.39681	2161	0	NA	NA	NA	0	0.009	1	0.9248
5:164583556:G:A	["rs1421713"]	CTC-340A15.2	intron_variant	FALSE	NA	NA	0.413764	1.339e-05	-0.0853	0.0196	4766	0.001057	-0.08961	0.02733	0.41898	2598	0.004102	-0.08079	0.02812	0.40752	2168	0	NA	NA	NA	0	0.051	1	0.822
7:16550303:T:C	["rs73679778"]	SOSTDC1	intron_variant	FALSE	NA	NA	0.119278	1.344e-05	0.1349	0.031	4762	1.481e-05	0.1488	0.03428	0.18649	2598	0.3159	0.07271	0.07248	0.03859	2164	0	NA	NA	NA	0	0.901	1	0.3426
2:206819050:C:T	["rs184847132"]	AC007679.1	downstream_gene_variant	FALSE	NA	NA	0.0209777	1.349e-05	-0.4033	0.0927	2598	1.401e-05	-0.4033	0.09267	0.02098	2598	NA	NA	NA	0	0	0	NA	NA	NA	0	0	0	1
3:65468420:A:G	null	MAGI1	intron_variant	FALSE	NA	NA	0.00153965	1.351e-05	-1.45	0.3332	2598	1.398e-05	-1.45	0.3332	0.00154	2598	NA	NA	NA	0	0	0	NA	NA	NA	0	0	0	1
3:65548365:T:C	["rs559325532"]	MAGI1	intron_variant	FALSE	NA	NA	0.00153965	1.351e-05	-1.45	0.3332	2598	1.398e-05	-1.45	0.3332	0.00154	2598	NA	NA	NA	0	0	0	NA	NA	NA	0	0	0	1
19:16541062:A:G	["rs73511137"]	EPS15L1	intron_variant	FALSE	NA	NA	0.132696	1.353e-05	-0.1236	0.0284	4759	0.0022	-0.1203	0.03926	0.13299	2598	0.002022	-0.1273	0.04117	0.13235	2161	0	NA	NA	NA	0	0.015	1	0.9021
21:38811402:G:A	["rs562432478"]	DYRK1A	intron_variant	FALSE	NA	NA	0.0034642	1.357e-05	-0.9863	0.2267	2598	1.405e-05	-0.9863	0.2267	0.00346	2598	NA	NA	NA	0	0	0	NA	NA	NA	0	0	0	1
16:72524824:C:T	null	AC004158.2	intron_variant	FALSE	rs2000999	HPR	0.00254159	1.364e-05	1.197	0.2752	2164	NA	NA	NA	0	0	1.436e-05	1.197	0.2752	0.00254	2164	0	NA	NA	NA	0	0	0	1
6:72821520:C:T	["rs74784563"]	RIMS1	intron_variant	FALSE	NA	NA	0.0100756	1.369e-05	0.4102	0.0943	4764	0.004185	0.6632	0.2314	0.00327	2598	0.0005033	0.3598	0.1033	0.01824	2166	0	NA	NA	NA	30.2	1.433	1	0.2312
15:67249747:C:T	null	RP11-798K3.3	upstream_gene_variant	FALSE	NA	NA	0.00115473	1.369e-05	1.773	0.4077	2598	1.421e-05	1.773	0.4077	0.00115	2598	NA	NA	NA	0	0	0	NA	NA	NA	0	0	0	1
15:67249748:A:C	null	RP11-798K3.3	upstream_gene_variant	FALSE	NA	NA	0.00115473	1.369e-05	1.773	0.4077	2598	1.421e-05	1.773	0.4077	0.00115	2598	NA	NA	NA	0	0	0	NA	NA	NA	0	0	0	1
1:71080585:G:A	["rs79012105"]	NA	intergenic_variant	FALSE	NA	NA	0.0875499	1.373e-05	-0.1496	0.0344	4763	0.006837	-0.1493	0.05514	0.06428	2598	0.0006819	-0.1498	0.04403	0.11547	2165	0	NA	NA	NA	0	0	1	0.9943
11:104756068:A:G	["rs144397627"]	CASP12	downstream_gene_variant	FALSE	NA	NA	0.00731332	1.375e-05	0.6887	0.1584	2598	1.425e-05	0.6887	0.1584	0.00731	2598	NA	NA	NA	0	0	0	NA	NA	NA	0	0	0	1
8:49607631:C:T	["rs150713967"]	RP11-770E5.1	intron_variant	FALSE	NA	NA	0.00241292	1.381e-05	0.8475	0.195	4766	0.000112	0.9818	0.2538	0.00269	2598	0.03184	0.6541	0.3045	0.00208	2168	0	NA	NA	NA	0	0.683	1	0.4084
3:37908495:G:A	["rs11719125"]	CTDSPL	intron_variant	FALSE	NA	NA	0.0881612	1.382e-05	-0.149	0.0343	4764	0.001217	-0.1399	0.04321	0.10662	2598	0.003523	-0.1646	0.05635	0.06602	2166	0	NA	NA	NA	0	0.121	1	0.728
5:164553949:C:T	["rs2861090"]	CTC-340A15.2	intron_variant	FALSE	NA	NA	0.425342	1.382e-05	-0.0851	0.0196	4755	0.0008982	-0.09037	0.02718	0.43803	2598	0.004945	-0.07935	0.0282	0.41006	2157	0	NA	NA	NA	0	0.079	1	0.7784
6:89548062:T:C	["rs115226387"]	RNGTT	intron_variant	FALSE	NA	NA	0.0394534	1.382e-05	-0.2991	0.0688	2598	1.433e-05	-0.2991	0.06881	0.03945	2598	NA	NA	NA	0	0	0	NA	NA	NA	0	0	0	1
2:180721782:T:A	["rs1480701"]	ZNF385B	intron_variant	FALSE	NA	NA	0.0817934	1.387e-05	-0.1551	0.0357	4762	3.023e-05	-0.1839	0.04401	0.10373	2598	0.102	-0.09979	0.061	0.05545	2164	0	NA	NA	NA	20	1.25	1	0.2635
12:124712755:G:A	["rs78850541"]	FAM101A	intron_variant	FALSE	rs4759375	SBNO1	0.0403023	1.391e-05	-0.2102	0.0484	4764	0.01536	-0.2526	0.1042	0.01655	2598	0.0002835	-0.1986	0.05463	0.06879	2166	0	NA	NA	NA	0	0.211	1	0.6462
8:69041294:A:G	["rs149724026"]	PREX2	intron_variant	FALSE	NA	NA	0.017321	1.396e-05	0.4514	0.1039	2598	1.463e-05	0.4514	0.1039	0.01732	2598	NA	NA	NA	0	0	0	NA	NA	NA	0	0	0	1
11:43564750:G:T	["rs532602357"]	NA	regulatory_region_variant	FALSE	NA	NA	0.00384911	1.397e-05	-0.9462	0.2178	2598	1.458e-05	-0.9462	0.2178	0.00385	2598	NA	NA	NA	0	0	0	NA	NA	NA	0	0	0	1
14:46128109:C:T	["rs192150600"]	NA	intergenic_variant	FALSE	NA	NA	0.00384911	1.397e-05	0.9414	0.2167	2598	1.453e-05	0.9414	0.2167	0.00385	2598	NA	NA	NA	0	0	0	NA	NA	NA	0	0	0	1
7:49385328:C:T	["rs76094909"]	NA	intergenic_variant	FALSE	rs4917014	IKZF1	0.00712086	1.399e-05	0.692	0.1593	2598	1.452e-05	0.692	0.1593	0.00712	2598	NA	NA	NA	0	0	0	NA	NA	NA	0	0	0	1
4:159042218:T:TC	null	FAM198B	downstream_gene_variant	TRUE	NA	NA	0.0017321	1.4e-05	-1.41	0.3246	2598	1.467e-05	-1.41	0.3246	0.00173	2598	NA	NA	NA	0	0	0	NA	NA	E	0	0	0	1
4:159089261:C:G	["rs554785086"]	FAM198B	intron_variant	FALSE	NA	NA	0.0017321	1.4e-05	-1.41	0.3246	2598	1.467e-05	-1.41	0.3246	0.00173	2598	NA	NA	NA	0	0	0	NA	NA	NA	0	0	0	1
15:29618430:G:A	["rs1607885"]	FAM189A1	intron_variant	FALSE	NA	NA	0.105838	1.401e-05	0.1388	0.0319	4762	4.876e-05	0.1583	0.03892	0.13722	2598	0.07849	0.09841	0.05591	0.06816	2164	0	NA	NA	NA	0	0.773	1	0.3793
2:60632301:C:T	["rs142893370"]	NA	intergenic_variant	FALSE	NA	NA	0.00250192	1.404e-05	1.24	0.2855	2598	1.473e-05	1.24	0.2855	0.0025	2598	NA	NA	NA	0	0	0	NA	NA	NA	0	0	0	1
6:160617386:T:A	["rs59336871"]	SLC22A2	intron_variant	FALSE	rs12208357	LPA	0.0454196	1.404e-05	0.2751	0.0633	2598	1.458e-05	0.2751	0.06334	0.04542	2598	NA	NA	NA	0	0	0	NA	NA	NA	0	0	0	1
16:56997233:G:A	["rs1864163"]	CETP	intron_variant	FALSE	rs3764261	CETP	0.26741	1.405e-05	-0.0951	0.0219	4753	0.03652	-0.06203	0.02965	0.28571	2597	3.441e-05	-0.1349	0.0325	0.24536	2156	0	NA	NA	NA	63.6	2.744	1	0.09764
6:161154450:G:A	["rs4252137"]	PLG	intron_variant	FALSE	rs12208357	LPA	0.0163831	1.406e-05	0.3258	0.075	4761	0.1016	0.3054	0.1865	0.00558	2598	5.914e-05	0.3297	0.08193	0.02936	2163	0	NA	NA	NA	0	0.014	1	0.905
21:35720535:G:C	["rs12482059"]	AP000320.7	intron_variant	FALSE	NA	NA	0.185987	1.406e-05	0.1101	0.0254	4710	0.0001106	0.1239	0.03199	0.2293	2597	0.03693	0.0868	0.04157	0.13275	2113	0	NA	NA	NA	0	0.5	1	0.4794
1:107934776:A:G	["rs188760218"]	NTNG1	intron_variant	FALSE	NA	NA	0.00134719	1.409e-05	-1.542	0.3551	2598	1.473e-05	-1.542	0.3551	0.00135	2598	NA	NA	NA	0	0	0	NA	NA	NA	0	0	0	1
12:70554009:C:T	["rs117828278"]	RP11-611E13.2	intron_variant	FALSE	NA	NA	0.00903931	1.409e-05	-0.4376	0.1008	4757	0.0005283	-0.7281	0.2098	0.00404	2598	0.002309	-0.3505	0.1149	0.01505	2159	0	NA	NA	NA	59.9	2.492	1	0.1144
2:180721781:A:C	["rs1480700"]	ZNF385B	intron_variant	FALSE	NA	NA	0.0817934	1.414e-05	-0.155	0.0357	4762	3.023e-05	-0.1839	0.04401	0.10373	2598	0.1035	-0.09936	0.061	0.05545	2164	0	NA	NA	NA	20.8	1.263	1	0.261
6:161177237:A:G	["rs783166"]	PLG	downstream_gene_variant	FALSE	rs12208357	LPA	0.0576196	1.417e-05	-0.1824	0.042	4764	0.5016	-0.06482	0.09645	0.02021	2598	7.202e-06	-0.2099	0.04667	0.10249	2166	0	NA	NA	NA	45.5	1.833	1	0.1757
12:62312543:G:A	["rs74808784"]	FAM19A2	intron_variant	FALSE	NA	NA	0.0769823	1.417e-05	-0.2155	0.0496	2598	1.465e-05	-0.2155	0.04964	0.07698	2598	NA	NA	NA	0	0	0	NA	NA	NA	0	0	0	1
12:62348382:C:T	["rs115932345"]	FAM19A2	intron_variant	FALSE	NA	NA	0.0769823	1.417e-05	-0.2155	0.0496	2598	1.465e-05	-0.2155	0.04964	0.07698	2598	NA	NA	NA	0	0	0	NA	NA	NA	0	0	0	1
3:69747441:A:G	["rs189922365"]	NA	intergenic_variant	FALSE	NA	NA	0.00115473	1.418e-05	-1.693	0.39	2598	1.461e-05	-1.693	0.39	0.00115	2598	NA	NA	NA	0	0	0	NA	NA	NA	0	0	0	1
12:43488065:C:T	["rs1167142"]	NA	intergenic_variant	FALSE	NA	NA	0.327945	1.42e-05	0.0901	0.0208	4763	0.005862	0.0801	0.02905	0.31755	2598	0.0007112	0.1005	0.02966	0.34042	2165	0	NA	NA	NA	0	0.241	1	0.6232
12:43499352:C:T	["rs1167083"]	NA	intergenic_variant	FALSE	NA	NA	0.335047	1.422e-05	0.0896	0.0207	4765	0.005684	0.07961	0.02876	0.33045	2598	0.0007339	0.1003	0.02967	0.34056	2167	0	NA	NA	NA	0	0.251	1	0.6166
7:65245911:A:G	null	RP11-479O9.2	intron_variant	FALSE	NA	NA	0.026001	1.423e-05	0.4092	0.0943	1923	NA	NA	NA	0	0	1.492e-05	0.4092	0.09428	0.026	1923	0	NA	NA	NA	0	0	0	1
5:134080359:A:G	["rs73297362"]	CAMLG	intron_variant	FALSE	NA	NA	0.0307321	1.425e-05	0.2536	0.0584	4767	1.495e-05	0.2572	0.05929	0.05504	2598	0.7041	0.1316	0.3466	0.00161	2169	0	NA	NA	NA	0	0.128	1	0.721
5:21945701:A:G	["rs188194651"]	CDH12	intron_variant	FALSE	NA	NA	0.0103926	1.426e-05	0.5568	0.1283	2598	1.474e-05	0.5568	0.1283	0.01039	2598	NA	NA	NA	0	0	0	NA	NA	NA	0	0	0	1
5:134079631:G:A	["rs77642959"]	CAMLG	intron_variant	FALSE	NA	NA	0.030745	1.426e-05	0.2536	0.0584	4765	1.495e-05	0.2572	0.05929	0.05504	2598	0.7044	0.1315	0.3466	0.00162	2167	0	NA	NA	NA	0	0.128	1	0.7207
16:56999328:C:T	["rs11508026"]	CETP	intron_variant	FALSE	rs3764261	CETP	0.260307	1.427e-05	0.1042	0.024	4754	0.6623	0.0209	0.04785	0.09565	2598	2.035e-06	0.1323	0.02777	0.45872	2156	0	NA	NA	NA	75.3	4.054	1	0.04405
6:49991756:T:G	["rs188061281"]	DEFB110	upstream_gene_variant	FALSE	NA	NA	0.0150115	1.428e-05	-0.4704	0.1084	2598	1.485e-05	-0.4704	0.1084	0.01501	2598	NA	NA	NA	0	0	0	NA	NA	NA	0	0	0	1
9:89773658:G:A	null	C9orf170	3_prime_UTR_variant	FALSE	NA	NA	0.00153965	1.436e-05	-1.531	0.3529	2598	1.492e-05	-1.531	0.3529	0.00154	2598	NA	NA	NA	0	0	0	NA	NA	NA	0	0	0	1
6:160668186:CCT:C	["rs3219195"]	SLC22A2	intron_variant	TRUE	rs12208357	LPA	0.111752	1.439e-05	0.134	0.0309	4765	0.02597	0.09579	0.04299	0.10931	2598	8.568e-05	0.1748	0.04442	0.11467	2167	0	NA	NA	NA	38.8	1.634	1	0.2012
10:133803909:A:G	["rs187621240"]	NA	intergenic_variant	FALSE	NA	NA	0.00981524	1.442e-05	0.5669	0.1307	2598	1.506e-05	0.5669	0.1307	0.00982	2598	NA	NA	NA	0	0	0	NA	NA	NA	0	0	0	1
7:16516435:C:T	["rs6956275"]	SOSTDC1	intron_variant	FALSE	NA	NA	0.301889	1.446e-05	-0.1021	0.0235	4765	1.964e-05	-0.1151	0.02691	0.48133	2598	0.2195	-0.05967	0.04858	0.08676	2167	0	NA	NA	NA	0	0.996	1	0.3182
4:841924:AGAG:A	null	GAK	downstream_gene_variant	TRUE	NA	NA	0.00192456	1.464e-05	1.334	0.3078	2598	1.522e-05	1.334	0.3078	0.00192	2598	NA	NA	NA	0	0	0	NA	NA	NA	0	0	0	1
3:65647214:T:C	["rs529816302"]	MAGI1	intron_variant	FALSE	NA	NA	0.00134719	1.465e-05	-1.542	0.3558	2598	1.519e-05	-1.542	0.3558	0.00135	2598	NA	NA	NA	0	0	0	NA	NA	NA	0	0	0	1
6:160592797:A:G	["rs75594693"]	SLC22A2	intron_variant	FALSE	rs12208357	LPA	0.0440724	1.468e-05	0.2779	0.0641	2598	1.527e-05	0.2779	0.06413	0.04407	2598	NA	NA	NA	0	0	0	NA	NA	NA	0	0	0	1
3:128279086:G:A	null	NA	intergenic_variant	FALSE	NA	NA	0.00138568	1.47e-05	1.608	0.3711	2165	NA	NA	NA	0	0	1.53e-05	1.608	0.3711	0.00139	2165	0	NA	NA	NA	0	0	0	1
21:23633734:C:A	null	AP000705.7	intron_variant	FALSE	NA	NA	0.0051963	1.472e-05	-0.8007	0.1848	2598	1.521e-05	-0.8007	0.1848	0.0052	2598	NA	NA	NA	0	0	0	NA	NA	NA	0	0	0	1
21:23637094:G:A	null	AP000705.7	intron_variant	FALSE	NA	NA	0.0051963	1.472e-05	-0.8007	0.1848	2598	1.521e-05	-0.8007	0.1848	0.0052	2598	NA	NA	NA	0	0	0	NA	NA	NA	0	0	0	1
6:160977375:A:G	null	LPA	intron_variant	FALSE	rs12208357	LPA	0.100588	1.475e-05	0.1432	0.0331	4762	0.01169	0.1952	0.07737	0.0306	2598	0.0003252	0.1316	0.03656	0.18461	2164	0	NA	NA	NA	0	0.552	1	0.4573
8:4321928:G:A	["rs143562912"]	CSMD1	intron_variant	FALSE	NA	NA	0.00154024	1.488e-05	-1.465	0.3383	2597	1.543e-05	-1.465	0.3383	0.00154	2597	NA	NA	NA	0	0	0	NA	NA	NA	0	0	0	1
8:4328553:T:C	null	CSMD1	intron_variant	FALSE	NA	NA	0.00153965	1.488e-05	-1.465	0.3383	2598	1.542e-05	-1.465	0.3383	0.00154	2598	NA	NA	NA	0	0	0	NA	NA	NA	0	0	0	1
3:79111124:G:A	["rs147759984"]	ROBO1	intron_variant	FALSE	NA	NA	0.00388411	1.491e-05	0.6574	0.1518	4763	0.268	0.3951	0.3566	0.00135	2598	2.095e-05	0.7155	0.1678	0.00693	2165	0	NA	NA	NA	0	0.661	1	0.4162
6:161481348:A:G	["rs2165939"]	MAP3K4	intron_variant	FALSE	rs12208357	LPA	0.109569	1.491e-05	0.1359	0.0314	4755	0.7667	-0.02044	0.0689	0.04176	2598	5.676e-07	0.1768	0.03525	0.19124	2157	0	NA	NA	NA	84.6	6.495	1	0.01082
17:13859501:A:G	["rs12943919"]	RP11-131K5.1	downstream_gene_variant	FALSE	NA	NA	0.462629	1.492e-05	-0.0888	0.0205	4763	0.002609	-0.0874	0.02901	0.30966	2598	0.001893	-0.09011	0.02897	0.35381	2165	0	NA	NA	NA	0	0.004	1	0.9473
15:97902057:G:A	["rs4366693"]	CTD-2147F2.1	intron_variant	FALSE	NA	NA	0.090642	1.494e-05	0.1442	0.0333	4766	9.743e-05	0.1976	0.05064	0.07102	2598	0.01934	0.1035	0.04422	0.11416	2168	0	NA	NA	NA	49	1.959	1	0.1616
16:78042989:G:A	["rs185956962"]	NA	intergenic_variant	FALSE	NA	NA	0.00703634	1.495e-05	-0.4964	0.1147	4761	0.001287	-0.456	0.1415	0.00905	2598	0.003397	-0.5738	0.1957	0.00462	2163	0	NA	NA	NA	0	0.238	1	0.6257
6:136246273:AAAG:A	null	PDE7B	intron_variant	TRUE	rs9376090	HBS1L	0.00211701	1.504e-05	1.388	0.3207	2598	1.558e-05	1.388	0.3207	0.00212	2598	NA	NA	NA	0	0	0	NA	NA	NA	0	0	0	1
6:72854283:A:G	["rs113431629"]	RIMS1	intron_variant	FALSE	NA	NA	0.00991561	1.505e-05	0.4077	0.0942	4740	0.05112	0.4524	0.2319	0.00327	2598	0.0001129	0.3989	0.1031	0.01797	2142	0	NA	NA	NA	0	0.044	1	0.833
3:79108085:C:T	["rs140685911"]	ROBO1	intron_variant	FALSE	NA	NA	0.00388329	1.51e-05	0.657	0.1518	4764	0.268	0.3951	0.3566	0.00135	2598	2.129e-05	0.715	0.1678	0.00693	2166	0	NA	NA	NA	0	0.659	1	0.417
4:26150534:TC:T	["rs199771039"]	NA	intergenic_variant	TRUE	rs10019888	C4orf52	0.018468	1.513e-05	0.302	0.0698	4765	0.12	0.2418	0.1555	0.00693	2598	5.057e-05	0.3172	0.07811	0.0323	2167	0	NA	NA	NA	0	0.188	1	0.6648
4:75178877:A:G	["rs144389167"]	EPGN	missense_variant	FALSE	rs182616603	MTHFD2L	0.00269438	1.513e-05	1.115	0.2577	2598	1.576e-05	1.115	0.2577	0.00269	2598	NA	NA	NA	0	0	0	NA	0	NA	0	0	0	1
6:148123163:G:A	["rs80118507"]	RP11-307P5.1	intron_variant	FALSE	NA	NA	0.033893	1.516e-05	0.2299	0.0531	4765	0.01195	0.4127	0.1641	0.00674	2598	0.000211	0.2085	0.05617	0.06645	2167	0	NA	NA	NA	27.9	1.386	1	0.2391
2:187717332:T:C	["rs3114921"]	ZSWIM2	upstream_gene_variant	FALSE	NA	NA	0.427702	1.517e-05	-0.0983	0.0227	4765	0.0007074	-0.1171	0.03455	0.20381	2598	0.00542	-0.08394	0.03015	0.30388	2167	0	NA	NA	NA	0	0.523	1	0.4696
2:80432403:G:GA	["rs199505266"]	CTNNA2	intron_variant	TRUE	NA	NA	0.00613811	1.52e-05	0.8072	0.1866	1955	NA	NA	NA	0	0	1.599e-05	0.8072	0.1866	0.00614	1955	0	NA	NA	NA	0	0	0	1
6:130930665:G:A	["rs144940447"]	NA	intergenic_variant	FALSE	NA	NA	0.00538876	1.522e-05	-0.7933	0.1834	2598	1.581e-05	-0.7933	0.1834	0.00539	2598	NA	NA	NA	0	0	0	NA	NA	NA	0	0	0	1
4:26143511:A:G	["rs148367056"]	NA	regulatory_region_variant	FALSE	rs10019888	C4orf52	0.0184602	1.525e-05	0.3019	0.0698	4767	0.12	0.2418	0.1555	0.00693	2598	5.107e-05	0.317	0.0781	0.03227	2169	0	NA	NA	NA	0	0.187	1	0.6656
21:33529132:C:G	["rs9975453"]	AP000261.1	downstream_gene_variant	FALSE	NA	NA	0.365473	1.525e-05	0.1211	0.028	2598	1.572e-05	0.1211	0.028	0.36547	2598	NA	NA	NA	0	0	0	NA	NA	NA	0	0	0	1
6:160616195:A:G	["rs115282263"]	SLC22A2	intron_variant	FALSE	rs12208357	LPA	0.0448422	1.526e-05	0.2755	0.0637	2598	1.583e-05	0.2755	0.0637	0.04484	2598	NA	NA	NA	0	0	0	NA	NA	NA	0	0	0	1
12:43468543:G:A	["rs1656511"]	NA	intergenic_variant	FALSE	NA	NA	0.329553	1.526e-05	0.0898	0.0208	4761	0.006541	0.07892	0.029	0.3189	2598	0.0006807	0.1012	0.02973	0.34235	2163	0	NA	NA	NA	0	0.288	1	0.5916
14:98776880:T:C	["rs9672140"]	NA	intergenic_variant	FALSE	NA	NA	0.0718909	1.526e-05	0.23	0.0532	2163	NA	NA	NA	0	0	1.6e-05	0.23	0.05318	0.07189	2163	0	NA	NA	NA	0	0	0	1
19:16560394:C:A	["rs73511172"]	EPS15L1	intron_variant	FALSE	NA	NA	0.151812	1.527e-05	-0.1161	0.0268	4746	0.001178	-0.1152	0.03547	0.16724	2598	0.004339	-0.1173	0.04107	0.13315	2148	0	NA	NA	E	0	0.001	1	0.9691
16:21944138:C:T	null	NA	regulatory_region_variant	FALSE	NA	NA	0.0034642	1.532e-05	-0.9863	0.2281	2598	1.596e-05	-0.9863	0.2281	0.00346	2598	NA	NA	NA	0	0	0	NA	NA	NA	0	0	0	1
16:21944801:G:A	null	NA	intergenic_variant	FALSE	NA	NA	0.0034642	1.532e-05	-0.9863	0.2281	2598	1.596e-05	-0.9863	0.2281	0.00346	2598	NA	NA	NA	0	0	0	NA	NA	NA	0	0	0	1
4:73513496:C:T	null	NA	intergenic_variant	FALSE	rs117087731	ADAMTS3	0.00134719	1.537e-05	1.626	0.3761	2598	1.605e-05	1.626	0.3761	0.00135	2598	NA	NA	NA	0	0	0	NA	NA	NA	0	0	0	1
5:164584753:C:T	["rs1421701"]	CTC-340A15.2	intron_variant	FALSE	NA	NA	0.414108	1.541e-05	-0.0848	0.0196	4756	0.001007	-0.08993	0.02732	0.41917	2598	0.004919	-0.07927	0.02816	0.40802	2158	0	NA	NA	NA	0	0.074	1	0.7859
19:14069411:G:A	["rs182145647"]	DCAF15	intron_variant	FALSE	NA	NA	0.00211701	1.541e-05	1.267	0.2931	2598	1.609e-05	1.267	0.2931	0.00212	2598	NA	NA	NA	0	0	0	NA	NA	NA	0	0	0	1
19:14115245:G:C	null	RFX1	intron_variant	FALSE	NA	NA	0.00211701	1.541e-05	1.267	0.2931	2598	1.609e-05	1.267	0.2931	0.00212	2598	NA	NA	NA	0	0	0	NA	NA	NA	0	0	0	1
19:14136362:G:A	["rs139199043"]	RLN3	upstream_gene_variant	FALSE	NA	NA	0.00211701	1.541e-05	1.267	0.2931	2598	1.609e-05	1.267	0.2931	0.00212	2598	NA	NA	NA	0	0	0	NA	NA	NA	0	0	0	1
6:161698258:C:T	["rs1321852"]	AGPAT4	upstream_gene_variant	FALSE	rs186696265	LPA	0.252728	1.542e-05	0.0985	0.0228	4766	0.002686	0.08827	0.02938	0.31216	2598	0.001619	0.1138	0.03606	0.1815	2168	0	NA	NA	NA	0	0.301	1	0.5831
1:8224147:A:G	["rs78872232"]	NA	intergenic_variant	FALSE	NA	NA	0.0244851	1.545e-05	0.2699	0.0624	4758	0.116	0.2762	0.1757	0.00597	2598	5.86e-05	0.269	0.06681	0.04676	2160	0	NA	NA	NA	0	0.001	1	0.9694
6:160808901:G:T	["rs7740824"]	SLC22A3	intron_variant	FALSE	rs12208357	LPA	0.142467	1.546e-05	0.1234	0.0285	4766	0.02653	0.13	0.05856	0.05735	2598	0.000212	0.1213	0.03269	0.24446	2168	0	NA	NA	NA	0	0.017	1	0.8968
14:55021637:A:ATTATTTATTTATTTATTTATTTATTTATTTAT	["rs144897778"]	NA	intergenic_variant	TRUE	NA	NA	0.00276753	1.546e-05	-1.141	0.264	2168	NA	NA	NA	0	0	1.62e-05	-1.141	0.264	0.00277	2168	0	NA	NA	NA	0	0	0	1
19:16520403:A:C	["rs10411344"]	EPS15L1	intron_variant	FALSE	NA	NA	0.132949	1.553e-05	-0.1225	0.0284	4765	0.002149	-0.1202	0.03913	0.13376	2598	0.002389	-0.1251	0.04115	0.13198	2167	0	NA	NA	NA	0	0.007	1	0.9312
19:24161870:T:G	["rs117985701"]	NA	intergenic_variant	FALSE	NA	NA	0.0166877	1.554e-05	0.3157	0.0731	4764	0.3504	0.3122	0.3342	0.00154	2598	2.552e-05	0.3159	0.07488	0.03486	2166	0	NA	NA	NA	0	0	1	0.9914
6:161389855:C:T	["rs9365238"]	RP3-428L16.1	intron_variant	FALSE	rs12208357	LPA	0.267059	1.558e-05	0.0948	0.0219	4763	0.3235	0.02905	0.02942	0.29657	2598	8.178e-08	0.1773	0.03295	0.23164	2165	0	NA	NA	NA	91.1	11.264	1	0.0007904
6:161362042:A:G	["rs12195619"]	RP3-428L16.1	intron_variant	FALSE	rs12208357	LPA	0.0419992	1.566e-05	0.2092	0.0484	4762	0.2395	0.123	0.1046	0.01732	2598	2.146e-05	0.2327	0.05464	0.07163	2164	0	NA	NA	NA	0	0.864	1	0.3526
8:95666722:C:T	["rs145009443"]	ESRP1	intron_variant	FALSE	NA	NA	0.00673595	1.569e-05	0.7044	0.1631	2598	1.633e-05	0.7044	0.1631	0.00674	2598	NA	NA	NA	0	0	0	NA	NA	NA	0	0	0	1
1:100072913:T:G	["rs559833078"]	NA	intergenic_variant	FALSE	NA	NA	0.00276625	1.573e-05	-1.14	0.264	2169	NA	NA	NA	0	0	1.641e-05	-1.14	0.264	0.00277	2169	0	NA	NA	NA	0	0	0	1
8:95697211:G:A	["rs111538649"]	ESRP1	intron_variant	FALSE	NA	NA	0.00404157	1.579e-05	0.8868	0.2054	2598	1.642e-05	0.8868	0.2054	0.00404	2598	NA	NA	NA	0	0	0	NA	NA	NA	0	0	0	1
8:95707914:G:C	["rs150715417"]	ESRP1	intron_variant	FALSE	NA	NA	0.00404157	1.579e-05	0.8868	0.2054	2598	1.642e-05	0.8868	0.2054	0.00404	2598	NA	NA	NA	0	0	0	NA	NA	NA	0	0	0	1
2:36845903:A:C	null	FEZ2	intron_variant	FALSE	NA	NA	0.00345781	1.581e-05	-1.021	0.2365	2169	NA	NA	NA	0	0	1.65e-05	-1.021	0.2365	0.00346	2169	0	NA	NA	NA	0	0	0	1
19:16552010:G:A	["rs2363121"]	CTD-2013N17.4	non_coding_transcript_exon_variant	FALSE	NA	NA	0.129987	1.581e-05	-0.1238	0.0287	4762	0.002226	-0.1207	0.03942	0.13183	2598	0.002353	-0.1273	0.0418	0.12777	2164	0	NA	NA	NA	0	0.013	1	0.9085
9:75316195:C:T	["rs72733032"]	TMC1	intron_variant	FALSE	NA	NA	0.0402938	1.586e-05	-0.2112	0.0489	4765	0.001282	-0.3929	0.1219	0.01232	2598	0.000981	-0.1763	0.05342	0.07383	2167	0	NA	NA	NA	62.2	2.649	1	0.1036
12:62314806:G:T	["rs75348867"]	FAM19A2	intron_variant	FALSE	NA	NA	0.0765974	1.588e-05	-0.2152	0.0499	2598	1.642e-05	-0.2152	0.04986	0.0766	2598	NA	NA	NA	0	0	0	NA	NA	NA	0	0	0	1
5:16971472:C:T	["rs562122263"]	NA	intergenic_variant	FALSE	NA	NA	0.0034642	1.589e-05	0.9616	0.2228	2598	1.643e-05	0.9616	0.2228	0.00346	2598	NA	NA	NA	0	0	0	NA	NA	NA	0	0	0	1
5:164579512:C:T	["rs6870031"]	CTC-340A15.2	intron_variant	FALSE	NA	NA	0.413409	1.592e-05	-0.0847	0.0196	4758	0.001225	-0.08846	0.02733	0.41801	2598	0.004261	-0.08069	0.0282	0.40787	2160	0	NA	NA	NA	0	0.039	1	0.8432
19:31773703:G:A	["rs187022132"]	TSHZ3	intron_variant	FALSE	NA	NA	0.00384911	1.592e-05	0.9244	0.2142	2598	1.65e-05	0.9244	0.2142	0.00385	2598	NA	NA	NA	0	0	0	NA	NA	NA	0	0	0	1
9:75319582:A:C	["rs57066655"]	TMC1	intron_variant	FALSE	NA	NA	0.0972514	1.595e-05	-0.1417	0.0328	4766	0.0005413	-0.1821	0.05256	0.07256	2598	0.00592	-0.1158	0.04204	0.12685	2168	0	NA	NA	NA	0	0.97	1	0.3246
12:47247484:A:G	["rs561931465"]	NA	intergenic_variant	FALSE	NA	NA	0.0017321	1.596e-05	-1.433	0.3321	2598	1.655e-05	-1.433	0.3321	0.00173	2598	NA	NA	NA	0	0	0	NA	NA	NA	0	0	0	1
12:47248606:G:A	["rs372313506"]	NA	intergenic_variant	FALSE	NA	NA	0.0017321	1.596e-05	-1.433	0.3321	2598	1.655e-05	-1.433	0.3321	0.00173	2598	NA	NA	NA	0	0	0	NA	NA	NA	0	0	0	1
16:86705929:G:A	["rs368926790"]	RP11-58A18.1	downstream_gene_variant	FALSE	NA	NA	0.0017321	1.597e-05	-1.351	0.3131	2598	1.645e-05	-1.351	0.3131	0.00173	2598	NA	NA	NA	0	0	0	NA	NA	NA	0	0	0	1
7:55998874:G:A	["rs532998578"]	MRPS17	intron_variant	FALSE	NA	NA	0.0017321	1.601e-05	-1.378	0.3194	2598	1.665e-05	-1.378	0.3194	0.00173	2598	NA	NA	NA	0	0	0	NA	NA	NA	0	0	0	1
16:81892957:A:T	["rs572100004"]	PLCG2	intron_variant	FALSE	rs2925979	CMIP	0.00115473	1.601e-05	1.919	0.4448	2598	1.67e-05	1.919	0.4448	0.00115	2598	NA	NA	NA	0	0	0	NA	NA	NA	0	0	0	1
16:81500862:G:T	["rs10871415"]	CMIP	intron_variant	FALSE	rs2925979	CMIP	0.253947	1.602e-05	-0.0965	0.0224	4751	9.563e-05	-0.1291	0.03305	0.20958	2598	0.02336	-0.06894	0.03038	0.30748	2153	0	NA	NA	NA	44.3	1.796	1	0.1802
6:160766334:C:T	["rs146184004"]	SLC22A3	upstream_gene_variant	FALSE	rs12208357	LPA	0.00944584	1.611e-05	0.4255	0.0986	4764	0.006579	0.4833	0.1777	0.00597	2598	0.0007646	0.3997	0.1186	0.01362	2166	0	NA	NA	NA	0	0.153	1	0.6956
6:135424548:G:A	["rs553958407"]	HBS1L	upstream_gene_variant	FALSE	rs9376090	HBS1L	0.00288684	1.617e-05	1.094	0.2537	2598	1.685e-05	1.094	0.2537	0.00289	2598	NA	NA	NA	0	0	0	NA	NA	NA	0	0	0	1
6:135431984:C:T	["rs575617554"]	NA	intergenic_variant	FALSE	rs9376090	HBS1L	0.00288684	1.617e-05	1.094	0.2537	2598	1.685e-05	1.094	0.2537	0.00289	2598	NA	NA	NA	0	0	0	NA	NA	NA	0	0	0	1
2:227407607:C:T	["rs114387032"]	NA	intergenic_variant	FALSE	rs2972146	IRS1	0.00230898	1.619e-05	-0.8816	0.2045	4764	0.1159	-0.4571	0.2907	0.00231	2598	6.899e-06	-1.297	0.2876	0.00231	2166	0	NA	NA	NA	76.3	4.219	1	0.03998
3:12346491:A:G	["rs113689940"]	PPARG	intron_variant	FALSE	rs2606736	ATG7	0.00808314	1.619e-05	0.6429	0.1491	2598	1.69e-05	0.6429	0.1491	0.00808	2598	NA	NA	NA	0	0	0	NA	NA	NA	0	0	0	1
3:12350604:C:G	["rs112200889"]	PPARG	intron_variant	FALSE	rs2606736	ATG7	0.00808314	1.619e-05	0.6429	0.1491	2598	1.69e-05	0.6429	0.1491	0.00808	2598	NA	NA	NA	0	0	0	NA	NA	NA	0	0	0	1
19:24603213:T:A	["rs80139729"]	NA	intergenic_variant	FALSE	NA	NA	0.0165932	1.619e-05	0.3158	0.0732	4761	0.8082	0.08683	0.3576	0.00135	2598	1.396e-05	0.3258	0.07482	0.03491	2163	0	NA	NA	NA	0	0.428	1	0.513
12:62331603:A:G	["rs114963056"]	FAM19A2	intron_variant	FALSE	NA	NA	0.0862202	1.622e-05	-0.2038	0.0473	2598	1.678e-05	-0.2038	0.04727	0.08622	2598	NA	NA	NA	0	0	0	NA	NA	NA	0	0	0	1
9:93919920:T:C	["rs190345261"]	RP11-305L7.3	intron_variant	FALSE	NA	NA	0.00115473	1.625e-05	1.777	0.4122	2598	1.693e-05	1.777	0.4122	0.00115	2598	NA	NA	NA	0	0	0	NA	NA	NA	0	0	0	1
14:46664296:G:T	["rs548346397"]	LINC00871	intron_variant	FALSE	NA	NA	0.00115473	1.628e-05	1.779	0.4127	2598	1.684e-05	1.779	0.4127	0.00115	2598	NA	NA	NA	0	0	0	NA	NA	NA	0	0	0	1
13:24667468:G:T	["rs112098521"]	RP11-307N16.6	intron_variant	FALSE	NA	NA	0.0288684	1.634e-05	-0.3447	0.08	2598	1.699e-05	-0.3447	0.07998	0.02887	2598	NA	NA	NA	0	0	0	NA	NA	NA	0	0	0	1
6:161390069:C:T	["rs12175972"]	RP3-428L16.1	intron_variant	FALSE	rs12208357	LPA	0.187605	1.636e-05	0.1069	0.0248	4752	0.6298	0.01812	0.03759	0.15031	2598	1.207e-07	0.1752	0.03299	0.23259	2154	0	NA	NA	NA	89.9	9.864	1	0.001685
17:49702929:C:T	["rs565645025"]	CA10	downstream_gene_variant	FALSE	NA	NA	0.0227185	1.636e-05	-0.3854	0.0894	2597	1.699e-05	-0.3854	0.08943	0.02272	2597	NA	NA	NA	0	0	0	NA	NA	NA	0	0	0	1
20:12718736:G:A	["rs6134655"]	NA	intergenic_variant	FALSE	rs364585	SPTLC3	0.0877101	1.64e-05	-0.1463	0.0339	4760	0.02286	-0.1219	0.05355	0.06524	2598	0.0002162	-0.1626	0.04388	0.11471	2162	0	NA	NA	NA	0	0.346	1	0.5566
6:160904193:G:A	["rs564701966"]	LPAL2	intron_variant	FALSE	rs12208357	LPA	0.00882724	1.649e-05	-0.4517	0.1049	4758	0.4723	-0.2451	0.341	0.00212	2589	1.817e-05	-0.4733	0.1102	0.01683	2169	0	NA	NA	NA	0	0.405	1	0.5243
1:100088505:AG:A	null	NA	intergenic_variant	TRUE	NA	NA	0.0027972	1.656e-05	-1.137	0.264	2145	NA	NA	NA	0	0	1.725e-05	-1.137	0.264	0.0028	2145	0	NA	NA	NA	0	0	0	1
19:16546969:G:A	["rs17642703"]	EPS15L1	intron_variant	FALSE	NA	NA	0.132557	1.657e-05	-0.1223	0.0284	4764	0.0022	-0.1203	0.03926	0.13299	2598	0.002493	-0.1246	0.04116	0.13204	2166	0	NA	NA	E	0	0.006	1	0.9397
2:34545727:G:A	["rs183397275"]	NA	intergenic_variant	FALSE	NA	NA	0.00269542	1.662e-05	1.092	0.2536	2597	1.711e-05	1.092	0.2536	0.0027	2597	NA	NA	NA	0	0	0	NA	NA	NA	0	0	0	1
6:160633512:C:T	["rs2481032"]	SLC22A2	downstream_gene_variant	FALSE	rs12208357	LPA	0.375236	1.662e-05	-0.0914	0.0212	4765	3.116e-05	-0.1098	0.02631	0.46863	2598	0.112	-0.05709	0.03591	0.18805	2167	0	NA	NA	NA	28.7	1.402	1	0.2364
2:60434330:G:A	["rs115300374"]	NA	intergenic_variant	FALSE	NA	NA	0.0329099	1.665e-05	0.3203	0.0744	2598	1.725e-05	0.3203	0.07439	0.03291	2598	NA	NA	NA	0	0	0	NA	NA	NA	0	0	0	1
11:121077849:C:A	["rs59976776"]	NA	regulatory_region_variant	FALSE	NA	NA	0.136066	1.666e-05	0.1705	0.0396	2598	1.733e-05	0.1705	0.0396	0.13607	2598	NA	NA	NA	0	0	0	NA	NA	NA	0	0	0	1
16:57000938:G:A	["rs118146573"]	CETP	intron_variant	FALSE	rs3764261	CETP	0.0637224	1.667e-05	-0.1675	0.0389	4755	0.3962	-0.06163	0.07262	0.03483	2598	5.378e-06	-0.2102	0.04609	0.09852	2157	0	NA	NA	NA	66.5	2.984	1	0.08411
6:161089817:G:A	null	RP1-81D8.4	intron_variant	FALSE	rs12208357	LPA	0.224386	1.668e-05	0.1481	0.0344	2157	NA	NA	NA	0	0	1.741e-05	0.1481	0.0344	0.22439	2157	0	NA	NA	NA	0	0	0	1
14:104469743:C:G	null	TDRD9	intron_variant	FALSE	rs4983559	ZBTB42	0.00153965	1.67e-05	1.468	0.341	2598	1.735e-05	1.468	0.341	0.00154	2598	NA	NA	NA	0	0	0	NA	NA	NA	0	0	0	1
6:161181271:A:G	["rs1084657"]	NA	intergenic_variant	FALSE	rs12208357	LPA	0.0575955	1.673e-05	-0.1808	0.042	4766	0.5016	-0.06482	0.09645	0.02021	2598	8.74e-06	-0.2079	0.04665	0.1024	2168	0	NA	NA	NA	43.9	1.783	1	0.1817
19:16569913:A:C	["rs10411785"]	EPS15L1	intron_variant	FALSE	NA	NA	0.136402	1.674e-05	-0.1208	0.0281	4758	0.002652	-0.1157	0.03846	0.13953	2598	0.002054	-0.1267	0.04107	0.13264	2160	0	NA	NA	NA	0	0.038	1	0.845
10:124989004:G:T	["rs141465799"]	NA	intergenic_variant	FALSE	NA	NA	0.00481139	1.677e-05	0.8436	0.196	2598	1.732e-05	0.8436	0.196	0.00481	2598	NA	NA	NA	0	0	0	NA	NA	NA	0	0	0	1
14:96332096:A:G	["rs542190736"]	RP11-185P18.2	intron_variant	FALSE	NA	NA	0.0017321	1.677e-05	-1.413	0.3283	2598	1.743e-05	-1.413	0.3283	0.00173	2598	NA	NA	NA	0	0	0	NA	NA	NA	0	0	0	1
20:42937483:G:C	["rs11698289"]	FITM2	intron_variant	FALSE	rs1800961	HNF4A	0.00557308	1.678e-05	-0.5265	0.1223	4755	0.004792	-0.9327	0.3304	0.00154	2598	0.0004619	-0.462	0.1317	0.01043	2157	0	NA	NA	NA	42.9	1.751	1	0.1857
6:161151711:C:A	["rs181178361"]	PLG	intron_variant	FALSE	rs12208357	LPA	0.0111624	1.682e-05	0.5474	0.1272	2598	1.753e-05	0.5474	0.1272	0.01116	2598	NA	NA	NA	0	0	0	NA	NA	NA	0	0	0	1
11:121087827:T:G	["rs9804560"]	NA	intergenic_variant	FALSE	NA	NA	0.127021	1.684e-05	0.176	0.0409	2598	1.738e-05	0.176	0.0409	0.12702	2598	NA	NA	NA	0	0	0	NA	NA	NA	0	0	0	1
22:32021350:A:G	["rs66666267"]	PISD	intron_variant	FALSE	NA	NA	0.0761075	1.685e-05	-0.1574	0.0366	4763	6.075e-05	-0.1861	0.04634	0.08891	2598	0.06521	-0.11	0.05963	0.06074	2165	0	NA	NA	NA	1.5	1.015	1	0.3136
22:17587701:G:A	["rs570479303"]	IL17RA	intron_variant	FALSE	NA	NA	0.00789069	1.686e-05	0.6579	0.1529	2598	1.758e-05	0.6579	0.1529	0.00789	2598	NA	NA	NA	0	0	0	NA	NA	NA	0	0	0	1
8:85095166:G:A	["rs142924234"]	RALYL	upstream_gene_variant	FALSE	NA	NA	0.00750577	1.687e-05	-0.6738	0.1566	2598	1.741e-05	-0.6738	0.1566	0.00751	2598	NA	NA	NA	0	0	0	NA	NA	P	0	0	0	1
16:21747722:T:C	null	OTOA	intron_variant	FALSE	NA	NA	0.00365666	1.691e-05	-0.9538	0.2217	2598	1.76e-05	-0.9538	0.2217	0.00366	2598	NA	NA	NA	0	0	0	NA	NA	NA	0	0	0	1
19:24078687:GT:G	["rs543810793"]	NA	regulatory_region_variant	TRUE	NA	NA	0.016835	1.692e-05	0.3136	0.0729	4752	0.3504	0.3122	0.3342	0.00154	2598	2.779e-05	0.3137	0.0747	0.03528	2154	0	NA	NA	NA	0	0	1	0.9965
1:95540671:C:CA	["rs61564454"]	ALG14	upstream_gene_variant	TRUE	NA	NA	0.00808688	1.698e-05	0.668	0.1553	2164	NA	NA	NA	0	0	1.773e-05	0.668	0.1553	0.00809	2164	0	NA	NA	NA	0	0	0	1
8:10876759:C:A	["rs4538833"]	XKR6	intron_variant	FALSE	rs11776767	PINX1	0.300546	1.714e-05	0.0908	0.0211	4758	0.0002138	0.1079	0.02911	0.30947	2598	0.01938	0.07176	0.03067	0.28981	2160	0	NA	NA	NA	0	0.73	1	0.3927
12:43480394:T:C	["rs1167077"]	NA	intergenic_variant	FALSE	NA	NA	0.327347	1.716e-05	0.0894	0.0208	4761	0.005825	0.08017	0.02905	0.31755	2598	0.0008908	0.09909	0.02978	0.33911	2163	0	NA	NA	NA	0	0.207	1	0.6493
9:8508585:AAG:A	["rs111736722"]	PTPRD	intron_variant	TRUE	NA	NA	0.212007	1.722e-05	-0.1044	0.0243	4764	0.0004603	-0.107	0.0305	0.27329	2598	0.01296	-0.09996	0.04019	0.1385	2166	0	NA	NA	NA	0	0.019	1	0.889
6:161380108:A:G	["rs62438065"]	RP3-428L16.1	intron_variant	FALSE	rs12208357	LPA	0.018157	1.723e-05	-0.31	0.0721	4764	0.2221	0.3004	0.246	0.00289	2598	1.199e-06	-0.3674	0.07544	0.03647	2166	0	NA	NA	NA	85.2	6.736	1	0.00945
16:11911256:C:T	["rs3971912"]	BCAR4	downstream_gene_variant	FALSE	rs7188861	RMI2	0.302379	1.73e-05	0.0905	0.0211	4749	0.0001503	0.1074	0.02828	0.33911	2598	0.02786	0.06948	0.03157	0.25802	2151	0	NA	NA	NA	0	0.8	1	0.371
2:119747723:G:C	["rs551164809"]	MARCO	intron_variant	FALSE	rs10490626	INSIG2	0.00153965	1.742e-05	-1.604	0.3734	2598	1.804e-05	-1.604	0.3734	0.00154	2598	NA	NA	NA	0	0	0	NA	NA	NA	0	0	0	1
6:161638914:GGTTTGTTCT:G	["rs3837009"]	AGPAT4	intron_variant	TRUE	rs186696265	LPA	0.39519	1.747e-05	0.0876	0.0204	4761	0.1212	0.0457	0.02948	0.29754	2598	8.393e-06	0.1262	0.02827	0.48752	2163	0	NA	NA	NA	74.3	3.884	1	0.04874
14:98811219:A:AGGATCACTTGAGCCTGG	["rs201842794"]	NA	intergenic_variant	TRUE	NA	NA	0.0716273	1.751e-05	0.2295	0.0534	2157	NA	NA	NA	0	0	1.823e-05	0.2295	0.05344	0.07163	2157	0	NA	NA	NA	0	0	0	1
4:144953760:A:G	["rs573669240"]	RP11-673E1.4	intron_variant	FALSE	NA	NA	0.00134719	1.761e-05	-1.564	0.3643	2598	1.818e-05	-1.564	0.3643	0.00135	2598	NA	NA	NA	0	0	0	NA	NA	NA	0	0	0	1
7:48308540:A:G	["rs201818612"]	ABCA13	intron_variant	FALSE	NA	NA	0.00789069	1.764e-05	0.6435	0.1499	2598	1.824e-05	0.6435	0.1499	0.00789	2598	NA	NA	NA	0	0	0	NA	NA	NA	0	0	0	1
22:17214008:C:T	["rs2845345"]	NA	intergenic_variant	FALSE	NA	NA	0.113245	1.766e-05	-0.1343	0.0313	4764	0.06955	-0.1471	0.08101	0.02829	2598	0.0001014	-0.1321	0.03393	0.21514	2166	0	NA	NA	NA	0	0.029	1	0.8644
6:160375345:G:C	["rs6455677"]	NA	intergenic_variant	FALSE	rs12208357	LPA	0.451735	1.771e-05	0.0849	0.0198	4755	0.00016	0.1009	0.02668	0.49788	2598	0.02675	0.0654	0.0295	0.39615	2157	0	NA	NA	NA	0	0.797	1	0.3721
15:29612806:A:G	["rs78617261"]	FAM189A1	intron_variant	FALSE	NA	NA	0.10279	1.775e-05	0.1384	0.0322	4767	8.711e-05	0.1554	0.03954	0.13145	2598	0.0606	0.1046	0.05573	0.06846	2169	0	NA	NA	NA	0	0.553	1	0.4572
1:9722195:C:A	["rs565155498"]	PIK3CD	intron_variant	FALSE	NA	NA	0.0017321	1.788e-05	1.347	0.314	2598	1.854e-05	1.347	0.314	0.00173	2598	NA	NA	NA	0	0	0	NA	NA	NA	0	0	0	1
1:9733599:A:G	null	PIK3CD	intron_variant	FALSE	NA	NA	0.0017321	1.788e-05	1.347	0.314	2598	1.854e-05	1.347	0.314	0.00173	2598	NA	NA	NA	0	0	0	NA	NA	NA	0	0	0	1
11:116521988:T:C	["rs491022"]	AP000770.1	intron_variant	FALSE	rs964184	APOA1	0.0699536	1.791e-05	-0.165	0.0385	4746	0.1034	-0.1663	0.1021	0.01848	2597	7.499e-05	-0.1648	0.04153	0.13215	2149	0	NA	NA	NA	0	0	1	0.9891
10:93708632:G:T	["rs4933704"]	BTAF1	intron_variant	FALSE	NA	NA	0.113164	1.795e-05	0.1846	0.043	2598	1.855e-05	0.1846	0.04304	0.11316	2598	NA	NA	NA	0	0	0	NA	NA	NA	0	0	0	1
2:199733658:C:G	["rs112096941"]	NA	intergenic_variant	FALSE	NA	NA	0.162625	1.799e-05	-0.1552	0.0362	2598	1.868e-05	-0.1552	0.03619	0.16263	2598	NA	NA	NA	0	0	0	NA	NA	NA	0	0	0	1
17:50573802:G:A	["rs9674699"]	RP11-429O1.1	intron_variant	FALSE	NA	NA	0.00481139	1.8e-05	-0.8461	0.1973	2598	1.868e-05	-0.8461	0.1973	0.00481	2598	NA	NA	NA	0	0	0	NA	NA	NA	0	0	0	1
17:50692145:G:T	["rs74352303"]	NA	intergenic_variant	FALSE	NA	NA	0.00481139	1.8e-05	-0.8461	0.1973	2598	1.868e-05	-0.8461	0.1973	0.00481	2598	NA	NA	NA	0	0	0	NA	NA	NA	0	0	0	1
17:50774216:C:T	["rs116775626"]	NA	intergenic_variant	FALSE	NA	NA	0.00481139	1.8e-05	-0.8461	0.1973	2598	1.868e-05	-0.8461	0.1973	0.00481	2598	NA	NA	NA	0	0	0	NA	NA	NA	0	0	0	1
17:50789347:C:G	["rs79131078"]	NA	intergenic_variant	FALSE	NA	NA	0.00481139	1.8e-05	-0.8461	0.1973	2598	1.868e-05	-0.8461	0.1973	0.00481	2598	NA	NA	NA	0	0	0	NA	NA	NA	0	0	0	1
17:50814512:A:G	["rs114098689"]	NA	intergenic_variant	FALSE	NA	NA	0.00481139	1.8e-05	-0.8461	0.1973	2598	1.868e-05	-0.8461	0.1973	0.00481	2598	NA	NA	NA	0	0	0	NA	NA	NA	0	0	0	1
17:50878109:T:G	["rs115558994"]	NA	intergenic_variant	FALSE	NA	NA	0.00481139	1.8e-05	-0.8461	0.1973	2598	1.868e-05	-0.8461	0.1973	0.00481	2598	NA	NA	NA	0	0	0	NA	NA	NA	0	0	0	1
21:31832045:A:G	["rs149457935"]	NA	intergenic_variant	FALSE	NA	NA	0.00322878	1.802e-05	-1.045	0.2437	2168	NA	NA	NA	0	0	1.874e-05	-1.045	0.2437	0.00323	2168	0	NA	NA	NA	0	0	0	1
21:31913148:C:T	["rs186202447"]	KRTAP19-11P	upstream_gene_variant	FALSE	NA	NA	0.00323176	1.802e-05	-1.045	0.2437	2166	NA	NA	NA	0	0	1.871e-05	-1.045	0.2437	0.00323	2166	0	NA	NA	NA	0	0	0	1
21:32181360:C:T	["rs185283524"]	KRTAP8-3P	upstream_gene_variant	FALSE	NA	NA	0.00322878	1.802e-05	-1.045	0.2437	2168	NA	NA	NA	0	0	1.881e-05	-1.045	0.2437	0.00323	2168	0	NA	NA	NA	0	0	0	1
2:127178855:C:T	null	NA	intergenic_variant	FALSE	NA	NA	0.00153965	1.803e-05	1.659	0.3869	2598	1.868e-05	1.659	0.3869	0.00154	2598	NA	NA	NA	0	0	0	NA	NA	NA	0	0	0	1
2:127284993:A:G	["rs142433312"]	NA	intergenic_variant	FALSE	NA	NA	0.00153965	1.803e-05	1.659	0.3869	2598	1.868e-05	1.659	0.3869	0.00154	2598	NA	NA	NA	0	0	0	NA	NA	NA	0	0	0	1
3:40885471:C:T	["rs529197757"]	RP11-761N21.1	intron_variant	FALSE	NA	NA	0.00269438	1.803e-05	-1.072	0.25	2598	1.872e-05	-1.072	0.25	0.00269	2598	NA	NA	NA	0	0	0	NA	NA	E	0	0	0	1
3:40894095:A:G	["rs554623741"]	RP11-761N21.1	intron_variant	FALSE	NA	NA	0.00269438	1.803e-05	-1.072	0.25	2598	1.872e-05	-1.072	0.25	0.00269	2598	NA	NA	NA	0	0	0	NA	NA	NA	0	0	0	1
6:35479876:C:G	["rs2273003"]	TULP1	intron_variant	FALSE	rs2814982	C6orf106	0.203055	1.808e-05	0.103	0.024	4713	0.001277	0.115	0.03565	0.17499	2583	0.004268	0.09308	0.03254	0.23709	2130	0	NA	NA	NA	0	0.206	1	0.6497
5:164588083:G:T	["rs9314055"]	CTC-340A15.2	intron_variant	FALSE	NA	NA	0.413989	1.81e-05	-0.0841	0.0196	4761	0.0009315	-0.09056	0.02732	0.41878	2598	0.006193	-0.07716	0.02816	0.40823	2163	0	NA	NA	NA	0	0.117	1	0.7327
2:231844301:T:A	["rs112565824"]	SPATA3-AS1	downstream_gene_variant	FALSE	NA	NA	0.0858353	1.814e-05	0.2052	0.0479	2598	1.88e-05	0.2052	0.04787	0.08584	2598	NA	NA	NA	0	0	0	NA	NA	NA	0	0	0	1
5:31684760:A:G	["rs62349125"]	PDZD2	intron_variant	FALSE	NA	NA	0.149506	1.814e-05	-0.1169	0.0273	4759	0.01513	-0.119	0.04896	0.07968	2598	0.0004214	-0.1159	0.03282	0.23346	2161	0	NA	NA	NA	0	0.003	1	0.9581
1:104759473:G:A	null	NA	intergenic_variant	FALSE	NA	NA	0.00253807	1.817e-05	-1.177	0.2746	2167	NA	NA	NA	0	0	1.917e-05	-1.177	0.2746	0.00254	2167	0	NA	NA	NA	0	0	0	1
9:117236588:A:G	null	DFNB31	intron_variant	FALSE	NA	NA	0.0017321	1.822e-05	1.536	0.3584	2598	1.878e-05	1.536	0.3584	0.00173	2598	NA	NA	NA	0	0	0	NA	NA	NA	0	0	0	1
15:90248431:T:C	["rs532330333"]	RP11-300G22.2	intron_variant	FALSE	NA	NA	0.00115473	1.822e-05	1.641	0.3829	2598	1.895e-05	1.641	0.3829	0.00115	2598	NA	NA	NA	0	0	0	NA	NA	NA	0	0	0	1
20:60325414:A:T	null	RP11-429E11.2	intron_variant	FALSE	NA	NA	0.00153965	1.822e-05	-1.482	0.3458	2598	1.883e-05	-1.482	0.3458	0.00154	2598	NA	NA	NA	0	0	0	NA	NA	NA	0	0	0	1
20:60336096:C:T	["rs184118506"]	CDH4	intron_variant	FALSE	NA	NA	0.00153965	1.822e-05	-1.482	0.3458	2598	1.883e-05	-1.482	0.3458	0.00154	2598	NA	NA	NA	0	0	0	NA	NA	NA	0	0	0	1
6:160770220:G:A	["rs3004079"]	SLC22A3	intron_variant	FALSE	rs12208357	LPA	0.0406257	1.825e-05	-0.2125	0.0496	4763	0.08504	-0.2167	0.1258	0.01212	2598	8.955e-05	-0.2117	0.05395	0.07483	2165	0	NA	NA	P	0	0.001	1	0.9709
14:33851374:C:G	["rs1315152"]	NPAS3	intron_variant	FALSE	NA	NA	0.427475	1.825e-05	0.0869	0.0203	4757	0.006842	0.07937	0.02932	0.27983	2598	0.0008492	0.09371	0.02805	0.39486	2159	0	NA	NA	NA	0	0.125	1	0.7238
6:161376759:A:G	["rs62438064"]	RP3-428L16.1	intron_variant	FALSE	rs12208357	LPA	0.0181646	1.83e-05	-0.3091	0.0721	4762	0.2221	0.3004	0.246	0.00289	2598	1.287e-06	-0.3664	0.07545	0.03651	2164	0	NA	NA	NA	85.1	6.715	1	0.009558
12:10851658:G:A	["rs2166066"]	YBX3	downstream_gene_variant	FALSE	NA	NA	0.0298712	1.833e-05	-0.2366	0.0552	4737	0.05032	-0.1813	0.09257	0.02156	2598	0.0001068	-0.2672	0.06882	0.03997	2139	0	NA	NA	NA	0	0.555	1	0.4565
16:65540963:A:C	["rs75329194"]	LINC00922	intron_variant	FALSE	NA	NA	0.0865728	1.837e-05	-0.1538	0.0359	4759	1.634e-05	-0.1625	0.03764	0.14704	2598	0.5812	-0.06603	0.1197	0.01388	2161	0	NA	NA	NA	0	0.591	1	0.442
16:53763805:TA:T	null	FTO	intron_variant	TRUE	rs1121980	FTO	0.00211701	1.838e-05	1.253	0.2925	2598	1.899e-05	1.253	0.2925	0.00212	2598	NA	NA	NA	0	0	0	NA	NA	NA	0	0	0	1
16:53766066:TTC:T	null	FTO	intron_variant	TRUE	rs1121980	FTO	0.00211783	1.838e-05	1.253	0.2925	2597	1.893e-05	1.253	0.2925	0.00212	2597	NA	NA	NA	0	0	0	NA	NA	NA	0	0	0	1
16:53769601:T:C	["rs183198078"]	FTO	intron_variant	FALSE	rs1121980	FTO	0.00211701	1.838e-05	1.253	0.2925	2598	1.899e-05	1.253	0.2925	0.00212	2598	NA	NA	NA	0	0	0	NA	NA	NA	0	0	0	1
16:53784876:T:C	["rs142598376"]	FTO	intron_variant	FALSE	rs1121980	FTO	0.00211701	1.838e-05	1.253	0.2925	2598	1.899e-05	1.253	0.2925	0.00212	2598	NA	NA	NA	0	0	0	NA	NA	NA	0	0	0	1
16:53785938:C:G	["rs141846297"]	FTO	intron_variant	FALSE	rs1121980	FTO	0.00211701	1.838e-05	1.253	0.2925	2598	1.899e-05	1.253	0.2925	0.00212	2598	NA	NA	NA	0	0	0	NA	NA	NA	0	0	0	1
16:53789096:C:G	["rs147781301"]	FTO	intron_variant	FALSE	rs1121980	FTO	0.00211701	1.838e-05	1.253	0.2925	2598	1.899e-05	1.253	0.2925	0.00212	2598	NA	NA	NA	0	0	0	NA	NA	NA	0	0	0	1
6:160822675:A:G	["rs3105751"]	SLC22A3	intron_variant	FALSE	rs12208357	LPA	0.139093	1.839e-05	0.1231	0.0287	4763	0.03191	0.1283	0.05974	0.05523	2598	0.0002153	0.1215	0.03277	0.23972	2165	0	NA	NA	NA	0	0.01	1	0.9205
1:26174351:G:A	["rs558473138"]	AUNIP	intron_variant	FALSE	rs12748152	HDGF	0.00365666	1.842e-05	-0.9723	0.227	2598	1.907e-05	-0.9723	0.227	0.00366	2598	NA	NA	NA	0	0	0	NA	NA	NA	0	0	0	1
1:26177954:T:A	["rs557197465"]	AUNIP	intron_variant	FALSE	rs12748152	HDGF	0.00365666	1.842e-05	-0.9723	0.227	2598	1.907e-05	-0.9723	0.227	0.00366	2598	NA	NA	NA	0	0	0	NA	NA	NA	0	0	0	1
16:55676838:C:T	["rs185467084"]	NA	regulatory_region_variant	FALSE	NA	NA	0.00277136	1.848e-05	1.125	0.2627	2165	NA	NA	NA	0	0	1.927e-05	1.125	0.2627	0.00277	2165	0	NA	NA	NA	0	0	0	1
18:58948354:C:A	["rs181226933"]	NA	intergenic_variant	FALSE	NA	NA	0.00115473	1.859e-05	1.763	0.4118	2598	1.931e-05	1.763	0.4118	0.00115	2598	NA	NA	NA	0	0	0	NA	NA	NA	0	0	0	1
16:55625177:T:C	["rs567001740"]	LPCAT2	downstream_gene_variant	FALSE	NA	NA	0.00276753	1.862e-05	1.125	0.2628	2168	NA	NA	NA	0	0	1.931e-05	1.125	0.2628	0.00277	2168	0	NA	NA	NA	0	0	0	1
16:55668992:G:A	["rs549430141"]	NA	intergenic_variant	FALSE	NA	NA	0.0027688	1.862e-05	1.125	0.2628	2167	NA	NA	NA	0	0	1.923e-05	1.125	0.2628	0.00277	2167	0	NA	NA	NA	0	0	0	1
7:45650927:C:T	["rs576192088"]	ADCY1	intron_variant	FALSE	NA	NA	0.00153965	1.863e-05	1.461	0.3413	2598	1.93e-05	1.461	0.3413	0.00154	2598	NA	NA	NA	0	0	0	NA	NA	NA	0	0	0	1
3:65437600:G:T	["rs574890116"]	MAGI1	intron_variant	FALSE	NA	NA	0.00115473	1.868e-05	-1.647	0.3848	2598	1.926e-05	-1.647	0.3848	0.00115	2598	NA	NA	NA	0	0	0	NA	NA	NA	0	0	0	1
6:161387409:T:C	["rs653943"]	RP3-428L16.1	intron_variant	FALSE	rs12208357	LPA	0.35057	1.871e-05	0.0866	0.0202	4651	0.1074	0.04629	0.02875	0.30805	2597	9.963e-06	0.1262	0.02849	0.40433	2054	0	NA	NA	NA	74.3	3.898	1	0.04835
11:128153886:C:T	["rs79072760"]	NA	intergenic_variant	FALSE	NA	NA	0.00904542	1.875e-05	-0.5944	0.1389	2598	1.943e-05	-0.5944	0.1389	0.00905	2598	NA	NA	NA	0	0	0	NA	NA	NA	0	0	0	1
8:138130767:A:G	["rs115286097"]	NA	intergenic_variant	FALSE	NA	NA	0.00692841	1.877e-05	0.6855	0.1602	2598	1.944e-05	0.6855	0.1602	0.00693	2598	NA	NA	NA	0	0	0	NA	NA	NA	0	0	0	1
4:134076242:G:A	["rs371252874"]	PCDH10	intron_variant	FALSE	NA	NA	0.00153965	1.881e-05	1.456	0.3403	2598	1.943e-05	1.456	0.3403	0.00154	2598	NA	NA	NA	0	0	0	NA	NA	NA	0	0	0	1
4:134098866:GT:G	null	PCDH10	intron_variant	TRUE	NA	NA	0.00153965	1.881e-05	1.456	0.3403	2598	1.943e-05	1.456	0.3403	0.00154	2598	NA	NA	NA	0	0	0	NA	NA	NA	0	0	0	1
4:134105655:G:A	null	PCDH10	intron_variant	FALSE	NA	NA	0.00153965	1.881e-05	1.456	0.3403	2598	1.943e-05	1.456	0.3403	0.00154	2598	NA	NA	NA	0	0	0	NA	NA	NA	0	0	0	1
9:21686016:T:A	["rs77334429"]	NA	intergenic_variant	FALSE	NA	NA	0.0140493	1.882e-05	-0.4779	0.1117	2598	1.95e-05	-0.4779	0.1117	0.01405	2598	NA	NA	NA	0	0	0	NA	NA	NA	0	0	0	1
11:116522961:C:T	["rs499563"]	AP000770.1	intron_variant	FALSE	rs964184	APOA1	0.068306	1.884e-05	-0.1658	0.0388	4758	0.1718	-0.1451	0.1062	0.01713	2598	5.069e-05	-0.169	0.04163	0.12986	2160	0	NA	NA	NA	0	0.044	1	0.834
16:77230174:A:G	["rs79292017"]	MON1B	intron_variant	FALSE	NA	NA	0.0643818	1.884e-05	0.1711	0.04	4683	0.01002	0.2708	0.1051	0.01655	2598	0.0003695	0.1542	0.04324	0.12398	2085	0	NA	NA	NA	5	1.053	1	0.3049
6:160635258:G:A	["rs2619264"]	SLC22A2	downstream_gene_variant	FALSE	rs12208357	LPA	0.374764	1.888e-05	-0.0908	0.0212	4763	3.962e-05	-0.1084	0.02634	0.46917	2595	0.1049	-0.05824	0.0359	0.18796	2168	0	NA	NA	NA	21.2	1.269	1	0.2599
2:176984363:G:A	["rs540598489"]	HOXD10	3_prime_UTR_variant	FALSE	NA	NA	0.0026975	1.894e-05	1.124	0.2628	2595	1.958e-05	1.124	0.2628	0.0027	2595	NA	NA	NA	0	0	0	NA	NA	NA	0	0	0	1
17:50835807:G:A	["rs7221279"]	NA	intergenic_variant	FALSE	NA	NA	0.00538876	1.895e-05	-0.7955	0.186	2598	1.973e-05	-0.7955	0.186	0.00539	2598	NA	NA	NA	0	0	0	NA	NA	NA	0	0	0	1
22:17214669:C:T	["rs2845347"]	NA	intergenic_variant	FALSE	NA	NA	0.113698	1.902e-05	-0.1334	0.0312	4767	0.06955	-0.1471	0.08101	0.02829	2598	0.0001094	-0.131	0.0338	0.216	2169	0	NA	NA	NA	0	0.034	1	0.8545
21:31849242:C:G	["rs191191970"]	KRTAP19-1	downstream_gene_variant	FALSE	NA	NA	0.00325128	1.905e-05	-1.042	0.2437	2153	NA	NA	NA	0	0	1.991e-05	-1.042	0.2437	0.00325	2153	0	NA	NA	NA	0	0	0	1
3:182261350:A:G	["rs146796792"]	NA	intergenic_variant	FALSE	NA	NA	0.00789069	1.907e-05	-0.6409	0.1499	2598	1.97e-05	-0.6409	0.1499	0.00789	2598	NA	NA	NA	0	0	0	NA	NA	NA	0	0	0	1
4:101342835:G:A	null	EMCN	intron_variant	FALSE	NA	NA	0.0025369	1.908e-05	1.18	0.276	2168	NA	NA	NA	0	0	1.981e-05	1.18	0.276	0.00254	2168	0	NA	NA	NA	0	0	0	1
3:2734792:C:T	["rs965395"]	CNTN4	intron_variant	FALSE	NA	NA	0.0762125	1.911e-05	-0.2129	0.0498	2598	1.981e-05	-0.2129	0.0498	0.07621	2598	NA	NA	NA	0	0	0	NA	NA	NA	0	0	0	1
2:18686179:T:C	null	NA	intergenic_variant	FALSE	NA	NA	0.00138376	1.915e-05	1.597	0.3736	2168	NA	NA	NA	0	0	1.994e-05	1.597	0.3736	0.00138	2168	0	NA	NA	NA	0	0	0	1
9:75440140:A:T	["rs72733095"]	TMC1	intron_variant	FALSE	NA	NA	0.0884575	1.918e-05	-0.1466	0.0343	4765	0.0005913	-0.1919	0.05578	0.06274	2598	0.006262	-0.1191	0.04351	0.11929	2167	0	NA	NA	NA	5.6	1.059	1	0.3034
6:160860430:C:T	["rs2504927"]	SLC22A3	intron_variant	FALSE	rs12208357	LPA	0.452761	1.92e-05	-0.0841	0.0197	4763	0.0003857	-0.09582	0.02696	0.43976	2598	0.01411	-0.07081	0.02882	0.46836	2165	0	NA	NA	NA	0	0.402	1	0.5263
8:95704067:T:C	["rs145096669"]	ESRP1	intron_variant	FALSE	NA	NA	0.00423403	1.923e-05	0.859	0.201	2598	1.988e-05	0.859	0.201	0.00423	2598	NA	NA	NA	0	0	0	NA	NA	NA	0	0	0	1
1:57105308:T:G	["rs115939287"]	PPAP2B	intron_variant	FALSE	NA	NA	0.0200378	1.924e-05	0.2928	0.0685	4766	0.02452	0.3653	0.1624	0.00693	2598	0.0002522	0.2771	0.07557	0.03575	2168	0	NA	NA	NA	0	0.242	1	0.6224
2:149157302:G:A	["rs557662993"]	MBD5	intron_variant	FALSE	NA	NA	0.00153965	1.927e-05	1.458	0.3412	2598	1.99e-05	1.458	0.3412	0.00154	2598	NA	NA	NA	0	0	0	NA	NA	NA	0	0	0	1
12:43540125:T:C	["rs2708107"]	NA	intergenic_variant	FALSE	NA	NA	0.271716	1.927e-05	0.0935	0.0219	4766	0.002382	0.08958	0.02946	0.29349	2598	0.00265	0.09827	0.03266	0.24562	2168	0	NA	NA	NA	0	0.039	1	0.8434
9:75435590:T:C	["rs12002855"]	TMC1	intron_variant	FALSE	NA	NA	0.0887909	1.933e-05	-0.1462	0.0342	4764	0.0006641	-0.1891	0.05548	0.06313	2598	0.005876	-0.1199	0.04349	0.11958	2166	0	NA	NA	NA	0	0.964	1	0.3263
9:124957352:G:T	["rs544859765"]	MORN5	intron_variant	FALSE	NA	NA	0.0017321	1.933e-05	1.342	0.3141	2598	2.005e-05	1.342	0.3141	0.00173	2598	NA	NA	NA	0	0	0	NA	NA	NA	0	0	0	1
9:124958363:G:A	["rs567050860"]	MORN5	intron_variant	FALSE	NA	NA	0.00173277	1.933e-05	1.342	0.3141	2597	1.995e-05	1.342	0.3141	0.00173	2597	NA	NA	NA	0	0	0	NA	NA	NA	0	0	0	1
15:68574442:G:C	["rs189559613"]	FEM1B	intron_variant	FALSE	NA	NA	0.00714615	1.934e-05	-0.7028	0.1645	2169	NA	NA	NA	0	0	2.015e-05	-0.7028	0.1645	0.00715	2169	0	NA	NA	NA	0	0	0	1
12:72288686:A:G	["rs80199231"]	TBC1D15	intron_variant	FALSE	NA	NA	0.00765841	1.935e-05	-0.4631	0.1084	4766	0.1317	-0.4515	0.2994	0.00192	2598	6.642e-05	-0.4649	0.1163	0.01453	2168	0	NA	NA	NA	0	0.002	1	0.9667
5:164553273:AAAGAT:A	["rs68137769"]	CTC-340A15.2	intron_variant	TRUE	NA	NA	0.421583	1.942e-05	-0.0838	0.0196	4763	0.001254	-0.08799	0.02724	0.43418	2598	0.005091	-0.07921	0.02825	0.40647	2165	0	NA	NA	NA	0	0.05	1	0.823
1:151919414:G:C	["rs188900070"]	KRT8P28	downstream_gene_variant	FALSE	rs267733	ANXA9	0.00153965	1.948e-05	1.473	0.3449	2598	2.027e-05	1.473	0.3449	0.00154	2598	NA	NA	NA	0	0	0	NA	NA	NA	0	0	0	1
1:151946456:A:C	["rs188624415"]	NA	intergenic_variant	FALSE	rs267733	ANXA9	0.00153965	1.948e-05	1.473	0.3449	2598	2.027e-05	1.473	0.3449	0.00154	2598	NA	NA	NA	0	0	0	NA	NA	NA	0	0	0	1
1:151961283:T:C	["rs191410608"]	S100A10	intron_variant	FALSE	NA	NA	0.00153965	1.948e-05	1.473	0.3449	2598	2.027e-05	1.473	0.3449	0.00154	2598	NA	NA	NA	0	0	0	NA	NA	E	0	0	0	1
1:151972281:T:G	null	NBPF18P	intron_variant	FALSE	NA	NA	0.00153965	1.948e-05	1.473	0.3449	2598	2.027e-05	1.473	0.3449	0.00154	2598	NA	NA	NA	0	0	0	NA	NA	NA	0	0	0	1
17:80876612:C:T	["rs192757217"]	RP11-497H17.1	non_coding_transcript_exon_variant	FALSE	NA	NA	0.00138313	1.948e-05	-1.59	0.3723	2169	NA	NA	NA	0	0	2.043e-05	-1.59	0.3723	0.00138	2169	0	NA	NA	NA	0	0	0	1
6:166890541:C:T	["rs560737315"]	RPS6KA2	intron_variant	FALSE	NA	NA	0.00134719	1.951e-05	1.595	0.3735	2598	2.031e-05	1.595	0.3735	0.00135	2598	NA	NA	NA	0	0	0	NA	NA	NA	0	0	0	1
10:59603415:C:T	["rs141876433"]	NA	intergenic_variant	FALSE	NA	NA	0.00250192	1.952e-05	-1.112	0.2604	2598	2.024e-05	-1.112	0.2604	0.0025	2598	NA	NA	NA	0	0	0	NA	NA	NA	0	0	0	1
19:16555985:G:A	["rs10410427"]	EPS15L1	intron_variant	FALSE	NA	NA	0.12975	1.953e-05	-0.1225	0.0287	4763	0.002226	-0.1207	0.03942	0.13183	2598	0.002939	-0.1246	0.04185	0.12725	2165	0	NA	NA	NA	0	0.005	1	0.9459
1:109819615:C:T	["rs67269326"]	PSRC1	downstream_gene_variant	FALSE	rs629301	SORT1	0.0675676	1.958e-05	-0.1626	0.0381	4736	2.615e-07	-0.2724	0.05275	0.06543	2598	0.434	-0.04307	0.05504	0.07016	2138	0	NA	NA	NA	88.9	9.049	1	0.002628
16:65540953:G:A	["rs115830724"]	LINC00922	intron_variant	FALSE	NA	NA	0.0863407	1.959e-05	-0.1534	0.0359	4766	1.634e-05	-0.1625	0.03764	0.14704	2598	0.6189	-0.06004	0.1207	0.01361	2168	0	NA	NA	NA	0	0.657	1	0.4177
9:8514164:C:A	["rs10217685"]	PTPRD	intron_variant	FALSE	NA	NA	0.220198	1.962e-05	-0.1025	0.024	4748	0.0004672	-0.1063	0.03035	0.28002	2598	0.01437	-0.09617	0.03926	0.14791	2150	0	NA	NA	NA	0	0.042	1	0.8382
19:14877770:C:T	["rs150053011"]	EMR2	intron_variant	FALSE	NA	NA	0.00154799	1.962e-05	1.507	0.353	2584	2.041e-05	1.507	0.353	0.00155	2584	NA	NA	NA	0	0	0	NA	NA	NA	0	0	0	1
8:3870134:T:C	["rs540064646"]	CSMD1	intron_variant	FALSE	NA	NA	0.00134719	1.963e-05	1.606	0.3762	2598	2.039e-05	1.606	0.3762	0.00135	2598	NA	NA	NA	0	0	0	NA	NA	NA	0	0	0	1
5:164639736:T:C	["rs11135360"]	NA	intergenic_variant	FALSE	NA	NA	0.436595	1.967e-05	-0.0827	0.0194	4763	0.001936	-0.08319	0.02681	0.46324	2598	0.003408	-0.08217	0.02803	0.40462	2165	0	NA	NA	NA	0	0.001	1	0.979
4:101946060:G:A	null	PPP3CA	3_prime_UTR_variant	FALSE	NA	NA	0.00257611	1.971e-05	1.178	0.276	2135	NA	NA	NA	0	0	2.052e-05	1.178	0.276	0.00258	2135	0	NA	NA	NA	0	0	0	1
6:54167681:C:T	["rs2202802"]	TINAG	upstream_gene_variant	FALSE	NA	NA	0.136621	1.971e-05	0.1188	0.0278	4765	0.01748	0.1003	0.04216	0.11278	2598	0.000336	0.1331	0.03706	0.16521	2167	0	NA	NA	NA	0	0.341	1	0.559
6:160876290:T:C	["rs2504926"]	LPAL2	intron_variant	FALSE	rs12208357	LPA	0.418417	1.972e-05	-0.0848	0.0199	4762	0.0005254	-0.09508	0.02739	0.37683	2598	0.01106	-0.07333	0.02884	0.46835	2164	0	NA	NA	NA	0	0.299	1	0.5845
9:75439294:G:T	["rs55936354"]	TMC1	intron_variant	FALSE	NA	NA	0.088581	1.974e-05	-0.1464	0.0343	4764	0.0005913	-0.1919	0.05578	0.06274	2598	0.006415	-0.1187	0.04349	0.11958	2166	0	NA	NA	NA	6.6	1.071	1	0.3007
4:129630213:T:C	["rs111662737"]	NA	intergenic_variant	FALSE	NA	NA	0.00115473	1.977e-05	1.634	0.3829	2598	2.038e-05	1.634	0.3829	0.00115	2598	NA	NA	NA	0	0	0	NA	NA	NA	0	0	0	1
1:225142064:C:CAT	["rs557524779"]	DNAH14	intron_variant	TRUE	NA	NA	0.0051963	1.978e-05	-0.8172	0.1915	2598	2.058e-05	-0.8172	0.1915	0.0052	2598	NA	NA	NA	0	0	0	NA	NA	NA	0	0	0	1
6:161178439:T:C	["rs185994219"]	PLG	downstream_gene_variant	FALSE	rs12208357	LPA	0.00724181	1.985e-05	-0.492	0.1153	4764	0.3774	-0.323	0.3658	0.00192	2598	2.772e-05	-0.5106	0.1215	0.01362	2166	0	NA	NA	NA	0	0.237	1	0.6265
1:17218620:A:G	["rs531340015"]	RP11-108M9.4	upstream_gene_variant	FALSE	NA	NA	0.00323924	2.002e-05	-1.044	0.2448	2161	NA	NA	NA	0	0	2.078e-05	-1.044	0.2448	0.00324	2161	0	NA	NA	NA	0	0	0	1
8:4290977:G:A	["rs138216178"]	CSMD1	intron_variant	FALSE	NA	NA	0.00192456	2.005e-05	-1.284	0.3011	2598	2.086e-05	-1.284	0.3011	0.00192	2598	NA	NA	NA	0	0	0	NA	NA	NA	0	0	0	1
19:52300562:CTT:C	["rs34555390"]	FPR3	intron_variant	TRUE	rs17695224	HAS1	0.121562	2.005e-05	0.1286	0.0302	4763	0.04164	0.1409	0.06914	0.03984	2598	0.0001819	0.1257	0.03351	0.21963	2165	0	NA	NA	NA	0	0.039	1	0.8432
7:48305188:AAT:A	["rs549884222"]	ABCA13	intron_variant	TRUE	NA	NA	0.00923788	2.013e-05	0.5922	0.1389	2598	2.088e-05	0.5922	0.1389	0.00924	2598	NA	NA	NA	0	0	0	NA	NA	NA	0	0	0	1
9:102515641:G:A	["rs186704403"]	RP11-554F20.1	intron_variant	FALSE	NA	NA	0.00404157	2.015e-05	-0.8812	0.2067	2598	2.092e-05	-0.8812	0.2067	0.00404	2598	NA	NA	NA	0	0	0	NA	NA	NA	0	0	0	1
15:68554168:T:G	["rs564746308"]	CLN6	upstream_gene_variant	FALSE	NA	NA	0.00717261	2.015e-05	-0.7013	0.1645	2161	NA	NA	NA	0	0	2.099e-05	-0.7013	0.1645	0.00717	2161	0	NA	NA	NA	0	0	0	1
14:107115020:GCT:G	null	IGHV3-64	upstream_gene_variant	TRUE	NA	NA	0.140493	2.022e-05	-0.165	0.0387	2598	2.09e-05	-0.165	0.03871	0.14049	2598	NA	NA	NA	0	0	0	NA	NA	NA	0	0	0	1
5:133980767:C:A	["rs77845990"]	SEC24A	upstream_gene_variant	FALSE	NA	NA	0.0355868	2.023e-05	0.2326	0.0546	4763	2.583e-05	0.2387	0.05662	0.06139	2598	0.4556	0.1529	0.2049	0.00462	2165	0	NA	NA	NA	0	0.163	1	0.6865
5:164553346:T:A	["rs10475747"]	CTC-340A15.2	intron_variant	FALSE	NA	NA	0.423117	2.029e-05	-0.0833	0.0196	4767	0.001185	-0.08836	0.02722	0.43553	2598	0.005586	-0.07795	0.0281	0.40825	2169	0	NA	NA	NA	0	0.071	1	0.7902
7:48320208:GTCTCTGTTTCTCCCTGCTTTCC:G	["rs559218044"]	ABCA13	intron_variant	TRUE	NA	NA	0.00745329	2.041e-05	0.4736	0.1112	4763	0.0007012	0.9118	0.2687	0.0025	2598	0.001726	0.3831	0.1221	0.01339	2165	0	NA	NA	NA	68.8	3.209	1	0.07324
5:164548747:T:C	["rs4323250"]	CTC-340A15.2	intron_variant	FALSE	NA	NA	0.422173	2.047e-05	-0.0833	0.0196	4767	0.001195	-0.08839	0.02725	0.4338	2598	0.005586	-0.07795	0.0281	0.40825	2169	0	NA	NA	NA	0	0.071	1	0.7897
12:62352837:G:A	["rs78042048"]	FAM19A2	intron_variant	FALSE	NA	NA	0.0762125	2.047e-05	-0.2132	0.05	2598	2.123e-05	-0.2132	0.05005	0.07621	2598	NA	NA	NA	0	0	0	NA	NA	NA	0	0	0	1
16:10056729:A:G	["rs11861172"]	GRIN2A	intron_variant	FALSE	NA	NA	0.00615858	2.049e-05	0.7156	0.168	2598	2.129e-05	0.7156	0.168	0.00616	2598	NA	NA	NA	0	0	0	NA	NA	NA	0	0	0	1
16:10013202:AAAT:A	["rs546760765"]	GRIN2A	intron_variant	TRUE	NA	NA	0.00692841	2.051e-05	0.6751	0.1585	2598	2.115e-05	0.6751	0.1585	0.00693	2598	NA	NA	NA	0	0	0	NA	NA	NA	0	0	0	1
16:10020715:T:C	["rs528007488"]	GRIN2A	intron_variant	FALSE	NA	NA	0.00692841	2.051e-05	0.6751	0.1585	2598	2.115e-05	0.6751	0.1585	0.00693	2598	NA	NA	NA	0	0	0	NA	NA	NA	0	0	0	1
16:10024330:C:T	["rs11862763"]	GRIN2A	intron_variant	FALSE	NA	NA	0.00692841	2.051e-05	0.6751	0.1585	2598	2.115e-05	0.6751	0.1585	0.00693	2598	NA	NA	NA	0	0	0	NA	NA	NA	0	0	0	1
16:10058435:T:A	["rs116325314"]	GRIN2A	intron_variant	FALSE	NA	NA	0.00692841	2.051e-05	0.6751	0.1585	2598	2.115e-05	0.6751	0.1585	0.00693	2598	NA	NA	NA	0	0	0	NA	NA	NA	0	0	0	1
5:164546211:C:T	["rs4577712"]	CTC-340A15.2	intron_variant	FALSE	NA	NA	0.449192	2.052e-05	-0.0833	0.0196	4763	0.0008925	-0.09052	0.02721	0.48306	2598	0.007264	-0.07558	0.02813	0.40855	2165	0	NA	NA	NA	0	0.146	1	0.7027
12:19915813:G:A	["rs115251890"]	NA	intergenic_variant	FALSE	rs7134375	PDE3A	0.0277136	2.054e-05	0.3477	0.0816	2598	2.131e-05	0.3477	0.08164	0.02771	2598	NA	NA	NA	0	0	0	NA	NA	NA	0	0	0	1
2:42765347:T:C	["rs2173007"]	AC025750.7	upstream_gene_variant	FALSE	NA	NA	0.354578	2.055e-05	0.0864	0.0203	4762	0.0005433	0.09404	0.02716	0.39838	2598	0.01195	0.07675	0.03051	0.30199	2164	0	NA	NA	NA	0	0.179	1	0.6721
4:120341814:A:T	["rs141275676"]	NA	intergenic_variant	FALSE	NA	NA	0.00257732	2.055e-05	-1.175	0.2759	2134	NA	NA	NA	0	0	2.147e-05	-1.175	0.2759	0.00258	2134	0	NA	NA	NA	0	0	0	1
17:74547415:G:T	null	RP11-666A8.8	intron_variant	FALSE	NA	NA	0.00115527	2.056e-05	-1.738	0.4081	2164	NA	NA	NA	0	0	2.154e-05	-1.738	0.4081	0.00116	2164	0	NA	NA	NA	0	0	0	1
3:79772887:G:T	["rs186702160"]	ROBO1	intron_variant	FALSE	NA	NA	0.00370199	2.06e-05	0.9743	0.2288	2161	NA	NA	NA	0	0	2.148e-05	0.9743	0.2288	0.0037	2161	0	NA	NA	NA	0	0	0	1
8:29753451:C:G	["rs6989435"]	NA	regulatory_region_variant	FALSE	NA	NA	0.311582	2.068e-05	-0.0943	0.0221	4766	0.001373	-0.08764	0.02736	0.43533	2598	0.004621	-0.1069	0.03771	0.16328	2168	0	NA	NA	NA	0	0.171	1	0.6793
6:160255243:G:T	["rs9457733"]	NA	intergenic_variant	FALSE	rs12208357	LPA	0.386602	2.072e-05	0.0855	0.0201	4762	0.001101	0.08824	0.02701	0.44573	2598	0.006317	0.08201	0.03	0.31562	2164	0	NA	NA	NA	0	0.024	1	0.8773
5:79086955:G:A	["rs116357807"]	CMYA5	intron_variant	FALSE	NA	NA	0.0356043	2.074e-05	-0.305	0.0717	2598	2.147e-05	-0.305	0.07165	0.0356	2598	NA	NA	NA	0	0	0	NA	NA	NA	0	0	0	1
6:161321103:A:C	["rs1937468"]	RP11-235G24.1	intron_variant	FALSE	rs12208357	LPA	0.302016	2.075e-05	-0.0894	0.021	4763	0.08946	-0.04934	0.02904	0.30235	2598	1.22e-05	-0.1335	0.03044	0.30162	2165	0	NA	NA	NA	75	4.002	1	0.04545
1:83923114:A:T	["rs557778464"]	RP11-413G15.1	downstream_gene_variant	FALSE	NA	NA	0.00500385	2.079e-05	0.8304	0.1951	2598	2.147e-05	0.8304	0.1951	0.005	2598	NA	NA	NA	0	0	0	NA	NA	NA	0	0	0	1
1:83926147:T:C	["rs185479610"]	NA	intergenic_variant	FALSE	NA	NA	0.00500385	2.079e-05	0.8304	0.1951	2598	2.147e-05	0.8304	0.1951	0.005	2598	NA	NA	NA	0	0	0	NA	NA	NA	0	0	0	1
1:83926300:G:A	["rs187296893"]	NA	intergenic_variant	FALSE	NA	NA	0.00500385	2.079e-05	0.8304	0.1951	2598	2.147e-05	0.8304	0.1951	0.005	2598	NA	NA	NA	0	0	0	NA	NA	NA	0	0	0	1
6:124958653:T:C	["rs562619933"]	NKAIN2	intron_variant	FALSE	NA	NA	0.00115473	2.08e-05	-1.642	0.3858	2598	2.155e-05	-1.642	0.3858	0.00115	2598	NA	NA	NA	0	0	0	NA	NA	NA	0	0	0	1
6:124959834:G:A	["rs558415221"]	NKAIN2	intron_variant	FALSE	NA	NA	0.00115473	2.08e-05	-1.642	0.3858	2598	2.155e-05	-1.642	0.3858	0.00115	2598	NA	NA	NA	0	0	0	NA	NA	NA	0	0	0	1
12:19906522:C:G	["rs116121484"]	NA	intergenic_variant	FALSE	rs7134375	PDE3A	0.0290608	2.083e-05	0.3397	0.0798	2598	2.154e-05	0.3397	0.07982	0.02906	2598	NA	NA	NA	0	0	0	NA	NA	NA	0	0	0	1
4:48130066:T:C	["rs539518148"]	TXK	intron_variant	FALSE	NA	NA	0.00250192	2.085e-05	1.129	0.2653	2598	2.157e-05	1.129	0.2653	0.0025	2598	NA	NA	NA	0	0	0	NA	NA	NA	0	0	0	1
4:48144516:G:C	null	TEC	intron_variant	FALSE	NA	NA	0.00250192	2.085e-05	1.129	0.2653	2598	2.157e-05	1.129	0.2653	0.0025	2598	NA	NA	NA	0	0	0	NA	NA	NA	0	0	0	1
4:48172160:C:T	["rs547279498"]	TEC	intron_variant	FALSE	NA	NA	0.00250192	2.085e-05	1.129	0.2653	2598	2.157e-05	1.129	0.2653	0.0025	2598	NA	NA	NA	0	0	0	NA	NA	NA	0	0	0	1
4:48174969:C:T	["rs539043372"]	TEC	intron_variant	FALSE	NA	NA	0.00250192	2.085e-05	1.129	0.2653	2598	2.157e-05	1.129	0.2653	0.0025	2598	NA	NA	NA	0	0	0	NA	NA	NA	0	0	0	1
4:48179644:A:G	null	TEC	intron_variant	FALSE	NA	NA	0.00250192	2.085e-05	1.129	0.2653	2598	2.157e-05	1.129	0.2653	0.0025	2598	NA	NA	NA	0	0	0	NA	NA	NA	0	0	0	1
4:48184350:C:T	null	TEC	intron_variant	FALSE	NA	NA	0.00250192	2.085e-05	1.129	0.2653	2598	2.157e-05	1.129	0.2653	0.0025	2598	NA	NA	NA	0	0	0	NA	NA	NA	0	0	0	1
4:48186827:A:T	["rs556283966"]	TEC	intron_variant	FALSE	NA	NA	0.00250192	2.085e-05	1.129	0.2653	2598	2.157e-05	1.129	0.2653	0.0025	2598	NA	NA	NA	0	0	0	NA	NA	NA	0	0	0	1
15:97908779:G:A	["rs6496223"]	CTD-2147F2.1	intron_variant	FALSE	NA	NA	0.0934746	2.088e-05	0.1396	0.0328	4766	9.97e-05	0.1936	0.04966	0.07448	2598	0.02534	0.09777	0.04369	0.11624	2168	0	NA	NA	NA	52.4	2.099	1	0.1474
4:29430149:A:G	["rs188308354"]	NA	intergenic_variant	FALSE	NA	NA	0.00669128	2.089e-05	0.7238	0.1701	2167	NA	NA	NA	0	0	2.192e-05	0.7238	0.1701	0.00669	2167	0	NA	NA	NA	0	0	0	1
9:73810255:T:C	null	TRPM3	intron_variant	FALSE	NA	NA	0.00192456	2.089e-05	-1.291	0.3034	2598	2.151e-05	-1.291	0.3034	0.00192	2598	NA	NA	NA	0	0	0	NA	NA	NA	0	0	0	1
7:22744442:A:T	["rs13240836"]	NA	regulatory_region_variant	FALSE	NA	NA	0.163156	2.09e-05	-0.1113	0.0262	4747	0.001213	-0.1217	0.03755	0.14935	2598	0.005406	-0.1015	0.03646	0.17985	2149	0	NA	NA	NA	0	0.149	1	0.6995
13:22683964:A:C	["rs61945297"]	MTND3P1	downstream_gene_variant	FALSE	NA	NA	0.00577004	2.091e-05	0.5312	0.1248	4766	0.2272	0.3662	0.3031	0.00192	2598	3.862e-05	0.5649	0.137	0.01038	2168	0	NA	NA	NA	0	0.357	1	0.5503
20:36485489:G:T	["rs8123046"]	CTNNBL1	intron_variant	FALSE	NA	NA	0.205158	2.096e-05	0.1418	0.0333	2598	2.174e-05	0.1418	0.03333	0.20516	2598	NA	NA	NA	0	0	0	NA	NA	NA	0	0	0	1
22:25119276:TAC:T	null	PIWIL3	intron_variant	TRUE	NA	NA	0.00134719	2.096e-05	1.592	0.3742	2598	2.182e-05	1.592	0.3742	0.00135	2598	NA	NA	NA	0	0	0	NA	NA	NA	0	0	0	1
20:39950520:C:T	["rs73123219"]	ZHX3	upstream_gene_variant	FALSE	rs2902940	MAFB	0.00262274	2.101e-05	-0.7996	0.188	4766	0.09698	-0.592	0.3566	0.00154	2598	7.267e-05	-0.8795	0.2212	0.00392	2168	0	NA	NA	NA	0	0.469	1	0.4933
5:49899362:G:T	["rs186501122"]	RP11-269M20.2	downstream_gene_variant	FALSE	NA	NA	0.00885296	2.102e-05	-0.6168	0.145	2598	2.167e-05	-0.6168	0.145	0.00885	2598	NA	NA	NA	0	0	0	NA	NA	NA	0	0	0	1
5:49903724:C:T	["rs549005688"]	RP11-269M20.2	downstream_gene_variant	FALSE	NA	NA	0.00885296	2.102e-05	-0.6168	0.145	2598	2.167e-05	-0.6168	0.145	0.00885	2598	NA	NA	NA	0	0	0	NA	NA	NA	0	0	0	1
14:48614792:A:G	null	NA	intergenic_variant	FALSE	NA	NA	0.00161365	2.103e-05	-1.462	0.3437	2169	NA	NA	NA	0	0	2.186e-05	-1.462	0.3437	0.00161	2169	0	NA	NA	NA	0	0	0	1
19:23222758:G:A	["rs117414638"]	NA	intergenic_variant	FALSE	NA	NA	0.0188065	2.104e-05	0.2927	0.0688	4759	0.5676	0.15	0.2623	0.0025	2597	2.204e-05	0.3032	0.0713	0.03839	2162	0	NA	NA	NA	0	0.318	1	0.573
6:161252795:T:C	["rs1247539"]	NA	intergenic_variant	FALSE	rs12208357	LPA	0.0881057	2.106e-05	-0.147	0.0346	4767	0.1125	-0.08531	0.05374	0.06774	2598	2.516e-05	-0.1906	0.04515	0.11249	2169	0	NA	NA	NA	55.6	2.25	1	0.1336
19:8982746:A:C	["rs577232179"]	MUC16	intron_variant	FALSE	rs116843064	ANGPTL4	0.00461894	2.11e-05	0.8693	0.2044	2598	2.187e-05	0.8693	0.2044	0.00462	2598	NA	NA	NA	0	0	0	NA	NA	NA	0	0	0	1
19:8989147:A:G	["rs186796408"]	MUC16	intron_variant	FALSE	rs116843064	ANGPTL4	0.00461894	2.11e-05	0.8693	0.2044	2598	2.187e-05	0.8693	0.2044	0.00462	2598	NA	NA	NA	0	0	0	NA	NA	NA	0	0	0	1
2:10252341:C:T	["rs190522373"]	NA	intergenic_variant	FALSE	NA	NA	0.00773469	2.112e-05	-0.4617	0.1086	4719	0.04089	-0.4674	0.2285	0.00327	2598	0.0001966	-0.4601	0.1234	0.0132	2121	0	NA	NA	NA	0	0.001	1	0.9776
19:51211443:C:T	["rs557949533"]	SHANK1	intron_variant	FALSE	NA	NA	0.00423403	2.117e-05	-0.887	0.2086	2598	2.189e-05	-0.887	0.2086	0.00423	2598	NA	NA	NA	0	0	0	NA	NA	NA	0	0	0	1
6:170033686:C:T	null	WDR27	intron_variant	FALSE	NA	NA	0.00115473	2.122e-05	1.676	0.3942	2598	2.203e-05	1.676	0.3942	0.00115	2598	NA	NA	NA	0	0	0	NA	NA	NA	0	0	0	1
20:39685399:A:C	["rs73121286"]	TOP1	intron_variant	FALSE	rs2902940	MAFB	0.00262495	2.123e-05	-0.7992	0.188	4762	0.09698	-0.592	0.3566	0.00154	2598	7.346e-05	-0.8789	0.2212	0.00393	2164	0	NA	NA	NA	0	0.467	1	0.4942
4:29391892:A:G	["rs145140287"]	NA	intergenic_variant	FALSE	NA	NA	0.00670055	2.124e-05	0.7236	0.1702	2164	NA	NA	NA	0	0	2.203e-05	0.7236	0.1702	0.0067	2164	0	NA	NA	NA	0	0	0	1
12:127496111:T:C	["rs10744288"]	RP11-575F12.1	intron_variant	FALSE	NA	NA	0.402267	2.124e-05	-0.0821	0.0193	4763	0.001166	-0.08761	0.02695	0.40608	2598	0.005907	-0.0763	0.02769	0.39769	2165	0	NA	NA	NA	0	0.086	1	0.7697
12:65938052:C:T	["rs564489771"]	RP11-230G5.2	non_coding_transcript_exon_variant	FALSE	NA	NA	0.00404157	2.13e-05	-0.9186	0.2161	2598	2.196e-05	-0.9186	0.2161	0.00404	2598	NA	NA	NA	0	0	0	NA	NA	NA	0	0	0	1
12:65940311:A:C	["rs542779767"]	RP11-230G5.2	intron_variant	FALSE	NA	NA	0.00404157	2.13e-05	-0.9186	0.2161	2598	2.196e-05	-0.9186	0.2161	0.00404	2598	NA	NA	NA	0	0	0	NA	NA	NA	0	0	0	1
20:42876499:G:T	["rs565807491"]	GDAP1L1	intron_variant	FALSE	rs1800961	HNF4A	0.00404157	2.134e-05	0.8998	0.2117	2598	2.2e-05	0.8998	0.2117	0.00404	2598	NA	NA	NA	0	0	0	NA	NA	NA	0	0	0	1
2:10364454:C:T	["rs189532661"]	NA	intergenic_variant	FALSE	NA	NA	0.00241394	2.136e-05	-0.819	0.1927	4764	0.08201	-0.6659	0.3828	0.00115	2598	9.727e-05	-0.8709	0.223	0.00392	2166	0	NA	NA	NA	0	0.214	1	0.6436
4:26401827:A:T	["rs34207896"]	RBPJ	intron_variant	FALSE	rs10019888	C4orf52	0.002331	2.136e-05	-1.23	0.2894	2145	NA	NA	NA	0	0	2.229e-05	-1.23	0.2894	0.00233	2145	0	NA	NA	NA	0	0	0	1
6:161311003:G:A	["rs116500323"]	RP11-235G24.1	intron_variant	FALSE	rs12208357	LPA	0.0948807	2.142e-05	0.1945	0.0458	2598	2.225e-05	0.1945	0.04577	0.09488	2598	NA	NA	NA	0	0	0	NA	NA	NA	0	0	0	1
9:19763451:T:C	["rs570132976"]	SLC24A2	intron_variant	FALSE	NA	NA	0.00500385	2.143e-05	-0.7955	0.1872	2598	2.206e-05	-0.7955	0.1872	0.005	2598	NA	NA	NA	0	0	0	NA	NA	NA	0	0	0	1
11:116521558:A:G	["rs575906"]	AP000770.1	intron_variant	FALSE	rs964184	APOA1	0.070065	2.145e-05	-0.1623	0.0382	4767	0.1475	-0.1505	0.1038	0.0179	2598	6.646e-05	-0.1642	0.04109	0.13255	2169	0	NA	NA	NA	0	0.015	1	0.9023
2:19864246:A:T	null	NA	intergenic_variant	FALSE	NA	NA	0.0017321	2.146e-05	1.429	0.3363	2598	2.208e-05	1.429	0.3363	0.00173	2598	NA	NA	NA	0	0	0	NA	NA	NA	0	0	0	1
2:19899992:G:A	null	NA	intergenic_variant	FALSE	NA	NA	0.0017321	2.146e-05	1.429	0.3363	2598	2.208e-05	1.429	0.3363	0.00173	2598	NA	NA	NA	0	0	0	NA	NA	NA	0	0	0	1
2:19900686:C:T	null	NA	intergenic_variant	FALSE	NA	NA	0.0017321	2.146e-05	1.429	0.3363	2598	2.208e-05	1.429	0.3363	0.00173	2598	NA	NA	NA	0	0	0	NA	NA	NA	0	0	0	1
5:133924038:G:A	["rs75079594"]	NA	intergenic_variant	FALSE	NA	NA	0.0410283	2.149e-05	0.2141	0.0504	4765	1.485e-05	0.2231	0.05141	0.07275	2598	0.9808	-0.006127	0.2543	0.003	2167	0	NA	NA	NA	0	0.781	1	0.377
6:161389356:C:A	["rs788136"]	RP3-428L16.1	intron_variant	FALSE	rs12208357	LPA	0.451217	2.15e-05	0.082	0.0193	4766	0.468	0.01948	0.02684	0.41975	2598	8.983e-08	0.149	0.02778	0.48893	2168	0	NA	NA	NA	91.1	11.243	1	0.0007994
3:2026068:G:A	null	RP11-204C23.1	intron_variant	FALSE	NA	NA	0.00154024	2.151e-05	1.487	0.35	2597	2.238e-05	1.487	0.35	0.00154	2597	NA	NA	NA	0	0	0	NA	NA	NA	0	0	0	1
5:133924423:C:T	["rs60167303"]	NA	intergenic_variant	FALSE	NA	NA	0.0410283	2.152e-05	0.2141	0.0504	4765	1.485e-05	0.2231	0.05141	0.07275	2598	0.9796	-0.006488	0.2543	0.003	2167	0	NA	NA	NA	0	0.783	1	0.3762
12:19908858:G:A	["rs116597682"]	NA	regulatory_region_variant	FALSE	rs7134375	PDE3A	0.0280985	2.162e-05	0.3446	0.0811	2598	2.237e-05	0.3446	0.08113	0.0281	2598	NA	NA	NA	0	0	0	NA	NA	NA	0	0	0	1
5:133924036:T:C	["rs75713429"]	NA	intergenic_variant	FALSE	NA	NA	0.0410542	2.164e-05	0.214	0.0504	4762	1.485e-05	0.2231	0.05141	0.07275	2598	0.9745	-0.008122	0.2543	0.003	2164	0	NA	NA	NA	0	0.794	1	0.3728
12:65936476:A:G	["rs113574573"]	RP11-230G5.2	intron_variant	FALSE	NA	NA	0.00384911	2.164e-05	-0.9429	0.222	2598	2.235e-05	-0.9429	0.222	0.00385	2598	NA	NA	NA	0	0	0	NA	NA	NA	0	0	0	1
1:239970489:T:C	["rs116341821"]	CHRM3	intron_variant	FALSE	NA	NA	0.0340647	2.166e-05	0.3173	0.0747	2598	2.241e-05	0.3173	0.07471	0.03406	2598	NA	NA	NA	0	0	0	NA	NA	NA	0	0	0	1
6:35480262:T:C	["rs1540910"]	TULP1	intron_variant	FALSE	rs2814982	C6orf106	0.218408	2.166e-05	0.0989	0.0233	4748	0.002924	0.1041	0.03495	0.18213	2597	0.002444	0.09481	0.03125	0.2622	2151	0	NA	NA	NA	0	0.039	1	0.8429
6:160631150:G:A	["rs188803312"]	SLC22A2	intron_variant	FALSE	rs12208357	LPA	0.0292533	2.166e-05	0.3362	0.0792	2598	2.241e-05	0.3362	0.07916	0.02925	2598	NA	NA	NA	0	0	0	NA	NA	NA	0	0	0	1
10:55931043:T:C	["rs530791266"]	PCDH15	intron_variant	FALSE	NA	NA	0.00384911	2.167e-05	-0.9046	0.213	2598	2.247e-05	-0.9046	0.213	0.00385	2598	NA	NA	NA	0	0	0	NA	NA	NA	0	0	0	1
3:72772222:G:A	["rs73111160"]	NA	regulatory_region_variant	FALSE	NA	NA	0.00147213	2.17e-05	0.9733	0.2292	4755	0.02283	0.8642	0.3794	0.00115	2598	0.000324	1.036	0.2876	0.00185	2157	0	NA	NA	NA	0	0.13	1	0.7182
1:172683906:C:T	["rs570458254"]	NA	intergenic_variant	FALSE	NA	NA	0.0017321	2.171e-05	1.347	0.3172	2598	2.247e-05	1.347	0.3172	0.00173	2598	NA	NA	NA	0	0	0	NA	NA	NA	0	0	0	1
1:172736899:C:G	["rs143360673"]	NA	intergenic_variant	FALSE	NA	NA	0.0017321	2.171e-05	1.347	0.3172	2598	2.247e-05	1.347	0.3172	0.00173	2598	NA	NA	NA	0	0	0	NA	NA	NA	0	0	0	1
1:172743443:G:C	["rs539892566"]	RP1-15D23.2	upstream_gene_variant	FALSE	NA	NA	0.0017321	2.171e-05	1.347	0.3172	2598	2.247e-05	1.347	0.3172	0.00173	2598	NA	NA	NA	0	0	0	NA	NA	NA	0	0	0	1
6:72874081:G:A	["rs376367652"]	RIMS1	intron_variant	FALSE	NA	NA	0.0100946	2.171e-05	0.3962	0.0933	4755	0.05112	0.4524	0.2319	0.00327	2598	0.0001602	0.3853	0.1019	0.01831	2157	0	NA	NA	NA	0	0.07	1	0.7911
1:109817245:C:T	null	CELSR2	3_prime_UTR_variant	FALSE	rs629301	SORT1	0.425626	2.173e-05	0.0929	0.0219	4753	0.003076	0.09675	0.03266	0.2296	2598	0.002345	0.08984	0.02949	0.33805	2155	0	NA	NA	E	0	0.025	1	0.8752
4:62761961:T:C	["rs573694703"]	LPHN3	intron_variant	FALSE	NA	NA	0.00134719	2.175e-05	-1.563	0.3681	2598	2.239e-05	-1.563	0.3681	0.00135	2598	NA	NA	NA	0	0	0	NA	NA	NA	0	0	0	1
6:160871226:C:T	["rs2457566"]	SLC22A3	intron_variant	FALSE	rs12208357	LPA	0.41847	2.176e-05	-0.0843	0.0199	4759	0.0004543	-0.09614	0.02738	0.37644	2598	0.01366	-0.07123	0.02886	0.469	2161	0	NA	NA	NA	0	0.392	1	0.5312
6:160684370:C:T	["rs316026"]	SLC22A2	upstream_gene_variant	FALSE	rs12208357	LPA	0.380257	2.177e-05	-0.0844	0.0199	4756	0.005882	-0.07599	0.02757	0.37182	2598	0.001134	-0.09348	0.02868	0.39041	2158	0	NA	NA	NA	0	0.193	1	0.6602
1:210854332:A:G	["rs534723281"]	KCNH1	downstream_gene_variant	FALSE	NA	NA	0.00558122	2.186e-05	-0.7692	0.1812	2598	2.258e-05	-0.7692	0.1812	0.00558	2598	NA	NA	NA	0	0	0	NA	NA	NA	0	0	0	1
8:10328080:A:G	["rs111381867"]	RP11-981G7.2	upstream_gene_variant	FALSE	rs11776767	PINX1	0.0579515	2.187e-05	-0.2434	0.0573	2597	2.267e-05	-0.2434	0.05734	0.05795	2597	NA	NA	NA	0	0	0	NA	NA	NA	0	0	0	1
13:103902603:T:C	["rs2806334"]	NA	intergenic_variant	FALSE	NA	NA	0.233305	2.193e-05	-0.0983	0.0232	4762	0.005615	-0.09946	0.03588	0.16667	2598	0.001328	-0.09752	0.03034	0.31331	2164	0	NA	NA	NA	0	0.002	1	0.9671
5:164619355:G:C	["rs13156646"]	NA	intergenic_variant	FALSE	NA	NA	0.425331	2.194e-05	-0.0826	0.0195	4761	0.001477	-0.08563	0.02691	0.45054	2598	0.004949	-0.07925	0.02817	0.39505	2163	0	NA	NA	NA	0	0.027	1	0.8699
4:26600216:C:T	["rs546004766"]	TBC1D19	intron_variant	FALSE	rs10019888	C4orf52	0.0023084	2.203e-05	-1.228	0.2894	2166	NA	NA	NA	0	0	2.295e-05	-1.228	0.2894	0.00231	2166	0	NA	NA	NA	0	0	0	1
4:26719810:A:G	["rs553802820"]	TBC1D19	intron_variant	FALSE	rs10019888	C4orf52	0.00230521	2.203e-05	-1.228	0.2894	2169	NA	NA	NA	0	0	2.311e-05	-1.228	0.2894	0.00231	2169	0	NA	NA	NA	0	0	0	1
8:10322176:C:T	["rs112440880"]	NA	intergenic_variant	FALSE	rs11776767	PINX1	0.0561971	2.209e-05	-0.2462	0.058	2598	2.285e-05	-0.2462	0.05803	0.0562	2598	NA	NA	NA	0	0	0	NA	NA	NA	0	0	0	1
8:10322290:A:C	["rs113440145"]	NA	intergenic_variant	FALSE	rs11776767	PINX1	0.0561971	2.209e-05	-0.2462	0.058	2598	2.285e-05	-0.2462	0.05803	0.0562	2598	NA	NA	NA	0	0	0	NA	NA	NA	0	0	0	1
6:161342481:A:G	["rs12204899"]	RP11-235G24.1	upstream_gene_variant	FALSE	rs12208357	LPA	0.0426202	2.214e-05	0.2041	0.0481	4763	0.4109	0.08511	0.1035	0.01771	2598	1.366e-05	0.2369	0.05434	0.07252	2165	0	NA	NA	NA	40.7	1.686	1	0.1941
7:24075620:G:A	["rs149831228"]	NA	regulatory_region_variant	FALSE	NA	NA	0.00307929	2.214e-05	1.016	0.2395	2598	2.312e-05	1.016	0.2395	0.00308	2598	NA	NA	NA	0	0	0	NA	NA	NA	0	0	0	1
7:24095770:C:T	["rs146895342"]	NA	intergenic_variant	FALSE	NA	NA	0.00307929	2.214e-05	1.016	0.2395	2598	2.312e-05	1.016	0.2395	0.00308	2598	NA	NA	NA	0	0	0	NA	NA	NA	0	0	0	1
13:81985106:A:G	["rs191442524"]	NA	intergenic_variant	FALSE	NA	NA	0.00288684	2.214e-05	1.058	0.2494	2598	2.292e-05	1.058	0.2494	0.00289	2598	NA	NA	NA	0	0	0	NA	NA	NA	0	0	0	1
12:55790065:TC:T	["rs541685897"]	OR6C73P	upstream_gene_variant	TRUE	NA	NA	0.00507614	2.216e-05	0.831	0.1959	2167	NA	NA	NA	0	0	2.308e-05	0.831	0.1959	0.00508	2167	0	NA	NA	NA	0	0	0	1
6:160251955:T:C	["rs9457732"]	NA	regulatory_region_variant	FALSE	rs12208357	LPA	0.449065	2.222e-05	0.0825	0.0194	4761	0.000314	0.09554	0.02648	0.48364	2598	0.01907	0.06715	0.02863	0.36824	2163	0	NA	NA	NA	0	0.53	1	0.4666
5:3050133:G:C	["rs139213917"]	NA	intergenic_variant	FALSE	NA	NA	0.00671296	2.228e-05	-0.7205	0.1699	2160	NA	NA	NA	0	0	2.324e-05	-0.7205	0.1699	0.00671	2160	0	NA	NA	NA	0	0	0	1
5:118553428:A:G	["rs56777416"]	DMXL1	intron_variant	FALSE	NA	NA	0.0916089	2.228e-05	-0.198	0.0467	2598	2.294e-05	-0.198	0.04669	0.09161	2598	NA	NA	NA	0	0	0	NA	NA	NA	0	0	0	1
22:17220001:C:T	["rs2845348"]	NA	intergenic_variant	FALSE	NA	NA	0.305509	2.228e-05	-0.0943	0.0222	4756	0.000211	-0.1384	0.0373	0.15878	2598	0.0116	-0.06999	0.0277	0.48216	2158	0	NA	NA	NA	53.9	2.168	1	0.1409
12:94172998:A:G	null	CRADD	intron_variant	FALSE	NA	NA	0.0017321	2.237e-05	-1.319	0.3111	2598	2.307e-05	-1.319	0.3111	0.00173	2598	NA	NA	NA	0	0	0	NA	NA	NA	0	0	0	1
17:27744085:G:A	["rs9907917"]	TAOK1	intron_variant	FALSE	NA	NA	0.0729407	2.237e-05	0.2203	0.052	2598	2.311e-05	0.2203	0.05196	0.07294	2598	NA	NA	NA	0	0	0	NA	NA	NA	0	0	0	1
17:27816686:A:G	["rs9897675"]	TAOK1	synonymous_variant	FALSE	NA	NA	0.0729407	2.237e-05	0.2203	0.052	2598	2.311e-05	0.2203	0.05196	0.07294	2598	NA	NA	NA	0	0	0	NA	NA	NA	0	0	0	1
10:58257814:T:C	["rs547024649"]	NA	intergenic_variant	FALSE	NA	NA	0.00325289	2.238e-05	-0.7037	0.166	4765	0.09025	-0.6515	0.3844	0.00115	2598	0.0001033	-0.7156	0.184	0.00577	2167	0	NA	NA	NA	0	0.023	1	0.8804
2:148005661:T:C	["rs569086461"]	NA	intergenic_variant	FALSE	NA	NA	0.00192456	2.24e-05	1.285	0.3031	2598	2.32e-05	1.285	0.3031	0.00192	2598	NA	NA	NA	0	0	0	NA	NA	NA	0	0	0	1
9:137214842:C:G	null	RXRA	upstream_gene_variant	FALSE	NA	NA	0.00250192	2.242e-05	-1.109	0.2616	2598	2.319e-05	-1.109	0.2616	0.0025	2598	NA	NA	NA	0	0	0	NA	NA	NA	0	0	0	1
6:160781666:G:A	["rs2504934"]	SLC22A3	intron_variant	FALSE	rs12208357	LPA	0.156651	2.244e-05	-0.1158	0.0273	4759	0.5931	0.02285	0.04276	0.11586	2598	3.013e-09	-0.2116	0.03553	0.20569	2161	0	NA	NA	NA	94.4	17.784	1	2.475e-05
5:134095040:G:A	["rs73297382"]	DDX46	intron_variant	FALSE	NA	NA	0.0309484	2.247e-05	0.2469	0.0583	4766	2.358e-05	0.2503	0.0591	0.05543	2598	0.7041	0.1317	0.3466	0.00161	2168	0	NA	NA	NA	0	0.114	1	0.7359
20:50734515:T:C	["rs144205094"]	ZFP64	intron_variant	FALSE	NA	NA	0.0148248	2.248e-05	-0.4599	0.1085	2597	2.311e-05	-0.4599	0.1085	0.01482	2597	NA	NA	NA	0	0	0	NA	NA	NA	0	0	0	1
16:56986762:G:T	["rs7203286"]	AC012181.1	upstream_gene_variant	FALSE	rs3764261	CETP	0.495165	2.25e-05	-0.0814	0.0192	4757	0.07014	-0.04875	0.02691	0.47748	2598	2.725e-05	-0.1152	0.0274	0.46225	2159	0	NA	NA	NA	66.6	2.994	1	0.08358
9:83300533:C:T	["rs10867610"]	NA	intergenic_variant	FALSE	NA	NA	0.00253924	2.251e-05	-1.166	0.2751	2166	NA	NA	NA	0	0	2.335e-05	-1.166	0.2751	0.00254	2166	0	NA	NA	NA	0	0	0	1
2:166895767:AATT:A	["rs377252302"]	SCN1A	intron_variant	TRUE	NA	NA	0.0034642	2.257e-05	0.9514	0.2245	2598	2.326e-05	0.9514	0.2245	0.00346	2598	NA	NA	NA	0	0	0	NA	NA	NA	0	0	0	1
22:32013381:C:T	["rs7292913"]	SFI1	intron_variant	FALSE	NA	NA	0.0799327	2.261e-05	-0.1516	0.0358	4754	8.488e-05	-0.1793	0.04556	0.09199	2598	0.06404	-0.107	0.05774	0.0654	2156	0	NA	NA	NA	0	0.966	1	0.3256
1:177933832:G:A	["rs12757912"]	RP4-798P15.3	intron_variant	FALSE	rs4650994	ANGPTL1	0.0150021	2.263e-05	-0.3271	0.0772	4766	0.2634	-0.2996	0.2678	0.0025	2598	4.515e-05	-0.3296	0.08062	0.02998	2168	0	NA	NA	NA	0	0.012	1	0.9146
11:121086133:T:C	["rs114748509"]	NA	intergenic_variant	FALSE	NA	NA	0.126443	2.263e-05	0.1736	0.041	2598	2.333e-05	0.1736	0.04097	0.12644	2598	NA	NA	NA	0	0	0	NA	NA	NA	0	0	0	1
8:122453432:A:G	["rs574261918"]	NA	intergenic_variant	FALSE	NA	NA	0.00269438	2.265e-05	1.069	0.2523	2598	2.353e-05	1.069	0.2523	0.00269	2598	NA	NA	NA	0	0	0	NA	NA	NA	0	0	0	1
1:223158808:A:G	["rs530761532"]	DISP1	intron_variant	FALSE	NA	NA	0.00192456	2.266e-05	1.252	0.2955	2598	2.349e-05	1.252	0.2955	0.00192	2598	NA	NA	NA	0	0	0	NA	NA	NA	0	0	0	1
1:96699162:T:C	["rs181231394"]	NA	intergenic_variant	FALSE	NA	NA	0.00576302	2.272e-05	0.7761	0.1832	2169	NA	NA	NA	0	0	2.371e-05	0.7761	0.1832	0.00576	2169	0	NA	NA	NA	0	0	0	1
5:4248526:C:T	["rs191753141"]	NA	intergenic_variant	FALSE	NA	NA	0.00558122	2.283e-05	0.7615	0.1798	2598	2.363e-05	0.7615	0.1798	0.00558	2598	NA	NA	NA	0	0	0	NA	NA	NA	0	0	0	1
9:80180526:G:T	["rs180966572"]	GNA14	intron_variant	FALSE	NA	NA	0.0167436	2.283e-05	-0.4447	0.105	2598	2.349e-05	-0.4447	0.105	0.01674	2598	NA	NA	NA	0	0	0	NA	NA	NA	0	0	0	1
17:77092011:G:A	["rs56203833"]	RBFOX3	intron_variant	FALSE	rs4129767	PGS1	0.32658	2.283e-05	-0.0888	0.021	4763	0.0005047	-0.09356	0.02686	0.41282	2598	0.01537	-0.08145	0.03358	0.22309	2165	0	NA	NA	NA	0	0.079	1	0.7782
4:14725761:A:T	["rs79502514"]	LINC00504	intron_variant	FALSE	NA	NA	0.339353	2.289e-05	-0.0874	0.0206	4762	1.659e-06	-0.1326	0.02762	0.3826	2598	0.3293	-0.03027	0.03103	0.28743	2164	0	NA	NA	NA	83.5	6.068	1	0.01377
8:32337328:G:T	["rs112962960"]	NRG1	intron_variant	FALSE	NA	NA	0.00750577	2.292e-05	0.6576	0.1553	2598	2.374e-05	0.6576	0.1553	0.00751	2598	NA	NA	NA	0	0	0	NA	NA	NA	0	0	0	1
20:50719299:C:T	["rs139132110"]	ZFP64	intron_variant	FALSE	NA	NA	0.0148191	2.295e-05	-0.4594	0.1085	2598	2.355e-05	-0.4594	0.1085	0.01482	2598	NA	NA	NA	0	0	0	NA	NA	NA	0	0	0	1
22:45644725:CAGA:C	null	NA	intergenic_variant	TRUE	rs4253772	PPARA	0.00184587	2.297e-05	-1.365	0.3224	2167	NA	NA	NA	0	0	2.396e-05	-1.365	0.3224	0.00185	2167	0	NA	NA	NA	0	0	0	1
3:22838293:T:G	["rs145422276"]	NA	intergenic_variant	FALSE	NA	NA	0.00153965	2.303e-05	-1.408	0.3326	2598	2.38e-05	-1.408	0.3326	0.00154	2598	NA	NA	NA	0	0	0	NA	NA	NA	0	0	0	1
7:48747668:A:C	["rs183877396"]	NA	intergenic_variant	FALSE	NA	NA	0.00188798	2.306e-05	0.9474	0.2238	4767	0.01261	0.8206	0.3287	0.00173	2598	0.0005512	1.057	0.3056	0.00207	2169	0	NA	NA	NA	0	0.277	1	0.5984
6:161630380:A:T	["rs3798933"]	AGPAT4	intron_variant	FALSE	rs186696265	LPA	0.180416	2.309e-05	0.1055	0.0249	4764	0.8927	0.005284	0.03916	0.13356	2598	8.513e-08	0.1737	0.03231	0.23661	2166	0	NA	NA	NA	90.9	11.005	1	0.0009088
2:60419790:G:A	["rs573834918"]	NA	intergenic_variant	FALSE	NA	NA	0.0350269	2.31e-05	0.3061	0.0723	2598	2.393e-05	0.3061	0.07232	0.03503	2598	NA	NA	NA	0	0	0	NA	NA	NA	0	0	0	1
6:160781803:G:A	["rs390102"]	SLC22A3	intron_variant	FALSE	rs12208357	LPA	0.157119	2.317e-05	-0.1155	0.0273	4748	0.688	0.01709	0.04256	0.11721	2598	5.677e-09	-0.2082	0.03558	0.20535	2150	0	NA	NA	NA	93.9	16.494	1	4.881e-05
1:103071218:A:G	["rs11164554"]	NA	intergenic_variant	FALSE	NA	NA	0.452341	2.319e-05	-0.0874	0.0207	4763	0.007305	-0.0786	0.02928	0.30677	2598	0.0009858	-0.09616	0.02915	0.37298	2165	0	NA	NA	NA	0	0.181	1	0.6708
13:103067968:C:T	["rs149060690"]	NA	intergenic_variant	FALSE	NA	NA	0.00615858	2.319e-05	-0.7232	0.1709	2598	2.4e-05	-0.7232	0.1709	0.00616	2598	NA	NA	NA	0	0	0	NA	NA	NA	0	0	0	1
13:103072866:T:C	["rs114549399"]	NA	intergenic_variant	FALSE	NA	NA	0.00615858	2.319e-05	-0.7232	0.1709	2598	2.4e-05	-0.7232	0.1709	0.00616	2598	NA	NA	NA	0	0	0	NA	NA	NA	0	0	0	1
12:43538767:A:G	["rs1166897"]	NA	intergenic_variant	FALSE	NA	NA	0.341172	2.324e-05	0.0867	0.0205	4763	0.005401	0.07872	0.02827	0.34142	2598	0.001337	0.09549	0.02973	0.34088	2165	0	NA	NA	NA	0	0.167	1	0.6827
11:121080171:C:A	["rs7122846"]	NA	intergenic_variant	FALSE	NA	NA	0.126443	2.327e-05	0.1733	0.041	2598	2.393e-05	0.1733	0.04096	0.12644	2598	NA	NA	NA	0	0	0	NA	NA	NA	0	0	0	1
14:35055757:T:TA	["rs532840262"]	SNX6	intron_variant	TRUE	NA	NA	0.00230947	2.33e-05	1.196	0.2827	2598	2.419e-05	1.196	0.2827	0.00231	2598	NA	NA	NA	0	0	0	NA	NA	NA	0	0	0	1
3:40840100:C:T	["rs548748113"]	RP11-761N21.1	intron_variant	FALSE	NA	NA	0.00250192	2.34e-05	-1.101	0.2603	2598	2.429e-05	-1.101	0.2603	0.0025	2598	NA	NA	NA	0	0	0	NA	NA	NA	0	0	0	1
3:40840365:A:G	["rs575177936"]	RP11-761N21.1	intron_variant	FALSE	NA	NA	0.00250192	2.34e-05	-1.101	0.2603	2598	2.429e-05	-1.101	0.2603	0.0025	2598	NA	NA	NA	0	0	0	NA	NA	NA	0	0	0	1
3:40842131:C:T	["rs563629535"]	RP11-761N21.1	intron_variant	FALSE	NA	NA	0.00250192	2.34e-05	-1.101	0.2603	2598	2.429e-05	-1.101	0.2603	0.0025	2598	NA	NA	NA	0	0	0	NA	NA	NA	0	0	0	1
3:40845998:TA:T	["rs561138105"]	RP11-761N21.1	intron_variant	TRUE	NA	NA	0.00250192	2.34e-05	-1.101	0.2603	2598	2.429e-05	-1.101	0.2603	0.0025	2598	NA	NA	NA	0	0	0	NA	NA	NA	0	0	0	1
3:40848768:A:G	["rs554685385"]	RP11-761N21.1	intron_variant	FALSE	NA	NA	0.00250192	2.34e-05	-1.101	0.2603	2598	2.429e-05	-1.101	0.2603	0.0025	2598	NA	NA	NA	0	0	0	NA	NA	NA	0	0	0	1
3:40850346:G:T	["rs569156556"]	RP11-761N21.1	intron_variant	FALSE	NA	NA	0.00250192	2.34e-05	-1.101	0.2603	2598	2.429e-05	-1.101	0.2603	0.0025	2598	NA	NA	NA	0	0	0	NA	NA	NA	0	0	0	1
3:40855328:C:T	["rs561595684"]	RP11-761N21.1	intron_variant	FALSE	NA	NA	0.00250192	2.34e-05	-1.101	0.2603	2598	2.429e-05	-1.101	0.2603	0.0025	2598	NA	NA	NA	0	0	0	NA	NA	NA	0	0	0	1
3:40861153:G:A	["rs566903015"]	RP11-761N21.1	intron_variant	FALSE	NA	NA	0.00250192	2.34e-05	-1.101	0.2603	2598	2.429e-05	-1.101	0.2603	0.0025	2598	NA	NA	NA	0	0	0	NA	NA	NA	0	0	0	1
3:40861997:A:G	["rs539046518"]	RP11-761N21.1	intron_variant	FALSE	NA	NA	0.00250192	2.34e-05	-1.101	0.2603	2598	2.429e-05	-1.101	0.2603	0.0025	2598	NA	NA	NA	0	0	0	NA	NA	NA	0	0	0	1
6:160253367:T:C	["rs4708851"]	NA	intergenic_variant	FALSE	rs12208357	LPA	0.393825	2.341e-05	0.0848	0.02	4761	0.0006437	0.0922	0.02699	0.45535	2598	0.01155	0.07565	0.02993	0.31993	2163	0	NA	NA	NA	0	0.169	1	0.6813
19:16554528:A:G	["rs4399660"]	EPS15L1	intron_variant	FALSE	NA	NA	0.133895	2.356e-05	-0.1201	0.0284	4750	0.001693	-0.1219	0.0388	0.1378	2598	0.004689	-0.118	0.04169	0.12918	2152	0	NA	NA	NA	0	0.005	1	0.9454
8:28853547:C:T	["rs531501522"]	HMBOX1	intron_variant	FALSE	NA	NA	0.00117041	2.359e-05	1.722	0.4073	2136	NA	NA	NA	0	0	2.467e-05	1.722	0.4073	0.00117	2136	0	NA	NA	NA	0	0	0	1
12:128622049:T:C	["rs189290810"]	NA	intergenic_variant	FALSE	NA	NA	0.0017321	2.361e-05	1.322	0.3127	2598	2.433e-05	1.322	0.3127	0.00173	2598	NA	NA	NA	0	0	0	NA	NA	NA	0	0	0	1
4:1987493:C:T	["rs375602072"]	NELFA	intron_variant	FALSE	NA	NA	0.00134719	2.366e-05	1.6	0.3785	2598	2.438e-05	1.6	0.3785	0.00135	2598	NA	NA	NA	0	0	0	NA	NA	NA	0	0	0	1
1:228914196:G:T	["rs562483087"]	RP4-799G3.1	downstream_gene_variant	FALSE	NA	NA	0.00404157	2.369e-05	-0.894	0.2115	2598	2.463e-05	-0.894	0.2115	0.00404	2598	NA	NA	NA	0	0	0	NA	NA	NA	0	0	0	1
2:60429628:G:C	["rs116572239"]	NA	intergenic_variant	FALSE	NA	NA	0.034642	2.372e-05	0.3069	0.0726	2598	2.457e-05	0.3069	0.07261	0.03464	2598	NA	NA	NA	0	0	0	NA	NA	NA	0	0	0	1
2:69123329:T:A	["rs186758588"]	NA	intergenic_variant	FALSE	NA	NA	0.00269438	2.39e-05	1.063	0.2516	2598	2.455e-05	1.063	0.2516	0.00269	2598	NA	NA	NA	0	0	0	NA	NA	NA	0	0	0	1
6:110719632:T:A	null	DDO	intron_variant	FALSE	NA	NA	0.456501	2.39e-05	-0.1232	0.0292	2092	NA	NA	NA	0	0	2.478e-05	-0.1232	0.02916	0.4565	2092	0	NA	NA	NA	0	0	0	1
14:100312011:A:G	null	EML1	intron_variant	FALSE	NA	NA	0.00138376	2.402e-05	-1.57	0.3717	2168	NA	NA	NA	0	0	2.489e-05	-1.57	0.3717	0.00138	2168	0	NA	NA	NA	0	0	0	1
15:58959993:T:C	["rs534870704"]	ADAM10	intron_variant	FALSE	rs1532085	LIPC	0.00230947	2.403e-05	-1.148	0.2718	2598	2.496e-05	-1.148	0.2718	0.00231	2598	NA	NA	NA	0	0	0	NA	NA	NA	0	0	0	1
3:56543779:G:A	["rs187382777"]	NA	intergenic_variant	FALSE	NA	NA	0.00263992	2.404e-05	-0.7993	0.1892	4735	0.0001909	-0.9724	0.2603	0.0027	2597	0.0282	-0.6052	0.2756	0.00257	2138	0	NA	NA	NA	0	0.938	1	0.3327
3:173423015:A:G	["rs370283598"]	NLGN1	intron_variant	FALSE	NA	NA	0.00134719	2.411e-05	-1.5	0.3552	2598	2.486e-05	-1.5	0.3552	0.00135	2598	NA	NA	NA	0	0	0	NA	NA	NA	0	0	0	1
3:140437894:T:C	["rs187213210"]	NA	intergenic_variant	FALSE	NA	NA	0.00115473	2.414e-05	1.646	0.3898	2598	2.499e-05	1.646	0.3898	0.00115	2598	NA	NA	NA	0	0	0	NA	NA	NA	0	0	0	1
4:27940267:T:A	["rs574100819"]	NA	intergenic_variant	FALSE	NA	NA	0.00384911	2.414e-05	0.8969	0.2124	2598	2.491e-05	0.8969	0.2124	0.00385	2598	NA	NA	NA	0	0	0	NA	NA	NA	0	0	0	1
11:121076406:C:T	["rs7108953"]	NA	intergenic_variant	FALSE	NA	NA	0.135104	2.414e-05	0.1676	0.0397	2598	2.49e-05	0.1676	0.03969	0.1351	2598	NA	NA	NA	0	0	0	NA	NA	NA	0	0	0	1
10:84034934:T:C	["rs554310972"]	NRG3	intron_variant	FALSE	NA	NA	0.00230753	2.419e-05	0.8896	0.2107	4767	0.0009125	0.9678	0.2915	0.0025	2598	0.008418	0.8041	0.3049	0.00207	2169	0	NA	NA	NA	0	0.151	1	0.698
15:97900379:A:G	["rs4133010"]	CTD-2147F2.1	intron_variant	FALSE	NA	NA	0.0917489	2.42e-05	0.1401	0.0332	4763	9.743e-05	0.1976	0.05064	0.07102	2598	0.02758	0.09683	0.04392	0.11663	2165	0	NA	NA	NA	55.8	2.26	1	0.1328
6:161256529:G:A	["rs12191307"]	NA	intergenic_variant	FALSE	rs12208357	LPA	0.0472391	2.424e-05	0.1934	0.0458	4763	0.1207	0.148	0.09532	0.02059	2598	7.666e-05	0.207	0.05223	0.07921	2165	0	NA	NA	NA	0	0.295	1	0.5873
12:101906280:G:A	["rs149439824"]	NA	intergenic_variant	FALSE	NA	NA	0.0147866	2.424e-05	0.3363	0.0797	4734	0.8485	0.07352	0.3849	0.00115	2598	1.996e-05	0.3481	0.08143	0.03137	2136	0	NA	NA	NA	0	0.487	1	0.4852
9:75363663:A:T	["rs72733058"]	TMC1	intron_variant	FALSE	NA	NA	0.0408356	2.428e-05	-0.2056	0.0487	4763	0.001282	-0.3929	0.1219	0.01232	2598	0.001395	-0.17	0.05312	0.07506	2165	0	NA	NA	NA	64.4	2.81	1	0.09368
18:71486363:T:TTTTGTTTG	["rs369915303"]	NA	intergenic_variant	TRUE	NA	NA	0.0161663	2.431e-05	0.4525	0.1072	2598	2.514e-05	0.4525	0.1072	0.01617	2598	NA	NA	NA	0	0	0	NA	NA	NA	0	0	0	1
3:21924299:T:C	["rs75662818"]	ZNF385D	intron_variant	FALSE	NA	NA	0.0250192	2.432e-05	-0.3663	0.0868	2598	2.509e-05	-0.3663	0.08678	0.02502	2598	NA	NA	NA	0	0	0	NA	NA	NA	0	0	0	1
12:19901938:C:T	["rs114196495"]	NA	intergenic_variant	FALSE	rs7134375	PDE3A	0.0277136	2.436e-05	0.3447	0.0817	2598	2.515e-05	0.3447	0.08167	0.02771	2598	NA	NA	NA	0	0	0	NA	NA	NA	0	0	0	1
8:10325455:A:G	["rs111860131"]	NA	intergenic_variant	FALSE	rs11776767	PINX1	0.0561971	2.441e-05	-0.2449	0.058	2598	2.522e-05	-0.2449	0.05803	0.0562	2598	NA	NA	NA	0	0	0	NA	NA	NA	0	0	0	1
16:81495178:T:C	["rs115706648"]	CMIP	intron_variant	FALSE	rs2925979	CMIP	0.0322005	2.441e-05	-0.2416	0.0573	4767	0.000101	-0.2275	0.05841	0.05716	2598	0.04222	-0.5878	0.2892	0.00231	2169	0	NA	NA	NA	32.9	1.491	1	0.222
6:161391489:T:A	["rs9347475"]	RP3-428L16.1	downstream_gene_variant	FALSE	rs12208357	LPA	0.285955	2.444e-05	0.0911	0.0216	4756	0.3848	0.02482	0.02856	0.33083	2598	5.871e-08	0.1795	0.03298	0.23193	2158	0	NA	NA	NA	92	12.57	1	0.0003919
11:116520398:T:C	["rs544479"]	AP000770.1	intron_variant	FALSE	rs964184	APOA1	0.0698846	2.445e-05	-0.1614	0.0382	4765	0.1475	-0.1505	0.1038	0.0179	2598	7.629e-05	-0.1631	0.04114	0.13221	2167	0	NA	NA	NA	0	0.013	1	0.9102
18:44270830:T:C	["rs141948305"]	ST8SIA5	intron_variant	FALSE	NA	NA	0.0739315	2.454e-05	0.2158	0.0512	2597	2.544e-05	0.2158	0.05115	0.07393	2597	NA	NA	NA	0	0	0	NA	NA	NA	0	0	0	1
6:133011441:C:T	["rs57394265"]	VNN1	intron_variant	FALSE	NA	NA	0.0542725	2.455e-05	0.1835	0.0435	4763	3.292e-06	0.2197	0.04713	0.08641	2598	0.8284	-0.02449	0.113	0.0157	2165	0	NA	NA	NA	74.9	3.978	1	0.0461
1:241147142:T:C	["rs559249552"]	RGS7	intron_variant	FALSE	NA	NA	0.00184502	2.462e-05	-1.357	0.3217	2168	NA	NA	NA	0	0	2.566e-05	-1.357	0.3217	0.00185	2168	0	NA	NA	NA	0	0	0	1
20:3617976:G:A	["rs558645379"]	ATRN	intron_variant	FALSE	NA	NA	0.00599631	2.466e-05	-0.7609	0.1804	2168	NA	NA	NA	0	0	2.568e-05	-0.7609	0.1804	0.006	2168	0	NA	NA	NA	0	0	0	1
5:3199753:G:A	null	NA	intergenic_variant	FALSE	NA	NA	0.00369686	2.467e-05	-0.9625	0.2282	2164	NA	NA	NA	0	0	2.58e-05	-0.9625	0.2282	0.0037	2164	0	NA	NA	NA	0	0	0	1
1:238489891:G:A	null	RNU6-725P	upstream_gene_variant	FALSE	NA	NA	0.00115473	2.47e-05	-1.625	0.3853	2598	2.55e-05	-1.625	0.3853	0.00115	2598	NA	NA	NA	0	0	0	NA	NA	NA	0	0	0	1
19:16571972:G:A	["rs10424196"]	EPS15L1	intron_variant	FALSE	NA	NA	0.109319	2.48e-05	-0.1307	0.031	4743	0.006629	-0.121	0.04454	0.10219	2598	0.001219	-0.1398	0.04316	0.11795	2145	0	NA	NA	NA	0	0.092	1	0.7618
8:122320412:T:C	["rs542826940"]	NA	intergenic_variant	FALSE	NA	NA	0.00250192	2.483e-05	1.103	0.2616	2598	2.563e-05	1.103	0.2616	0.0025	2598	NA	NA	NA	0	0	0	NA	NA	NA	0	0	0	1
4:49183351:G:GACACC	null	NA	intergenic_variant	TRUE	NA	NA	0.029396	2.486e-05	-0.3786	0.0898	1871	NA	NA	NA	0	0	2.585e-05	-0.3786	0.0898	0.0294	1871	0	NA	NA	NA	0	0	0	1
22:32016092:A:G	["rs16989334"]	PISD	intron_variant	FALSE	NA	NA	0.109792	2.486e-05	-0.1324	0.0314	4759	0.0001964	-0.1414	0.03791	0.14299	2598	0.04455	-0.1128	0.05611	0.06988	2161	0	NA	NA	NA	0	0.178	1	0.6728
3:74000954:A:C	["rs548341281"]	NA	intergenic_variant	FALSE	NA	NA	0.00192456	2.493e-05	-1.26	0.2989	2598	2.599e-05	-1.26	0.2989	0.00192	2598	NA	NA	NA	0	0	0	NA	NA	NA	0	0	0	1
6:135247041:G:A	["rs141784809"]	ALDH8A1	intron_variant	FALSE	rs9376090	HBS1L	0.00500385	2.495e-05	0.7971	0.1891	2598	2.578e-05	0.7971	0.1891	0.005	2598	NA	NA	NA	0	0	0	NA	NA	NA	0	0	0	1
2:75446482:A:G	["rs12713841"]	NA	regulatory_region_variant	FALSE	NA	NA	0.305106	2.497e-05	0.0984	0.0233	4759	0.01836	0.09849	0.04174	0.12259	2598	0.0004892	0.09832	0.02815	0.47547	2161	0	NA	NA	NA	0	0	1	0.9973
4:116684061:C:A	["rs144954410"]	PGAM4P2	downstream_gene_variant	FALSE	NA	NA	0.00324675	2.497e-05	1.031	0.2446	2156	NA	NA	NA	0	0	2.593e-05	1.031	0.2446	0.00325	2156	0	NA	NA	NA	0	0	0	1
6:161017825:C:T	["rs181888811"]	LPA	intron_variant	FALSE	rs12208357	LPA	0.0157189	2.501e-05	-0.4809	0.1141	2163	NA	NA	NA	0	0	2.621e-05	-0.4809	0.1141	0.01572	2163	0	NA	NA	NA	0	0	0	1
17:8674725:G:A	["rs568432125"]	NA	intergenic_variant	FALSE	NA	NA	0.00446849	2.505e-05	-0.8846	0.2099	2126	NA	NA	NA	0	0	2.608e-05	-0.8846	0.2099	0.00447	2126	0	NA	NA	NA	0	0	0	1
4:174209622:GA:G	["rs566169457"]	GALNT7	intron_variant	TRUE	NA	NA	0.00134719	2.508e-05	1.606	0.3811	2598	2.588e-05	1.606	0.3811	0.00135	2598	NA	NA	NA	0	0	0	NA	NA	NA	0	0	0	1
3:81064427:G:A	["rs182436050"]	RP11-6B4.1	intron_variant	FALSE	NA	NA	0.00328947	2.509e-05	1.032	0.2449	2128	NA	NA	NA	0	0	2.627e-05	1.032	0.2449	0.00329	2128	0	NA	NA	NA	0	0	0	1
6:169688414:C:T	["rs563458500"]	XXyac-YX65C7_A.3	upstream_gene_variant	FALSE	NA	NA	0.00134719	2.509e-05	1.536	0.3645	2598	2.611e-05	1.536	0.3645	0.00135	2598	NA	NA	NA	0	0	0	NA	NA	NA	0	0	0	1
19:51299799:T:C	["rs567127100"]	CTD-2568A17.8	upstream_gene_variant	FALSE	NA	NA	0.00230947	2.509e-05	-1.158	0.2748	2598	2.613e-05	-1.158	0.2748	0.00231	2598	NA	NA	NA	0	0	0	NA	NA	NA	0	0	0	1
1:71079368:A:T	["rs6701774"]	NA	intergenic_variant	FALSE	NA	NA	0.0875682	2.51e-05	-0.145	0.0344	4762	0.006837	-0.1493	0.05514	0.06428	2598	0.001255	-0.1423	0.04405	0.11553	2164	0	NA	NA	NA	0	0.01	1	0.921
5:50015218:C:T	["rs546713520"]	PARP8	intron_variant	FALSE	NA	NA	0.00847131	2.519e-05	-0.6227	0.1478	2597	2.606e-05	-0.6227	0.1478	0.00847	2597	NA	NA	NA	0	0	0	NA	NA	NA	0	0	0	1
11:22555939:C:A	["rs573369070"]	NA	intergenic_variant	FALSE	NA	NA	0.0017321	2.525e-05	1.431	0.3397	2598	2.612e-05	1.431	0.3397	0.00173	2598	NA	NA	NA	0	0	0	NA	NA	NA	0	0	0	1
1:3033036:C:T	["rs542074325"]	PRDM16	intron_variant	FALSE	NA	NA	0.0173531	2.526e-05	-0.4541	0.1078	2161	NA	NA	NA	0	0	2.616e-05	-0.4541	0.1078	0.01735	2161	0	NA	NA	NA	0	0	0	1
5:49967165:C:A	["rs183234671"]	PARP8	intron_variant	FALSE	NA	NA	0.00846805	2.526e-05	-0.6226	0.1478	2598	2.613e-05	-0.6226	0.1478	0.00847	2598	NA	NA	NA	0	0	0	NA	NA	NA	0	0	0	1
5:50015605:A:T	["rs569105175"]	PARP8	intron_variant	FALSE	NA	NA	0.00846805	2.526e-05	-0.6226	0.1478	2598	2.613e-05	-0.6226	0.1478	0.00847	2598	NA	NA	NA	0	0	0	NA	NA	NA	0	0	0	1
5:50050555:G:A	["rs369335666"]	PARP8	intron_variant	FALSE	NA	NA	0.00846805	2.526e-05	-0.6226	0.1478	2598	2.613e-05	-0.6226	0.1478	0.00847	2598	NA	NA	NA	0	0	0	NA	NA	NA	0	0	0	1
5:50051096:A:C	["rs190229510"]	PARP8	intron_variant	FALSE	NA	NA	0.00846805	2.526e-05	-0.6226	0.1478	2598	2.613e-05	-0.6226	0.1478	0.00847	2598	NA	NA	NA	0	0	0	NA	NA	NA	0	0	0	1
5:50101261:G:A	["rs568631009"]	PARP8	intron_variant	FALSE	NA	NA	0.00846805	2.526e-05	-0.6226	0.1478	2598	2.613e-05	-0.6226	0.1478	0.00847	2598	NA	NA	NA	0	0	0	NA	NA	NA	0	0	0	1
20:3481410:C:T	["rs544597661"]	ATRN	intron_variant	FALSE	NA	NA	0.00604933	2.528e-05	-0.7599	0.1804	2149	NA	NA	NA	0	0	2.633e-05	-0.7599	0.1804	0.00605	2149	0	NA	NA	NA	0	0	0	1
4:47861641:C:T	["rs537088627"]	NFXL1	intron_variant	FALSE	NA	NA	0.00153965	2.53e-05	1.43	0.3395	2598	2.619e-05	1.43	0.3395	0.00154	2598	NA	NA	NA	0	0	0	NA	NA	NA	0	0	0	1
12:19909166:A:C	["rs114072012"]	NA	regulatory_region_variant	FALSE	rs7134375	PDE3A	0.0284834	2.531e-05	0.3397	0.0806	2598	2.626e-05	0.3397	0.08065	0.02848	2598	NA	NA	NA	0	0	0	NA	NA	NA	0	0	0	1
11:121072295:C:A	["rs76038378"]	NA	intergenic_variant	FALSE	NA	NA	0.134911	2.536e-05	0.1672	0.0397	2598	2.619e-05	0.1672	0.0397	0.13491	2598	NA	NA	NA	0	0	0	NA	NA	NA	0	0	0	1
5:94533213:C:T	["rs10044143"]	MCTP1	intron_variant	FALSE	NA	NA	0.147751	2.537e-05	0.1173	0.0279	4758	0.01131	0.1367	0.05394	0.06755	2598	0.0007145	0.1103	0.03254	0.24421	2160	0	NA	NA	NA	0	0.176	1	0.6752
6:161163529:GT:G	["rs147402310","rs199720182"]	PLG	intron_variant	TRUE	rs12208357	LPA	0.0418725	2.538e-05	-0.2046	0.0486	4657	0.06634	-0.142	0.07733	0.031	2597	8.732e-05	-0.2454	0.06244	0.05558	2060	0	NA	NA	NA	7.6	1.082	1	0.2982
5:164563948:T:A	["rs6556809"]	CTC-340A15.2	intron_variant	FALSE	NA	NA	0.434783	2.539e-05	-0.082	0.0195	4761	0.00267	-0.08104	0.02696	0.45689	2598	0.003207	-0.08307	0.02816	0.40823	2163	0	NA	NA	NA	0	0.003	1	0.9585
5:3676653:C:T	["rs113750951"]	NA	intergenic_variant	FALSE	NA	NA	0.10816	2.541e-05	0.1815	0.0431	2598	2.63e-05	0.1815	0.0431	0.10816	2598	NA	NA	NA	0	0	0	NA	NA	NA	0	0	0	1
1:193570466:T:A	["rs77375639"]	NA	intergenic_variant	FALSE	NA	NA	0.0152183	2.544e-05	-0.3241	0.077	4764	0.5075	-0.1216	0.1835	0.005	2598	1.54e-05	-0.3673	0.08478	0.02747	2166	0	NA	NA	NA	32.3	1.477	1	0.2242
13:34124531:T:C	["rs139210337"]	RP11-141M1.3	intron_variant	FALSE	NA	NA	0.00230947	2.544e-05	1.214	0.2883	2598	2.609e-05	1.214	0.2883	0.00231	2598	NA	NA	NA	0	0	0	NA	NA	NA	0	0	0	1
13:34173080:G:A	["rs147922317"]	RP11-141M1.3	intron_variant	FALSE	NA	NA	0.00230947	2.544e-05	1.214	0.2883	2598	2.609e-05	1.214	0.2883	0.00231	2598	NA	NA	NA	0	0	0	NA	NA	NA	0	0	0	1
13:34208023:C:T	["rs140347244"]	RP11-141M1.3	intron_variant	FALSE	NA	NA	0.00230947	2.544e-05	1.214	0.2883	2598	2.609e-05	1.214	0.2883	0.00231	2598	NA	NA	NA	0	0	0	NA	NA	NA	0	0	0	1
6:161252770:G:A	["rs12211977"]	NA	intergenic_variant	FALSE	rs12208357	LPA	0.0471441	2.546e-05	0.1931	0.0459	4762	0.1415	0.1409	0.09579	0.0204	2598	6.74e-05	0.2086	0.05223	0.07925	2164	0	NA	NA	NA	0	0.385	1	0.5349
5:94545781:G:A	["rs12188868"]	MCTP1	intron_variant	FALSE	NA	NA	0.148066	2.551e-05	0.1173	0.0279	4758	0.01206	0.135	0.05375	0.06813	2598	0.000681	0.1108	0.03258	0.24421	2160	0	NA	NA	NA	0	0.148	1	0.7002
6:161391077:G:A	["rs9365239"]	RP3-428L16.1	downstream_gene_variant	FALSE	rs12208357	LPA	0.286333	2.554e-05	0.0909	0.0216	4734	0.401	0.02403	0.02861	0.3291	2598	5.65e-08	0.1793	0.0329	0.23432	2136	0	NA	NA	NA	92.1	12.683	1	0.0003691
15:41498459:G:C	["rs138361002"]	EXD1	intron_variant	FALSE	NA	NA	0.00516878	2.554e-05	-0.5497	0.1306	4740	0.002127	-1.087	0.3535	0.00154	2598	0.0009564	-0.4648	0.1405	0.00957	2142	0	NA	NA	NA	62.6	2.675	1	0.1019
7:90252716:G:A	["rs17865255"]	CDK14	intron_variant	FALSE	NA	NA	0.0145049	2.555e-05	0.3376	0.0802	4757	0.2529	0.1659	0.1451	0.00847	2598	1.839e-05	0.4132	0.09624	0.02177	2159	0	NA	NA	NA	50.4	2.017	1	0.1555
2:34991493:A:G	["rs79267033"]	NA	intergenic_variant	FALSE	NA	NA	0.0105197	2.557e-05	-0.3961	0.0941	4753	0.02363	-0.3644	0.1609	0.00693	2598	0.0003823	-0.4126	0.116	0.01485	2155	0	NA	NA	NA	0	0.059	1	0.808
6:160785976:T:C	["rs2457556"]	SLC22A3	intron_variant	FALSE	rs12208357	LPA	0.155397	2.557e-05	0.1152	0.0274	4762	0.5999	-0.02246	0.04281	0.11528	2598	4.003e-09	0.2101	0.03556	0.20356	2164	0	NA	NA	NA	94.3	17.462	1	2.931e-05
11:122769722:G:T	["rs565288133"]	C11orf63	intron_variant	FALSE	rs7941030	UBASH3B	0.00601017	2.559e-05	0.7594	0.1804	2163	NA	NA	NA	0	0	2.651e-05	0.7594	0.1804	0.00601	2163	0	NA	NA	NA	0	0	0	1
7:75602561:TG:T	null	POR	intron_variant	TRUE	NA	NA	0.0161514	2.561e-05	-0.4584	0.1089	2167	NA	NA	NA	0	0	2.667e-05	-0.4584	0.1089	0.01615	2167	0	NA	NA	NA	0	0	0	1
2:60422923:C:T	["rs142153569"]	NA	intergenic_variant	FALSE	NA	NA	0.0338722	2.571e-05	0.3089	0.0734	2598	2.661e-05	0.3089	0.0734	0.03387	2598	NA	NA	NA	0	0	0	NA	NA	NA	0	0	0	1
7:107711227:A:G	["rs75884076"]	LAMB4	intron_variant	FALSE	NA	NA	0.0658199	2.574e-05	0.228	0.0542	2598	2.655e-05	0.228	0.05418	0.06582	2598	NA	NA	NA	0	0	0	NA	NA	NA	0	0	0	1
8:116831544:A:T	null	NA	intergenic_variant	FALSE	rs2293889	TRPS1	0.00116063	2.574e-05	1.714	0.4073	2154	NA	NA	NA	0	0	2.692e-05	1.714	0.4073	0.00116	2154	0	NA	NA	NA	0	0	0	1
12:62274499:C:T	["rs12307486"]	KRT8P19	non_coding_transcript_exon_variant	FALSE	NA	NA	0.10574	2.574e-05	-0.1799	0.0428	2596	2.669e-05	-0.1799	0.04275	0.10574	2596	NA	NA	NA	0	0	0	NA	NA	NA	0	0	0	1
6:51046798:C:A	["rs73737943"]	NA	intergenic_variant	FALSE	NA	NA	0.0459969	2.575e-05	-0.2697	0.0641	2598	2.665e-05	-0.2697	0.06409	0.046	2598	NA	NA	NA	0	0	0	NA	NA	NA	0	0	0	1
9:3470578:C:A	["rs112608350"]	RFX3	intron_variant	FALSE	rs3780181	VLDLR	0.00192456	2.575e-05	-1.286	0.3056	2598	2.675e-05	-1.286	0.3056	0.00192	2598	NA	NA	NA	0	0	0	NA	NA	NA	0	0	0	1
9:3470591:T:G	["rs111236320"]	RFX3	intron_variant	FALSE	rs3780181	VLDLR	0.00192456	2.575e-05	-1.286	0.3056	2598	2.675e-05	-1.286	0.3056	0.00192	2598	NA	NA	NA	0	0	0	NA	NA	NA	0	0	0	1
9:3473902:A:G	["rs191383571"]	RFX3	intron_variant	FALSE	rs3780181	VLDLR	0.00192456	2.575e-05	-1.286	0.3056	2598	2.675e-05	-1.286	0.3056	0.00192	2598	NA	NA	NA	0	0	0	NA	NA	NA	0	0	0	1
20:22813035:A:T	["rs144974716"]	NA	intergenic_variant	FALSE	NA	NA	0.00461894	2.576e-05	-0.8252	0.1961	2598	2.652e-05	-0.8252	0.1961	0.00462	2598	NA	NA	NA	0	0	0	NA	NA	NA	0	0	0	1
3:193652303:T:C	null	NA	intergenic_variant	FALSE	NA	NA	0.00115473	2.582e-05	1.975	0.4694	2598	2.661e-05	1.975	0.4694	0.00115	2598	NA	NA	NA	0	0	0	NA	NA	NA	0	0	0	1
3:193805103:T:C	null	RP11-135A1.3	upstream_gene_variant	FALSE	NA	NA	0.00115473	2.582e-05	1.975	0.4694	2598	2.661e-05	1.975	0.4694	0.00115	2598	NA	NA	NA	0	0	0	NA	NA	NA	0	0	0	1
3:194070489:C:T	null	CPN2	intron_variant	FALSE	NA	NA	0.00115473	2.582e-05	1.975	0.4694	2598	2.661e-05	1.975	0.4694	0.00115	2598	NA	NA	NA	0	0	0	NA	NA	NA	0	0	0	1
3:194308344:G:A	null	TMEM44-AS1	intron_variant	FALSE	NA	NA	0.00115473	2.582e-05	1.975	0.4694	2598	2.661e-05	1.975	0.4694	0.00115	2598	NA	NA	NA	0	0	0	NA	NA	E	0	0	0	1
3:194418292:A:G	null	NA	intergenic_variant	FALSE	NA	NA	0.00115473	2.582e-05	1.975	0.4694	2598	2.661e-05	1.975	0.4694	0.00115	2598	NA	NA	NA	0	0	0	NA	NA	NA	0	0	0	1
3:194670435:C:T	["rs532281958"]	NA	intergenic_variant	FALSE	NA	NA	0.00115473	2.582e-05	1.975	0.4694	2598	2.661e-05	1.975	0.4694	0.00115	2598	NA	NA	NA	0	0	0	NA	NA	NA	0	0	0	1
3:194793466:A:G	null	XXYLT1	intron_variant	FALSE	NA	NA	0.00115473	2.582e-05	1.975	0.4694	2598	2.661e-05	1.975	0.4694	0.00115	2598	NA	NA	NA	0	0	0	NA	NA	NA	0	0	0	1
3:195525938:C:T	null	MUC4	intron_variant	FALSE	NA	NA	0.00115473	2.582e-05	1.975	0.4694	2598	2.661e-05	1.975	0.4694	0.00115	2598	NA	NA	NA	0	0	0	NA	NA	NA	0	0	0	1
3:195975920:C:G	null	PCYT1A	intron_variant	FALSE	NA	NA	0.00115473	2.582e-05	1.975	0.4694	2598	2.661e-05	1.975	0.4694	0.00115	2598	NA	NA	NA	0	0	0	NA	NA	NA	0	0	0	1
3:195997472:A:C	["rs564529700"]	RP11-447L10.1	intron_variant	FALSE	NA	NA	0.00115473	2.582e-05	1.975	0.4694	2598	2.661e-05	1.975	0.4694	0.00115	2598	NA	NA	NA	0	0	0	NA	NA	NA	0	0	0	1
3:196237603:A:G	null	SMCO1	intron_variant	FALSE	NA	NA	0.00115473	2.582e-05	1.975	0.4694	2598	2.661e-05	1.975	0.4694	0.00115	2598	NA	NA	NA	0	0	0	NA	NA	NA	0	0	0	1
3:196324194:C:G	null	NA	intergenic_variant	FALSE	NA	NA	0.00115473	2.582e-05	1.975	0.4694	2598	2.661e-05	1.975	0.4694	0.00115	2598	NA	NA	NA	0	0	0	NA	NA	NA	0	0	0	1
3:197675211:C:G	null	IQCG	intron_variant	FALSE	NA	NA	0.00115473	2.582e-05	1.975	0.4694	2598	2.661e-05	1.975	0.4694	0.00115	2598	NA	NA	NA	0	0	0	NA	NA	NA	0	0	0	1
3:197675260:G:A	null	IQCG	intron_variant	FALSE	NA	NA	0.00115473	2.582e-05	1.975	0.4694	2598	2.661e-05	1.975	0.4694	0.00115	2598	NA	NA	NA	0	0	0	NA	NA	NA	0	0	0	1
5:46346157:A:G	["rs577274210"]	NA	intergenic_variant	FALSE	NA	NA	0.00808314	2.586e-05	-0.6235	0.1482	2598	2.661e-05	-0.6235	0.1482	0.00808	2598	NA	NA	NA	0	0	0	NA	NA	NA	0	0	0	1
8:65217734:CCTAT:C	["rs536462174"]	RP11-32K4.1	intron_variant	TRUE	NA	NA	0.00692841	2.593e-05	0.6903	0.1641	2598	2.686e-05	0.6903	0.1641	0.00693	2598	NA	NA	NA	0	0	0	NA	NA	NA	0	0	0	1
17:50291651:T:G	["rs186410249"]	NA	intergenic_variant	FALSE	NA	NA	0.0025369	2.593e-05	1.161	0.276	2168	NA	NA	NA	0	0	2.714e-05	1.161	0.276	0.00254	2168	0	NA	NA	NA	0	0	0	1
20:50740416:G:C	["rs188648660"]	ZFP64	intron_variant	FALSE	NA	NA	0.0111624	2.593e-05	-0.5233	0.1244	2598	2.675e-05	-0.5233	0.1244	0.01116	2598	NA	NA	NA	0	0	0	NA	NA	NA	0	0	0	1
20:50264887:G:A	["rs147563002"]	ATP9A	intron_variant	FALSE	NA	NA	0.00230947	2.594e-05	-1.145	0.2722	2598	2.692e-05	-1.145	0.2722	0.00231	2598	NA	NA	NA	0	0	0	NA	NA	NA	0	0	0	1
1:110040228:G:A	["rs150750883"]	ATXN7L2	downstream_gene_variant	FALSE	rs629301	SORT1	0.0017321	2.597e-05	1.42	0.3376	2598	2.695e-05	1.42	0.3376	0.00173	2598	NA	NA	NA	0	0	0	NA	NA	NA	0	0	0	1
1:110050021:T:C	["rs144951810"]	AMIGO1	3_prime_UTR_variant	FALSE	rs629301	SORT1	0.0017321	2.597e-05	1.42	0.3376	2598	2.695e-05	1.42	0.3376	0.00173	2598	NA	NA	NA	0	0	0	NA	NA	NA	0	0	0	1
2:75446159:G:T	["rs4852363"]	NA	intergenic_variant	FALSE	NA	NA	0.305006	2.597e-05	0.0975	0.0232	4754	0.01581	0.09978	0.04132	0.12529	2598	0.0005822	0.09645	0.028	0.47843	2156	0	NA	NA	NA	0	0.004	1	0.9468
4:23656919:C:T	["rs552288203"]	RP11-380P13.1	intron_variant	FALSE	NA	NA	0.00250192	2.598e-05	-1.102	0.262	2598	2.685e-05	-1.102	0.262	0.0025	2598	NA	NA	NA	0	0	0	NA	NA	NA	0	0	0	1
6:160960359:T:C	["rs6919346"]	LPA	intron_variant	FALSE	rs12208357	LPA	0.100567	2.6e-05	0.1391	0.0331	4763	0.01602	0.186	0.07717	0.03079	2598	0.0004539	0.1286	0.03662	0.1843	2165	0	NA	NA	NA	0	0.452	1	0.5016
6:134936706:A:T	["rs573114348"]	RP11-557H15.4	intron_variant	FALSE	rs9376090	HBS1L	0.00530688	2.612e-05	-0.8023	0.1908	2167	NA	NA	NA	0	0	2.71e-05	-0.8023	0.1908	0.00531	2167	0	NA	NA	NA	0	0	0	1
13:65768789:C:T	["rs568517808"]	NA	intergenic_variant	FALSE	NA	NA	0.00115473	2.615e-05	1.734	0.4124	2598	2.698e-05	1.734	0.4124	0.00115	2598	NA	NA	NA	0	0	0	NA	NA	NA	0	0	0	1
1:91671959:A:G	["rs115542404"]	NA	intergenic_variant	FALSE	NA	NA	0.0248268	2.624e-05	-0.3625	0.0862	2598	2.711e-05	-0.3625	0.08623	0.02483	2598	NA	NA	NA	0	0	0	NA	NA	NA	0	0	0	1
1:239250686:CT:C	["rs79572993","rs148316828"]	NA	intergenic_variant	TRUE	NA	NA	0.00923788	2.624e-05	0.6041	0.1437	2598	2.696e-05	0.6041	0.1437	0.00924	2598	NA	NA	NA	0	0	0	NA	NA	NA	0	0	0	1
2:56982582:C:T	["rs149473112"]	AC008173.1	downstream_gene_variant	FALSE	NA	NA	0.021555	2.624e-05	-0.3881	0.0923	2598	2.72e-05	-0.3881	0.09232	0.02156	2598	NA	NA	NA	0	0	0	NA	NA	NA	0	0	0	1
1:89119930:T:C	["rs35747272"]	RP11-76N22.2	intron_variant	FALSE	NA	NA	0.0356918	2.628e-05	-0.2196	0.0522	4763	0.1142	-0.1755	0.1111	0.01578	2598	9.095e-05	-0.2321	0.05919	0.05958	2165	0	NA	NA	NA	0	0.202	1	0.653
11:116521316:G:A	["rs573985"]	AP000770.1	intron_variant	FALSE	rs964184	APOA1	0.0698529	2.633e-05	-0.1611	0.0383	4760	0.1475	-0.1505	0.1038	0.0179	2598	8.163e-05	-0.1628	0.04125	0.13228	2162	0	NA	NA	NA	0	0.012	1	0.9123
3:193643158:A:G	["rs192100186"]	NA	intergenic_variant	FALSE	NA	NA	0.00153965	2.642e-05	-1.396	0.3322	2598	2.739e-05	-1.396	0.3322	0.00154	2598	NA	NA	NA	0	0	0	NA	NA	NA	0	0	0	1
6:161342366:T:C	["rs113711271"]	RP11-235G24.1	upstream_gene_variant	FALSE	rs12208357	LPA	0.114747	2.644e-05	-0.1253	0.0298	4767	0.03678	-0.09017	0.04316	0.10412	2598	0.0001396	-0.1575	0.04127	0.12748	2169	0	NA	NA	NA	21.3	1.271	1	0.2595
19:19942026:C:T	["rs115932463"]	CTC-559E9.6	intron_variant	FALSE	rs10401969	CILP2	0.00173277	2.648e-05	-1.374	0.327	2597	2.744e-05	-1.374	0.327	0.00173	2597	NA	NA	NA	0	0	0	NA	NA	NA	0	0	0	1
9:90706917:AAC:A	["rs537458952"]	NA	intergenic_variant	TRUE	NA	NA	0.00327175	2.652e-05	-0.9907	0.2358	2598	2.753e-05	-0.9907	0.2358	0.00327	2598	NA	NA	NA	0	0	0	NA	NA	NA	0	0	0	1
1:119830398:G:C	["rs150195214"]	RP11-418J17.3	intron_variant	FALSE	NA	NA	0.00254159	2.655e-05	-1.157	0.2754	2164	NA	NA	NA	0	0	2.765e-05	-1.157	0.2754	0.00254	2164	0	NA	NA	NA	0	0	0	1
16:65307151:C:T	["rs4785819"]	RP11-256I9.3	intron_variant	FALSE	NA	NA	0.178309	2.657e-05	0.1099	0.0262	4767	3.218e-05	0.1284	0.03083	0.2552	2598	0.2081	0.06235	0.04951	0.08621	2169	0	NA	NA	NA	22	1.282	1	0.2574
17:63235728:G:A	["rs557430386"]	NA	intergenic_variant	FALSE	rs1801689	APOH	0.00538876	2.66e-05	0.7658	0.1823	2598	2.745e-05	0.7658	0.1823	0.00539	2598	NA	NA	NA	0	0	0	NA	NA	NA	0	0	0	1
7:48669763:A:T	["rs114477759"]	ABCA13	intron_variant	FALSE	NA	NA	0.020361	2.664e-05	0.295	0.0702	4764	0.002178	0.245	0.07987	0.02983	2598	0.001621	0.4656	0.1475	0.009	2166	0	NA	NA	NA	42.2	1.73	1	0.1885
8:3309256:T:A	["rs562968996"]	CSMD1	intron_variant	FALSE	NA	NA	0.00153965	2.666e-05	1.468	0.3495	2598	2.736e-05	1.468	0.3495	0.00154	2598	NA	NA	NA	0	0	0	NA	NA	NA	0	0	0	1
6:161533235:CTT:C	["rs34235824"]	MAP3K4	intron_variant	TRUE	rs12208357	LPA	0.261244	2.667e-05	0.0932	0.0222	4758	0.5945	-0.01831	0.03439	0.19053	2598	3.226e-09	0.1727	0.02904	0.3463	2160	0	NA	NA	NA	94.4	18.008	1	2.199e-05
17:69228179:C:T	["rs115139720"]	NA	intergenic_variant	FALSE	NA	NA	0.0663972	2.667e-05	0.2224	0.0529	2598	2.756e-05	0.2224	0.05295	0.0664	2598	NA	NA	NA	0	0	0	NA	NA	NA	0	0	0	1
2:236885011:C:T	["rs114964083"]	AGAP1	intron_variant	FALSE	NA	NA	0.0211701	2.669e-05	-0.3898	0.0928	2598	2.757e-05	-0.3898	0.09281	0.02117	2598	NA	NA	NA	0	0	0	NA	NA	NA	0	0	0	1
3:2734841:T:G	["rs965394"]	CNTN4	intron_variant	FALSE	NA	NA	0.0775597	2.669e-05	-0.2079	0.0495	2598	2.748e-05	-0.2079	0.0495	0.07756	2598	NA	NA	NA	0	0	0	NA	NA	NA	0	0	0	1
6:160986306:G:T	["rs541796081"]	LPA	intron_variant	FALSE	rs12208357	LPA	0.00442648	2.671e-05	0.8555	0.2037	2598	2.757e-05	0.8555	0.2037	0.00443	2598	NA	NA	NA	0	0	0	NA	NA	NA	0	0	0	1
8:117015617:G:A	null	LINC00536	intron_variant	FALSE	rs2293889	TRPS1	0.00123213	2.671e-05	1.711	0.4074	2029	NA	NA	NA	0	0	2.768e-05	1.711	0.4074	0.00123	2029	0	NA	NA	NA	0	0	0	1
9:75377037:G:A	["rs79819082"]	TMC1	intron_variant	FALSE	NA	NA	0.0973971	2.671e-05	-0.1375	0.0327	4764	0.00544	-0.1456	0.05233	0.07236	2598	0.001641	-0.1323	0.04197	0.12742	2166	0	NA	NA	NA	0	0.039	1	0.8428
6:161401621:T:C	["rs75833393"]	NA	intergenic_variant	FALSE	rs12208357	LPA	0.282847	2.679e-05	0.0912	0.0217	4734	0.3433	0.02731	0.02881	0.3248	2597	1.24e-07	0.1755	0.03308	0.23187	2137	0	NA	NA	NA	91.2	11.412	1	0.0007297
13:80495445:C:T	["rs187349270"]	LINC00382	downstream_gene_variant	FALSE	NA	NA	0.00558122	2.681e-05	-0.7848	0.1869	2598	2.778e-05	-0.7848	0.1869	0.00558	2598	NA	NA	NA	0	0	0	NA	NA	NA	0	0	0	1
13:80507824:C:T	["rs181542757"]	NA	regulatory_region_variant	FALSE	NA	NA	0.00558122	2.681e-05	-0.7848	0.1869	2598	2.778e-05	-0.7848	0.1869	0.00558	2598	NA	NA	NA	0	0	0	NA	NA	NA	0	0	0	1
13:80507844:G:A	["rs112993274"]	NA	regulatory_region_variant	FALSE	NA	NA	0.00558122	2.681e-05	-0.7848	0.1869	2598	2.778e-05	-0.7848	0.1869	0.00558	2598	NA	NA	NA	0	0	0	NA	NA	NA	0	0	0	1
12:8755186:T:C	["rs75351379"]	AICDA	3_prime_UTR_variant	FALSE	rs4883201	PHC1	0.0688992	2.685e-05	-0.219	0.0522	2598	2.764e-05	-0.219	0.05216	0.0689	2598	NA	NA	NA	0	0	0	NA	NA	NA	0	0	0	1
18:76034103:T:C	["rs80309654"]	NA	intergenic_variant	FALSE	NA	NA	0.0750577	2.686e-05	0.2161	0.0515	2598	2.775e-05	0.2161	0.05147	0.07506	2598	NA	NA	NA	0	0	0	NA	NA	NA	0	0	0	1
5:134206418:C:T	["rs112690870"]	TXNDC15	upstream_gene_variant	FALSE	NA	NA	0.0306036	2.689e-05	0.2467	0.0588	4738	2.428e-05	0.2511	0.05938	0.05485	2598	0.9246	0.03864	0.4083	0.00117	2140	0	NA	NA	NA	0	0.265	1	0.6066
7:71738343:G:A	null	CALN1	intron_variant	FALSE	rs13238203	TYW1B	0.00414508	2.689e-05	-0.9081	0.2163	1930	NA	NA	NA	0	0	2.804e-05	-0.9081	0.2163	0.00415	1930	0	NA	NA	NA	0	0	0	1
9:114734789:G:A	["rs79504722"]	NA	intergenic_variant	FALSE	NA	NA	0.0129093	2.69e-05	0.3576	0.0852	4764	4.612e-06	0.6859	0.1494	0.00808	2598	0.05444	0.1995	0.1037	0.0187	2166	0	NA	NA	NA	86	7.153	1	0.007483
6:160776597:T:G	["rs571103382"]	SLC22A3	intron_variant	FALSE	rs12208357	LPA	0.00257467	2.693e-05	1.23	0.293	1942	NA	NA	NA	0	0	2.818e-05	1.23	0.293	0.00257	1942	0	NA	NA	NA	0	0	0	1
1:65663494:A:AT	["rs146182191"]	AK4	intron_variant	TRUE	NA	NA	0.00923788	2.7e-05	0.5826	0.1388	2598	2.795e-05	0.5826	0.1388	0.00924	2598	NA	NA	NA	0	0	0	NA	NA	NA	0	0	0	1
18:39646780:A:G	["rs151156155"]	PIK3C3	intron_variant	FALSE	NA	NA	0.00184417	2.701e-05	-1.357	0.3233	2169	NA	NA	NA	0	0	2.791e-05	-1.357	0.3233	0.00184	2169	0	NA	NA	NA	0	0	0	1
20:17493576:G:A	["rs537492810"]	BFSP1	intron_variant	FALSE	rs2328223	SNX5	0.00423403	2.702e-05	0.8533	0.2033	2598	2.805e-05	0.8533	0.2033	0.00423	2598	NA	NA	NA	0	0	0	NA	NA	NA	0	0	0	1
6:160673884:T:C	["rs316012"]	SLC22A2	intron_variant	FALSE	rs12208357	LPA	0.390497	2.707e-05	-0.0897	0.0214	4767	0.0001993	-0.09924	0.02664	0.44265	2598	0.04316	-0.0725	0.03583	0.19064	2169	0	NA	NA	NA	0	0.359	1	0.5492
7:132354891:G:C	["rs2342805"]	AC009365.3	intron_variant	FALSE	NA	NA	0.432678	2.707e-05	0.1241	0.0296	2035	NA	NA	NA	0	0	2.824e-05	0.1241	0.02957	0.43268	2035	0	NA	NA	NA	0	0	0	1
12:84745688:T:TTA	null	NA	intergenic_variant	TRUE	NA	NA	0.00558122	2.708e-05	-0.768	0.183	2598	2.804e-05	-0.768	0.183	0.00558	2598	NA	NA	NA	0	0	0	NA	NA	NA	0	0	0	1
16:81458672:G:A	["rs76220079"]	NA	regulatory_region_variant	FALSE	rs2925979	CMIP	0.104622	2.709e-05	-0.1331	0.0317	4760	0.003687	-0.1847	0.06356	0.04734	2598	0.001548	-0.116	0.0366	0.17345	2162	0	NA	NA	NA	0	0.877	1	0.3489
2:197094155:G:A	["rs148592693"]	HECW2	intron_variant	FALSE	NA	NA	0.0290608	2.71e-05	0.3335	0.0795	2598	2.802e-05	0.3335	0.07947	0.02906	2598	NA	NA	NA	0	0	0	NA	NA	NA	0	0	0	1
2:60438359:A:G	["rs13394880"]	NA	intergenic_variant	FALSE	NA	NA	0.0481139	2.719e-05	0.2601	0.062	2598	2.807e-05	0.2601	0.06199	0.04811	2598	NA	NA	NA	0	0	0	NA	NA	NA	0	0	0	1
3:177702186:G:A	["rs574310152"]	NA	intergenic_variant	FALSE	NA	NA	0.0198229	2.72e-05	0.4043	0.0964	2598	2.803e-05	0.4043	0.09636	0.01982	2598	NA	NA	NA	0	0	0	NA	NA	NA	0	0	0	1
22:32020867:G:A	["rs62237837"]	PISD	intron_variant	FALSE	NA	NA	0.0760344	2.72e-05	-0.1536	0.0366	4761	8.935e-05	-0.182	0.04638	0.08872	2598	0.07394	-0.1067	0.05966	0.0608	2163	0	NA	NA	E	0	0.993	1	0.319
2:3034666:C:A	["rs561598863"]	AC019118.2	intron_variant	FALSE	NA	NA	0.00365666	2.726e-05	0.9779	0.2331	2598	2.808e-05	0.9779	0.2331	0.00366	2598	NA	NA	NA	0	0	0	NA	NA	NA	0	0	0	1
9:120454732:A:T	["rs77985791"]	NA	intergenic_variant	FALSE	NA	NA	0.0463818	2.726e-05	-0.2695	0.0642	2598	2.816e-05	-0.2695	0.06424	0.04638	2598	NA	NA	NA	0	0	0	NA	NA	NA	0	0	0	1
12:130040546:T:C	["rs550691964"]	TMEM132D	intron_variant	FALSE	NA	NA	0.0017321	2.727e-05	1.35	0.3218	2598	2.818e-05	1.35	0.3218	0.00173	2598	NA	NA	NA	0	0	0	NA	NA	NA	0	0	0	1
4:74619300:A:T	["rs577057804"]	NA	intergenic_variant	FALSE	rs117087731	ADAMTS3	0.00288684	2.73e-05	-1.016	0.2422	2598	2.844e-05	-1.016	0.2422	0.00289	2598	NA	NA	NA	0	0	0	NA	NA	NA	0	0	0	1
17:13310949:G:A	["rs187305959"]	NA	intergenic_variant	FALSE	NA	NA	0.00115473	2.731e-05	1.628	0.3881	2598	2.828e-05	1.628	0.3881	0.00115	2598	NA	NA	NA	0	0	0	NA	NA	NA	0	0	0	1
3:195904633:C:T	null	NA	intergenic_variant	FALSE	NA	NA	0.00115794	2.733e-05	1.711	0.4079	2159	NA	NA	NA	0	0	2.829e-05	1.711	0.4079	0.00116	2159	0	NA	NA	E	0	0	0	1
6:160895626:T:TA	["rs71542978"]	LPAL2	intron_variant	TRUE	rs12208357	LPA	0.367872	2.735e-05	0.1208	0.0288	2157	NA	NA	NA	0	0	2.842e-05	0.1208	0.0288	0.36787	2157	0	NA	NA	NA	0	0	0	1
5:164566706:A:G	["rs7447491"]	CTC-340A15.2	intron_variant	FALSE	NA	NA	0.432844	2.736e-05	-0.0816	0.0194	4765	0.002618	-0.08112	0.02693	0.45362	2598	0.003549	-0.08208	0.02812	0.40794	2167	0	NA	NA	NA	0	0.001	1	0.9803
21:37999782:C:A	["rs77561473"]	NA	regulatory_region_variant	FALSE	NA	NA	0.0518254	2.738e-05	-0.1806	0.043	4766	0.0006591	-0.204	0.05983	0.05139	2598	0.01226	-0.1554	0.06199	0.05235	2168	0	NA	NA	NA	0	0.318	1	0.5727
7:49399271:G:A	["rs369664793"]	NA	intergenic_variant	FALSE	rs4917014	IKZF1	0.00692841	2.739e-05	0.6782	0.1617	2598	2.82e-05	0.6782	0.1617	0.00693	2598	NA	NA	NA	0	0	0	NA	NA	NA	0	0	0	1
14:26011705:T:C	null	NA	intergenic_variant	FALSE	NA	NA	0.00230947	2.739e-05	1.197	0.2854	2598	2.819e-05	1.197	0.2854	0.00231	2598	NA	NA	NA	0	0	0	NA	NA	NA	0	0	0	1
1:65010224:A:G	["rs186880858"]	CACHD1	intron_variant	FALSE	NA	NA	0.00494529	2.745e-05	0.5593	0.1334	4752	0.01005	1.084	0.4209	0.00115	2598	0.0003767	0.5007	0.1406	0.00952	2154	0	NA	NA	NA	42.1	1.728	1	0.1887
9:72268641:G:A	["rs372850449"]	APBA1	intron_variant	FALSE	NA	NA	0.00269438	2.745e-05	-1.087	0.2592	2598	2.833e-05	-1.087	0.2592	0.00269	2598	NA	NA	NA	0	0	0	NA	NA	NA	0	0	0	1
15:93336128:A:C	["rs62020851"]	ASB9P1	upstream_gene_variant	FALSE	NA	NA	0.244536	2.745e-05	0.0938	0.0224	4758	0.0001752	0.1158	0.03082	0.24885	2598	0.03308	0.06929	0.03249	0.23935	2160	0	NA	NA	NA	7.3	1.079	1	0.299
6:160868701:G:A	["rs2457574"]	SLC22A3	intron_variant	FALSE	rs12208357	LPA	0.418402	2.748e-05	-0.0833	0.0199	4755	0.0004543	-0.09614	0.02738	0.37644	2598	0.01689	-0.06906	0.02888	0.46894	2157	0	NA	NA	NA	0	0.463	1	0.4962
3:193787971:A:T	["rs184167522"]	RP11-407B7.1	upstream_gene_variant	FALSE	NA	NA	0.00134719	2.751e-05	1.754	0.4183	2598	2.86e-05	1.754	0.4183	0.00135	2598	NA	NA	NA	0	0	0	NA	NA	E	0	0	0	1
5:16829463:G:A	["rs10069005"]	MYO10	intron_variant	FALSE	NA	NA	0.366646	2.751e-05	0.0871	0.0208	4758	0.005929	0.07445	0.02703	0.47748	2598	0.001187	0.1053	0.03245	0.23333	2160	0	NA	NA	NA	0	0.534	1	0.4651
2:55363636:G:A	["rs151000780"]	NA	regulatory_region_variant	FALSE	NA	NA	0.0020766	2.753e-05	-1.273	0.3036	2167	NA	NA	NA	0	0	2.852e-05	-1.273	0.3036	0.00208	2167	0	NA	NA	E	0	0	0	1
2:55384932:TAGG:T	["rs574264579"]	NA	regulatory_region_variant	TRUE	NA	NA	0.00207852	2.753e-05	-1.273	0.3036	2165	NA	NA	NA	0	0	2.868e-05	-1.273	0.3036	0.00208	2165	0	NA	NA	E	0	0	0	1
2:60444553:G:A	["rs77852532"]	NA	intergenic_variant	FALSE	NA	NA	0.0402232	2.754e-05	0.2813	0.0671	2598	2.845e-05	0.2813	0.06709	0.04022	2598	NA	NA	NA	0	0	0	NA	NA	NA	0	0	0	1
2:68326593:G:C	["rs571597183"]	C1D	intron_variant	FALSE	NA	NA	0.00115473	2.758e-05	1.781	0.4248	2598	2.855e-05	1.781	0.4248	0.00115	2598	NA	NA	NA	0	0	0	NA	NA	NA	0	0	0	1
2:68455085:T:C	null	RP11-474G23.1	intron_variant	FALSE	NA	NA	0.00115473	2.758e-05	1.781	0.4248	2598	2.855e-05	1.781	0.4248	0.00115	2598	NA	NA	NA	0	0	0	NA	NA	NA	0	0	0	1
2:68593758:G:A	null	PLEK	intron_variant	FALSE	NA	NA	0.00115473	2.758e-05	1.781	0.4248	2598	2.855e-05	1.781	0.4248	0.00115	2598	NA	NA	NA	0	0	0	NA	NA	NA	0	0	0	1
11:2675023:A:G	["rs191891791"]	KCNQ1OT1	non_coding_transcript_exon_variant	FALSE	NA	NA	0.00134719	2.758e-05	-1.524	0.3635	2598	2.846e-05	-1.524	0.3635	0.00135	2598	NA	NA	NA	0	0	0	NA	NA	NA	0	0	0	1
1:210479580:G:A	["rs145285136"]	RP4-667H12.4	downstream_gene_variant	FALSE	NA	NA	0.00409836	2.759e-05	0.6255	0.1492	4758	0.04256	0.4983	0.2456	0.00289	2598	0.000199	0.6998	0.1878	0.00556	2160	0	NA	NA	NA	0	0.425	1	0.5146
4:68111616:T:A	["rs368343945"]	NA	intergenic_variant	FALSE	NA	NA	0.00769823	2.76e-05	0.6406	0.1528	2598	2.841e-05	0.6406	0.1528	0.0077	2598	NA	NA	NA	0	0	0	NA	NA	NA	0	0	0	1
2:168743471:G:T	["rs138247425"]	AC016723.4	intron_variant	FALSE	NA	NA	0.0113549	2.764e-05	-0.5215	0.1244	2598	2.864e-05	-0.5215	0.1244	0.01135	2598	NA	NA	NA	0	0	0	NA	NA	NA	0	0	0	1
1:153703890:C:G	["rs138349422"]	INTS3	intron_variant	FALSE	NA	NA	0.0146266	2.774e-05	-0.469	0.1119	2598	2.857e-05	-0.469	0.1119	0.01463	2598	NA	NA	NA	0	0	0	NA	NA	E	0	0	0	1
17:65255407:C:T	["rs148860306"]	NA	intergenic_variant	FALSE	NA	NA	0.0019937	2.775e-05	0.8911	0.2126	4765	0.004295	0.894	0.3128	0.00173	2598	0.002203	0.8887	0.2899	0.00231	2167	0	NA	NA	NA	0	0	1	0.9901
19:52298281:T:C	["rs12609373"]	FPR3	upstream_gene_variant	FALSE	rs17695224	HAS1	0.142224	2.777e-05	0.1172	0.028	4739	0.1054	0.08116	0.05011	0.07948	2598	7.693e-05	0.1335	0.0337	0.21836	2141	0	NA	NA	NA	0	0.751	1	0.3861
5:133949992:G:A	["rs73295439"]	SAR1B	intron_variant	FALSE	NA	NA	0.0407734	2.779e-05	0.2118	0.0505	4758	1.92e-05	0.2208	0.05157	0.07217	2598	0.9789	-0.006713	0.2543	0.00301	2160	0	NA	NA	NA	0	0.769	1	0.3806
2:225477756:G:A	["rs113000693"]	NA	regulatory_region_variant	FALSE	NA	NA	0.0125096	2.782e-05	0.5012	0.1196	2598	2.883e-05	0.5012	0.1196	0.01251	2598	NA	NA	NA	0	0	0	NA	NA	NA	0	0	0	1
1:71076666:G:A	["rs78718664"]	NA	intergenic_variant	FALSE	NA	NA	0.0876548	2.787e-05	-0.1442	0.0344	4763	0.006837	-0.1493	0.05514	0.06428	2598	0.001389	-0.1409	0.04403	0.1157	2165	0	NA	NA	NA	0	0.014	1	0.9052
6:125208766:G:A	["rs138467646"]	NA	regulatory_region_variant	FALSE	NA	NA	0.0209777	2.794e-05	-0.3888	0.0928	2598	2.892e-05	-0.3888	0.0928	0.02098	2598	NA	NA	NA	0	0	0	NA	NA	NA	0	0	0	1
16:85047647:G:A	["rs11642414"]	ZDHHC7	upstream_gene_variant	FALSE	NA	NA	0.0215178	2.796e-05	0.4047	0.0966	2161	NA	NA	NA	0	0	2.908e-05	0.4047	0.0966	0.02152	2161	0	NA	NA	NA	0	0	0	1
2:125466119:C:T	["rs571428119"]	CNTNAP5	intron_variant	FALSE	NA	NA	0.00365666	2.8e-05	1.01	0.2411	2598	2.87e-05	1.01	0.2411	0.00366	2598	NA	NA	NA	0	0	0	NA	NA	NA	0	0	0	1
4:135539122:G:A	["rs543517069"]	NA	intergenic_variant	FALSE	NA	NA	0.0111624	2.8e-05	0.5425	0.1295	2598	2.897e-05	0.5425	0.1295	0.01116	2598	NA	NA	NA	0	0	0	NA	NA	NA	0	0	0	1
17:50626386:C:T	["rs148049507"]	NA	intergenic_variant	FALSE	NA	NA	0.00558122	2.802e-05	-0.7624	0.182	2598	2.9e-05	-0.7624	0.182	0.00558	2598	NA	NA	NA	0	0	0	NA	NA	NA	0	0	0	1
11:116521975:G:C	["rs562756"]	AP000770.1	intron_variant	FALSE	rs964184	APOA1	0.0693538	2.814e-05	-0.1616	0.0386	4751	0.1475	-0.1505	0.1038	0.0179	2598	8.767e-05	-0.1634	0.04157	0.13144	2153	0	NA	NA	NA	0	0.013	1	0.9082
2:60417136:G:A	["rs192417059"]	NA	intergenic_variant	FALSE	NA	NA	0.0356043	2.815e-05	0.3004	0.0717	2598	2.904e-05	0.3004	0.07173	0.0356	2598	NA	NA	NA	0	0	0	NA	NA	NA	0	0	0	1
2:60419906:A:G	["rs563260086"]	NA	intergenic_variant	FALSE	NA	NA	0.0356043	2.815e-05	0.3004	0.0717	2598	2.904e-05	0.3004	0.07173	0.0356	2598	NA	NA	NA	0	0	0	NA	NA	NA	0	0	0	1
2:60419911:T:A	["rs530444760"]	NA	intergenic_variant	FALSE	NA	NA	0.0356043	2.815e-05	0.3004	0.0717	2598	2.904e-05	0.3004	0.07173	0.0356	2598	NA	NA	NA	0	0	0	NA	NA	NA	0	0	0	1
20:47043388:C:G	["rs181358451"]	NA	intergenic_variant	FALSE	NA	NA	0.0196305	2.818e-05	0.3985	0.0952	2598	2.909e-05	0.3985	0.09516	0.01963	2598	NA	NA	NA	0	0	0	NA	NA	NA	0	0	0	1
6:146912122:C:T	["rs190573843"]	RP11-715G15.1	downstream_gene_variant	FALSE	NA	NA	0.0017321	2.822e-05	1.314	0.3138	2598	2.932e-05	1.314	0.3138	0.00173	2598	NA	NA	NA	0	0	0	NA	NA	NA	0	0	0	1
12:127495362:C:T	["rs7297105"]	RP11-575F12.1	intron_variant	FALSE	NA	NA	0.404157	2.827e-05	-0.0809	0.0193	4763	0.0009384	-0.08914	0.02691	0.40955	2598	0.009438	-0.07213	0.02776	0.39769	2165	0	NA	NA	NA	0	0.194	1	0.66
2:38311174:G:T	["rs184262967"]	CYP1B1-AS1	intron_variant	FALSE	NA	NA	0.0051963	2.836e-05	-0.7753	0.1852	2598	2.941e-05	-0.7753	0.1852	0.0052	2598	NA	NA	NA	0	0	0	NA	NA	NA	0	0	0	1
2:38317693:G:A	["rs140344028"]	CYP1B1-AS1	intron_variant	FALSE	NA	NA	0.0051963	2.836e-05	-0.7753	0.1852	2598	2.941e-05	-0.7753	0.1852	0.0052	2598	NA	NA	NA	0	0	0	NA	NA	NA	0	0	0	1
2:38318955:G:A	["rs544901478"]	CYP1B1-AS1	intron_variant	FALSE	NA	NA	0.0051963	2.836e-05	-0.7753	0.1852	2598	2.941e-05	-0.7753	0.1852	0.0052	2598	NA	NA	NA	0	0	0	NA	NA	NA	0	0	0	1
2:38318956:A:T	["rs563482188"]	CYP1B1-AS1	intron_variant	FALSE	NA	NA	0.0051963	2.836e-05	-0.7753	0.1852	2598	2.941e-05	-0.7753	0.1852	0.0052	2598	NA	NA	NA	0	0	0	NA	NA	NA	0	0	0	1
2:38323956:C:T	["rs149309406"]	CYP1B1-AS1	intron_variant	FALSE	NA	NA	0.0051963	2.836e-05	-0.7753	0.1852	2598	2.941e-05	-0.7753	0.1852	0.0052	2598	NA	NA	NA	0	0	0	NA	NA	NA	0	0	0	1
3:177691431:A:G	["rs141905125"]	NA	regulatory_region_variant	FALSE	NA	NA	0.0204003	2.836e-05	0.3974	0.0949	2598	2.932e-05	0.3974	0.09493	0.0204	2598	NA	NA	NA	0	0	0	NA	NA	NA	0	0	0	1
6:151612024:C:T	["rs55807754"]	AKAP12	intron_variant	FALSE	NA	NA	0.0117647	2.836e-05	0.3711	0.0886	4760	0.0656	0.4699	0.2551	0.00289	2598	0.0001603	0.3575	0.09453	0.02243	2162	0	NA	NA	NA	0	0.171	1	0.6795
12:43510355:A:G	["rs1167090"]	NA	intergenic_variant	FALSE	NA	NA	0.343743	2.836e-05	0.0856	0.0204	4755	0.01386	0.06939	0.02818	0.34642	2598	0.0004989	0.1036	0.02971	0.34052	2157	0	NA	NA	NA	0	0.698	1	0.4035
10:126226001:C:T	["rs116707333"]	LHPP	intron_variant	FALSE	NA	NA	0.0280985	2.839e-05	-0.3425	0.0818	2598	2.932e-05	-0.3425	0.08182	0.0281	2598	NA	NA	NA	0	0	0	NA	NA	NA	0	0	0	1
3:62405775:GA:G	["rs533526585"]	CADPS	intron_variant	TRUE	NA	NA	0.00442648	2.84e-05	-0.8577	0.2049	2598	2.949e-05	-0.8577	0.2049	0.00443	2598	NA	NA	NA	0	0	0	NA	NA	NA	0	0	0	1
6:48076105:G:A	["rs571953992"]	NA	intergenic_variant	FALSE	NA	NA	0.00327175	2.842e-05	0.9284	0.2218	2598	2.933e-05	0.9284	0.2218	0.00327	2598	NA	NA	NA	0	0	0	NA	NA	NA	0	0	0	1
6:170555025:T:C	["rs540332361"]	NA	regulatory_region_variant	FALSE	NA	NA	0.00712086	2.844e-05	0.663	0.1584	2598	2.925e-05	0.663	0.1584	0.00712	2598	NA	NA	NA	0	0	0	NA	NA	NA	0	0	0	1
2:28303475:T:C	["rs180799654"]	BRE	intron_variant	FALSE	rs1260326	GCKR	0.0011526	2.846e-05	-1.706	0.4076	2169	NA	NA	NA	0	0	2.967e-05	-1.706	0.4076	0.00115	2169	0	NA	NA	NA	0	0	0	1
20:22286718:G:A	["rs115380589"]	NA	regulatory_region_variant	FALSE	NA	NA	0.0331024	2.851e-05	-0.313	0.0748	2598	2.946e-05	-0.313	0.07479	0.0331	2598	NA	NA	NA	0	0	0	NA	NA	NA	0	0	0	1
13:80518349:C:CA	["rs566355555"]	NA	intergenic_variant	TRUE	NA	NA	0.00577367	2.855e-05	-0.7679	0.1835	2598	2.946e-05	-0.7679	0.1835	0.00577	2598	NA	NA	NA	0	0	0	NA	NA	NA	0	0	0	1
13:80533372:G:A	["rs111795053"]	NA	intergenic_variant	FALSE	NA	NA	0.00577367	2.855e-05	-0.7679	0.1835	2598	2.946e-05	-0.7679	0.1835	0.00577	2598	NA	NA	NA	0	0	0	NA	NA	NA	0	0	0	1
13:80538151:T:C	["rs112408681"]	NA	intergenic_variant	FALSE	NA	NA	0.00577367	2.855e-05	-0.7679	0.1835	2598	2.946e-05	-0.7679	0.1835	0.00577	2598	NA	NA	NA	0	0	0	NA	NA	NA	0	0	0	1
1:85461489:T:TAAA	null	MCOLN2	intron_variant	TRUE	NA	NA	0.0085491	2.857e-05	-0.6507	0.1555	2047	NA	NA	NA	0	0	2.963e-05	-0.6507	0.1555	0.00855	2047	0	NA	NA	NA	0	0	0	1
19:13467036:G:A	["rs12985786"]	CACNA1A	intron_variant	FALSE	NA	NA	0.0147985	2.863e-05	-0.3309	0.0791	4764	0.5217	-0.1108	0.173	0.00597	2598	1.268e-05	-0.3891	0.08893	0.02539	2166	0	NA	NA	NA	51.1	2.047	1	0.1525
16:75247318:C:T	["rs565827020"]	NA	intergenic_variant	FALSE	NA	NA	0.0100077	2.864e-05	-0.5615	0.1342	2598	2.943e-05	-0.5615	0.1342	0.01001	2598	NA	NA	NA	0	0	0	NA	NA	NA	0	0	0	1
11:3759337:ACC:A	null	NUP98	intron_variant	TRUE	NA	NA	0.0131383	2.866e-05	-0.5393	0.1289	2017	NA	NA	NA	0	0	2.981e-05	-0.5393	0.1289	0.01314	2017	0	NA	NA	NA	0	0	0	1
6:161389847:G:A	["rs9347473"]	RP3-428L16.1	intron_variant	FALSE	rs12208357	LPA	0.284709	2.867e-05	0.0904	0.0216	4761	0.3698	0.02563	0.02858	0.32891	2598	9.356e-08	0.1768	0.03301	0.23162	2163	0	NA	NA	NA	91.7	11.987	1	0.0005358
4:2373654:G:C	["rs145169073"]	ZFYVE28	intron_variant	FALSE	NA	NA	0.00153965	2.877e-05	1.477	0.3531	2598	2.966e-05	1.477	0.3531	0.00154	2598	NA	NA	NA	0	0	0	NA	NA	NA	0	0	0	1
4:2379225:C:T	["rs188068728"]	ZFYVE28	intron_variant	FALSE	NA	NA	0.00153965	2.877e-05	1.477	0.3531	2598	2.966e-05	1.477	0.3531	0.00154	2598	NA	NA	NA	0	0	0	NA	NA	NA	0	0	0	1
4:2386314:T:C	["rs373934123"]	ZFYVE28	intron_variant	FALSE	NA	NA	0.00153965	2.877e-05	1.477	0.3531	2598	2.966e-05	1.477	0.3531	0.00154	2598	NA	NA	NA	0	0	0	NA	NA	NA	0	0	0	1
4:2395790:C:G	["rs373846057"]	ZFYVE28	intron_variant	FALSE	NA	NA	0.00153965	2.877e-05	1.477	0.3531	2598	2.966e-05	1.477	0.3531	0.00154	2598	NA	NA	NA	0	0	0	NA	NA	NA	0	0	0	1
4:2397245:G:A	["rs368826122"]	ZFYVE28	intron_variant	FALSE	NA	NA	0.00153965	2.877e-05	1.477	0.3531	2598	2.966e-05	1.477	0.3531	0.00154	2598	NA	NA	NA	0	0	0	NA	NA	NA	0	0	0	1
8:68916505:T:C	["rs190483919"]	PREX2	intron_variant	FALSE	NA	NA	0.00322729	2.877e-05	1.024	0.2448	2169	NA	NA	NA	0	0	3.008e-05	1.024	0.2448	0.00323	2169	0	NA	NA	NA	0	0	0	1
6:161224445:T:C	["rs79261638"]	NA	intergenic_variant	FALSE	rs12208357	LPA	0.0224601	2.881e-05	0.2793	0.0668	4764	0.09423	0.2706	0.1616	0.00693	2598	0.0001301	0.2811	0.07333	0.04109	2166	0	NA	NA	NA	0	0.004	1	0.9528
6:161247332:A:T	["rs187168965"]	NA	intergenic_variant	FALSE	rs12208357	LPA	0.00734523	2.884e-05	-0.479	0.1145	4765	0.3774	-0.323	0.3658	0.00192	2598	4.076e-05	-0.496	0.1206	0.01384	2167	0	NA	NA	NA	0	0.202	1	0.6533
9:2418856:G:T	["rs117453271"]	RP11-125B21.2	downstream_gene_variant	FALSE	rs3780181	VLDLR	0.00184672	2.894e-05	-1.349	0.3226	2166	NA	NA	NA	0	0	3.015e-05	-1.349	0.3226	0.00185	2166	0	NA	NA	NA	0	0	0	1
5:164551653:T:C	["rs10476496"]	CTC-340A15.2	intron_variant	FALSE	NA	NA	0.496852	2.896e-05	-0.0817	0.0195	4765	0.001408	-0.08686	0.02717	0.41801	2598	0.006807	-0.07618	0.02812	0.40863	2167	0	NA	NA	NA	0	0.075	1	0.7848
9:75386691:G:C	["rs56784263"]	TMC1	intron_variant	FALSE	NA	NA	0.0986994	2.905e-05	-0.1355	0.0324	4767	0.006851	-0.1382	0.05106	0.07487	2598	0.001465	-0.1337	0.04195	0.12725	2169	0	NA	NA	NA	0	0.005	1	0.9457
1:8030043:G:A	["rs6702770"]	PARK7	intron_variant	FALSE	NA	NA	0.127257	2.907e-05	-0.1317	0.0315	4762	5.021e-05	-0.1299	0.03199	0.22825	2598	0.2969	-0.1877	0.1799	0.00601	2164	0	NA	NA	NA	0	0.1	1	0.7518
6:160644788:A:G	["rs73602413"]	SLC22A2	intron_variant	FALSE	rs12208357	LPA	0.0619707	2.911e-05	0.2318	0.0554	2598	3.001e-05	0.2318	0.05545	0.06197	2598	NA	NA	NA	0	0	0	NA	NA	NA	0	0	0	1
3:140453157:C:T	["rs143969000"]	NA	intergenic_variant	FALSE	NA	NA	0.00423403	2.915e-05	0.8498	0.2033	2598	3.012e-05	0.8498	0.2033	0.00423	2598	NA	NA	NA	0	0	0	NA	NA	NA	0	0	0	1
11:79101547:A:G	null	TENM4	intron_variant	FALSE	NA	NA	0.00507614	2.92e-05	-0.8146	0.1949	2167	NA	NA	NA	0	0	3.044e-05	-0.8146	0.1949	0.00508	2167	0	NA	NA	NA	0	0	0	1
6:160783127:G:T	["rs410926"]	SLC22A3	intron_variant	FALSE	rs12208357	LPA	0.154629	2.931e-05	0.1147	0.0274	4763	0.6014	-0.02238	0.04283	0.11509	2598	4.759e-09	0.2101	0.03574	0.20208	2165	0	NA	NA	NA	94.2	17.369	1	3.079e-05
8:54964422:T:C	["rs544644673"]	LYPLA1	intron_variant	FALSE	rs10102164	SOX17	0.0109835	2.931e-05	0.5821	0.1393	2003	NA	NA	NA	0	0	3.054e-05	0.5821	0.1393	0.01098	2003	0	NA	NA	NA	0	0	0	1
2:75446490:A:T	["rs12713842"]	NA	regulatory_region_variant	FALSE	NA	NA	0.305316	2.932e-05	0.0975	0.0233	4759	0.01836	0.09849	0.04174	0.12259	2598	0.000573	0.09712	0.02816	0.47501	2161	0	NA	NA	NA	0	0.001	1	0.9783
8:19448592:C:G	["rs17480398"]	CSGALNACT1	intron_variant	FALSE	rs12678919	LPL	0.00398825	2.932e-05	-0.6406	0.1533	4764	0.01953	-0.5976	0.2558	0.00289	2598	0.0005285	-0.6647	0.1915	0.00531	2166	0	NA	NA	NA	0	0.044	1	0.8337
9:118449736:A:G	["rs10121392"]	NA	regulatory_region_variant	FALSE	NA	NA	0.396623	2.933e-05	0.1198	0.0287	2162	NA	NA	NA	0	0	3.052e-05	0.1198	0.02867	0.39662	2162	0	NA	NA	NA	0	0	0	1
5:79072559:A:G	["rs116813300"]	CMYA5	intron_variant	FALSE	NA	NA	0.0357968	2.937e-05	-0.2985	0.0714	2598	3.042e-05	-0.2985	0.07144	0.0358	2598	NA	NA	NA	0	0	0	NA	NA	NA	0	0	0	1
8:109379347:G:A	["rs562719092"]	EIF3E	intron_variant	FALSE	NA	NA	0.0034642	2.938e-05	0.9238	0.2211	2598	3.04e-05	0.9238	0.2211	0.00346	2598	NA	NA	NA	0	0	0	NA	NA	NA	0	0	0	1
12:84973652:G:A	["rs149114848"]	NA	intergenic_variant	FALSE	NA	NA	0.00596613	2.946e-05	-0.7269	0.174	2598	3.035e-05	-0.7269	0.174	0.00597	2598	NA	NA	NA	0	0	0	NA	NA	NA	0	0	0	1
4:73224560:T:C	["rs537843377"]	ADAMTS3	intron_variant	FALSE	rs117087731	ADAMTS3	0.00253573	2.95e-05	-1.15	0.2753	2169	NA	NA	NA	0	0	3.068e-05	-1.15	0.2753	0.00254	2169	0	NA	NA	NA	0	0	0	1
6:160301236:G:T	["rs10806723"]	NA	intergenic_variant	FALSE	rs12208357	LPA	0.419223	2.952e-05	-0.0825	0.0197	4760	5.542e-05	-0.107	0.02651	0.44746	2598	0.07954	-0.05193	0.0296	0.38529	2162	0	NA	NA	NA	47.9	1.921	1	0.1658
6:161387302:A:T	["rs658342","rs200670941"]	RP3-428L16.1	intron_variant	FALSE	rs12208357	LPA	0.357034	2.952e-05	0.0859	0.0206	4599	0.1252	0.04411	0.02876	0.30658	2598	1.099e-05	0.1297	0.02943	0.42254	2001	0	NA	NA	NA	76.9	4.326	1	0.03753
20:45317686:C:G	["rs6012009"]	TP53RK	intron_variant	FALSE	rs6065906	PLTP	0.14872	2.952e-05	0.1159	0.0277	4764	0.0001234	0.1279	0.03327	0.20054	2598	0.07853	0.08846	0.05026	0.08657	2166	0	NA	NA	P	0	0.428	1	0.5129
7:90215142:G:A	["rs13221461"]	AC002456.2	downstream_gene_variant	FALSE	NA	NA	0.0144759	2.956e-05	0.3363	0.0805	4732	0.3268	0.1407	0.1434	0.00866	2598	1.237e-05	0.4264	0.09731	0.02156	2134	0	NA	NA	NA	63.2	2.718	1	0.09923
5:134084679:GTTA:G	["rs146022356"]	CAMLG	intron_variant	TRUE	NA	NA	0.0556197	2.96e-05	0.2465	0.059	2598	3.059e-05	0.2465	0.05902	0.05562	2598	NA	NA	NA	0	0	0	NA	NA	NA	0	0	0	1
5:94535045:T:A	["rs10037505"]	MCTP1	intron_variant	FALSE	NA	NA	0.147844	2.971e-05	0.1164	0.0279	4755	0.01131	0.1367	0.05394	0.06755	2598	0.0008268	0.109	0.03256	0.24455	2157	0	NA	NA	NA	0	0.193	1	0.6602
10:96989213:A:G	["rs546615447"]	RP11-310E22.4	intron_variant	FALSE	NA	NA	0.00192456	2.971e-05	1.279	0.3063	2598	3.091e-05	1.279	0.3063	0.00192	2598	NA	NA	NA	0	0	0	NA	NA	NA	0	0	0	1
10:96992518:T:C	["rs188802627"]	RP11-310E22.4	upstream_gene_variant	FALSE	NA	NA	0.00192456	2.971e-05	1.279	0.3063	2598	3.091e-05	1.279	0.3063	0.00192	2598	NA	NA	NA	0	0	0	NA	NA	NA	0	0	0	1
1:110033315:A:G	["rs527249995"]	ATXN7L2	intron_variant	FALSE	rs629301	SORT1	0.00731332	2.973e-05	-0.6518	0.1561	2598	3.079e-05	-0.6518	0.1561	0.00731	2598	NA	NA	NA	0	0	0	NA	NA	NA	0	0	0	1
5:164546703:G:C	["rs4431365"]	CTC-340A15.2	intron_variant	FALSE	NA	NA	0.423028	2.973e-05	-0.0818	0.0196	4755	0.001069	-0.08923	0.02724	0.4338	2598	0.008878	-0.07383	0.02819	0.41006	2157	0	NA	NA	NA	0	0.154	1	0.6944
1:187185368:C:T	["rs149961182"]	LINC01036	intron_variant	FALSE	NA	NA	0.0147601	2.976e-05	0.4835	0.1158	2168	NA	NA	NA	0	0	3.087e-05	0.4835	0.1158	0.01476	2168	0	NA	NA	NA	0	0	0	1
4:1393495:G:C	["rs139998102"]	NKX1-1	downstream_gene_variant	FALSE	NA	NA	0.00615858	2.979e-05	0.7369	0.1765	2598	3.078e-05	0.7369	0.1765	0.00616	2598	NA	NA	NA	0	0	0	NA	NA	NA	0	0	0	1
13:80557037:TTTG:T	["rs147681580"]	NA	intergenic_variant	TRUE	NA	NA	0.0207852	2.979e-05	-0.3963	0.0949	2598	3.074e-05	-0.3963	0.09492	0.02079	2598	NA	NA	NA	0	0	0	NA	NA	NA	0	0	0	1
10:133737064:G:A	null	NA	regulatory_region_variant	FALSE	NA	NA	0.00943033	2.986e-05	0.5548	0.1329	2598	3.103e-05	0.5548	0.1329	0.00943	2598	NA	NA	NA	0	0	0	NA	NA	NA	0	0	0	1
10:133747716:G:A	null	PPP2R2D	upstream_gene_variant	FALSE	NA	NA	0.00943033	2.986e-05	0.5548	0.1329	2598	3.103e-05	0.5548	0.1329	0.00943	2598	NA	NA	NA	0	0	0	NA	NA	NA	0	0	0	1
10:133768467:C:T	null	PPP2R2D	intron_variant	FALSE	NA	NA	0.00943033	2.986e-05	0.5548	0.1329	2598	3.103e-05	0.5548	0.1329	0.00943	2598	NA	NA	NA	0	0	0	NA	NA	NA	0	0	0	1
10:133787923:G:A	["rs190361783"]	BNIP3	intron_variant	FALSE	NA	NA	0.00943033	2.986e-05	0.5548	0.1329	2598	3.103e-05	0.5548	0.1329	0.00943	2598	NA	NA	NA	0	0	0	NA	NA	NA	0	0	0	1
10:133799520:A:G	["rs185627230"]	BNIP3	upstream_gene_variant	FALSE	NA	NA	0.00943033	2.986e-05	0.5548	0.1329	2598	3.103e-05	0.5548	0.1329	0.00943	2598	NA	NA	NA	0	0	0	NA	NA	NA	0	0	0	1
7:31518306:A:G	["rs562257131"]	NA	regulatory_region_variant	FALSE	NA	NA	0.00423403	2.989e-05	0.8599	0.206	2598	3.09e-05	0.8599	0.206	0.00423	2598	NA	NA	NA	0	0	0	NA	NA	NA	0	0	0	1
14:99021339:A:G	["rs112884065"]	NA	intergenic_variant	FALSE	NA	NA	0.0615858	2.989e-05	-0.2328	0.0558	2598	3.092e-05	-0.2328	0.05577	0.06159	2598	NA	NA	NA	0	0	0	NA	NA	NA	0	0	0	1
6:161826044:G:A	["rs139219528"]	PARK2	intron_variant	FALSE	rs186696265	LPA	0.00558122	2.993e-05	-0.758	0.1816	2598	3.086e-05	-0.758	0.1816	0.00558	2598	NA	NA	NA	0	0	0	NA	NA	NA	0	0	0	1
8:10306690:A:G	["rs113386552"]	NA	intergenic_variant	FALSE	rs11776767	PINX1	0.0436875	2.994e-05	-0.2731	0.0654	2598	3.09e-05	-0.2731	0.06543	0.04369	2598	NA	NA	NA	0	0	0	NA	NA	NA	0	0	0	1
2:170025230:G:T	["rs202228597"]	LRP2	intron_variant	FALSE	rs2287623	ABCB11	0.00115473	2.999e-05	1.669	0.3999	2598	3.08e-05	1.669	0.3999	0.00115	2598	NA	NA	NA	0	0	0	NA	NA	NA	0	0	0	1
7:153763748:A:G	null	DPP6	intron_variant	FALSE	NA	NA	0.111282	2.999e-05	-0.1775	0.0425	2597	3.092e-05	-0.1775	0.04253	0.11128	2597	NA	NA	NA	0	0	0	NA	NA	NA	0	0	0	1
2:107715235:T:G	["rs115230965"]	NA	intergenic_variant	FALSE	NA	NA	0.0102984	3e-05	-0.3862	0.0925	4758	0.1515	-0.3461	0.2412	0.00308	2598	9.054e-05	-0.3931	0.1002	0.01898	2160	0	NA	NA	NA	0	0.032	1	0.8572
12:90212381:T:C	["rs545086990"]	NA	regulatory_region_variant	FALSE	NA	NA	0.00899032	3e-05	-0.6135	0.147	2169	NA	NA	NA	0	0	3.124e-05	-0.6135	0.147	0.00899	2169	0	NA	NA	NA	0	0	0	1
5:118414657:T:A	["rs73240800"]	DMXL1	intron_variant	FALSE	NA	NA	0.093341	3.002e-05	-0.1931	0.0463	2598	3.103e-05	-0.1931	0.04627	0.09334	2598	NA	NA	NA	0	0	0	NA	NA	E	0	0	0	1
12:43522792:T:C	["rs1167148"]	NA	intergenic_variant	FALSE	NA	NA	0.267471	3.002e-05	0.0912	0.0219	4765	0.008031	0.07914	0.02983	0.27617	2598	0.001066	0.1053	0.03214	0.25704	2167	0	NA	NA	NA	0	0.356	1	0.5508
12:19917298:G:A	["rs76600646"]	NA	regulatory_region_variant	FALSE	rs7134375	PDE3A	0.0280985	3.003e-05	0.3387	0.0812	2598	3.109e-05	0.3387	0.08116	0.0281	2598	NA	NA	NA	0	0	0	NA	NA	NA	0	0	0	1
6:161386170:G:A	["rs679953"]	RP3-428L16.1	intron_variant	FALSE	rs12208357	LPA	0.348561	3.005e-05	0.084	0.0201	4761	0.097	0.04776	0.02877	0.3062	2598	2.589e-05	0.1189	0.0282	0.39945	2163	0	NA	NA	NA	67.9	3.118	1	0.07742
2:49872698:G:C	["rs149236386"]	NA	intergenic_variant	FALSE	NA	NA	0.017321	3.008e-05	0.4248	0.1018	2598	3.114e-05	0.4248	0.1018	0.01732	2598	NA	NA	NA	0	0	0	NA	NA	NA	0	0	0	1
12:43512302:A:G	["rs1167092"]	NA	intergenic_variant	FALSE	NA	NA	0.413326	3.011e-05	0.0832	0.0199	4765	0.0113	0.06851	0.02702	0.47094	2598	0.000663	0.1009	0.02958	0.34425	2167	0	NA	NA	NA	0	0.654	1	0.4188
14:75651780:G:A	["rs138298398"]	NA	regulatory_region_variant	FALSE	NA	NA	0.0321179	3.011e-05	0.2237	0.0536	4717	0.009137	0.2059	0.07892	0.02925	2598	0.001089	0.2389	0.07304	0.03563	2119	0	NA	NA	NA	0	0.094	1	0.7589
5:22228414:G:A	["rs79916732"]	CDH12	intron_variant	FALSE	NA	NA	0.013087	3.018e-05	-0.4873	0.1168	2598	3.117e-05	-0.4873	0.1168	0.01309	2598	NA	NA	NA	0	0	0	NA	NA	NA	0	0	0	1
9:117221129:C:T	["rs115097954"]	DFNB31	intron_variant	FALSE	NA	NA	0.02194	3.023e-05	-0.3833	0.0919	2598	3.125e-05	-0.3833	0.09188	0.02194	2598	NA	NA	NA	0	0	0	NA	NA	NA	0	0	0	1
9:109529757:G:T	["rs4554540"]	NA	intergenic_variant	FALSE	NA	NA	0.225739	3.026e-05	-0.1362	0.0326	2164	NA	NA	NA	0	0	3.151e-05	-0.1362	0.03265	0.22574	2164	0	NA	NA	NA	0	0	0	1
6:148164784:G:A	["rs112949410"]	RP11-307P5.1	intron_variant	FALSE	NA	NA	0.0328989	3.039e-05	0.2253	0.054	4757	0.06115	0.3126	0.1669	0.00654	2598	0.0001694	0.2151	0.0571	0.06461	2159	0	NA	NA	NA	0	0.306	1	0.5804
11:87604579:G:A	["rs568961630"]	NA	intergenic_variant	FALSE	NA	NA	0.0034642	3.039e-05	0.9417	0.2258	2598	3.136e-05	0.9417	0.2258	0.00346	2598	NA	NA	NA	0	0	0	NA	NA	NA	0	0	0	1
1:187217509:G:A	["rs191802387"]	LINC01036	intron_variant	FALSE	NA	NA	0.0148768	3.044e-05	0.4829	0.1158	2151	NA	NA	NA	0	0	3.166e-05	0.4829	0.1158	0.01488	2151	0	NA	NA	NA	0	0	0	1
1:57090503:G:C	["rs12408357"]	PPAP2B	intron_variant	FALSE	NA	NA	0.0196264	3.047e-05	0.2884	0.0692	4764	0.02622	0.376	0.1691	0.00635	2598	0.0003606	0.2708	0.07579	0.03555	2166	0	NA	NA	NA	0	0.322	1	0.5702
1:245816739:G:C	["rs79341063"]	KIF26B	intron_variant	FALSE	NA	NA	0.02194	3.048e-05	0.3727	0.0894	2598	3.153e-05	0.3727	0.08938	0.02194	2598	NA	NA	NA	0	0	0	NA	NA	NA	0	0	0	1
19:16533057:A:C	["rs1017690"]	EPS15L1	intron_variant	FALSE	NA	NA	0.131025	3.048e-05	-0.1192	0.0286	4751	0.002558	-0.119	0.03941	0.13183	2598	0.004072	-0.1194	0.04152	0.13005	2153	0	NA	NA	NA	0	0	1	0.9944
6:161386059:G:A	["rs674333"]	RP3-428L16.1	intron_variant	FALSE	rs12208357	LPA	0.348488	3.051e-05	0.0839	0.0201	4762	0.097	0.04776	0.02877	0.3062	2598	2.665e-05	0.1186	0.02817	0.39926	2164	0	NA	NA	NA	67.7	3.095	1	0.07852
9:32068591:G:A	["rs7865018"]	NA	intergenic_variant	FALSE	NA	NA	0.0788534	3.061e-05	-0.1548	0.0371	4762	0.0004664	-0.1386	0.03957	0.13087	2598	0.01074	-0.2748	0.1076	0.0164	2164	0	NA	NA	NA	29.1	1.411	1	0.2348
13:105400064:C:T	["rs1652904"]	NA	intergenic_variant	FALSE	NA	NA	0.337511	3.064e-05	0.0854	0.0205	4748	0.007666	0.07973	0.02988	0.27829	2598	0.001332	0.09039	0.02813	0.40907	2150	0	NA	NA	NA	0	0.067	1	0.795
12:124703100:C:T	["rs113158354"]	FAM101A	intron_variant	FALSE	rs4759375	SBNO1	0.0396892	3.066e-05	-0.2032	0.0488	4762	0.02561	-0.2324	0.104	0.01713	2598	0.0004197	-0.195	0.05519	0.06677	2164	0	NA	NA	NA	0	0.101	1	0.7507
2:71269843:C:T	["rs34017685"]	AC007040.8	intron_variant	FALSE	NA	NA	0.0888282	3.069e-05	0.1453	0.0349	4762	0.005904	0.1097	0.0398	0.13068	2598	0.0002847	0.2625	0.07222	0.03859	2164	0	NA	NA	NA	70.9	3.434	1	0.06388
16:83292103:A:G	["rs376298044"]	CDH13	intron_variant	FALSE	NA	NA	0.00211701	3.075e-05	1.177	0.2824	2598	3.183e-05	1.177	0.2824	0.00212	2598	NA	NA	NA	0	0	0	NA	NA	NA	0	0	0	1
16:83292946:C:T	["rs367818664"]	CDH13	intron_variant	FALSE	NA	NA	0.00211701	3.075e-05	1.177	0.2824	2598	3.183e-05	1.177	0.2824	0.00212	2598	NA	NA	NA	0	0	0	NA	NA	NA	0	0	0	1
16:83293158:GACATAGTACTT:G	["rs552803272"]	CDH13	intron_variant	TRUE	NA	NA	0.00211701	3.075e-05	1.177	0.2824	2598	3.183e-05	1.177	0.2824	0.00212	2598	NA	NA	NA	0	0	0	NA	NA	NA	0	0	0	1
12:47540392:T:C	["rs116994528"]	PCED1B	intron_variant	FALSE	NA	NA	0.0040932	3.079e-05	0.6001	0.144	4764	0.0002485	1.299	0.3541	0.00135	2598	0.003439	0.4616	0.1576	0.00739	2166	0	NA	NA	NA	78.6	4.668	1	0.03073
10:71251104:C:T	["rs573549609"]	TSPAN15	intron_variant	FALSE	NA	NA	0.0013844	3.085e-05	-1.546	0.371	2167	NA	NA	NA	0	0	3.187e-05	-1.546	0.371	0.00138	2167	0	NA	NA	NA	0	0	0	1
3:40866107:G:A	["rs147014483"]	RP11-761N21.1	intron_variant	FALSE	NA	NA	0.00365666	3.086e-05	-0.9005	0.2161	2598	3.18e-05	-0.9005	0.2161	0.00366	2598	NA	NA	NA	0	0	0	NA	NA	NA	0	0	0	1
3:115994420:GT:G	null	LSAMP	intron_variant	TRUE	NA	NA	0.00192456	3.087e-05	1.243	0.2983	2598	3.18e-05	1.243	0.2983	0.00192	2598	NA	NA	NA	0	0	0	NA	NA	NA	0	0	0	1
1:95038424:T:C	["rs186487743"]	NA	intergenic_variant	FALSE	NA	NA	0.00115314	3.096e-05	-1.694	0.4066	2168	NA	NA	NA	0	0	3.211e-05	-1.694	0.4066	0.00115	2168	0	NA	NA	NA	0	0	0	1
1:66192520:C:G	["rs74698140"]	NA	intergenic_variant	FALSE	NA	NA	0.0460501	3.1e-05	-0.2655	0.0637	2595	3.202e-05	-0.2655	0.06373	0.04605	2595	NA	NA	NA	0	0	0	NA	NA	NA	0	0	0	1
16:54591348:C:T	["rs115503537"]	NA	intergenic_variant	FALSE	rs1121980	FTO	0.0217475	3.1e-05	-0.3724	0.0894	2598	3.203e-05	-0.3724	0.08939	0.02175	2598	NA	NA	NA	0	0	0	NA	NA	NA	0	0	0	1
2:238668937:G:A	["rs571550500"]	LRRFIP1	intron_variant	FALSE	NA	NA	0.00367493	3.104e-05	-0.6467	0.1553	4762	0.2417	-0.4141	0.3536	0.00135	2598	4.994e-05	-0.7023	0.1728	0.00647	2164	0	NA	NA	NA	0	0.536	1	0.464
10:91703105:C:T	["rs527578871"]	RP11-478K7.2	intron_variant	FALSE	NA	NA	0.00115473	3.108e-05	1.939	0.4655	2598	3.2e-05	1.939	0.4655	0.00115	2598	NA	NA	NA	0	0	0	NA	NA	NA	0	0	0	1
10:91942883:C:A	null	NA	regulatory_region_variant	FALSE	NA	NA	0.00115473	3.108e-05	1.939	0.4655	2598	3.2e-05	1.939	0.4655	0.00115	2598	NA	NA	NA	0	0	0	NA	NA	NA	0	0	0	1
8:10314619:C:T	["rs77047579"]	NA	regulatory_region_variant	FALSE	rs11776767	PINX1	0.0444573	3.11e-05	-0.2702	0.0649	2598	3.211e-05	-0.2702	0.06487	0.04446	2598	NA	NA	NA	0	0	0	NA	NA	NA	0	0	0	1
8:10315987:G:A	["rs77090992"]	NA	intergenic_variant	FALSE	rs11776767	PINX1	0.0444573	3.11e-05	-0.2702	0.0649	2598	3.211e-05	-0.2702	0.06487	0.04446	2598	NA	NA	NA	0	0	0	NA	NA	NA	0	0	0	1
5:134093448:T:G	["rs112439593"]	DDX46	upstream_gene_variant	FALSE	NA	NA	0.0312697	3.116e-05	0.2416	0.058	4765	3.292e-05	0.2448	0.05885	0.056	2598	0.7034	0.132	0.3466	0.00162	2167	0	NA	NA	NA	0	0.103	1	0.7483
14:103649492:A:C	["rs559319815"]	GCSHP2	upstream_gene_variant	FALSE	NA	NA	0.00288684	3.118e-05	1.027	0.2466	2598	3.228e-05	1.027	0.2466	0.00289	2598	NA	NA	NA	0	0	0	NA	NA	NA	0	0	0	1
5:134091585:T:C	["rs73297379"]	DDX46	upstream_gene_variant	FALSE	NA	NA	0.0313223	3.12e-05	0.2416	0.058	4757	3.292e-05	0.2448	0.05885	0.056	2598	0.7047	0.1314	0.3466	0.00162	2159	0	NA	NA	NA	0	0.104	1	0.747
9:87469420:A:T	["rs145926186"]	NTRK2	intron_variant	FALSE	NA	NA	0.010279	3.12e-05	0.3937	0.0945	4767	0.1549	0.3673	0.2581	0.00269	2598	9.254e-05	0.3978	0.1016	0.01936	2169	0	NA	NA	NA	0	0.012	1	0.9124
11:87394244:G:A	["rs73531275"]	NA	intergenic_variant	FALSE	NA	NA	0.0563895	3.122e-05	0.2397	0.0576	2598	3.234e-05	0.2397	0.05756	0.05639	2598	NA	NA	NA	0	0	0	NA	NA	NA	0	0	0	1
16:81458673:A:T	["rs75157654"]	NA	regulatory_region_variant	FALSE	rs2925979	CMIP	0.104434	3.131e-05	-0.1321	0.0317	4759	0.004144	-0.1825	0.06359	0.04715	2598	0.001637	-0.1154	0.03661	0.1733	2161	0	NA	NA	NA	0	0.836	1	0.3605
1:239135604:C:T	["rs77643592"]	NA	intergenic_variant	FALSE	NA	NA	0.0248268	3.136e-05	0.3543	0.0851	2598	3.234e-05	0.3543	0.0851	0.02483	2598	NA	NA	NA	0	0	0	NA	NA	NA	0	0	0	1
2:46228166:C:T	["rs56409320"]	PRKCE	intron_variant	FALSE	NA	NA	0.0291894	3.14e-05	-0.2361	0.0567	4762	0.09562	-0.2319	0.1391	0.00962	2598	0.0001401	-0.2369	0.0621	0.05268	2164	0	NA	NA	NA	0	0.001	1	0.9738
1:22517559:T:G	["rs72647436"]	NA	intergenic_variant	FALSE	NA	NA	0.0128017	3.143e-05	0.3537	0.085	4765	0.05566	0.3001	0.1568	0.00751	2598	0.0002036	0.376	0.1011	0.01915	2167	0	NA	NA	NA	0	0.166	1	0.6841
1:94069808:C:T	["rs543868797"]	BCAR3	intron_variant	FALSE	NA	NA	0.00253807	3.145e-05	1.146	0.2753	2167	NA	NA	NA	0	0	3.243e-05	1.146	0.2753	0.00254	2167	0	NA	NA	NA	0	0	0	1
19:16539880:G:GA	["rs143952641"]	EPS15L1	intron_variant	TRUE	NA	NA	0.132668	3.145e-05	-0.1185	0.0285	4760	0.003117	-0.1164	0.03936	0.13356	2598	0.003412	-0.1208	0.04122	0.13159	2162	0	NA	NA	NA	0	0.006	1	0.9385
2:75448766:G:T	["rs1468899"]	NA	intergenic_variant	FALSE	NA	NA	0.313905	3.146e-05	0.0964	0.0232	4761	0.008302	0.1078	0.04079	0.12933	2598	0.00124	0.09094	0.02812	0.4644	2163	0	NA	NA	NA	0	0.116	1	0.7336
3:151539541:AG:A	["rs149409108"]	AADAC	intron_variant	TRUE	NA	NA	0.0017321	3.147e-05	1.352	0.3248	2598	3.247e-05	1.352	0.3248	0.00173	2598	NA	NA	NA	0	0	0	NA	NA	NA	0	0	0	1
6:161390787:G:A	["rs9355860"]	RP3-428L16.1	non_coding_transcript_exon_variant	FALSE	rs12208357	LPA	0.285369	3.147e-05	0.0898	0.0216	4764	0.4128	0.02341	0.02858	0.32948	2598	7.47e-08	0.1774	0.03285	0.23246	2166	0	NA	NA	NA	92	12.507	1	0.0004054
6:162280515:T:C	["rs182885122"]	PARK2	intron_variant	FALSE	NA	NA	0.00115473	3.151e-05	1.647	0.3957	2598	3.265e-05	1.647	0.3957	0.00115	2598	NA	NA	NA	0	0	0	NA	NA	NA	0	0	0	1
6:168231157:A:C	["rs370799979"]	MLLT4	intron_variant	FALSE	NA	NA	0.0017321	3.151e-05	1.334	0.3205	2598	3.267e-05	1.334	0.3205	0.00173	2598	NA	NA	NA	0	0	0	NA	NA	E	0	0	0	1
6:168306272:C:G	["rs368556520"]	MLLT4	intron_variant	FALSE	NA	NA	0.0017321	3.151e-05	1.334	0.3205	2598	3.267e-05	1.334	0.3205	0.00173	2598	NA	NA	NA	0	0	0	NA	NA	NA	0	0	0	1
6:168335198:C:T	["rs370864611"]	MLLT4	intron_variant	FALSE	NA	NA	0.0017321	3.151e-05	1.334	0.3205	2598	3.267e-05	1.334	0.3205	0.00173	2598	NA	NA	NA	0	0	0	NA	NA	E	0	0	0	1
6:168356217:A:G	["rs370271733"]	MLLT4	intron_variant	FALSE	NA	NA	0.0017321	3.151e-05	1.334	0.3205	2598	3.267e-05	1.334	0.3205	0.00173	2598	NA	NA	NA	0	0	0	NA	NA	NA	0	0	0	1
6:168359989:G:T	["rs372367161"]	MLLT4	intron_variant	FALSE	NA	NA	0.0017321	3.151e-05	1.334	0.3205	2598	3.267e-05	1.334	0.3205	0.00173	2598	NA	NA	NA	0	0	0	NA	NA	NA	0	0	0	1
6:158487271:C:T	["rs145188980"]	SYNJ2	intron_variant	FALSE	NA	NA	0.00161588	3.154e-05	1.433	0.3443	2166	NA	NA	NA	0	0	3.262e-05	1.433	0.3443	0.00162	2166	0	NA	NA	NA	0	0	0	1
9:36970811:AT:A	null	PAX5	intron_variant	TRUE	NA	NA	0.00153965	3.168e-05	-1.416	0.3403	2598	3.264e-05	-1.416	0.3403	0.00154	2598	NA	NA	NA	0	0	0	NA	NA	NA	0	0	0	1
1:163192519:G:C	["rs141539878"]	RGS5	intron_variant	FALSE	NA	NA	0.00769823	3.174e-05	0.632	0.1519	2598	3.268e-05	0.632	0.1519	0.0077	2598	NA	NA	NA	0	0	0	NA	NA	NA	0	0	0	1
12:124012424:G:C	["rs142573183"]	RILPL1	intron_variant	FALSE	rs4759375	SBNO1	0.00288684	3.175e-05	1.021	0.2454	2598	3.271e-05	1.021	0.2454	0.00289	2598	NA	NA	NA	0	0	0	NA	NA	NA	0	0	0	1
3:72539761:G:A	["rs530596505"]	NA	intergenic_variant	FALSE	NA	NA	0.00115473	3.178e-05	1.593	0.3829	2598	3.269e-05	1.593	0.3829	0.00115	2598	NA	NA	NA	0	0	0	NA	NA	NA	0	0	0	1
6:161235533:T:C	["rs73027814"]	NA	intergenic_variant	FALSE	rs12208357	LPA	0.0694794	3.179e-05	-0.16	0.0385	4764	0.1461	-0.125	0.08601	0.0256	2598	8.941e-05	-0.1688	0.04301	0.12211	2166	0	NA	NA	NA	0	0.207	1	0.6488
3:81231950:G:A	["rs146627088"]	NA	intergenic_variant	FALSE	NA	NA	0.00507614	3.186e-05	0.8124	0.1953	2167	NA	NA	NA	0	0	3.323e-05	0.8124	0.1953	0.00508	2167	0	NA	NA	NA	0	0	0	1
3:65409846:G:T	["rs550348697"]	MAGI1	intron_variant	FALSE	NA	NA	0.00115473	3.192e-05	-1.603	0.3854	2598	3.313e-05	-1.603	0.3854	0.00115	2598	NA	NA	NA	0	0	0	NA	NA	NA	0	0	0	1
2:18948983:A:ATAT	["rs566353292"]	NA	intergenic_variant	TRUE	NA	NA	0.00211701	3.196e-05	1.224	0.2943	2598	3.289e-05	1.224	0.2943	0.00212	2598	NA	NA	NA	0	0	0	NA	NA	NA	0	0	0	1
11:116519739:C:T	["rs499790"]	AP000770.1	intron_variant	FALSE	rs964184	APOA1	0.0699117	3.198e-05	-0.1592	0.0383	4756	0.1475	-0.1505	0.1038	0.0179	2598	9.982e-05	-0.1606	0.04119	0.13253	2158	0	NA	NA	NA	0	0.008	1	0.9279
5:134088742:C:T	["rs56924607"]	CAMLG	downstream_gene_variant	FALSE	NA	NA	0.0491543	3.199e-05	0.1959	0.0471	4730	3.08e-05	0.1983	0.04749	0.08834	2598	0.8958	0.04894	0.3736	0.00141	2132	0	NA	NA	NA	0	0.157	1	0.6917
6:161391392:A:G	["rs9347474"]	RP3-428L16.1	downstream_gene_variant	FALSE	rs12208357	LPA	0.285594	3.199e-05	0.0899	0.0216	4762	0.3848	0.02482	0.02856	0.33083	2598	9.392e-08	0.1773	0.03309	0.23128	2164	0	NA	NA	NA	91.8	12.169	1	0.0004859
11:65493658:G:A	["rs665191"]	KRT8P26	upstream_gene_variant	FALSE	rs12801636	KAT5	0.21526	3.206e-05	-0.1029	0.0247	4764	0.001274	-0.09694	0.03006	0.29003	2598	0.008166	-0.1155	0.04361	0.12558	2166	0	NA	NA	NA	0	0.123	1	0.726
2:134979415:C:T	["rs2593708"]	MGAT5	intron_variant	FALSE	rs7570971	RAB3GAP1	0.457413	3.217e-05	0.0845	0.0203	4755	0.2666	0.03176	0.02858	0.35354	2598	1.771e-06	0.1384	0.0289	0.41748	2157	0	NA	NA	NA	85.5	6.884	1	0.008698
15:93344496:C:G	["rs72760040"]	ASB9P1	downstream_gene_variant	FALSE	NA	NA	0.161984	3.217e-05	0.1099	0.0264	4698	4.329e-05	0.1525	0.03722	0.15639	2596	0.07646	0.06654	0.03754	0.16889	2102	0	NA	NA	NA	62.2	2.644	1	0.1039
3:79377707:T:A	["rs374712365"]	ROBO1	intron_variant	FALSE	NA	NA	0.00115473	3.223e-05	1.635	0.3933	2598	3.337e-05	1.635	0.3933	0.00115	2598	NA	NA	NA	0	0	0	NA	NA	NA	0	0	0	1
6:160676316:TC:T	["rs3842083"]	SLC22A2	intron_variant	TRUE	rs12208357	LPA	0.390812	3.227e-05	-0.089	0.0214	4767	0.0002062	-0.09915	0.02668	0.44188	2598	0.04906	-0.07056	0.03583	0.19041	2169	0	NA	NA	NA	0	0.41	1	0.5222
4:1397705:C:T	["rs188035909"]	NKX1-1	intron_variant	FALSE	NA	NA	0.00635104	3.229e-05	0.7216	0.1736	2598	3.352e-05	0.7216	0.1736	0.00635	2598	NA	NA	NA	0	0	0	NA	NA	NA	0	0	0	1
4:1402594:G:T	["rs115275775"]	NKX1-1	upstream_gene_variant	FALSE	NA	NA	0.00635104	3.229e-05	0.7216	0.1736	2598	3.352e-05	0.7216	0.1736	0.00635	2598	NA	NA	NA	0	0	0	NA	NA	NA	0	0	0	1
1:104613012:G:T	null	RP11-364B6.1	upstream_gene_variant	FALSE	NA	NA	0.00276625	3.231e-05	-1.094	0.2632	2169	NA	NA	NA	0	0	3.39e-05	-1.094	0.2632	0.00277	2169	0	NA	NA	NA	0	0	0	1
6:54159022:C:T	["rs1605675"]	NA	regulatory_region_variant	FALSE	NA	NA	0.136726	3.233e-05	0.1158	0.0279	4765	0.02297	0.09583	0.04212	0.11316	2598	0.0004149	0.1313	0.03714	0.16497	2167	0	NA	NA	NA	0	0.399	1	0.5276
11:116624727:C:G	["rs7930786"]	BUD13	intron_variant	FALSE	rs964184	APOA1	0.0631424	3.233e-05	0.1647	0.0396	4767	0.003206	0.1724	0.05844	0.056	2598	0.003395	0.1582	0.05393	0.07169	2169	0	NA	NA	NA	0	0.032	1	0.8583
6:54169127:A:G	["rs7760842"]	TINAG	upstream_gene_variant	FALSE	NA	NA	0.134914	3.234e-05	0.1162	0.028	4766	0.03831	0.08854	0.04272	0.10951	2598	0.0002194	0.1369	0.03697	0.16536	2168	0	NA	NA	NA	0	0.733	1	0.392
20:50368551:C:G	["rs142774722"]	ATP9A	intron_variant	FALSE	NA	NA	0.00158361	3.236e-05	1.0132	0.2438	4736	0.000602	1.106	0.3221	0.00173	2598	0.01728	0.8888	0.373	0.0014	2138	0	NA	NA	NA	0	0.194	1	0.6594
5:134048911:G:A	["rs60634790"]	SEC24A	intron_variant	FALSE	NA	NA	0.0308162	3.242e-05	0.2429	0.0585	4754	3.419e-05	0.2462	0.05931	0.05504	2598	0.7039	0.1318	0.3466	0.00162	2156	0	NA	NA	NA	0	0.106	1	0.7449
22:32013365:G:A	["rs7293143"]	SFI1	intron_variant	FALSE	NA	NA	0.0795287	3.243e-05	-0.1496	0.036	4753	0.0001216	-0.1764	0.04583	0.09161	2598	0.06724	-0.1064	0.05814	0.06497	2155	0	NA	NA	NA	0	0.894	1	0.3444
3:108576487:T:TAG	null	TRAT1	downstream_gene_variant	TRUE	NA	NA	0.0127492	3.25e-05	0.5194	0.125	2157	NA	NA	NA	0	0	3.368e-05	0.5194	0.125	0.01275	2157	0	NA	NA	NA	0	0	0	1
4:37474835:T:C	["rs73137844"]	C4orf19	intron_variant	FALSE	NA	NA	0.0223249	3.25e-05	0.3711	0.0893	2598	3.357e-05	0.3711	0.08931	0.02232	2598	NA	NA	NA	0	0	0	NA	NA	NA	0	0	0	1
8:139340390:T:C	["rs181070504"]	FAM135B	intron_variant	FALSE	NA	NA	0.00211701	3.251e-05	1.2	0.2888	2598	3.324e-05	1.2	0.2888	0.00212	2598	NA	NA	NA	0	0	0	NA	NA	NA	0	0	0	1
20:61484550:TCACCCAGTCCACAGAAGTATATG:T	null	TCFL5	intron_variant	TRUE	NA	NA	0.0197766	3.259e-05	-0.4167	0.1003	2149	NA	NA	NA	0	0	3.381e-05	-0.4167	0.1003	0.01978	2149	0	NA	NA	NA	0	0	0	1
6:160667600:G:A	["rs316022"]	SLC22A2	intron_variant	FALSE	rs12208357	LPA	0.388702	3.264e-05	-0.0899	0.0216	4762	5.069e-05	-0.1091	0.02688	0.44149	2598	0.1354	-0.05455	0.03652	0.18484	2164	0	NA	NA	NA	30.9	1.447	1	0.229
3:190683321:G:A	["rs9848271"]	NA	intergenic_variant	FALSE	NA	NA	0.0765841	3.272e-05	-0.1574	0.0379	4766	0.0001386	-0.155	0.04063	0.12587	2598	0.09879	-0.1739	0.1053	0.01753	2168	0	NA	NA	NA	0	0.028	1	0.867
16:63696448:C:A	null	NA	intergenic_variant	FALSE	NA	NA	0.00161663	3.273e-05	-1.428	0.3438	2165	NA	NA	NA	0	0	3.41e-05	-1.428	0.3438	0.00162	2165	0	NA	NA	NA	0	0	0	1
7:48357955:T:C	null	ABCA13	intron_variant	FALSE	NA	NA	0.00134719	3.283e-05	1.581	0.3807	2598	3.383e-05	1.581	0.3807	0.00135	2598	NA	NA	NA	0	0	0	NA	NA	NA	0	0	0	1
9:118469833:G:GT	["rs140704686"]	NA	intergenic_variant	TRUE	NA	NA	0.450348	3.283e-05	0.1179	0.0284	2155	NA	NA	NA	0	0	3.417e-05	0.1179	0.02839	0.45035	2155	0	NA	NA	NA	0	0	0	1
7:65399382:G:A	["rs549617583"]	VKORC1L1	intron_variant	FALSE	NA	NA	0.0011542	3.285e-05	-1.691	0.4072	2166	NA	NA	NA	0	0	3.424e-05	-1.691	0.4072	0.00115	2166	0	NA	NA	NA	0	0	0	1
7:65641407:C:T	null	NA	intergenic_variant	FALSE	NA	NA	0.00115314	3.285e-05	-1.691	0.4072	2168	NA	NA	NA	0	0	3.414e-05	-1.691	0.4072	0.00115	2168	0	NA	NA	NA	0	0	0	1
1:232656632:A:G	["rs560553929"]	SIPA1L2	intron_variant	FALSE	NA	NA	0.0034642	3.289e-05	0.9285	0.2236	2598	3.399e-05	0.9285	0.2236	0.00346	2598	NA	NA	NA	0	0	0	NA	NA	NA	0	0	0	1
[truncated: 2,620 more rows]
