# Supplementary material for: Deep coverage whole genome sequences and plasma lipoprotein(a) in individuals of European and African ancestries
Source: Nat Commun. 2018 Jul 4;9:2606. doi: 10.1038/s41467-018-04668-w (PMC6031652; doi:10.1038/s41467-018-04668-w)
Supplement: Supplementary file 6 — Supplementary Data 3 [file 41467_2018_4668_MOESM6_ESM.xlsx]

## Sheet: Sheet1
Single variant results for Lp(a), conditioned on KIV2-CN, with meta-analyzed P < 1e-4.
v	rsID	Gene	Consq	isIndel	KnownLocus_rsID	KnownLocus_Gene	MAF_Mean	META_Pval	META_Beta	META_SE	JHS_Pval	JHS_Beta	JHS_SE	JHS_MAF	JHS_NS	FIN_Pval	FIN_Beta	FIN_SE	FIN_MAF	FIN_NS	LOF	LOF_LOFTEE	Liver_Enh_Prom	HetISq	HetChiSq	HetDF	HetPVal
6:160986915:A:C	["rs6938647"]	LPA	intron_variant	FALSE	rs12208357	LPA	0.137345	4.66e-129	0.4694	0.0194	4.32475e-15	0.462668	0.0589752	0.04096	2832	1.13372e-115	0.470183	0.0205669	0.17973	6440	0	NA	NA	0	0.014	1	0.9042
6:161137990:G:A	["rs783147"]	PLG	intron_variant	FALSE	rs12208357	LPA	0.386731	5.63e-92	-0.2836	0.0139	4.61137e-07	-0.143045	0.0283717	0.212571	2832	1.73729e-93	-0.328361	0.0160095	0.463318	6440	0	NA	NA	96.9	32.36	1	1.281e-08
6:161074143:T:G	["rs3011437"]	LPA	intron_variant	FALSE	rs12208357	LPA	0.176804	5.37e-90	-0.3543	0.0176	2.09306e-11	-0.355542	0.053071	0.0508475	2832	3.16846e-80	-0.354127	0.0186703	0.232194	6440	0	NA	NA	0	0.001	1	0.9799
6:160991798:C:T	["rs6903649"]	LPA	intron_variant	FALSE	rs12208357	LPA	0.174578	9.419e-86	0.3479	0.0177	1.07681e-10	0.337024	0.0522052	0.052613	2832	1.09174e-76	0.349281	0.0188451	0.228212	6440	0	NA	NA	0	0.049	1	0.8252
6:161163074:A:T	["rs783184"]	PLG	intron_variant	FALSE	rs12208357	LPA	0.289365	1.196e-84	-0.2844	0.0146	0.275284	-0.0332394	0.0304676	0.170021	2832	1.42582e-103	-0.359027	0.0166134	0.341846	6440	0	NA	NA	98.9	88.134	1	6.118e-21
6:161089307:C:T	["rs56393506"]	RP1-81D8.4	intron_variant	FALSE	rs12208357	LPA	0.192622	7.317e-79	0.3115	0.0166	0.54356	-0.017053	0.0280736	0.204449	2832	1.62436e-124	0.487055	0.0205218	0.187421	6440	0	NA	NA	99.5	210.147	1	1.276e-47
6:161010118:A:G	["rs10455872"]	LPA	intron_variant	FALSE	rs12208357	LPA	0.0309289	6.285e-78	0.7147	0.0382	0.000339237	0.382855	0.106843	0.0132415	2832	1.53417e-77	0.763417	0.0409567	0.038707	6440	0	NA	NA	91	11.062	1	0.0008814
6:161134273:C:G	["rs4252096"]	PLG	intron_variant	FALSE	rs12208357	LPA	0.209926	8.353e-78	-0.3083	0.0165	1.37706e-07	-0.207713	0.039427	0.102578	2832	1.76081e-73	-0.329745	0.0181852	0.257133	6440	0	NA	NA	87.3	7.899	1	0.004945
6:161134805:T:C	["rs62439804"]	PLG	intron_variant	FALSE	rs12208357	LPA	0.209923	8.49e-78	-0.3083	0.0165	1.37706e-07	-0.207713	0.039427	0.102578	2832	1.79333e-73	-0.329714	0.0181845	0.257128	6440	0	NA	NA	87.3	7.895	1	0.004956
6:161005610:C:T	["rs55730499"]	LPA	intron_variant	FALSE	rs12208357	LPA	0.0308468	9.842e-78	0.715	0.0383	0.00055827	0.371826	0.107741	0.013065	2832	1.14227e-77	0.764665	0.040989	0.0386664	6440	0	NA	NA	91.4	11.613	1	0.0006548
6:160997118:A:T	["rs74617384"]	LPA	intron_variant	FALSE	rs12208357	LPA	0.0308492	9.969e-78	0.715	0.0383	0.00055827	0.371826	0.107741	0.013065	2832	1.15745e-77	0.764629	0.0409887	0.0386699	6440	0	NA	NA	91.4	11.611	1	0.0006555
6:160985526:G:A	["rs118039278"]	LPA	intron_variant	FALSE	rs12208357	LPA	0.0307485	1.403e-77	0.718	0.0385	0.00055827	0.371826	0.107741	0.013065	2832	1.45876e-77	0.76864	0.041231	0.0385249	6440	0	NA	NA	91.5	11.832	1	0.0005822
6:161137518:T:C	["rs4252107"]	PLG	intron_variant	FALSE	rs12208357	LPA	0.209971	1.733e-77	-0.3076	0.0165	1.7409e-07	-0.205847	0.039396	0.102754	2832	2.63999e-73	-0.329299	0.0181829	0.25712	6440	0	NA	NA	87.6	8.095	1	0.004438
6:161006077:C:T	["rs41272114","CS992248"]	LPA	splice_donor_variant	FALSE	rs12208357	LPA	0.0363115	7.801e-77	-0.6558	0.0354	4.49286e-09	-0.697279	0.118889	0.00918079	2832	2.26531e-69	-0.651831	0.0370259	0.0482423	6440	1	HC	NA	0	0.133	1	0.7151
6:161143376:A:G	["rs4252117"]	PLG	intron_variant	FALSE	rs12208357	LPA	0.211249	2.159e-76	-0.3043	0.0165	6.95976e-07	-0.192597	0.0388106	0.105226	2832	3.1428e-73	-0.328806	0.0181653	0.257873	6440	0	NA	NA	90.1	10.104	1	0.00148
6:161147368:A:T	["rs9456578"]	PLG	intron_variant	FALSE	rs12208357	LPA	0.211358	2.733e-76	-0.3041	0.0165	6.95976e-07	-0.192597	0.0388106	0.105226	2832	4.05263e-73	-0.328559	0.0181657	0.25803	6440	0	NA	NA	90.1	10.067	1	0.001509
6:161144800:A:G	["rs9458016"]	PLG	intron_variant	FALSE	rs12208357	LPA	0.211303	3.497e-76	-0.3038	0.0164	9.25957e-07	-0.19007	0.0387364	0.105403	2832	3.1428e-73	-0.328806	0.0181653	0.257873	6440	0	NA	NA	90.5	10.515	1	0.001184
6:161156667:G:A	["rs56093624"]	PLG	intron_variant	FALSE	rs12208357	LPA	0.211223	5.427e-76	-0.3034	0.0164	1.47102e-06	-0.186406	0.0387126	0.105226	2832	2.26758e-73	-0.329214	0.0181698	0.257835	6440	0	NA	NA	91	11.152	1	0.0008396
6:161152294:A:G	["rs4252126"]	PLG	intron_variant	FALSE	rs12208357	LPA	0.211734	5.628e-76	-0.303	0.0164	1.12083e-06	-0.187176	0.0384413	0.106815	2832	3.1427e-73	-0.328806	0.0181653	0.257873	6440	0	NA	NA	91	11.096	1	0.000865
6:161153561:T:C	["rs9458019"]	PLG	intron_variant	FALSE	rs12208357	LPA	0.211774	7.132e-76	-0.3026	0.0164	1.35985e-06	-0.18514	0.038325	0.107168	2832	2.68425e-73	-0.329028	0.0181689	0.257774	6440	0	NA	NA	91.3	11.509	1	0.0006926
6:161156296:C:T	["rs9458020"]	PLG	intron_variant	FALSE	rs12208357	LPA	0.211268	8.171e-76	-0.303	0.0164	1.88686e-06	-0.184339	0.0386845	0.105403	2832	2.26816e-73	-0.329199	0.018169	0.257823	6440	0	NA	NA	91.3	11.488	1	0.0007004
6:161153527:T:C	["rs4252134"]	PLG	intron_variant	FALSE	rs12208357	LPA	0.211843	8.183e-76	-0.3025	0.0164	1.35985e-06	-0.18514	0.038325	0.107168	2832	3.13906e-73	-0.328808	0.0181653	0.257874	6440	0	NA	NA	91.3	11.475	1	0.0007055
6:161154232:G:T	["rs4252135"]	PLG	intron_variant	FALSE	rs12208357	LPA	0.211431	8.398e-76	-0.3029	0.0164	1.78369e-06	-0.184514	0.0386294	0.105932	2832	2.48691e-73	-0.329057	0.0181663	0.257825	6440	0	NA	NA	91.3	11.465	1	0.0007091
6:161153080:A:C	["rs4252130"]	PLG	intron_variant	FALSE	rs12208357	LPA	0.211898	1.532e-75	-0.3019	0.0164	2.00419e-06	-0.182043	0.0383007	0.107345	2832	3.1236e-73	-0.328814	0.0181654	0.257875	6440	0	NA	NA	91.7	11.988	1	0.0005354
6:161013013:T:C	["rs140570886"]	LPA	intron_variant	FALSE	rs12208357	LPA	0.00799279	1.043e-74	1.3352	0.073	1.69992e-05	0.56405	0.131142	0.00759181	2832	1.35969e-81	1.68169	0.0878978	0.00816912	6440	0	NA	NA	98	50.117	1	1.449e-12
6:161158998:C:CA	["rs143133225"]	PLG	intron_variant	TRUE	rs12208357	LPA	0.25785	1.797e-73	-0.3296	0.0182	NA	NA	NA	0	0	1.79641e-73	-0.329582	0.0181773	0.25785	6440	0	NA	NA	0	0	0	1
6:161135667:CTTATTGCCAATT:C	["rs147901890"]	PLG	intron_variant	TRUE	rs12208357	LPA	0.257122	1.846e-73	-0.3297	0.0182	NA	NA	NA	0	0	1.84791e-73	-0.329664	0.0181833	0.257122	6440	0	NA	NA	0	0	0	1
6:161159001:T:A	["rs114480402"]	PLG	intron_variant	FALSE	rs12208357	LPA	0.257859	1.882e-73	-0.3295	0.0182	NA	NA	NA	0	0	1.88039e-73	-0.329529	0.0181769	0.257859	6440	0	NA	NA	0	0	0	1
6:161150177:G:GA	["rs57122790"]	PLG	intron_variant	TRUE	rs12208357	LPA	0.257873	3.138e-73	-0.3288	0.0182	NA	NA	NA	0	0	3.13581e-73	-0.328809	0.0181654	0.257873	6440	0	NA	NA	0	0	0	1
6:161166423:C:CCCTTT	["rs80276688"]	PLG	intron_variant	TRUE	rs12208357	LPA	0.254574	1.216e-71	-0.3271	0.0183	NA	NA	NA	0	0	1.21612e-71	-0.327066	0.0182736	0.254574	6440	0	NA	NA	0	0	0	1
6:161192103:G:GTGA	["rs77485347"]	NA	intergenic_variant	TRUE	rs12208357	LPA	0.234165	2.511e-71	-0.3321	0.0186	NA	NA	NA	0	0	2.51126e-71	-0.332072	0.0185953	0.234165	6440	0	NA	NA	0	0	0	1
6:161244838:A:C	["rs62436736"]	NA	intergenic_variant	FALSE	rs12208357	LPA	0.162682	8.085e-71	-0.3269	0.0184	2.34698e-10	-0.367887	0.0580563	0.0434322	2832	3.42895e-62	-0.322287	0.0193653	0.215123	6440	0	NA	NA	0	0.555	1	0.4562
6:161168949:G:T	["rs28402939"]	PLG	intron_variant	FALSE	rs12208357	LPA	0.210182	2.181e-70	-0.2918	0.0165	0.00021599	-0.14017	0.0378884	0.10911	2832	1.04025e-71	-0.327102	0.0182668	0.254628	6440	0	NA	NA	94.9	19.751	1	8.822e-06
6:161182327:T:A	["rs783164"]	NA	intergenic_variant	FALSE	rs12208357	LPA	0.192102	3.901e-69	-0.2931	0.0167	0.0525804	-0.0707409	0.0364954	0.112112	2832	1.56428e-78	-0.351724	0.0187473	0.227278	6440	0	NA	NA	97.9	46.901	1	7.468e-12
6:161186641:A:G	["rs1830524"]	NA	regulatory_region_variant	FALSE	rs12208357	LPA	0.192095	4.211e-69	-0.293	0.0167	0.0525804	-0.0707409	0.0364954	0.112112	2832	1.71044e-78	-0.351648	0.018748	0.227267	6440	0	NA	NA	97.9	46.875	1	7.568e-12
6:161128945:T:C	["rs1740420"]	PLG	intron_variant	FALSE	rs12208357	LPA	0.0368532	9.374e-69	-0.6188	0.0353	1.24645e-06	-0.653244	0.134742	0.00741525	2832	1.19538e-63	-0.61627	0.0365907	0.0497986	6440	0	NA	NA	0	0.07	1	0.7912
6:161183665:A:G	["rs783161"]	NA	intergenic_variant	FALSE	rs12208357	LPA	0.195605	1.088e-68	-0.289	0.0165	0.0340608	-0.0736134	0.0347339	0.123588	2832	1.5965e-78	-0.351708	0.0187475	0.227275	6440	0	NA	NA	98	49.641	1	1.846e-12
6:161237891:G:A	["rs45475797"]	NA	intergenic_variant	FALSE	rs12208357	LPA	0.168131	1.125e-68	-0.3154	0.018	3.02904e-08	-0.271646	0.0490358	0.0612641	2832	3.44279e-62	-0.322276	0.0193649	0.215126	6440	0	NA	NA	0	0.922	1	0.3369
6:161161559:C:A	["rs4252165"]	PLG	intron_variant	FALSE	rs12208357	LPA	0.235143	1.279e-68	-0.2722	0.0155	7.98989e-05	-0.118361	0.0300049	0.183616	2832	4.64376e-73	-0.328691	0.0181806	0.257802	6440	0	NA	NA	97.2	35.942	1	2.033e-09
6:161174658:G:A	["rs783167"]	PLG	downstream_gene_variant	FALSE	rs12208357	LPA	0.19368	1.927e-68	-0.2904	0.0166	0.0591443	-0.0675199	0.0357793	0.117761	2832	1.92586e-78	-0.351665	0.0187552	0.227065	6440	0	NA	NA	98	49.475	1	2.01e-12
6:161128887:A:G	["rs783143"]	PLG	intron_variant	FALSE	rs12208357	LPA	0.0369629	3.215e-68	-0.6153	0.0353	4.57511e-06	-0.603063	0.131576	0.00776836	2832	1.20853e-63	-0.616247	0.0365907	0.0498012	6440	0	NA	NA	0	0.009	1	0.9231
6:161108144:C:A	["rs2315065"]	NA	intergenic_variant	FALSE	rs12208357	LPA	0.0439233	5.397e-68	0.5651	0.0324	0.00319446	0.270968	0.0919042	0.0174788	2832	1.19478e-68	0.606926	0.034661	0.0555523	6440	0	NA	NA	91.5	11.699	1	0.0006254
6:160926082:T:C	["rs4708870"]	LPAL2	intron_variant	FALSE	rs12208357	LPA	0.0901656	1.048e-67	0.4047	0.0233	1.08373e-06	0.406805	0.0834336	0.0195975	2832	1.58613e-62	0.404567	0.0242421	0.121198	6440	0	NA	NA	0	0.001	1	0.9794
6:160929904:A:G	["rs9457931"]	LPAL2	intron_variant	FALSE	rs12208357	LPA	0.0901656	1.049e-67	0.4047	0.0233	1.08373e-06	0.406805	0.0834336	0.0195975	2832	1.58593e-62	0.404565	0.024242	0.121198	6440	0	NA	NA	0	0.001	1	0.9794
6:161123451:T:C	["rs4252185"]	PLG	intron_variant	FALSE	rs12208357	LPA	0.0448439	1.923e-66	0.551	0.032	0.00143685	0.256593	0.0805086	0.0211864	2832	1.09085e-67	0.606199	0.0348711	0.0552473	6440	0	NA	NA	93.7	15.878	1	6.755e-05
6:161226939:T:C	["rs783150"]	NA	intergenic_variant	FALSE	rs12208357	LPA	0.1289	6.526e-66	-0.3455	0.0202	0.811094	-0.0190746	0.0798053	0.022246	2832	8.57714e-70	-0.36777	0.0208254	0.175801	6440	0	NA	NA	94.4	17.874	1	2.36e-05
6:160872151:C:T	["rs1810126"]	SLC22A3	3_prime_UTR_variant	FALSE	rs12208357	LPA	0.250528	1.095e-65	0.2606	0.0152	3.40033e-08	0.189969	0.0344179	0.130473	2832	3.43979e-60	0.277802	0.0169761	0.303322	6440	0	NA	NA	80.9	5.238	1	0.0221
6:161237998:A:C	["rs45485198"]	NA	intergenic_variant	FALSE	rs12208357	LPA	0.173036	1.686e-65	-0.3019	0.0177	3.04028e-06	-0.201245	0.0431108	0.0773305	2832	3.51942e-62	-0.322262	0.0193656	0.215123	6440	0	NA	NA	84.7	6.557	1	0.01045
6:161272676:T:C	["rs6926947"]	NA	intergenic_variant	FALSE	rs12208357	LPA	0.173382	5.566e-65	0.3008	0.0177	7.03871e-06	0.193337	0.0430353	0.07786	2832	3.22911e-62	0.322609	0.0193804	0.215388	6440	0	NA	NA	86.7	7.502	1	0.006164
6:161208386:C:T	["rs1247568"]	NA	intergenic_variant	FALSE	rs12208357	LPA	0.23459	7.69e-65	-0.2612	0.0154	0.000417996	-0.0961509	0.0272502	0.233404	2832	7.72693e-74	-0.338031	0.0185957	0.235111	6440	0	NA	NA	98.1	53.755	1	2.271e-13
6:161268411:T:C	["rs73029749"]	NA	intergenic_variant	FALSE	rs12208357	LPA	0.173229	1.449e-64	0.3002	0.0177	1.20475e-05	0.188583	0.0430876	0.077507	2832	3.75601e-62	0.322893	0.0194081	0.215323	6440	0	NA	NA	87.6	8.078	1	0.004481
6:160853746:A:C	["rs4709431"]	SLC22A3	intron_variant	FALSE	rs12208357	LPA	0.00951351	1.626e-64	1.1427	0.0674	0.00110632	0.420244	0.12883	0.00794492	2832	1.25349e-71	1.41471	0.0790493	0.0102033	6440	0	NA	NA	97.7	43.288	1	4.724e-11
6:161171664:C:G	["rs783175"]	PLG	intron_variant	FALSE	rs12208357	LPA	0.240028	1.738e-64	-0.2559	0.0151	0.0257986	-0.0571612	0.0256417	0.261123	2832	2.07681e-83	-0.361108	0.0186628	0.230752	6440	0	NA	NA	98.9	91.851	1	9.344e-22
6:160848743:G:A	["rs9457925"]	SLC22A3	intron_variant	FALSE	rs12208357	LPA	0.00951427	1.973e-64	1.1395	0.0672	0.00110632	0.420244	0.12883	0.00794492	2832	1.91629e-71	1.40861	0.0788125	0.0102044	6440	0	NA	E	97.7	42.829	1	5.974e-11
6:161199014:T:C	["rs1782600"]	NA	intergenic_variant	FALSE	rs12208357	LPA	0.202814	2.697e-64	-0.2767	0.0163	0.0457557	-0.0683099	0.0341953	0.130297	2832	6.54335e-74	-0.338372	0.0186052	0.234703	6440	0	NA	NA	97.9	48.126	1	3.997e-12
6:160910282:A:G	["rs9457927"]	LPAL2	intron_variant	FALSE	rs12208357	LPA	0.00930356	3.16e-64	1.1471	0.0678	0.000292202	0.477285	0.13177	0.00759181	2832	5.04367e-69	1.38813	0.0790538	0.0100563	6440	0	NA	NA	97.2	35.135	1	3.076e-09
6:161200632:G:A	["rs1652490"]	NA	intergenic_variant	FALSE	rs12208357	LPA	0.209501	4.27e-64	-0.272	0.0161	0.0193577	-0.075104	0.0321154	0.151306	2832	7.71983e-74	-0.338017	0.0185949	0.235092	6440	0	NA	NA	98	50.192	1	1.394e-12
6:161198390:C:T	["rs1652485"]	NA	intergenic_variant	FALSE	rs12208357	LPA	0.209479	4.914e-64	-0.2719	0.0161	0.0193577	-0.075104	0.0321154	0.151306	2832	9.02412e-74	-0.337954	0.0186002	0.235061	6440	0	NA	NA	98	50.161	1	1.416e-12
6:161168759:T:C	["rs783181"]	PLG	intron_variant	FALSE	rs12208357	LPA	0.200117	5.659e-64	-0.2752	0.0163	0.334778	-0.0315535	0.0327137	0.144068	2832	7.55863e-80	-0.355697	0.0187984	0.224765	6440	0	NA	NA	98.6	73.807	1	8.614e-18
6:161205949:G:A	["rs1247563"]	NA	intergenic_variant	FALSE	rs12208357	LPA	0.209665	1.068e-63	-0.2712	0.0161	0.0261609	-0.0714619	0.0321348	0.151836	2832	7.51211e-74	-0.33802	0.0185936	0.235095	6440	0	NA	NA	98.1	51.549	1	6.984e-13
6:161208124:CTT:C	["rs60598159"]	NA	intergenic_variant	TRUE	rs12208357	LPA	0.209672	1.074e-63	-0.2712	0.0161	0.0261609	-0.0714619	0.0321348	0.151836	2832	7.53067e-74	-0.33805	0.0185953	0.235105	6440	0	NA	NA	98.1	51.558	1	6.951e-13
6:161205456:C:T	["rs1247562"]	NA	intergenic_variant	FALSE	rs12208357	LPA	0.209733	1.239e-63	-0.2711	0.0161	0.0281646	-0.0705747	0.0321527	0.151836	2832	6.93493e-74	-0.338096	0.0185932	0.235193	6440	0	NA	NA	98.1	51.879	1	5.902e-13
6:161201175:A:G	["rs1620875"]	NA	intergenic_variant	FALSE	rs12208357	LPA	0.208959	1.342e-63	-0.2714	0.0161	0.0311798	-0.0697295	0.0323605	0.149541	2832	7.65439e-74	-0.337999	0.0185934	0.235088	6440	0	NA	NA	98.1	51.668	1	6.574e-13
6:160961137:T:C	["CM074331","rs3798220"]	LPA	missense_variant	FALSE	rs12208357	LPA	0.00946565	1.976e-63	1.1298	0.0672	0.000604089	0.441849	0.128828	0.00794492	2832	2.1112e-69	1.38686	0.0787599	0.0101344	6440	0	NA	NA	97.4	39.169	1	3.887e-10
6:161196476:G:T	["rs1740444"]	NA	intergenic_variant	FALSE	rs12208357	LPA	0.209134	2.167e-63	-0.2708	0.0161	0.0183121	-0.0757947	0.0321266	0.15113	2832	6.62128e-73	-0.336383	0.0186262	0.234642	6440	0	NA	NA	98	49.241	1	2.263e-12
6:160941641:G:A	["rs7452960"]	NA	intergenic_variant	FALSE	rs12208357	LPA	0.00936231	4.605e-63	1.1332	0.0676	0.000797018	0.437225	0.130366	0.00777111	2831	4.16652e-69	1.38922	0.0790668	0.0100618	6440	0	NA	P	97.4	38.986	1	4.269e-10
6:160922870:A:G	["rs117733303"]	LPAL2	intron_variant	FALSE	rs12208357	LPA	0.00935755	5.391e-63	1.1324	0.0676	0.000799955	0.437091	0.130366	0.00776836	2832	5.04201e-69	1.38813	0.0790537	0.0100564	6440	0	NA	NA	97.4	38.911	1	4.436e-10
6:160916058:C:T	["rs117791490"]	LPAL2	intron_variant	FALSE	rs12208357	LPA	0.00935748	5.393e-63	1.1324	0.0676	0.000799955	0.437091	0.130366	0.00776836	2832	5.04267e-69	1.38813	0.0790538	0.0100563	6440	0	NA	NA	97.4	38.911	1	4.436e-10
6:160894878:T:C	["rs1510224"]	LPAL2	intron_variant	FALSE	rs12208357	LPA	0.0094745	5.656e-63	1.1301	0.0675	0.00115295	0.414469	0.127518	0.00812147	2832	3.33206e-70	1.40841	0.0795133	0.0100695	6440	0	NA	NA	97.7	43.746	1	3.739e-11
6:161183722:C:T	["rs783160"]	NA	intergenic_variant	FALSE	rs12208357	LPA	0.200251	5.88e-63	-0.2734	0.0163	0.391819	-0.0284575	0.0332322	0.138065	2832	2.11111e-78	-0.35139	0.0187454	0.227597	6440	0	NA	NA	98.6	71.636	1	2.588e-17
6:161191694:T:C	["rs1652499"]	NA	intergenic_variant	FALSE	rs12208357	LPA	0.207833	6.959e-63	-0.2703	0.0161	0.0145993	-0.0795447	0.0325713	0.147422	2832	1.71086e-71	-0.332485	0.0185961	0.234399	6440	0	NA	NA	97.8	45.481	1	1.541e-11
6:161163249:G:T	["rs783183"]	PLG	intron_variant	FALSE	rs12208357	LPA	0.0352879	7.611e-63	-0.6055	0.0362	1.18038e-05	-0.635916	0.145147	0.00635593	2832	1.13383e-58	-0.603477	0.0373668	0.0480108	6440	0	NA	NA	0	0.047	1	0.8286
6:161192189:C:T	["rs1652500"]	NA	intergenic_variant	FALSE	rs12208357	LPA	0.207678	9.743e-63	-0.27	0.0161	0.0145993	-0.0795447	0.0325713	0.147422	2832	2.608e-71	-0.332009	0.0185939	0.234175	6440	0	NA	NA	97.8	45.313	1	1.679e-11
6:161133544:A:T	["rs4252090"]	PLG	intron_variant	FALSE	rs12208357	LPA	0.247729	4.89e-62	-0.2524	0.0152	0.00746953	-0.0738463	0.0276045	0.225636	2832	1.53347e-73	-0.32979	0.01818	0.257445	6440	0	NA	NA	98.3	59.96	1	9.682e-15
6:161204856:C:T	["rs1247561"]	NA	intergenic_variant	FALSE	rs12208357	LPA	0.215267	5.914e-61	-0.262	0.0159	0.0762386	-0.0544771	0.030727	0.170198	2832	7.56871e-74	-0.338001	0.0185929	0.235086	6440	0	NA	NA	98.4	62.322	1	2.916e-15
6:161203136:C:T	["rs1740436"]	NA	intergenic_variant	FALSE	rs12208357	LPA	0.215012	9.816e-61	-0.2616	0.0159	0.0886786	-0.0523564	0.0307543	0.169315	2832	7.16319e-74	-0.338042	0.0185921	0.235108	6440	0	NA	NA	98.4	63.195	1	1.872e-15
6:161252795:T:C	["rs1247539"]	NA	intergenic_variant	FALSE	rs12208357	LPA	0.145389	1.565e-60	-0.3108	0.0189	0.0354612	-0.0973889	0.0463084	0.067444	2832	3.98675e-65	-0.353662	0.020752	0.179665	6440	0	NA	NA	96.1	25.504	1	4.414e-07
6:161181271:A:G	["rs1084657"]	NA	intergenic_variant	FALSE	rs12208357	LPA	0.111507	2.232e-60	-0.3499	0.0213	0.37297	-0.0752755	0.0844915	0.019951	2832	1.15595e-62	-0.368596	0.0220617	0.151769	6440	0	NA	NA	91.1	11.283	1	0.0007823
6:161195644:C:CACTT	["rs113619963"]	NA	intergenic_variant	TRUE	rs12208357	LPA	0.450974	2.705e-60	-0.2608	0.0159	NA	NA	NA	0	0	2.70506e-60	-0.260831	0.0159248	0.450974	6440	0	NA	NA	0	0	0	1
6:161177237:A:G	["rs783166"]	PLG	downstream_gene_variant	FALSE	rs12208357	LPA	0.111336	2.912e-60	-0.3499	0.0214	0.37297	-0.0752755	0.0844915	0.019951	2832	1.50799e-62	-0.368615	0.0220838	0.151522	6440	0	NA	NA	91.1	11.283	1	0.0007823
6:161280379:C:T	["rs1247513"]	NA	intergenic_variant	FALSE	rs12208357	LPA	0.206553	3.788e-60	0.2654	0.0162	0.000262924	0.112302	0.0307733	0.169492	2832	1.02988e-64	0.324303	0.0190915	0.22285	6440	0	NA	NA	97.1	34.27	1	4.797e-09
6:161075384:AC:A	["rs71033586"]	LPA	intron_variant	TRUE	rs12208357	LPA	0.00962561	4.103e-60	1.0945	0.0669	5.83222e-05	0.516712	0.128551	0.00794492	2832	1.24268e-62	1.30935	0.0783893	0.0103647	6440	0	NA	NA	96.4	27.714	1	1.407e-07
6:161188613:T:C	["rs1247554"]	NA	TF_binding_site_variant	FALSE	rs12208357	LPA	0.243265	4.728e-60	-0.2472	0.0151	0.00171588	-0.0814053	0.0259628	0.264124	2832	2.34027e-71	-0.332342	0.0186063	0.234092	6440	0	NA	P	98.4	61.719	1	3.962e-15
6:161133685:A:G	["rs4252093"]	PLG	intron_variant	FALSE	rs12208357	LPA	0.248645	7.71e-60	-0.2474	0.0152	0.03191	-0.0589959	0.027497	0.228637	2832	1.54019e-73	-0.329782	0.0181798	0.257444	6440	0	NA	NA	98.5	67.482	1	2.126e-16
6:161135506:G:GA	["rs4252099"]	PLG	intron_variant	TRUE	rs12208357	LPA	0.230303	1.366e-59	-0.2549	0.0157	0.188293	-0.0405069	0.0307886	0.169315	2832	1.83766e-73	-0.329673	0.0181835	0.257123	6440	0	NA	NA	98.5	65.398	1	6.119e-16
6:161137663:T:G	["rs4252109"]	PLG	intron_variant	FALSE	rs12208357	LPA	0.230379	2.337e-59	-0.2543	0.0157	0.198705	-0.0395615	0.0307811	0.169492	2832	2.62173e-73	-0.329288	0.0181819	0.257154	6440	0	NA	NA	98.5	65.679	1	5.307e-16
6:161229797:G:A	["rs783155"]	NA	intergenic_variant	FALSE	rs12208357	LPA	0.213555	2.432e-59	-0.2588	0.0159	0.000242104	-0.110586	0.0301287	0.17779	2832	9.93623e-64	-0.316383	0.0187729	0.229282	6440	0	NA	NA	97	33.609	1	6.739e-09
6:161218651:A:G	["rs1247571"]	NA	intergenic_variant	FALSE	rs12208357	LPA	0.211051	5.196e-59	-0.3137	0.0194	NA	NA	NA	0	0	5.19251e-59	-0.3137	0.0193664	0.211051	6440	0	NA	NA	0	0	0	1
6:161139857:A:G	["rs13231"]	PLG	synonymous_variant	FALSE	rs12208357	LPA	0.230661	8.956e-59	-0.2529	0.0156	0.249677	-0.0353866	0.0307407	0.170374	2832	3.25135e-73	-0.329024	0.0181792	0.257172	6440	0	NA	NA	98.5	67.601	1	2.002e-16
6:161173349:C:T	["rs783172"]	PLG	intron_variant	FALSE	rs12208357	LPA	0.0327128	1.304e-58	-0.606	0.0375	0.0007523	-0.598927	0.177735	0.00423729	2832	3.894e-56	-0.606365	0.0384119	0.045235	6440	0	NA	NA	0	0.002	1	0.9674
6:161227200:T:C	["rs783151"]	NA	intergenic_variant	FALSE	rs12208357	LPA	0.032699	2.264e-58	-0.6059	0.0376	0.0007523	-0.598927	0.177735	0.00423729	2832	6.75749e-56	-0.606258	0.0384901	0.0452151	6440	0	NA	NA	0	0.002	1	0.9678
6:160977375:A:G	["rs9457938"]	LPA	intron_variant	FALSE	rs12208357	LPA	0.108324	2.593e-58	0.3459	0.0215	7.24067e-08	0.351579	0.0652874	0.032486	2832	5.42674e-52	0.345197	0.0227524	0.141674	6440	0	NA	NA	0	0.009	1	0.9265
6:161227208:G:T	["rs783152"]	NA	intergenic_variant	FALSE	rs12208357	LPA	0.0327208	2.767e-58	-0.6054	0.0376	0.0007523	-0.598927	0.177735	0.00423729	2832	8.26405e-56	-0.605681	0.0384845	0.0452464	6440	0	NA	NA	0	0.001	1	0.9704
6:161183455:G:A	["rs56262039"]	NA	intergenic_variant	FALSE	rs12208357	LPA	0.194763	4.133e-58	-0.2708	0.0169	0.000484265	-0.133021	0.0381224	0.108051	2832	5.37938e-59	-0.304283	0.0187875	0.232895	6440	0	NA	NA	93.8	16.238	1	5.586e-05
6:161175004:C:T	["rs4252181"]	PLG	downstream_gene_variant	FALSE	rs12208357	LPA	0.194721	7.057e-58	-0.2703	0.0169	0.000684188	-0.129508	0.0381374	0.107874	2832	4.69278e-59	-0.304447	0.0187879	0.232912	6440	0	NA	NA	94.1	16.932	1	3.874e-05
6:161185380:C:T	["rs9456580"]	NA	intergenic_variant	FALSE	rs12208357	LPA	0.194706	8.018e-58	-0.2701	0.0169	0.000684188	-0.129508	0.0381374	0.107874	2832	5.42772e-59	-0.30427	0.0187873	0.23289	6440	0	NA	NA	94.1	16.898	1	3.944e-05
6:161150251:G:T	["rs9458017"]	PLG	intron_variant	FALSE	rs12208357	LPA	0.23306	1.19e-57	-0.2489	0.0156	0.326736	-0.0295136	0.0300941	0.176554	2832	3.093e-73	-0.328783	0.0181632	0.257908	6440	0	NA	NA	98.6	72.487	1	1.681e-17
6:161143608:T:C	["rs4252120"]	PLG	intron_variant	FALSE	rs12208357	LPA	0.233089	2.152e-57	-0.2483	0.0156	0.361227	-0.027471	0.0300877	0.17673	2832	3.1428e-73	-0.328806	0.0181653	0.257873	6440	0	NA	NA	98.6	73.51	1	1.001e-17
6:160751531:G:T	["rs9295128"]	NA	intergenic_variant	FALSE	rs12208357	LPA	0.00813926	2.555e-57	1.159	0.0726	1.39722e-06	0.994722	0.206143	0.00317797	2832	2.11822e-52	1.18226	0.0776092	0.010321	6440	0	NA	NA	0	0.725	1	0.3945
6:161152240:G:A	["CM043559","rs4252125"]	PLG	missense_variant	FALSE	rs12208357	LPA	0.233191	2.715e-57	-0.2481	0.0155	0.382579	-0.0262582	0.0300728	0.176907	2832	2.65206e-73	-0.32898	0.0181655	0.257942	6440	0	NA	NA	98.7	74.241	1	6.913e-18
6:161024293:C:T	["rs9457950"]	LPA	intron_variant	FALSE	rs12208357	LPA	0.180438	4.322e-57	0.4689	0.0294	4.32319e-57	0.468914	0.0294471	0.180438	2832	NA	NA	NA	0	0	0	NA	NA	0	0	0	1
6:160960359:T:C	["rs6919346"]	LPA	intron_variant	FALSE	rs12208357	LPA	0.108705	4.482e-57	0.3388	0.0213	1.75038e-07	0.339321	0.0649534	0.032839	2832	4.00144e-51	0.33875	0.0225229	0.142067	6440	0	NA	NA	0	0	1	0.9934
6:161171682:T:A	["rs9458022"]	PLG	intron_variant	FALSE	rs12208357	LPA	0.195984	6.673e-57	-0.267	0.0168	0.00157927	-0.118369	0.037462	0.112112	2832	5.06265e-59	-0.304425	0.018792	0.232867	6440	0	NA	NA	94.9	19.707	1	9.025e-06
6:161187571:ACAT:A	["rs10549944"]	NA	intergenic_variant	TRUE	rs12208357	LPA	0.195688	9.883e-57	-0.2668	0.0168	0.00188069	-0.116925	0.037615	0.111052	2832	6.01248e-59	-0.304146	0.018787	0.232907	6440	0	NA	NA	95	19.827	1	8.476e-06
6:160884275:C:T	["rs2063346"]	LPAL2	intron_variant	FALSE	rs12208357	LPA	0.235251	1.481e-56	0.2501	0.0158	0.752278	0.0132185	0.0418789	0.0889831	2832	1.15562e-64	0.289352	0.0170408	0.299572	6440	0	NA	NA	97.3	37.3	1	1.013e-09
6:160883294:T:C	["rs3106162"]	LPAL2	intron_variant	FALSE	rs12208357	LPA	0.23286	5.955e-56	0.2503	0.0159	0.876475	-0.00681806	0.0438632	0.0813912	2832	1.45019e-64	0.289089	0.0170387	0.299468	6440	0	NA	NA	97.5	39.543	1	3.208e-10
6:161204811:T:TGA	["rs79112427"]	NA	intergenic_variant	TRUE	rs12208357	LPA	0.226789	1.558e-55	-0.2985	0.019	NA	NA	NA	0	0	1.5589e-55	-0.298457	0.0190123	0.226789	6440	0	NA	NA	0	0	0	1
6:161128922:A:G	["rs4252076"]	PLG	intron_variant	FALSE	rs12208357	LPA	0.265608	1.763e-55	-0.2322	0.0148	0.113149	-0.0403363	0.0254617	0.284075	2832	1.28184e-73	-0.33008	0.0181862	0.257487	6440	0	NA	NA	98.8	85.749	1	2.043e-20
6:161127125:G:A	["rs4252066"]	PLG	intron_variant	FALSE	rs12208357	LPA	0.209912	1.833e-55	-0.2598	0.0166	4.46908e-06	-0.179449	0.0391103	0.104167	2832	5.39993e-52	-0.277349	0.01828	0.256414	6440	0	NA	NA	80.6	5.142	1	0.02335
6:160887298:GACCAGTACCAGT:G	["rs11267696"]	LPAL2	intron_variant	TRUE	rs12208357	LPA	0.30546	2.569e-55	0.2652	0.0169	NA	NA	NA	0	0	2.57109e-55	0.265192	0.0169275	0.30546	6440	0	NA	NA	0	0	0	1
6:161283586:C:G	["rs1247514"]	NA	intergenic_variant	FALSE	rs12208357	LPA	0.177055	3.949e-55	0.2772	0.0177	1.13626e-08	0.276255	0.0483892	0.062323	2832	5.06603e-48	0.277338	0.0190483	0.227509	6440	0	NA	NA	0	0	1	0.9834
6:161128264:A:T	["rs4252072"]	PLG	intron_variant	FALSE	rs12208357	LPA	0.268032	4.781e-55	-0.2306	0.0148	0.123544	-0.038888	0.0252509	0.29202	2832	1.31221e-73	-0.330061	0.0181864	0.257483	6440	0	NA	NA	98.9	87.552	1	8.207e-21
6:161067926:A:G	["rs180673592"]	LPA	intron_variant	FALSE	rs12208357	LPA	0.0384189	2.355e-54	-0.6471	0.0417	NA	NA	NA	0	0	2.35442e-54	-0.647075	0.0416799	0.0384189	6440	0	NA	NA	0	0	0	1
6:161067916:A:C	["rs375269792"]	LPA	intron_variant	FALSE	rs12208357	LPA	0.0379853	2.453e-54	-0.6542	0.0421	NA	NA	NA	0	0	2.45288e-54	-0.654179	0.0421446	0.0379853	6440	0	NA	NA	0	0	0	1
6:160872652:G:A	["rs3088442"]	SLC22A3	3_prime_UTR_variant	FALSE	rs12208357	LPA	0.237101	9.423e-54	0.2432	0.0158	0.505726	0.0281559	0.0423074	0.0865113	2832	3.40674e-60	0.277812	0.0169761	0.303323	6440	0	NA	NA	96.7	29.993	1	4.337e-08
6:160867159:G:A	["rs9355288"]	SLC22A3	intron_variant	FALSE	rs12208357	LPA	0.2371	9.511e-54	0.2432	0.0158	0.505726	0.0281559	0.0423074	0.0865113	2832	3.44289e-60	0.277801	0.0169761	0.303321	6440	0	NA	NA	96.7	29.99	1	4.342e-08
6:160868654:C:T	["rs3918285"]	SLC22A3	intron_variant	FALSE	rs12208357	LPA	0.2371	9.511e-54	0.2432	0.0158	0.505726	0.0281559	0.0423074	0.0865113	2832	3.44092e-60	0.277801	0.0169761	0.303321	6440	0	NA	NA	96.7	29.99	1	4.342e-08
6:160868668:A:G	["rs3918286"]	SLC22A3	intron_variant	FALSE	rs12208357	LPA	0.2371	9.511e-54	0.2432	0.0158	0.505726	0.0281559	0.0423074	0.0865113	2832	3.44093e-60	0.277801	0.0169761	0.303321	6440	0	NA	NA	96.7	29.99	1	4.342e-08
6:160868687:GC:G	["rs749459690","rs3918287"]	SLC22A3	intron_variant	TRUE	rs12208357	LPA	0.237102	9.543e-54	0.2432	0.0158	0.505726	0.0281559	0.0423074	0.0865113	2832	3.45713e-60	0.277797	0.0169761	0.303325	6440	0	NA	NA	96.7	29.989	1	4.345e-08
6:161067929:T:G	["rs185934663"]	LPA	intron_variant	FALSE	rs12208357	LPA	0.0385001	1.146e-53	-0.6422	0.0416	NA	NA	NA	0	0	1.14577e-53	-0.642169	0.041637	0.0385001	6440	0	NA	NA	0	0	0	1
6:161087440:G:A	["rs41269135"]	RP1-81D8.4	intron_variant	FALSE	rs12208357	LPA	0.0529661	1.277e-53	0.7851	0.0509	1.2766e-53	0.785135	0.0509297	0.0529661	2832	NA	NA	NA	0	0	0	NA	NA	0	0	0	1
6:160863532:T:C	["rs2048327"]	SLC22A3	intron_variant	FALSE	rs12208357	LPA	0.236452	2.222e-53	0.2428	0.0158	0.657175	0.0190479	0.0429185	0.0843927	2832	3.44857e-60	0.277799	0.0169761	0.303321	6440	0	NA	NA	96.8	31.43	1	2.067e-08
6:160865645:G:C	["rs7769879"]	SLC22A3	intron_variant	FALSE	rs12208357	LPA	0.234889	5.564e-53	0.2429	0.0159	0.913559	0.00481177	0.0443275	0.0792726	2832	3.44466e-60	0.2778	0.0169761	0.303321	6440	0	NA	NA	97	33.075	1	8.866e-09
6:161067898:CAG:C	null	LPA	intron_variant	TRUE	rs12208357	LPA	0.0339284	6.677e-53	-0.7257	0.0474	NA	NA	NA	0	0	6.67578e-53	-0.725664	0.0474017	0.0339284	6440	0	NA	NA	0	0	0	1
6:160986280:G:A	["rs190068306"]	LPA	intron_variant	FALSE	rs12208357	LPA	0.0335452	9.29e-53	0.9732	0.0637	9.29031e-53	0.973235	0.0636629	0.0335452	2832	NA	NA	NA	0	0	0	NA	NA	0	0	0	1
6:161010151:G:A	["rs115739169"]	LPA	intron_variant	FALSE	rs12208357	LPA	0.0335452	9.29e-53	0.9732	0.0637	9.29031e-53	0.973235	0.0636629	0.0335452	2832	NA	NA	NA	0	0	0	NA	NA	0	0	0	1
6:161079599:A:C	["rs138429428"]	LPA	intron_variant	FALSE	rs12208357	LPA	0.0310734	1.085e-52	1.0087	0.066	1.08345e-52	1.00873	0.0660284	0.0310734	2832	NA	NA	NA	0	0	0	NA	NA	0	0	0	1
6:161030130:T:A	["rs9457954"]	LPA	intron_variant	FALSE	rs12208357	LPA	0.167726	1.21e-52	0.4612	0.0302	1.21026e-52	0.461182	0.0302017	0.167726	2832	NA	NA	NA	0	0	0	NA	NA	0	0	0	1
6:160869708:ATTCT:A	["rs71800295"]	SLC22A3	intron_variant	TRUE	rs12208357	LPA	0.235212	1.644e-52	0.2416	0.0158	0.957929	-0.00232317	0.0440388	0.0803319	2832	3.44059e-60	0.277801	0.0169761	0.303321	6440	0	NA	NA	97.2	35.226	1	2.936e-09
6:161067906:A:ACG	null	LPA	intron_variant	TRUE	rs12208357	LPA	0.0353221	2.694e-52	-0.6938	0.0456	NA	NA	NA	0	0	2.69362e-52	-0.693848	0.0455945	0.0353221	6440	0	NA	NA	0	0	0	1
6:161015301:A:G	["rs41271036"]	LPA	intron_variant	FALSE	rs12208357	LPA	0.0273843	2.784e-52	-0.6214	0.0408	0.00162485	-0.680826	0.216039	0.00282486	2832	3.92402e-50	-0.619216	0.0415906	0.0381843	6440	0	NA	NA	0	0.078	1	0.7794
6:161075549:C:G	["rs9457988"]	LPA	intron_variant	FALSE	rs12208357	LPA	0.171081	2.819e-52	0.4576	0.0301	2.81951e-52	0.457617	0.030077	0.171081	2832	NA	NA	NA	0	0	0	NA	NA	0	0	0	1
6:161067909:T:C	["rs13214418"]	LPA	intron_variant	FALSE	rs12208357	LPA	0.0354647	2.92e-52	-0.6913	0.0454	NA	NA	NA	0	0	2.92017e-52	-0.691311	0.0454435	0.0354647	6440	0	NA	NA	0	0	0	1
6:161023461:C:T	["rs7769523"]	LPA	intron_variant	FALSE	rs12208357	LPA	0.171257	5.364e-52	0.4563	0.0301	5.36311e-52	0.456329	0.0300757	0.171257	2832	NA	NA	NA	0	0	0	NA	NA	0	0	0	1
6:161025547:T:C	["rs6930542"]	LPA	intron_variant	FALSE	rs12208357	LPA	0.171257	5.364e-52	0.4563	0.0301	5.36311e-52	0.456329	0.0300757	0.171257	2832	NA	NA	NA	0	0	0	NA	NA	0	0	0	1
6:161069290:C:T	["rs9457986"]	LPA	intron_variant	FALSE	rs12208357	LPA	0.171257	5.364e-52	0.4563	0.0301	5.36311e-52	0.456329	0.0300757	0.171257	2832	NA	NA	NA	0	0	0	NA	NA	0	0	0	1
6:161069526:T:A	["rs41269884"]	LPA	intron_variant	FALSE	rs12208357	LPA	0.171257	5.364e-52	0.4563	0.0301	5.36311e-52	0.456329	0.0300757	0.171257	2832	NA	NA	NA	0	0	0	NA	NA	0	0	0	1
6:161073145:G:A	["rs9456567"]	LPA	intron_variant	FALSE	rs12208357	LPA	0.171257	5.364e-52	0.4563	0.0301	5.36311e-52	0.456329	0.0300757	0.171257	2832	NA	NA	NA	0	0	0	NA	NA	0	0	0	1
6:161079190:G:A	["rs9456573"]	LPA	intron_variant	FALSE	rs12208357	LPA	0.171257	5.364e-52	0.4563	0.0301	5.36311e-52	0.456329	0.0300757	0.171257	2832	NA	NA	NA	0	0	0	NA	NA	0	0	0	1
6:161027828:C:G	["rs9457951"]	LPA	intron_variant	FALSE	rs12208357	LPA	0.171081	5.868e-52	0.4569	0.0301	5.86832e-52	0.456866	0.0301228	0.171081	2832	NA	NA	NA	0	0	0	NA	NA	0	0	0	1
6:161022859:C:T	["rs9457949"]	LPA	intron_variant	FALSE	rs12208357	LPA	0.171081	6.642e-52	0.456	0.0301	6.64103e-52	0.45601	0.0300825	0.171081	2832	NA	NA	NA	0	0	0	NA	NA	0	0	0	1
6:161028667:A:G	["rs9457952"]	LPA	intron_variant	FALSE	rs12208357	LPA	0.168845	7.021e-52	0.4571	0.0302	7.01893e-52	0.457078	0.0301602	0.168845	2831	NA	NA	NA	0	0	0	NA	NA	0	0	0	1
6:161000427:T:C	["rs41272128"]	LPA	intron_variant	FALSE	rs12208357	LPA	0.060911	7.307e-52	0.7209	0.0476	7.30732e-52	0.720917	0.0475778	0.060911	2832	NA	NA	NA	0	0	0	NA	NA	0	0	0	1
6:160775803:C:T	["rs759659447"]	SLC22A3	intron_variant	FALSE	rs12208357	LPA	0.00432923	1.696e-51	1.9944	0.1321	NA	NA	NA	0	0	1.69685e-51	1.99435	0.132103	0.00432923	6440	0	NA	NA	0	0	0	1
6:161031660:C:T	["rs115848955"]	LPA	intron_variant	FALSE	rs12208357	LPA	0.0580862	1.251e-50	0.721	0.0482	1.25164e-50	0.720994	0.0481801	0.0580862	2832	NA	NA	NA	0	0	0	NA	NA	0	0	0	1
6:160712194:G:A	["rs381194"]	NA	intergenic_variant	FALSE	rs12208357	LPA	0.353524	4.026e-50	-0.213	0.0143	5.89611e-10	-0.205592	0.0331964	0.140537	2832	9.14965e-42	-0.214646	0.0158534	0.447186	6440	0	NA	NA	0	0.061	1	0.8056
6:160882029:G:A	["rs2063347"]	LPAL2	intron_variant	FALSE	rs12208357	LPA	0.24005	8.126e-50	0.2326	0.0157	0.729855	0.0144365	0.0418063	0.0893362	2832	1.0563e-56	0.268333	0.0169104	0.306327	6440	0	NA	NA	96.8	31.697	1	1.802e-08
6:161019440:A:C	["rs41271018"]	LPA	intron_variant	FALSE	rs12208357	LPA	0.0586158	8.341e-50	0.7142	0.0481	8.34154e-50	0.714167	0.0481315	0.0586158	2832	NA	NA	NA	0	0	0	NA	NA	0	0	0	1
6:161019856:G:C	["rs41271006"]	LPA	intron_variant	FALSE	rs12208357	LPA	0.0586158	8.341e-50	0.7142	0.0481	8.34154e-50	0.714167	0.0481315	0.0586158	2832	NA	NA	NA	0	0	0	NA	NA	0	0	0	1
6:161093624:C:T	["rs146703276"]	RP1-81D8.4	intron_variant	FALSE	rs12208357	LPA	0.0317797	1.42e-49	0.9669	0.0653	1.42023e-49	0.966934	0.0653242	0.0317797	2832	NA	NA	NA	0	0	0	NA	NA	0	0	0	1
6:160889783:T:C	["rs62441870"]	LPAL2	intron_variant	FALSE	rs12208357	LPA	0.226771	1.68e-49	-0.2308	0.0156	1.33935e-08	-0.153469	0.0270147	0.238347	2832	3.80592e-45	-0.269604	0.019121	0.22168	6440	0	NA	NA	91.9	12.313	1	0.0004499
6:160816409:T:C	["rs1510226"]	SLC22A3	intron_variant	FALSE	rs12208357	LPA	0.0103513	2.579e-49	0.9464	0.0641	0.00149122	0.40548	0.127654	0.00812147	2832	2.37044e-52	1.12883	0.0741377	0.0113318	6440	0	NA	NA	95.8	24.01	1	9.581e-07
6:161015613:G:A	["rs41271032"]	LPA	intron_variant	FALSE	rs12208357	LPA	0.0635593	4.336e-49	0.685	0.0465	4.33613e-49	0.684967	0.0465115	0.0635593	2832	NA	NA	NA	0	0	0	NA	NA	0	0	0	1
6:160627010:A:G	["rs76443587"]	SLC22A2	intron_variant	FALSE	rs12208357	LPA	0.0609084	5.599e-49	-0.4098	0.0279	0.00109355	-0.391666	0.119949	0.00935734	2832	1.17156e-46	-0.410869	0.0286452	0.0835781	6440	0	NA	NA	0	0.024	1	0.8763
6:160916029:G:A	["rs147218773"]	LPAL2	intron_variant	FALSE	rs12208357	LPA	0.0272721	6.208e-49	-0.6034	0.041	0.00465664	-0.63466	0.224272	0.00264831	2832	3.43196e-47	-0.602269	0.0417421	0.0381004	6440	0	NA	NA	0	0.02	1	0.8871
6:161020526:A:G	["rs41270998"]	LPA	splice_region_variant	FALSE	rs12208357	LPA	0.0524364	7.121e-49	-0.778	0.0529	7.12093e-49	-0.777952	0.0529462	0.0524364	2832	NA	NA	NA	0	0	0	NA	NA	0	0	0	1
6:161072446:T:C	["rs41269870"]	LPA	intron_variant	FALSE	rs12208357	LPA	0.0527895	7.16e-49	-0.7766	0.0529	7.16262e-49	-0.776604	0.0528558	0.0527895	2832	NA	NA	NA	0	0	0	NA	NA	0	0	0	1
6:161129013:G:A	["rs59614420"]	PLG	intron_variant	FALSE	rs12208357	LPA	0.297094	8.474e-49	-0.2121	0.0144	0.659128	-0.0104855	0.0237704	0.387182	2832	1.33763e-73	-0.330026	0.0181855	0.257477	6440	0	NA	NA	99.1	113.99	1	1.309e-26
6:161012270:C:T	["rs7755463"]	LPA	intron_variant	FALSE	rs12208357	LPA	0.354343	1.028e-48	0.3531	0.0241	1.02778e-48	0.353113	0.0240731	0.354343	2832	NA	NA	NA	0	0	0	NA	NA	0	0	0	1
6:161017584:C:G	["rs41271022"]	LPA	intron_variant	FALSE	rs12208357	LPA	0.052613	1.2e-48	-0.7756	0.0529	1.2001e-48	-0.775603	0.0529138	0.052613	2832	NA	NA	NA	0	0	0	NA	NA	0	0	0	1
6:161022723:G:A	["rs115018991"]	LPA	intron_variant	FALSE	rs12208357	LPA	0.052613	1.2e-48	-0.7756	0.0529	1.2001e-48	-0.775603	0.0529138	0.052613	2832	NA	NA	NA	0	0	0	NA	NA	0	0	0	1
6:161069519:T:C	["rs115600662"]	LPA	intron_variant	FALSE	rs12208357	LPA	0.052613	1.2e-48	-0.7756	0.0529	1.2001e-48	-0.775603	0.0529138	0.052613	2832	NA	NA	NA	0	0	0	NA	NA	0	0	0	1
6:161070831:C:T	["rs79653994"]	LPA	intron_variant	FALSE	rs12208357	LPA	0.052613	1.2e-48	-0.7756	0.0529	1.2001e-48	-0.775603	0.0529138	0.052613	2832	NA	NA	NA	0	0	0	NA	NA	0	0	0	1
6:161072725:A:G	["rs115366121"]	LPA	intron_variant	FALSE	rs12208357	LPA	0.052613	1.2e-48	-0.7756	0.0529	1.2001e-48	-0.775603	0.0529138	0.052613	2832	NA	NA	NA	0	0	0	NA	NA	0	0	0	1
6:161009073:AAC:A	["rs41272082"]	LPA	intron_variant	TRUE	rs12208357	LPA	0.354167	1.571e-48	0.3527	0.0241	1.57162e-48	0.352706	0.0240927	0.354167	2832	NA	NA	NA	0	0	0	NA	NA	0	0	0	1
6:160751123:C:A	["rs9295127"]	NA	intergenic_variant	FALSE	rs12208357	LPA	0.0102785	3.818e-48	0.9424	0.0646	0.00144889	0.434998	0.136589	0.0072387	2832	8.22696e-50	1.08881	0.0733763	0.0116152	6440	0	NA	NA	94.4	17.781	1	2.478e-05
6:161030408:T:C	["rs115704782"]	LPA	intron_variant	FALSE	rs12208357	LPA	0.0529661	3.894e-48	-0.7638	0.0524	3.89351e-48	-0.76378	0.0523937	0.0529661	2832	NA	NA	NA	0	0	0	NA	NA	0	0	0	1
6:161292797:AT:A	["rs35848399"]	RP11-235G24.1	downstream_gene_variant	TRUE	rs12208357	LPA	0.434048	7.815e-48	0.2346	0.0161	NA	NA	NA	0	0	7.81907e-48	0.234566	0.0161435	0.434048	6440	0	NA	NA	0	0	0	1
6:161200333:TA:T	["rs78787818"]	NA	intergenic_variant	TRUE	rs12208357	LPA	0.418261	9.538e-48	-0.1943	0.0134	0.572871	-0.0138628	0.024587	0.351165	2832	2.33166e-64	-0.270233	0.0159536	0.447767	6440	0	NA	NA	98.7	76.511	1	2.19e-18
6:161230801:T:C	["rs3846778"]	NA	regulatory_region_variant	FALSE	rs12208357	LPA	0.189085	2.438e-47	-0.2503	0.0173	4.70341e-10	-0.29533	0.0474145	0.0672669	2832	4.24643e-39	-0.243328	0.0186021	0.242655	6440	0	NA	NA	4.1	1.042	1	0.3073
6:161195866:C:A	["rs1782629"]	NA	intergenic_variant	FALSE	rs12208357	LPA	0.41751	6.37e-47	-0.1923	0.0134	0.766985	-0.00726553	0.0245191	0.34834	2832	1.41401e-64	-0.270602	0.0159477	0.447928	6440	0	NA	NA	98.8	81.058	1	2.192e-19
6:161304242:A:T	["rs62435349"]	RP11-235G24.1	intron_variant	FALSE	rs12208357	LPA	0.0777176	7.731e-47	-0.3635	0.0253	6.21938e-06	-0.381536	0.0844331	0.0190678	2832	2.1562e-42	-0.361688	0.0265066	0.103509	6440	0	NA	NA	0	0.05	1	0.8225
6:161196162:A:G	["rs1740445"]	NA	intergenic_variant	FALSE	rs12208357	LPA	0.417616	1.206e-46	-0.1917	0.0134	0.806673	-0.00599292	0.0244889	0.348694	2832	1.74246e-64	-0.270454	0.0159505	0.447925	6440	0	NA	NA	98.8	81.885	1	1.443e-19
6:160884304:G:A	["rs117560596"]	LPAL2	intron_variant	FALSE	rs12208357	LPA	0.0401195	3.033e-46	-0.4883	0.0342	0.000197271	-0.53484	0.143678	0.00635593	2832	3.03234e-43	-0.485456	0.0352099	0.0549671	6440	0	NA	NA	0	0.111	1	0.7385
6:161090809:C:A	["rs147235147"]	RP1-81D8.4	intron_variant	FALSE	rs12208357	LPA	0.0365466	2.522e-45	0.862	0.061	2.52159e-45	0.862049	0.0610133	0.0365466	2832	NA	NA	NA	0	0	0	NA	NA	0	0	0	1
6:160759553:C:G	["rs9457906"]	NA	intergenic_variant	FALSE	rs12208357	LPA	0.0106068	2.847e-45	0.8981	0.0636	0.0130979	0.316469	0.127552	0.00829802	2832	5.73656e-50	1.09064	0.0733801	0.0116221	6440	0	NA	NA	96.4	27.678	1	1.433e-07
6:160839350:C:T	["rs10455782"]	SLC22A3	intron_variant	FALSE	rs12208357	LPA	0.226088	2.178e-44	0.2204	0.0158	6.92117e-08	0.204127	0.0378489	0.105579	2832	4.36797e-38	0.22376	0.0173426	0.279082	6440	0	NA	NA	0	0.222	1	0.6372
6:160840252:G:T	["rs7758229"]	SLC22A3	intron_variant	FALSE	rs12208357	LPA	0.22603	2.309e-44	0.2202	0.0158	6.92117e-08	0.204127	0.0378489	0.105579	2832	4.64027e-38	0.223603	0.0173367	0.278999	6440	0	NA	NA	0	0.219	1	0.6399
6:160980032:A:C	["rs75111619"]	LPA	intron_variant	FALSE	rs12208357	LPA	0.0780367	2.916e-44	0.5898	0.0423	2.91619e-44	0.589805	0.0422635	0.0780367	2832	NA	NA	NA	0	0	0	NA	NA	0	0	0	1
6:160687412:T:G	["rs10080815"]	SLC22A2	intron_variant	FALSE	rs12208357	LPA	0.0105654	3.474e-44	0.8924	0.064	0.0235139	0.292247	0.129028	0.00812147	2832	2.51311e-49	1.08819	0.0737073	0.0116401	6440	0	NA	NA	96.5	28.691	1	8.49e-08
6:161032024:C:A	["rs11961303"]	LPA	intron_variant	FALSE	rs12208357	LPA	0.0407839	3.586e-44	0.7967	0.0571	3.58615e-44	0.796698	0.0571492	0.0407839	2832	NA	NA	NA	0	0	0	NA	NA	0	0	0	1
6:161025797:T:C	["rs78347018"]	LPA	intron_variant	FALSE	rs12208357	LPA	0.0799214	4.523e-44	-0.3382	0.0243	2.14144e-38	-0.759948	0.058651	0.0406073	2832	5.32594e-21	-0.250887	0.0266828	0.0972098	6440	0	NA	NA	98.4	62.415	1	2.781e-15
6:161070990:G:A	["rs7759633"]	LPA	intron_variant	FALSE	rs12208357	LPA	0.0799325	4.716e-44	-0.3379	0.0243	2.14144e-38	-0.759948	0.058651	0.0406073	2832	5.36422e-21	-0.250674	0.0266623	0.0972258	6440	0	NA	NA	98.4	62.484	1	2.686e-15
6:161031577:G:A	["rs76249505"]	LPA	intron_variant	FALSE	rs12208357	LPA	0.0799321	7.316e-44	-0.3374	0.0243	5.11757e-38	-0.757596	0.0587735	0.0406217	2831	5.3278e-21	-0.250849	0.0266789	0.0972128	6440	0	NA	NA	98.4	61.639	1	4.126e-15
6:160741106:C:T	["rs446291"]	NA	intergenic_variant	FALSE	rs12208357	LPA	0.186952	9.163e-44	-0.235	0.0169	0.00278908	-0.113965	0.0381144	0.0992232	2832	1.4867e-44	-0.264734	0.0189051	0.225531	6440	0	NA	NA	92	12.558	1	0.0003945
6:161068607:T:C	["rs12526465"]	LPA	intron_variant	FALSE	rs12208357	LPA	0.080002	9.174e-44	-0.3367	0.0243	5.54684e-38	-0.755456	0.0586357	0.0406073	2832	6.49543e-21	-0.250158	0.0266646	0.0973259	6440	0	NA	NA	98.4	61.537	1	4.345e-15
6:160980981:T:A	["rs11970415"]	LPA	intron_variant	FALSE	rs12208357	LPA	0.0446681	1.006e-43	0.7698	0.0555	1.006e-43	0.769847	0.0555171	0.0446681	2832	NA	NA	NA	0	0	0	NA	NA	0	0	0	1
6:160981155:C:T	["rs149156535"]	LPA	intron_variant	FALSE	rs12208357	LPA	0.0446681	1.006e-43	0.7698	0.0555	1.006e-43	0.769847	0.0555171	0.0446681	2832	NA	NA	NA	0	0	0	NA	NA	0	0	0	1
6:160996642:A:G	["rs150114822"]	LPA	intron_variant	FALSE	rs12208357	LPA	0.0446681	1.006e-43	0.7698	0.0555	1.006e-43	0.769847	0.0555171	0.0446681	2832	NA	NA	NA	0	0	0	NA	NA	0	0	0	1
6:161143190:T:C	["rs4252114"]	PLG	intron_variant	FALSE	rs12208357	LPA	0.324939	1.06e-43	-0.1979	0.0143	0.788172	-0.00624683	0.0232496	0.469103	2832	1.76199e-67	-0.314	0.0180912	0.261542	6440	0	NA	NA	99.1	109.136	1	1.515e-25
6:161132417:T:G	["rs4252082"]	PLG	intron_variant	FALSE	rs12208357	LPA	0.330466	2.159e-43	-0.1979	0.0143	0.916335	-0.00245974	0.0234146	0.489054	2832	1.1487e-67	-0.31482	0.0181129	0.260727	6440	0	NA	NA	99.1	111.339	1	4.986e-26
6:161132146:C:T	["rs4757"]	PLG	synonymous_variant	FALSE	rs12208357	LPA	0.330175	2.246e-43	-0.1979	0.0143	0.912087	-0.00258519	0.0234153	0.488347	2832	1.26135e-67	-0.314855	0.0181204	0.260618	6440	0	NA	NA	99.1	111.236	1	5.253e-26
6:160978281:A:G	["rs189122446"]	LPA	intron_variant	FALSE	rs12208357	LPA	0.0278955	2.967e-43	0.9472	0.0687	2.96635e-43	0.947212	0.0686931	0.0278955	2832	NA	NA	NA	0	0	0	NA	NA	0	0	0	1
6:161131818:C:T	["rs4252078"]	PLG	intron_variant	FALSE	rs12208357	LPA	0.330176	3.012e-43	-0.1976	0.0143	0.939224	-0.00178513	0.0234128	0.488347	2832	1.2495e-67	-0.314871	0.0181208	0.26062	6440	0	NA	NA	99.1	111.831	1	3.89e-26
6:160877640:G:A	["rs2457564"]	LPAL2	intron_variant	FALSE	rs12208357	LPA	0.450009	3.188e-43	-0.1797	0.013	0.131078	-0.0356512	0.0236122	0.373411	2832	2.08389e-54	-0.242901	0.015638	0.483693	6440	0	NA	NA	98.1	53.551	1	2.519e-13
6:161196800:A:G	["rs1782627"]	NA	intergenic_variant	FALSE	rs12208357	LPA	0.430285	3.694e-43	-0.1834	0.0133	0.528656	0.0152229	0.024161	0.390184	2832	3.12346e-64	-0.26999	0.0159554	0.44792	6440	0	NA	NA	99	97.034	1	6.815e-23
6:161133046:C:T	["rs1853017"]	PLG	intron_variant	FALSE	rs12208357	LPA	0.330533	3.799e-43	-0.1973	0.0143	0.974383	-0.000752242	0.0234257	0.48923	2832	1.11958e-67	-0.314836	0.0181122	0.260746	6440	0	NA	NA	99.1	112.508	1	2.766e-26
6:161133244:G:A	["rs4252087"]	PLG	intron_variant	FALSE	rs12208357	LPA	0.330518	3.913e-43	-0.1973	0.0143	0.974383	-0.000752242	0.0234257	0.48923	2832	1.17364e-67	-0.31478	0.0181119	0.260724	6440	0	NA	NA	99.1	112.469	1	2.82e-26
6:161134940:G:A	["rs62439805"]	PLG	intron_variant	FALSE	rs12208357	LPA	0.330518	3.967e-43	-0.1973	0.0143	0.974383	-0.000752242	0.0234257	0.48923	2832	1.21701e-67	-0.314707	0.0181098	0.260724	6440	0	NA	NA	99.1	112.427	1	2.881e-26
6:161134732:A:G	["rs35513104"]	PLG	intron_variant	FALSE	rs12208357	LPA	0.33051	3.975e-43	-0.1973	0.0143	0.974383	-0.000752242	0.0234257	0.48923	2832	1.21975e-67	-0.314706	0.0181099	0.260713	6440	0	NA	NA	99.1	112.425	1	2.883e-26
6:161132725:T:C	["rs4252086"]	PLG	intron_variant	FALSE	rs12208357	LPA	0.330626	4.005e-43	-0.1973	0.0143	0.976957	-0.000676602	0.0234249	0.489583	2832	1.15869e-67	-0.314805	0.0181125	0.260725	6440	0	NA	NA	99.1	112.543	1	2.717e-26
6:161132804:T:C	["rs1853018"]	PLG	intron_variant	FALSE	rs12208357	LPA	0.330626	4.009e-43	-0.1973	0.0143	0.976957	-0.000676602	0.0234249	0.489583	2832	1.16132e-67	-0.314801	0.0181124	0.260724	6440	0	NA	NA	99.1	112.541	1	2.72e-26
6:160876356:A:G	["rs7744658"]	LPAL2	intron_variant	FALSE	rs12208357	LPA	0.210507	5.808e-43	-0.2208	0.0161	5.10967e-07	-0.145015	0.0288751	0.201801	2832	1.24198e-39	-0.254746	0.0193373	0.214336	6440	0	NA	NA	90	9.97	1	0.001591
6:161133125:G:C	["rs1853016"]	PLG	intron_variant	FALSE	rs12208357	LPA	0.330678	9.11e-43	-0.1964	0.0143	0.949653	0.00147829	0.0234121	0.48976	2832	1.17181e-67	-0.314784	0.018112	0.260722	6440	0	NA	NA	99.1	114.158	1	1.203e-26
6:161145176:A:T	["rs1321197"]	PLG	intron_variant	FALSE	rs12208357	LPA	0.315178	1.566e-42	-0.1952	0.0143	0.967786	0.00093928	0.0232582	0.437323	2832	2.04318e-67	-0.313844	0.0180911	0.261464	6440	0	NA	NA	99.1	114.127	1	1.222e-26
6:161146704:A:G	["rs1897108"]	PLG	intron_variant	FALSE	rs12208357	LPA	0.315177	1.566e-42	-0.1952	0.0143	0.967786	0.00093928	0.0232582	0.437323	2832	2.04107e-67	-0.313845	0.0180911	0.261463	6440	0	NA	NA	99.1	114.128	1	1.222e-26
6:161256529:G:A	["rs12191307"]	NA	intergenic_variant	FALSE	rs12208357	LPA	0.0705215	2.123e-42	0.3562	0.0261	0.502032	0.0560814	0.0835419	0.0203037	2832	2.01433e-45	0.388645	0.0274764	0.0926048	6440	0	NA	NA	93	14.3	1	0.0001559
6:160979173:A:G	["rs190587019"]	LPA	intron_variant	FALSE	rs12208357	LPA	0.0277189	3.085e-42	0.9453	0.0694	3.08517e-42	0.945271	0.0694079	0.0277189	2832	NA	NA	NA	0	0	0	NA	NA	0	0	0	1
6:160747963:C:T	["rs603693"]	NA	intergenic_variant	FALSE	rs12208357	LPA	0.179498	3.145e-42	-0.2367	0.0174	0.0681035	-0.0806018	0.0441818	0.0750353	2832	1.0052e-44	-0.26522	0.0189023	0.225436	6440	0	NA	NA	93.2	14.759	1	0.0001221
6:161252770:G:A	["rs12211977"]	NA	intergenic_variant	FALSE	rs12208357	LPA	0.0704646	3.327e-42	0.3555	0.0261	0.581179	0.0463202	0.0839646	0.0201271	2832	2.05392e-45	0.38858	0.0274745	0.0926006	6440	0	NA	NA	93.3	15.009	1	0.000107
6:161251773:T:G	["rs1247536"]	NA	intergenic_variant	FALSE	rs12208357	LPA	0.047174	3.602e-42	-0.4287	0.0315	0.00296377	-0.446373	0.15022	0.00582627	2832	3.02859e-40	-0.427907	0.0322222	0.0653568	6440	0	NA	NA	0	0.014	1	0.9043
6:161014761:C:T	["rs41271042"]	LPA	intron_variant	FALSE	rs12208357	LPA	0.0450212	3.689e-42	0.7535	0.0554	3.68919e-42	0.753489	0.0553792	0.0450212	2832	NA	NA	NA	0	0	0	NA	NA	0	0	0	1
6:160945416:T:A	["rs112151788"]	NA	intergenic_variant	FALSE	rs12208357	LPA	0.0308969	5.85e-42	0.8826	0.065	5.85001e-42	0.882567	0.0650273	0.0308969	2832	NA	NA	NA	0	0	0	NA	NA	0	0	0	1
6:160954895:T:C	["rs113514170"]	LPA	intron_variant	FALSE	rs12208357	LPA	0.0308969	5.85e-42	0.8826	0.065	5.85001e-42	0.882567	0.0650273	0.0308969	2832	NA	NA	NA	0	0	0	NA	E	0	0	0	1
6:160968875:A:G	["rs41264850"]	LPA	synonymous_variant	FALSE	rs12208357	LPA	0.0307203	5.973e-42	0.8852	0.0652	5.97351e-42	0.885175	0.0652268	0.0307203	2832	NA	NA	NA	0	0	0	NA	NA	0	0	0	1
6:160973136:G:T	["rs111651183"]	LPA	intron_variant	FALSE	rs12208357	LPA	0.0307203	5.973e-42	0.8852	0.0652	5.97351e-42	0.885175	0.0652268	0.0307203	2832	NA	NA	NA	0	0	0	NA	NA	0	0	0	1
6:161086362:G:T	["rs562851244"]	LPA	intron_variant	FALSE	rs12208357	LPA	0.00374386	6.127e-42	1.9217	0.1416	NA	NA	NA	0	0	6.12542e-42	1.92173	0.141628	0.00374386	6440	0	NA	NA	0	0	0	1
6:161075266:G:A	["rs116068088"]	LPA	intron_variant	FALSE	rs12208357	LPA	0.0523318	6.386e-42	-0.7403	0.0546	6.38615e-42	-0.740314	0.054572	0.0523318	2809	NA	NA	NA	0	0	0	NA	NA	0	0	0	1
6:160901411:G:A	["rs114067707"]	LPAL2	intron_variant	FALSE	rs12208357	LPA	0.100314	8.541e-42	-0.3039	0.0224	1.0778e-15	-0.620727	0.07742	0.0225989	2832	9.57633e-32	-0.27481	0.0234395	0.13449	6440	0	NA	NA	94.5	18.287	1	1.9e-05
6:160876290:T:C	["rs2504926"]	LPAL2	intron_variant	FALSE	rs12208357	LPA	0.452229	1.221e-41	-0.1757	0.013	0.132923	-0.0351514	0.0233925	0.376942	2832	1.56614e-52	-0.238363	0.015627	0.485336	6440	0	NA	NA	98.1	52.179	1	5.067e-13
6:160871226:C:T	["rs2457566"]	SLC22A3	intron_variant	FALSE	rs12208357	LPA	0.452638	1.45e-41	-0.1754	0.013	0.122239	-0.0361295	0.0233781	0.376766	2832	3.02998e-52	-0.237583	0.01562	0.486003	6440	0	NA	NA	98.1	51.338	1	7.777e-13
6:161121432:C:T	["rs571664790"]	RP1-81D8.3	intron_variant	FALSE	rs12208357	LPA	0.0263295	1.488e-41	-0.6717	0.0497	NA	NA	NA	0	0	1.48798e-41	-0.671708	0.0497427	0.0263295	6440	0	NA	NA	0	0	0	1
6:160868701:G:A	["rs2457574"]	SLC22A3	intron_variant	FALSE	rs12208357	LPA	0.45264	1.489e-41	-0.1754	0.013	0.122239	-0.0361295	0.0233781	0.376766	2832	3.13372e-52	-0.237554	0.0156204	0.486006	6440	0	NA	NA	98.1	51.322	1	7.839e-13
6:160985500:C:A	["rs115689904"]	LPA	intron_variant	FALSE	rs12208357	LPA	0.0506709	1.973e-41	-0.7233	0.0536	1.973e-41	-0.72328	0.0536444	0.0506709	2832	NA	NA	NA	0	0	0	NA	NA	0	0	0	1
6:161159016:A:G	["rs4252151"]	PLG	intron_variant	FALSE	rs12208357	LPA	0.318265	3.91e-41	-0.1924	0.0143	0.595231	0.012444	0.023423	0.447564	2832	1.02058e-67	-0.314805	0.0181049	0.261406	6440	0	NA	NA	99.2	122.192	1	2.096e-28
6:161159006:T:C	["rs4252150"]	PLG	intron_variant	FALSE	rs12208357	LPA	0.318265	3.914e-41	-0.1924	0.0143	0.595231	0.012444	0.023423	0.447564	2832	1.02194e-67	-0.314803	0.0181049	0.261406	6440	0	NA	NA	99.2	122.19	1	2.097e-28
6:161196562:T:C	["rs62436702"]	NA	intergenic_variant	FALSE	rs12208357	LPA	0.202772	5.488e-41	-0.2209	0.0165	0.852478	0.00615488	0.0330984	0.148305	2832	1.24423e-54	-0.295737	0.0189992	0.226724	6440	0	NA	NA	98.4	62.575	1	2.565e-15
6:161006105:C:T	["rs41272112"]	LPA	missense_variant	FALSE	rs12208357	LPA	0.0529661	6.921e-41	-0.7015	0.0524	6.92255e-41	-0.701467	0.0523875	0.0529661	2832	NA	NA	NA	0	0	0	NA	NA	0	0	0	1
6:161194298:A:T	["rs62436701"]	NA	intergenic_variant	FALSE	rs12208357	LPA	0.202797	7.35e-41	-0.2204	0.0165	0.796528	0.00852865	0.0330768	0.148482	2832	9.5202e-55	-0.295929	0.0189907	0.226682	6440	0	NA	NA	98.4	63.72	1	1.434e-15
6:161185110:AG:A	["rs553736233","rs776403053"]	NA	intergenic_variant	TRUE	rs12208357	LPA	0.0039301	1.542e-40	1.8833	0.1413	NA	NA	NA	0	0	1.54139e-40	1.88334	0.141282	0.0039301	6440	0	NA	NA	0	0	0	1
6:160923053:C:A	["rs146216350"]	LPAL2	intron_variant	FALSE	rs12208357	LPA	0.0301907	1.626e-40	0.8773	0.0658	1.62584e-40	0.877329	0.065834	0.0301907	2832	NA	NA	NA	0	0	0	NA	NA	0	0	0	1
6:160928957:T:G	["rs180958503"]	LPAL2	intron_variant	FALSE	rs12208357	LPA	0.0301907	1.626e-40	0.8773	0.0658	1.62584e-40	0.877329	0.065834	0.0301907	2832	NA	NA	NA	0	0	0	NA	NA	0	0	0	1
6:160929931:A:G	["rs148002566"]	LPAL2	intron_variant	FALSE	rs12208357	LPA	0.0301907	1.626e-40	0.8773	0.0658	1.62584e-40	0.877329	0.065834	0.0301907	2832	NA	NA	NA	0	0	0	NA	NA	0	0	0	1
6:160939611:T:C	["rs138902218"]	NA	intergenic_variant	FALSE	rs12208357	LPA	0.0301907	1.626e-40	0.8773	0.0658	1.62584e-40	0.877329	0.065834	0.0301907	2832	NA	NA	NA	0	0	0	NA	NA	0	0	0	1
6:160943432:C:T	["rs182142661"]	NA	intergenic_variant	FALSE	rs12208357	LPA	0.0301907	1.626e-40	0.8773	0.0658	1.62584e-40	0.877329	0.065834	0.0301907	2832	NA	NA	NA	0	0	0	NA	NA	0	0	0	1
6:160921646:T:C	["rs140305354"]	LPAL2	intron_variant	FALSE	rs12208357	LPA	0.0300141	1.796e-40	0.8792	0.066	1.79648e-40	0.879245	0.0660146	0.0300141	2832	NA	NA	NA	0	0	0	NA	NA	0	0	0	1
6:160948184:A:G	["rs182269305"]	LPA	downstream_gene_variant	FALSE	rs12208357	LPA	0.0300141	2.887e-40	0.8777	0.0661	2.88682e-40	0.87771	0.0660753	0.0300141	2832	NA	NA	NA	0	0	0	NA	NA	0	0	0	1
6:160954924:A:G	["rs183165077"]	LPA	intron_variant	FALSE	rs12208357	LPA	0.0300141	2.887e-40	0.8777	0.0661	2.88682e-40	0.87771	0.0660753	0.0300141	2832	NA	NA	NA	0	0	0	NA	E	0	0	0	1
6:160958475:G:A	["rs149397737"]	LPA	intron_variant	FALSE	rs12208357	LPA	0.0300141	2.887e-40	0.8777	0.0661	2.88682e-40	0.87771	0.0660753	0.0300141	2832	NA	NA	NA	0	0	0	NA	NA	0	0	0	1
6:160964071:T:C	["rs185642817"]	LPA	intron_variant	FALSE	rs12208357	LPA	0.0300141	2.887e-40	0.8777	0.0661	2.88682e-40	0.87771	0.0660753	0.0300141	2832	NA	NA	NA	0	0	0	NA	NA	0	0	0	1
6:160965934:C:A	["rs185579528"]	LPA	intron_variant	FALSE	rs12208357	LPA	0.0298376	2.97e-40	0.8803	0.0663	2.96956e-40	0.880326	0.0662829	0.0298376	2832	NA	NA	NA	0	0	0	NA	NA	0	0	0	1
6:160967473:G:T	["rs11966156"]	LPA	intron_variant	FALSE	rs12208357	LPA	0.0298376	2.97e-40	0.8803	0.0663	2.96956e-40	0.880326	0.0662829	0.0298376	2832	NA	NA	NA	0	0	0	NA	NA	0	0	0	1
6:160971934:G:A	["rs11969491"]	LPA	intron_variant	FALSE	rs12208357	LPA	0.0298376	2.97e-40	0.8803	0.0663	2.96956e-40	0.880326	0.0662829	0.0298376	2832	NA	NA	NA	0	0	0	NA	NA	0	0	0	1
6:160976109:T:A	["rs143397923"]	LPA	intron_variant	FALSE	rs12208357	LPA	0.0298376	2.97e-40	0.8803	0.0663	2.96956e-40	0.880326	0.0662829	0.0298376	2832	NA	NA	NA	0	0	0	NA	NA	0	0	0	1
6:161312655:T:C	["rs76031264"]	RP11-235G24.1	intron_variant	FALSE	rs12208357	LPA	0.0515532	4.715e-40	0.4017	0.0303	0.284627	0.113338	0.105925	0.0125353	2832	1.44951e-41	0.427403	0.0316464	0.0687114	6440	0	NA	NA	87.6	8.071	1	0.004499
6:161127300:T:C	["rs576893299"]	PLG	intron_variant	FALSE	rs12208357	LPA	0.0261679	5.146e-40	-0.6615	0.05	NA	NA	NA	0	0	5.14628e-40	-0.661506	0.0499622	0.0261679	6440	0	NA	NA	0	0	0	1
6:161273818:C:T	["rs578103522"]	NA	intergenic_variant	FALSE	rs12208357	LPA	0.0039022	2.425e-39	1.8479	0.1408	NA	NA	NA	0	0	2.42535e-39	1.84789	0.140811	0.0039022	6440	0	NA	NA	0	0	0	1
6:160884100:G:A	["rs58432601"]	LPAL2	intron_variant	FALSE	rs12208357	LPA	0.234399	3.602e-39	-0.2026	0.0155	0.00363766	-0.0766378	0.0263543	0.263418	2832	6.14137e-45	-0.268923	0.0191186	0.221638	6440	0	NA	NA	97.1	34.878	1	3.509e-09
6:161229132:ACCACCTTGGGCACAAGT:A	["rs58997667"]	NA	intergenic_variant	TRUE	rs12208357	LPA	0.243078	4.112e-39	-0.2432	0.0186	NA	NA	NA	0	0	4.10884e-39	-0.243248	0.0185925	0.243078	6440	0	NA	NA	0	0	0	1
6:161199736:C:T	["rs62436704"]	NA	intergenic_variant	FALSE	rs12208357	LPA	0.223918	4.384e-39	-0.2055	0.0157	0.850137	-0.00526855	0.0278842	0.219103	2832	1.48705e-55	-0.298568	0.0190158	0.226036	6440	0	NA	NA	98.7	75.518	1	3.621e-18
6:161200486:G:T	["rs62436705"]	NA	intergenic_variant	FALSE	rs12208357	LPA	0.223924	4.515e-39	-0.2054	0.0157	0.850137	-0.00526855	0.0278842	0.219103	2832	1.54456e-55	-0.298539	0.0190169	0.226044	6440	0	NA	NA	98.7	75.5	1	3.654e-18
6:160868121:G:A	["rs78739765"]	SLC22A3	intron_variant	FALSE	rs12208357	LPA	0.0354125	8.827e-39	-0.472	0.0362	0.000371898	-0.503826	0.141554	0.00653249	2832	5.03013e-36	-0.469793	0.0374894	0.0481126	6440	0	NA	NA	0	0.054	1	0.8162
6:161200155:G:T	["rs1652488"]	NA	intergenic_variant	FALSE	rs12208357	LPA	0.447765	9.87e-39	-0.1717	0.0132	0.354387	0.021777	0.0235144	0.440855	2832	4.36746e-60	-0.260459	0.0159305	0.450803	6440	0	NA	NA	99	98.744	1	2.874e-23
6:161198379:C:T	["rs62436703"]	NA	intergenic_variant	FALSE	rs12208357	LPA	0.223977	3.968e-38	-0.2029	0.0157	0.936007	-0.00224465	0.0279568	0.217514	2832	1.46954e-54	-0.29559	0.0190028	0.226819	6440	0	NA	NA	98.7	75.306	1	4.031e-18
6:161357627:GTTTTC:G	null	RP3-428L16.1	intron_variant	TRUE	rs12208357	LPA	0.0252014	4.883e-38	-0.6598	0.0512	NA	NA	NA	0	0	4.88174e-38	-0.659803	0.0511724	0.0252014	6440	0	NA	NA	0	0	0	1
6:161205205:G:C	null	NA	intergenic_variant	FALSE	rs12208357	LPA	0.0253122	4.995e-38	-0.6553	0.0508	NA	NA	NA	0	0	4.99432e-38	-0.655299	0.05083	0.0253122	6440	0	NA	NA	0	0	0	1
6:160877141:C:T	["rs62440432"]	LPAL2	intron_variant	FALSE	rs12208357	LPA	0.240348	7.651e-38	-0.1978	0.0154	2.68072e-07	-0.146612	0.0284981	0.210275	2832	4.72182e-33	-0.218786	0.0182681	0.253572	6440	0	NA	NA	78	4.546	1	0.033
6:160855233:T:C	["rs2665356"]	SLC22A3	intron_variant	FALSE	rs12208357	LPA	0.122369	1.1e-37	-0.2615	0.0204	1.57324e-09	-0.393824	0.0652386	0.0330155	2832	1.02381e-30	-0.247171	0.0214524	0.161663	6440	0	NA	NA	78.1	4.56	1	0.03272
6:161293151:A:G	["rs1781518"]	RP11-235G24.1	downstream_gene_variant	FALSE	rs12208357	LPA	0.447343	1.55e-37	0.1688	0.0132	0.696804	0.00901596	0.0231393	0.426554	2832	6.34624e-53	0.245724	0.0160477	0.456485	6440	0	NA	NA	98.6	70.661	1	4.243e-17
6:161305715:G:A	["rs1247517"]	RP11-235G24.1	intron_variant	FALSE	rs12208357	LPA	0.369403	2.034e-37	0.1825	0.0143	0.00761586	-0.0834832	0.031283	0.167196	2832	8.51746e-56	0.252548	0.0160487	0.458324	6440	0	NA	NA	98.9	91.343	1	1.208e-21
6:161130930:T:C	["rs9458012"]	PLG	intron_variant	FALSE	rs12208357	LPA	0.345613	2.211e-37	-0.1796	0.0141	0.813629	-0.00551601	0.023398	0.487465	2832	2.83086e-56	-0.277959	0.0175857	0.283234	6440	0	NA	NA	98.8	86.638	1	1.303e-20
6:161285760:A:G	["rs4709474"]	NA	intergenic_variant	FALSE	rs12208357	LPA	0.447589	2.317e-37	0.1683	0.0132	0.676656	0.00961227	0.0230493	0.42779	2832	1.11538e-52	0.245222	0.0160534	0.456296	6440	0	NA	NA	98.6	70.359	1	4.944e-17
6:160729393:C:T	["rs547176"]	NA	intergenic_variant	FALSE	rs12208357	LPA	0.372554	3.05e-37	-0.1769	0.0139	0.213179	-0.0356296	0.028621	0.202507	2832	7.38242e-44	-0.2203	0.0158614	0.447332	6440	0	NA	NA	96.9	31.85	1	1.666e-08
6:160729520:G:A	["rs535567"]	NA	intergenic_variant	FALSE	rs12208357	LPA	0.372949	3.693e-37	-0.1768	0.0139	0.220295	-0.03514	0.0286683	0.202331	2832	8.50529e-44	-0.220199	0.0158658	0.447978	6440	0	NA	NA	96.9	31.899	1	1.624e-08
6:161222042:A:G	["rs184399940"]	NA	intergenic_variant	FALSE	rs12208357	LPA	0.019796	3.75e-37	-0.6092	0.0478	0.186079	-0.473782	0.35831	0.00123588	2832	8.39973e-37	-0.611631	0.0482644	0.0279579	6440	0	NA	NA	0	0.145	1	0.703
6:160733285:G:T	["rs379678"]	NA	intergenic_variant	FALSE	rs12208357	LPA	0.37244	4.409e-37	-0.1766	0.0139	0.240478	-0.0336498	0.0286676	0.202154	2832	7.17028e-44	-0.220337	0.0158617	0.447324	6440	0	NA	NA	96.9	32.468	1	1.212e-08
6:161363231:T:G	["rs622215"]	RP3-428L16.1	intron_variant	FALSE	rs12208357	LPA	0.196686	4.696e-37	0.2141	0.0168	0.0107054	0.107412	0.0420864	0.083157	2832	2.65887e-37	0.234366	0.0183638	0.24661	6440	0	NA	NA	86.9	7.644	1	0.005696
6:161196058:T:C	["rs1611873"]	NA	intergenic_variant	FALSE	rs12208357	LPA	0.455162	5.048e-37	-0.1674	0.0132	0.14547	0.0340505	0.0233909	0.464689	2832	3.09772e-60	-0.260732	0.0159268	0.450972	6440	0	NA	NA	99.1	108.513	1	2.075e-25
6:161070455:C:T	["rs41269878"]	LPA	intron_variant	FALSE	rs12208357	LPA	0.0754027	8.292e-37	-0.3178	0.0251	1.66868e-29	-0.832833	0.0738401	0.0257768	2832	5.36388e-21	-0.250675	0.0266625	0.0972257	6440	0	NA	NA	98.2	54.989	1	1.212e-13
6:160858188:G:A	["rs2292334"]	SLC22A3	synonymous_variant	FALSE	rs12208357	LPA	0.25387	9.045e-37	0.1915	0.0151	9.4442e-05	-0.129628	0.0332001	0.142126	2832	3.41359e-59	0.275477	0.0169796	0.303009	6440	0	NA	NA	99.2	118.018	1	1.718e-27
6:161079003:T:A	["rs77186616"]	LPA	intron_variant	FALSE	rs12208357	LPA	0.0754594	1.009e-36	-0.3173	0.0251	3.34794e-29	-0.825853	0.0736222	0.0259534	2832	5.42602e-21	-0.250602	0.0266581	0.0972298	6440	0	NA	NA	98.1	53.975	1	2.031e-13
6:161068192:A:G	["rs78822335"]	LPA	intron_variant	FALSE	rs12208357	LPA	0.0755309	1.51e-36	-0.3164	0.0251	1.69917e-28	-0.812642	0.0733906	0.0261299	2832	4.91147e-21	-0.25093	0.0266633	0.0972551	6440	0	NA	NA	98.1	51.749	1	6.306e-13
6:161023345:T:C	["rs79263878"]	LPA	intron_variant	FALSE	rs12208357	LPA	0.0754991	1.635e-36	-0.3165	0.0251	1.69917e-28	-0.812642	0.0733906	0.0261299	2832	5.32614e-21	-0.250893	0.0266836	0.0972093	6440	0	NA	NA	98.1	51.747	1	6.314e-13
6:161030231:C:A	["rs75692336"]	LPA	intron_variant	FALSE	rs12208357	LPA	0.0755009	1.641e-36	-0.3164	0.0251	1.69917e-28	-0.812642	0.0733906	0.0261299	2832	5.3262e-21	-0.25086	0.02668	0.0972119	6440	0	NA	NA	98.1	51.754	1	6.289e-13
6:161073464:T:C	["rs74865159"]	LPA	intron_variant	FALSE	rs12208357	LPA	0.0755037	1.682e-36	-0.3162	0.0251	1.69917e-28	-0.812642	0.0733906	0.0261299	2832	5.35786e-21	-0.250693	0.026664	0.0972159	6440	0	NA	NA	98.1	51.793	1	6.169e-13
6:160546438:C:T	["rs200099070"]	SLC22A1	intron_variant	FALSE	rs12208357	LPA	0.00761612	3.636e-36	1.136	0.0905	NA	NA	NA	0	0	3.63645e-36	1.13603	0.0904695	0.00761612	6440	0	NA	NA	0	0	0	1
6:161079899:TAGG:T	["rs4063600"]	LPA	intron_variant	TRUE	rs12208357	LPA	0.486935	4.604e-36	-0.2899	0.0231	4.60323e-36	-0.289853	0.0231173	0.486935	2832	NA	NA	NA	0	0	0	NA	NA	0	0	0	1
6:161286450:G:T	["rs2186129"]	NA	intergenic_variant	FALSE	rs12208357	LPA	0.375097	5.973e-36	0.177	0.0141	0.0522718	-0.0580713	0.02992	0.190501	2832	1.75587e-52	0.24467	0.0160484	0.456274	6440	0	NA	NA	98.7	79.507	1	4.805e-19
6:161012410:C:T	["rs9456550"]	LPA	intron_variant	FALSE	rs12208357	LPA	0.210629	7.645e-36	0.3456	0.0276	7.64519e-36	0.345559	0.0276489	0.210629	2832	NA	NA	NA	0	0	0	NA	NA	0	0	0	1
6:161121184:G:A	["rs4252044"]	RP1-81D8.3	intron_variant	FALSE	rs12208357	LPA	0.0271893	1.372e-35	0.8805	0.0707	1.3714e-35	0.880501	0.0707142	0.0271893	2832	NA	NA	NA	0	0	0	NA	NA	0	0	0	1
6:161357756:A:G	["rs598306"]	RP3-428L16.1	intron_variant	FALSE	rs12208357	LPA	0.195366	1.466e-35	0.21	0.0169	0.0120266	0.10601	0.0422123	0.082451	2832	9.27564e-36	0.229713	0.0184025	0.245021	6440	0	NA	NA	86.1	7.216	1	0.007224
6:160934289:G:A	["rs374406646"]	LPAL2	upstream_gene_variant	FALSE	rs12208357	LPA	0.0188074	1.767e-35	-0.6098	0.0491	0.4149	-0.305004	0.3741	0.00105932	2832	1.75774e-35	-0.615091	0.0494775	0.0266121	6440	0	NA	NA	0	0.675	1	0.4112
6:160872786:C:G	["rs2076828"]	SLC22A3	3_prime_UTR_variant	FALSE	rs12208357	LPA	0.466553	1.833e-35	-0.1608	0.0129	0.764754	0.00690481	0.0230742	0.422316	2832	2.99203e-52	-0.237598	0.0156202	0.486006	6440	0	NA	NA	98.7	76.998	1	1.712e-18
6:161085026:G:C	["rs41269844"]	LPA	intron_variant	FALSE	rs12208357	LPA	0.0754177	2.055e-35	-0.311	0.025	1.03709e-26	-0.784935	0.0733704	0.0261299	2832	1.07797e-20	-0.248503	0.0266403	0.0970921	6440	0	NA	NA	97.9	47.228	1	6.318e-12
6:161083025:G:A	["rs80106498"]	LPA	intron_variant	FALSE	rs12208357	LPA	0.0753188	2.1e-35	-0.3111	0.0251	1.01477e-26	-0.78918	0.0737532	0.0257768	2832	9.8075e-21	-0.248732	0.0266363	0.097105	6440	0	NA	NA	97.9	47.501	1	5.498e-12
6:160748413:G:A	null	NA	intergenic_variant	FALSE	rs12208357	LPA	0.00116155	2.976e-35	4.6814	0.3779	NA	NA	NA	0	0	2.97535e-35	4.68142	0.377851	0.00116155	6440	0	NA	NA	0	0	0	1
6:160861703:A:T	["rs1510230"]	SLC22A3	intron_variant	FALSE	rs12208357	LPA	0.471862	3.145e-35	-0.1599	0.0129	0.741442	0.00757042	0.0229446	0.439795	2832	3.17443e-52	-0.237524	0.0156193	0.485963	6440	0	NA	NA	98.7	77.972	1	1.045e-18
6:161006455:A:G	["rs10085279"]	LPA	intron_variant	FALSE	rs12208357	LPA	0.20904	3.296e-35	0.3457	0.0279	3.29653e-35	0.345719	0.0279225	0.20904	2832	NA	NA	NA	0	0	0	NA	NA	0	0	0	1
6:161008632:A:G	["rs6917128"]	LPA	intron_variant	FALSE	rs12208357	LPA	0.20904	3.296e-35	0.3457	0.0279	3.29653e-35	0.345719	0.0279225	0.20904	2832	NA	NA	NA	0	0	0	NA	NA	0	0	0	1
6:161009121:A:G	["rs6922216"]	LPA	intron_variant	FALSE	rs12208357	LPA	0.20904	3.296e-35	0.3457	0.0279	3.29653e-35	0.345719	0.0279225	0.20904	2832	NA	NA	NA	0	0	0	NA	NA	0	0	0	1
6:161438995:C:T	["rs10945708"]	MAP3K4	intron_variant	FALSE	rs12208357	LPA	0.219285	3.425e-35	-0.2046	0.0165	2.63629e-05	-0.186446	0.0443623	0.0736229	2832	2.26023e-31	-0.207551	0.0178135	0.28334	6440	0	NA	NA	0	0.195	1	0.6589
6:160860430:C:T	["rs2504927"]	SLC22A3	intron_variant	FALSE	rs12208357	LPA	0.471932	3.727e-35	-0.1597	0.0129	0.721285	0.00818125	0.0229332	0.439972	2832	2.98266e-52	-0.23758	0.0156188	0.485987	6440	0	NA	NA	98.7	78.452	1	8.196e-19
6:161088399:G:T	["rs17557261"]	RP1-81D8.4	intron_variant	FALSE	rs12208357	LPA	0.0751301	4.553e-35	-0.3104	0.0251	1.03709e-26	-0.784935	0.0733704	0.0261299	2832	2.21813e-20	-0.247394	0.0267416	0.096678	6440	0	NA	NA	97.9	47.382	1	5.842e-12
6:160992690:G:A	["rs9456548"]	LPA	intron_variant	FALSE	rs12208357	LPA	0.208863	5.345e-35	0.345	0.028	5.34594e-35	0.345007	0.0279527	0.208863	2832	NA	NA	NA	0	0	0	NA	NA	0	0	0	1
6:160991425:C:T	["rs9457941"]	LPA	intron_variant	FALSE	rs12208357	LPA	0.20904	6.454e-35	0.3442	0.0279	6.45283e-35	0.344209	0.0279224	0.20904	2832	NA	NA	NA	0	0	0	NA	NA	0	0	0	1
6:160984749:T:C	["rs9456547"]	LPA	intron_variant	FALSE	rs12208357	LPA	0.209216	6.686e-35	0.3441	0.0279	6.68479e-35	0.344084	0.0279187	0.209216	2832	NA	NA	NA	0	0	0	NA	NA	0	0	0	1
6:160981864:G:C	["rs112230474"]	LPA	intron_variant	FALSE	rs12208357	LPA	0.209393	8.322e-35	0.3436	0.0279	8.32207e-35	0.343565	0.0279166	0.209393	2832	NA	NA	NA	0	0	0	NA	NA	0	0	0	1
6:161289932:T:C	["rs9347465"]	RP11-235G24.1	downstream_gene_variant	FALSE	rs12208357	LPA	0.3782	8.861e-35	0.1729	0.0141	0.0321102	-0.0623309	0.0290853	0.200742	2832	2.10759e-52	0.244548	0.0160529	0.456238	6440	0	NA	NA	98.8	85.33	1	2.525e-20
6:160859678:T:C	["rs148864600"]	SLC22A3	intron_variant	FALSE	rs12208357	LPA	0.0270127	1.338e-34	0.8599	0.0701	1.33812e-34	0.859886	0.0700893	0.0270127	2832	NA	NA	NA	0	0	0	NA	NA	0	0	0	1
6:160919463:G:A	["rs145968915"]	LPAL2	intron_variant	FALSE	rs12208357	LPA	0.0277189	1.594e-34	0.841	0.0686	1.59394e-34	0.84098	0.0686276	0.0277189	2832	NA	NA	NA	0	0	0	NA	NA	0	0	0	1
6:161085267:C:T	["CR066329","rs1800769"]	LPA	5_prime_UTR_variant	FALSE	rs12208357	LPA	0.452154	2.143e-34	0.2777	0.0227	2.14288e-34	0.277679	0.0227043	0.452154	2832	NA	NA	NA	0	0	0	NA	NA	0	0	0	1
6:160873297:A:G	["rs62440430"]	SLC22A3	3_prime_UTR_variant	FALSE	rs12208357	LPA	0.153745	2.948e-34	-0.222	0.0182	5.50862e-10	-0.229505	0.0369937	0.106992	2832	7.57103e-26	-0.219563	0.020886	0.174305	6440	0	NA	NA	0	0.055	1	0.815
6:160882589:A:G	["rs62441866"]	LPAL2	intron_variant	FALSE	rs12208357	LPA	0.153681	3.619e-34	-0.2219	0.0182	4.08833e-10	-0.231822	0.0370878	0.105932	2832	1.22227e-25	-0.218703	0.0208941	0.174679	6440	0	NA	NA	0	0.095	1	0.7579
6:160902487:C:T	["rs181696823"]	LPAL2	intron_variant	FALSE	rs12208357	LPA	0.0278955	5.029e-34	0.8322	0.0684	5.02891e-34	0.832169	0.0684307	0.0278955	2832	NA	NA	NA	0	0	0	NA	NA	0	0	0	1
6:160911630:GAAGA:G	["rs571400170"]	LPAL2	intron_variant	TRUE	rs12208357	LPA	0.0278955	5.029e-34	0.8322	0.0684	5.02891e-34	0.832169	0.0684307	0.0278955	2832	NA	NA	NA	0	0	0	NA	NA	0	0	0	1
6:160915506:C:A	["rs146879012"]	LPAL2	intron_variant	FALSE	rs12208357	LPA	0.0278955	5.029e-34	0.8322	0.0684	5.02891e-34	0.832169	0.0684307	0.0278955	2832	NA	NA	NA	0	0	0	NA	NA	0	0	0	1
6:160917605:C:T	["rs140941720"]	LPAL2	intron_variant	FALSE	rs12208357	LPA	0.0278955	5.029e-34	0.8322	0.0684	5.02891e-34	0.832169	0.0684307	0.0278955	2832	NA	NA	NA	0	0	0	NA	NA	0	0	0	1
6:160715575:G:A	["rs1755934"]	NA	intergenic_variant	FALSE	rs12208357	LPA	0.430252	1.274e-33	-0.16	0.0132	3.02034e-06	-0.111992	0.0239841	0.357874	2832	4.10378e-30	-0.181048	0.0158791	0.462081	6440	0	NA	NA	82.6	5.764	1	0.01636
6:160851723:T:G	["rs11961446"]	SLC22A3	intron_variant	FALSE	rs12208357	LPA	0.0259534	2.391e-33	0.8585	0.0714	2.39102e-33	0.858548	0.071351	0.0259534	2832	NA	NA	NA	0	0	0	NA	E	0	0	0	1
6:161084900:T:C	["rs75694417"]	LPA	intron_variant	FALSE	rs12208357	LPA	0.0360169	2.799e-33	-0.726	0.0604	2.79938e-33	-0.725998	0.0604006	0.0360169	2832	NA	NA	NA	0	0	0	NA	NA	0	0	0	1
6:160963230:T:C	["rs11751605"]	LPA	intron_variant	FALSE	rs12208357	LPA	0.0746583	2.864e-33	0.3019	0.0251	0.0644866	0.132519	0.0716784	0.0287782	2832	6.4987e-34	0.325607	0.0268214	0.0948341	6440	0	NA	NA	84.3	6.365	1	0.01164
6:160679400:C:A	["rs624249","COSM3761633"]	SLC22A2	synonymous_variant	FALSE	rs12208357	LPA	0.373486	3.041e-33	-0.166	0.0138	0.00352449	-0.0787176	0.0269779	0.242232	2832	1.74285e-34	-0.197059	0.0160904	0.431205	6440	0	NA	NA	93	14.193	1	0.000165
6:160738478:A:G	["rs510586"]	NA	intergenic_variant	FALSE	rs12208357	LPA	0.195632	6.844e-33	-0.2012	0.0168	0.000534271	-0.141439	0.0408433	0.0863347	2832	7.81877e-31	-0.21349	0.0184919	0.243696	6440	0	NA	NA	61.3	2.583	1	0.108
6:160738960:A:G	["rs536105"]	NA	intergenic_variant	FALSE	rs12208357	LPA	0.195634	6.878e-33	-0.2012	0.0168	0.000534271	-0.141439	0.0408433	0.0863347	2832	7.86344e-31	-0.213478	0.0184916	0.243698	6440	0	NA	NA	61.3	2.582	1	0.1081
6:160736497:C:A	["rs415639"]	NA	intergenic_variant	FALSE	rs12208357	LPA	0.19559	7.34e-33	-0.2012	0.0169	0.000534271	-0.141439	0.0408433	0.0863347	2832	8.39854e-31	-0.21345	0.0184983	0.243635	6440	0	NA	NA	61.2	2.579	1	0.1083
6:160734291:C:A	["rs430695"]	NA	intergenic_variant	FALSE	rs12208357	LPA	0.195656	8.684e-33	-0.2009	0.0168	0.000534271	-0.141439	0.0408433	0.0863347	2832	1.00497e-30	-0.213156	0.0184975	0.24373	6440	0	NA	NA	60.9	2.558	1	0.1097
6:160889816:T:C	["rs180953638"]	LPAL2	intron_variant	FALSE	rs12208357	LPA	0.0273658	9.843e-33	0.8284	0.0695	9.84349e-33	0.828353	0.0695197	0.0273658	2832	NA	NA	NA	0	0	0	NA	NA	0	0	0	1
6:160889898:T:C	["rs185414370"]	LPAL2	intron_variant	FALSE	rs12208357	LPA	0.0273658	9.843e-33	0.8284	0.0695	9.84349e-33	0.828353	0.0695197	0.0273658	2832	NA	NA	NA	0	0	0	NA	NA	0	0	0	1
6:161091168:A:G	["rs75167652"]	RP1-81D8.4	intron_variant	FALSE	rs12208357	LPA	0.0740962	1.099e-32	-0.3	0.0252	8.44166e-25	-0.753295	0.0732592	0.0261299	2832	4.93597e-19	-0.239158	0.0268304	0.0951894	6440	0	NA	NA	97.7	43.428	1	4.398e-11
6:160908935:C:T	["rs148179001"]	LPAL2	intron_variant	FALSE	rs12208357	LPA	0.0286017	1.472e-32	0.803	0.0676	1.47193e-32	0.803007	0.067583	0.0286017	2832	NA	NA	NA	0	0	0	NA	NA	0	0	0	1
6:160850273:C:T	["rs3106164"]	SLC22A3	intron_variant	FALSE	rs12208357	LPA	0.222284	1.609e-32	0.192	0.0162	0.138219	-0.0701122	0.0472947	0.0706215	2832	1.214e-39	0.226755	0.0172103	0.288978	6440	0	NA	NA	97.1	34.793	1	3.667e-09
6:160888787:G:A	["rs141330106"]	LPAL2	intron_variant	FALSE	rs12208357	LPA	0.0284251	1.637e-32	0.8135	0.0685	1.63668e-32	0.813471	0.0685149	0.0284251	2832	NA	NA	NA	0	0	0	NA	NA	0	0	0	1
6:160434842:C:CA	["rs11481286"]	IGF2R	intron_variant	TRUE	rs12208357	LPA	0.00720629	1.765e-32	0.9158	0.0772	0.000759115	0.644485	0.191396	0.00353107	2832	1.59165e-30	0.968512	0.0843374	0.00882247	6440	0	NA	NA	58.3	2.4	1	0.1213
6:160878078:G:A	["rs149565105"]	LPAL2	intron_variant	FALSE	rs12208357	LPA	0.0282486	1.824e-32	0.8153	0.0687	1.82404e-32	0.815344	0.0687251	0.0282486	2832	NA	NA	NA	0	0	0	NA	NA	0	0	0	1
6:160880573:ACAT:A	["rs561891151"]	LPAL2	intron_variant	TRUE	rs12208357	LPA	0.0282486	1.824e-32	0.8153	0.0687	1.82404e-32	0.815344	0.0687251	0.0282486	2832	NA	NA	NA	0	0	0	NA	NA	0	0	0	1
6:160881438:T:C	["rs11970728"]	LPAL2	intron_variant	FALSE	rs12208357	LPA	0.0282486	1.824e-32	0.8153	0.0687	1.82404e-32	0.815344	0.0687251	0.0282486	2832	NA	NA	NA	0	0	0	NA	NA	0	0	0	1
6:160738028:G:GA	["rs34485200"]	NA	intergenic_variant	TRUE	rs12208357	LPA	0.433935	1.831e-32	-0.1568	0.0132	0.000101406	-0.0928317	0.0238814	0.36935	2832	2.00556e-31	-0.18512	0.0158745	0.462337	6440	0	NA	NA	90.3	10.357	1	0.00129
6:160727406:G:A	["rs435682"]	NA	intergenic_variant	FALSE	rs12208357	LPA	0.434009	2.85e-32	-0.1563	0.0132	0.000146754	-0.0905433	0.0238492	0.370763	2832	1.60673e-31	-0.185484	0.01588	0.461821	6440	0	NA	NA	90.9	10.98	1	0.0009212
6:160726705:T:C	["rs524142"]	NA	intergenic_variant	FALSE	rs12208357	LPA	0.433507	3.514e-32	-0.1562	0.0132	0.000121455	-0.0918209	0.023892	0.368114	2832	3.07335e-31	-0.184621	0.0158813	0.462263	6440	0	NA	NA	90.4	10.463	1	0.001218
6:160726208:A:G	["rs446218"]	NA	intergenic_variant	FALSE	rs12208357	LPA	0.433569	3.851e-32	-0.1561	0.0132	0.000128574	-0.0914379	0.0238793	0.368291	2832	3.03648e-31	-0.184641	0.0158816	0.462275	6440	0	NA	NA	90.5	10.562	1	0.001154
6:160725616:A:G	["rs372034"]	NA	intergenic_variant	FALSE	rs12208357	LPA	0.433565	3.87e-32	-0.1561	0.0132	0.000128574	-0.0914379	0.0238793	0.368291	2832	3.05549e-31	-0.184632	0.0158815	0.462269	6440	0	NA	NA	90.5	10.56	1	0.001156
6:160739992:TG:T	["rs5881358"]	NA	intergenic_variant	TRUE	rs12208357	LPA	0.434051	4.427e-32	-0.1559	0.0132	0.000176852	-0.0896061	0.0238951	0.369703	2832	1.97951e-31	-0.185133	0.0158741	0.462348	6440	0	NA	NA	91	11.088	1	0.0008687
6:160740234:C:T	["rs383420"]	NA	intergenic_variant	FALSE	rs12208357	LPA	0.433997	4.675e-32	-0.1558	0.0132	0.000181185	-0.0893868	0.0238753	0.369527	2832	1.97808e-31	-0.185134	0.0158741	0.462348	6440	0	NA	NA	91	11.152	1	0.0008392
6:160740313:A:G	["rs396843"]	NA	intergenic_variant	FALSE	rs12208357	LPA	0.434215	4.957e-32	-0.1557	0.0132	0.000186145	-0.0891048	0.0238432	0.370233	2832	1.95457e-31	-0.185147	0.0158738	0.462351	6440	0	NA	NA	91.1	11.242	1	0.0007995
6:160725353:A:G	["rs401101"]	NA	intergenic_variant	FALSE	rs12208357	LPA	0.433727	5.201e-32	-0.1557	0.0132	0.000128574	-0.0914379	0.0238793	0.368291	2832	4.35455e-31	-0.184109	0.0158779	0.462503	6440	0	NA	NA	90.4	10.443	1	0.001231
6:160783663:A:G	["rs77876370"]	SLC22A3	intron_variant	FALSE	rs12208357	LPA	0.0264078	5.332e-32	-0.4805	0.0408	0.0212059	-0.276104	0.119821	0.00935734	2832	1.47188e-31	-0.507368	0.0434102	0.0339057	6440	0	NA	NA	69.6	3.293	1	0.06958
6:160739550:GT:G	["rs200170917","rs34944119"]	NA	intergenic_variant	TRUE	rs12208357	LPA	0.434267	5.535e-32	-0.1556	0.0132	0.000198759	-0.0887644	0.0238576	0.37041	2832	1.98175e-31	-0.185132	0.0158742	0.462348	6440	0	NA	NA	91.2	11.309	1	0.0007713
6:160739189:T:C	["rs428685"]	NA	intergenic_variant	FALSE	rs12208357	LPA	0.434321	5.812e-32	-0.1555	0.0132	0.000203521	-0.0885751	0.0238451	0.370586	2832	1.98253e-31	-0.185132	0.0158742	0.462348	6440	0	NA	NA	91.2	11.362	1	0.0007497
6:160739285:C:G	["rs426420"]	NA	intergenic_variant	FALSE	rs12208357	LPA	0.434321	5.812e-32	-0.1555	0.0132	0.000203521	-0.0885751	0.0238451	0.370586	2832	1.9823e-31	-0.185132	0.0158742	0.462348	6440	0	NA	NA	91.2	11.362	1	0.0007497
6:160738728:G:A	["rs426485"]	NA	intergenic_variant	FALSE	rs12208357	LPA	0.43432	5.816e-32	-0.1555	0.0132	0.000203521	-0.0885751	0.0238451	0.370586	2832	1.98362e-31	-0.185131	0.0158742	0.462347	6440	0	NA	NA	91.2	11.362	1	0.0007498
6:160738492:A:G	["rs439691"]	NA	intergenic_variant	FALSE	rs12208357	LPA	0.434319	5.82e-32	-0.1555	0.0132	0.000203521	-0.0885751	0.0238451	0.370586	2832	1.98535e-31	-0.18513	0.0158742	0.462346	6440	0	NA	NA	91.2	11.361	1	0.0007499
6:160737950:T:C	["rs366920"]	NA	intergenic_variant	FALSE	rs12208357	LPA	0.434319	5.823e-32	-0.1555	0.0132	0.000203521	-0.0885751	0.0238451	0.370586	2832	1.98762e-31	-0.185129	0.0158742	0.462346	6440	0	NA	NA	91.2	11.361	1	0.00075
6:160875009:G:A	["rs192868566"]	LPAL2	intron_variant	FALSE	rs12208357	LPA	0.0287782	5.825e-32	0.8019	0.0682	5.82466e-32	0.801912	0.0681535	0.0287782	2832	NA	NA	NA	0	0	0	NA	NA	0	0	0	1
6:160875149:C:T	["rs142833670"]	LPAL2	intron_variant	FALSE	rs12208357	LPA	0.0287782	5.825e-32	0.8019	0.0682	5.82466e-32	0.801912	0.0681535	0.0287782	2832	NA	NA	NA	0	0	0	NA	NA	0	0	0	1
6:160866252:G:T	["rs189028476"]	SLC22A3	intron_variant	FALSE	rs12208357	LPA	0.0289548	5.836e-32	0.7993	0.0679	5.83651e-32	0.799349	0.0679366	0.0289548	2832	NA	NA	NA	0	0	0	NA	NA	0	0	0	1
6:160726535:T:G	["rs589931"]	NA	intergenic_variant	FALSE	rs12208357	LPA	0.433918	6.063e-32	-0.1557	0.0132	0.000121455	-0.0918209	0.023892	0.368114	2832	5.75215e-31	-0.183929	0.0158951	0.462856	6440	0	NA	NA	90.3	10.302	1	0.001329
6:161307185:T:C	["rs148605145"]	RP11-235G24.1	intron_variant	FALSE	rs12208357	LPA	0.0312331	6.836e-32	-0.4648	0.0396	0.190183	-0.370906	0.283127	0.00158898	2832	1.53319e-31	-0.466691	0.0399417	0.0442692	6440	0	NA	NA	0	0.112	1	0.7376
6:160729479:AC:A	["rs35732070"]	NA	intergenic_variant	TRUE	rs12208357	LPA	0.433512	6.841e-32	-0.1557	0.0132	0.000193296	-0.0894532	0.0239974	0.368114	2832	3.02594e-31	-0.184643	0.0158814	0.462271	6440	0	NA	NA	90.9	10.942	1	0.00094
6:160858512:C:T	["rs144605497"]	SLC22A3	intron_variant	FALSE	rs12208357	LPA	0.0289548	7.091e-32	0.798	0.0679	7.09082e-32	0.797978	0.067915	0.0289548	2832	NA	NA	NA	0	0	0	NA	NA	0	0	0	1
6:160861295:G:C	["rs137983387"]	SLC22A3	intron_variant	FALSE	rs12208357	LPA	0.0289548	7.091e-32	0.798	0.0679	7.09082e-32	0.797978	0.067915	0.0289548	2832	NA	NA	NA	0	0	0	NA	NA	0	0	0	1
6:160862970:T:A	["rs143290205"]	SLC22A3	intron_variant	FALSE	rs12208357	LPA	0.0289548	7.091e-32	0.798	0.0679	7.09082e-32	0.797978	0.067915	0.0289548	2832	NA	NA	NA	0	0	0	NA	NA	0	0	0	1
6:160862998:G:A	["rs147540324"]	SLC22A3	intron_variant	FALSE	rs12208357	LPA	0.0289548	7.091e-32	0.798	0.0679	7.09082e-32	0.797978	0.067915	0.0289548	2832	NA	NA	NA	0	0	0	NA	NA	0	0	0	1
6:160735698:G:A	["rs409952"]	NA	intergenic_variant	FALSE	rs12208357	LPA	0.434253	8.122e-32	-0.1552	0.0132	0.000203521	-0.0885751	0.0238451	0.370586	2832	2.91968e-31	-0.184705	0.0158825	0.462251	6440	0	NA	NA	91.1	11.258	1	0.0007929
6:160734416:C:T	["rs416426"]	NA	intergenic_variant	FALSE	rs12208357	LPA	0.434283	8.204e-32	-0.1551	0.0132	0.000203521	-0.0885751	0.0238451	0.370586	2832	2.95589e-31	-0.184682	0.015882	0.462294	6440	0	NA	NA	91.1	11.253	1	0.0007951
6:160734876:A:G	["rs366822"]	NA	intergenic_variant	FALSE	rs12208357	LPA	0.434276	8.217e-32	-0.1551	0.0132	0.000203521	-0.0885751	0.0238451	0.370586	2832	2.96331e-31	-0.18467	0.0158813	0.462284	6440	0	NA	NA	91.1	11.25	1	0.0007961
6:160737361:A:T	["rs417026"]	NA	intergenic_variant	FALSE	rs12208357	LPA	0.434269	8.297e-32	-0.1551	0.0132	0.000203521	-0.0885751	0.0238451	0.370586	2832	3.00118e-31	-0.184653	0.0158812	0.462274	6440	0	NA	NA	91.1	11.246	1	0.0007978
6:160737140:G:C	["rs378479"]	NA	intergenic_variant	FALSE	rs12208357	LPA	0.434269	8.304e-32	-0.1551	0.0132	0.000203521	-0.0885751	0.0238451	0.370586	2832	3.00197e-31	-0.184653	0.0158813	0.462273	6440	0	NA	NA	91.1	11.246	1	0.0007978
6:160735668:G:T	["rs387920"]	NA	intergenic_variant	FALSE	rs12208357	LPA	0.434269	8.314e-32	-0.1551	0.0132	0.000203521	-0.0885751	0.0238451	0.370586	2832	3.00689e-31	-0.184651	0.0158813	0.462273	6440	0	NA	NA	91.1	11.246	1	0.000798
6:160736052:T:A	["rs409779"]	NA	intergenic_variant	FALSE	rs12208357	LPA	0.434269	8.314e-32	-0.1551	0.0132	0.000203521	-0.0885751	0.0238451	0.370586	2832	3.00564e-31	-0.184651	0.0158813	0.462273	6440	0	NA	NA	91.1	11.246	1	0.000798
6:160734751:A:G	["rs367485"]	NA	intergenic_variant	FALSE	rs12208357	LPA	0.434269	8.319e-32	-0.1551	0.0132	0.000203521	-0.0885751	0.0238451	0.370586	2832	3.00976e-31	-0.18465	0.0158813	0.462273	6440	0	NA	NA	91.1	11.246	1	0.0007981
6:160734877:C:T	["rs419380"]	NA	intergenic_variant	FALSE	rs12208357	LPA	0.434269	8.319e-32	-0.1551	0.0132	0.000203521	-0.0885751	0.0238451	0.370586	2832	3.00935e-31	-0.18465	0.0158813	0.462273	6440	0	NA	NA	91.1	11.246	1	0.0007981
6:160736803:C:A	["rs372805"]	NA	intergenic_variant	FALSE	rs12208357	LPA	0.434272	8.323e-32	-0.1551	0.0132	0.000203521	-0.0885751	0.0238451	0.370586	2832	3.00935e-31	-0.184652	0.0158815	0.462278	6440	0	NA	NA	91.1	11.246	1	0.000798
6:160733968:A:T	["rs367334"]	NA	intergenic_variant	FALSE	rs12208357	LPA	0.434269	8.324e-32	-0.1551	0.0132	0.000203521	-0.0885751	0.0238451	0.370586	2832	3.01218e-31	-0.184649	0.0158813	0.462273	6440	0	NA	NA	91.1	11.245	1	0.0007982
6:160733449:C:A	["rs621069"]	NA	intergenic_variant	FALSE	rs12208357	LPA	0.434268	8.329e-32	-0.1551	0.0132	0.000203521	-0.0885751	0.0238451	0.370586	2832	3.01376e-31	-0.184648	0.0158813	0.462272	6440	0	NA	NA	91.1	11.245	1	0.0007983
6:160733848:A:T	["rs367720"]	NA	intergenic_variant	FALSE	rs12208357	LPA	0.434269	8.329e-32	-0.1551	0.0132	0.000203521	-0.0885751	0.0238451	0.370586	2832	3.01251e-31	-0.184648	0.0158813	0.462273	6440	0	NA	NA	91.1	11.245	1	0.0007983
6:160731880:T:C	["rs434221"]	NA	intergenic_variant	FALSE	rs12208357	LPA	0.434268	8.34e-32	-0.1551	0.0132	0.000203521	-0.0885751	0.0238451	0.370586	2832	3.01857e-31	-0.184646	0.0158813	0.462272	6440	0	NA	NA	91.1	11.245	1	0.0007986
6:160731244:T:C	["rs380498"]	NA	intergenic_variant	FALSE	rs12208357	LPA	0.434268	8.345e-32	-0.1551	0.0132	0.000203521	-0.0885751	0.0238451	0.370586	2832	3.02056e-31	-0.184645	0.0158813	0.462272	6440	0	NA	NA	91.1	11.244	1	0.0007987
6:160731360:C:A	["rs383418"]	NA	intergenic_variant	FALSE	rs12208357	LPA	0.434268	8.345e-32	-0.1551	0.0132	0.000203521	-0.0885751	0.0238451	0.370586	2832	3.02023e-31	-0.184645	0.0158813	0.462272	6440	0	NA	NA	91.1	11.244	1	0.0007987
6:160728961:C:T	["rs411381"]	NA	intergenic_variant	FALSE	rs12208357	LPA	0.434267	8.362e-32	-0.1551	0.0132	0.000203521	-0.0885751	0.0238451	0.370586	2832	3.02758e-31	-0.184643	0.0158814	0.462271	6440	0	NA	NA	91.1	11.244	1	0.0007989
6:160729011:G:A	["rs428124"]	NA	intergenic_variant	FALSE	rs12208357	LPA	0.434267	8.362e-32	-0.1551	0.0132	0.000203521	-0.0885751	0.0238451	0.370586	2832	3.02741e-31	-0.184643	0.0158814	0.462271	6440	0	NA	NA	91.1	11.244	1	0.0007989
6:160729347:G:T	["rs411154"]	NA	intergenic_variant	FALSE	rs12208357	LPA	0.434267	8.362e-32	-0.1551	0.0132	0.000203521	-0.0885751	0.0238451	0.370586	2832	3.02631e-31	-0.184643	0.0158814	0.462271	6440	0	NA	NA	91.1	11.244	1	0.0007989
6:160728973:T:G	["rs364295"]	NA	intergenic_variant	FALSE	rs12208357	LPA	0.434268	8.364e-32	-0.1551	0.0132	0.000203521	-0.0885751	0.0238451	0.370586	2832	3.02745e-31	-0.184644	0.0158815	0.462272	6440	0	NA	NA	91.1	11.244	1	0.0007988
6:160728359:G:C	["rs410392"]	NA	intergenic_variant	FALSE	rs12208357	LPA	0.434267	8.367e-32	-0.1551	0.0132	0.000203521	-0.0885751	0.0238451	0.370586	2832	3.02948e-31	-0.184642	0.0158814	0.462271	6440	0	NA	NA	91.1	11.244	1	0.000799
6:160728473:C:T	["rs412633"]	NA	intergenic_variant	FALSE	rs12208357	LPA	0.434267	8.367e-32	-0.1551	0.0132	0.000203521	-0.0885751	0.0238451	0.370586	2832	3.02916e-31	-0.184642	0.0158814	0.462271	6440	0	NA	NA	91.1	11.244	1	0.000799
6:160728761:C:A	["rs411887"]	NA	intergenic_variant	FALSE	rs12208357	LPA	0.434267	8.367e-32	-0.1551	0.0132	0.000203521	-0.0885751	0.0238451	0.370586	2832	3.02821e-31	-0.184642	0.0158814	0.462271	6440	0	NA	NA	91.1	11.244	1	0.000799
6:160730774:A:G	["rs416944"]	NA	intergenic_variant	FALSE	rs12208357	LPA	0.434269	8.369e-32	-0.1551	0.0132	0.000203521	-0.0885751	0.0238451	0.370586	2832	3.03004e-31	-0.184643	0.0158815	0.462274	6440	0	NA	NA	91.1	11.244	1	0.0007989
6:160727637:A:G	["rs600987"]	NA	intergenic_variant	FALSE	rs12208357	LPA	0.434267	8.373e-32	-0.1551	0.0132	0.000203521	-0.0885751	0.0238451	0.370586	2832	3.03227e-31	-0.184641	0.0158814	0.462271	6440	0	NA	NA	91.1	11.243	1	0.0007991
6:160727680:C:A	["rs600584"]	NA	intergenic_variant	FALSE	rs12208357	LPA	0.434267	8.373e-32	-0.1551	0.0132	0.000203521	-0.0885751	0.0238451	0.370586	2832	3.03193e-31	-0.184641	0.0158814	0.462271	6440	0	NA	NA	91.1	11.243	1	0.0007991
6:160727785:C:A	["rs434953"]	NA	intergenic_variant	FALSE	rs12208357	LPA	0.434267	8.373e-32	-0.1551	0.0132	0.000203521	-0.0885751	0.0238451	0.370586	2832	3.03131e-31	-0.184641	0.0158814	0.462271	6440	0	NA	NA	91.1	11.243	1	0.0007991
6:160727359:A:C	["rs418677"]	NA	intergenic_variant	FALSE	rs12208357	LPA	0.434267	8.378e-32	-0.1551	0.0132	0.000203521	-0.0885751	0.0238451	0.370586	2832	3.0348e-31	-0.18464	0.0158814	0.462271	6440	0	NA	NA	91.1	11.243	1	0.0007992
6:160727102:T:C	["rs412522"]	NA	intergenic_variant	FALSE	rs12208357	LPA	0.434267	8.383e-32	-0.1551	0.0132	0.000203521	-0.0885751	0.0238451	0.370586	2832	3.03639e-31	-0.184639	0.0158814	0.462271	6440	0	NA	NA	91.1	11.243	1	0.0007993
6:160728381:T:C	["rs439547"]	NA	intergenic_variant	FALSE	rs12208357	LPA	0.434321	8.391e-32	-0.1551	0.0132	0.000204077	-0.088567	0.0238473	0.370763	2832	3.02944e-31	-0.184642	0.0158814	0.462271	6440	0	NA	NA	91.1	11.244	1	0.0007988
6:160734935:G:C	["rs410377"]	NA	intergenic_variant	FALSE	rs12208357	LPA	0.43425	8.481e-32	-0.1551	0.0132	0.000203521	-0.0885751	0.0238451	0.370586	2832	3.07446e-31	-0.184631	0.0158822	0.462247	6440	0	NA	NA	91.1	11.241	1	0.0008002
6:160730909:A:T	["rs372226"]	NA	intergenic_variant	FALSE	rs12208357	LPA	0.434282	8.504e-32	-0.1551	0.0132	0.000203521	-0.0885751	0.0238451	0.370586	2832	3.08118e-31	-0.184632	0.0158826	0.462292	6440	0	NA	NA	91.1	11.241	1	0.0008002
6:160728485:C:T	["rs412624"]	NA	intergenic_variant	FALSE	rs12208357	LPA	0.434255	8.584e-32	-0.1551	0.0132	0.000203521	-0.0885751	0.0238451	0.370586	2832	3.12324e-31	-0.184598	0.0158812	0.462253	6440	0	NA	NA	91.1	11.233	1	0.0008034
6:160728934:A:T	["rs452867"]	NA	intergenic_variant	FALSE	rs12208357	LPA	0.434218	8.586e-32	-0.1551	0.0132	0.000203521	-0.0885751	0.0238451	0.370586	2832	3.10499e-31	-0.184657	0.0158856	0.4622	6440	0	NA	NA	91.1	11.245	1	0.0007982
6:160736359:C:T	["rs450265"]	NA	intergenic_variant	FALSE	rs12208357	LPA	0.434215	1.024e-31	-0.1549	0.0132	0.0002302	-0.0878097	0.0238397	0.37041	2832	3.00462e-31	-0.184652	0.0158813	0.462273	6440	0	NA	NA	91.3	11.429	1	0.0007229
6:160726942:C:A	["rs423175"]	NA	intergenic_variant	FALSE	rs12208357	LPA	0.43432	1.058e-31	-0.1549	0.0132	0.000234191	-0.0877328	0.0238472	0.370763	2832	3.03798e-31	-0.184638	0.0158814	0.46227	6440	0	NA	NA	91.3	11.439	1	0.0007191
6:160864004:T:C	["rs11962480"]	SLC22A3	intron_variant	FALSE	rs12208357	LPA	0.0291314	1.414e-31	0.792	0.0677	1.41351e-31	0.791999	0.0677431	0.0291314	2832	NA	NA	NA	0	0	0	NA	NA	0	0	0	1
6:160739263:G:A	["rs443088"]	NA	intergenic_variant	FALSE	rs12208357	LPA	0.199516	1.428e-31	-0.1945	0.0166	0.00283725	-0.113861	0.0381464	0.0990466	2832	7.86197e-31	-0.213478	0.0184916	0.243698	6440	0	NA	NA	81.9	5.522	1	0.01878
6:160996551:A:G	["rs114766146"]	LPA	intron_variant	FALSE	rs12208357	LPA	0.155367	1.516e-31	0.3676	0.0315	1.51604e-31	0.367567	0.0314556	0.155367	2832	NA	NA	NA	0	0	0	NA	NA	0	0	0	1
6:160608804:A:C	["rs16891156"]	SLC22A2	intron_variant	FALSE	rs12208357	LPA	0.0176109	1.527e-31	0.5851	0.0501	0.158449	0.164076	0.116341	0.00988701	2832	1.27068e-34	0.680861	0.055478	0.0210075	6440	0	NA	NA	93.8	16.076	1	6.086e-05
6:161004795:TA:T	["rs146813565"]	LPA	intron_variant	TRUE	rs12208357	LPA	0.155544	1.615e-31	0.3673	0.0314	1.61486e-31	0.367275	0.031445	0.155544	2832	NA	NA	NA	0	0	0	NA	NA	0	0	0	1
6:160733032:C:T	["rs378753"]	NA	intergenic_variant	FALSE	rs12208357	LPA	0.199535	1.767e-31	-0.1943	0.0166	0.00283725	-0.113861	0.0381464	0.0990466	2832	9.89651e-31	-0.213176	0.0184972	0.243725	6440	0	NA	NA	81.8	5.488	1	0.01915
6:161549256:T:C	["rs62435523"]	AGPAT4	downstream_gene_variant	FALSE	rs186696265	LPA	0.15155	1.881e-31	-0.2216	0.019	0.0010679	-0.163776	0.050054	0.0554379	2832	1.88788e-29	-0.231299	0.020527	0.193816	6440	0	NA	NA	35.8	1.558	1	0.212
6:160740807:A:AAAAAC	["rs112507742"]	NA	intergenic_variant	TRUE	rs12208357	LPA	0.462357	1.913e-31	-0.1852	0.0159	NA	NA	NA	0	0	1.91249e-31	-0.185171	0.0158734	0.462357	6440	0	NA	NA	0	0	0	1
6:160718539:C:T	["rs650154"]	NA	regulatory_region_variant	FALSE	rs12208357	LPA	0.433284	2.276e-31	-0.154	0.0132	9.99511e-05	-0.0928676	0.0238691	0.367761	2832	3.95174e-30	-0.181089	0.0158782	0.462098	6440	0	NA	NA	89.4	9.47	1	0.002088
6:160842537:T:C	["rs3123636"]	SLC22A3	intron_variant	FALSE	rs12208357	LPA	0.217575	2.469e-31	0.188	0.0161	0.317431	-0.0442234	0.0442344	0.0776836	2832	4.60425e-38	0.223648	0.0173394	0.279093	6440	0	NA	NA	96.9	31.787	1	1.72e-08
6:160722197:T:C	["rs403131"]	NA	intergenic_variant	FALSE	rs12208357	LPA	0.199377	2.537e-31	-0.1938	0.0166	0.00283725	-0.113861	0.0381464	0.0990466	2832	1.47173e-30	-0.212551	0.0184979	0.243498	6440	0	NA	NA	81.5	5.419	1	0.01992
6:160719037:C:T	["rs414868"]	NA	intergenic_variant	FALSE	rs12208357	LPA	0.433339	2.575e-31	-0.1539	0.0132	0.00010865	-0.0924171	0.0238778	0.367938	2832	3.94434e-30	-0.181091	0.0158781	0.462099	6440	0	NA	NA	89.5	9.563	1	0.001986
6:160717773:A:G	["rs371311"]	NA	intergenic_variant	FALSE	rs12208357	LPA	0.433337	2.585e-31	-0.1539	0.0132	0.00010865	-0.0924171	0.0238778	0.367938	2832	3.9634e-30	-0.181086	0.0158782	0.462097	6440	0	NA	NA	89.5	9.562	1	0.001987
6:160716361:T:G	["rs415317"]	NA	intergenic_variant	FALSE	rs12208357	LPA	0.433335	2.599e-31	-0.1539	0.0132	0.00010865	-0.0924171	0.0238778	0.367938	2832	3.98416e-30	-0.18108	0.0158784	0.462094	6440	0	NA	NA	89.5	9.56	1	0.001988
6:160727927:A:G	["rs3030728","rs67133948"]	NA	intergenic_variant	FALSE	rs12208357	LPA	0.462379	2.842e-31	-0.1847	0.0159	NA	NA	NA	0	0	2.84318e-31	-0.184717	0.0158804	0.462379	6440	0	NA	NA	0	0	0	1
6:160715858:C:A	["rs3120152"]	NA	intergenic_variant	FALSE	rs12208357	LPA	0.433139	2.852e-31	-0.1539	0.0132	0.00010751	-0.0925035	0.0238843	0.367798	2829	4.50445e-30	-0.181019	0.0158879	0.461842	6440	0	NA	NA	89.5	9.521	1	0.002031
6:160729476:A:T	["rs34426950"]	NA	intergenic_variant	FALSE	rs12208357	LPA	0.462271	3.027e-31	-0.1846	0.0159	NA	NA	NA	0	0	3.02598e-31	-0.184643	0.0158814	0.462271	6440	0	NA	NA	0	0	0	1
6:160726423:AG:A	["rs372844606"]	NA	intergenic_variant	TRUE	rs12208357	LPA	0.46227	3.045e-31	-0.1846	0.0159	NA	NA	NA	0	0	3.04373e-31	-0.184636	0.0158815	0.46227	6440	0	NA	NA	0	0	0	1
6:160726426:AAGG:A	["rs201304692"]	NA	intergenic_variant	TRUE	rs12208357	LPA	0.46227	3.045e-31	-0.1846	0.0159	NA	NA	NA	0	0	3.0437e-31	-0.184636	0.0158815	0.46227	6440	0	NA	NA	0	0	0	1
6:161094269:G:T	["rs79741405"]	RP1-81D8.4	intron_variant	FALSE	rs12208357	LPA	0.0806371	4.07e-31	-0.2829	0.0244	1.7985e-22	-0.693777	0.0711379	0.0277189	2832	1.48434e-18	-0.228166	0.025955	0.103908	6440	0	NA	NA	97.4	37.807	1	7.811e-10
6:160715560:T:C	["rs577265"]	NA	intergenic_variant	FALSE	rs12208357	LPA	0.433326	4.27e-31	-0.1534	0.0132	0.000147252	-0.0907063	0.0238974	0.367938	2832	4.10542e-30	-0.181047	0.0158791	0.462081	6440	0	NA	NA	89.9	9.914	1	0.00164
6:160812262:T:C	["rs1567441"]	SLC22A3	intron_variant	FALSE	rs12208357	LPA	0.147288	4.563e-31	-0.2184	0.0188	8.63175e-08	-0.30853	0.0576325	0.042726	2832	2.15799e-25	-0.207642	0.0199402	0.193269	6440	0	NA	NA	63.5	2.737	1	0.09806
6:160850991:G:A	["rs150152039"]	SLC22A3	intron_variant	FALSE	rs12208357	LPA	0.0278955	4.824e-31	0.8015	0.0692	4.82382e-31	0.801522	0.0691772	0.0278955	2832	NA	NA	NA	0	0	0	NA	NA	0	0	0	1
6:160851722:C:A	["rs11968188"]	SLC22A3	intron_variant	FALSE	rs12208357	LPA	0.0278955	4.824e-31	0.8015	0.0692	4.82382e-31	0.801522	0.0691772	0.0278955	2832	NA	NA	NA	0	0	0	NA	E	0	0	0	1
6:160852510:C:A	["rs149331607"]	SLC22A3	intron_variant	FALSE	rs12208357	LPA	0.0278955	4.824e-31	0.8015	0.0692	4.82382e-31	0.801522	0.0691772	0.0278955	2832	NA	NA	NA	0	0	0	NA	E	0	0	0	1
6:160714425:C:T	["rs368239"]	NA	intergenic_variant	FALSE	rs12208357	LPA	0.195736	5.27e-31	-0.195	0.0168	0.000515679	-0.141439	0.0407313	0.087041	2832	8.02309e-29	-0.20599	0.0184913	0.243535	6440	0	NA	NA	52	2.082	1	0.149
6:160741830:A:G	["rs431747"]	NA	intergenic_variant	FALSE	rs12208357	LPA	0.430141	6.355e-31	-0.1533	0.0133	0.000990592	-0.0794419	0.0241231	0.356815	2832	1.72416e-31	-0.185282	0.0158709	0.462386	6440	0	NA	NA	92.6	13.435	1	0.000247
6:160741894:G:A	["rs367213"]	NA	intergenic_variant	FALSE	rs12208357	LPA	0.430141	6.355e-31	-0.1533	0.0133	0.000990592	-0.0794419	0.0241231	0.356815	2832	1.7241e-31	-0.185282	0.0158709	0.462386	6440	0	NA	NA	92.6	13.435	1	0.000247
6:160742216:C:T	["rs435421"]	NA	intergenic_variant	FALSE	rs12208357	LPA	0.430103	6.372e-31	-0.1533	0.0133	0.000990592	-0.0794419	0.0241231	0.356815	2832	1.73184e-31	-0.185272	0.0158705	0.462332	6440	0	NA	NA	92.6	13.433	1	0.0002473
6:161096802:A:T	["rs140818695"]	RP1-81D8.4	intron_variant	FALSE	rs12208357	LPA	0.0810154	6.399e-31	-0.2813	0.0243	1.90975e-21	-0.668329	0.0702777	0.0284251	2832	1.19664e-18	-0.228617	0.025935	0.104142	6440	0	NA	NA	97.1	34.455	1	4.362e-09
6:160740240:T:C	["rs401746"]	NA	intergenic_variant	FALSE	rs12208357	LPA	0.43184	6.58e-31	-0.1529	0.0132	0.000867207	-0.079703	0.023932	0.362465	2832	1.97802e-31	-0.185134	0.0158741	0.462348	6440	0	NA	NA	92.6	13.478	1	0.0002414
6:160741508:C:T	["rs445849"]	NA	intergenic_variant	FALSE	rs12208357	LPA	0.430133	6.583e-31	-0.1533	0.0133	0.000990592	-0.0794419	0.0241231	0.356815	2832	1.79703e-31	-0.185238	0.0158719	0.462374	6440	0	NA	NA	92.6	13.423	1	0.0002485
6:160741009:T:C	["rs366608"]	NA	intergenic_variant	FALSE	rs12208357	LPA	0.430121	6.94e-31	-0.1532	0.0133	0.000990592	-0.0794419	0.0241231	0.356815	2832	1.91183e-31	-0.185171	0.0158733	0.462357	6440	0	NA	NA	92.5	13.405	1	0.0002509
6:160985076:G:A	["rs9457939"]	LPA	intron_variant	FALSE	rs12208357	LPA	0.155544	9.124e-31	0.3627	0.0315	9.12406e-31	0.362702	0.0314524	0.155544	2832	NA	NA	NA	0	0	0	NA	NA	0	0	0	1
6:160736438:T:TGAA	["rs34958218"]	NA	intergenic_variant	TRUE	rs12208357	LPA	0.243724	9.879e-31	-0.2132	0.0185	NA	NA	NA	0	0	9.87795e-31	-0.213179	0.0184972	0.243724	6440	0	NA	NA	0	0	0	1
6:160727926:G:GGC	["rs372699148"]	NA	intergenic_variant	TRUE	rs12208357	LPA	0.243726	9.922e-31	-0.2132	0.0185	NA	NA	NA	0	0	9.92456e-31	-0.213172	0.0184972	0.243726	6440	0	NA	NA	0	0	0	1
6:161352256:A:G	["rs111437733"]	RP3-428L16.1	non_coding_transcript_exon_variant	FALSE	rs12208357	LPA	0.201593	9.965e-31	-0.2297	0.0199	NA	NA	NA	0	0	9.96784e-31	-0.2297	0.019932	0.201593	6440	0	NA	NA	0	0	0	1
6:161399880:T:C	["rs667050"]	NA	regulatory_region_variant	FALSE	rs12208357	LPA	0.156761	1.101e-30	0.216	0.0188	8.54855e-05	0.195332	0.0497221	0.056497	2832	2.3722e-27	0.219483	0.0202585	0.200852	6440	0	NA	NA	0	0.202	1	0.6528
6:160714789:T:C	["rs446044"]	NA	intergenic_variant	FALSE	rs12208357	LPA	0.199742	1.784e-30	-0.1908	0.0166	0.00207874	-0.117381	0.0381263	0.0992232	2832	2.10205e-29	-0.208089	0.0184827	0.243945	6440	0	NA	NA	78.2	4.583	1	0.03229
6:161094796:C:T	["rs4348293"]	RP1-81D8.4	intron_variant	FALSE	rs12208357	LPA	0.0813477	2.491e-30	-0.2778	0.0243	2.13543e-19	-0.620362	0.0688826	0.029661	2832	9.71117e-19	-0.229235	0.0259363	0.104077	6440	0	NA	NA	96.5	28.238	1	1.073e-07
6:161025741:A:G	["rs79327486"]	LPA	intron_variant	FALSE	rs12208357	LPA	0.0361935	3.637e-30	-0.7254	0.0636	3.63766e-30	-0.725404	0.0635643	0.0361935	2832	NA	NA	NA	0	0	0	NA	NA	0	0	0	1
6:161071356:G:A	["rs41269874"]	LPA	intron_variant	FALSE	rs12208357	LPA	0.0361935	3.637e-30	-0.7254	0.0636	3.63766e-30	-0.725404	0.0635643	0.0361935	2832	NA	NA	NA	0	0	0	NA	NA	0	0	0	1
6:160424890:G:A	["rs144078421"]	AIRN	non_coding_transcript_exon_variant	FALSE	rs12208357	LPA	0.00613271	3.941e-30	0.9558	0.0838	0.00640921	0.521877	0.191439	0.00353107	2832	6.77786e-30	1.05865	0.0932086	0.00727679	6440	0	NA	NA	84.3	6.355	1	0.0117
6:161325096:C:T	["rs62436896"]	RP11-235G24.1	intron_variant	FALSE	rs12208357	LPA	0.168757	4.21e-30	-0.2042	0.0179	0.00659219	-0.125634	0.0462439	0.0681497	2832	3.13634e-29	-0.218056	0.019429	0.212999	6440	0	NA	NA	70.5	3.395	1	0.06539
6:161505067:A:C	["rs62435489"]	MAP3K4	intron_variant	FALSE	rs12208357	LPA	0.0475315	4.554e-30	-0.3626	0.0318	0.0354417	-0.322853	0.1535	0.00547316	2832	4.08378e-29	-0.364395	0.0325357	0.0660267	6440	0	NA	NA	0	0.07	1	0.7912
6:161406780:A:G	["rs76178562"]	RP3-428L16.2	downstream_gene_variant	FALSE	rs12208357	LPA	0.0302917	4.688e-30	-0.4551	0.04	0.190183	-0.370906	0.283127	0.00158898	2832	1.06387e-29	-0.456779	0.0403571	0.0429138	6440	0	NA	NA	0	0.09	1	0.764
6:160731468:TTTTG:T	["rs3030731"]	NA	intergenic_variant	TRUE	rs12208357	LPA	0.431472	4.73e-30	-0.1509	0.0132	0.00224172	-0.0733408	0.0239975	0.360876	2832	2.71219e-31	-0.18486	0.0158873	0.462516	6440	0	NA	NA	93.3	15.015	1	0.0001067
6:160750555:G:A	["rs316165"]	NA	intergenic_variant	FALSE	rs12208357	LPA	0.192101	5.274e-30	-0.1941	0.0171	0.0681035	-0.0806018	0.0441818	0.0750353	2832	5.66144e-31	-0.214001	0.0184918	0.243581	6440	0	NA	NA	87.1	7.757	1	0.005349
6:160833914:G:C	["rs116915037"]	SLC22A3	intron_variant	FALSE	rs12208357	LPA	0.025323	6.026e-30	-0.4722	0.0415	0.0989125	-0.232144	0.14068	0.00653249	2832	4.76096e-30	-0.495162	0.0434784	0.0335861	6440	0	NA	NA	68.7	3.191	1	0.07406
6:160825930:A:T	["rs143365644"]	SLC22A3	intron_variant	FALSE	rs12208357	LPA	0.0253189	6.169e-30	-0.4721	0.0415	0.0989125	-0.232144	0.14068	0.00653249	2832	4.87919e-30	-0.49507	0.0434785	0.0335803	6440	0	NA	NA	68.6	3.188	1	0.07416
6:161348131:C:T	["rs73021716"]	RP11-235G24.3	non_coding_transcript_exon_variant	FALSE	rs12208357	LPA	0.173377	6.172e-30	-0.2006	0.0177	0.00825854	-0.112337	0.0425308	0.080685	2832	1.50749e-29	-0.218978	0.0193995	0.214139	6440	0	NA	NA	80.8	5.204	1	0.02253
6:161347138:C:G	["rs11963698"]	RP3-428L16.1	upstream_gene_variant	FALSE	rs12208357	LPA	0.193441	6.544e-30	-0.189	0.0166	0.0300539	-0.0719696	0.0331752	0.137006	2832	1.61235e-32	-0.228351	0.0192309	0.218258	6440	0	NA	NA	94	16.631	1	4.539e-05
6:160766253:C:T	["rs576591620"]	SLC22A3	upstream_gene_variant	FALSE	rs12208357	LPA	0.00205187	6.793e-30	2.3514	0.207	NA	NA	NA	0	0	6.79545e-30	2.35139	0.207031	0.00205187	6440	0	NA	NA	0	0	0	1
6:161017353:CTCTTT:C	["rs146553586"]	LPA	intron_variant	TRUE	rs12208357	LPA	0.0360169	7.735e-30	-0.7225	0.0637	7.73453e-30	-0.722468	0.0636742	0.0360169	2832	NA	NA	NA	0	0	0	NA	NA	0	0	0	1
6:161324382:T:C	["rs62436895"]	RP11-235G24.1	intron_variant	FALSE	rs12208357	LPA	0.169426	8.033e-30	-0.2029	0.0179	0.00731423	-0.123728	0.0461297	0.0686794	2832	5.2656e-29	-0.216849	0.0194008	0.213729	6440	0	NA	NA	71.1	3.463	1	0.06277
6:160841929:T:C	["rs141361775"]	SLC22A3	intron_variant	FALSE	rs12208357	LPA	0.0286017	8.609e-30	0.7698	0.0679	8.61053e-30	0.76984	0.0679054	0.0286017	2832	NA	NA	NA	0	0	0	NA	NA	0	0	0	1
6:160842623:G:A	["rs146977175"]	SLC22A3	intron_variant	FALSE	rs12208357	LPA	0.0286017	8.609e-30	0.7698	0.0679	8.61053e-30	0.76984	0.0679054	0.0286017	2832	NA	NA	NA	0	0	0	NA	NA	0	0	0	1
6:161173728:C:G	["rs4252198"]	PLG	intron_variant	FALSE	rs12208357	LPA	0.012127	9.665e-30	0.6971	0.0615	0.407702	0.154732	0.186887	0.00388418	2832	1.17049e-31	0.763116	0.0651833	0.0157518	6440	0	NA	NA	89.4	9.448	1	0.002114
6:160709513:T:C	["rs648207"]	NA	intergenic_variant	FALSE	rs12208357	LPA	0.200452	1.09e-29	-0.188	0.0166	0.0028162	-0.113396	0.0379617	0.0999294	2832	8.80074e-29	-0.205678	0.0184769	0.244657	6440	0	NA	NA	79.1	4.778	1	0.02883
6:160712276:A:G	["rs113441809"]	NA	intergenic_variant	FALSE	rs12208357	LPA	0.199699	1.142e-29	-0.1881	0.0166	0.0028162	-0.113396	0.0379617	0.0999294	2832	9.1714e-29	-0.205798	0.0184938	0.243573	6440	0	NA	NA	79.1	4.788	1	0.02865
6:161452409:A:G	["rs140965360"]	MAP3K4	intron_variant	FALSE	rs12208357	LPA	0.0311126	1.142e-29	-0.5301	0.0469	NA	NA	NA	0	0	1.14209e-29	-0.530102	0.0468611	0.0311126	6440	0	NA	NA	0	0	0	1
6:160707883:A:C	["rs399942"]	NA	intergenic_variant	FALSE	rs12208357	LPA	0.200501	1.167e-29	-0.1879	0.0166	0.0028162	-0.113396	0.0379617	0.0999294	2832	9.48871e-29	-0.205543	0.0184759	0.244728	6440	0	NA	NA	79	4.764	1	0.02907
6:160728583:G:A	["rs754748242"]	NA	intergenic_variant	FALSE	rs12208357	LPA	0.00205766	1.184e-29	2.3346	0.2064	NA	NA	NA	0	0	1.18333e-29	2.33463	0.206439	0.00205766	6440	0	NA	NA	0	0	0	1
6:161028550:G:A	["rs41269890"]	LPA	intron_variant	FALSE	rs12208357	LPA	0.0365595	1.184e-29	-0.7145	0.0632	1.18394e-29	-0.714473	0.0631772	0.0365595	2831	NA	NA	NA	0	0	0	NA	NA	0	0	0	1
6:160710990:C:G	["rs428137"]	NA	intergenic_variant	FALSE	rs12208357	LPA	0.199759	1.215e-29	-0.188	0.0166	0.0028162	-0.113396	0.0379617	0.0999294	2832	9.82352e-29	-0.205671	0.0184925	0.243659	6440	0	NA	NA	79.1	4.775	1	0.02887
6:160707458:CAA:C	["rs34798333"]	NA	intergenic_variant	TRUE	rs12208357	LPA	0.2005	1.222e-29	-0.1878	0.0166	0.0028162	-0.113396	0.0379617	0.0999294	2832	9.99371e-29	-0.205448	0.018475	0.244726	6440	0	NA	NA	79	4.754	1	0.02923
6:160701797:C:T	["rs758605936"]	RP1-276N6.2	downstream_gene_variant	FALSE	rs12208357	LPA	0.00205848	1.33e-29	2.3309	0.2063	NA	NA	NA	0	0	1.32985e-29	2.33091	0.206297	0.00205848	6440	0	NA	NA	0	0	0	1
6:160705612:T:A	["rs599219"]	NA	intergenic_variant	FALSE	rs12208357	LPA	0.20054	1.355e-29	-0.1877	0.0166	0.0028162	-0.113396	0.0379617	0.0999294	2832	1.11911e-28	-0.205235	0.0184727	0.244783	6440	0	NA	NA	78.9	4.732	1	0.0296
6:160700899:T:C	["rs604258"]	RP1-276N6.2	downstream_gene_variant	FALSE	rs12208357	LPA	0.200544	1.365e-29	-0.1876	0.0166	0.0028162	-0.113396	0.0379617	0.0999294	2832	1.12862e-28	-0.205219	0.0184725	0.24479	6440	0	NA	NA	78.9	4.731	1	0.02963
6:161360378:C:T	["rs673319"]	RP3-428L16.1	intron_variant	FALSE	rs12208357	LPA	0.226057	1.662e-29	0.1787	0.0158	0.0541166	0.0635094	0.0329765	0.138948	2832	3.65127e-32	0.213244	0.018063	0.264363	6440	0	NA	NA	93.7	15.859	1	6.824e-05
6:160853286:G:A	["rs388170"]	SLC22A3	intron_variant	FALSE	rs12208357	LPA	0.224916	1.776e-29	0.1819	0.0161	0.158242	-0.0666293	0.0472211	0.070798	2832	6.76188e-36	0.214688	0.0171642	0.29269	6440	0	NA	E	96.8	31.349	1	2.155e-08
6:160710461:G:C	["rs524843"]	NA	intergenic_variant	FALSE	rs12208357	LPA	0.459768	1.973e-29	-0.179	0.0159	NA	NA	NA	0	0	1.97236e-29	-0.179034	0.0158942	0.459768	6440	0	NA	NA	0	0	0	1
6:160704943:C:A	["rs511215"]	NA	intergenic_variant	FALSE	rs12208357	LPA	0.20068	1.978e-29	-0.1871	0.0166	0.0028162	-0.113396	0.0379617	0.0999294	2832	1.69544e-28	-0.204522	0.0184703	0.244985	6440	0	NA	NA	78.5	4.659	1	0.03089
6:161346830:G:A	["rs62436933"]	RP11-235G24.3	upstream_gene_variant	FALSE	rs12208357	LPA	0.169073	2.332e-29	-0.2013	0.0179	0.00838048	-0.121423	0.0460573	0.0688559	2832	1.29631e-28	-0.215557	0.0194247	0.213144	6440	0	NA	NA	71.8	3.546	1	0.05967
6:161380636:A:G	["rs648227"]	RP3-428L16.1	intron_variant	FALSE	rs12208357	LPA	0.389556	2.913e-29	0.1518	0.0135	3.36979e-08	0.141824	0.0256878	0.274364	2832	1.24984e-22	0.155621	0.0158968	0.440212	6440	0	NA	NA	0	0.209	1	0.6479
6:160748853:A:G	["rs186412"]	NA	intergenic_variant	FALSE	rs12208357	LPA	0.195401	3.008e-29	-0.1893	0.0169	0.098348	-0.0678788	0.0410661	0.0858051	2832	5.95909e-31	-0.213932	0.0184928	0.243596	6440	0	NA	NA	90.5	10.516	1	0.001183
6:161333399:G:A	["rs62436899"]	RP11-235G24.2	intron_variant	FALSE	rs12208357	LPA	0.172776	3.361e-29	-0.1981	0.0177	0.0124182	-0.106837	0.0427342	0.0796257	2832	4.88937e-29	-0.216964	0.0193997	0.213739	6440	0	NA	NA	81.8	5.506	1	0.01895
6:160628905:C:T	["rs3861973"]	SLC22A2	intron_variant	FALSE	rs12208357	LPA	0.205989	3.715e-29	-0.1894	0.0169	4.8379e-06	-0.240487	0.0526035	0.0521201	2830	8.24954e-25	-0.183495	0.0178414	0.273605	6440	0	NA	NA	5	1.053	1	0.3049
6:161364145:G:GTC	["rs3831368"]	RP3-428L16.1	intron_variant	TRUE	rs12208357	LPA	0.309227	3.778e-29	0.1592	0.0142	0.0116096	0.0714227	0.0282997	0.206215	2832	1.43331e-30	0.188784	0.0164262	0.354526	6440	0	NA	NA	92.2	12.864	1	0.0003349
6:161017120:G:T	["rs9456552"]	LPA	intron_variant	FALSE	rs12208357	LPA	0.492585	4.249e-29	0.2605	0.0233	4.2492e-29	0.260456	0.0232626	0.492585	2832	NA	NA	NA	0	0	0	NA	NA	0	0	0	1
6:160292603:C:G	["rs9457761"]	NA	intergenic_variant	FALSE	rs12208357	LPA	0.00795073	4.599e-29	0.8268	0.0739	0.000420207	0.732509	0.207683	0.00300141	2832	2.16082e-26	0.840452	0.0790641	0.0101272	6440	0	NA	NA	0	0.236	1	0.6272
6:161329934:TA:T	["rs373399730","rs138216254"]	RP11-235G24.2	intron_variant	TRUE	rs12208357	LPA	0.213788	4.717e-29	-0.217	0.0194	NA	NA	NA	0	0	4.71703e-29	-0.217036	0.0194006	0.213788	6440	0	NA	NA	0	0	0	1
6:161321552:C:A	["rs11966600"]	RP11-235G24.1	intron_variant	FALSE	rs12208357	LPA	0.172886	5.409e-29	-0.1972	0.0177	0.0147905	-0.103658	0.0425268	0.0799788	2832	5.66449e-29	-0.216717	0.0194002	0.213742	6440	0	NA	NA	82.9	5.85	1	0.01557
6:160838361:A:G	["rs3106166"]	SLC22A3	intron_variant	FALSE	rs12208357	LPA	0.38185	5.469e-29	0.1529	0.0137	2.05979e-07	0.135613	0.0261103	0.264301	2832	3.27345e-23	0.159456	0.0160677	0.433543	6440	0	NA	NA	0	0.605	1	0.4367
6:160710588:G:T	["rs523836"]	NA	intergenic_variant	FALSE	rs12208357	LPA	0.244589	6.098e-29	-0.2063	0.0185	NA	NA	NA	0	0	6.09547e-29	-0.206344	0.0184825	0.244589	6440	0	NA	NA	0	0	0	1
6:161286950:T:C	["rs1937484"]	NA	intergenic_variant	FALSE	rs12208357	LPA	0.270517	6.471e-29	0.1657	0.0149	6.7097e-05	0.10279	0.0257854	0.276836	2832	2.16984e-27	0.197011	0.0181707	0.267738	6440	0	NA	NA	88.8	8.922	1	0.002818
6:161376179:A:T	["rs620582"]	RP3-428L16.1	intron_variant	FALSE	rs12208357	LPA	0.37946	7.836e-29	0.1528	0.0137	1.7849e-07	0.141184	0.0270444	0.247175	2832	6.46016e-23	0.15688	0.0159172	0.437633	6440	0	NA	NA	0	0.25	1	0.6169
6:161301103:A:G	["rs1247516"]	RP11-235G24.1	intron_variant	FALSE	rs12208357	LPA	0.455234	8.765e-29	0.1458	0.0131	0.00661325	-0.0619942	0.0228279	0.41649	2832	3.9556e-54	0.247632	0.015985	0.472272	6440	0	NA	NA	99.2	123.441	1	1.117e-28
6:161030880:G:A	["rs6937879"]	LPA	intron_variant	FALSE	rs12208357	LPA	0.488347	8.809e-29	0.2574	0.0231	8.80725e-29	0.257435	0.0231266	0.488347	2832	NA	NA	NA	0	0	0	NA	NA	0	0	0	1
6:160820922:G:A	["rs78439586"]	SLC22A3	intron_variant	FALSE	rs12208357	LPA	0.0358253	9.197e-29	-0.3952	0.0355	0.00612732	-0.293716	0.107161	0.011476	2832	2.44221e-27	-0.407694	0.0376398	0.046533	6440	0	NA	NA	0.7	1.007	1	0.3156
6:161317086:C:CTCTA	["rs3056407"]	RP11-235G24.1	intron_variant	TRUE	rs12208357	LPA	0.21375	9.5e-29	-0.2158	0.0194	NA	NA	NA	0	0	9.50035e-29	-0.215778	0.0193961	0.21375	6440	0	NA	NA	0	0	0	1
6:161319568:ATT:A	null	RP11-235G24.1	intron_variant	TRUE	rs12208357	LPA	0.213835	9.597e-29	-0.2157	0.0194	NA	NA	NA	0	0	9.596e-29	-0.215726	0.019393	0.213835	6440	0	NA	NA	0	0	0	1
6:160751101:C:A	["rs316164"]	NA	intergenic_variant	FALSE	rs12208357	LPA	0.19593	9.705e-29	-0.1872	0.0168	0.155105	-0.0577989	0.0406539	0.0875706	2832	5.66003e-31	-0.214001	0.0184917	0.243581	6440	0	NA	NA	91.8	12.232	1	0.0004698
6:161319570:T:TAGAAA	["rs75032952"]	RP11-235G24.1	intron_variant	TRUE	rs12208357	LPA	0.213739	9.747e-29	-0.2157	0.0194	NA	NA	NA	0	0	9.74766e-29	-0.215707	0.0193937	0.213739	6440	0	NA	NA	0	0	0	1
6:161319573:T:A	["rs62436894"]	RP11-235G24.1	intron_variant	FALSE	rs12208357	LPA	0.213739	9.747e-29	-0.2157	0.0194	NA	NA	NA	0	0	9.74729e-29	-0.215707	0.0193937	0.213739	6440	0	NA	NA	0	0	0	1
6:161319572:C:CAGGAGAA	["rs561130476"]	RP11-235G24.1	intron_variant	TRUE	rs12208357	LPA	0.213738	9.748e-29	-0.2157	0.0194	NA	NA	NA	0	0	9.74936e-29	-0.215708	0.0193938	0.213738	6440	0	NA	NA	0	0	0	1
6:161334562:A:G	["rs11961006"]	RP11-235G24.2	non_coding_transcript_exon_variant	FALSE	rs12208357	LPA	0.172445	9.928e-29	-0.1966	0.0177	0.0124182	-0.106837	0.0427342	0.0796257	2832	1.58009e-28	-0.215179	0.0194217	0.213262	6440	0	NA	NA	81.2	5.327	1	0.021
6:161288640:C:T	["rs2489943"]	NA	intergenic_variant	FALSE	rs12208357	LPA	0.270707	1.181e-28	0.165	0.0149	9.48674e-05	0.100645	0.0257841	0.277542	2832	2.34053e-27	0.196904	0.0181724	0.267702	6440	0	NA	NA	89.3	9.312	1	0.002277
6:160663230:T:C	["rs17588242"]	SLC22A2	intron_variant	FALSE	rs12208357	LPA	0.205981	1.188e-28	-0.1879	0.0169	1.65691e-05	-0.230876	0.0536084	0.0512006	2832	9.56156e-25	-0.183121	0.0178297	0.274046	6440	0	NA	NA	0	0.715	1	0.398
6:161289895:G:A	["rs2953492"]	RP11-235G24.1	downstream_gene_variant	FALSE	rs12208357	LPA	0.270488	1.45e-28	0.1647	0.0149	0.000101962	0.1002	0.0257857	0.276836	2832	2.59948e-27	0.196798	0.0181787	0.267697	6440	0	NA	NA	89.3	9.375	1	0.0022
6:160711018:G:A	["rs3125060"]	NA	intergenic_variant	FALSE	rs12208357	LPA	0.15988	2.341e-28	0.1982	0.0179	3.55261e-15	0.208749	0.0265254	0.256886	2832	8.01479e-15	0.18926	0.0243661	0.117221	6440	0	NA	NA	0	0.293	1	0.5884
6:161290812:T:C	["rs1782625"]	RP11-235G24.1	downstream_gene_variant	FALSE	rs12208357	LPA	0.270268	2.731e-28	0.1639	0.0149	0.000152452	0.0977624	0.025815	0.27613	2832	2.64907e-27	0.196771	0.0181792	0.26769	6440	0	NA	NA	89.8	9.833	1	0.001714
6:161291617:C:G	["rs2953493"]	RP11-235G24.1	downstream_gene_variant	FALSE	rs12208357	LPA	0.27027	2.795e-28	0.1639	0.0149	0.000152452	0.0977624	0.025815	0.27613	2832	2.72597e-27	0.196727	0.0181794	0.267693	6440	0	NA	NA	89.8	9.824	1	0.001722
6:160469853:CAA:C	["rs146685332"]	IGF2R	intron_variant	TRUE	rs12208357	LPA	0.049338	3.584e-28	-0.3378	0.0307	0.111095	-0.22807	0.143144	0.00653249	2832	9.4456e-28	-0.34313	0.0314276	0.0681618	6440	0	NA	NA	0	0.616	1	0.4324
6:161307471:A:AT	["rs58776277"]	RP11-235G24.1	intron_variant	TRUE	rs12208357	LPA	0.371698	4.072e-28	0.182	0.0166	NA	NA	NA	0	0	4.07221e-28	0.182021	0.016556	0.371698	6440	0	NA	NA	0	0	0	1
6:160248806:G:A	["rs9365100"]	NA	intergenic_variant	FALSE	rs12208357	LPA	0.00817371	5.156e-28	0.8064	0.0735	0.00962488	0.517854	0.200019	0.00317797	2832	4.49856e-27	0.851489	0.0790216	0.0103706	6440	0	NA	NA	58.4	2.407	1	0.1208
6:160242487:G:T	["rs9986540"]	PNLDC1	downstream_gene_variant	FALSE	rs12208357	LPA	0.0083157	5.411e-28	0.8026	0.0732	0.00846852	0.493302	0.187368	0.00370763	2832	3.52469e-27	0.858195	0.0794786	0.0103421	6440	0	NA	NA	68.9	3.214	1	0.073
6:161298263:T:C	["rs2997096"]	RP11-235G24.1	intron_variant	FALSE	rs12208357	LPA	0.27854	5.427e-28	0.1638	0.0149	0.00227915	0.094609	0.031007	0.163136	2832	2.26274e-27	0.184656	0.0170371	0.329289	6440	0	NA	NA	84.6	6.478	1	0.01092
6:161305051:A:T	["rs1247518"]	RP11-235G24.1	intron_variant	FALSE	rs12208357	LPA	0.452982	6.286e-28	0.1439	0.0131	0.00041919	-0.0809291	0.0229411	0.406217	2831	1.99699e-56	0.253666	0.0160265	0.473539	6440	0	NA	NA	99.3	142.955	1	6.014e-33
6:160265593:C:G	["rs9457740"]	NA	intergenic_variant	FALSE	rs12208357	LPA	0.0102737	8.649e-28	0.7154	0.0655	0.00204858	0.604356	0.196022	0.00335452	2832	8.70344e-26	0.729291	0.069461	0.0133164	6440	0	NA	NA	0	0.361	1	0.548
6:160737935:C:A	["rs118032069"]	NA	intergenic_variant	FALSE	rs12208357	LPA	0.0190975	1.002e-27	-0.5231	0.0479	0.00615228	-0.401016	0.14638	0.00617938	2832	2.97627e-26	-0.537743	0.05073	0.0247782	6440	0	NA	NA	0	0.779	1	0.3775
6:160630170:G:T	["rs62440926"]	SLC22A2	intron_variant	FALSE	rs12208357	LPA	0.0420535	3.273e-27	-0.3625	0.0335	0.00576622	-0.487825	0.176698	0.00406073	2832	1.17497e-25	-0.357764	0.0341674	0.0587609	6440	0	NA	NA	0	0.522	1	0.4699
6:161346346:C:A	["rs1247303"]	RP11-235G24.3	upstream_gene_variant	FALSE	rs12208357	LPA	0.31526	3.461e-27	-0.1532	0.0142	3.76164e-05	-0.0953671	0.0231381	0.435028	2832	1.1734e-25	-0.187988	0.0179531	0.262592	6440	0	NA	NA	90	10.002	1	0.001564
6:161329180:G:GA	["rs145276240"]	RP11-235G24.2	intron_variant	TRUE	rs12208357	LPA	0.263945	4.884e-27	-0.1929	0.0179	NA	NA	NA	0	0	4.88436e-27	-0.192854	0.0179102	0.263945	6440	0	NA	NA	0	0	0	1
6:161199933:C:T	["rs10945689"]	NA	intergenic_variant	FALSE	rs12208357	LPA	0.404049	5.553e-27	-0.1445	0.0134	0.129567	-0.0386512	0.0254987	0.284075	2832	1.06528e-31	-0.185171	0.015806	0.456808	6440	0	NA	NA	95.8	23.853	1	1.04e-06
6:161346676:G:A	["rs4345373"]	RP11-235G24.3	upstream_gene_variant	FALSE	rs12208357	LPA	0.190013	7.463e-27	-0.1798	0.0168	0.0220583	-0.0758591	0.0331355	0.137359	2832	1.34001e-28	-0.215488	0.0194236	0.213167	6440	0	NA	NA	92.4	13.216	1	0.0002776
6:161303720:A:T	["rs1247519"]	RP11-235G24.1	intron_variant	FALSE	rs12208357	LPA	0.284647	8.168e-27	0.16	0.0149	0.0246075	0.0715542	0.0318371	0.151483	2832	7.11038e-28	0.184919	0.0168971	0.343206	6440	0	NA	NA	89.9	9.893	1	0.001659
6:160818705:G:A	["rs189299033"]	SLC22A3	intron_variant	FALSE	rs12208357	LPA	0.0241964	1.097e-26	0.7877	0.0737	1.09739e-26	0.787656	0.0736608	0.0241964	2831	NA	NA	NA	0	0	0	NA	NA	0	0	0	1
6:161414391:C:G	["rs62438071"]	MAP3K4	intron_variant	FALSE	rs12208357	LPA	0.051057	1.195e-26	-0.3295	0.0308	0.00201277	-0.455503	0.147491	0.00653249	2832	9.99478e-25	-0.323745	0.0315347	0.0706367	6440	0	NA	NA	0	0.763	1	0.3823
6:160969693:T:C	["rs143431368"]	LPA	splice_acceptor_variant	FALSE	rs12208357	LPA	0.0204399	2.12e-26	-0.4997	0.047	0.00338558	-1.00273	0.342187	0.00105932	2832	5.30852e-25	-0.489979	0.0474454	0.0289625	6440	1	HC	NA	54.6	2.203	1	0.1377
6:161337875:A:G	["rs73019785"]	RP11-235G24.1	intron_variant	FALSE	rs12208357	LPA	0.18986	2.357e-26	-0.1781	0.0168	0.0364951	-0.0694755	0.0332201	0.136653	2832	1.5464e-28	-0.215215	0.0194215	0.213258	6440	0	NA	NA	93	14.344	1	0.0001523
6:161284895:A:G	["rs1937485"]	NA	intergenic_variant	FALSE	rs12208357	LPA	0.287679	2.741e-26	0.1544	0.0146	0.0132979	0.0599026	0.0241963	0.339689	2832	3.56212e-30	0.207906	0.0182151	0.264808	6440	0	NA	NA	95.8	23.881	1	1.025e-06
6:161338203:C:A	["rs111793381"]	RP11-235G24.1	intron_variant	FALSE	rs12208357	LPA	0.189968	2.959e-26	-0.1777	0.0168	0.0401867	-0.068102	0.0331909	0.137006	2832	1.54321e-28	-0.215219	0.0194215	0.213258	6440	0	NA	NA	93.2	14.635	1	0.0001304
6:161337193:A:AT	["rs36048503"]	RP11-235G24.1	intron_variant	TRUE	rs12208357	LPA	0.408378	3.313e-26	-0.1702	0.0161	NA	NA	NA	0	0	3.31284e-26	-0.170205	0.0160721	0.408378	6440	0	NA	NA	0	0	0	1
6:160724972:G:A	["rs451509"]	NA	intergenic_variant	FALSE	rs12208357	LPA	0.254162	3.33e-26	-0.1583	0.0149	0.0268725	-0.0561461	0.0253669	0.278425	2832	1.44516e-30	-0.212577	0.0184977	0.243493	6440	0	NA	NA	96	24.827	1	6.271e-07
6:161311849:T:C	["rs1261931"]	RP11-235G24.1	intron_variant	FALSE	rs12208357	LPA	0.28475	5.56e-26	0.1576	0.0149	0.023452	0.0730328	0.03223	0.148129	2832	8.92729e-27	0.180706	0.0168693	0.344829	6440	0	NA	NA	88.6	8.761	1	0.003078
6:161312344:T:A	["rs1247520"]	RP11-235G24.1	intron_variant	FALSE	rs12208357	LPA	0.287077	5.937e-26	0.1568	0.0149	0.0198646	0.0737211	0.0316549	0.15572	2832	1.05557e-26	0.18041	0.0168661	0.344841	6440	0	NA	NA	88.7	8.848	1	0.002935
6:161424065:CATGAT:C	["rs4064996"]	MAP3K4	intron_variant	TRUE	rs12208357	LPA	0.310392	6.971e-26	-0.1566	0.0149	1.86014e-08	-0.213903	0.0380304	0.109816	2832	1.56401e-19	-0.146192	0.0161714	0.398595	6440	0	NA	NA	62.8	2.685	1	0.1013
6:161085120:T:A	["rs2315129"]	LPA	intron_variant	FALSE	rs12208357	LPA	0.271693	7.579e-26	0.16	0.0152	1.66934e-29	0.256111	0.0227072	0.481992	2832	6.95035e-05	0.0815934	0.0205113	0.179213	6440	0	NA	NA	96.9	32.527	1	1.175e-08
6:160784377:C:G	["rs115655033"]	SLC22A3	intron_variant	FALSE	rs12208357	LPA	0.0268362	7.693e-26	0.7321	0.0697	7.69306e-26	0.732097	0.069651	0.0268362	2832	NA	NA	NA	0	0	0	NA	NA	0	0	0	1
6:160786067:ATAAT:A	["rs575059629"]	SLC22A3	intron_variant	TRUE	rs12208357	LPA	0.0268362	7.693e-26	0.7321	0.0697	7.69306e-26	0.732097	0.069651	0.0268362	2832	NA	NA	NA	0	0	0	NA	NA	0	0	0	1
6:160786807:G:A	["rs191690968"]	SLC22A3	intron_variant	FALSE	rs12208357	LPA	0.0268362	7.693e-26	0.7321	0.0697	7.69306e-26	0.732097	0.069651	0.0268362	2832	NA	NA	NA	0	0	0	NA	NA	0	0	0	1
6:161284473:C:G	["rs2255792"]	NA	intergenic_variant	FALSE	rs12208357	LPA	0.289963	8.782e-26	0.1525	0.0145	0.00249202	0.0732395	0.024217	0.338453	2832	1.93949e-27	0.196928	0.0181458	0.26864	6440	0	NA	NA	94	16.707	1	4.363e-05
6:160692694:C:T	["rs492315"]	RP1-276N6.2	upstream_gene_variant	FALSE	rs12208357	LPA	0.273474	8.992e-26	-0.1529	0.0146	6.13108e-06	-0.110977	0.0245425	0.313206	2832	2.8057e-22	-0.175736	0.0181034	0.256002	6440	0	NA	NA	77.8	4.509	1	0.03372
6:161319223:C:T	["rs73017771"]	RP11-235G24.1	intron_variant	FALSE	rs12208357	LPA	0.187452	1.129e-25	-0.1768	0.0169	0.105525	-0.0554523	0.0342586	0.127648	2832	9.99653e-29	-0.215656	0.019393	0.213751	6440	0	NA	NA	94	16.561	1	4.711e-05
6:161317745:A:G	["rs62436890"]	RP11-235G24.1	intron_variant	FALSE	rs12208357	LPA	0.187452	1.13e-25	-0.1768	0.0169	0.105525	-0.0554523	0.0342586	0.127648	2832	1.00036e-28	-0.215656	0.0193932	0.213751	6440	0	NA	NA	94	16.561	1	4.711e-05
6:160330749:A:T	["rs148396418"]	MAS1	downstream_gene_variant	FALSE	rs12208357	LPA	0.0211403	1.2e-25	-0.5978	0.0571	NA	NA	NA	0	0	1.20002e-25	-0.597766	0.0570991	0.0211403	6440	0	NA	NA	0	0	0	1
6:161318578:T:C	null	RP11-235G24.1	intron_variant	FALSE	rs12208357	LPA	0.00207396	1.52e-25	2.175	0.2082	NA	NA	NA	0	0	1.51988e-25	2.17503	0.208206	0.00207396	6440	0	NA	NA	0	0	0	1
6:160835192:C:A	["rs1112444"]	SLC22A3	intron_variant	FALSE	rs12208357	LPA	0.1898	1.55e-25	0.1767	0.0169	0.929563	-0.00405524	0.0458764	0.0709746	2832	1.80131e-29	0.205224	0.0182063	0.242054	6440	0	NA	NA	94.4	17.979	1	2.234e-05
6:160533819:G:A	["rs117242811"]	RP11-288H12.4	downstream_gene_variant	FALSE	rs12208357	LPA	0.0354661	1.677e-25	-0.377	0.0361	0.664745	-0.103009	0.237692	0.0022952	2832	9.28206e-26	-0.383507	0.0365481	0.0500531	6440	0	NA	NA	26.5	1.36	1	0.2435
6:160533827:G:A	["rs117727234"]	RP11-288H12.4	downstream_gene_variant	FALSE	rs12208357	LPA	0.0354661	1.677e-25	-0.377	0.0361	0.664745	-0.103009	0.237692	0.0022952	2832	9.28188e-26	-0.383507	0.0365481	0.0500531	6440	0	NA	NA	26.5	1.36	1	0.2435
6:160697306:G:A	["rs316036"]	RP1-276N6.2	downstream_gene_variant	FALSE	rs12208357	LPA	0.42785	2.08e-25	-0.1397	0.0134	2.6665e-08	-0.137095	0.0246483	0.298552	2832	1.27009e-18	-0.140745	0.0159786	0.484709	6440	0	NA	NA	0	0.015	1	0.9011
6:160834515:T:C	["rs12194182"]	SLC22A3	intron_variant	FALSE	rs12208357	LPA	0.189756	2.245e-25	0.1762	0.0169	0.891441	-0.00629597	0.0461306	0.0706215	2832	2.47281e-29	0.204655	0.0182009	0.242145	6440	0	NA	NA	94.5	18.095	1	2.102e-05
6:161161904:G:C	["rs4252166"]	PLG	intron_variant	FALSE	rs12208357	LPA	0.129574	2.303e-25	-0.2096	0.0201	5.12863e-06	-0.261619	0.0573794	0.0436088	2832	5.2039e-21	-0.202337	0.0215138	0.167377	6440	0	NA	NA	0	0.936	1	0.3333
6:160833664:C:T	["rs9364554"]	SLC22A3	intron_variant	FALSE	rs12208357	LPA	0.189257	2.33e-25	0.1763	0.0169	0.870365	-0.00759421	0.0465347	0.0693856	2832	2.68545e-29	0.204461	0.0181955	0.241971	6440	0	NA	NA	94.4	18.012	1	2.195e-05
6:161177756:C:T	["rs184278183"]	PLG	downstream_gene_variant	FALSE	rs12208357	LPA	0.0062839	4.142e-25	0.859	0.083	0.611595	0.149522	0.294452	0.00141243	2832	1.95915e-26	0.920214	0.0864932	0.00842613	6440	0	NA	NA	84.1	6.307	1	0.01203
6:161032497:A:G	["rs112092923"]	LPA	intron_variant	FALSE	rs12208357	LPA	0.0139885	4.421e-25	0.5806	0.0561	0.562677	-0.128036	0.221184	0.00300247	2831	2.06766e-27	0.629416	0.0580284	0.0188179	6440	0	NA	NA	90.9	10.972	1	0.0009249
6:161411973:C:T	["rs678290"]	RP3-428L16.2	non_coding_transcript_exon_variant	FALSE	rs12208357	LPA	0.32092	5.092e-25	0.1543	0.0149	1.18914e-09	0.231289	0.0380304	0.109463	2832	5.77167e-18	0.140221	0.016235	0.413908	6440	0	NA	NA	79.4	4.85	1	0.02764
6:160463509:C:T	["rs140209013"]	IGF2R	intron_variant	FALSE	rs12208357	LPA	0.015233	5.251e-25	-0.5802	0.0562	0.245995	-0.377932	0.325767	0.00123588	2832	8.47344e-25	-0.586402	0.0570306	0.0213882	6440	0	NA	NA	0	0.397	1	0.5285
6:161121653:T:C	["rs182002691"]	RP1-81D8.3	non_coding_transcript_exon_variant	FALSE	rs12208357	LPA	0.0201208	5.43e-25	-0.4922	0.0477	0.00304811	-0.934517	0.315412	0.00123588	2832	1.65161e-23	-0.481866	0.0482251	0.0284255	6440	0	NA	NA	50.3	2.012	1	0.156
6:160811369:A:G	["rs537424984"]	SLC22A3	intron_variant	FALSE	rs12208357	LPA	0.0261299	7.142e-25	0.7266	0.0705	7.14246e-25	0.726563	0.070549	0.0261299	2832	NA	NA	NA	0	0	0	NA	NA	0	0	0	1
6:160820701:G:A	["rs187273432"]	SLC22A3	intron_variant	FALSE	rs12208357	LPA	0.0261299	7.142e-25	0.7266	0.0705	7.14246e-25	0.726563	0.070549	0.0261299	2832	NA	NA	NA	0	0	0	NA	NA	0	0	0	1
6:160716832:T:G	["rs372520"]	NA	intergenic_variant	FALSE	rs12208357	LPA	0.253696	7.843e-25	-0.1539	0.015	0.0240384	-0.0572235	0.0253592	0.278072	2832	1.34822e-28	-0.205448	0.0185196	0.242976	6440	0	NA	NA	95.5	22.281	1	2.355e-06
6:161284779:T:C	["rs1937487"]	NA	intergenic_variant	FALSE	rs12208357	LPA	0.283227	1.17e-24	0.1496	0.0146	0.0104352	0.0626866	0.0244768	0.317797	2832	1.67223e-27	0.197466	0.0181727	0.268025	6440	0	NA	NA	94.9	19.546	1	9.82e-06
6:161334507:T:C	["rs62436931"]	RP11-235G24.2	splice_region_variant	FALSE	rs12208357	LPA	0.205196	1.195e-24	-0.1671	0.0163	0.00718577	-0.087531	0.0325623	0.143362	2832	8.18823e-25	-0.193778	0.0188398	0.232388	6440	0	NA	NA	87.5	7.976	1	0.004739
6:160809374:G:A	["rs111285982"]	SLC22A3	intron_variant	FALSE	rs12208357	LPA	0.032839	1.252e-24	0.6452	0.063	1.25196e-24	0.645232	0.0629829	0.032839	2832	NA	NA	NA	0	0	0	NA	NA	0	0	0	1
6:160577294:C:T	["rs538907904"]	SLC22A1	intron_variant	FALSE	rs12208357	LPA	0.0159883	1.3e-24	-0.5539	0.0541	0.245995	-0.377932	0.325767	0.00123588	2832	2.20467e-24	-0.558861	0.0548457	0.0224757	6440	0	NA	NA	0	0.3	1	0.5839
6:160987887:T:C	["rs192961443"]	LPA	intron_variant	FALSE	rs12208357	LPA	0.0190036	1.554e-24	-0.499	0.0488	0.0026799	-0.88785	0.295728	0.00141243	2832	5.99923e-23	-0.488137	0.0494898	0.0267394	6440	0	NA	NA	43.7	1.777	1	0.1825
6:161562397:C:T	["rs57231061"]	AGPAT4	intron_variant	FALSE	rs1564348	LPA	0.396284	2.341e-24	-0.1396	0.0137	4.21903e-08	-0.144784	0.0264136	0.268185	2832	9.01261e-18	-0.137654	0.0160325	0.452616	6440	0	NA	NA	0	0.053	1	0.8175
6:160808901:G:T	["rs7740824"]	SLC22A3	intron_variant	FALSE	rs12208357	LPA	0.185929	2.371e-24	0.1746	0.0171	0.164555	-0.0711602	0.0511975	0.0582627	2832	1.30612e-29	0.205598	0.0181939	0.242071	6440	0	NA	NA	96.1	25.945	1	3.513e-07
6:160998682:G:T	["rs116995763"]	LPA	intron_variant	FALSE	rs12208357	LPA	0.0190527	3.644e-24	-0.4937	0.0487	0.00974165	-0.722802	0.279628	0.00158898	2832	7.49863e-23	-0.486582	0.0494445	0.0267324	6440	0	NA	NA	0	0.692	1	0.4055
6:160994517:G:A	["rs115814410"]	LPA	intron_variant	FALSE	rs12208357	LPA	0.0347811	4.857e-24	-0.6539	0.0647	4.85727e-24	-0.653945	0.0646663	0.0347811	2832	NA	NA	NA	0	0	0	NA	NA	0	0	0	1
6:160877300:C:T	["rs150960004"]	LPAL2	intron_variant	FALSE	rs12208357	LPA	0.0206434	5.372e-24	-0.4639	0.0459	0.141703	-0.282982	0.192573	0.00353107	2832	9.96304e-24	-0.474796	0.047281	0.0281686	6440	0	NA	NA	0	0.936	1	0.3334
6:160822675:A:G	["rs3105751"]	SLC22A3	intron_variant	FALSE	rs12208357	LPA	0.182659	5.411e-24	0.1747	0.0173	0.353734	-0.0485323	0.0523332	0.0559675	2832	2.80307e-28	0.202055	0.0183221	0.238372	6440	0	NA	NA	95.1	20.424	1	6.203e-06
6:160682897:A:G	["rs7757997"]	SLC22A2	upstream_gene_variant	FALSE	rs12208357	LPA	0.115703	8.129e-24	0.2031	0.0202	1.23672e-20	0.26803	0.0287786	0.183263	2832	7.34997e-07	0.140236	0.0283197	0.0859936	6440	0	NA	NA	90	10.018	1	0.00155
6:161121603:C:G	["rs190771596"]	RP1-81D8.3	non_coding_transcript_exon_variant	FALSE	rs12208357	LPA	0.0282647	8.832e-24	-0.486	0.0483	NA	NA	NA	0	0	8.83155e-24	-0.486047	0.0483442	0.0282647	6440	0	NA	NA	0	0	0	1
6:160911596:G:A	["rs147555597"]	LPAL2	intron_variant	FALSE	rs12208357	LPA	0.00620653	1.15e-23	0.8434	0.0841	0.588718	0.151436	0.280078	0.00158898	2832	4.51076e-25	0.911966	0.0881739	0.0082371	6440	0	NA	NA	85.1	6.709	1	0.009595
19:45412079:C:T	["CM860003","rs7412"]	APOE	missense_variant	FALSE	rs7412	APOE	0.0697891	1.26e-23	-0.2534	0.0253	1.68466e-19	-0.319022	0.0353211	0.113347	2832	3.63389e-07	-0.18436	0.0362401	0.0506344	6440	0	NA	NA	85.9	7.081	1	0.007791
6:160780883:AT:A	["rs36026087"]	SLC22A3	intron_variant	TRUE	rs12208357	LPA	0.0914949	1.426e-23	0.23	0.023	0.0391132	0.14867	0.0720652	0.0284251	2832	5.97553e-23	0.239218	0.0242522	0.11923	6440	0	NA	NA	29.5	1.418	1	0.2337
6:160633822:GC:G	["rs377732137","rs138121919"]	SLC22A2	downstream_gene_variant	TRUE	rs12208357	LPA	0.260607	1.491e-23	-0.1529	0.0153	5.53109e-15	-0.176758	0.0226201	0.465749	2832	1.49876e-10	-0.132838	0.0207381	0.170396	6440	0	NA	NA	51.2	2.048	1	0.1524
6:161555840:C:T	["rs10945713"]	AGPAT4	3_prime_UTR_variant	FALSE	rs1564348	LPA	0.318007	1.525e-23	-0.1452	0.0145	3.83187e-05	-0.128801	0.0312821	0.163489	2832	6.71627e-20	-0.149702	0.0163929	0.385956	6440	0	NA	NA	0	0.35	1	0.554
6:160633512:C:T	["rs2481032","rs34672870"]	SLC22A2	downstream_gene_variant	FALSE	rs12208357	LPA	0.260553	1.626e-23	-0.1528	0.0153	6.19036e-15	-0.176495	0.0226276	0.465572	2832	1.4827e-10	-0.132881	0.0207396	0.170395	6440	0	NA	NA	50.5	2.019	1	0.1553
6:160635258:G:A	["rs2619264"]	SLC22A2	downstream_gene_variant	FALSE	rs12208357	LPA	0.260627	1.79e-23	-0.1526	0.0153	6.61997e-15	-0.176397	0.0226395	0.466066	2829	1.52516e-10	-0.132735	0.0207307	0.170381	6440	0	NA	NA	50.6	2.023	1	0.1549
6:160766321:C:T	["rs540713"]	SLC22A3	upstream_gene_variant	FALSE	rs12208357	LPA	0.157578	1.816e-23	-0.1792	0.018	0.00565368	-0.0847109	0.0306123	0.169845	2832	5.66069e-25	-0.228764	0.0221649	0.152183	6440	0	NA	NA	93.1	14.528	1	0.0001381
6:160845035:G:A	["rs12209391"]	SLC22A3	intron_variant	FALSE	rs12208357	LPA	0.101073	1.874e-23	0.2206	0.0221	0.0559951	0.134355	0.0703035	0.0300141	2832	5.10363e-23	0.230017	0.023282	0.132321	6440	0	NA	NA	40.1	1.669	1	0.1965
6:160891897:C:A	["rs182443492"]	LPAL2	intron_variant	FALSE	rs12208357	LPA	0.00612153	2.095e-23	0.8448	0.0847	0.588718	0.151436	0.280078	0.00158898	2832	8.05706e-25	0.914712	0.0889184	0.00811473	6440	0	NA	NA	85.2	6.747	1	0.009391
6:161290595:G:T	["rs542243027","rs1782624"]	RP11-235G24.1	downstream_gene_variant	FALSE	rs12208357	LPA	0.281957	2.294e-23	0.1462	0.0147	0.0384977	0.0515307	0.0248999	0.314442	2832	2.75026e-27	0.196725	0.0181806	0.267672	6440	0	NA	NA	95.5	22.178	1	2.485e-06
6:161342481:A:G	["rs12204899"]	RP11-235G24.3	upstream_gene_variant	FALSE	rs12208357	LPA	0.0565348	2.436e-23	0.2891	0.029	0.623879	-0.0452348	0.0922479	0.0167726	2832	1.75136e-26	0.32593	0.0306049	0.0740203	6440	0	NA	NA	93.1	14.584	1	0.0001341
6:160761343:G:GC	["rs34959161"]	NA	intergenic_variant	TRUE	rs12208357	LPA	0.317703	2.453e-23	-0.1685	0.0169	NA	NA	NA	0	0	2.45367e-23	-0.168536	0.0169336	0.317703	6440	0	NA	NA	0	0	0	1
6:160771192:G:A	["rs3120137"]	SLC22A3	intron_variant	FALSE	rs12208357	LPA	0.0908686	2.546e-23	0.2293	0.023	0.0308828	0.154512	0.0715806	0.0287782	2832	1.44729e-22	0.237975	0.0243463	0.118173	6440	0	NA	P	17.9	1.219	1	0.2696
6:160978997:A:G	["rs12210186"]	LPA	intron_variant	FALSE	rs12208357	LPA	0.108641	2.554e-23	0.2141	0.0215	0.68482	0.0259268	0.0638757	0.0370763	2832	1.98527e-25	0.238166	0.0228541	0.140111	6440	0	NA	NA	89.8	9.787	1	0.001757
6:161024748:C:G	["rs41270988"]	LPA	intron_variant	FALSE	rs12208357	LPA	0.03125	2.596e-23	-0.6752	0.0679	2.59551e-23	-0.675249	0.0678838	0.03125	2832	NA	NA	NA	0	0	0	NA	NA	0	0	0	1
6:161284845:G:C	["rs1937486"]	NA	intergenic_variant	FALSE	rs12208357	LPA	0.292107	3.275e-23	0.1438	0.0145	0.033613	0.0510285	0.024017	0.347811	2832	2.29839e-27	0.196932	0.0181722	0.267611	6440	0	NA	NA	95.7	23.469	1	1.269e-06
6:160699116:C:G	["rs17589858"]	RP1-276N6.2	downstream_gene_variant	FALSE	rs12208357	LPA	0.173689	3.594e-23	-0.173	0.0175	0.00124997	-0.114852	0.0355883	0.119216	2831	1.17144e-21	-0.191443	0.0200243	0.197635	6440	0	NA	NA	71.6	3.518	1	0.06071
6:160769157:G:A	["rs572258239"]	SLC22A3	upstream_gene_variant	FALSE	rs12208357	LPA	0.0273658	4.094e-23	0.6843	0.0691	4.09439e-23	0.68432	0.0691116	0.0273658	2832	NA	NA	NA	0	0	0	NA	P	0	0	0	1
6:160856843:C:T	["rs9365164"]	SLC22A3	intron_variant	FALSE	rs12208357	LPA	0.273237	4.158e-23	0.1441	0.0146	0.316369	-0.0277738	0.0277198	0.219809	2832	1.64052e-34	0.209593	0.0171069	0.296732	6440	0	NA	NA	98.1	53.102	1	3.167e-13
6:161386552:A:G	["rs672043"]	RP3-428L16.1	intron_variant	FALSE	rs12208357	LPA	0.206837	4.468e-23	0.1588	0.0161	0.510976	0.0190662	0.029006	0.183616	2832	2.62335e-30	0.220464	0.0192705	0.217048	6440	0	NA	NA	97	33.447	1	7.324e-09
6:160685536:C:T	["rs576075"]	SLC22A2	intron_variant	FALSE	rs12208357	LPA	0.235822	4.788e-23	-0.1517	0.0153	0.0035606	-0.0835536	0.0286665	0.19315	2832	6.37911e-23	-0.179116	0.018171	0.254587	6440	0	NA	NA	87.4	7.928	1	0.004869
6:160995290:C:T	["rs184157510"]	LPA	intron_variant	FALSE	rs12208357	LPA	0.0151192	5.172e-23	0.6444	0.0652	NA	NA	NA	0	0	5.17182e-23	0.644439	0.0652381	0.0151192	6440	0	NA	NA	0	0	0	1
6:160689257:T:C	["rs7756836"]	RP1-276N6.2	upstream_gene_variant	FALSE	rs12208357	LPA	0.137615	5.303e-23	0.1852	0.0188	5.06743e-11	0.18761	0.0285602	0.200035	2832	1.64236e-13	0.183449	0.0248742	0.110165	6440	0	NA	NA	0	0.012	1	0.9125
6:160762928:A:G	["rs183892767"]	NA	intergenic_variant	FALSE	rs12208357	LPA	0.0275424	5.47e-23	0.6803	0.0689	5.47088e-23	0.680301	0.0689077	0.0275424	2832	NA	NA	NA	0	0	0	NA	NA	0	0	0	1
6:160781319:G:A	["rs2457558"]	SLC22A3	intron_variant	FALSE	rs12208357	LPA	0.174101	5.875e-23	-0.1713	0.0174	2.92022e-26	-0.451569	0.0425933	0.0815678	2832	1.26671e-09	-0.115426	0.0190109	0.214792	6440	0	NA	NA	98.1	51.936	1	5.734e-13
6:161466180:G:A	["rs2314379"]	MAP3K4	intron_variant	FALSE	rs12208357	LPA	0.321229	7.814e-23	-0.1433	0.0146	9.40603e-06	-0.151891	0.0342839	0.137888	2832	1.53701e-18	-0.141449	0.0160976	0.401853	6440	0	NA	NA	0	0.076	1	0.7828
6:160685033:T:A	["rs639774"]	SLC22A2	upstream_gene_variant	FALSE	rs12208357	LPA	0.240228	9.059e-23	-0.1495	0.0152	0.00439332	-0.0792752	0.027831	0.207451	2832	5.58996e-23	-0.179376	0.018173	0.254642	6440	0	NA	NA	89	9.069	1	0.002599
6:160712270:G:A	["rs193028890"]	NA	intergenic_variant	FALSE	rs12208357	LPA	0.0273658	9.778e-23	0.6782	0.0691	9.77738e-23	0.678185	0.0691022	0.0273658	2832	NA	NA	NA	0	0	0	NA	NA	0	0	0	1
6:160775262:C:T	["rs140059821"]	SLC22A3	intron_variant	FALSE	rs12208357	LPA	0.028072	1.065e-22	0.671	0.0684	1.06497e-22	0.671031	0.0684333	0.028072	2832	NA	NA	NA	0	0	0	NA	NA	0	0	0	1
6:161090570:C:G	["rs1358753"]	RP1-81D8.4	intron_variant	FALSE	rs12208357	LPA	0.12958	1.166e-22	-0.191	0.0195	6.2494e-06	-0.129716	0.0287124	0.203037	2832	4.91983e-20	-0.243419	0.0265574	0.0972772	6440	0	NA	NA	88.2	8.452	1	0.003647
6:160620141:T:C	["rs75885118"]	SLC22A2	intron_variant	FALSE	rs12208357	LPA	0.0405722	1.378e-22	-0.3278	0.0335	0.000521731	-0.397285	0.114513	0.0104167	2832	4.93282e-20	-0.321279	0.0350532	0.0538331	6440	0	NA	NA	0	0.403	1	0.5256
6:161362042:A:G	["rs12195619"]	RP3-428L16.1	intron_variant	FALSE	rs12208357	LPA	0.0562795	1.403e-22	0.285	0.0291	0.483896	-0.0661281	0.0944619	0.0157133	2832	8.08437e-26	0.321897	0.0306386	0.0741185	6440	0	NA	NA	93.5	15.267	1	9.331e-05
19:45414399:C:A	["rs72654473"]	APOC1	upstream_gene_variant	FALSE	rs7412	APOE	0.0994261	1.585e-22	-0.2093	0.0214	1.04222e-16	-0.244809	0.0294955	0.170198	2832	5.4656e-08	-0.169592	0.0312011	0.0683041	6440	0	NA	E	67.4	3.069	1	0.0798
6:160794279:T:C	["rs113811307"]	SLC22A3	intron_variant	FALSE	rs12208357	LPA	0.0413136	1.901e-22	0.5519	0.0566	1.90039e-22	0.551891	0.0566218	0.0413136	2832	NA	NA	NA	0	0	0	NA	NA	0	0	0	1
6:160699661:C:A	["rs58345383"]	RP1-276N6.2	downstream_gene_variant	FALSE	rs12208357	LPA	0.177768	2.508e-22	-0.1673	0.0172	0.00278673	-0.100806	0.0337107	0.132239	2832	1.61236e-21	-0.190713	0.0200173	0.19779	6440	0	NA	NA	81	5.259	1	0.02184
6:161017052:T:C	["rs117301556"]	LPA	intron_variant	FALSE	rs12208357	LPA	0.029709	2.761e-22	0.379	0.039	0.72803	0.120827	0.347457	0.00105932	2832	2.21257e-22	0.382342	0.039289	0.0423077	6440	0	NA	NA	0	0.559	1	0.4545
6:161018014:GAAGCTGGC:G	["rs531200824"]	LPA	intron_variant	TRUE	rs12208357	LPA	0.0297031	2.802e-22	0.379	0.039	0.72803	0.120827	0.347457	0.00105932	2832	2.24568e-22	0.382302	0.039291	0.0422993	6440	0	NA	NA	0	0.559	1	0.4546
6:161029670:T:C	["rs116850263"]	LPA	intron_variant	FALSE	rs12208357	LPA	0.0296864	2.941e-22	0.3789	0.039	0.72803	0.120827	0.347457	0.00105932	2832	2.35823e-22	0.382175	0.039298	0.0422752	6440	0	NA	NA	0	0.559	1	0.4548
6:160715939:G:A	["rs76638005"]	NA	intergenic_variant	FALSE	rs12208357	LPA	0.417575	3.395e-22	-0.1295	0.0134	0.87082	-0.0040286	0.0247735	0.316319	2831	4.04595e-30	-0.181064	0.0158788	0.462087	6440	0	NA	NA	97.2	36.197	1	1.784e-09
6:161434887:G:A	["rs7758583"]	MAP3K4	intron_variant	FALSE	rs12208357	LPA	0.33027	4.143e-22	-0.1382	0.0143	0.000244309	-0.112283	0.0306103	0.178143	2832	2.34567e-19	-0.145442	0.0161679	0.397168	6440	0	NA	NA	0	0.917	1	0.3381
6:161069026:C:T	["rs115852011"]	LPA	intron_variant	FALSE	rs12208357	LPA	0.0303672	5.223e-22	-0.6612	0.0686	5.22284e-22	-0.661219	0.0685643	0.0303672	2832	NA	NA	NA	0	0	0	NA	NA	0	0	0	1
6:161067813:T:C	["rs149728193"]	LPA	intron_variant	FALSE	rs12208357	LPA	0.117171	5.289e-22	-0.2383	0.0247	NA	NA	NA	0	0	5.28802e-22	-0.238294	0.0247129	0.117171	6440	0	NA	NA	0	0	0	1
6:161329767:C:T	["rs11758620"]	RP11-235G24.2	intron_variant	FALSE	rs12208357	LPA	0.29486	8.032e-22	-0.1377	0.0143	0.0641603	-0.0501629	0.0270995	0.231544	2831	3.02403e-24	-0.171692	0.0169006	0.322693	6440	0	NA	NA	93.1	14.48	1	0.0001417
6:160966559:G:A	["rs139145675"]	LPA	missense_variant	FALSE	rs12208357	LPA	0.00971045	8.454e-22	-1.1241	0.1172	8.45024e-22	-1.12408	0.117162	0.00971045	2832	NA	NA	NA	0	0	0	NA	NA	0	0	0	1
6:160833628:T:C	["rs78058009"]	SLC22A3	intron_variant	FALSE	rs12208357	LPA	0.0407839	1.008e-21	0.5419	0.0566	1.00845e-21	0.541919	0.0565912	0.0407839	2832	NA	NA	NA	0	0	0	NA	NA	0	0	0	1
6:160698574:G:A	["rs77798339"]	RP1-276N6.2	downstream_gene_variant	FALSE	rs12208357	LPA	0.0140383	1.162e-21	-0.5389	0.0564	0.0527657	-0.575375	0.29707	0.00158898	2832	7.6802e-21	-0.537567	0.0574081	0.0195129	6440	0	NA	NA	0	0.016	1	0.9006
6:160963010:AGAG:A	["rs141273416"]	LPA	intron_variant	TRUE	rs12208357	LPA	0.108457	1.247e-21	0.2046	0.0214	0.631081	0.0307835	0.0641048	0.0363701	2832	2.13763e-23	0.226501	0.0227264	0.140157	6440	0	NA	NA	87.9	8.281	1	0.004007
6:160234067:AAAC:A	["rs34936533"]	PNLDC1	intron_variant	TRUE	rs12208357	LPA	0.462307	1.641e-21	-0.1506	0.0158	NA	NA	NA	0	0	1.64036e-21	-0.15058	0.0158079	0.462307	6440	0	NA	NA	0	0	0	1
6:160997603:A:G	["rs9347418"]	LPA	intron_variant	FALSE	rs12208357	LPA	0.20904	1.745e-21	-0.267	0.028	1.74494e-21	-0.267004	0.0280489	0.20904	2832	NA	NA	NA	0	0	0	NA	NA	0	0	0	1
6:160959831:A:T	["rs12194138"]	LPA	intron_variant	FALSE	rs12208357	LPA	0.108504	1.766e-21	0.2038	0.0214	0.682449	0.0261654	0.0639549	0.0365466	2832	2.37925e-23	0.226283	0.0227288	0.140147	6440	0	NA	NA	88.5	8.693	1	0.003194
6:161723526:T:C	["rs9355883"]	NA	intergenic_variant	FALSE	rs186696265	LPA	0.280197	1.859e-21	-0.1539	0.0162	5.70337e-09	-0.279218	0.0479325	0.0688559	2832	1.08453e-15	-0.137793	0.0171879	0.373134	6440	0	NA	NA	87	7.714	1	0.005481
6:161462267:A:T	["rs3729613"]	MAP3K4	intron_variant	FALSE	rs12208357	LPA	0.333949	2.055e-21	-0.1355	0.0143	0.000197948	-0.114842	0.0308579	0.174788	2832	1.70086e-18	-0.141081	0.0160766	0.40394	6440	0	NA	NA	0	0.569	1	0.4508
6:161508438:G:A	["rs2140650"]	MAP3K4	intron_variant	FALSE	rs12208357	LPA	0.322733	2.255e-21	-0.1358	0.0143	0.014983	-0.0563389	0.0231582	0.483934	2832	2.94292e-24	-0.184962	0.0182021	0.251844	6440	0	NA	NA	94.8	19.068	1	1.261e-05
6:161337126:TAC:T	["rs150189947"]	RP11-235G24.1	intron_variant	TRUE	rs12208357	LPA	0.341312	2.371e-21	-0.1579	0.0166	NA	NA	NA	0	0	2.37193e-21	-0.157948	0.0166484	0.341312	6440	0	NA	NA	0	0	0	1
6:161433981:T:C	["rs4709485"]	MAP3K4	intron_variant	FALSE	rs12208357	LPA	0.327925	2.456e-21	-0.1351	0.0142	0.00011782	-0.0891252	0.0231457	0.487994	2832	1.78976e-19	-0.163104	0.0180716	0.257535	6440	0	NA	NA	84.2	6.347	1	0.01176
6:160705154:G:A	["rs568567"]	NA	intergenic_variant	FALSE	rs12208357	LPA	0.15595	2.794e-21	-0.1702	0.018	0.0108646	-0.0792053	0.0310972	0.163842	2832	1.11056e-22	-0.215924	0.02203	0.152479	6440	0	NA	NA	92.2	12.87	1	0.0003339
6:161315677:C:A	["rs1937476"]	RP11-235G24.1	intron_variant	FALSE	rs12208357	LPA	0.453048	2.795e-21	-0.1242	0.0131	0.224324	-0.0284734	0.0234327	0.428319	2832	2.73223e-26	-0.167952	0.0158324	0.463923	6440	0	NA	NA	95.9	24.325	1	8.137e-07
6:161321094:G:A	["rs2489962"]	RP11-235G24.1	intron_variant	FALSE	rs12208357	LPA	0.423537	2.801e-21	-0.1255	0.0133	0.557601	-0.0138379	0.0235978	0.419845	2832	2.2562e-28	-0.176955	0.0160178	0.42516	6440	0	NA	NA	96.9	32.71	1	1.07e-08
6:161315678:A:G	["rs62656960"]	RP11-235G24.1	intron_variant	FALSE	rs12208357	LPA	0.453102	2.927e-21	-0.1242	0.0131	0.226783	-0.0283074	0.02342	0.428496	2832	2.73266e-26	-0.167952	0.0158324	0.463923	6440	0	NA	NA	95.9	24.401	1	7.821e-07
6:160739662:G:T	["rs9457900"]	NA	intergenic_variant	FALSE	rs12208357	LPA	0.0351342	3.275e-21	0.5715	0.0605	3.2751e-21	0.571519	0.0604554	0.0351342	2832	NA	NA	NA	0	0	0	NA	NA	0	0	0	1
6:161398696:TG:T	["rs202087619","rs36011383"]	NA	intergenic_variant	TRUE	rs12208357	LPA	0.162463	4.09e-21	-0.1712	0.0181	0.0169223	0.111507	0.0466869	0.066384	2832	2.50201e-29	-0.221481	0.0196992	0.204714	6440	0	NA	NA	97.7	43.183	1	4.986e-11
6:161341729:T:C	["rs111363879"]	RP11-235G24.1	upstream_gene_variant	FALSE	rs12208357	LPA	0.0705025	4.139e-21	0.2478	0.0263	0.882752	-0.012983	0.0880313	0.0185381	2832	3.22294e-23	0.273268	0.0275318	0.0933539	6440	0	NA	NA	89.6	9.631	1	0.001913
6:161489821:G:A	["rs532792868"]	MAP3K4	intron_variant	FALSE	rs12208357	LPA	0.00716811	4.327e-21	0.89	0.0944	NA	NA	NA	0	0	4.32654e-21	0.889965	0.0944323	0.00716811	6440	0	NA	NA	0	0	0	1
6:160890231:C:T	["rs2504922"]	LPAL2	intron_variant	FALSE	rs12208357	LPA	0.357416	4.349e-21	0.1308	0.0139	0.0157205	-0.0664189	0.0274988	0.245233	2832	6.38947e-35	0.198193	0.0160764	0.406748	6440	0	NA	NA	98.6	69.01	1	9.799e-17
6:161532946:C:T	["rs41267837"]	MAP3K4	missense_variant	FALSE	rs12208357	LPA	0.00717079	4.381e-21	0.8893	0.0944	NA	NA	NA	0	0	4.38162e-21	0.889284	0.0943732	0.00717079	6440	0	NA	NA	0	0	0	1
6:160921969:G:A	["rs41267805"]	LPAL2	non_coding_transcript_exon_variant	FALSE	rs12208357	LPA	0.0582217	5.569e-21	0.2674	0.0284	0.00373821	0.398482	0.137434	0.00706215	2832	2.41814e-19	0.261497	0.0290797	0.0807192	6440	0	NA	NA	0	0.951	1	0.3295
6:161378463:T:C	["rs589595"]	RP3-428L16.1	intron_variant	FALSE	rs12208357	LPA	0.178375	6.104e-21	0.1629	0.0173	0.061907	-0.068076	0.0364635	0.113524	2832	1.55717e-31	0.230398	0.0197208	0.206894	6440	0	NA	NA	98.1	51.84	1	6.022e-13
6:160932172:G:A	["rs188247154"]	LPAL2	upstream_gene_variant	FALSE	rs12208357	LPA	0.00840568	6.192e-21	-0.8134	0.0867	NA	NA	NA	0	0	6.1922e-21	-0.81336	0.0866504	0.00840568	6440	0	NA	NA	0	0	0	1
6:160718703:C:G	["rs471516"]	NA	regulatory_region_variant	FALSE	rs12208357	LPA	0.156561	6.643e-21	-0.1683	0.0179	0.0124342	-0.0771245	0.030855	0.165666	2831	1.98964e-22	-0.214868	0.0220551	0.152559	6440	0	NA	NA	92.4	13.19	1	0.0002814
6:160953472:C:T	["rs41266375"]	LPA	intron_variant	FALSE	rs12208357	LPA	0.058199	6.813e-21	0.267	0.0285	0.00373821	0.398482	0.137434	0.00706215	2832	2.9508e-19	0.261092	0.0291055	0.0806865	6440	0	NA	NA	0	0.956	1	0.3281
6:160955585:G:A	["rs112658628"]	LPA	intron_variant	FALSE	rs12208357	LPA	0.0581991	7.007e-21	0.2669	0.0285	0.00373821	0.398482	0.137434	0.00706215	2832	3.03328e-19	0.261015	0.0291068	0.0806866	6440	0	NA	NA	0	0.958	1	0.3278
6:160726344:C:T	["rs3120147"]	NA	intergenic_variant	FALSE	rs12208357	LPA	0.159306	7.121e-21	0.1693	0.0181	1.36714e-06	0.130204	0.0269588	0.254767	2832	1.38749e-16	0.201156	0.0243359	0.117327	6440	0	NA	NA	73.8	3.817	1	0.05075
6:160788762:T:G	["rs113352802"]	SLC22A3	intron_variant	FALSE	rs12208357	LPA	0.0531427	7.159e-21	0.4762	0.0508	7.1587e-21	0.476203	0.0508146	0.0531427	2832	NA	NA	NA	0	0	0	NA	NA	0	0	0	1
6:160965618:A:G	["rs41265924"]	LPA	intron_variant	FALSE	rs12208357	LPA	0.0584852	7.669e-21	0.2663	0.0284	0.00373821	0.398482	0.137434	0.00706215	2832	3.30438e-19	0.260376	0.0290662	0.0810985	6440	0	NA	NA	0	0.967	1	0.3255
6:161334362:G:T	["rs11753115"]	RP11-235G24.2	intron_variant	FALSE	rs12208357	LPA	0.309596	8.106e-21	-0.1324	0.0141	0.0140838	-0.0658987	0.0268414	0.237465	2832	2.32292e-21	-0.157985	0.0166485	0.341316	6440	0	NA	NA	88.2	8.5	1	0.003551
6:160756067:GC:G	["rs200817500","rs34982389"]	NA	intergenic_variant	TRUE	rs12208357	LPA	0.28347	9.785e-21	-0.1361	0.0146	0.270182	-0.0314727	0.028543	0.210275	2832	1.86578e-24	-0.172982	0.0169492	0.315658	6440	0	NA	NA	94.5	18.172	1	2.018e-05
6:161158734:T:C	["rs3757017"]	PLG	intron_variant	FALSE	rs12208357	LPA	0.353163	1.363e-20	-0.1289	0.0139	0.0399666	0.0577235	0.0281017	0.204626	2832	1.99444e-32	-0.18877	0.0159214	0.418483	6440	0	NA	NA	98.3	58.243	1	2.316e-14
6:160709557:C:T	["rs9457886"]	NA	intergenic_variant	FALSE	rs12208357	LPA	0.0381356	1.475e-20	0.5475	0.0589	1.47526e-20	0.547469	0.0589008	0.0381356	2832	NA	NA	NA	0	0	0	NA	NA	0	0	0	1
6:161315347:C:T	["rs2489956"]	RP11-235G24.1	intron_variant	FALSE	rs12208357	LPA	0.444578	1.601e-20	-0.1225	0.0132	0.428021	-0.0189555	0.0239161	0.397775	2832	2.66776e-26	-0.167903	0.0158245	0.465159	6440	0	NA	NA	96.3	26.977	1	2.059e-07
6:160803748:G:T	["rs111984902"]	SLC22A3	intron_variant	FALSE	rs12208357	LPA	0.0374294	1.639e-20	0.5504	0.0593	1.63896e-20	0.550376	0.059285	0.0374294	2832	NA	NA	NA	0	0	0	NA	NA	0	0	0	1
6:160813134:C:T	["rs11962058"]	SLC22A3	intron_variant	FALSE	rs12208357	LPA	0.0374294	1.639e-20	0.5504	0.0593	1.63896e-20	0.550376	0.059285	0.0374294	2832	NA	NA	NA	0	0	0	NA	NA	0	0	0	1
6:160816360:C:A	["rs113199375"]	SLC22A3	intron_variant	FALSE	rs12208357	LPA	0.0374294	1.639e-20	0.5504	0.0593	1.63896e-20	0.550376	0.059285	0.0374294	2832	NA	NA	NA	0	0	0	NA	NA	0	0	0	1
6:161160083:G:A	["rs2859879"]	PLG	intron_variant	FALSE	rs12208357	LPA	0.353259	1.645e-20	-0.1286	0.0139	0.0370864	0.0585746	0.0280959	0.204802	2832	2.0919e-32	-0.188752	0.0159252	0.418543	6440	0	NA	NA	98.3	58.649	1	1.885e-14
6:161343052:T:G	["rs11963931"]	RP11-235G24.3	upstream_gene_variant	FALSE	rs12208357	LPA	0.310146	1.815e-20	-0.1311	0.0141	0.0202781	-0.0621292	0.0267664	0.239407	2832	2.63999e-21	-0.157747	0.0166468	0.341253	6440	0	NA	NA	89.1	9.202	1	0.002417
6:160743261:C:T	["rs117901565"]	NA	regulatory_region_variant	FALSE	rs12208357	LPA	0.00848183	1.93e-20	-0.803	0.0867	NA	NA	NA	0	0	1.93017e-20	-0.802996	0.0866593	0.00848183	6440	0	NA	NA	0	0	0	1
6:160608493:A:G	["rs149873162"]	SLC22A2	intron_variant	FALSE	rs12208357	LPA	0.0311936	1.958e-20	0.3425	0.037	2.9491e-10	0.312251	0.0495525	0.0545551	2832	7.23353e-12	0.380387	0.0555069	0.0209203	6440	0	NA	NA	0	0.839	1	0.3598
6:161320060:G:T	["rs2465870"]	RP11-235G24.1	intron_variant	FALSE	rs12208357	LPA	0.453987	1.995e-20	-0.1214	0.0131	0.331944	-0.0226934	0.0233903	0.430614	2832	6.60142e-26	-0.166469	0.015816	0.464266	6440	0	NA	NA	96.1	25.928	1	3.543e-07
6:161319904:A:C	["rs2465869"]	RP11-235G24.1	intron_variant	FALSE	rs12208357	LPA	0.45399	2.022e-20	-0.1213	0.0131	0.331944	-0.0226934	0.0233903	0.430614	2832	6.72457e-26	-0.16644	0.0158159	0.46427	6440	0	NA	NA	96.1	25.918	1	3.562e-07
6:161319672:G:A	["rs11970528"]	RP11-235G24.1	intron_variant	FALSE	rs12208357	LPA	0.454022	2.03e-20	-0.1213	0.0131	0.331944	-0.0226934	0.0233903	0.430614	2832	6.76255e-26	-0.166428	0.0158156	0.464315	6440	0	NA	NA	96.1	25.914	1	3.57e-07
6:160751030:G:A	["rs9457902"]	NA	intergenic_variant	FALSE	rs12208357	LPA	0.0361935	2.441e-20	0.5562	0.0602	2.44105e-20	0.556213	0.0601894	0.0361935	2832	NA	NA	NA	0	0	0	NA	NA	0	0	0	1
6:160698826:C:T	["rs3850659"]	RP1-276N6.2	downstream_gene_variant	FALSE	rs12208357	LPA	0.190678	2.842e-20	0.2655	0.0288	2.8421e-20	0.265503	0.0287816	0.190678	2832	NA	NA	NA	0	0	0	NA	NA	0	0	0	1
6:161382717:A:C	["rs618695"]	RP3-428L16.1	intron_variant	FALSE	rs12208357	LPA	0.176091	2.861e-20	0.1608	0.0174	0.0211369	-0.0859909	0.0372977	0.108934	2832	2.23368e-31	0.229743	0.0197165	0.205623	6440	0	NA	NA	98.2	56.009	1	7.214e-14
6:160046401:C:T	["rs67056912"]	NA	intergenic_variant	FALSE	rs12208357	LPA	0.116289	3.244e-20	-0.1921	0.0209	0.0363045	-0.0912272	0.0435764	0.0730932	2832	8.86016e-21	-0.222058	0.0237524	0.135284	6440	0	NA	NA	85.6	6.949	1	0.008385
6:161056011:A:G	["rs111657849"]	LPA	intron_variant	FALSE	rs12208357	LPA	0.0947214	3.791e-20	-0.2495	0.0271	NA	NA	NA	0	0	3.79121e-20	-0.249511	0.027139	0.0947214	6440	0	NA	NA	0	0	0	1
6:160609352:A:G	["rs12526290"]	SLC22A2	intron_variant	FALSE	rs12208357	LPA	0.0311396	4.146e-20	0.3398	0.037	5.90576e-10	0.307322	0.0496247	0.0543785	2832	7.24525e-12	0.380382	0.0555081	0.0209202	6440	0	NA	NA	0	0.963	1	0.3265
6:161369945:A:G	["rs9365235"]	RP3-428L16.1	intron_variant	FALSE	rs12208357	LPA	0.0490104	4.854e-20	0.2737	0.0299	7.40766e-10	0.273848	0.0444766	0.0686794	2832	1.10789e-11	0.273539	0.0402753	0.0403609	6440	0	NA	NA	0	0	1	0.9959
6:160901933:G:A	["rs189459697"]	LPAL2	intron_variant	FALSE	rs12208357	LPA	0.0167934	4.969e-20	0.5747	0.0627	NA	NA	NA	0	0	4.96869e-20	0.574707	0.0627088	0.0167934	6440	0	NA	NA	0	0	0	1
6:161093570:A:G	["rs189888234"]	RP1-81D8.4	intron_variant	FALSE	rs12208357	LPA	0.0172419	5.185e-20	0.5628	0.0614	NA	NA	NA	0	0	5.18453e-20	0.562785	0.0614387	0.0172419	6440	0	NA	NA	0	0	0	1
6:161582525:A:G	["rs142220296"]	AGPAT4	intron_variant	FALSE	rs186696265	LPA	0.0271542	6.37e-20	-0.4633	0.0507	NA	NA	NA	0	0	6.36943e-20	-0.463268	0.0506976	0.0271542	6440	0	NA	NA	0	0	0	1
6:161499882:G:A	["rs4324757"]	MAP3K4	intron_variant	FALSE	rs12208357	LPA	0.375733	6.403e-20	-0.1232	0.0135	2.40491e-06	-0.111858	0.0237187	0.412782	2832	4.23829e-15	-0.128581	0.0163846	0.359441	6440	0	NA	NA	0	0.337	1	0.5618
6:160766183:A:T	["rs634916"]	SLC22A3	upstream_gene_variant	FALSE	rs12208357	LPA	0.45608	6.882e-20	-0.1203	0.0132	0.162333	0.0329743	0.0235991	0.437677	2832	6.80222e-33	-0.18979	0.0158871	0.464173	6440	0	NA	NA	98.4	61.316	1	4.862e-15
6:161567333:G:A	["rs2277091"]	AGPAT4	intron_variant	FALSE	rs1564348	LPA	0.385912	8.592e-20	-0.1494	0.0164	NA	NA	NA	0	0	8.58976e-20	-0.149403	0.0164081	0.385912	6440	0	NA	NA	0	0	0	1
6:160811816:T:C	["rs113559116"]	SLC22A3	intron_variant	FALSE	rs12208357	LPA	0.0381356	8.626e-20	0.5352	0.0588	8.62592e-20	0.535215	0.0587825	0.0381356	2832	NA	NA	NA	0	0	0	NA	NA	0	0	0	1
6:160835929:G:A	["rs112706245"]	SLC22A3	intron_variant	FALSE	rs12208357	LPA	0.0381356	8.626e-20	0.5352	0.0588	8.62592e-20	0.535215	0.0587825	0.0381356	2832	NA	NA	NA	0	0	0	NA	NA	0	0	0	1
6:161072510:C:A	["rs117016271"]	LPA	intron_variant	FALSE	rs12208357	LPA	0.017445	9.023e-20	0.5567	0.0612	NA	NA	NA	0	0	9.0231e-20	0.556692	0.0611741	0.017445	6440	0	NA	NA	0	0	0	1
6:161078184:G:A	["rs117162385"]	LPA	intron_variant	FALSE	rs12208357	LPA	0.0174457	9.087e-20	0.5566	0.0612	NA	NA	NA	0	0	9.08539e-20	0.556596	0.0611687	0.0174457	6440	0	NA	NA	0	0	0	1
6:161081748:G:A	["rs118089917"]	LPA	intron_variant	FALSE	rs12208357	LPA	0.0174473	9.215e-20	0.5564	0.0612	NA	NA	NA	0	0	9.21494e-20	0.556401	0.0611575	0.0174473	6440	0	NA	NA	0	0	0	1
6:160736889:T:G	["rs77800539"]	NA	intergenic_variant	FALSE	rs12208357	LPA	0.0239834	1.054e-19	-0.3937	0.0433	0.0394139	-0.286051	0.13887	0.00670904	2832	6.4407e-19	-0.405373	0.0456287	0.0315798	6440	0	NA	NA	0	0.666	1	0.4143
6:161679400:G:T	["rs143562444"]	AGPAT4	intron_variant	FALSE	rs186696265	LPA	0.024296	1.081e-19	-0.3994	0.044	0.944501	0.0248538	0.357026	0.00141243	2832	5.24599e-20	-0.405957	0.0443241	0.0343591	6440	0	NA	E	30.3	1.434	1	0.2311
6:160776017:C:A	["rs543159"]	SLC22A3	intron_variant	FALSE	rs12208357	LPA	0.397077	1.096e-19	-0.1288	0.0142	0.000611409	-0.109721	0.0320212	0.163489	2832	3.35224e-17	-0.133394	0.015817	0.499798	6440	0	NA	NA	0	0.439	1	0.5074
6:161324856:C:A	["rs2465845"]	RP11-235G24.1	intron_variant	FALSE	rs12208357	LPA	0.285262	1.188e-19	-0.1305	0.0144	0.632472	-0.0119016	0.0248857	0.298376	2832	4.4708e-27	-0.189927	0.0176251	0.279495	6440	0	NA	NA	97.1	34.081	1	5.287e-09
6:160996162:C:T	["rs146430065"]	LPA	intron_variant	FALSE	rs12208357	LPA	0.0316031	1.394e-19	-0.6111	0.0675	1.39401e-19	-0.611113	0.0675057	0.0316031	2832	NA	NA	NA	0	0	0	NA	NA	0	0	0	1
6:161109162:ATCT:A	["rs138249931"]	NA	intergenic_variant	TRUE	rs12208357	LPA	0.0174018	1.426e-19	0.5527	0.0611	NA	NA	NA	0	0	1.4256e-19	0.552658	0.0610651	0.0174018	6440	0	NA	NA	0	0	0	1
6:160670178:TAAGG:T	null	SLC22A2	intron_variant	TRUE	rs12208357	LPA	0.0300141	1.467e-19	0.5993	0.0662	1.46726e-19	0.59929	0.0662406	0.0300141	2832	NA	NA	NA	0	0	0	NA	NA	0	0	0	1
6:161315724:A:G	["rs1937475"]	RP11-235G24.1	intron_variant	FALSE	rs12208357	LPA	0.233525	1.48e-19	-0.1407	0.0156	0.287537	0.0330395	0.0310656	0.167903	2832	1.85625e-28	-0.198778	0.0179647	0.262382	6440	0	NA	NA	97.6	41.73	1	1.048e-10
6:161009278:G:T	["rs79319956"]	LPA	intron_variant	FALSE	rs12208357	LPA	0.0175421	1.543e-19	0.5523	0.0611	NA	NA	NA	0	0	1.54306e-19	0.55234	0.0610883	0.0175421	6440	0	NA	NA	0	0	0	1
6:160390783:G:A	["rs633863"]	IGF2R	intron_variant	FALSE	rs12208357	LPA	0.0383628	1.566e-19	0.3158	0.0349	0.556105	-0.0629704	0.106977	0.0123631	2831	1.55097e-22	0.360952	0.0369541	0.0497921	6440	0	NA	P	92.9	14.029	1	0.00018
6:161110614:G:A	["rs117052562"]	NA	intergenic_variant	FALSE	rs12208357	LPA	0.0174611	1.625e-19	0.5521	0.0611	NA	NA	NA	0	0	1.62445e-19	0.552088	0.0610985	0.0174611	6440	0	NA	NA	0	0	0	1
6:161055684:G:C	["rs138874197"]	LPA	intron_variant	FALSE	rs12208357	LPA	0.0940615	1.71e-19	-0.2465	0.0273	NA	NA	NA	0	0	1.7101e-19	-0.246485	0.0272949	0.0940615	6440	0	NA	NA	0	0	0	1
6:161489332:A:T	["rs4709488"]	MAP3K4	intron_variant	FALSE	rs12208357	LPA	0.325724	1.98e-19	-0.1286	0.0143	9.88766e-05	-0.0899133	0.0230942	0.489054	2832	4.26257e-17	-0.15257	0.0181514	0.253899	6440	0	NA	NA	78	4.55	1	0.03292
6:160911764:G:A	["rs116804616"]	LPAL2	intron_variant	FALSE	rs12208357	LPA	0.00812147	2.121e-19	-1.1514	0.1278	2.12134e-19	-1.15143	0.12784	0.00812147	2832	NA	NA	NA	0	0	0	NA	NA	0	0	0	1
6:161478446:A:G	["rs1001808"]	MAP3K4	intron_variant	FALSE	rs12208357	LPA	0.320532	2.122e-19	-0.1296	0.0144	0.000170624	-0.0876799	0.0233256	0.483757	2832	1.95026e-17	-0.155256	0.0182725	0.248753	6440	0	NA	NA	80.8	5.201	1	0.02257
6:160646612:C:T	["rs479078"]	SLC22A2	intron_variant	FALSE	rs12208357	LPA	0.237163	2.261e-19	-0.1416	0.0157	3.64376e-10	-0.146077	0.0233031	0.415048	2831	1.02634e-10	-0.137801	0.0213215	0.158965	6440	0	NA	NA	0	0.069	1	0.7933
6:160944079:G:A	["rs542777432"]	NA	intergenic_variant	FALSE	rs12208357	LPA	0.00794492	2.39e-19	-1.1651	0.1295	2.38918e-19	-1.1651	0.129546	0.00794492	2832	NA	NA	NA	0	0	0	NA	NA	0	0	0	1
6:160659229:T:C	["rs377135859"]	SLC22A2	intron_variant	FALSE	rs12208357	LPA	0.00864822	2.459e-19	-0.7789	0.0866	NA	NA	NA	0	0	2.45923e-19	-0.778888	0.0866338	0.00864822	6440	0	NA	NA	0	0	0	1
6:160647837:T:G	["rs2619270"]	SLC22A2	intron_variant	FALSE	rs12208357	LPA	0.237081	2.556e-19	-0.1414	0.0157	2.4279e-10	-0.14756	0.0233057	0.415078	2832	1.69206e-10	-0.136293	0.0213392	0.158807	6440	0	NA	NA	0	0.127	1	0.7214
6:161396158:A:G	["rs617514"]	NA	regulatory_region_variant	FALSE	rs12208357	LPA	0.324085	2.804e-19	0.1292	0.0144	0.000202392	0.11509	0.0309714	0.171963	2832	2.67774e-16	0.133101	0.0162575	0.390981	6440	0	NA	NA	0	0.265	1	0.6066
6:160624682:T:G	["rs546291236"]	SLC22A2	intron_variant	FALSE	rs12208357	LPA	0.0261947	2.927e-19	-0.4472	0.0498	NA	NA	NA	0	0	2.92698e-19	-0.44717	0.0498438	0.0261947	6440	0	NA	NA	0	0	0	1
6:161460512:A:G	["rs1562027"]	MAP3K4	intron_variant	FALSE	rs12208357	LPA	0.366552	3.233e-19	-0.1221	0.0136	2.91952e-05	-0.098053	0.0234596	0.443856	2832	1.01435e-15	-0.134303	0.0167353	0.332557	6440	0	NA	NA	36.8	1.582	1	0.2084
6:161156929:T:A	["rs1406892"]	PLG	intron_variant	FALSE	rs12208357	LPA	0.35545	3.485e-19	-0.1237	0.0138	0.0508962	0.054386	0.0278566	0.208157	2832	3.13444e-30	-0.181798	0.0159123	0.420222	6440	0	NA	NA	98.2	54.201	1	1.81e-13
6:160720997:A:G	["rs448033"]	NA	intergenic_variant	FALSE	rs12208357	LPA	0.217767	3.571e-19	-0.1425	0.0159	0.0651316	0.0576596	0.0312628	0.159251	2832	1.4802e-30	-0.212543	0.018498	0.243499	6440	0	NA	NA	98.2	55.33	1	1.019e-13
6:161490259:A:C	["rs3757021"]	MAP3K4	intron_variant	FALSE	rs12208357	LPA	0.291661	3.819e-19	-0.1299	0.0145	0.00444369	-0.0666097	0.0234144	0.403955	2832	5.68113e-20	-0.169398	0.018513	0.24228	6440	0	NA	NA	91.6	11.858	1	0.000574
6:160723901:C:T	["rs11755965"]	NA	regulatory_region_variant	FALSE	rs12208357	LPA	0.149104	3.963e-19	0.1651	0.0185	4.19924e-05	0.116168	0.0283596	0.221398	2832	1.42373e-16	0.20109	0.024337	0.117313	6440	0	NA	NA	80.6	5.164	1	0.02306
6:161373511:C:A	["rs9355857"]	RP3-428L16.1	intron_variant	FALSE	rs12208357	LPA	0.0456886	4.068e-19	0.2757	0.0309	5.80549e-09	0.279843	0.0480643	0.0577331	2832	1.21296e-11	0.27279	0.0402425	0.040392	6440	0	NA	NA	0	0.013	1	0.9104
6:160331654:C:T	["rs12207188"]	MAS1	downstream_gene_variant	FALSE	rs12208357	LPA	0.039779	4.485e-19	0.3047	0.0341	0.818379	-0.0235066	0.102367	0.0135946	2832	1.32654e-21	0.345797	0.036218	0.0512937	6440	0	NA	NA	91.4	11.567	1	0.0006713
6:160775262:C:G	["rs140059821"]	SLC22A3	intron_variant	FALSE	rs12208357	LPA	0.0267897	4.615e-19	-0.4391	0.0492	NA	NA	NA	0	0	4.61519e-19	-0.439078	0.0492177	0.0267897	6440	0	NA	NA	0	0	0	1
6:161316128:A:G	["rs2489957"]	RP11-235G24.1	intron_variant	FALSE	rs12208357	LPA	0.233762	4.734e-19	-0.1386	0.0155	0.255853	0.0352514	0.0310244	0.168432	2832	5.76033e-28	-0.196907	0.0179612	0.262491	6440	0	NA	NA	97.6	41.94	1	9.413e-11
6:160726367:G:A	["rs3127585"]	NA	intergenic_variant	FALSE	rs12208357	LPA	0.149701	4.962e-19	0.1645	0.0185	4.93695e-05	0.114889	0.0283075	0.22334	2832	1.39747e-16	0.201139	0.0243364	0.117318	6440	0	NA	NA	81.3	5.338	1	0.02086
6:160725895:G:T	["rs3120148"]	NA	intergenic_variant	FALSE	rs12208357	LPA	0.1497	4.972e-19	0.1645	0.0185	4.93695e-05	0.114889	0.0283075	0.22334	2832	1.40094e-16	0.201132	0.0243364	0.117317	6440	0	NA	NA	81.3	5.337	1	0.02087
6:161319935:T:C	["rs2489959"]	RP11-235G24.1	intron_variant	FALSE	rs12208357	LPA	0.233455	5.06e-19	-0.1384	0.0155	0.243443	0.036165	0.031005	0.168256	2832	5.19284e-28	-0.196983	0.0179527	0.262126	6440	0	NA	NA	97.6	42.348	1	7.64e-11
6:160667144:C:T	["rs791577"]	SLC22A2	intron_variant	FALSE	rs12208357	LPA	0.238194	5.076e-19	-0.1404	0.0158	6.68486e-10	-0.144296	0.0233739	0.418256	2832	1.27948e-10	-0.137121	0.0213266	0.159011	6440	0	NA	NA	0	0.051	1	0.8206
6:160649017:T:C	["rs543435"]	SLC22A2	intron_variant	FALSE	rs12208357	LPA	0.23854	5.099e-19	-0.1404	0.0158	4.96899e-10	-0.145332	0.0233649	0.419845	2832	1.70157e-10	-0.136271	0.0213387	0.158811	6440	0	NA	NA	0	0.082	1	0.7746
6:160648993:C:T	["rs2928036"]	SLC22A2	intron_variant	FALSE	rs12208357	LPA	0.238543	5.117e-19	-0.1404	0.0158	4.96899e-10	-0.145332	0.0233649	0.419845	2832	1.70759e-10	-0.136255	0.021338	0.158815	6440	0	NA	NA	0	0.082	1	0.7742
6:160723005:T:C	["rs3103350"]	NA	intergenic_variant	FALSE	rs12208357	LPA	0.149642	5.259e-19	0.1644	0.0185	5.09497e-05	0.114803	0.0283377	0.223164	2832	1.44173e-16	0.201057	0.0243374	0.117311	6440	0	NA	NA	81.2	5.332	1	0.02094
6:160662970:C:T	["rs315991"]	SLC22A2	intron_variant	FALSE	rs12208357	LPA	0.237996	5.961e-19	-0.1402	0.0158	5.48944e-10	-0.145254	0.0234113	0.417903	2832	1.80151e-10	-0.136012	0.0213272	0.158881	6440	0	NA	NA	0	0.085	1	0.7704
6:160662143:C:A	["rs315990"]	SLC22A2	intron_variant	FALSE	rs12208357	LPA	0.237994	5.998e-19	-0.1402	0.0158	5.48944e-10	-0.145254	0.0234113	0.417903	2832	1.81219e-10	-0.135991	0.021327	0.158879	6440	0	NA	NA	0	0.086	1	0.7699
6:160738730:G:A	["rs3125051"]	NA	intergenic_variant	FALSE	rs12208357	LPA	0.149	6.464e-19	0.1642	0.0185	8.29965e-05	0.111993	0.0284566	0.220869	2832	8.6203e-17	0.202372	0.0243165	0.117396	6440	0	NA	NA	82.8	5.83	1	0.01575
6:160738373:T:C	["rs3125052"]	NA	intergenic_variant	FALSE	rs12208357	LPA	0.149	6.467e-19	0.1642	0.0185	8.29965e-05	0.111993	0.0284566	0.220869	2832	8.62514e-17	0.20237	0.0243165	0.117395	6440	0	NA	NA	82.8	5.83	1	0.01576
6:160667600:G:A	["rs316022"]	SLC22A2	intron_variant	FALSE	rs12208357	LPA	0.24437	6.833e-19	-0.1395	0.0157	1.16441e-09	-0.141684	0.0232838	0.438206	2832	1.01162e-10	-0.137759	0.0213078	0.15913	6440	0	NA	NA	0	0.015	1	0.901
6:161605603:C:A	["rs1983695"]	AGPAT4	intron_variant	FALSE	rs186696265	LPA	0.247857	6.955e-19	-0.1412	0.0159	2.90371e-05	-0.177993	0.0425729	0.0813912	2832	3.16066e-15	-0.135249	0.017154	0.32106	6440	0	NA	NA	0	0.867	1	0.3517
6:160728141:A:T	["rs3106171"]	NA	intergenic_variant	FALSE	rs12208357	LPA	0.149138	7.284e-19	0.164	0.0185	7.12848e-05	0.112896	0.0284234	0.221398	2832	1.26378e-16	0.201433	0.0243367	0.117361	6440	0	NA	NA	82.1	5.598	1	0.01798
6:161593060:C:T	["rs151149373"]	AGPAT4	intron_variant	FALSE	rs186696265	LPA	0.00793109	7.459e-19	0.8173	0.0922	NA	NA	NA	0	0	7.45894e-19	0.817329	0.0921679	0.00793109	6440	0	NA	NA	0	0	0	1
6:161372464:G:A	["rs71565782"]	RP3-428L16.1	intron_variant	FALSE	rs12208357	LPA	0.0455747	7.561e-19	0.274	0.0309	1.12547e-08	0.275431	0.0482311	0.0573799	2832	1.18164e-11	0.273006	0.0402519	0.0403834	6440	0	NA	NA	0	0.001	1	0.9692
6:160666356:C:G	["rs617217"]	SLC22A2	intron_variant	FALSE	rs12208357	LPA	0.238475	7.853e-19	-0.1396	0.0158	8.96018e-10	-0.143223	0.023376	0.419315	2832	1.49097e-10	-0.136648	0.0213303	0.15895	6440	0	NA	NA	0	0.043	1	0.8354
6:160731566:CA:C	["rs75149651","rs150625935"]	NA	intergenic_variant	TRUE	rs12208357	LPA	0.148955	9.486e-19	0.1635	0.0185	8.29965e-05	0.111993	0.0284566	0.220869	2832	1.36919e-16	0.201194	0.0243358	0.117331	6440	0	NA	NA	82.4	5.675	1	0.01721
6:160737390:T:G	["rs3106167"]	NA	intergenic_variant	FALSE	rs12208357	LPA	0.148948	9.52e-19	0.1635	0.0185	8.29965e-05	0.111993	0.0284566	0.220869	2832	1.37515e-16	0.201181	0.0243358	0.117321	6440	0	NA	NA	82.4	5.674	1	0.01722
6:160736940:T:C	["rs3125053"]	NA	intergenic_variant	FALSE	rs12208357	LPA	0.148948	9.525e-19	0.1635	0.0185	8.29965e-05	0.111993	0.0284566	0.220869	2832	1.37597e-16	0.201179	0.0243358	0.117321	6440	0	NA	NA	82.4	5.673	1	0.01722
6:160736787:T:A	["rs3125055"]	NA	intergenic_variant	FALSE	rs12208357	LPA	0.148948	9.528e-19	0.1635	0.0185	8.29965e-05	0.111993	0.0284566	0.220869	2832	1.37681e-16	0.201178	0.0243358	0.117321	6440	0	NA	NA	82.4	5.673	1	0.01723
6:160730805:T:A	["rs3106169"]	NA	intergenic_variant	FALSE	rs12208357	LPA	0.148947	9.581e-19	0.1635	0.0185	8.29965e-05	0.111993	0.0284566	0.220869	2832	1.38584e-16	0.201161	0.0243361	0.117319	6440	0	NA	NA	82.4	5.671	1	0.01725
6:160730940:C:T	["rs3127598"]	NA	intergenic_variant	FALSE	rs12208357	LPA	0.148947	9.581e-19	0.1635	0.0185	8.29965e-05	0.111993	0.0284566	0.220869	2832	1.38564e-16	0.201161	0.0243361	0.117319	6440	0	NA	NA	82.4	5.671	1	0.01725
6:160729298:A:G	["rs76725059"]	NA	intergenic_variant	FALSE	rs12208357	LPA	0.148947	9.595e-19	0.1635	0.0185	8.29965e-05	0.111993	0.0284566	0.220869	2832	1.38824e-16	0.201156	0.0243361	0.117319	6440	0	NA	NA	82.4	5.67	1	0.01725
6:160727866:A:G	["rs3120145"]	NA	intergenic_variant	FALSE	rs12208357	LPA	0.148947	9.608e-19	0.1635	0.0185	8.29965e-05	0.111993	0.0284566	0.220869	2832	1.39059e-16	0.201152	0.0243362	0.117319	6440	0	NA	NA	82.4	5.67	1	0.01726
6:160727542:G:A	["rs3106174"]	NA	intergenic_variant	FALSE	rs12208357	LPA	0.148946	9.614e-19	0.1635	0.0185	8.29965e-05	0.111993	0.0284566	0.220869	2832	1.39157e-16	0.20115	0.0243362	0.117318	6440	0	NA	NA	82.4	5.67	1	0.01726
6:160727131:G:A	["rs3127583"]	NA	intergenic_variant	FALSE	rs12208357	LPA	0.148946	9.624e-19	0.1635	0.0185	8.29965e-05	0.111993	0.0284566	0.220869	2832	1.39316e-16	0.201147	0.0243363	0.117318	6440	0	NA	NA	82.4	5.669	1	0.01727
6:160727057:G:A	["rs3106175"]	NA	intergenic_variant	FALSE	rs12208357	LPA	0.148946	9.627e-19	0.1635	0.0185	8.29965e-05	0.111993	0.0284566	0.220869	2832	1.39354e-16	0.201146	0.0243363	0.117318	6440	0	NA	NA	82.4	5.669	1	0.01727
6:160733255:G:A	["rs1848830"]	NA	intergenic_variant	FALSE	rs12208357	LPA	0.148959	9.649e-19	0.1635	0.0185	8.29965e-05	0.111993	0.0284566	0.220869	2832	1.39745e-16	0.201138	0.0243363	0.117336	6440	0	NA	NA	82.4	5.668	1	0.01728
6:160731672:T:A	["rs3125057"]	NA	intergenic_variant	FALSE	rs12208357	LPA	0.14895	9.654e-19	0.1635	0.0185	8.29965e-05	0.111993	0.0284566	0.220869	2832	1.39888e-16	0.201131	0.0243358	0.117324	6440	0	NA	NA	82.4	5.667	1	0.01728
6:160659974:T:G	["rs315987"]	SLC22A2	intron_variant	FALSE	rs12208357	LPA	0.238476	1.015e-18	-0.1392	0.0158	9.37197e-10	-0.143108	0.0233845	0.419492	2832	1.83981e-10	-0.13594	0.0213267	0.158874	6440	0	NA	NA	0	0.051	1	0.8208
6:160727975:A:G	["rs3106172"]	NA	intergenic_variant	FALSE	rs12208357	LPA	0.148974	1.023e-18	0.1634	0.0185	8.29965e-05	0.111993	0.0284566	0.220869	2832	1.49923e-16	0.200965	0.02434	0.117358	6440	0	NA	NA	82.3	5.645	1	0.0175
6:160690220:G:A	["rs77609787"]	RP1-276N6.2	upstream_gene_variant	FALSE	rs12208357	LPA	0.0305438	1.033e-18	0.5753	0.0651	1.03267e-18	0.575334	0.0651455	0.0305438	2832	NA	NA	NA	0	0	0	NA	NA	0	0	0	1
6:160690382:G:A	["rs116718392"]	RP1-276N6.2	upstream_gene_variant	FALSE	rs12208357	LPA	0.0305438	1.033e-18	0.5753	0.0651	1.03267e-18	0.575334	0.0651455	0.0305438	2832	NA	NA	NA	0	0	0	NA	NA	0	0	0	1
6:160693646:C:T	["rs553232079"]	RP1-276N6.2	upstream_gene_variant	FALSE	rs12208357	LPA	0.0305438	1.033e-18	0.5753	0.0651	1.03267e-18	0.575334	0.0651455	0.0305438	2832	NA	NA	NA	0	0	0	NA	NA	0	0	0	1
6:160693758:A:C	["rs542966586"]	RP1-276N6.2	intron_variant	FALSE	rs12208357	LPA	0.0305438	1.033e-18	0.5753	0.0651	1.03267e-18	0.575334	0.0651455	0.0305438	2832	NA	NA	NA	0	0	0	NA	NA	0	0	0	1
6:160694394:C:G	["rs11964939"]	RP1-276N6.2	intron_variant	FALSE	rs12208357	LPA	0.0305438	1.033e-18	0.5753	0.0651	1.03267e-18	0.575334	0.0651455	0.0305438	2832	NA	NA	NA	0	0	0	NA	NA	0	0	0	1
6:161465297:A:G	["rs3798911"]	MAP3K4	intron_variant	FALSE	rs12208357	LPA	0.38788	1.079e-18	-0.1183	0.0134	0.0090691	-0.0632575	0.0242418	0.350106	2832	7.87702e-19	-0.142567	0.016088	0.404491	6440	0	NA	NA	86.5	7.431	1	0.006412
6:160638193:A:G	["rs3219198"]	SLC22A2	3_prime_UTR_variant	FALSE	rs12208357	LPA	0.0267483	1.081e-18	-0.4337	0.0491	NA	NA	NA	0	0	1.08102e-18	-0.43366	0.0491322	0.0267483	6440	0	NA	NA	0	0	0	1
6:161003931:G:A	["rs80220946"]	LPA	intron_variant	FALSE	rs12208357	LPA	0.0346045	1.099e-18	-0.5687	0.0644	1.09916e-18	-0.568706	0.064446	0.0346045	2832	NA	NA	NA	0	0	0	NA	NA	0	0	0	1
6:161368236:CA:C	["rs67002696"]	RP3-428L16.1	intron_variant	TRUE	rs12208357	LPA	0.293967	1.1e-18	0.1355	0.0154	3.64541e-06	0.19485	0.0420783	0.086158	2832	1.81561e-14	0.12639	0.0164934	0.385351	6440	0	NA	NA	56.4	2.294	1	0.1298
6:160942197:T:G	["rs79036477"]	NA	intergenic_variant	FALSE	rs12208357	LPA	0.00812147	1.119e-18	-1.1309	0.1282	1.11913e-18	-1.13086	0.128179	0.00812147	2832	NA	NA	NA	0	0	0	NA	NA	0	0	0	1
6:160642103:C:G	["rs315999"]	SLC22A2	intron_variant	FALSE	rs12208357	LPA	0.250693	1.124e-18	-0.1356	0.0154	9.66721e-10	-0.140054	0.0229041	0.433263	2832	1.95924e-10	-0.131904	0.020725	0.170407	6440	0	NA	NA	0	0.07	1	0.7919
6:160727950:A:G	["rs3106173"]	NA	intergenic_variant	FALSE	rs12208357	LPA	0.148894	1.213e-18	0.163	0.0185	9.81127e-05	0.110829	0.0284527	0.220692	2832	1.38576e-16	0.201162	0.0243362	0.11732	6440	0	NA	NA	82.8	5.821	1	0.01584
6:161415693:G:T	["rs4709484"]	MAP3K4	intron_variant	FALSE	rs12208357	LPA	0.381252	1.35e-18	-0.1188	0.0135	0.0227549	-0.0558201	0.0245091	0.341808	2832	1.53677e-19	-0.146233	0.0161724	0.398597	6440	0	NA	NA	89.5	9.481	1	0.002077
6:160734200:TG:T	["rs61078411"]	NA	intergenic_variant	TRUE	rs12208357	LPA	0.149026	1.368e-18	0.1627	0.0185	0.000111277	0.109855	0.0284261	0.221045	2832	1.27483e-16	0.201408	0.0243367	0.117355	6440	0	NA	NA	83.3	5.986	1	0.01442
6:160505199:C:G	["rs614754"]	IGF2R	synonymous_variant	FALSE	rs12208357	LPA	0.00858611	1.631e-18	-0.6252	0.0712	0.0157427	-0.477618	0.197785	0.003355	2832	2.26229e-17	-0.647138	0.0763182	0.0108865	6440	0	NA	NA	0	0.639	1	0.4239
6:161410911:A:G	["rs610538"]	MAP3K4	upstream_gene_variant	FALSE	rs12208357	LPA	0.380629	1.643e-18	0.1186	0.0135	0.0199056	0.0570651	0.0245112	0.343573	2832	2.60739e-19	0.145473	0.0161922	0.396925	6440	0	NA	NA	89	9.057	1	0.002617
6:160899049:C:CA	["rs139609547"]	LPAL2	intron_variant	TRUE	rs12208357	LPA	0.0299196	1.699e-18	0.3374	0.0384	0.729234	-0.0349567	0.100989	0.013065	2832	5.80122e-22	0.400555	0.0415816	0.0373315	6440	0	NA	NA	93.7	15.902	1	6.672e-05
6:160953258:T:A	["rs62441895"]	LPA	intron_variant	FALSE	rs12208357	LPA	0.0303772	1.945e-18	-0.3425	0.0391	0.159427	-0.279502	0.198651	0.00353107	2832	5.02787e-18	-0.345048	0.0398773	0.0421828	6440	0	NA	NA	0	0.105	1	0.7463
6:160668041:C:T	["rs316021"]	SLC22A2	intron_variant	FALSE	rs12208357	LPA	0.251395	2.031e-18	-0.1373	0.0157	4.20645e-09	-0.136219	0.0231827	0.461158	2832	8.50447e-11	-0.138272	0.0213008	0.159152	6440	0	NA	NA	0	0.004	1	0.948
6:161348134:C:A	["rs73021719"]	RP11-235G24.3	non_coding_transcript_exon_variant	FALSE	rs12208357	LPA	0.21242	2.065e-18	-0.1397	0.016	0.346255	0.0264644	0.0280975	0.20851	2832	1.50837e-29	-0.218977	0.0193995	0.214139	6440	0	NA	NA	98.1	51.673	1	6.554e-13
6:160920524:C:T	["rs62441875"]	LPAL2	intron_variant	FALSE	rs12208357	LPA	0.0303836	2.095e-18	-0.3422	0.0391	0.159427	-0.279502	0.198651	0.00353107	2832	5.41939e-18	-0.344687	0.039875	0.0421921	6440	0	NA	NA	0	0.104	1	0.7477
6:160931694:G:A	["rs62441876"]	LPAL2	intron_variant	FALSE	rs12208357	LPA	0.0304066	2.137e-18	-0.3421	0.0391	0.159427	-0.279502	0.198651	0.00353107	2832	5.52891e-18	-0.344581	0.0398733	0.0422251	6440	0	NA	NA	0	0.103	1	0.7481
6:160916676:C:T	["rs62441874"]	LPAL2	intron_variant	FALSE	rs12208357	LPA	0.030385	2.146e-18	-0.3421	0.0391	0.159427	-0.279502	0.198651	0.00353107	2832	5.5493e-18	-0.344573	0.0398744	0.0421941	6440	0	NA	NA	0	0.103	1	0.7481
6:160911533:G:A	["rs76037141"]	LPAL2	intron_variant	FALSE	rs12208357	LPA	0.0303859	2.18e-18	-0.342	0.0391	0.159427	-0.279502	0.198651	0.00353107	2832	5.6405e-18	-0.344496	0.039874	0.0421954	6440	0	NA	NA	0	0.103	1	0.7484
6:161349106:AT:A	["rs200234295","rs11311629"]	RP3-428L16.1	upstream_gene_variant	TRUE	rs12208357	LPA	0.212387	2.203e-18	-0.1397	0.016	0.346255	0.0264644	0.0280975	0.20851	2832	1.63373e-29	-0.21894	0.0194083	0.214092	6440	0	NA	NA	98.1	51.643	1	6.657e-13
6:161379642:G:T	["rs13215928"]	RP3-428L16.1	intron_variant	FALSE	rs12208357	LPA	0.0476145	2.367e-18	0.2641	0.0302	1.30584e-08	0.264531	0.046529	0.0619703	2832	3.22518e-11	0.263718	0.0397411	0.0413015	6440	0	NA	NA	0	0	1	0.9894
6:161377989:G:C	["rs12664887"]	RP3-428L16.1	intron_variant	FALSE	rs12208357	LPA	0.0476633	2.375e-18	0.2639	0.0302	1.34929e-08	0.26395	0.0464725	0.0621469	2832	3.13355e-11	0.263947	0.0397502	0.0412941	6440	0	NA	NA	0	0	1	1
6:161386059:G:A	["rs674333"]	RP3-428L16.1	intron_variant	FALSE	rs12208357	LPA	0.343193	2.393e-18	0.1194	0.0137	0.0340536	0.0519771	0.024524	0.304555	2832	9.11176e-20	0.14969	0.0164512	0.360184	6440	0	NA	NA	90.9	10.948	1	0.0009368
6:161386170:G:A	["rs679953"]	RP3-428L16.1	intron_variant	FALSE	rs12208357	LPA	0.343194	2.397e-18	0.1194	0.0137	0.0340536	0.0519771	0.024524	0.304555	2832	9.13742e-20	0.149685	0.0164511	0.360185	6440	0	NA	NA	90.9	10.947	1	0.0009374
6:160731503:A:G	["rs3106168"]	NA	intergenic_variant	FALSE	rs12208357	LPA	0.149938	2.404e-18	0.1613	0.0185	8.29965e-05	0.111993	0.0284566	0.220869	2832	4.45932e-16	0.197139	0.0242621	0.118746	6440	0	NA	NA	80.7	5.184	1	0.02279
6:161385670:C:T	["rs682216"]	RP3-428L16.1	intron_variant	FALSE	rs12208357	LPA	0.341969	2.563e-18	0.1192	0.0137	0.0404662	0.0502515	0.0245254	0.305085	2832	6.54459e-20	0.150124	0.0164341	0.358189	6440	0	NA	NA	91.3	11.444	1	0.0007172
6:160903421:G:A	["rs79727841"]	LPAL2	intron_variant	FALSE	rs12208357	LPA	0.00642427	2.931e-18	-0.7158	0.0821	0.514979	-0.223303	0.34296	0.00105932	2832	1.20017e-18	-0.745735	0.0846014	0.00878351	6440	0	NA	NA	54.3	2.187	1	0.1391
6:161320246:G:A	["rs2248982"]	RP11-235G24.1	intron_variant	FALSE	rs12208357	LPA	0.246292	2.979e-18	-0.1321	0.0152	0.295699	0.0296174	0.028323	0.210452	2832	4.9199e-28	-0.197038	0.0179497	0.262052	6440	0	NA	NA	97.8	45.69	1	1.386e-11
6:161279896:T:C	["rs188340253"]	NA	intergenic_variant	FALSE	rs12208357	LPA	0.0275424	3.07e-18	0.5953	0.0684	3.07039e-18	0.595258	0.0683511	0.0275424	2832	NA	NA	NA	0	0	0	NA	NA	0	0	0	1
6:160718756:T:C	["rs3106165"]	NA	regulatory_region_variant	FALSE	rs12208357	LPA	0.149366	3.089e-18	0.1609	0.0185	4.68772e-05	0.115227	0.0283066	0.223164	2832	1.38476e-15	0.194723	0.0243806	0.116913	6440	0	NA	NA	77.9	4.528	1	0.03334
6:160719592:C:T	["rs79390162"]	NA	intergenic_variant	FALSE	rs12208357	LPA	0.149366	3.091e-18	0.1609	0.0185	4.69531e-05	0.115202	0.0283031	0.223164	2832	1.38042e-15	0.194732	0.0243805	0.116913	6440	0	NA	NA	77.9	4.533	1	0.03326
6:160716066:A:G	["rs3103351"]	NA	intergenic_variant	FALSE	rs12208357	LPA	0.149316	3.307e-18	0.1607	0.0185	4.60017e-05	0.115375	0.0283124	0.222987	2832	1.55263e-15	0.194398	0.024383	0.116919	6440	0	NA	NA	77.6	4.473	1	0.03444
6:160717472:C:T	["rs3120151"]	NA	intergenic_variant	FALSE	rs12208357	LPA	0.149419	3.324e-18	0.1607	0.0185	4.93695e-05	0.114889	0.0283075	0.22334	2832	1.39141e-15	0.19471	0.0243808	0.116912	6440	0	NA	NA	78.1	4.565	1	0.03263
6:160716153:T:C	["rs3127581"]	NA	intergenic_variant	FALSE	rs12208357	LPA	0.149417	3.355e-18	0.1607	0.0185	4.93695e-05	0.114889	0.0283075	0.22334	2832	1.40747e-15	0.194679	0.0243811	0.116909	6440	0	NA	NA	78.1	4.561	1	0.0327
6:160714837:C:T	["rs77410834"]	NA	regulatory_region_variant	FALSE	rs12208357	LPA	0.149422	3.383e-18	0.1607	0.0185	4.93695e-05	0.114889	0.0283075	0.22334	2832	1.42009e-15	0.194669	0.0243832	0.116917	6440	0	NA	NA	78.1	4.56	1	0.03273
6:161255099:C:A	["rs142506271"]	NA	intergenic_variant	FALSE	rs12208357	LPA	0.0275424	3.416e-18	0.5945	0.0684	3.41597e-18	0.594462	0.0683546	0.0275424	2832	NA	NA	NA	0	0	0	NA	NA	0	0	0	1
6:160650528:G:A	["rs142210951"]	SLC22A2	intron_variant	FALSE	rs12208357	LPA	0.0188118	3.486e-18	-0.513	0.059	NA	NA	NA	0	0	3.48617e-18	-0.512994	0.0590027	0.0188118	6440	0	NA	NA	0	0	0	1
6:160715093:C:T	["rs2183470"]	NA	regulatory_region_variant	FALSE	rs12208357	LPA	0.149412	3.491e-18	0.1606	0.0185	4.93695e-05	0.114889	0.0283075	0.22334	2832	1.47518e-15	0.19455	0.0243828	0.116902	6440	0	NA	NA	78	4.546	1	0.03299
6:160718644:G:A	["rs3127582"]	NA	regulatory_region_variant	FALSE	rs12208357	LPA	0.149436	3.58e-18	0.1606	0.0185	5.22388e-05	0.114519	0.0283087	0.223419	2831	1.38916e-15	0.194716	0.0243808	0.116914	6440	0	NA	NA	78.3	4.608	1	0.03183
6:161399193:G:A	["rs9355324"]	NA	regulatory_region_variant	FALSE	rs12208357	LPA	0.0546072	3.6e-18	0.2516	0.029	0.0311121	-0.145781	0.0676279	0.0303672	2832	1.97927e-26	0.340864	0.0320415	0.0652668	6440	0	NA	NA	97.6	42.288	1	7.876e-11
6:161360622:T:C	["rs1247352"]	RP3-428L16.1	intron_variant	FALSE	rs12208357	LPA	0.24719	3.666e-18	0.1321	0.0152	0.87352	-0.00461786	0.0290088	0.195621	2832	7.14702e-25	0.183755	0.0178427	0.269868	6440	0	NA	NA	96.7	30.593	1	3.182e-08
6:160887178:T:G	["rs77920501"]	LPAL2	intron_variant	FALSE	rs12208357	LPA	0.0304796	3.725e-18	-0.3392	0.0391	0.173147	-0.262861	0.192973	0.00370763	2832	8.77667e-18	-0.34249	0.0398757	0.0422526	6440	0	NA	NA	0	0.163	1	0.6861
6:160765831:A:T	["rs490275"]	SLC22A3	upstream_gene_variant	FALSE	rs12208357	LPA	0.459556	3.889e-18	-0.1143	0.0132	0.0296161	0.0512357	0.0235546	0.448799	2832	7.50938e-33	-0.1896	0.0158822	0.464287	6440	0	NA	NA	98.6	71.868	1	2.301e-17
6:160647877:G:A	["rs76927070"]	SLC22A2	intron_variant	FALSE	rs12208357	LPA	0.0293079	3.979e-18	0.586	0.0675	3.97897e-18	0.585992	0.0675154	0.0293079	2832	NA	NA	NA	0	0	0	NA	NA	0	0	0	1
6:160794436:A:G	["rs141908954"]	SLC22A3	intron_variant	FALSE	rs12208357	LPA	0.0186206	4.053e-18	-0.5073	0.0585	NA	NA	NA	0	0	4.05371e-18	-0.507332	0.0584667	0.0186206	6440	0	NA	NA	0	0	0	1
6:161350790:A:G	["rs1247293"]	RP3-428L16.1	upstream_gene_variant	FALSE	rs12208357	LPA	0.240344	4.336e-18	-0.133	0.0153	0.60742	0.0151375	0.0294641	0.189266	2832	1.22248e-25	-0.188037	0.0179644	0.262806	6440	0	NA	NA	97.1	34.664	1	3.918e-09
6:161529558:G:C	["rs12195182"]	MAP3K4	intron_variant	FALSE	rs12208357	LPA	0.481889	4.352e-18	-0.1142	0.0132	0.452636	-0.0171881	0.0228861	0.461335	2832	7.40913e-24	-0.16215	0.0161004	0.490928	6440	0	NA	NA	96.3	26.838	1	2.213e-07
6:160649797:T:A	["rs141150244"]	SLC22A2	intron_variant	FALSE	rs12208357	LPA	0.0298692	4.374e-18	0.5763	0.0665	4.3742e-18	0.576287	0.0664797	0.0298692	2829	NA	NA	NA	0	0	0	NA	NA	0	0	0	1
6:159976358:C:T	["rs12190927"]	NA	intergenic_variant	FALSE	rs12208357	LPA	0.0488098	4.446e-18	0.2694	0.0311	0.542056	-0.0759669	0.124596	0.00900424	2832	8.48305e-20	0.292312	0.0320982	0.0663143	6440	0	NA	NA	87.8	8.193	1	0.004205
6:160841075:G:A	["rs62440427"]	SLC22A3	intron_variant	FALSE	rs12208357	LPA	0.0307957	4.614e-18	-0.3365	0.0388	0.101258	-0.300938	0.183635	0.00406073	2832	1.7633e-17	-0.338162	0.0397444	0.0425525	6440	0	NA	NA	0	0.039	1	0.843
6:161287333:C:T	["rs2465868"]	NA	intergenic_variant	FALSE	rs12208357	LPA	0.297912	4.687e-18	0.1254	0.0145	0.974504	0.000766537	0.0239842	0.366525	2832	2.18964e-27	0.196996	0.0181707	0.267739	6440	0	NA	NA	97.6	42.529	1	6.966e-11
6:160635728:G:A	["rs2774218"]	SLC22A2	downstream_gene_variant	FALSE	rs12208357	LPA	0.262782	5.102e-18	-0.1319	0.0153	6.61397e-09	-0.130589	0.0225136	0.473312	2829	1.37234e-10	-0.133066	0.0207303	0.170299	6440	0	NA	NA	0	0.007	1	0.9355
6:160947381:T:C	null	NA	intergenic_variant	FALSE	rs12208357	LPA	0.00645963	5.301e-18	0.8618	0.0997	NA	NA	NA	0	0	5.30126e-18	0.861826	0.0996711	0.00645963	6440	0	NA	NA	0	0	0	1
19:45415640:G:A	["rs445925"]	APOC1	upstream_gene_variant	FALSE	rs7412	APOE	0.136608	5.329e-18	-0.1676	0.0194	1.59521e-11	-0.167614	0.0248724	0.289195	2832	6.0677e-08	-0.167672	0.0309541	0.0695074	6440	0	NA	NA	0	0	1	0.9988
6:161347938:T:C	["rs1247297"]	RP11-235G24.3	intron_variant	FALSE	rs12208357	LPA	0.240414	5.358e-18	-0.1325	0.0153	0.566263	0.0168803	0.0294306	0.189795	2832	1.08947e-25	-0.188177	0.0179592	0.262674	6440	0	NA	NA	97.2	35.374	1	2.721e-09
6:161387470:T:G	["rs653571"]	RP3-428L16.1	intron_variant	FALSE	rs12208357	LPA	0.351977	6.022e-18	0.117	0.0136	0.0442044	0.0482015	0.0239552	0.32839	2832	1.00693e-19	0.149386	0.0164374	0.362349	6440	0	NA	NA	91.8	12.13	1	0.0004961
6:161134572:A:C	["rs149324279"]	PLG	intron_variant	FALSE	rs12208357	LPA	0.0243644	6.498e-18	0.6378	0.074	6.49716e-18	0.637764	0.0739571	0.0243644	2832	NA	NA	NA	0	0	0	NA	NA	0	0	0	1
6:159962229:G:A	["rs111867376"]	NA	intergenic_variant	FALSE	rs12208357	LPA	0.0491052	6.958e-18	0.2671	0.031	0.542056	-0.0759669	0.124596	0.00900424	2832	1.40574e-19	0.28968	0.0320023	0.0667397	6440	0	NA	NA	87.6	8.079	1	0.004478
6:160741622:G:A	["rs3120139"]	NA	intergenic_variant	FALSE	rs12208357	LPA	0.152963	9.648e-18	0.1573	0.0183	0.000500069	0.0972761	0.0279471	0.233757	2832	7.34806e-17	0.202748	0.0243066	0.117434	6440	0	NA	NA	87.7	8.109	1	0.004405
6:161387505:A:T	["rs657484"]	RP3-428L16.1	intron_variant	FALSE	rs12208357	LPA	0.345291	1.009e-17	0.1168	0.0136	0.0424437	0.0497065	0.0244963	0.304908	2832	3.30843e-19	0.146877	0.0163963	0.363049	6440	0	NA	NA	90.8	10.867	1	0.0009791
6:161385816:G:A	["rs675293"]	RP3-428L16.1	intron_variant	FALSE	rs12208357	LPA	0.345057	1.018e-17	0.1169	0.0136	0.0447944	0.0492522	0.0245454	0.304202	2832	3.01975e-19	0.147034	0.0163954	0.363023	6440	0	NA	NA	90.9	10.974	1	0.0009241
6:160666800:G:A	["rs189510044"]	SLC22A2	intron_variant	FALSE	rs12208357	LPA	0.0287782	1.019e-17	0.5834	0.0681	1.01896e-17	0.583364	0.0680563	0.0287782	2832	NA	NA	NA	0	0	0	NA	NA	0	0	0	1
6:161387409:T:C	["rs653943"]	RP3-428L16.1	intron_variant	FALSE	rs12208357	LPA	0.345826	1.025e-17	0.1168	0.0136	0.0437668	0.0493721	0.0244863	0.306605	2831	3.0923e-19	0.147027	0.0163994	0.363067	6440	0	NA	NA	90.9	10.98	1	0.0009209
6:160683269:A:G	["rs492453"]	SLC22A2	upstream_gene_variant	FALSE	rs12208357	LPA	0.252209	1.039e-17	-0.1281	0.015	0.365271	-0.0239485	0.0264517	0.245056	2832	1.5368e-22	-0.177093	0.018129	0.255355	6440	0	NA	NA	95.6	22.807	1	1.791e-06
6:160740721:C:T	["rs3103349"]	NA	intergenic_variant	FALSE	rs12208357	LPA	0.152943	1.062e-17	0.1572	0.0183	0.000500069	0.0972761	0.0279471	0.233757	2832	8.27191e-17	0.20247	0.0243141	0.117405	6440	0	NA	NA	87.6	8.064	1	0.004515
6:160637562:A:G	["rs595374"]	SLC22A2	downstream_gene_variant	FALSE	rs12208357	LPA	0.263154	1.106e-17	-0.1306	0.0152	1.42612e-08	-0.127642	0.0225109	0.474391	2831	1.379e-10	-0.133023	0.0207259	0.170295	6440	0	NA	NA	0	0.031	1	0.8604
6:160714127:T:G	["rs11755806"]	NA	intergenic_variant	FALSE	rs12208357	LPA	0.14967	1.129e-17	0.1581	0.0185	4.93695e-05	0.114889	0.0283075	0.22334	2832	6.16087e-15	0.190027	0.0243606	0.117274	6440	0	NA	NA	75.3	4.048	1	0.04423
6:160713696:T:C	["rs12203303"]	NA	intergenic_variant	FALSE	rs12208357	LPA	0.149661	1.166e-17	0.158	0.0185	4.93695e-05	0.114889	0.0283075	0.22334	2832	6.40516e-15	0.189923	0.0243625	0.117261	6440	0	NA	NA	75.2	4.036	1	0.04453
6:160713524:G:A	["rs12206585"]	NA	intergenic_variant	FALSE	rs12208357	LPA	0.149668	1.171e-17	0.158	0.0185	4.93695e-05	0.114889	0.0283075	0.22334	2832	6.43935e-15	0.189902	0.024362	0.117271	6440	0	NA	NA	75.2	4.034	1	0.04459
6:160714603:T:C	["rs78801493"]	NA	intergenic_variant	FALSE	rs12208357	LPA	0.148651	1.171e-17	0.1584	0.0185	0.000122843	0.109313	0.0284641	0.220869	2832	1.51199e-15	0.194481	0.0243833	0.116893	6440	0	NA	NA	80.6	5.164	1	0.02306
6:160713704:C:T	["rs12194962"]	NA	intergenic_variant	FALSE	rs12208357	LPA	0.149663	1.175e-17	0.158	0.0185	4.93695e-05	0.114889	0.0283075	0.22334	2832	6.46216e-15	0.18989	0.0243618	0.117264	6440	0	NA	NA	75.2	4.033	1	0.04462
6:160714323:T:TA	["rs35586191"]	NA	intergenic_variant	TRUE	rs12208357	LPA	0.14962	1.187e-17	0.158	0.0185	5.21477e-05	0.114581	0.028321	0.223164	2832	6.03306e-15	0.190087	0.0243599	0.117279	6440	0	NA	NA	75.5	4.085	1	0.04325
6:160712811:G:A	["rs56378129"]	NA	intergenic_variant	FALSE	rs12208357	LPA	0.149599	1.265e-17	0.1578	0.0185	4.98387e-05	0.11481	0.0283035	0.223164	2832	6.94335e-15	0.189682	0.0243634	0.117249	6440	0	NA	NA	75.1	4.019	1	0.04498
6:160285700:G:A	["rs146536252"]	NA	intergenic_variant	FALSE	rs12208357	LPA	0.0631113	1.438e-17	0.2355	0.0276	0.354739	-0.0869265	0.0939303	0.0158954	2831	3.24092e-20	0.265989	0.0288783	0.0838672	6440	0	NA	NA	92.2	12.898	1	0.000329
6:161313567:T:C	["rs145975837"]	RP11-235G24.1	intron_variant	FALSE	rs12208357	LPA	0.00974476	1.46e-17	-0.5782	0.0678	0.0764306	-0.602903	0.340281	0.00105932	2832	7.14764e-17	-0.577147	0.0691644	0.0135642	6440	0	NA	NA	0	0.006	1	0.9409
6:161100558:C:T	["rs60171130"]	RP1-81D8.4	upstream_gene_variant	FALSE	rs12208357	LPA	0.394098	1.496e-17	0.1137	0.0133	3.22955e-09	0.140397	0.0237177	0.382374	2831	3.23754e-10	0.101403	0.0161291	0.399252	6440	0	NA	P	45.9	1.848	1	0.174
6:160713517:A:G	["rs117965696"]	NA	intergenic_variant	FALSE	rs12208357	LPA	0.0787832	1.741e-17	-0.2119	0.0249	0.01164	-0.220983	0.0875916	0.0180085	2832	4.36316e-16	-0.211053	0.0259661	0.105509	6440	0	NA	NA	0	0.012	1	0.9134
6:160690482:CA:C	["rs376543171","rs35071799"]	RP1-276N6.2	upstream_gene_variant	TRUE	rs12208357	LPA	0.296515	1.919e-17	-0.1223	0.0144	0.239569	-0.0277323	0.0235806	0.391596	2832	9.15129e-23	-0.178341	0.0181593	0.254703	6440	0	NA	NA	96.1	25.607	1	4.185e-07
6:161346480:A:G	["rs1247301"]	RP11-235G24.3	upstream_gene_variant	FALSE	rs12208357	LPA	0.233079	2.024e-17	-0.132	0.0155	0.252921	0.0354958	0.0310472	0.16596	2832	1.17194e-25	-0.187992	0.0179533	0.262594	6440	0	NA	NA	97.4	38.831	1	4.62e-10
6:161148399:G:T	["rs4709461"]	PLG	intron_variant	FALSE	rs12208357	LPA	0.371031	2.045e-17	-0.1156	0.0136	0.0195357	0.0610552	0.0261462	0.257945	2832	6.05658e-30	-0.181172	0.0159374	0.420761	6440	0	NA	NA	98.4	62.577	1	2.562e-15
6:160238709:C:T	["rs2038819"]	PNLDC1	intron_variant	FALSE	rs12208357	LPA	0.219284	2.148e-17	-0.1334	0.0157	0.108909	-0.0459074	0.0286363	0.198093	2832	9.1236e-20	-0.171117	0.0188063	0.228603	6440	0	NA	NA	92.5	13.357	1	0.0002574
6:160725944:C:T	["rs114182588"]	NA	intergenic_variant	FALSE	rs12208357	LPA	0.0736229	2.201e-17	-0.3744	0.0441	2.20145e-17	-0.374408	0.0441381	0.0736229	2832	NA	NA	NA	0	0	0	NA	NA	0	0	0	1
6:161323288:T:G	["rs9365233"]	RP11-235G24.1	intron_variant	FALSE	rs12208357	LPA	0.231479	2.251e-17	-0.132	0.0156	0.192074	0.0405222	0.0310642	0.165784	2832	4.92749e-26	-0.189723	0.0179784	0.260368	6440	0	NA	NA	97.6	41.152	1	1.408e-10
6:160571805:C:T	["rs181987333"]	SLC22A1	intron_variant	FALSE	rs12208357	LPA	0.00672637	2.254e-17	0.6883	0.0812	0.356038	0.318771	0.345386	0.00105932	2832	1.87803e-17	0.709892	0.0835059	0.00921847	6440	0	NA	NA	17.5	1.212	1	0.271
6:160803694:C:T	["rs149302195"]	SLC22A3	intron_variant	FALSE	rs12208357	LPA	0.0172716	2.314e-17	-0.5158	0.0609	NA	NA	NA	0	0	2.31423e-17	-0.515818	0.0608504	0.0172716	6440	0	NA	NA	0	0	0	1
6:161606717:T:C	["rs2064720"]	AGPAT4	intron_variant	FALSE	rs186696265	LPA	0.242036	2.334e-17	-0.1352	0.016	9.52586e-05	-0.180213	0.0461806	0.0715042	2832	3.0688e-14	-0.129118	0.0169996	0.317027	6440	0	NA	NA	7.2	1.078	1	0.2991
6:161146218:A:G	["rs4709460"]	PLG	intron_variant	FALSE	rs12208357	LPA	0.370287	2.369e-17	-0.1152	0.0136	0.0146332	0.0638589	0.0261574	0.256886	2832	3.96515e-30	-0.181497	0.0159144	0.420155	6440	0	NA	NA	98.4	64.214	1	1.116e-15
6:160640494:C:T	["rs10755577"]	SLC22A2	intron_variant	FALSE	rs12208357	LPA	0.163903	2.442e-17	0.151	0.0178	5.97097e-09	0.142389	0.0244756	0.30791	2832	6.47468e-10	0.160849	0.026034	0.100575	6440	0	NA	NA	0	0.267	1	0.6054
6:160888084:G:A	["rs55873330","rs71033580"]	LPAL2	intron_variant	FALSE	rs12208357	LPA	0.105226	2.565e-17	0.3115	0.0368	2.56501e-17	0.311529	0.0368027	0.105226	2832	NA	NA	NA	0	0	0	NA	NA	0	0	0	1
6:160772900:G:A	["rs624319"]	SLC22A3	intron_variant	FALSE	rs12208357	LPA	0.436188	2.6e-17	-0.1141	0.0135	0.0129788	-0.0641329	0.0258148	0.292196	2832	4.3482e-17	-0.132885	0.0158138	0.499509	6440	0	NA	NA	80.6	5.158	1	0.02314
6:161291457:G:T	["rs192891956"]	RP11-235G24.1	downstream_gene_variant	FALSE	rs12208357	LPA	0.0236582	2.81e-17	0.6187	0.0732	2.81028e-17	0.618671	0.0731792	0.0236582	2832	NA	NA	NA	0	0	0	NA	NA	0	0	0	1
6:161006084:G:A	["rs76144756"]	LPA	missense_variant	FALSE	rs12208357	LPA	0.00675394	2.823e-17	-0.8255	0.0977	NA	NA	NA	0	0	2.82355e-17	-0.825508	0.0976511	0.00675394	6440	0	NA	NA	0	0	0	1
6:160764901:T:C	["rs506799"]	SLC22A3	upstream_gene_variant	FALSE	rs12208357	LPA	0.447452	3.207e-17	-0.1118	0.0133	0.00748299	0.0642421	0.0240198	0.408192	2832	1.36288e-32	-0.188931	0.0158923	0.464716	6440	0	NA	NA	98.7	77.27	1	1.491e-18
6:160962913:G:A	["rs41266344"]	LPA	intron_variant	FALSE	rs12208357	LPA	0.0361935	3.217e-17	-0.5279	0.0626	3.21745e-17	-0.527873	0.0625561	0.0361935	2832	NA	NA	NA	0	0	0	NA	NA	0	0	0	1
6:161205145:C:T	["rs142000851"]	NA	intergenic_variant	FALSE	rs12208357	LPA	0.0199506	3.26e-17	0.6835	0.081	3.26015e-17	0.683501	0.0810138	0.0199506	2832	NA	NA	NA	0	0	0	NA	NA	0	0	0	1
6:161136294:G:A	["rs9295131"]	PLG	intron_variant	FALSE	rs12208357	LPA	0.403927	3.674e-17	-0.1114	0.0132	0.753146	0.00728402	0.0231611	0.423023	2832	1.09039e-25	-0.168764	0.0161065	0.39553	6440	0	NA	NA	97.4	38.943	1	4.364e-10
19:45400747:T:A	["rs61679753"]	TOMM40	intron_variant	FALSE	rs7412	APOE	0.0500299	3.675e-17	-0.2479	0.0294	3.1638e-15	-0.273149	0.0346448	0.118156	2831	0.0010739	-0.182351	0.0557577	0.0200819	6440	0	NA	NA	47.7	1.913	1	0.1666
6:161209076:G:A	["rs146083898"]	NA	regulatory_region_variant	FALSE	rs12208357	LPA	0.030251	3.883e-17	-0.3309	0.0393	0.209407	-0.263905	0.210249	0.00300141	2832	8.18449e-17	-0.333287	0.0400174	0.0422341	6440	0	NA	NA	0	0.105	1	0.7458
6:160701519:A:G	["rs77986148"]	RP1-276N6.2	downstream_gene_variant	FALSE	rs12208357	LPA	0.0104255	4.002e-17	0.66	0.0785	NA	NA	NA	0	0	4.00156e-17	0.660032	0.0784552	0.0104255	6440	0	NA	NA	0	0	0	1
6:160273528:C:T	["rs10945639"]	NA	intergenic_variant	FALSE	rs12208357	LPA	0.0778398	4.004e-17	0.2064	0.0245	0.516106	0.0304131	0.0468355	0.0632062	2832	2.6067e-21	0.273025	0.028808	0.084275	6440	0	NA	NA	94.9	19.468	1	1.023e-05
6:161136485:G:A	["rs1465620"]	PLG	intron_variant	FALSE	rs12208357	LPA	0.403925	4.022e-17	-0.1113	0.0132	0.737174	0.00778061	0.0231843	0.423023	2832	1.11034e-25	-0.168739	0.0161068	0.395526	6440	0	NA	NA	97.4	39.098	1	4.03e-10
6:161316375:G:C	["rs62436888"]	RP11-235G24.1	intron_variant	FALSE	rs12208357	LPA	0.251996	4.187e-17	-0.1276	0.0152	0.628243	0.0117865	0.0243423	0.338983	2832	8.2378e-29	-0.216098	0.0194027	0.213743	6440	0	NA	NA	98.1	53.592	1	2.468e-13
6:160654047:CG:C	["rs36093830","rs112334113"]	SLC22A2	intron_variant	TRUE	rs12208357	LPA	0.249499	4.353e-17	-0.1305	0.0155	4.04311e-08	-0.124279	0.0226416	0.45596	2827	1.84715e-10	-0.135937	0.0213284	0.158868	6440	0	NA	NA	0	0.14	1	0.7078
19:45416831:T:G	null	APOC1	upstream_gene_variant	FALSE	rs7412	APOE	0.141606	4.514e-17	-0.1616	0.0192	1.20962e-10	-0.158048	0.0245488	0.305438	2832	6.72472e-08	-0.167188	0.0309701	0.0695607	6440	0	NA	E	0	0.053	1	0.8171
6:160660267:G:C	["rs114370858"]	SLC22A2	intron_variant	FALSE	rs12208357	LPA	0.039548	4.685e-17	0.4916	0.0586	4.68437e-17	0.491643	0.0585683	0.039548	2832	NA	NA	NA	0	0	0	NA	NA	0	0	0	1
6:160659723:C:T	["rs315984"]	SLC22A2	intron_variant	FALSE	rs12208357	LPA	0.246941	4.864e-17	-0.1316	0.0157	4.65638e-08	-0.126498	0.0231513	0.44721	2832	1.84311e-10	-0.135933	0.0213267	0.158873	6440	0	NA	NA	0	0.09	1	0.7644
6:161321103:A:C	["rs1937468"]	RP11-235G24.1	intron_variant	FALSE	rs12208357	LPA	0.273001	4.923e-17	-0.1221	0.0146	0.745407	0.00805034	0.024793	0.301907	2832	3.05455e-26	-0.190549	0.0179802	0.260289	6440	0	NA	NA	97.6	42.05	1	8.899e-11
6:160681831:C:T	["rs13208960"]	SLC22A2	upstream_gene_variant	FALSE	rs12208357	LPA	0.0286017	5.124e-17	0.5633	0.0672	5.12399e-17	0.563251	0.0671831	0.0286017	2832	NA	NA	NA	0	0	0	NA	NA	0	0	0	1
6:161319046:T:A	["rs62436893"]	RP11-235G24.1	intron_variant	FALSE	rs12208357	LPA	0.252001	5.165e-17	-0.1271	0.0152	0.614179	0.0122698	0.0243392	0.338983	2832	1.00096e-28	-0.215653	0.019393	0.213751	6440	0	NA	NA	98.1	53.639	1	2.409e-13
6:161317615:G:A	["rs57154076"]	RP11-235G24.1	intron_variant	FALSE	rs12208357	LPA	0.252078	5.414e-17	-0.1271	0.0152	0.598853	0.0128077	0.0243468	0.33916	2832	9.04128e-29	-0.215833	0.0193934	0.213784	6440	0	NA	NA	98.1	53.956	1	2.05e-13
6:160625978:T:G	["rs2619268"]	SLC22A2	intron_variant	FALSE	rs12208357	LPA	0.242643	5.46e-17	-0.1333	0.0159	1.09064e-09	-0.142393	0.0233601	0.42779	2832	7.9465e-09	-0.125473	0.0217473	0.161224	6440	0	NA	NA	0	0.281	1	0.596
6:161714870:G:A	["rs146119742"]	NA	intergenic_variant	FALSE	rs186696265	LPA	0.0297946	5.573e-17	-0.3382	0.0404	0.108548	0.293834	0.183102	0.00388418	2832	3.61165e-19	-0.370509	0.0414057	0.0411887	6440	0	NA	NA	92	12.524	1	0.0004018
6:160517129:C:T	["rs182060649"]	RP11-288H12.3	non_coding_transcript_exon_variant	FALSE	rs12208357	LPA	0.00671678	5.617e-17	0.6781	0.081	0.356038	0.318771	0.345386	0.00105932	2832	4.83968e-17	0.69906	0.0833153	0.00920466	6440	0	NA	NA	12.7	1.146	1	0.2845
6:161317305:A:T	["rs1937473"]	RP11-235G24.1	intron_variant	FALSE	rs12208357	LPA	0.252055	5.701e-17	-0.127	0.0152	0.598853	0.0128077	0.0243468	0.33916	2832	9.85433e-29	-0.21569	0.0193939	0.21375	6440	0	NA	NA	98.1	53.888	1	2.123e-13
6:161319340:AAG:A	["rs112639891"]	RP11-235G24.1	intron_variant	TRUE	rs12208357	LPA	0.252055	5.738e-17	-0.127	0.0152	0.598853	0.0128077	0.0243468	0.33916	2832	9.98786e-29	-0.215657	0.019393	0.213751	6440	0	NA	NA	98.1	53.874	1	2.138e-13
6:161319251:C:T	["rs73017775"]	RP11-235G24.1	intron_variant	FALSE	rs12208357	LPA	0.252055	5.74e-17	-0.127	0.0152	0.598853	0.0128077	0.0243468	0.33916	2832	9.9945e-29	-0.215656	0.019393	0.213751	6440	0	NA	NA	98.1	53.874	1	2.138e-13
6:161319183:C:T	["rs73017769"]	RP11-235G24.1	intron_variant	FALSE	rs12208357	LPA	0.252055	5.744e-17	-0.127	0.0152	0.598853	0.0128077	0.0243468	0.33916	2832	1.00041e-28	-0.215654	0.019393	0.213751	6440	0	NA	NA	98.1	53.873	1	2.139e-13
6:161317961:C:T	["rs1937471"]	RP11-235G24.1	intron_variant	FALSE	rs12208357	LPA	0.252055	5.766e-17	-0.127	0.0152	0.598853	0.0128077	0.0243468	0.33916	2832	1.00777e-28	-0.21564	0.0193928	0.213751	6440	0	NA	NA	98.1	53.866	1	2.146e-13
6:161318009:T:G	["rs1937470"]	RP11-235G24.1	intron_variant	FALSE	rs12208357	LPA	0.252055	5.772e-17	-0.127	0.0152	0.598853	0.0128077	0.0243468	0.33916	2832	1.00879e-28	-0.215637	0.0193928	0.213751	6440	0	NA	NA	98.1	53.865	1	2.147e-13
6:160760078:A:G	["rs316174"]	NA	intergenic_variant	FALSE	rs12208357	LPA	0.44738	6.06e-17	-0.1108	0.0133	0.00502758	0.0673402	0.024005	0.407839	2832	1.37548e-32	-0.188896	0.0158903	0.464768	6440	0	NA	NA	98.7	79.225	1	5.543e-19
6:161177397:T:G	["rs115425841"]	PLG	downstream_gene_variant	FALSE	rs12208357	LPA	0.028072	6.13e-17	0.5727	0.0685	6.13083e-17	0.572688	0.0684813	0.028072	2832	NA	NA	NA	0	0	0	NA	NA	0	0	0	1
6:161197303:C:T	["rs80135689"]	NA	intergenic_variant	FALSE	rs12208357	LPA	0.028072	6.13e-17	0.5727	0.0685	6.13083e-17	0.572688	0.0684813	0.028072	2832	NA	NA	NA	0	0	0	NA	NA	0	0	0	1
6:161121958:G:A	["rs4252050"]	PLG	upstream_gene_variant	FALSE	rs12208357	LPA	0.163771	6.229e-17	0.1501	0.018	3.42862e-05	0.158145	0.038172	0.100282	2832	3.70165e-13	0.14784	0.0203466	0.191691	6440	0	NA	NA	0	0.057	1	0.8117
6:161318736:C:A	["rs62436891"]	RP11-235G24.1	intron_variant	FALSE	rs12208357	LPA	0.251997	6.267e-17	-0.1268	0.0152	0.586972	0.0132236	0.0243426	0.338983	2832	9.83946e-29	-0.215688	0.0193935	0.213745	6440	0	NA	NA	98.2	54.095	1	1.91e-13
6:161316970:C:T	["rs6923460"]	RP11-235G24.1	intron_variant	FALSE	rs12208357	LPA	0.251999	6.472e-17	-0.1268	0.0152	0.57878	0.0135141	0.0243424	0.338983	2832	9.24816e-29	-0.215837	0.0193972	0.213747	6440	0	NA	NA	98.2	54.296	1	1.725e-13
6:161315757:C:A	["rs73017757"]	RP11-235G24.1	intron_variant	FALSE	rs12208357	LPA	0.251944	6.545e-17	-0.1268	0.0152	0.632549	0.0116307	0.0243247	0.339513	2832	1.7319e-28	-0.214921	0.0194128	0.213436	6440	0	NA	NA	98.1	52.992	1	3.348e-13
6:160676316:TC:T	["rs3842083"]	SLC22A2	intron_variant	TRUE	rs12208357	LPA	0.244888	6.657e-17	-0.1307	0.0156	7.58216e-08	-0.12441	0.0231382	0.437853	2832	1.52536e-10	-0.135908	0.0212263	0.160031	6440	0	NA	NA	0	0.134	1	0.7142
6:161315795:G:A	["rs62436886"]	RP11-235G24.1	intron_variant	FALSE	rs12208357	LPA	0.251928	6.683e-17	-0.1267	0.0152	0.632549	0.0116307	0.0243247	0.339513	2832	1.79717e-28	-0.214852	0.0194123	0.213412	6440	0	NA	NA	98.1	52.961	1	3.402e-13
6:160740836:A:C	["rs3125050"]	NA	intergenic_variant	FALSE	rs12208357	LPA	0.117327	6.866e-17	0.203	0.0243	NA	NA	NA	0	0	6.86442e-17	0.203046	0.0243189	0.117327	6440	0	NA	NA	0	0	0	1
6:160465421:G:T	["rs3798182"]	IGF2R	intron_variant	FALSE	rs12208357	LPA	0.411701	7.056e-17	0.1138	0.0136	0.683364	0.0105263	0.0258075	0.272069	2832	1.00078e-21	0.153835	0.0160632	0.473104	6440	0	NA	NA	95.5	22.225	1	2.425e-06
6:161316919:A:G	["rs6902594"]	RP11-235G24.1	intron_variant	FALSE	rs12208357	LPA	0.25201	7.078e-17	-0.1266	0.0152	0.567571	0.0139133	0.0243396	0.338983	2832	9.2254e-29	-0.215846	0.0193976	0.213763	6440	0	NA	NA	98.2	54.496	1	1.558e-13
6:160660121:T:C	["rs115336436"]	SLC22A2	intron_variant	FALSE	rs12208357	LPA	0.0393715	7.227e-17	0.4897	0.0587	7.22718e-17	0.489685	0.0586923	0.0393715	2832	NA	NA	NA	0	0	0	NA	NA	0	0	0	1
6:161459067:C:T	["rs3798907"]	MAP3K4	intron_variant	FALSE	rs12208357	LPA	0.0442862	7.232e-17	0.2635	0.0316	2.32772e-05	0.249017	0.058857	0.0399011	2832	6.16868e-13	0.269285	0.0374178	0.0462146	6440	0	NA	NA	0	0.084	1	0.7714
6:161122084:T:C	["rs4110432"]	PLG	upstream_gene_variant	FALSE	rs12208357	LPA	0.163411	7.33e-17	0.1497	0.018	3.16636e-05	0.158919	0.0381911	0.100106	2832	4.66508e-13	0.147138	0.0203378	0.19125	6440	0	NA	NA	0	0.074	1	0.7854
6:161115551:T:C	["rs62439774"]	RP1-81D8.3	upstream_gene_variant	FALSE	rs12208357	LPA	0.115132	7.427e-17	0.1689	0.0203	2.06016e-26	0.348706	0.0327902	0.133298	2832	0.0243489	0.0579984	0.025759	0.107144	6440	0	NA	NA	97.9	48.605	1	3.13e-12
6:160655014:C:T	["rs315982"]	SLC22A2	intron_variant	FALSE	rs12208357	LPA	0.24726	8.124e-17	-0.1304	0.0157	7.6217e-08	-0.124016	0.023069	0.44827	2832	1.84585e-10	-0.135936	0.0213279	0.158865	6440	0	NA	NA	0	0.144	1	0.7044
6:160740822:C:CAAAACAAAACA	["rs145147456"]	NA	intergenic_variant	TRUE	rs12208357	LPA	0.117405	8.27e-17	0.2025	0.0243	NA	NA	NA	0	0	8.27053e-17	0.202471	0.0243141	0.117405	6440	0	NA	NA	0	0	0	1
6:161345147:C:T	["rs6911446"]	RP11-235G24.3	upstream_gene_variant	FALSE	rs12208357	LPA	0.450366	8.53e-17	-0.1092	0.0131	0.000788966	-0.079327	0.0236329	0.366879	2832	8.05314e-15	-0.122467	0.0157682	0.487079	6440	0	NA	NA	56.6	2.306	1	0.1289
6:161316063:G:A	["rs60897688"]	RP11-235G24.1	intron_variant	FALSE	rs12208357	LPA	0.251821	8.605e-17	-0.1263	0.0152	0.598853	0.0128077	0.0243468	0.33916	2832	1.89378e-28	-0.214734	0.0194099	0.213413	6440	0	NA	NA	98.1	53.403	1	2.716e-13
6:161234815:C:T	["rs186525908"]	NA	intergenic_variant	FALSE	rs12208357	LPA	0.0116232	8.666e-17	-0.5196	0.0624	0.112654	-0.504972	0.318318	0.00123588	2832	3.1016e-16	-0.520219	0.0636797	0.0161911	6440	0	NA	NA	0	0.002	1	0.9625
6:161316478:G:A	["rs6917099"]	RP11-235G24.1	intron_variant	FALSE	rs12208357	LPA	0.251823	8.968e-17	-0.1262	0.0152	0.598853	0.0128077	0.0243468	0.33916	2832	2.05214e-28	-0.214553	0.0194061	0.213416	6440	0	NA	NA	98.1	53.327	1	2.825e-13
6:161485508:C:A	["rs12174748"]	MAP3K4	intron_variant	FALSE	rs12208357	LPA	0.0443892	9.511e-17	0.2619	0.0315	0.000175664	0.214612	0.0572045	0.0420198	2832	7.34768e-14	0.282448	0.0377528	0.0454311	6440	0	NA	NA	0	0.98	1	0.3223
6:160749527:A:C	["rs191149"]	NA	regulatory_region_variant	FALSE	rs12208357	LPA	0.215181	9.712e-17	-0.1331	0.016	0.000566318	0.110691	0.0321098	0.1506	2832	5.66399e-31	-0.214001	0.0184918	0.243581	6440	0	NA	NA	98.7	76.785	1	1.906e-18
6:161153183:C:A	["rs4252191"]	PLG	intron_variant	FALSE	rs12208357	LPA	0.00697331	1.022e-16	0.6699	0.0807	0.0794235	-0.526011	0.299885	0.00141243	2832	8.22752e-20	0.763219	0.0837769	0.00941871	6440	0	NA	NA	94.2	17.144	1	3.465e-05
6:160986493:C:T	["rs559822360"]	LPA	intron_variant	FALSE	rs12208357	LPA	0.0158898	1.078e-16	-0.7438	0.0897	1.0783e-16	-0.74375	0.0896535	0.0158898	2832	NA	NA	NA	0	0	0	NA	NA	0	0	0	1
6:161001138:T:C	["rs143073837"]	LPA	intron_variant	FALSE	rs12208357	LPA	0.0160664	1.133e-16	-0.7393	0.0892	1.13267e-16	-0.73926	0.0891751	0.0160664	2832	NA	NA	NA	0	0	0	NA	NA	0	0	0	1
6:160782934:G:C	["rs9364552"]	SLC22A3	intron_variant	FALSE	rs12208357	LPA	0.459005	1.184e-16	0.1098	0.0132	0.114118	0.0383156	0.0242511	0.38012	2832	7.94341e-19	0.140165	0.0158185	0.493695	6440	0	NA	NA	91.9	12.374	1	0.0004354
6:160239461:G:A	["rs41267791"]	PNLDC1	intron_variant	FALSE	rs12208357	LPA	0.217483	1.2e-16	-0.1304	0.0157	0.173012	-0.038743	0.0284334	0.201448	2832	1.55205e-19	-0.170924	0.0189054	0.224535	6440	0	NA	NA	93.3	14.986	1	0.0001083
6:160692107:C:T	["rs643960"]	RP1-276N6.2	upstream_gene_variant	FALSE	rs12208357	LPA	0.28828	1.302e-16	-0.1195	0.0144	0.464433	-0.0174364	0.0238343	0.364407	2832	7.27506e-23	-0.178777	0.018161	0.254803	6440	0	NA	NA	96.6	28.991	1	7.272e-08
6:161344717:G:A	["rs1962358"]	RP11-235G24.3	upstream_gene_variant	FALSE	rs12208357	LPA	0.450497	1.371e-16	-0.1084	0.0131	0.001133	-0.076942	0.0236364	0.367232	2832	8.0782e-15	-0.122455	0.0157674	0.487113	6440	0	NA	NA	61	2.566	1	0.1092
6:160732046:GTTTTGTGACAGAGTCTTGCT:G	["rs140675467"]	NA	intergenic_variant	TRUE	rs12208357	LPA	0.11732	1.384e-16	0.2012	0.0243	NA	NA	NA	0	0	1.38389e-16	0.201164	0.024336	0.11732	6440	0	NA	NA	0	0	0	1
6:160673884:T:C	["rs316012"]	SLC22A2	intron_variant	FALSE	rs12208357	LPA	0.245171	1.469e-16	-0.1291	0.0156	1.64433e-07	-0.120996	0.0231101	0.438559	2832	1.50249e-10	-0.135921	0.0212207	0.160129	6440	0	NA	NA	0	0.226	1	0.6343
6:161100512:C:T	["rs62439764"]	RP1-81D8.4	upstream_gene_variant	FALSE	rs12208357	LPA	0.385296	1.494e-16	0.1103	0.0134	5.17051e-08	0.129807	0.0238382	0.353814	2832	3.27469e-10	0.101354	0.0161258	0.39914	6440	0	NA	P	0	0.977	1	0.3228
6:160639492:C:G	["rs3798160"]	SLC22A2	intron_variant	FALSE	rs12208357	LPA	0.264832	1.65e-16	0.1264	0.0153	1.92652e-07	0.118594	0.0227791	0.479866	2831	1.45298e-10	0.132862	0.0207265	0.170304	6440	0	NA	NA	0	0.215	1	0.6432
6:160657683:AC:A	["rs200283593","rs35402608"]	SLC22A2	intron_variant	TRUE	rs12208357	LPA	0.247497	1.652e-16	-0.1292	0.0157	1.6434e-07	-0.120819	0.0230758	0.448976	2832	1.67917e-10	-0.13628	0.0213332	0.158897	6440	0	NA	NA	0	0.242	1	0.6227
6:161450842:CT:C	["rs34175194"]	MAP3K4	intron_variant	TRUE	rs12208357	LPA	0.0445344	1.726e-16	0.2598	0.0315	8.96055e-05	0.228646	0.0583706	0.0406073	2832	3.41724e-13	0.272662	0.0374699	0.0462613	6440	0	NA	E	0	0.403	1	0.5257
6:160693107:T:C	["rs3119311"]	RP1-276N6.2	upstream_gene_variant	FALSE	rs12208357	LPA	0.133347	1.751e-16	0.1566	0.019	5.45111e-05	0.11895	0.0294766	0.186088	2832	1.65637e-13	0.183435	0.0248761	0.110154	6440	0	NA	NA	64.2	2.795	1	0.09455
6:160659943:T:C	["rs315985"]	SLC22A2	intron_variant	FALSE	rs12208357	LPA	0.247482	1.763e-16	-0.129	0.0157	1.6118e-07	-0.120926	0.0230806	0.448976	2832	1.84023e-10	-0.135939	0.0213267	0.158874	6440	0	NA	NA	0	0.228	1	0.6328
6:161365436:A:T	["rs1247348"]	RP3-428L16.1	intron_variant	FALSE	rs12208357	LPA	0.24028	1.782e-16	0.1275	0.0155	0.15952	-0.0430545	0.030607	0.170551	2832	3.35979e-25	0.186061	0.0179405	0.270943	6440	0	NA	NA	97.6	41.707	1	1.061e-10
6:161137523:T:A	["rs4252108"]	PLG	intron_variant	FALSE	rs12208357	LPA	0.363563	1.811e-16	-0.1119	0.0136	0.875047	0.00395701	0.0251637	0.299082	2832	4.91474e-23	-0.159541	0.0161423	0.391919	6440	0	NA	NA	96.7	29.908	1	4.53e-08
6:160657703:A:G	["rs657051"]	SLC22A2	intron_variant	FALSE	rs12208357	LPA	0.247477	1.814e-16	-0.129	0.0157	1.6434e-07	-0.120819	0.0230758	0.448976	2832	1.85548e-10	-0.135914	0.0213271	0.158868	6440	0	NA	NA	0	0.231	1	0.6309
6:160658704:G:A	["rs532482"]	SLC22A2	intron_variant	FALSE	rs12208357	LPA	0.247479	1.815e-16	-0.129	0.0157	1.6434e-07	-0.120819	0.0230758	0.448976	2832	1.85679e-10	-0.135908	0.0213265	0.15887	6440	0	NA	NA	0	0.231	1	0.6311
6:160766004:G:A	["rs537937"]	SLC22A3	upstream_gene_variant	FALSE	rs12208357	LPA	0.467309	1.831e-16	-0.1082	0.0131	0.00345066	0.0683716	0.0233793	0.474223	2832	7.34505e-33	-0.189644	0.0158835	0.464268	6440	0	NA	NA	98.8	83.332	1	6.937e-20
6:160806977:G:GA	["rs143952752"]	SLC22A3	intron_variant	TRUE	rs12208357	LPA	0.0808616	1.843e-16	-0.3533	0.0429	1.84323e-16	-0.353305	0.0429192	0.0808616	2832	NA	NA	NA	0	0	0	NA	NA	0	0	0	1
6:160667049:G:A	["rs791579"]	SLC22A2	intron_variant	FALSE	rs12208357	LPA	0.247248	1.849e-16	-0.129	0.0157	2.29851e-07	-0.119525	0.0231037	0.447917	2832	1.30253e-10	-0.137068	0.0213274	0.159003	6440	0	NA	NA	0	0.311	1	0.5769
6:161100338:C:T	["rs60553356"]	RP1-81D8.4	upstream_gene_variant	FALSE	rs12208357	LPA	0.384754	1.951e-16	0.1104	0.0134	6.49341e-08	0.130995	0.0242374	0.352048	2832	3.31435e-10	0.101324	0.0161259	0.399137	6440	0	NA	NA	3.7	1.039	1	0.3081
6:160663651:T:C	["rs315992"]	SLC22A2	intron_variant	FALSE	rs12208357	LPA	0.247379	1.98e-16	-0.1288	0.0157	1.84201e-07	-0.120371	0.0230834	0.448623	2832	1.79496e-10	-0.136024	0.0213273	0.158882	6440	0	NA	NA	0	0.248	1	0.6184
6:161484373:C:G	["rs3798912"]	MAP3K4	intron_variant	FALSE	rs12208357	LPA	0.0441184	2.001e-16	0.2598	0.0316	8.09432e-05	0.231398	0.0587067	0.0399011	2832	4.53857e-13	0.271388	0.0374926	0.0459729	6440	0	NA	NA	0	0.33	1	0.5659
6:160800800:C:T	["rs78050064"]	SLC22A3	intron_variant	FALSE	rs12208357	LPA	0.0810381	2.007e-16	-0.3518	0.0428	2.00656e-16	-0.351786	0.0427876	0.0810381	2832	NA	NA	NA	0	0	0	NA	E	0	0	0	1
6:160803879:A:G	["rs75175556"]	SLC22A3	intron_variant	FALSE	rs12208357	LPA	0.0810381	2.007e-16	-0.3518	0.0428	2.00656e-16	-0.351786	0.0427876	0.0810381	2832	NA	NA	NA	0	0	0	NA	NA	0	0	0	1
6:160804198:C:T	["rs75908401"]	SLC22A3	intron_variant	FALSE	rs12208357	LPA	0.0810381	2.007e-16	-0.3518	0.0428	2.00656e-16	-0.351786	0.0427876	0.0810381	2832	NA	NA	NA	0	0	0	NA	NA	0	0	0	1
6:160804408:C:T	["rs77944283"]	SLC22A3	intron_variant	FALSE	rs12208357	LPA	0.0810381	2.007e-16	-0.3518	0.0428	2.00656e-16	-0.351786	0.0427876	0.0810381	2832	NA	NA	NA	0	0	0	NA	NA	0	0	0	1
6:160806732:G:A	["rs111566795"]	SLC22A3	intron_variant	FALSE	rs12208357	LPA	0.0810381	2.007e-16	-0.3518	0.0428	2.00656e-16	-0.351786	0.0427876	0.0810381	2832	NA	NA	NA	0	0	0	NA	NA	0	0	0	1
6:160807170:T:C	["rs113118315"]	SLC22A3	intron_variant	FALSE	rs12208357	LPA	0.0810381	2.007e-16	-0.3518	0.0428	2.00656e-16	-0.351786	0.0427876	0.0810381	2832	NA	NA	NA	0	0	0	NA	NA	0	0	0	1
6:160807725:A:G	["rs111578450"]	SLC22A3	intron_variant	FALSE	rs12208357	LPA	0.0810381	2.007e-16	-0.3518	0.0428	2.00656e-16	-0.351786	0.0427876	0.0810381	2832	NA	NA	NA	0	0	0	NA	NA	0	0	0	1
6:160813143:A:G	["rs113284831"]	SLC22A3	intron_variant	FALSE	rs12208357	LPA	0.0810381	2.007e-16	-0.3518	0.0428	2.00656e-16	-0.351786	0.0427876	0.0810381	2832	NA	NA	NA	0	0	0	NA	NA	0	0	0	1
6:160813316:C:T	["rs75225513"]	SLC22A3	intron_variant	FALSE	rs12208357	LPA	0.0810381	2.007e-16	-0.3518	0.0428	2.00656e-16	-0.351786	0.0427876	0.0810381	2832	NA	NA	NA	0	0	0	NA	NA	0	0	0	1
6:161441061:T:C	["rs12203648"]	MAP3K4	intron_variant	FALSE	rs12208357	LPA	0.386099	2.021e-16	-0.1107	0.0135	4.14143e-05	-0.0962742	0.0234847	0.444386	2832	7.77061e-13	-0.117766	0.016436	0.360467	6440	0	NA	NA	0	0.562	1	0.4534
6:161363919:T:C	["rs1247351"]	RP3-428L16.1	intron_variant	FALSE	rs12208357	LPA	0.24006	2.077e-16	0.1266	0.0154	0.148451	-0.0442224	0.0306032	0.170727	2832	4.027e-25	0.18468	0.0178371	0.27055	6440	0	NA	NA	97.6	41.759	1	1.032e-10
6:162141119:T:C	["rs114405566"]	PARK2	intron_variant	FALSE	NA	NA	0.065558	2.1e-16	0.2233	0.0272	0.960278	-0.00436866	0.0877161	0.0167726	2832	4.82144e-18	0.24743	0.0285797	0.0870114	6440	0	NA	NA	86.6	7.45	1	0.006345
6:160664183:G:A	["rs315993"]	SLC22A2	intron_variant	FALSE	rs12208357	LPA	0.247434	2.269e-16	-0.1286	0.0157	2.10511e-07	-0.11983	0.0230895	0.448799	2832	1.78809e-10	-0.136038	0.0213275	0.158884	6440	0	NA	NA	0	0.266	1	0.6061
6:160660694:T:C	["rs315988"]	SLC22A2	intron_variant	FALSE	rs12208357	LPA	0.247428	2.319e-16	-0.1285	0.0157	2.10511e-07	-0.11983	0.0230895	0.448799	2832	1.83057e-10	-0.135957	0.0213268	0.158875	6440	0	NA	NA	0	0.263	1	0.6079
6:160665461:G:A	["rs315995"]	SLC22A2	intron_variant	FALSE	rs12208357	LPA	0.247338	2.338e-16	-0.1285	0.0157	2.25344e-07	-0.119566	0.0230951	0.448446	2832	1.71063e-10	-0.136191	0.0213288	0.1589	6440	0	NA	NA	0	0.28	1	0.5969
6:160659391:G:T	["rs2448295"]	SLC22A2	intron_variant	FALSE	rs12208357	LPA	0.247426	2.34e-16	-0.1285	0.0157	2.10511e-07	-0.11983	0.0230895	0.448799	2832	1.84753e-10	-0.135925	0.0213266	0.158872	6440	0	NA	NA	0	0.262	1	0.6086
6:160782662:A:G	["rs9346816"]	SLC22A3	intron_variant	FALSE	rs12208357	LPA	0.45924	2.352e-16	0.1086	0.0132	0.146962	0.0350868	0.024192	0.380826	2832	8.59487e-19	0.140021	0.0158179	0.493722	6440	0	NA	NA	92.4	13.18	1	0.000283
6:160654622:T:C	["rs143041500"]	SLC22A2	intron_variant	FALSE	rs12208357	LPA	0.0546971	2.388e-16	0.2465	0.0301	0.197819	0.194408	0.150963	0.00636717	2827	5.2014e-16	0.248628	0.0306694	0.0759127	6440	0	NA	NA	0	0.124	1	0.7249
6:160842725:A:G	["rs4708867"]	SLC22A3	intron_variant	FALSE	rs12208357	LPA	0.0993414	2.491e-16	-0.1835	0.0224	7.69468e-06	-0.290926	0.065033	0.032839	2832	1.35033e-12	-0.169021	0.0238425	0.128586	6440	0	NA	NA	67.7	3.097	1	0.07841
6:161364992:C:T	["rs1247349"]	RP3-428L16.1	intron_variant	FALSE	rs12208357	LPA	0.240021	2.633e-16	0.1263	0.0154	0.15952	-0.0430545	0.030607	0.170551	2832	6.87048e-25	0.184018	0.0178616	0.270571	6440	0	NA	NA	97.6	41.058	1	1.478e-10
6:161368829:T:C	["rs642880"]	RP3-428L16.1	intron_variant	FALSE	rs12208357	LPA	0.363354	2.957e-16	0.1118	0.0137	2.30022e-10	0.157312	0.0248133	0.326271	2832	2.02331e-08	0.0919339	0.0163875	0.379662	6440	0	NA	NA	79.3	4.834	1	0.02791
6:160242028:A:G	["rs4708850"]	PNLDC1	downstream_gene_variant	FALSE	rs12208357	LPA	0.211432	2.976e-16	-0.131	0.016	0.0594067	-0.0576544	0.0305831	0.168962	2832	3.22593e-17	-0.158821	0.0188219	0.230108	6440	0	NA	NA	87.4	7.936	1	0.004845
6:160844537:CTTA:C	["rs144417536"]	SLC22A3	intron_variant	TRUE	rs12208357	LPA	0.00407514	3.124e-16	0.8652	0.1059	0.00337855	1.03429	0.352877	0.001059	2832	2.15544e-14	0.848496	0.111045	0.00540149	6440	0	NA	NA	0	0.252	1	0.6155
6:160781732:C:T	["rs117159555"]	SLC22A3	intron_variant	FALSE	rs12208357	LPA	0.0165405	3.244e-16	-0.5091	0.0624	NA	NA	NA	0	0	3.24382e-16	-0.509104	0.0623604	0.0165405	6440	0	NA	NA	0	0	0	1
6:160799606:G:A	["rs7754846"]	SLC22A3	intron_variant	FALSE	rs12208357	LPA	0.0820975	3.289e-16	-0.3476	0.0426	3.28916e-16	-0.347629	0.04259	0.0820975	2832	NA	NA	NA	0	0	0	NA	E	0	0	0	1
6:161371800:G:A	["rs681382"]	RP3-428L16.1	intron_variant	FALSE	rs12208357	LPA	0.346714	3.746e-16	0.1131	0.0139	1.96524e-10	0.167324	0.0262921	0.271363	2832	1.74555e-08	0.0921522	0.0163521	0.37985	6440	0	NA	E	83	5.894	1	0.01519
6:161019207:G:C	["rs142219342"]	LPA	intron_variant	FALSE	rs12208357	LPA	0.0162429	3.759e-16	-0.7223	0.0887	3.75909e-16	-0.722342	0.0886736	0.0162429	2832	NA	NA	NA	0	0	0	NA	NA	0	0	0	1
6:161372852:G:A	["rs809813"]	RP3-428L16.1	intron_variant	FALSE	rs12208357	LPA	0.346833	3.8e-16	0.113	0.0139	1.83985e-10	0.167531	0.0262829	0.27154	2832	1.83027e-08	0.0919764	0.0163446	0.379943	6440	0	NA	NA	83.2	5.959	1	0.01464
6:160758116:G:C	["rs316172"]	NA	regulatory_region_variant	FALSE	rs12208357	LPA	0.333801	4.016e-16	-0.1361	0.0167	NA	NA	NA	0	0	4.01557e-16	-0.136116	0.0167258	0.333801	6440	0	NA	NA	0	0	0	1
6:161371105:C:A	["rs595579"]	RP3-428L16.1	intron_variant	FALSE	rs12208357	LPA	0.346674	4.051e-16	0.113	0.0139	2.3957e-10	0.166717	0.0263229	0.27048	2832	1.65401e-08	0.0923068	0.0163526	0.380181	6440	0	NA	NA	82.7	5.766	1	0.01634
6:161132864:G:C	["rs561954369"]	PLG	intron_variant	FALSE	rs12208357	LPA	0.0180125	4.236e-16	0.4895	0.0602	NA	NA	NA	0	0	4.23589e-16	0.489485	0.0601952	0.0180125	6440	0	NA	NA	0	0	0	1
6:160646365:T:A	["rs316006"]	SLC22A2	intron_variant	FALSE	rs12208357	LPA	0.252119	4.353e-16	-0.1271	0.0156	4.00067e-07	-0.11645	0.0229733	0.464336	2832	1.70761e-10	-0.136282	0.0213422	0.158796	6440	0	NA	NA	0	0.4	1	0.5271
6:160396184:C:T	["rs117345036"]	IGF2R	intron_variant	FALSE	rs12208357	LPA	0.0369993	4.533e-16	-0.3441	0.0424	NA	NA	NA	0	0	4.53251e-16	-0.34413	0.0423628	0.0369993	6440	0	NA	NA	0	0	0	1
6:160395415:G:C	["rs75112052"]	IGF2R	intron_variant	FALSE	rs12208357	LPA	0.0369993	4.542e-16	-0.3442	0.0424	NA	NA	NA	0	0	4.54159e-16	-0.344165	0.0423683	0.0369993	6440	0	NA	E	0	0	0	1
6:161138917:A:G	["rs3823055"]	PLG	intron_variant	FALSE	rs12208357	LPA	0.359562	4.618e-16	-0.1109	0.0137	0.666405	0.0110257	0.0255765	0.286017	2832	5.32585e-23	-0.159402	0.0161415	0.391903	6440	0	NA	NA	96.9	31.754	1	1.75e-08
6:161487377:G:A	["rs3798913"]	MAP3K4	intron_variant	FALSE	rs12208357	LPA	0.044773	4.774e-16	0.2547	0.0314	0.000169737	0.215568	0.0573279	0.0420198	2832	4.49628e-13	0.271443	0.0374936	0.0459837	6440	0	NA	NA	0	0.665	1	0.4147
6:160645832:C:T	["rs316003","COSM4003780"]	SLC22A2	synonymous_variant	FALSE	rs12208357	LPA	0.252063	5.052e-16	-0.1269	0.0156	4.00067e-07	-0.11645	0.0229733	0.464336	2832	2.00266e-10	-0.135841	0.0213548	0.158715	6440	0	NA	NA	0	0.382	1	0.5364
6:161414541:T:G	["rs657616"]	MAP3K4	intron_variant	FALSE	rs12208357	LPA	0.0449013	5.181e-16	-0.2542	0.0314	0.000123427	-0.223412	0.0581921	0.04096	2832	7.60434e-13	-0.266824	0.0372238	0.0466345	6440	0	NA	NA	0	0.395	1	0.5297
6:161124143:G:T	["rs187158158"]	PLG	intron_variant	FALSE	rs12208357	LPA	0.0423878	5.217e-16	-0.2703	0.0334	0.840696	-0.0349164	0.17371	0.00441384	2832	2.02331e-16	-0.279359	0.0339825	0.0590869	6440	0	NA	NA	47.6	1.907	1	0.1673
6:160646280:T:C	["rs316005"]	SLC22A2	intron_variant	FALSE	rs12208357	LPA	0.252167	5.26e-16	-0.1268	0.0156	4.7179e-07	-0.115764	0.0229807	0.464513	2832	1.7328e-10	-0.136249	0.0213444	0.158788	6440	0	NA	NA	0	0.427	1	0.5137
6:161143358:C:T	["rs150331110"]	PLG	intron_variant	FALSE	rs12208357	LPA	0.0180343	5.273e-16	0.4874	0.0601	NA	NA	NA	0	0	5.27285e-16	0.487438	0.0601401	0.0180343	6440	0	NA	NA	0	0	0	1
6:161101846:G:T	["rs371445781"]	RP1-81D8.4	upstream_gene_variant	FALSE	rs12208357	LPA	0.0456227	5.358e-16	0.2589	0.0319	0.904497	-0.0194989	0.162514	0.00564972	2832	1.14765e-16	0.270057	0.0325825	0.0632009	6440	0	NA	NA	67.2	3.052	1	0.08064
6:161124125:C:CT	["rs35289817"]	PLG	intron_variant	TRUE	rs12208357	LPA	0.420687	5.415e-16	0.1304	0.0161	NA	NA	NA	0	0	5.41614e-16	0.130431	0.016099	0.420687	6440	0	NA	NA	0	0	0	1
19:45425178:G:A	["rs190712692"]	APOC1P1	upstream_gene_variant	FALSE	rs7412	APOE	0.0493539	5.477e-16	-0.2404	0.0297	6.21964e-14	-0.291694	0.0388751	0.0911017	2832	0.000240231	-0.168769	0.0459554	0.0309952	6440	0	NA	NA	76	4.171	1	0.04113
6:161123971:C:CACTT	["rs148893249"]	PLG	intron_variant	TRUE	rs12208357	LPA	0.42062	5.501e-16	0.1303	0.0161	NA	NA	NA	0	0	5.50293e-16	0.130315	0.0160885	0.42062	6440	0	NA	NA	0	0	0	1
6:160465291:G:A	["rs688359"]	IGF2R	intron_variant	FALSE	rs12208357	LPA	0.345739	5.871e-16	-0.1111	0.0137	6.66074e-05	-0.0911312	0.0228508	0.453037	2832	1.03673e-12	-0.122426	0.0171813	0.298554	6440	0	NA	NA	16.5	1.198	1	0.2737
6:160651066:T:A	["rs139773203"]	SLC22A2	intron_variant	FALSE	rs12208357	LPA	0.0403254	5.889e-16	0.464	0.0573	5.88878e-16	0.464045	0.057349	0.0403254	2827	NA	NA	NA	0	0	0	NA	NA	0	0	0	1
6:161428853:G:A	["rs628075"]	MAP3K4	intron_variant	FALSE	rs12208357	LPA	0.0449045	5.91e-16	-0.2536	0.0313	0.000123427	-0.223412	0.0581921	0.04096	2832	8.74766e-13	-0.26595	0.0372016	0.0466391	6440	0	NA	NA	0	0.379	1	0.538
6:161250107:G:A	["rs147202720"]	NA	intergenic_variant	FALSE	rs12208357	LPA	0.0181312	5.942e-16	0.486	0.0601	NA	NA	NA	0	0	5.94227e-16	0.485997	0.0600701	0.0181312	6440	0	NA	NA	0	0	0	1
6:160760868:G:A	["rs62440365"]	NA	intergenic_variant	FALSE	rs12208357	LPA	0.0326015	6.078e-16	-0.3046	0.0377	0.00801161	-0.3692	0.139238	0.00670904	2832	1.91959e-14	-0.299545	0.0391261	0.0439878	6440	0	NA	NA	0	0.232	1	0.6301
6:161353574:C:T	["rs1247356"]	RP3-428L16.1	intron_variant	FALSE	rs12208357	LPA	0.230002	6.142e-16	-0.1268	0.0157	0.0536648	0.0618876	0.0320739	0.153072	2832	4.18469e-25	-0.185977	0.0179688	0.263832	6440	0	NA	NA	97.8	45.454	1	1.562e-11
6:161353662:T:C	["rs1247355"]	RP3-428L16.1	intron_variant	FALSE	rs12208357	LPA	0.230003	6.149e-16	-0.1268	0.0157	0.0536648	0.0618876	0.0320739	0.153072	2832	4.19209e-25	-0.185974	0.0179688	0.263833	6440	0	NA	NA	97.8	45.453	1	1.563e-11
6:161410978:C:A	["rs610638"]	MAP3K4	upstream_gene_variant	FALSE	rs12208357	LPA	0.433201	6.159e-16	0.1075	0.0133	0.000174306	0.0885452	0.0235894	0.429732	2832	4.90118e-13	0.116355	0.0160978	0.434726	6440	0	NA	NA	0	0.948	1	0.3302
6:161433034:C:G	["rs686755"]	MAP3K4	intron_variant	FALSE	rs12208357	LPA	0.0449087	6.232e-16	-0.2534	0.0313	0.000123427	-0.223412	0.0581921	0.04096	2832	9.25725e-13	-0.265584	0.0371908	0.0466452	6440	0	NA	E	0	0.373	1	0.5414
6:161433474:G:A	["rs643706"]	MAP3K4	intron_variant	FALSE	rs12208357	LPA	0.0449088	6.239e-16	-0.2533	0.0313	0.000123427	-0.223412	0.0581921	0.04096	2832	9.26797e-13	-0.265576	0.0371905	0.0466453	6440	0	NA	NA	0	0.373	1	0.5415
6:161373730:G:A	["rs659990"]	RP3-428L16.1	intron_variant	FALSE	rs12208357	LPA	0.360958	6.305e-16	0.1107	0.0137	7.67472e-10	0.154322	0.0250869	0.317267	2832	1.70116e-08	0.0921637	0.0163413	0.380171	6440	0	NA	NA	76.8	4.31	1	0.03788
6:160779134:G:A	["rs641990"]	SLC22A3	intron_variant	FALSE	rs12208357	LPA	0.458584	6.408e-16	-0.107	0.0132	0.145289	-0.0352667	0.0242154	0.381003	2832	3.31071e-18	-0.137545	0.0158093	0.492701	6440	0	NA	NA	92	12.508	1	0.0004052
6:160872648:T:C	["rs115069429"]	SLC22A3	3_prime_UTR_variant	FALSE	rs12208357	LPA	0.0439619	6.432e-16	0.449	0.0556	6.43284e-16	0.448977	0.0555607	0.0439619	2832	NA	NA	NA	0	0	0	NA	NA	0	0	0	1
6:161353784:A:G	["rs1247354"]	RP3-428L16.1	intron_variant	FALSE	rs12208357	LPA	0.230012	6.526e-16	-0.1266	0.0157	0.0534048	0.0618786	0.0320343	0.152895	2832	4.32078e-25	-0.18593	0.0179696	0.263925	6440	0	NA	NA	97.8	45.518	1	1.512e-11
6:160242237:G:T	["rs34446243"]	PNLDC1	downstream_gene_variant	FALSE	rs12208357	LPA	0.211219	6.597e-16	-0.1296	0.016	0.085728	-0.0526807	0.0306572	0.168256	2832	3.638e-17	-0.158593	0.0188263	0.230112	6440	0	NA	NA	88.5	8.667	1	0.003241
6:161111700:C:T	["rs186696265"]	NA	intergenic_variant	FALSE	rs12208357	LPA	0.0122818	6.862e-16	0.4832	0.0599	3.20254e-07	0.949938	0.185857	0.00370763	2832	1.13226e-11	0.429192	0.0632224	0.0160523	6440	0	NA	NA	85.8	7.036	1	0.007988
6:161443456:A:G	["rs7756711"]	MAP3K4	intron_variant	FALSE	rs12208357	LPA	0.377445	7.007e-16	-0.1093	0.0135	3.61759e-05	-0.097035	0.0234915	0.444562	2832	3.33476e-12	-0.115488	0.0165864	0.34793	6440	0	NA	NA	0	0.412	1	0.5211
6:161432984:C:T	["rs686392"]	MAP3K4	intron_variant	FALSE	rs12208357	LPA	0.0462052	7.126e-16	-0.2498	0.031	0.000120932	-0.223294	0.0580854	0.041137	2832	1.12561e-12	-0.260387	0.036601	0.0484339	6440	0	NA	E	0	0.292	1	0.589
6:161022495:G:A	["rs80145669"]	LPA	intron_variant	FALSE	rs12208357	LPA	0.039223	7.5e-16	0.278	0.0345	0.914973	-0.0121911	0.114183	0.0105932	2832	2.05157e-17	0.307151	0.0361744	0.051813	6440	0	NA	NA	85.9	7.108	1	0.007672
6:161464969:G:T	["rs3798910"]	MAP3K4	intron_variant	FALSE	rs12208357	LPA	0.0447697	8.181e-16	0.2528	0.0314	0.000216381	0.213765	0.0577886	0.0414901	2832	6.17114e-13	0.26922	0.0374091	0.0462119	6440	0	NA	NA	0	0.649	1	0.4205
6:161426383:A:G	["rs787784"]	MAP3K4	intron_variant	FALSE	rs12208357	LPA	0.0448728	8.789e-16	-0.2522	0.0314	0.000200414	-0.216765	0.0582936	0.040784	2832	7.61539e-13	-0.266685	0.0372055	0.0466709	6440	0	NA	NA	0	0.521	1	0.4704
6:160789129:C:A	["rs79050420"]	SLC22A3	intron_variant	FALSE	rs12208357	LPA	0.00772454	9.178e-16	0.6081	0.0757	0.882271	0.0434293	0.293262	0.00141243	2832	1.23692e-16	0.64842	0.0783163	0.0105003	6440	0	NA	NA	74.8	3.973	1	0.04625
6:161558007:A:G	["rs910727"]	AGPAT4	intron_variant	FALSE	rs1564348	LPA	0.368534	9.687e-16	0.1087	0.0135	4.36687e-05	0.0978752	0.023947	0.36423	2832	4.07771e-12	0.113735	0.0164014	0.370427	6440	0	NA	NA	0	0.299	1	0.5848
6:161557775:C:G	["rs3734463"]	AGPAT4	intron_variant	FALSE	rs1564348	LPA	0.368879	9.779e-16	0.1087	0.0135	4.00837e-05	0.0982185	0.0239149	0.365996	2832	4.51408e-12	0.11358	0.0164131	0.370147	6440	0	NA	NA	0	0.28	1	0.5964
6:160606105:A:G	["rs559290495"]	SLC22A2	intron_variant	FALSE	rs12208357	LPA	0.0247056	9.979e-16	0.34	0.0424	0.425261	0.105752	0.132634	0.00776836	2832	2.36616e-16	0.366563	0.0446924	0.0321538	6440	0	NA	NA	71.2	3.472	1	0.0624
6:161445944:G:C	["rs6913867"]	MAP3K4	intron_variant	FALSE	rs12208357	LPA	0.377886	1.022e-15	-0.1087	0.0135	4.61145e-05	-0.0956354	0.0234717	0.445621	2832	3.75026e-12	-0.115232	0.016589	0.348099	6440	0	NA	NA	0	0.465	1	0.4954
19:45426792:G:A	["rs141622900"]	APOC1P1	upstream_gene_variant	FALSE	rs7412	APOE	0.049218	1.034e-15	-0.239	0.0298	1.51882e-13	-0.288625	0.0390799	0.090604	2831	0.000217888	-0.170147	0.046019	0.0310249	6440	0	NA	NA	74	3.851	1	0.04971
6:160401074:G:A	["rs112647335"]	IGF2R	intron_variant	FALSE	rs12208357	LPA	0.0201124	1.087e-15	0.3771	0.047	0.576299	0.0812289	0.145363	0.00670904	2832	1.21707e-16	0.411723	0.0497165	0.0260065	6440	0	NA	NA	78.4	4.628	1	0.03146
6:160788826:C:A	["rs2504935"]	SLC22A3	intron_variant	FALSE	rs12208357	LPA	0.181953	1.115e-15	0.1349	0.0168	2.32839e-20	0.314475	0.0340117	0.132239	2832	7.58869e-05	0.0766261	0.0193645	0.203815	6440	0	NA	NA	97.3	36.932	1	1.223e-09
6:160773378:G:A	["rs2504919"]	SLC22A3	intron_variant	FALSE	rs12208357	LPA	0.155487	1.155e-15	-0.1475	0.0184	2.15247e-17	-0.542331	0.0639145	0.0349576	2832	6.2033e-09	-0.111727	0.0192262	0.20849	6440	0	NA	NA	97.6	41.623	1	1.107e-10
6:161261360:T:C	["rs11963280"]	NA	intergenic_variant	FALSE	rs12208357	LPA	0.0300141	1.157e-15	0.5255	0.0656	1.15748e-15	0.52555	0.0656208	0.0300141	2832	NA	NA	NA	0	0	0	NA	NA	0	0	0	1
6:160325949:T:C	["rs182255883"]	MAS1	upstream_gene_variant	FALSE	rs12208357	LPA	0.0374356	1.184e-15	-0.3378	0.0422	NA	NA	NA	0	0	1.18399e-15	-0.337836	0.0421973	0.0374356	6440	0	NA	NA	0	0	0	1
6:161257884:A:G	["rs112293717"]	NA	intergenic_variant	FALSE	rs12208357	LPA	0.0337218	1.278e-15	0.4963	0.0621	1.27787e-15	0.496302	0.0620632	0.0337218	2832	NA	NA	NA	0	0	0	NA	NA	0	0	0	1
6:160756736:C:G	["rs12209517"]	NA	intergenic_variant	FALSE	rs12208357	LPA	0.0858413	1.28e-15	0.1886	0.0236	0.0683816	0.137411	0.0753974	0.0254237	2832	5.33349e-15	0.194138	0.0248297	0.11241	6440	0	NA	NA	0	0.511	1	0.4748
6:160744231:C:T	["rs181534226"]	NA	intergenic_variant	FALSE	rs12208357	LPA	0.0218093	1.289e-15	-0.4348	0.0544	NA	NA	NA	0	0	1.28895e-15	-0.434838	0.0543844	0.0218093	6440	0	NA	NA	0	0	0	1
6:161449388:T:TG	["rs142613772"]	MAP3K4	intron_variant	TRUE	rs12208357	LPA	0.0773766	1.297e-15	0.2381	0.0298	NA	NA	NA	0	0	1.29654e-15	0.238102	0.0297817	0.0773766	6440	0	NA	NA	0	0	0	1
19:45402262:T:G	["rs111784051"]	TOMM40	intron_variant	FALSE	rs7412	APOE	0.0518122	1.343e-15	-0.2327	0.0291	1.37583e-13	-0.252424	0.0341177	0.124249	2829	0.00129938	-0.1797	0.0558747	0.0199918	6440	0	NA	NA	19	1.234	1	0.2666
6:161080457:G:T	["rs117857195"]	LPA	intron_variant	FALSE	rs12208357	LPA	0.0138814	1.51e-15	-0.4684	0.0587	0.0109484	-0.514953	0.202391	0.00317797	2832	3.93136e-14	-0.464142	0.0613681	0.0185882	6440	0	NA	NA	0	0.058	1	0.8101
6:160624433:A:C	["rs563109222"]	SLC22A2	intron_variant	FALSE	rs12208357	LPA	0.0217161	1.526e-15	0.6211	0.0779	1.52581e-15	0.621115	0.0778844	0.0217161	2832	NA	NA	NA	0	0	0	NA	NA	0	0	0	1
6:161067892:G:T	["rs6905073"]	LPA	intron_variant	FALSE	rs12208357	LPA	0.392032	1.545e-15	-0.1301	0.0163	NA	NA	NA	0	0	1.54489e-15	-0.130065	0.0163126	0.392032	6440	0	NA	NA	0	0	0	1
6:161409387:T:C	["rs602837"]	MAP3K4	upstream_gene_variant	FALSE	rs12208357	LPA	0.431541	1.68e-15	0.106	0.0133	0.000319951	0.0852049	0.0236773	0.422316	2832	6.84739e-13	0.11563	0.0160989	0.435598	6440	0	NA	NA	11.4	1.129	1	0.288
6:161152021:G:T	["rs4252124"]	PLG	intron_variant	FALSE	rs12208357	LPA	0.0298376	1.747e-15	0.5293	0.0665	1.74651e-15	0.529255	0.066505	0.0298376	2832	NA	NA	NA	0	0	0	NA	NA	0	0	0	1
6:161314975:G:C	["rs143292133"]	RP11-235G24.1	intron_variant	FALSE	rs12208357	LPA	0.0547995	1.834e-15	0.2332	0.0293	1.54431e-12	0.214846	0.0303865	0.167549	2832	1.66167e-05	0.481617	0.111846	0.00521776	6440	0	NA	NA	81.1	5.298	1	0.02135
6:160953642:A:G	["rs41267809"]	LPA	missense_variant	FALSE	rs12208357	LPA	0.015705	1.975e-15	-0.418	0.0526	0.204255	-0.235369	0.1854	0.00388418	2832	2.62004e-15	-0.433964	0.0548781	0.0209032	6440	0	NA	NA	5.2	1.055	1	0.3044
6:161522595:T:A	["rs117347685"]	MAP3K4	intron_variant	FALSE	rs12208357	LPA	0.0141754	2.06e-15	0.4536	0.0571	0.0325296	-0.301721	0.141134	0.00653249	2832	6.11522e-22	0.601637	0.062491	0.0175364	6440	0	NA	NA	97.1	34.254	1	4.838e-09
6:160805599:G:A	["rs145951556"]	SLC22A3	intron_variant	FALSE	rs12208357	LPA	0.0106422	2.182e-15	-0.5153	0.065	0.00379323	-0.670689	0.231682	0.00247175	2832	1.20477e-13	-0.502051	0.067696	0.0142351	6440	0	NA	NA	0	0.488	1	0.4848
6:162025823:C:T	["rs11759021"]	PARK2	intron_variant	FALSE	rs186696265	LPA	0.0670679	2.191e-15	0.2166	0.0273	0.795019	-0.064946	0.249985	0.00211864	2832	1.18144e-15	0.220051	0.0274845	0.0956295	6440	0	NA	NA	22.1	1.284	1	0.2571
6:161556159:A:G	["rs3798225"]	AGPAT4	3_prime_UTR_variant	FALSE	rs1564348	LPA	0.369148	2.307e-15	0.1072	0.0135	5.04336e-05	0.0970597	0.023944	0.366879	2832	8.6244e-12	0.112026	0.0164075	0.370146	6440	0	NA	NA	0	0.266	1	0.6061
6:160631150:G:A	["rs188803312"]	SLC22A2	intron_variant	FALSE	rs12208357	LPA	0.0277287	2.415e-15	0.5469	0.0691	2.41494e-15	0.546876	0.069068	0.0277287	2831	NA	NA	NA	0	0	0	NA	NA	0	0	0	1
6:161267998:T:A	["rs188987585"]	NA	intergenic_variant	FALSE	rs12208357	LPA	0.0334158	2.48e-15	0.4979	0.0629	2.48049e-15	0.497888	0.0629075	0.0334158	2828	NA	NA	NA	0	0	0	NA	NA	0	0	0	1
6:161109053:A:G	["rs9457998"]	NA	intergenic_variant	FALSE	rs12208357	LPA	0.0939767	2.574e-15	-0.1804	0.0228	2.44713e-14	-0.526516	0.0690545	0.0298376	2832	1.11625e-08	-0.13804	0.0241665	0.122182	6440	0	NA	NA	96.5	28.195	1	1.097e-07
6:161483949:C:CT	["rs67569559"]	MAP3K4	intron_variant	TRUE	rs12208357	LPA	0.342987	2.576e-15	-0.1315	0.0166	NA	NA	NA	0	0	2.57662e-15	-0.131463	0.0166201	0.342987	6440	0	NA	NA	0	0	0	1
6:161477664:A:G	["rs9365246"]	MAP3K4	intron_variant	FALSE	rs12208357	LPA	0.202801	2.601e-15	0.1362	0.0172	0.000534639	0.0821882	0.0237348	0.413489	2832	4.45948e-15	0.196204	0.0250219	0.11015	6440	0	NA	NA	90.9	10.929	1	0.0009466
6:161488083:T:G	["rs9295138"]	MAP3K4	intron_variant	FALSE	rs12208357	LPA	0.204849	2.695e-15	0.1363	0.0172	0.000688019	0.0804638	0.0237055	0.421434	2832	2.39709e-15	0.198846	0.0251104	0.109605	6440	0	NA	NA	91.5	11.752	1	0.0006077
6:161122526:G:A	["rs4252055"]	PLG	upstream_gene_variant	FALSE	rs12208357	LPA	0.105524	2.727e-15	0.1682	0.0213	2.3045e-26	0.397611	0.0374257	0.102401	2832	0.023705	0.0585349	0.0258789	0.106898	6440	0	NA	NA	98.2	55.532	1	9.197e-14
6:161486697:A:G	["rs9456620"]	MAP3K4	intron_variant	FALSE	rs12208357	LPA	0.204921	2.793e-15	0.1362	0.0172	0.000683406	0.0805026	0.0237041	0.42161	2832	2.57398e-15	0.198578	0.0251047	0.109632	6440	0	NA	NA	91.4	11.695	1	0.0006267
6:161430468:G:T	["rs644110"]	MAP3K4	intron_variant	FALSE	rs12208357	LPA	0.0904013	2.837e-15	-0.1783	0.0226	7.56751e-05	-0.122439	0.0309369	0.158722	2832	2.34623e-13	-0.241976	0.0330233	0.0603572	6440	0	NA	NA	85.7	6.978	1	0.00825
6:160842707:G:A	["rs12527649"]	SLC22A3	intron_variant	FALSE	rs12208357	LPA	0.0213871	2.856e-15	0.3566	0.0452	0.700253	0.0483368	0.125557	0.00847458	2832	9.17351e-17	0.402421	0.0483969	0.0270654	6440	0	NA	NA	85.6	6.924	1	0.008504
6:161444436:A:G	["rs9347478"]	MAP3K4	intron_variant	FALSE	rs12208357	LPA	0.380417	2.896e-15	-0.1068	0.0135	0.000127989	-0.0895724	0.0233853	0.454273	2832	3.33349e-12	-0.115489	0.0165864	0.347938	6440	0	NA	NA	0	0.817	1	0.366
6:160860096:A:T	["rs73024308"]	SLC22A3	intron_variant	FALSE	rs12208357	LPA	0.0214385	2.946e-15	0.3562	0.0451	0.700253	0.0483368	0.125557	0.00847458	2832	9.5713e-17	0.401818	0.0483536	0.0271394	6440	0	NA	NA	85.5	6.902	1	0.008609
6:161712604:C:T	["rs12205034"]	NA	intergenic_variant	FALSE	rs186696265	LPA	0.0362274	3.054e-15	-0.29	0.0368	0.41226	0.103792	0.126587	0.00847458	2832	2.01616e-17	-0.32629	0.0384193	0.0484317	6440	0	NA	NA	90.5	10.57	1	0.00115
6:161032267:C:T	["rs117949336"]	LPA	intron_variant	FALSE	rs12208357	LPA	0.0092653	3.083e-15	-0.5478	0.0695	0.00118678	-0.816328	0.251795	0.00194209	2832	3.45191e-13	-0.525719	0.0722591	0.0124857	6440	0	NA	NA	18.7	1.231	1	0.2673
6:161107256:CG:C	["rs564396324","rs55637941"]	NA	intergenic_variant	TRUE	rs12208357	LPA	0.382454	3.111e-15	0.1057	0.0134	1.40221e-06	0.116721	0.0241925	0.344103	2832	3.79688e-10	0.100866	0.0161072	0.399319	6440	0	NA	NA	0	0.298	1	0.5854
6:161157303:A:AC	["rs571159689"]	PLG	intron_variant	TRUE	rs12208357	LPA	0.0289548	3.155e-15	0.5321	0.0675	3.15547e-15	0.532117	0.0674881	0.0289548	2832	NA	NA	NA	0	0	0	NA	NA	0	0	0	1
6:160368234:T:C	["rs111918389"]	NA	intergenic_variant	FALSE	rs12208357	LPA	0.0206278	3.191e-15	0.3673	0.0466	0.606022	0.0738985	0.143281	0.00688559	2832	3.37998e-16	0.402018	0.0492733	0.0266709	6440	0	NA	NA	78.7	4.69	1	0.03034
6:161255848:C:G	["rs139504812"]	NA	intergenic_variant	FALSE	rs12208357	LPA	0.0134181	3.228e-15	0.7852	0.0996	3.22838e-15	0.785221	0.0996253	0.0134181	2832	NA	NA	NA	0	0	0	NA	NA	0	0	0	1
6:160583486:CCTGT:C	["rs554463864"]	SLC22A1	downstream_gene_variant	TRUE	rs12208357	LPA	0.00447818	3.351e-15	0.938	0.1191	NA	NA	NA	0	0	3.35122e-15	0.937986	0.119078	0.00447818	6440	0	NA	NA	0	0	0	1
6:161116465:C:T	["rs9458003"]	RP1-81D8.3	upstream_gene_variant	FALSE	rs12208357	LPA	0.0935301	3.367e-15	-0.1801	0.0229	1.95398e-13	-0.507546	0.069036	0.0298376	2832	8.04853e-09	-0.139723	0.0242261	0.121539	6440	0	NA	NA	96	25.275	1	4.971e-07
6:161117450:G:A	["rs9458004"]	RP1-81D8.3	upstream_gene_variant	FALSE	rs12208357	LPA	0.0935371	3.495e-15	-0.18	0.0229	1.95398e-13	-0.507546	0.069036	0.0298376	2832	8.30686e-09	-0.139629	0.0242323	0.121549	6440	0	NA	NA	96	25.286	1	4.942e-07
6:160774459:C:T	["rs487060"]	SLC22A3	intron_variant	FALSE	rs12208357	LPA	0.475286	3.562e-15	-0.1033	0.0131	0.109838	-0.0376919	0.0235733	0.420198	2832	4.33089e-17	-0.132893	0.0158139	0.499511	6440	0	NA	NA	91.1	11.248	1	0.0007972
6:161119487:G:A	["rs9346834"]	RP1-81D8.3	non_coding_transcript_exon_variant	FALSE	rs12208357	LPA	0.10574	3.635e-15	0.1669	0.0212	2.3045e-26	0.397611	0.0374257	0.102401	2832	0.0252356	0.0576457	0.0257602	0.107208	6440	0	NA	NA	98.2	55.989	1	7.288e-14
6:161096758:T:C	["rs1590183"]	RP1-81D8.4	intron_variant	FALSE	rs12208357	LPA	0.402292	3.701e-15	0.1042	0.0133	3.19569e-05	0.0966641	0.0232418	0.415784	2832	2.28224e-11	0.1079	0.0161364	0.396359	6440	0	NA	NA	0	0.158	1	0.6913
6:161010150:C:T	["rs41272078"]	LPA	intron_variant	FALSE	rs12208357	LPA	0.0249245	3.732e-15	0.333	0.0423	0.159047	0.192113	0.136417	0.00653249	2832	5.61245e-15	0.347987	0.0445431	0.0330124	6440	0	NA	NA	15.2	1.18	1	0.2774
6:160762897:A:T	["rs528103986"]	NA	intergenic_variant	FALSE	rs12208357	LPA	0.00431779	3.887e-15	0.9615	0.1224	NA	NA	NA	0	0	3.88702e-15	0.961505	0.122352	0.00431779	6440	0	NA	NA	0	0	0	1
6:160973905:C:G	["rs62441901"]	LPA	intron_variant	FALSE	rs12208357	LPA	0.0201271	3.918e-15	-0.6391	0.0813	3.91804e-15	-0.639085	0.0813341	0.0201271	2832	NA	NA	NA	0	0	0	NA	NA	0	0	0	1
6:160918573:C:A	["rs75926289"]	LPAL2	intron_variant	FALSE	rs12208357	LPA	0.0340749	3.974e-15	-0.5057	0.0644	3.97331e-15	-0.505669	0.0643692	0.0340749	2832	NA	NA	NA	0	0	0	NA	NA	0	0	0	1
6:160631122:G:A	null	SLC22A2	intron_variant	FALSE	rs12208357	LPA	0.0074392	4.102e-15	0.7309	0.0931	NA	NA	NA	0	0	4.10215e-15	0.730873	0.0930839	0.0074392	6440	0	NA	NA	0	0	0	1
6:161267300:G:T	["rs77554096"]	NA	intergenic_variant	FALSE	rs12208357	LPA	0.0331921	4.149e-15	0.4905	0.0625	4.14905e-15	0.490518	0.0624837	0.0331921	2832	NA	NA	NA	0	0	0	NA	NA	0	0	0	1
6:161273331:G:T	["rs112926908"]	NA	intergenic_variant	FALSE	rs12208357	LPA	0.0331921	4.149e-15	0.4905	0.0625	4.14905e-15	0.490518	0.0624837	0.0331921	2832	NA	NA	NA	0	0	0	NA	NA	0	0	0	1
6:160520845:T:A	["rs536248086"]	IGF2R	intron_variant	FALSE	rs12208357	LPA	0.00480939	4.253e-15	0.9012	0.1148	NA	NA	NA	0	0	4.25346e-15	0.901199	0.114843	0.00480939	6440	0	NA	NA	0	0	0	1
6:160776325:A:G	["rs675162"]	SLC22A3	intron_variant	FALSE	rs12208357	LPA	0.459784	4.293e-15	-0.1039	0.0132	0.170462	-0.033202	0.0242223	0.374073	2831	2.32586e-17	-0.134114	0.0158223	0.497462	6440	0	NA	NA	91.8	12.165	1	0.0004868
6:161609016:T:C	["rs2064721"]	AGPAT4	intron_variant	FALSE	rs186696265	LPA	0.254124	4.306e-15	-0.121	0.0154	0.0222215	-0.0844939	0.0369524	0.111405	2832	3.36245e-14	-0.128735	0.0169756	0.316885	6440	0	NA	NA	15.5	1.184	1	0.2766
6:160735281:T:C	["rs3125056"]	NA	intergenic_variant	FALSE	rs12208357	LPA	0.0840623	4.407e-15	0.1865	0.0238	0.167955	0.104763	0.075981	0.0250706	2832	6.03923e-15	0.19532	0.0250309	0.110004	6440	0	NA	NA	22	1.281	1	0.2576
6:159820688:A:AT	["rs11383498"]	RP11-125D12.2	downstream_gene_variant	TRUE	rs12208357	LPA	0.385942	4.549e-15	-0.1291	0.0165	NA	NA	NA	0	0	4.54832e-15	-0.129115	0.0164713	0.385942	6440	0	NA	NA	0	0	0	1
6:161086819:G:A	["rs137920849"]	LPA	intron_variant	FALSE	rs12208357	LPA	0.0173023	4.551e-15	-0.672	0.0857	4.55082e-15	-0.671976	0.085725	0.0173023	2832	NA	NA	NA	0	0	0	NA	NA	0	0	0	1
6:161119431:C:T	["rs117191825"]	RP1-81D8.3	non_coding_transcript_exon_variant	FALSE	rs12208357	LPA	0.093825	4.579e-15	-0.179	0.0228	7.88684e-13	-0.48852	0.0681994	0.0305438	2832	7.827e-09	-0.139935	0.0242431	0.121653	6440	0	NA	NA	95.7	23.194	1	1.464e-06
6:161096483:C:A	["rs1897106"]	RP1-81D8.4	intron_variant	FALSE	rs12208357	LPA	0.402497	4.665e-15	0.1038	0.0132	4.0266e-05	0.0952231	0.0231915	0.41649	2832	2.2494e-11	0.107936	0.0161367	0.396344	6440	0	NA	NA	0	0.202	1	0.6527
6:161386387:TGTTTCTTA:T	["rs556592396"]	RP3-428L16.1	intron_variant	TRUE	rs12208357	LPA	0.0314928	4.682e-15	0.358	0.0457	NA	NA	NA	0	0	4.68222e-15	0.35796	0.0456863	0.0314928	6440	0	NA	NA	0	0	0	1
6:160787140:T:A	["rs551115752"]	SLC22A3	intron_variant	FALSE	rs12208357	LPA	0.00439092	5.033e-15	0.9503	0.1214	NA	NA	NA	0	0	5.03399e-15	0.950344	0.121433	0.00439092	6440	0	NA	NA	0	0	0	1
6:161363759:C:T	["rs558579978"]	RP3-428L16.1	intron_variant	FALSE	rs12208357	LPA	0.0177966	5.208e-15	0.4748	0.0607	NA	NA	NA	0	0	5.20808e-15	0.474845	0.060708	0.0177966	6440	0	NA	NA	0	0	0	1
6:160776653:G:A	["rs673736"]	SLC22A3	intron_variant	FALSE	rs12208357	LPA	0.459556	5.261e-15	-0.1036	0.0132	0.181041	-0.0323794	0.0242079	0.373941	2832	2.4795e-17	-0.134012	0.0158242	0.497206	6440	0	NA	NA	91.9	12.349	1	0.0004412
6:160828480:C:T	["rs185338395"]	SLC22A3	intron_variant	FALSE	rs12208357	LPA	0.00439369	5.278e-15	0.9493	0.1214	NA	NA	NA	0	0	5.27893e-15	0.949274	0.121389	0.00439369	6440	0	NA	NA	0	0	0	1
6:161120563:G:A	["rs9458009"]	RP1-81D8.3	intron_variant	FALSE	rs12208357	LPA	0.0937771	5.409e-15	-0.1787	0.0229	7.88684e-13	-0.48852	0.0681994	0.0305438	2832	8.97512e-09	-0.139452	0.0242567	0.121584	6440	0	NA	NA	95.7	23.256	1	1.418e-06
6:160808160:G:T	["rs117224353"]	SLC22A3	intron_variant	FALSE	rs12208357	LPA	0.00917498	5.547e-15	-0.5411	0.0692	0.00465664	-0.63466	0.224272	0.00264831	2832	2.95113e-13	-0.531219	0.0728036	0.0120451	6440	0	NA	E	0	0.192	1	0.6609
6:160772171:G:A	["rs2484242"]	SLC22A3	intron_variant	FALSE	rs12208357	LPA	0.157051	6.031e-15	-0.1428	0.0183	1.58824e-13	-0.440645	0.0597117	0.039548	2832	5.81675e-09	-0.111921	0.0192241	0.208723	6440	0	NA	NA	96.4	27.461	1	1.603e-07
6:160771618:G:A	["rs2484241"]	SLC22A3	intron_variant	FALSE	rs12208357	LPA	0.156997	6.093e-15	-0.1428	0.0183	1.49858e-13	-0.442194	0.0598588	0.0393715	2832	5.81355e-09	-0.111923	0.0192241	0.208723	6440	0	NA	NA	96.4	27.596	1	1.495e-07
6:160774116:G:A	["rs2504918"]	SLC22A3	intron_variant	FALSE	rs12208357	LPA	0.156997	6.108e-15	-0.1428	0.0183	1.49858e-13	-0.442194	0.0598588	0.0393715	2832	5.82597e-09	-0.111917	0.0192242	0.208723	6440	0	NA	NA	96.4	27.597	1	1.494e-07
6:161439671:G:A	["rs9355327"]	MAP3K4	intron_variant	FALSE	rs12208357	LPA	0.208209	6.311e-15	0.1339	0.0172	0.000931389	0.078308	0.0236546	0.430261	2832	4.37155e-15	0.19587	0.0249714	0.110561	6440	0	NA	NA	91.4	11.682	1	0.0006312
6:161977423:A:G	["rs75074427"]	PARK2	intron_variant	FALSE	rs186696265	LPA	0.0671604	6.316e-15	0.2133	0.0274	0.415421	-0.163172	0.200361	0.00335452	2832	1.42349e-15	0.220432	0.0276113	0.0952192	6440	0	NA	NA	72.2	3.597	1	0.05788
6:160914874:T:C	["rs78803239"]	LPAL2	intron_variant	FALSE	rs12208357	LPA	0.0346045	6.431e-15	-0.4984	0.0639	6.43143e-15	-0.498358	0.0639315	0.0346045	2832	NA	NA	NA	0	0	0	NA	NA	0	0	0	1
6:160942926:G:A	["rs142126734"]	NA	intergenic_variant	FALSE	rs12208357	LPA	0.0269949	6.566e-15	0.3153	0.0405	0.301868	0.125938	0.121982	0.00865113	2832	2.8521e-15	0.338711	0.0428899	0.0350616	6440	0	NA	NA	63.1	2.708	1	0.09986
6:161449117:T:A	["rs3734461"]	MAP3K4	intron_variant	FALSE	rs12208357	LPA	0.208763	6.686e-15	0.1339	0.0172	0.000843015	0.0789802	0.023659	0.432556	2832	5.8294e-15	0.195304	0.0250146	0.11035	6440	0	NA	NA	91.2	11.414	1	0.0007289
6:159919497:C:T	["rs138343513"]	NA	intergenic_variant	FALSE	rs12208357	LPA	0.0220553	7.039e-15	-0.431	0.0554	NA	NA	NA	0	0	7.03983e-15	-0.430964	0.055367	0.0220553	6440	0	NA	NA	0	0	0	1
6:160659621:T:C	["rs568273799"]	SLC22A2	intron_variant	FALSE	rs12208357	LPA	0.00735952	7.507e-15	0.7268	0.0935	NA	NA	NA	0	0	7.50676e-15	0.726773	0.093468	0.00735952	6440	0	NA	NA	0	0	0	1
6:161376342:C:A	["rs34125126"]	RP3-428L16.1	intron_variant	FALSE	rs12208357	LPA	0.0415523	8.044e-15	0.2522	0.0325	9.54101e-05	0.214673	0.0550164	0.0441384	2832	1.30181e-11	0.272207	0.0402171	0.040415	6440	0	NA	NA	0	0.713	1	0.3985
6:161434336:G:A	["rs630006"]	MAP3K4	intron_variant	FALSE	rs12208357	LPA	0.208358	8.063e-15	-0.1334	0.0172	0.00107652	-0.0773671	0.0236617	0.430791	2832	4.48325e-15	-0.195762	0.0249677	0.110543	6440	0	NA	NA	91.6	11.846	1	0.0005777
6:161452634:C:T	["rs9458102"]	MAP3K4	intron_variant	FALSE	rs12208357	LPA	0.209014	8.403e-15	0.1336	0.0172	0.00112813	0.0770644	0.0236651	0.434145	2832	3.93799e-15	0.19697	0.0250697	0.110013	6440	0	NA	NA	91.7	12.097	1	0.0005051
6:161373289:C:T	["rs9355856"]	RP3-428L16.1	intron_variant	FALSE	rs12208357	LPA	0.0414272	8.551e-15	0.2523	0.0325	0.000108037	0.213762	0.0552101	0.0437853	2832	1.20621e-11	0.272836	0.0402445	0.0403902	6440	0	NA	NA	0	0.748	1	0.3872
6:160138878:TATA:T	null	HNRNPH1P1	upstream_gene_variant	TRUE	rs12208357	LPA	0.0023712	8.769e-15	1.3451	0.1734	NA	NA	NA	0	0	8.76548e-15	1.34509	0.173427	0.0023712	6440	0	NA	NA	0	0	0	1
6:161476680:A:G	["rs6455702"]	MAP3K4	intron_variant	FALSE	rs12208357	LPA	0.208072	9.162e-15	0.1332	0.0172	0.00112018	0.0769756	0.0236233	0.430791	2832	4.46483e-15	0.19641	0.0250487	0.110131	6440	0	NA	NA	91.7	12.033	1	0.0005228
6:161281338:C:T	["rs1317199"]	NA	intergenic_variant	FALSE	rs12208357	LPA	0.0331921	9.866e-15	0.4835	0.0625	9.86514e-15	0.483489	0.0624584	0.0331921	2832	NA	NA	NA	0	0	0	NA	NA	0	0	0	1
6:160648267:T:G	["rs515140"]	SLC22A2	intron_variant	FALSE	rs12208357	LPA	0.253961	9.888e-15	-0.121	0.0156	6.86487e-06	-0.103364	0.0229808	0.470339	2832	1.69492e-10	-0.136286	0.0213391	0.158808	6440	0	NA	NA	9.3	1.102	1	0.2938
6:160776532:A:G	["rs2102503"]	SLC22A3	intron_variant	FALSE	rs12208357	LPA	0.217946	9.976e-15	-0.1212	0.0157	2.88374e-07	-0.138854	0.0270623	0.233757	2832	4.94243e-09	-0.11236	0.0192098	0.210993	6440	0	NA	NA	0	0.637	1	0.4247
6:161450528:C:T	["rs9295134"]	MAP3K4	intron_variant	FALSE	rs12208357	LPA	0.209103	1.01e-14	0.1331	0.0172	0.00122697	0.0764165	0.0236398	0.434675	2832	4.07343e-15	0.196992	0.0250861	0.109908	6440	0	NA	E	91.8	12.236	1	0.0004687
6:160395286:ATCTTT:A	["rs71793166"]	IGF2R	intron_variant	TRUE	rs12208357	LPA	0.0669059	1.054e-14	0.2073	0.0268	0.578985	-0.0519319	0.0935934	0.0160664	2832	1.77262e-16	0.230425	0.027976	0.0892627	6440	0	NA	E	88	8.355	1	0.003847
6:161386130:G:A	["rs673910"]	RP3-428L16.1	intron_variant	FALSE	rs12208357	LPA	0.448198	1.055e-14	0.1008	0.013	6.40243e-05	0.0930943	0.0232883	0.382768	2832	3.33542e-11	0.104249	0.0157216	0.476971	6440	0	NA	NA	0	0.158	1	0.6914
6:160591959:C:A	["rs75215176"]	SLC22A2	downstream_gene_variant	FALSE	rs12208357	LPA	0.0229825	1.064e-14	-0.3444	0.0446	0.00023018	-0.4628	0.125646	0.00882768	2832	6.34119e-12	-0.32742	0.0476471	0.0292071	6440	0	NA	NA	1.5	1.015	1	0.3137
6:160606591:G:A	["rs146733492"]	SLC22A2	intron_variant	FALSE	rs12208357	LPA	0.022994	1.127e-14	-0.3442	0.0446	0.00023018	-0.4628	0.125646	0.00882768	2832	6.69963e-12	-0.327091	0.0476536	0.0292236	6440	0	NA	NA	2	1.02	1	0.3125
6:161430756:C:T	["rs645406"]	MAP3K4	intron_variant	FALSE	rs12208357	LPA	0.0891105	1.133e-14	-0.1754	0.0227	0.000216324	-0.115708	0.0312796	0.154484	2832	2.37818e-13	-0.2419	0.0330212	0.0603624	6440	0	NA	NA	87	7.697	1	0.00553
6:161234792:TTAAG:T	["rs199763859"]	NA	intergenic_variant	TRUE	rs12208357	LPA	0.029661	1.14e-14	0.514	0.0666	1.14011e-14	0.514036	0.0665629	0.029661	2832	NA	NA	NA	0	0	0	NA	NA	0	0	0	1
6:161122787:G:A	["rs2314852"]	PLG	upstream_gene_variant	FALSE	rs12208357	LPA	0.171423	1.165e-14	0.1357	0.0176	0.00412666	0.100128	0.0349082	0.125353	2832	3.76672e-13	0.147827	0.0203514	0.191682	6440	0	NA	NA	28.2	1.393	1	0.2378
6:161434588:G:A	["rs629015"]	MAP3K4	intron_variant	FALSE	rs12208357	LPA	0.0894774	1.236e-14	-0.1749	0.0227	0.000225595	-0.115023	0.0311845	0.15572	2832	2.35426e-13	-0.241957	0.0330228	0.0603471	6440	0	NA	NA	87.2	7.81	1	0.005195
6:160879145:C:T	["rs182980975"]	LPAL2	intron_variant	FALSE	rs12208357	LPA	0.00813578	1.286e-14	-0.5766	0.0748	0.0178334	-0.653053	0.275659	0.00176554	2832	2.14023e-13	-0.570476	0.0777244	0.0109371	6440	0	NA	NA	0	0.083	1	0.7731
6:161430842:T:C	["rs202167965","rs676334"]	MAP3K4	intron_variant	FALSE	rs12208357	LPA	0.0884516	1.367e-14	-0.1757	0.0228	0.000265851	-0.115111	0.0315677	0.152366	2832	2.33758e-13	-0.241998	0.0330242	0.0603452	6440	0	NA	NA	87	7.714	1	0.005479
6:161447225:C:T	["rs13206391"]	MAP3K4	intron_variant	FALSE	rs12208357	LPA	0.0473731	1.462e-14	0.236	0.0307	4.04635e-05	0.238885	0.0581963	0.0407839	2832	7.81978e-11	0.234916	0.0361186	0.0502707	6440	0	NA	NA	0	0.003	1	0.9538
6:161102413:G:A	["rs9347439"]	RP1-81D8.4	upstream_gene_variant	FALSE	rs12208357	LPA	0.394334	1.503e-14	0.1023	0.0133	9.34916e-06	0.104448	0.0235685	0.383298	2832	3.33686e-10	0.101281	0.0161217	0.399187	6440	0	NA	NA	0	0.012	1	0.9117
6:160678493:G:T	["rs638360"]	SLC22A2	intron_variant	FALSE	rs12208357	LPA	0.262583	1.516e-14	-0.1198	0.0156	1.56187e-05	-0.0990826	0.022937	0.495763	2832	9.42472e-11	-0.137642	0.0212545	0.160042	6440	0	NA	NA	34.2	1.52	1	0.2175
6:160683690:G:A	["rs117688345"]	SLC22A2	upstream_gene_variant	FALSE	rs12208357	LPA	0.00897877	1.553e-14	-0.5368	0.0699	0.00465664	-0.63466	0.224272	0.00264831	2832	8.20566e-13	-0.526238	0.0735207	0.0117626	6440	0	NA	NA	0	0.211	1	0.646
6:161101996:T:A	["rs7451401"]	RP1-81D8.4	upstream_gene_variant	FALSE	rs12208357	LPA	0.39438	1.574e-14	0.1022	0.0133	9.92139e-06	0.104096	0.0235572	0.383475	2832	3.30398e-10	0.101311	0.0161226	0.399176	6440	0	NA	NA	0	0.01	1	0.9223
6:160985886:C:T	["rs139529905"]	LPA	intron_variant	FALSE	rs12208357	LPA	0.00440404	1.606e-14	0.9248	0.1204	NA	NA	NA	0	0	1.60563e-14	0.924751	0.120429	0.00440404	6440	0	NA	NA	0	0	0	1
6:161391376:T:C	["rs598919"]	RP3-428L16.1	downstream_gene_variant	FALSE	rs12208357	LPA	0.449307	1.709e-14	0.0999	0.013	7.52153e-05	0.0921408	0.0232728	0.386123	2832	4.62626e-11	0.103475	0.0157197	0.477092	6440	0	NA	NA	0	0.163	1	0.6865
6:160418050:G:A	["rs76778371"]	IGF2R	intron_variant	FALSE	rs12208357	LPA	0.0803878	1.711e-14	0.1858	0.0242	0.228294	0.0617974	0.0512941	0.0531427	2832	7.83409e-16	0.221412	0.0274815	0.0923689	6440	0	NA	NA	86.7	7.523	1	0.00609
6:161102022:G:A	["rs7453324"]	RP1-81D8.4	upstream_gene_variant	FALSE	rs12208357	LPA	0.394435	1.734e-14	0.102	0.0133	1.09686e-05	0.103609	0.0235628	0.383651	2832	3.30587e-10	0.101309	0.0161225	0.399177	6440	0	NA	NA	0	0.006	1	0.9358
6:160688864:T:C	["rs116319560"]	RP1-276N6.2	upstream_gene_variant	FALSE	rs12208357	LPA	0.0550847	1.797e-14	0.3731	0.0487	1.797e-14	0.373074	0.0486764	0.0550847	2832	NA	NA	NA	0	0	0	NA	NA	0	0	0	1
6:160158228:G:A	["rs2842973"]	WTAP	intron_variant	FALSE	rs12208357	LPA	0.307564	1.834e-14	-0.1104	0.0144	0.0092795	-0.0764589	0.0293894	0.183086	2832	2.3476e-13	-0.121143	0.016533	0.362304	6440	0	NA	NA	43.1	1.756	1	0.1851
6:161438264:C:T	["rs180718963"]	MAP3K4	intron_variant	FALSE	rs12208357	LPA	0.0335767	1.867e-14	0.2819	0.0368	0.129063	0.404421	0.266451	0.00211864	2832	5.39919e-14	0.279538	0.0371633	0.0474105	6440	0	NA	NA	0	0.215	1	0.6425
6:161673676:G:GAAACCCTGTCTCT	["rs11268813"]	AGPAT4	intron_variant	TRUE	rs186696265	LPA	0.0880676	1.894e-14	-0.2184	0.0285	NA	NA	NA	0	0	1.89454e-14	-0.21836	0.0285154	0.0880676	6440	0	NA	NA	0	0	0	1
6:160416770:G:A	["rs79577746"]	IGF2R	intron_variant	FALSE	rs12208357	LPA	0.080222	1.95e-14	0.1856	0.0242	0.228294	0.0617974	0.0512941	0.0531427	2832	9.03799e-16	0.221191	0.0275139	0.0921301	6440	0	NA	NA	86.7	7.499	1	0.006174
6:160744459:C:G	["rs423961"]	NA	intergenic_variant	FALSE	rs12208357	LPA	0.316635	1.967e-14	-0.107	0.014	0.202124	0.0315415	0.0247282	0.318503	2832	3.2058e-24	-0.172138	0.016954	0.315813	6440	0	NA	NA	97.8	46.15	1	1.095e-11
6:161431258:C:T	["rs674220"]	MAP3K4	intron_variant	FALSE	rs12208357	LPA	0.0889909	2.002e-14	-0.1737	0.0227	0.00032036	-0.11247	0.0312568	0.154131	2832	2.33982e-13	-0.241993	0.033024	0.0603454	6440	0	NA	NA	87.7	8.114	1	0.004393
6:160324456:G:T	["rs62441224"]	MAS1	upstream_gene_variant	FALSE	rs12208357	LPA	0.183176	2.112e-14	-0.1345	0.0176	3.49935e-09	-0.252907	0.04282	0.0826271	2832	1.05387e-08	-0.110451	0.0193035	0.227393	6440	0	NA	NA	89.1	9.199	1	0.002422
6:161141184:C:T	["rs1594307"]	PLG	intron_variant	FALSE	rs12208357	LPA	0.350601	2.234e-14	-0.105	0.0138	0.137826	0.0390014	0.0262824	0.256709	2832	5.45216e-23	-0.159363	0.0161414	0.39189	6440	0	NA	NA	97.6	41.362	1	1.265e-10
6:161480132:A:G	["rs2314378"]	MAP3K4	intron_variant	FALSE	rs12208357	LPA	0.203693	2.378e-14	0.1321	0.0173	0.000340499	0.0849781	0.0237212	0.421963	2832	2.2331e-13	0.185724	0.0253236	0.107708	6440	0	NA	NA	88.1	8.43	1	0.00369
6:160271809:A:G	["rs143296916"]	NA	intergenic_variant	FALSE	rs12208357	LPA	0.0411952	2.452e-14	-0.2597	0.0341	0.107105	-0.142838	0.0886455	0.0178319	2832	3.25805e-14	-0.279881	0.0368864	0.0514693	6440	0	NA	NA	50.9	2.037	1	0.1535
6:161212408:A:C	["rs115859683"]	NA	intergenic_variant	FALSE	rs12208357	LPA	0.0307203	2.475e-14	0.5005	0.0657	2.47542e-14	0.500465	0.0656506	0.0307203	2832	NA	NA	NA	0	0	0	NA	NA	0	0	0	1
6:160995956:C:T	["rs7454595"]	LPA	intron_variant	FALSE	rs12208357	LPA	0.382815	2.511e-14	0.1036	0.0136	5.60367e-15	0.202473	0.0259164	0.282839	2832	3.50453e-05	0.0660824	0.0159699	0.42678	6440	0	NA	NA	95	20.074	1	7.451e-06
6:161120485:G:A	["rs4310029"]	RP1-81D8.3	intron_variant	FALSE	rs12208357	LPA	0.12648	3.095e-14	0.1491	0.0196	2.25856e-19	0.27106	0.030118	0.171434	2832	0.0226131	0.058994	0.0258756	0.106712	6440	0	NA	NA	96.5	28.524	1	9.255e-08
6:160885332:G:A	["rs527913293"]	LPAL2	non_coding_transcript_exon_variant	FALSE	rs12208357	LPA	0.00404787	3.127e-14	0.9579	0.1262	NA	NA	NA	0	0	3.12677e-14	0.957902	0.126157	0.00404787	6440	0	NA	NA	0	0	0	1
6:161287974:C:A	["rs192279026"]	NA	intergenic_variant	FALSE	rs12208357	LPA	0.0274513	3.153e-14	0.3679	0.0485	NA	NA	NA	0	0	3.153e-14	0.367924	0.0484629	0.0274513	6440	0	NA	NA	0	0	0	1
6:160695444:A:C	["rs189271621"]	RP1-276N6.2	intron_variant	FALSE	rs12208357	LPA	0.00841684	3.304e-14	-0.5469	0.0721	0.00372623	-0.806069	0.277911	0.00158898	2832	1.48786e-12	-0.528227	0.0746546	0.0114194	6440	0	NA	NA	0	0.932	1	0.3343
6:161528577:T:G	["rs117729404"]	MAP3K4	intron_variant	FALSE	rs12208357	LPA	0.0497248	3.307e-14	0.2313	0.0305	0.0117842	-0.225682	0.0896083	0.0174788	2832	2.73704e-19	0.291204	0.0324323	0.0639051	6440	0	NA	NA	96.6	29.419	1	5.83e-08
6:160971286:C:G	["rs62441900"]	LPA	intron_variant	FALSE	rs12208357	LPA	0.0786704	3.426e-14	-0.189	0.0249	2.15977e-14	-0.621115	0.0812899	0.0203108	2831	3.72735e-08	-0.144121	0.0261881	0.104325	6440	0	NA	NA	96.8	31.194	1	2.335e-08
6:161459505:T:C	["rs183498308"]	MAP3K4	intron_variant	FALSE	rs12208357	LPA	0.0318163	3.433e-14	0.342	0.0451	NA	NA	NA	0	0	3.43304e-14	0.342	0.0451137	0.0318163	6440	0	NA	E	0	0	0	1
6:161026197:G:A	["rs117174672","COSM150213"]	LPA	synonymous_variant	FALSE	rs12208357	LPA	0.0603358	3.438e-14	0.2132	0.0281	0.342118	-0.110371	0.116181	0.0102401	2832	8.28811e-16	0.233279	0.0289792	0.0823654	6440	0	NA	NA	87.9	8.237	1	0.004105
6:161495658:A:G	["rs9355870"]	MAP3K4	intron_variant	FALSE	rs12208357	LPA	0.204177	3.542e-14	0.1306	0.0172	0.00384535	0.0684741	0.0236887	0.419668	2832	1.45425e-15	0.200648	0.0251414	0.109415	6440	0	NA	NA	93.2	14.641	1	0.0001301
6:160300221:G:A	["rs148678716"]	NA	intergenic_variant	FALSE	rs12208357	LPA	0.131972	3.648e-14	-0.1521	0.0201	2.68512e-05	-0.225267	0.0536522	0.0497881	2832	9.67364e-11	-0.140129	0.0216516	0.168113	6440	0	NA	NA	53.8	2.165	1	0.1411
6:160952333:A:C	["rs41266385"]	LPA	downstream_gene_variant	FALSE	rs12208357	LPA	0.0276233	3.756e-14	0.3029	0.04	0.301868	0.125938	0.121982	0.00865113	2832	1.94826e-14	0.324184	0.0423548	0.0359664	6440	0	NA	NA	57.6	2.357	1	0.1247
6:160876051:G:A	["rs118147645"]	LPAL2	intron_variant	FALSE	rs12208357	LPA	0.00846504	3.86e-14	-0.5454	0.0721	0.00372623	-0.806069	0.277911	0.00158898	2832	1.72936e-12	-0.526579	0.074642	0.0114888	6440	0	NA	NA	0	0.943	1	0.3314
6:161380842:C:T	["rs76411064"]	RP3-428L16.1	intron_variant	FALSE	rs12208357	LPA	0.0458251	3.876e-14	0.2392	0.0316	0.00514304	-0.259432	0.0927225	0.0162429	2832	1.27783e-19	0.304787	0.0336326	0.0588339	6440	0	NA	NA	96.9	32.722	1	1.063e-08
6:160987060:A:G	["rs62441903"]	LPA	intron_variant	FALSE	rs12208357	LPA	0.0147312	3.962e-14	-0.4155	0.0549	0.854265	-0.0492232	0.267984	0.00176554	2832	1.496e-14	-0.431519	0.0561299	0.0204328	6440	0	NA	NA	48.7	1.95	1	0.1626
6:160853393:G:A	["rs9456538"]	SLC22A3	intron_variant	FALSE	rs12208357	LPA	0.262427	4.059e-14	-0.1131	0.015	0.223718	-0.0294424	0.0241985	0.34834	2832	4.7388e-18	-0.164776	0.0190284	0.224646	6440	0	NA	NA	94.8	19.327	1	1.101e-05
6:161217062:T:C	["rs150927356"]	NA	intergenic_variant	FALSE	rs12208357	LPA	0.0324008	4.193e-14	0.4671	0.0618	4.19333e-14	0.467102	0.061828	0.0324008	2824	NA	NA	NA	0	0	0	NA	NA	0	0	0	1
6:161267100:T:C	["rs113577595"]	NA	intergenic_variant	FALSE	rs12208357	LPA	0.0337218	4.285e-14	0.4696	0.0622	4.28498e-14	0.469568	0.0621777	0.0337218	2832	NA	NA	NA	0	0	0	NA	NA	0	0	0	1
6:161008646:G:A	["rs41272086"]	LPA	intron_variant	FALSE	rs12208357	LPA	0.0750847	4.291e-14	0.1893	0.0251	0.642377	0.0410952	0.088495	0.0174788	2832	1.01724e-14	0.202186	0.026132	0.100417	6440	0	NA	NA	67.2	3.048	1	0.08084
6:160692579:T:G	["rs615056"]	RP1-276N6.2	upstream_gene_variant	FALSE	rs12208357	LPA	0.343402	4.368e-14	-0.1031	0.0137	1.0124e-05	-0.10499	0.023783	0.349929	2832	9.05928e-10	-0.10214	0.0166755	0.340532	6440	0	NA	NA	0	0.01	1	0.9218
6:160408325:G:T	["rs9457799"]	IGF2R	intron_variant	FALSE	rs12208357	LPA	0.106209	4.39e-14	0.161	0.0213	0.000144225	0.18833	0.04955	0.0549082	2832	5.72297e-11	0.15478	0.0236276	0.128769	6440	0	NA	NA	0	0.374	1	0.5411
6:161480631:A:G	["rs75127023"]	MAP3K4	intron_variant	FALSE	rs12208357	LPA	0.0427616	4.393e-14	0.2423	0.0321	9.84758e-05	0.22853	0.0586828	0.0400777	2832	9.61714e-11	0.24824	0.038351	0.0439419	6440	0	NA	NA	0	0.079	1	0.7786
6:161390216:C:T	["rs614470"]	RP3-428L16.1	intron_variant	FALSE	rs12208357	LPA	0.414187	4.731e-14	0.1016	0.0135	0.00109917	0.0844749	0.0258821	0.275777	2832	7.91513e-12	0.107967	0.0157845	0.475053	6440	0	NA	NA	0	0.6	1	0.4384
6:160946006:T:A	["rs375758806","rs573562164"]	NA	intergenic_variant	FALSE	rs12208357	LPA	0.00847458	5.332e-14	0.9259	0.1231	5.33347e-14	0.925934	0.123072	0.00847458	2832	NA	NA	NA	0	0	0	NA	NA	0	0	0	1
6:160692719:A:G	["rs614564"]	RP1-276N6.2	upstream_gene_variant	FALSE	rs12208357	LPA	0.344367	5.618e-14	-0.1026	0.0136	1.16713e-05	-0.104129	0.0237541	0.352754	2832	1.01753e-09	-0.101784	0.0166678	0.340679	6440	0	NA	NA	0	0.007	1	0.9356
6:161414888:T:TGA	["rs10672742"]	MAP3K4	intron_variant	TRUE	rs12208357	LPA	0.096804	5.694e-14	-0.1982	0.0264	NA	NA	NA	0	0	5.69334e-14	-0.198153	0.0263679	0.096804	6440	0	NA	NA	0	0	0	1
6:161414889:C:CA	["rs34790100"]	MAP3K4	intron_variant	TRUE	rs12208357	LPA	0.096804	5.694e-14	-0.1982	0.0264	NA	NA	NA	0	0	5.69337e-14	-0.198153	0.0263679	0.096804	6440	0	NA	NA	0	0	0	1
6:160297259:C:G	["rs117084177"]	NA	regulatory_region_variant	FALSE	rs12208357	LPA	0.0346681	6.104e-14	-0.3268	0.0435	NA	NA	NA	0	0	6.10428e-14	-0.326767	0.0435351	0.0346681	6440	0	NA	NA	0	0	0	1
6:160642528:G:A	["rs316000"]	SLC22A2	intron_variant	FALSE	rs12208357	LPA	0.230582	6.242e-14	-0.1171	0.0156	4.03009e-05	-0.0973202	0.0237034	0.367585	2832	1.81138e-10	-0.13216	0.0207259	0.170334	6440	0	NA	NA	18.3	1.224	1	0.2685
6:160677614:G:C	["rs2774230"]	SLC22A2	intron_variant	FALSE	rs12208357	LPA	0.26336	6.262e-14	-0.1168	0.0156	4.15303e-05	-0.0938281	0.0228916	0.498411	2832	1.26372e-10	-0.136608	0.0212406	0.159996	6440	0	NA	NA	46.7	1.877	1	0.1707
6:161735946:T:G	["rs9347495"]	NA	intergenic_variant	FALSE	rs186696265	LPA	0.36993	6.328e-14	-0.1048	0.014	0.0171801	-0.0672047	0.0282037	0.21875	2832	3.44086e-13	-0.116971	0.0160765	0.436412	6440	0	NA	NA	57.4	2.35	1	0.1253
6:161415938:G:A	["rs111839598"]	MAP3K4	intron_variant	FALSE	rs12208357	LPA	0.00702604	6.403e-14	0.5963	0.0795	0.512099	-0.191962	0.292815	0.00141243	2832	1.49552e-15	0.65904	0.0826143	0.00949464	6440	0	NA	NA	87.2	7.824	1	0.005157
6:160639821:T:G	["rs74627024"]	SLC22A2	intron_variant	FALSE	rs12208357	LPA	0.459569	6.409e-14	0.172	0.0229	6.41029e-14	0.171965	0.0229304	0.459569	2832	NA	NA	NA	0	0	0	NA	NA	0	0	0	1
6:161483587:C:A	["rs13209847"]	MAP3K4	intron_variant	FALSE	rs12208357	LPA	0.0433493	7.172e-14	0.2386	0.0319	0.000153067	0.217052	0.0573297	0.0420198	2832	9.65011e-11	0.248255	0.0383564	0.0439339	6440	0	NA	NA	0	0.205	1	0.651
6:161475528:A:C	["rs1980328"]	MAP3K4	intron_variant	FALSE	rs12208357	LPA	0.17972	7.574e-14	0.1311	0.0175	0.00539078	0.0683397	0.0245587	0.3381	2832	4.41929e-15	0.196428	0.0250469	0.110072	6440	0	NA	NA	92.5	13.334	1	0.0002607
6:160650541:G:A	["rs34360089"]	SLC22A2	intron_variant	FALSE	rs12208357	LPA	0.248904	8.003e-14	0.116	0.0155	3.78131e-05	0.0932513	0.0226313	0.45432	2824	1.74696e-10	0.136169	0.0213362	0.158827	6440	0	NA	NA	47.5	1.904	1	0.1676
6:161522396:G:C	["rs2314376"]	MAP3K4	intron_variant	FALSE	rs12208357	LPA	0.288952	8.171e-14	-0.1125	0.0151	0.00355843	-0.0686201	0.0235414	0.477931	2832	3.06575e-13	-0.143042	0.0196177	0.205848	6440	0	NA	NA	83	5.898	1	0.01516
6:160520768:C:T	["rs9456502"]	IGF2R	intron_variant	FALSE	rs12208357	LPA	0.0620661	8.302e-14	0.2101	0.0281	0.000153777	0.11203	0.0295992	0.185911	2832	1.22466e-35	1.12963	0.0906561	0.00760512	6440	0	NA	NA	99.1	113.859	1	1.399e-26
6:161296791:TA:T	["rs74313038"]	RP11-235G24.1	intron_variant	TRUE	rs12208357	LPA	0.137813	8.445e-14	-0.1413	0.0189	0.00317914	-0.113531	0.038487	0.0962218	2832	5.00191e-12	-0.150213	0.0217526	0.156103	6440	0	NA	NA	0	0.688	1	0.4067
6:160269605:C:A	["rs113936161"]	NA	intergenic_variant	FALSE	rs12208357	LPA	0.131326	8.712e-14	-0.1499	0.0201	0.000157249	-0.205976	0.0545005	0.0485523	2832	6.79024e-11	-0.141116	0.0216263	0.167726	6440	0	NA	NA	18.3	1.224	1	0.2687
6:162058239:G:A	["rs117193738"]	PARK2	intron_variant	FALSE	rs186696265	LPA	0.062491	8.868e-14	0.21	0.0282	0.079137	-0.412187	0.234769	0.0022952	2832	1.13466e-14	0.219107	0.0283701	0.0889622	6440	0	NA	NA	86	7.127	1	0.007595
6:160667640:G:A	["rs111559518"]	SLC22A2	intron_variant	FALSE	rs12208357	LPA	0.00873267	9.396e-14	-0.5398	0.0725	0.169251	-0.428003	0.311362	0.00123588	2832	2.293e-13	-0.546166	0.074506	0.0120294	6440	0	NA	NA	0	0.136	1	0.7121
6:161436281:C:T	["rs796835"]	MAP3K4	intron_variant	FALSE	rs12208357	LPA	0.113045	9.68e-14	-0.1562	0.021	0.000301924	-0.098153	0.0271618	0.232874	2832	2.35628e-13	-0.241949	0.0330223	0.0603497	6440	0	NA	NA	91.2	11.31	1	0.0007709
6:160740225:C:T	["rs114205559"]	NA	intergenic_variant	FALSE	rs12208357	LPA	0.0868644	9.736e-14	-0.3033	0.0407	9.73733e-14	-0.303289	0.0407404	0.0868644	2832	NA	NA	NA	0	0	0	NA	NA	0	0	0	1
6:160661558:C:G	["rs144028709"]	SLC22A2	intron_variant	FALSE	rs12208357	LPA	0.0103347	1.09e-13	-0.4814	0.0648	0.00652843	-0.348413	0.128094	0.00759181	2832	2.25651e-12	-0.527054	0.0751041	0.0115409	6440	0	NA	NA	30.9	1.447	1	0.229
6:161533327:C:T	["rs1569937"]	MAP3K4	intron_variant	FALSE	rs12208357	LPA	0.263364	1.107e-13	-0.112	0.0151	0.00466222	-0.0666712	0.023563	0.394421	2832	2.69067e-13	-0.143383	0.0196173	0.205731	6440	0	NA	NA	84	6.26	1	0.01235
6:161347496:C:T	["rs1247299"]	RP11-235G24.3	non_coding_transcript_exon_variant	FALSE	rs12208357	LPA	0.449436	1.123e-13	-0.0972	0.0131	0.0248677	0.0522165	0.0232751	0.417726	2832	7.84532e-26	-0.166477	0.0158412	0.463381	6440	0	NA	NA	98.3	60.336	1	7.997e-15
6:161568354:A:G	["rs1001422"]	AGPAT4	intron_variant	FALSE	rs1564348	LPA	0.264478	1.139e-13	0.1107	0.0149	1.76539e-07	0.125755	0.0240795	0.37553	2832	9.53055e-08	0.101398	0.0190047	0.215642	6440	0	NA	NA	0	0.63	1	0.4272
6:160676408:C:T	["rs316007"]	SLC22A2	intron_variant	FALSE	rs12208357	LPA	0.260918	1.151e-13	-0.1156	0.0156	6.16684e-05	-0.0918355	0.0229226	0.49029	2832	1.49415e-10	-0.135982	0.0212273	0.160051	6440	0	NA	NA	49.9	1.997	1	0.1576
6:160676376:G:T	["rs316008"]	SLC22A2	intron_variant	FALSE	rs12208357	LPA	0.260903	1.163e-13	-0.1156	0.0156	6.16684e-05	-0.0918355	0.0229226	0.49029	2832	1.51289e-10	-0.135939	0.0212269	0.160029	6440	0	NA	NA	49.8	1.993	1	0.158
6:160663288:C:G	["rs118018039"]	SLC22A2	intron_variant	FALSE	rs12208357	LPA	0.00841772	1.276e-13	-0.5387	0.0727	0.00917657	-0.763826	0.29317	0.00141243	2832	2.94095e-12	-0.523901	0.0750518	0.0114983	6440	0	NA	NA	0	0.629	1	0.4279
6:160740671:A:C	["rs16891392"]	NA	intergenic_variant	FALSE	rs12208357	LPA	0.0702684	1.337e-13	-0.3332	0.045	1.33731e-13	-0.333235	0.0450171	0.0702684	2832	NA	NA	NA	0	0	0	NA	NA	0	0	0	1
6:161097865:G:A	["rs1998044"]	RP1-81D8.4	upstream_gene_variant	FALSE	rs12208357	LPA	0.178966	1.455e-13	-0.1314	0.0178	0.0585358	-0.0462067	0.0244265	0.34887	2832	1.77605e-18	-0.227398	0.025927	0.104251	6440	0	NA	NA	96.1	25.874	1	3.645e-07
6:161328969:A:G	["rs1247324"]	RP11-235G24.2	intron_variant	FALSE	rs12208357	LPA	0.0126958	1.506e-13	0.4383	0.0593	0.0104785	0.561558	0.219391	0.002825	2832	3.56303e-12	0.4286	0.0616379	0.0170365	6440	0	NA	NA	0	0.34	1	0.5596
6:161534615:C:T	["rs9365252"]	MAP3K4	intron_variant	FALSE	rs12208357	LPA	0.275928	1.689e-13	-0.1112	0.0151	0.00619257	-0.0646522	0.0236181	0.435558	2832	2.69641e-13	-0.143377	0.0196171	0.20573	6440	0	NA	NA	84.8	6.575	1	0.01034
6:160538020:G:A	["rs9457839"]	SLC22A1	upstream_gene_variant	FALSE	rs12208357	LPA	0.0346957	1.72e-13	0.2621	0.0356	0.00842302	0.101962	0.0387007	0.0962218	2832	3.74339e-36	1.1332	0.0902603	0.00763952	6440	0	NA	NA	99.1	110.263	1	8.581e-26
6:160379096:T:C	["rs12202350"]	NA	intergenic_variant	FALSE	rs12208357	LPA	0.0667995	1.794e-13	0.1977	0.0268	0.417863	-0.0761264	0.0939677	0.0158898	2832	2.28092e-15	0.221997	0.0280122	0.0891871	6440	0	NA	NA	89.2	9.244	1	0.002363
6:161399490:A:G	["rs679240"]	NA	regulatory_region_variant	FALSE	rs12208357	LPA	0.348571	1.837e-13	0.1004	0.0136	0.114969	0.0370144	0.0234826	0.383475	2832	2.42516e-15	0.13269	0.0167592	0.333222	6440	0	NA	NA	90.9	10.998	1	0.000912
6:160365492:G:A	["rs74956805"]	NA	intergenic_variant	FALSE	rs12208357	LPA	0.0411132	1.899e-13	-0.2509	0.0341	0.0187	-0.209592	0.0891327	0.0178319	2832	2.79332e-12	-0.257963	0.0369164	0.0513512	6440	0	NA	NA	0	0.251	1	0.6161
6:160279047:T:A	null	NA	intergenic_variant	FALSE	rs12208357	LPA	0.00795937	2.009e-13	0.6624	0.0901	NA	NA	NA	0	0	2.0094e-13	0.662352	0.0901384	0.00795937	6440	0	NA	NA	0	0	0	1
6:161022423:T:C	["rs13192132"]	LPA	intron_variant	FALSE	rs12208357	LPA	0.325355	2.016e-13	-0.1066	0.0145	2.68152e-08	-0.184733	0.0332191	0.153955	2832	4.53258e-08	-0.0881464	0.0161182	0.400728	6440	0	NA	NA	85.4	6.843	1	0.008899
6:160650483:C:T	["rs112079851"]	SLC22A2	intron_variant	FALSE	rs12208357	LPA	0.0782578	2.059e-13	0.3084	0.042	2.05903e-13	0.308389	0.0419868	0.0782578	2824	NA	NA	NA	0	0	0	NA	NA	0	0	0	1
6:160409942:C:T	["rs187129163"]	IGF2R	intron_variant	FALSE	rs12208357	LPA	0.00777492	2.236e-13	0.6671	0.091	NA	NA	NA	0	0	2.236e-13	0.667085	0.0909595	0.00777492	6440	0	NA	E	0	0	0	1
6:160785976:T:C	["rs2457556"]	SLC22A3	intron_variant	FALSE	rs12208357	LPA	0.183162	2.328e-13	0.1243	0.017	0.000151052	0.140533	0.0370865	0.112994	2832	3.13099e-10	0.119949	0.0190633	0.214018	6440	0	NA	NA	0	0.244	1	0.6216
6:161431530:GT:G	["rs5881386"]	MAP3K4	intron_variant	TRUE	rs12208357	LPA	0.0603455	2.341e-13	-0.242	0.033	NA	NA	NA	0	0	2.34128e-13	-0.241989	0.0330239	0.0603455	6440	0	NA	NA	0	0	0	1
6:160786342:G:A	["rs770252673","rs437865"]	SLC22A3	intron_variant	FALSE	rs12208357	LPA	0.183151	2.353e-13	0.1242	0.017	0.000151052	0.140533	0.0370865	0.112994	2832	3.16421e-10	0.119917	0.0190631	0.214002	6440	0	NA	NA	0	0.244	1	0.621
6:161441109:T:C	["rs6901173"]	MAP3K4	intron_variant	FALSE	rs12208357	LPA	0.183193	2.456e-13	0.1278	0.0175	0.0101279	0.0627273	0.0243939	0.34834	2832	4.32974e-15	0.195911	0.0249727	0.11057	6440	0	NA	NA	93.1	14.555	1	0.0001361
6:160783127:G:T	["rs410926"]	SLC22A3	intron_variant	FALSE	rs12208357	LPA	0.183035	2.473e-13	0.1241	0.017	0.000133062	0.141774	0.0371067	0.112818	2832	3.68007e-10	0.119469	0.0190631	0.213913	6440	0	NA	NA	0	0.286	1	0.5929
6:160260080:T:G	["rs184487997"]	NA	intergenic_variant	FALSE	rs12208357	LPA	0.00798369	2.496e-13	0.6589	0.09	NA	NA	NA	0	0	2.49545e-13	0.658866	0.0900195	0.00798369	6440	0	NA	NA	0	0	0	1
6:160689248:G:T	["rs113453267"]	RP1-276N6.2	upstream_gene_variant	FALSE	rs12208357	LPA	0.00883043	2.573e-13	-0.5289	0.0723	0.449011	-0.223352	0.295024	0.00141243	2832	1.92748e-13	-0.548371	0.0745704	0.0120925	6440	0	NA	NA	12.3	1.141	1	0.2855
6:160372892:G:A	["rs184480731"]	NA	regulatory_region_variant	FALSE	rs12208357	LPA	0.00786153	2.591e-13	0.6626	0.0906	NA	NA	NA	0	0	2.59125e-13	0.662597	0.0905918	0.00786153	6440	0	NA	NA	0	0	0	1
6:161814768:GAT:G	["rs35921326"]	PARK2	intron_variant	TRUE	rs186696265	LPA	0.216576	2.611e-13	-0.115	0.0157	0.0406988	-0.0586321	0.0286487	0.194523	2830	1.30482e-13	-0.139403	0.0188238	0.226267	6440	0	NA	NA	82	5.552	1	0.01846
6:160672264:C:T	["rs316015"]	SLC22A2	intron_variant	FALSE	rs12208357	LPA	0.254762	2.619e-13	-0.1136	0.0155	0.000112991	-0.08811	0.0228214	0.470162	2832	1.59912e-10	-0.135727	0.0212219	0.160039	6440	0	NA	NA	57.2	2.335	1	0.1265
6:160708681:C:T	["rs115155563"]	NA	intergenic_variant	FALSE	rs12208357	LPA	0.0695621	2.652e-13	-0.3315	0.0453	2.65169e-13	-0.331472	0.0453388	0.0695621	2832	NA	NA	NA	0	0	0	NA	NA	0	0	0	1
6:161560461:G:A	["rs61735260"]	AGPAT4	synonymous_variant	FALSE	rs1564348	LPA	0.0331213	2.685e-13	0.2714	0.0371	0.129063	0.404421	0.266451	0.00211864	2832	7.62444e-13	0.268766	0.0374966	0.0467548	6440	0	NA	NA	0	0.254	1	0.6142
6:160700362:G:A	["rs16891349"]	RP1-276N6.2	downstream_gene_variant	FALSE	rs12208357	LPA	0.0697387	2.707e-13	-0.3301	0.0452	2.70731e-13	-0.330076	0.0451651	0.0697387	2832	NA	NA	NA	0	0	0	NA	NA	0	0	0	1
6:160702198:G:T	["rs144818664"]	SLC22A2	upstream_gene_variant	FALSE	rs12208357	LPA	0.0697387	2.707e-13	-0.3301	0.0452	2.70731e-13	-0.330076	0.0451651	0.0697387	2832	NA	NA	NA	0	0	0	NA	NA	0	0	0	1
6:160703332:T:C	["rs74916690"]	SLC22A2	upstream_gene_variant	FALSE	rs12208357	LPA	0.0697387	2.707e-13	-0.3301	0.0452	2.70731e-13	-0.330076	0.0451651	0.0697387	2832	NA	NA	NA	0	0	0	NA	NA	0	0	0	1
6:160706419:C:T	["rs11969661"]	NA	intergenic_variant	FALSE	rs12208357	LPA	0.0697387	2.707e-13	-0.3301	0.0452	2.70731e-13	-0.330076	0.0451651	0.0697387	2832	NA	NA	NA	0	0	0	NA	NA	0	0	0	1
6:160784500:G:A	["rs2665354"]	SLC22A3	intron_variant	FALSE	rs12208357	LPA	0.183059	2.834e-13	0.1238	0.017	0.000151052	0.140533	0.0370865	0.112994	2832	3.78938e-10	0.119391	0.0190646	0.21387	6440	0	NA	NA	0	0.257	1	0.6122
6:160784836:A:C	["rs2665353"]	SLC22A3	intron_variant	FALSE	rs12208357	LPA	0.183053	2.862e-13	0.1238	0.017	0.000151052	0.140533	0.0370865	0.112994	2832	3.82721e-10	0.119364	0.0190649	0.213861	6440	0	NA	NA	0	0.258	1	0.6117
6:160338775:A:C	["rs76686939"]	NA	regulatory_region_variant	FALSE	rs12208357	LPA	0.0669158	2.876e-13	0.1961	0.0269	0.422658	-0.0749217	0.0934397	0.0160664	2832	3.7649e-15	0.220514	0.0280463	0.0892769	6440	0	NA	NA	89.1	9.171	1	0.002459
6:160939162:T:C	["rs3124786"]	NA	intergenic_variant	FALSE	rs12208357	LPA	0.479102	2.912e-13	0.0949	0.013	2.57457e-07	0.118604	0.0230201	0.454626	2832	1.05152e-07	0.0838177	0.0157624	0.489866	6440	0	NA	NA	35.7	1.555	1	0.2125
6:160462940:A:G	["rs185598735"]	IGF2R	intron_variant	FALSE	rs12208357	LPA	0.00761419	2.941e-13	0.6676	0.0915	NA	NA	NA	0	0	2.94109e-13	0.667621	0.0914917	0.00761419	6440	0	NA	NA	0	0	0	1
6:161030554:GT:G	["rs559435190","rs762228772"]	LPA	intron_variant	TRUE	rs12208357	LPA	0.00395064	2.952e-13	0.9369	0.1284	NA	NA	NA	0	0	2.95146e-13	0.936879	0.1284	0.00395064	6440	0	NA	NA	0	0	0	1
6:160999738:T:C	["rs199583644"]	LPA	splice_acceptor_variant	FALSE	rs12208357	LPA	0.00282486	3.151e-13	-1.5088	0.207	3.15087e-13	-1.50876	0.207026	0.00282486	2832	NA	NA	NA	0	0	1	HC	NA	0	0	0	1
6:160785347:A:T	["rs374145"]	SLC22A3	intron_variant	FALSE	rs12208357	LPA	0.18299	3.195e-13	0.1235	0.017	0.000151052	0.140533	0.0370865	0.112994	2832	4.25757e-10	0.119051	0.0190656	0.213771	6440	0	NA	NA	0	0.265	1	0.6064
6:161481990:C:T	["rs7746515"]	MAP3K4	intron_variant	FALSE	rs12208357	LPA	0.203886	3.241e-13	0.126	0.0173	0.00190972	0.0735406	0.0236928	0.422669	2832	2.06071e-13	0.186061	0.0253324	0.107676	6440	0	NA	NA	90.5	10.524	1	0.001179
6:160696934:C:T	["rs505000"]	RP1-276N6.2	non_coding_transcript_exon_variant	FALSE	rs12208357	LPA	0.298431	3.245e-13	0.1044	0.0143	1.70464e-10	0.151617	0.0237427	0.3494	2832	1.70435e-05	0.0773385	0.0179837	0.276018	6440	0	NA	E	83.9	6.219	1	0.01264
6:160650572:G:A	["rs113968396"]	SLC22A2	intron_variant	FALSE	rs12208357	LPA	0.0664187	3.273e-13	0.3298	0.0453	3.27334e-13	0.329757	0.0452798	0.0664187	2823	NA	NA	NA	0	0	0	NA	NA	0	0	0	1
6:161395857:A:G	["rs9355861"]	NA	regulatory_region_variant	FALSE	rs12208357	LPA	0.0453221	3.278e-13	0.2276	0.0313	0.00111871	0.176739	0.0542338	0.0471398	2832	3.76841e-11	0.25289	0.0382418	0.0445228	6440	0	NA	E	24.1	1.317	1	0.2512
6:160698155:T:C	["rs3127578"]	RP1-276N6.2	downstream_gene_variant	FALSE	rs12208357	LPA	0.126437	3.324e-13	0.1416	0.0194	0.0145805	0.0761729	0.0311847	0.163489	2832	1.77484e-13	0.183206	0.0248761	0.110143	6440	0	NA	NA	86.1	7.199	1	0.007294
6:160259731:C:T	["rs62437090"]	NA	regulatory_region_variant	FALSE	rs12208357	LPA	0.15792	3.384e-13	-0.1326	0.0182	0.0597622	-0.0667493	0.035457	0.119703	2832	1.89614e-13	-0.156168	0.0212303	0.174726	6440	0	NA	NA	78.6	4.682	1	0.03049
6:160647922:C:T	["rs78359938"]	SLC22A2	intron_variant	FALSE	rs12208357	LPA	0.0655014	3.386e-13	0.3325	0.0457	3.38638e-13	0.332454	0.0456788	0.0655014	2832	NA	NA	NA	0	0	0	NA	NA	0	0	0	1
6:160649747:T:C	["rs142227134"]	SLC22A2	intron_variant	FALSE	rs12208357	LPA	0.0655014	3.386e-13	0.3325	0.0457	3.38638e-13	0.332454	0.0456788	0.0655014	2832	NA	NA	NA	0	0	0	NA	NA	0	0	0	1
6:160992001:C:G	["rs141550222"]	LPA	intron_variant	FALSE	rs12208357	LPA	0.0485987	3.398e-13	0.2276	0.0313	0.00919889	0.416983	0.160096	0.00564972	2832	5.13619e-12	0.220113	0.0318924	0.0674856	6440	0	NA	NA	31.2	1.454	1	0.2278
6:160616502:A:AT	["rs531203045"]	SLC22A2	intron_variant	TRUE	rs12208357	LPA	0.0207974	3.43e-13	-0.4081	0.0561	NA	NA	NA	0	0	3.42989e-13	-0.408139	0.0560913	0.0207974	6440	0	NA	NA	0	0	0	1
6:160868690:C:G	["rs180939570"]	SLC22A3	intron_variant	FALSE	rs12208357	LPA	0.00812147	3.434e-13	0.9036	0.1242	3.43452e-13	0.903586	0.124184	0.00812147	2832	NA	NA	NA	0	0	0	NA	NA	0	0	0	1
6:160307440:C:T	["rs150868210"]	NA	intergenic_variant	FALSE	rs12208357	LPA	0.00798047	3.595e-13	0.6546	0.09	NA	NA	NA	0	0	3.59449e-13	0.654638	0.0900464	0.00798047	6440	0	NA	NA	0	0	0	1
6:161393896:T:C	["rs647923"]	RP3-428L16.1	downstream_gene_variant	FALSE	rs12208357	LPA	0.172624	3.663e-13	0.1245	0.0171	0.0112793	0.0709603	0.0280041	0.201977	2832	4.92886e-13	0.156488	0.0216525	0.159716	6440	0	NA	NA	82.9	5.838	1	0.01569
6:160624220:A:G	["rs78369364"]	SLC22A2	intron_variant	FALSE	rs12208357	LPA	0.0579134	3.729e-13	0.2042	0.0281	0.873108	-0.00588869	0.0368708	0.110169	2832	3.55219e-30	0.495762	0.0434338	0.0349339	6440	0	NA	NA	98.7	77.528	1	1.308e-18
6:161378192:A:G	["rs590884"]	RP3-428L16.1	intron_variant	FALSE	rs12208357	LPA	0.379759	3.735e-13	0.0975	0.0134	0.0254957	0.0542412	0.0242819	0.336335	2832	4.60787e-13	0.116594	0.0161121	0.398855	6440	0	NA	NA	78.2	4.578	1	0.03238
6:160197802:C:T	["rs11758384"]	ACAT2	intron_variant	FALSE	rs12208357	LPA	0.310539	3.746e-13	-0.1048	0.0144	0.0081916	-0.0802466	0.0303496	0.172493	2832	8.58758e-12	-0.111961	0.0163965	0.371245	6440	0	NA	NA	0	0.845	1	0.3579
6:161221380:G:C	["rs139699952"]	NA	intergenic_variant	FALSE	rs12208357	LPA	0.0206356	3.83e-13	0.339	0.0467	0.396559	-0.122402	0.144379	0.00635593	2832	1.67651e-15	0.392806	0.0493277	0.0269151	6440	0	NA	NA	91.2	11.403	1	0.0007334
6:160198395:G:A	["rs3465","COSM3765248"]	ACAT2	synonymous_variant	FALSE	rs12208357	LPA	0.310593	3.859e-13	-0.1047	0.0144	0.00837736	-0.0799271	0.0303159	0.172669	2832	8.58742e-12	-0.111961	0.0163965	0.371245	6440	0	NA	NA	0	0.864	1	0.3527
6:161031253:C:T	["rs9355814"]	LPA	intron_variant	FALSE	rs12208357	LPA	0.325552	3.913e-13	-0.1052	0.0145	9.11828e-08	-0.176749	0.0330776	0.154539	2831	4.48141e-08	-0.0881707	0.0161168	0.400729	6440	0	NA	NA	82.7	5.795	1	0.01607
6:161301034:C:T	["rs2489946"]	RP11-235G24.1	intron_variant	FALSE	rs12208357	LPA	0.140267	4.13e-13	-0.1361	0.0188	0.0102818	-0.0952486	0.0371165	0.104343	2832	5.16377e-12	-0.150166	0.02176	0.156064	6440	0	NA	NA	38.6	1.629	1	0.2018
6:160595056:C:T	["rs59765628"]	SLC22A2	intron_variant	FALSE	rs12208357	LPA	0.227754	4.154e-13	0.1973	0.0272	4.15385e-13	0.197337	0.0272172	0.227754	2832	NA	NA	NA	0	0	0	NA	NA	0	0	0	1
6:161812419:G:A	["rs9346851"]	PARK2	intron_variant	FALSE	rs186696265	LPA	0.210734	4.175e-13	-0.1153	0.0159	0.0645202	-0.0550184	0.0297627	0.175972	2830	1.27176e-13	-0.139484	0.0188261	0.22601	6440	0	NA	NA	82.6	5.752	1	0.01647
6:161564190:C:G	["rs7752907"]	AGPAT4	intron_variant	FALSE	rs1564348	LPA	0.274112	4.203e-13	0.1076	0.0148	4.63384e-08	0.130626	0.0239031	0.400777	2832	8.72205e-07	0.0931536	0.0189395	0.218411	6440	0	NA	NA	33.8	1.51	1	0.2192
6:160653374:A:T	["rs148720350"]	SLC22A2	intron_variant	FALSE	rs12208357	LPA	0.0085515	4.289e-13	-0.5311	0.0733	0.033521	-0.73349	0.345044	0.00176866	2827	3.56997e-12	-0.521487	0.0749992	0.011529	6440	0	NA	NA	0	0.36	1	0.5482
6:161321135:A:G	["rs1937467"]	RP11-235G24.1	intron_variant	FALSE	rs12208357	LPA	0.374475	4.293e-13	-0.0968	0.0134	0.576198	0.0130282	0.0233085	0.382592	2832	2.58202e-20	-0.150629	0.0163106	0.370905	6440	0	NA	NA	97	33.094	1	8.781e-09
6:160760215:C:T	["rs2504956"]	NA	intergenic_variant	FALSE	rs12208357	LPA	0.167256	4.341e-13	-0.1273	0.0176	1.26613e-09	-0.242702	0.0399731	0.0896893	2832	3.4948e-07	-0.0996288	0.0195558	0.201366	6440	0	NA	NA	90.3	10.337	1	0.001304
6:160781803:G:A	["rs390102"]	SLC22A3	intron_variant	FALSE	rs12208357	LPA	0.18423	4.371e-13	-0.1224	0.0169	5.47072e-05	-0.14859	0.0368295	0.11476	2832	1.2868e-09	-0.115383	0.0190117	0.214779	6440	0	NA	NA	0	0.642	1	0.423
6:161548450:CTGAGAGGGAGCTG:C	["rs67602622"]	AGPAT4	downstream_gene_variant	TRUE	rs186696265	LPA	0.0461049	4.383e-13	0.272	0.0375	NA	NA	NA	0	0	4.38222e-13	0.271968	0.0375481	0.0461049	6440	0	NA	NA	0	0	0	1
6:160638104:T:A	["rs3127594"]	SLC22A2	3_prime_UTR_variant	FALSE	rs12208357	LPA	0.122693	4.895e-13	0.142	0.0196	9.63828e-05	0.116747	0.0299389	0.173023	2832	6.10452e-10	0.161053	0.0260279	0.100561	6440	0	NA	NA	19.8	1.247	1	0.2641
6:160638725:G:A	["rs3103352"]	SLC22A2	intron_variant	FALSE	rs12208357	LPA	0.122696	4.95e-13	0.142	0.0196	9.63828e-05	0.116747	0.0299389	0.173023	2832	6.18083e-10	0.161012	0.0260295	0.100564	6440	0	NA	NA	19.7	1.245	1	0.2645
6:161304323:C:T	["rs1937480"]	RP11-235G24.1	intron_variant	FALSE	rs12208357	LPA	0.140582	5.216e-13	-0.1354	0.0188	0.0118068	-0.0931117	0.0369804	0.105403	2832	5.37695e-12	-0.150073	0.0217647	0.156052	6440	0	NA	NA	43.3	1.762	1	0.1844
6:160535532:G:A	["rs139262915"]	RP11-288H12.4	downstream_gene_variant	FALSE	rs12208357	LPA	0.0117172	5.239e-13	-0.4394	0.0609	0.000215907	-0.708218	0.191429	0.00370763	2832	1.84994e-10	-0.409213	0.0642073	0.0152394	6440	0	NA	NA	54.4	2.193	1	0.1386
6:160864758:A:G	["rs8187722"]	SLC22A3	synonymous_variant	FALSE	rs12208357	LPA	0.0346045	5.279e-13	-0.4628	0.0641	5.27899e-13	-0.462768	0.0641137	0.0346045	2832	NA	NA	NA	0	0	0	NA	NA	0	0	0	1
6:161310910:G:A	["rs2465854"]	RP11-235G24.1	intron_variant	FALSE	rs12208357	LPA	0.143354	5.398e-13	-0.1343	0.0186	0.0105996	-0.091661	0.0358663	0.114407	2832	5.62611e-12	-0.149982	0.0217719	0.156083	6440	0	NA	NA	48.2	1.932	1	0.1645
6:160311890:G:A	["rs117859111"]	NA	intergenic_variant	FALSE	rs12208357	LPA	0.0412161	5.519e-13	-0.2455	0.034	0.108585	-0.139092	0.0866841	0.0187147	2832	8.26976e-13	-0.26486	0.0370092	0.0511111	6440	0	NA	NA	43.8	1.78	1	0.1821
6:161021648:G:C	["rs41270992"]	LPA	intron_variant	FALSE	rs12208357	LPA	0.047649	5.574e-13	0.2271	0.0315	0.0108021	0.415525	0.163012	0.00547316	2832	7.54156e-12	0.219822	0.0321049	0.0661959	6440	0	NA	NA	27.9	1.387	1	0.2388
6:161510846:A:G	["rs9365249"]	MAP3K4	intron_variant	FALSE	rs12208357	LPA	0.0423061	5.628e-13	0.2326	0.0323	0.0565048	0.120738	0.0633089	0.0337218	2832	4.19191e-13	0.271806	0.0374946	0.046081	6440	0	NA	NA	76.3	4.215	1	0.04006
6:159722697:T:C	null	NA	intergenic_variant	FALSE	rs12208357	LPA	0.00253502	5.688e-13	1.2189	0.1691	NA	NA	NA	0	0	5.6865e-13	1.21889	0.169108	0.00253502	6440	0	NA	NA	0	0	0	1
6:161070653:C:A	["rs41269876"]	LPA	intron_variant	FALSE	rs12208357	LPA	0.0476421	5.929e-13	0.2269	0.0315	0.0108021	0.415525	0.163012	0.00547316	2832	8.00899e-12	0.219583	0.0321104	0.066186	6440	0	NA	NA	28.1	1.391	1	0.2383
6:160591831:C:A	["rs74440805"]	SLC22A2	downstream_gene_variant	FALSE	rs12208357	LPA	0.069926	5.977e-13	-0.1904	0.0264	0.000904765	-0.309984	0.0934087	0.0164195	2832	6.6343e-11	-0.179959	0.0275643	0.0934555	6440	0	NA	NA	43.9	1.782	1	0.1818
6:161635525:T:C	["rs9458154"]	AGPAT4	intron_variant	FALSE	rs186696265	LPA	0.338861	7.197e-13	0.1045	0.0146	1.72383e-05	0.150672	0.0350567	0.131179	2832	3.11263e-09	0.0948906	0.0160138	0.43019	6440	0	NA	NA	52.3	2.095	1	0.1478
6:160649864:C:A	["rs582158"]	SLC22A2	intron_variant	FALSE	rs12208357	LPA	0.250004	7.285e-13	-0.1113	0.0155	5.13152e-05	-0.0916975	0.0226438	0.455205	2824	1.54348e-09	-0.128631	0.0212974	0.160021	6440	0	NA	NA	29.2	1.412	1	0.2348
6:161297372:G:C	["rs2465844"]	RP11-235G24.1	intron_variant	FALSE	rs12208357	LPA	0.139992	7.493e-13	-0.1348	0.0188	0.0167511	-0.0892497	0.0373098	0.10346	2832	5.01312e-12	-0.150225	0.0217554	0.156057	6440	0	NA	NA	49.8	1.993	1	0.158
6:161309174:G:C	["rs9365229"]	RP11-235G24.1	intron_variant	FALSE	rs12208357	LPA	0.155391	7.502e-13	-0.1288	0.018	0.00164843	-0.11054	0.0351232	0.119174	2832	9.75256e-11	-0.135309	0.0209109	0.171318	6440	0	NA	NA	0	0.367	1	0.5446
6:161297925:G:T	["rs9365227"]	RP11-235G24.1	intron_variant	FALSE	rs12208357	LPA	0.139993	7.525e-13	-0.1347	0.0188	0.0167511	-0.0892497	0.0373098	0.10346	2832	5.03555e-12	-0.150216	0.0217561	0.156058	6440	0	NA	NA	49.8	1.993	1	0.1581
6:161297926:A:T	["rs9347466"]	RP11-235G24.1	intron_variant	FALSE	rs12208357	LPA	0.140002	7.601e-13	-0.1347	0.0188	0.0167511	-0.0892497	0.0373098	0.10346	2832	5.09248e-12	-0.150194	0.0217578	0.156072	6440	0	NA	NA	49.8	1.991	1	0.1582
6:161090128:T:C	null	RP1-81D8.4	intron_variant	FALSE	rs12208357	LPA	0.0429025	7.624e-13	-0.4063	0.0567	7.62399e-13	-0.406265	0.0566795	0.0429025	2832	NA	NA	NA	0	0	0	NA	NA	0	0	0	1
6:161299972:A:G	["rs2465873"]	RP11-235G24.1	intron_variant	FALSE	rs12208357	LPA	0.139995	7.641e-13	-0.1347	0.0188	0.0167511	-0.0892497	0.0373098	0.10346	2832	5.11931e-12	-0.150183	0.0217587	0.156062	6440	0	NA	NA	49.8	1.99	1	0.1583
6:160253752:T:A	["rs4708852"]	NA	intergenic_variant	FALSE	rs12208357	LPA	0.333445	7.673e-13	0.0997	0.0139	8.75958e-06	0.101662	0.0228675	0.439442	2832	1.8832e-08	0.0985897	0.0175352	0.286833	6440	0	NA	NA	0	0.011	1	0.9151
6:161301113:A:G	["rs2489947"]	RP11-235G24.1	intron_variant	FALSE	rs12208357	LPA	0.139997	7.704e-13	-0.1347	0.0188	0.0167511	-0.0892497	0.0373098	0.10346	2832	5.16683e-12	-0.150165	0.0217601	0.156064	6440	0	NA	NA	49.7	1.989	1	0.1584
6:161122216:T:C	["rs4252051"]	PLG	upstream_gene_variant	FALSE	rs12208357	LPA	0.0305438	7.887e-13	-0.4885	0.0682	7.88684e-13	-0.48852	0.0681994	0.0305438	2832	NA	NA	NA	0	0	0	NA	NA	0	0	0	1
6:161122221:C:T	["rs4252052"]	PLG	upstream_gene_variant	FALSE	rs12208357	LPA	0.0305438	7.887e-13	-0.4885	0.0682	7.88684e-13	-0.48852	0.0681994	0.0305438	2832	NA	NA	NA	0	0	0	NA	NA	0	0	0	1
6:161424309:T:TCTC	["rs111756533"]	MAP3K4	intron_variant	TRUE	rs12208357	LPA	0.0466353	7.982e-13	-0.2665	0.0372	NA	NA	NA	0	0	7.98243e-13	-0.266523	0.0372163	0.0466353	6440	0	NA	NA	0	0	0	1
6:160787446:G:A	["rs2661843"]	SLC22A3	intron_variant	FALSE	rs12208357	LPA	0.183733	8.033e-13	0.1212	0.0169	0.000598703	0.126222	0.0367758	0.114936	2832	3.24996e-10	0.11984	0.0190636	0.213987	6440	0	NA	NA	0	0.024	1	0.8776
6:161633411:T:A	["rs4709504"]	AGPAT4	intron_variant	FALSE	rs186696265	LPA	0.338886	8.065e-13	0.1043	0.0146	2.03269e-05	0.149322	0.0350416	0.131356	2832	3.12347e-09	0.0948686	0.0160116	0.430148	6440	0	NA	NA	49.9	1.998	1	0.1575
6:160630486:AT:A	["rs201294209","rs186644201"]	SLC22A2	intron_variant	TRUE	rs12208357	LPA	0.122991	8.142e-13	0.1401	0.0196	0.000140746	0.112785	0.0296267	0.174082	2832	6.17698e-10	0.161264	0.0260699	0.100523	6440	0	NA	NA	33.7	1.509	1	0.2193
6:161541909:A:G	["rs12527150"]	MAP3K4	downstream_gene_variant	FALSE	rs12208357	LPA	0.296041	8.36e-13	-0.1068	0.0149	0.014605	-0.0567452	0.0232369	0.498588	2832	3.1404e-13	-0.141869	0.0194655	0.20697	6440	0	NA	NA	87.3	7.886	1	0.004982
6:161841065:T:G	["rs9458244"]	PARK2	intron_variant	FALSE	rs186696265	LPA	0.491594	8.432e-13	0.119	0.0166	NA	NA	NA	0	0	8.43342e-13	0.118958	0.0166283	0.491594	6440	0	NA	NA	0	0	0	1
6:160071560:A:T	["rs555165840"]	NA	intergenic_variant	FALSE	rs12208357	LPA	0.00811105	8.504e-13	0.6485	0.0907	NA	NA	NA	0	0	8.50472e-13	0.648481	0.0906615	0.00811105	6440	0	NA	NA	0	0	0	1
6:161389356:C:A	["rs788136"]	RP3-428L16.1	intron_variant	FALSE	rs12208357	LPA	0.460637	8.63e-13	0.0925	0.0129	0.00292555	0.0677617	0.0227736	0.422316	2832	3.24344e-11	0.104311	0.0157211	0.477488	6440	0	NA	NA	42.7	1.744	1	0.1866
6:160810118:C:T	["rs543980559"]	SLC22A3	intron_variant	FALSE	rs12208357	LPA	0.00812147	8.721e-13	0.8876	0.1242	8.72133e-13	0.887617	0.124154	0.00812147	2832	NA	NA	NA	0	0	0	NA	NA	0	0	0	1
6:161086716:G:A	["rs76735376"]	LPA	intron_variant	FALSE	rs12208357	LPA	0.00304944	8.787e-13	0.8685	0.1215	0.286293	0.362454	0.339921	0.00105932	2832	4.29793e-13	0.942607	0.13009	0.0039246	6440	0	NA	NA	60.6	2.541	1	0.1109
6:161301868:T:C	["rs2465834"]	RP11-235G24.1	intron_variant	FALSE	rs12208357	LPA	0.140267	8.867e-13	-0.1342	0.0188	0.0190674	-0.0871399	0.0371724	0.10452	2832	4.86828e-12	-0.150372	0.0217634	0.155987	6440	0	NA	NA	53.6	2.155	1	0.1421
6:161301965:A:G	["rs57300662"]	RP11-235G24.1	intron_variant	FALSE	rs12208357	LPA	0.140213	8.882e-13	-0.1342	0.0188	0.0183453	-0.0877599	0.0372089	0.104167	2832	5.20267e-12	-0.15015	0.0217611	0.156065	6440	0	NA	NA	52.3	2.095	1	0.1478
6:161449324:CTAAAT:C	["rs75964506"]	MAP3K4	intron_variant	TRUE	rs12208357	LPA	0.0466517	9.274e-13	0.2656	0.0372	NA	NA	NA	0	0	9.27375e-13	0.265552	0.0371876	0.0466517	6440	0	NA	NA	0	0	0	1
6:161510974:A:G	["rs9364587"]	MAP3K4	intron_variant	FALSE	rs12208357	LPA	0.0439176	9.478e-13	0.2259	0.0317	0.0574366	0.112162	0.0590334	0.0390184	2832	4.19229e-13	0.271819	0.0374963	0.0460721	6440	0	NA	NA	80.8	5.212	1	0.02243
6:160239712:C:T	["rs5012271"]	PNLDC1	intron_variant	FALSE	rs12208357	LPA	0.22638	9.593e-13	-0.1106	0.0155	0.22373	-0.0313949	0.025804	0.260946	2832	1.14469e-15	-0.155192	0.0193741	0.211179	6440	0	NA	NA	93.2	14.719	1	0.0001248
6:160754879:C:A	["rs62440364"]	NA	intergenic_variant	FALSE	rs12208357	LPA	0.0233485	9.624e-13	-0.3092	0.0433	1.4883e-10	-0.299089	0.0466847	0.065678	2832	0.00139517	-0.371874	0.116369	0.00473398	6440	0	NA	NA	0	0.337	1	0.5616
6:160611380:A:C	["rs9457854"]	SLC22A2	intron_variant	FALSE	rs12208357	LPA	0.143538	9.783e-13	0.2328	0.0326	9.78381e-13	0.232782	0.0326321	0.143538	2832	NA	NA	NA	0	0	0	NA	NA	0	0	0	1
6:160224203:A:G	["rs56130537"]	PNLDC1	intron_variant	FALSE	rs12208357	LPA	0.034573	9.929e-13	-0.2586	0.0363	0.0187527	-0.275059	0.117026	0.0100636	2832	1.64335e-11	-0.256838	0.0381368	0.045351	6440	0	NA	NA	0	0.022	1	0.8823
6:160915513:C:G	["rs77613626"]	LPAL2	intron_variant	FALSE	rs12208357	LPA	0.0103882	9.979e-13	-0.4753	0.0667	0.000981621	-0.738205	0.223987	0.00264831	2832	1.1801e-10	-0.449763	0.0698187	0.0137919	6440	0	NA	NA	33.8	1.511	1	0.2189
6:161292913:C:T	["rs2489944"]	RP11-235G24.1	downstream_gene_variant	FALSE	rs12208357	LPA	0.147522	9.993e-13	-0.1312	0.0184	0.00201755	-0.115272	0.0373335	0.104696	2832	1.14831e-10	-0.136256	0.021138	0.166355	6440	0	NA	NA	0	0.239	1	0.6248
6:161290926:C:T	["rs10945704"]	RP11-235G24.1	downstream_gene_variant	FALSE	rs12208357	LPA	0.147525	1.017e-12	-0.1311	0.0184	0.00201755	-0.115272	0.0373335	0.104696	2832	1.16889e-10	-0.13622	0.0211413	0.166359	6440	0	NA	NA	0	0.238	1	0.6254
6:160620252:G:A	["rs4543396"]	SLC22A2	intron_variant	FALSE	rs12208357	LPA	0.143538	1.025e-12	0.2326	0.0326	1.02472e-12	0.232611	0.0326373	0.143538	2832	NA	NA	NA	0	0	0	NA	NA	0	0	0	1
6:161553551:C:T	["rs41267843"]	AGPAT4	3_prime_UTR_variant	FALSE	rs1564348	LPA	0.017885	1.027e-12	0.3643	0.0511	0.00975394	-0.361114	0.139727	0.00670904	2832	4.19549e-18	0.476349	0.0549209	0.0227997	6440	0	NA	NA	96.8	31.116	1	2.431e-08
6:160674101:G:T	["rs316011"]	SLC22A2	intron_variant	FALSE	rs12208357	LPA	0.262482	1.03e-12	-0.1106	0.0155	0.000330076	-0.0816292	0.0227349	0.49541	2832	1.58236e-10	-0.135764	0.0212224	0.160052	6440	0	NA	NA	67	3.03	1	0.08175
6:160149179:T:C	["rs78550031"]	WTAP	intron_variant	FALSE	rs12208357	LPA	0.0345864	1.048e-12	-0.2583	0.0363	0.0187527	-0.275059	0.117026	0.0100636	2832	1.73323e-11	-0.256542	0.0381368	0.0453703	6440	0	NA	P	0	0.023	1	0.8804
6:160660940:T:G	["rs76290720"]	SLC22A2	intron_variant	FALSE	rs12208357	LPA	0.077154	1.07e-12	0.3024	0.0425	1.06954e-12	0.302409	0.0424657	0.077154	2832	NA	NA	NA	0	0	0	NA	NA	0	0	0	1
6:160662359:C:T	["rs11967308"]	SLC22A2	intron_variant	FALSE	rs12208357	LPA	0.077154	1.07e-12	0.3024	0.0425	1.06954e-12	0.302409	0.0424657	0.077154	2832	NA	NA	NA	0	0	0	NA	NA	0	0	0	1
6:161291880:GT:G	["rs149177275"]	RP11-235G24.1	downstream_gene_variant	TRUE	rs12208357	LPA	0.147739	1.087e-12	-0.1308	0.0184	0.00215064	-0.114081	0.0371768	0.105403	2832	1.1592e-10	-0.136237	0.0211397	0.166357	6440	0	NA	NA	0	0.268	1	0.6044
6:160781666:G:A	["rs2504934"]	SLC22A3	intron_variant	FALSE	rs12208357	LPA	0.183908	1.106e-12	-0.1204	0.0169	0.000169814	-0.139224	0.0370261	0.113701	2832	1.28526e-09	-0.115385	0.0190114	0.214781	6440	0	NA	NA	0	0.328	1	0.5668
6:160253367:T:C	["rs4708851"]	NA	intergenic_variant	FALSE	rs12208357	LPA	0.339458	1.12e-12	0.0992	0.0139	1.17713e-05	0.100657	0.0229717	0.45904	2832	2.06865e-08	0.0983301	0.0175397	0.286871	6440	0	NA	NA	0	0.006	1	0.9358
6:161020158:G:A	["rs9457948"]	LPA	intron_variant	FALSE	rs12208357	LPA	0.00865113	1.138e-12	0.8373	0.1177	1.13776e-12	0.837304	0.117719	0.00865113	2832	NA	NA	NA	0	0	0	NA	NA	0	0	0	1
6:161303921:C:CT	["rs76566432"]	RP11-235G24.1	intron_variant	TRUE	rs12208357	LPA	0.153498	1.163e-12	-0.1279	0.018	0.0123971	-0.0800055	0.0319941	0.147651	2831	5.28668e-12	-0.150117	0.0217635	0.156069	6440	0	NA	NA	69.5	3.283	1	0.07
6:160601274:G:A	["rs791176"]	SLC22A2	intron_variant	FALSE	rs12208357	LPA	0.247008	1.167e-12	0.1089	0.0153	4.48595e-12	0.232201	0.0335504	0.134004	2832	9.05355e-06	0.0764381	0.0172211	0.296701	6440	0	NA	NA	94.1	17.06	1	3.622e-05
6:160724927:C:G	["rs145402811"]	NA	intergenic_variant	FALSE	rs12208357	LPA	0.072387	1.203e-12	-0.3132	0.0441	1.20261e-12	-0.31318	0.0440784	0.072387	2832	NA	NA	NA	0	0	0	NA	NA	0	0	0	1
6:160730338:A:G	["rs11963160"]	NA	intergenic_variant	FALSE	rs12208357	LPA	0.072387	1.203e-12	-0.3132	0.0441	1.20261e-12	-0.31318	0.0440784	0.072387	2832	NA	NA	NA	0	0	0	NA	NA	0	0	0	1
6:160731803:C:G	["rs138038093"]	NA	intergenic_variant	FALSE	rs12208357	LPA	0.072387	1.203e-12	-0.3132	0.0441	1.20261e-12	-0.31318	0.0440784	0.072387	2832	NA	NA	NA	0	0	0	NA	NA	0	0	0	1
6:160735711:G:A	["rs115728811"]	NA	intergenic_variant	FALSE	rs12208357	LPA	0.072387	1.203e-12	-0.3132	0.0441	1.20261e-12	-0.31318	0.0440784	0.072387	2832	NA	NA	NA	0	0	0	NA	NA	0	0	0	1
6:161295154:C:T	["rs2465841"]	RP11-235G24.1	intron_variant	FALSE	rs12208357	LPA	0.164998	1.203e-12	-0.1239	0.0174	0.00214194	-0.0970499	0.0316143	0.150777	2832	8.71243e-11	-0.135578	0.0208976	0.171251	6440	0	NA	NA	3.2	1.034	1	0.3093
6:161295217:C:CTT	["rs35214959"]	RP11-235G24.1	intron_variant	TRUE	rs12208357	LPA	0.164998	1.203e-12	-0.1239	0.0174	0.00214194	-0.0970499	0.0316143	0.150777	2832	8.71572e-11	-0.135578	0.0208976	0.171251	6440	0	NA	NA	3.2	1.034	1	0.3093
6:161295598:G:A	["rs1937483"]	RP11-235G24.1	intron_variant	FALSE	rs12208357	LPA	0.164998	1.206e-12	-0.1239	0.0174	0.00214194	-0.0970499	0.0316143	0.150777	2832	8.73603e-11	-0.135573	0.020898	0.171252	6440	0	NA	NA	3.2	1.033	1	0.3094
6:160003771:G:A	["rs6931787","rs112128576"]	RP3-393E18.2	downstream_gene_variant	FALSE	rs12208357	LPA	0.327696	1.272e-12	0.0994	0.014	0.0141026	0.0628757	0.0256151	0.294492	2832	6.23214e-12	0.115066	0.0167387	0.342297	6440	0	NA	NA	65.6	2.909	1	0.08808
6:161428487:A:G	["rs73022099"]	MAP3K4	intron_variant	FALSE	rs12208357	LPA	0.00102142	1.3e-12	1.8554	0.2615	NA	NA	NA	0	0	1.3004e-12	1.85544	0.26154	0.00102142	6440	0	NA	NA	0	0	0	1
6:160637844:T:C	["rs3127592"]	SLC22A2	3_prime_UTR_variant	FALSE	rs12208357	LPA	0.123071	1.397e-12	0.1385	0.0196	0.00023605	0.108812	0.0295931	0.174435	2832	5.58802e-10	0.161593	0.0260566	0.100483	6440	0	NA	NA	44.2	1.792	1	0.1807
6:161296660:A:G	["rs2465843"]	RP11-235G24.1	intron_variant	FALSE	rs12208357	LPA	0.165101	1.406e-12	-0.1234	0.0174	0.00262041	-0.0949905	0.031568	0.150953	2832	7.87661e-11	-0.135893	0.0208971	0.171323	6440	0	NA	NA	14.3	1.167	1	0.28
6:161319799:G:A	["rs9364579"]	RP11-235G24.1	intron_variant	FALSE	rs12208357	LPA	0.0781551	1.409e-12	0.1761	0.0249	0.240948	-0.0820881	0.070004	0.0284251	2832	1.03381e-15	0.213402	0.0265995	0.100024	6440	0	NA	NA	93.6	15.569	1	7.953e-05
6:160633107:T:A	["rs12207180"]	SLC22A2	downstream_gene_variant	FALSE	rs12208357	LPA	0.123137	1.433e-12	0.1384	0.0196	0.00023605	0.108812	0.0295931	0.174435	2832	5.77111e-10	0.161396	0.026046	0.100579	6440	0	NA	NA	43.8	1.779	1	0.1823
6:160628590:G:A	["rs3101822"]	SLC22A2	intron_variant	FALSE	rs12208357	LPA	0.123185	1.447e-12	0.1385	0.0196	0.000249403	0.108451	0.0296081	0.174558	2830	5.3779e-10	0.161867	0.0260754	0.100609	6440	0	NA	NA	45.4	1.833	1	0.1758
6:160255243:G:T	["rs9457733"]	NA	intergenic_variant	FALSE	rs12208357	LPA	0.329345	1.451e-12	0.0992	0.014	7.85273e-06	0.102883	0.0230206	0.449682	2832	3.93595e-08	0.0970845	0.017672	0.276427	6440	0	NA	NA	0	0.04	1	0.8416
6:160638003:A:T	["rs3127593"]	SLC22A2	3_prime_UTR_variant	FALSE	rs12208357	LPA	0.123138	1.455e-12	0.1384	0.0195	0.00023065	0.109014	0.0296005	0.174497	2831	6.10289e-10	0.161054	0.0260279	0.100561	6440	0	NA	NA	42.6	1.743	1	0.1867
6:160629825:T:C	["rs3127604"]	SLC22A2	intron_variant	FALSE	rs12208357	LPA	0.123178	1.458e-12	0.1385	0.0196	0.000249403	0.108451	0.0296081	0.174558	2830	5.43358e-10	0.161782	0.0260685	0.100599	6440	0	NA	NA	45.3	1.828	1	0.1764
6:160630020:T:C	["rs3101820"]	SLC22A2	intron_variant	FALSE	rs12208357	LPA	0.123179	1.471e-12	0.1385	0.0196	0.000249403	0.108451	0.0296081	0.174558	2830	5.49431e-10	0.161717	0.0260653	0.100601	6440	0	NA	NA	45.2	1.823	1	0.1769
6:160628053:A:T	["rs4123902"]	SLC22A2	intron_variant	FALSE	rs12208357	LPA	0.122873	1.508e-12	0.1387	0.0196	0.000219166	0.109856	0.0297242	0.173498	2830	6.92545e-10	0.160838	0.0260772	0.100627	6440	0	NA	NA	39.8	1.662	1	0.1973
6:160626179:T:C	["rs74298710"]	SLC22A2	intron_variant	FALSE	rs12208357	LPA	0.0732902	1.532e-12	0.1794	0.0254	0.0132359	0.0776998	0.031364	0.158898	2832	6.70569e-18	0.371998	0.0431561	0.0356441	6440	0	NA	NA	96.7	30.431	1	3.459e-08
6:160635116:C:A	["rs77166114"]	SLC22A2	downstream_gene_variant	FALSE	rs12208357	LPA	0.123046	1.539e-12	0.1384	0.0196	0.000247495	0.108771	0.0296796	0.174205	2830	5.9754e-10	0.161176	0.0260336	0.100564	6440	0	NA	NA	43.2	1.762	1	0.1844
6:160631920:G:A	["rs3101821","rs148667416"]	SLC22A2	intron_variant	FALSE	rs12208357	LPA	0.12309	1.542e-12	0.1383	0.0196	0.00023605	0.108812	0.0295931	0.174435	2832	6.27018e-10	0.16114	0.0260598	0.100511	6440	0	NA	NA	43.2	1.761	1	0.1845
6:161296541:T:C	["rs2465842"]	RP11-235G24.1	intron_variant	FALSE	rs12208357	LPA	0.165053	1.552e-12	-0.1232	0.0174	0.00262041	-0.0949905	0.031568	0.150953	2832	8.77832e-11	-0.135568	0.0208997	0.171254	6440	0	NA	NA	12.9	1.149	1	0.2838
6:160519228:G:A	["rs78423775"]	IGF2R	intron_variant	FALSE	rs12208357	LPA	0.0466234	1.559e-12	-0.2248	0.0318	0.328652	-0.0959738	0.09825	0.014654	2832	9.52037e-13	-0.239921	0.0336152	0.060682	6440	0	NA	NA	48	1.922	1	0.1657
6:161298404:A:T	["rs2465875"]	RP11-235G24.1	intron_variant	FALSE	rs12208357	LPA	0.165058	1.566e-12	-0.1232	0.0174	0.00262041	-0.0949905	0.031568	0.150953	2832	8.86604e-11	-0.135549	0.0209015	0.171261	6440	0	NA	NA	12.9	1.148	1	0.2841
6:161298592:G:T	["rs2465874"]	RP11-235G24.1	intron_variant	FALSE	rs12208357	LPA	0.165059	1.568e-12	-0.1232	0.0174	0.00262041	-0.0949905	0.031568	0.150953	2832	8.87669e-11	-0.135546	0.0209017	0.171262	6440	0	NA	NA	12.8	1.147	1	0.2841
6:161297724:G:A	["rs2489945"]	RP11-235G24.1	intron_variant	FALSE	rs12208357	LPA	0.165051	1.571e-12	-0.1232	0.0174	0.00262041	-0.0949905	0.031568	0.150953	2832	8.8994e-11	-0.135536	0.0209013	0.17125	6440	0	NA	NA	12.8	1.147	1	0.2842
19:45397229:G:A	["rs1160983"]	TOMM40	synonymous_variant	FALSE	rs7412	APOE	0.0427105	1.573e-12	-0.2238	0.0317	3.00511e-10	-0.242307	0.0384705	0.0939266	2832	0.000909011	-0.184837	0.0557195	0.0201882	6440	0	NA	NA	0	0.72	1	0.396
6:161300088:T:C	["rs2465872"]	RP11-235G24.1	intron_variant	FALSE	rs12208357	LPA	0.165062	1.581e-12	-0.1232	0.0174	0.00262041	-0.0949905	0.031568	0.150953	2832	8.95856e-11	-0.135526	0.020903	0.171266	6440	0	NA	NA	12.8	1.146	1	0.2843
6:161542831:T:G	["rs182628171"]	MAP3K4	downstream_gene_variant	FALSE	rs12208357	LPA	0.008293	1.582e-12	-0.5226	0.0739	0.0135703	-0.702977	0.284786	0.00158898	2832	2.84385e-11	-0.509521	0.0765686	0.0112411	6440	0	NA	NA	0	0.43	1	0.5118
6:160635552:G:A	["rs10945655"]	SLC22A2	downstream_gene_variant	FALSE	rs12208357	LPA	0.123048	1.584e-12	0.1383	0.0196	0.000247495	0.108771	0.0296796	0.174205	2830	6.18081e-10	0.16104	0.026034	0.100567	6440	0	NA	NA	42.9	1.753	1	0.1855
6:160060618:G:A	["rs144014716"]	NA	intergenic_variant	FALSE	rs12208357	LPA	0.00793403	1.585e-12	0.6474	0.0916	NA	NA	NA	0	0	1.58528e-12	0.64743	0.0916155	0.00793403	6440	0	NA	NA	0	0	0	1
6:160611103:T:C	["rs78693187"]	SLC22A2	intron_variant	FALSE	rs12208357	LPA	0.0163229	1.607e-12	0.3673	0.052	0.0688677	0.233027	0.128087	0.00829802	2832	4.44453e-12	0.393719	0.0568772	0.0198519	6440	0	NA	NA	23.9	1.315	1	0.2515
6:160401662:G:A	["rs10455861"]	IGF2R	intron_variant	FALSE	rs12208357	LPA	0.113407	1.732e-12	0.1456	0.0206	0.000392258	0.158848	0.044806	0.0681497	2832	1.0088e-09	0.142043	0.0232552	0.133309	6440	0	NA	E	0	0.111	1	0.7392
6:159759594:A:T	["rs559944595"]	NA	intergenic_variant	FALSE	rs12208357	LPA	0.0184878	1.766e-12	-0.4353	0.0617	NA	NA	NA	0	0	1.76555e-12	-0.43527	0.0617243	0.0184878	6440	0	NA	NA	0	0	0	1
6:161283929:G:T	["rs2489940"]	NA	intergenic_variant	FALSE	rs12208357	LPA	0.00839095	1.8e-12	-0.5238	0.0743	0.0108334	-0.802958	0.315129	0.00123588	2832	3.2351e-11	-0.507319	0.0764559	0.0115374	6440	0	NA	NA	0	0.831	1	0.3619
6:160003340:G:A	["rs7762459"]	RP3-393E18.2	downstream_gene_variant	FALSE	rs12208357	LPA	0.333407	1.832e-12	0.0981	0.0139	0.0163286	0.0601369	0.0250415	0.313206	2832	6.38281e-12	0.115017	0.0167399	0.342291	6440	0	NA	NA	69.9	3.32	1	0.06846
6:160638076:C:T	["rs3103353"]	SLC22A2	3_prime_UTR_variant	FALSE	rs12208357	LPA	0.123247	1.833e-12	0.1377	0.0195	0.00023065	0.109014	0.0296005	0.174497	2831	8.01984e-10	0.159849	0.0260148	0.100717	6440	0	NA	NA	39.9	1.664	1	0.1971
19:45413576:C:T	["rs75627662"]	APOC1	upstream_gene_variant	FALSE	rs7412	APOE	0.199711	1.859e-12	-0.1138	0.0162	1.06906e-11	-0.201903	0.0297053	0.169138	2832	6.62588e-05	-0.07682	0.0192563	0.213156	6440	0	NA	E	92	12.485	1	0.0004103
6:161168397:A:T	["rs59000538"]	PLG	intron_variant	FALSE	rs12208357	LPA	0.0895925	1.912e-12	0.1635	0.0232	0.545678	0.0433313	0.071711	0.0270127	2832	4.66006e-13	0.177564	0.0245428	0.117112	6440	0	NA	NA	68.1	3.136	1	0.07656
6:160754712:G:A	["rs3125049"]	NA	intergenic_variant	FALSE	rs12208357	LPA	0.110205	1.936e-12	0.1465	0.0208	0.773879	-0.0117247	0.0408093	0.0896893	2832	6.62545e-17	0.202116	0.0241953	0.119227	6440	0	NA	NA	95.1	20.316	1	6.564e-06
6:160634047:C:T	["rs3101824"]	SLC22A2	downstream_gene_variant	FALSE	rs12208357	LPA	0.123415	1.947e-12	0.1374	0.0195	0.000285821	0.10701	0.0294971	0.175556	2831	6.16495e-10	0.161152	0.0260504	0.100494	6440	0	NA	NA	47.2	1.893	1	0.1689
6:160636110:C:T	["rs12204502"]	SLC22A2	downstream_gene_variant	FALSE	rs12208357	LPA	0.123159	1.956e-12	0.1376	0.0196	0.000303294	0.107008	0.0296218	0.174682	2828	5.85452e-10	0.161253	0.0260324	0.100534	6440	0	NA	NA	47.1	1.892	1	0.169
6:159878000:A:T	["rs566166151"]	NA	intergenic_variant	FALSE	rs12208357	LPA	0.00448801	2.045e-12	0.8513	0.1211	NA	NA	NA	0	0	2.04559e-12	0.851279	0.121069	0.00448801	6440	0	NA	NA	0	0	0	1
6:160403667:T:C	["rs146623154"]	IGF2R	intron_variant	FALSE	rs12208357	LPA	0.0317606	2.104e-12	-0.3194	0.0455	NA	NA	NA	0	0	2.10428e-12	-0.319414	0.0454527	0.0317606	6440	0	NA	NA	0	0	0	1
6:160765055:A:G	["rs572889"]	SLC22A3	upstream_gene_variant	FALSE	rs12208357	LPA	0.0144145	2.158e-12	-0.3978	0.0566	6.1704e-05	-0.61485	0.153475	0.00564972	2832	2.4213e-09	-0.363565	0.0609326	0.0182688	6440	0	NA	NA	56.8	2.316	1	0.1281
6:160076945:G:A	["rs111962240"]	NA	intergenic_variant	FALSE	rs12208357	LPA	0.0344852	2.175e-12	-0.2551	0.0363	0.0327962	-0.252057	0.118083	0.00988701	2832	2.22302e-11	-0.255473	0.038184	0.0453023	6440	0	NA	NA	0	0.001	1	0.978
6:160531501:C:T	["rs150841483"]	RP11-288H12.4	non_coding_transcript_exon_variant	FALSE	rs12208357	LPA	0.0319016	2.181e-12	-0.2628	0.0374	0.0462971	-0.240294	0.120589	0.00935734	2832	1.62144e-11	-0.265219	0.03937	0.0418155	6440	0	NA	NA	0	0.039	1	0.8442
6:160626650:C:T	["rs9457861"]	SLC22A2	intron_variant	FALSE	rs12208357	LPA	0.0735062	2.196e-12	0.1792	0.0255	0.00111344	0.101838	0.0312369	0.161957	2831	4.122e-14	0.334428	0.0442536	0.0346235	6440	0	NA	NA	94.6	18.438	1	1.756e-05
6:160962366:TC:T	["rs201151746"]	LPA	intron_variant	TRUE	rs12208357	LPA	0.0247562	2.217e-12	0.3584	0.0511	NA	NA	NA	0	0	2.21692e-12	0.358413	0.0510551	0.0247562	6440	0	NA	NA	0	0	0	1
6:161444007:G:C	["rs6901968"]	MAP3K4	intron_variant	FALSE	rs12208357	LPA	0.157116	2.265e-12	0.1269	0.0181	0.0532926	0.0506411	0.0262044	0.262888	2832	4.0949e-15	0.196114	0.0249764	0.110602	6440	0	NA	NA	93.8	16.148	1	5.857e-05
6:160640714:T:G	["rs2928034"]	SLC22A2	intron_variant	FALSE	rs12208357	LPA	0.229528	2.324e-12	-0.1094	0.0156	0.000857562	-0.079021	0.023705	0.364182	2831	1.53608e-10	-0.132689	0.020727	0.170334	6440	0	NA	NA	65.6	2.905	1	0.08831
6:160620165:A:G	["rs77043936"]	SLC22A2	intron_variant	FALSE	rs12208357	LPA	0.0163408	2.366e-12	0.3651	0.0521	0.122707	0.199911	0.129517	0.00812147	2832	2.96581e-12	0.396903	0.0568684	0.0199553	6440	0	NA	NA	48.4	1.939	1	0.1637
6:161782604:G:A	["rs2016657"]	PARK2	intron_variant	FALSE	rs186696265	LPA	0.156304	2.415e-12	0.1335	0.019	0.660639	-0.0209004	0.0476057	0.0632062	2832	4.57205e-15	0.162857	0.0207775	0.197244	6440	0	NA	NA	92	12.515	1	0.0004036
6:161812932:C:A	["rs10455880"]	PARK2	intron_variant	FALSE	rs186696265	LPA	0.0650494	2.45e-12	-0.1878	0.0268	0.0827544	-0.0988595	0.0569821	0.0409749	2831	2.30987e-12	-0.213008	0.0303674	0.0756325	6440	0	NA	NA	68	3.125	1	0.07708
6:160746512:C:T	["rs3103347"]	NA	intergenic_variant	FALSE	rs12208357	LPA	0.101785	2.451e-12	0.1513	0.0216	0.296145	-0.0487995	0.0467099	0.0672669	2832	3.00426e-17	0.205752	0.0243597	0.116964	6440	0	NA	NA	95.7	23.348	1	1.352e-06
6:159806615:G:T	["rs191340696"]	RP11-125D12.2	intron_variant	FALSE	rs12208357	LPA	0.0184962	2.455e-12	-0.43	0.0614	NA	NA	NA	0	0	2.45463e-12	-0.430032	0.0613817	0.0184962	6440	0	NA	NA	0	0	0	1
6:160600137:T:G	["rs791174"]	SLC22A2	intron_variant	FALSE	rs12208357	LPA	0.241334	2.495e-12	0.1085	0.0155	4.8085e-12	0.245734	0.0355564	0.115466	2832	9.21744e-06	0.0763618	0.0172189	0.296685	6440	0	NA	NA	94.6	18.38	1	1.809e-05
6:161804651:C:T	["rs13219048"]	PARK2	intron_variant	FALSE	rs186696265	LPA	0.0645476	2.528e-12	-0.1883	0.0269	0.0752185	-0.102914	0.057845	0.039548	2832	3.08039e-12	-0.211803	0.0303704	0.0755412	6440	0	NA	NA	64	2.778	1	0.09558
6:160750469:A:C	["rs6933264"]	NA	intergenic_variant	FALSE	rs12208357	LPA	0.10043	2.55e-12	0.1523	0.0218	0.224694	-0.0586075	0.0482708	0.0628531	2832	2.79955e-17	0.206	0.0243653	0.116955	6440	0	NA	NA	95.8	23.948	1	9.898e-07
6:160750643:C:T	["rs6911381"]	NA	intergenic_variant	FALSE	rs12208357	LPA	0.100431	2.55e-12	0.1523	0.0218	0.224694	-0.0586075	0.0482708	0.0628531	2832	2.799e-17	0.206	0.0243653	0.116956	6440	0	NA	NA	95.8	23.948	1	9.898e-07
6:160586807:A:G	["rs9689234"]	RP11-317M22.1	upstream_gene_variant	FALSE	rs12208357	LPA	0.237863	2.633e-12	0.1111	0.0159	3.52477e-11	0.290281	0.0438306	0.073976	2832	8.12542e-07	0.0839984	0.0170302	0.309932	6440	0	NA	NA	94.8	19.245	1	1.15e-05
6:160698177:A:G	["rs316037"]	RP1-276N6.2	downstream_gene_variant	FALSE	rs12208357	LPA	0.155545	2.685e-12	-0.1279	0.0183	1.94897e-10	-0.329928	0.0518322	0.0520833	2832	3.90224e-07	-0.0991669	0.0195454	0.201043	6440	0	NA	NA	94.2	17.353	1	3.103e-05
6:161813005:C:T	["rs10455881"]	PARK2	intron_variant	FALSE	rs186696265	LPA	0.0650406	2.779e-12	-0.1872	0.0268	0.0889539	-0.0966899	0.0568449	0.0409605	2832	2.30816e-12	-0.213007	0.0303668	0.0756299	6440	0	NA	NA	69.3	3.257	1	0.0711
6:160926920:C:G	["rs3123631"]	LPAL2	intron_variant	FALSE	rs12208357	LPA	0.30485	2.786e-12	-0.0992	0.0142	1.87287e-10	-0.17612	0.0276421	0.227754	2832	1.48921e-05	-0.0716602	0.0165486	0.338753	6440	0	NA	NA	90.5	10.513	1	0.001185
6:160535103:T:C	["rs148098552"]	RP11-288H12.4	downstream_gene_variant	FALSE	rs12208357	LPA	0.0620961	2.788e-12	-0.1931	0.0276	0.0435238	-0.196409	0.0972972	0.0150071	2832	2.22866e-11	-0.192764	0.028813	0.0828035	6440	0	NA	NA	0	0.001	1	0.9713
6:161018641:C:A	["rs560624619"]	LPA	intron_variant	FALSE	rs12208357	LPA	0.00922401	2.901e-12	-0.5829	0.0835	NA	NA	NA	0	0	2.90062e-12	-0.582939	0.0834862	0.00922401	6440	0	NA	NA	0	0	0	1
6:160003703:T:G	["rs6916581"]	RP3-393E18.2	downstream_gene_variant	FALSE	rs12208357	LPA	0.359078	2.905e-12	0.0954	0.0137	0.017375	0.0561826	0.0236193	0.397246	2832	6.32122e-12	0.115037	0.0167395	0.342294	6440	0	NA	NA	75.8	4.133	1	0.04205
6:161806055:G:A	["rs34590339"]	PARK2	intron_variant	FALSE	rs186696265	LPA	0.0647091	2.932e-12	-0.1875	0.0269	0.0813814	-0.100165	0.057476	0.0400777	2832	3.06411e-12	-0.211831	0.0303712	0.0755408	6440	0	NA	NA	66.1	2.951	1	0.08584
6:161511558:T:G	["rs9365251"]	MAP3K4	intron_variant	FALSE	rs12208357	LPA	0.0424696	2.952e-12	0.2267	0.0325	0.161297	0.0910889	0.0650299	0.034232	2819	4.18162e-13	0.271831	0.0374963	0.0460755	6440	0	NA	NA	82.8	5.797	1	0.01605
6:160912130:T:C	["rs9355805"]	LPAL2	intron_variant	FALSE	rs12208357	LPA	0.476818	3.055e-12	0.091	0.013	4.81705e-06	0.10616	0.0232165	0.448623	2832	1.00314e-07	0.0839986	0.015771	0.489217	6440	0	NA	NA	0	0.623	1	0.4298
6:160635886:G:A	["rs10945656"]	SLC22A2	downstream_gene_variant	FALSE	rs12208357	LPA	0.121234	3.1e-12	0.1373	0.0197	0.000458902	0.105458	0.0300993	0.168317	2828	6.05664e-10	0.16109	0.0260287	0.100559	6440	0	NA	NA	48.8	1.955	1	0.1621
6:160793072:ATTTG:A	["rs201623027"]	SLC22A3	intron_variant	TRUE	rs12208357	LPA	0.0386653	3.105e-12	-0.4221	0.0605	3.10527e-12	-0.422057	0.0605284	0.0386653	2832	NA	NA	NA	0	0	0	NA	NA	0	0	0	1
6:161813159:C:T	["rs10455882"]	PARK2	intron_variant	FALSE	rs186696265	LPA	0.0650784	3.187e-12	-0.1869	0.0268	0.100586	-0.0937973	0.0571231	0.0409894	2830	2.22018e-12	-0.213174	0.0303671	0.0756641	6440	0	NA	NA	70.6	3.405	1	0.065
6:160635168:C:T	["rs150770320"]	SLC22A2	downstream_gene_variant	FALSE	rs12208357	LPA	0.0090106	3.2e-12	-0.8712	0.125	3.19987e-12	-0.871195	0.125016	0.0090106	2830	NA	NA	NA	0	0	0	NA	NA	0	0	0	1
6:161621784:A:G	["rs3798930"]	AGPAT4	intron_variant	FALSE	rs186696265	LPA	0.343513	3.226e-12	0.1005	0.0144	2.79631e-05	0.140111	0.0334438	0.143008	2832	1.06737e-08	0.0914934	0.0159963	0.431686	6440	0	NA	NA	41.9	1.72	1	0.1897
6:160100302:A:G	["rs7855"]	SOD2	3_prime_UTR_variant	FALSE	rs12208357	LPA	0.0344142	3.232e-12	-0.2539	0.0364	0.0327962	-0.252057	0.118083	0.00988701	2832	3.30659e-11	-0.254053	0.0383059	0.0452001	6440	0	NA	NA	0	0	1	0.9872
6:159430012:A:G	["rs143879279"]	RP1-111C20.4	intron_variant	FALSE	NA	NA	0.0363536	3.264e-12	-0.2477	0.0356	0.184061	-0.312178	0.235011	0.00264831	2832	7.71886e-12	-0.246198	0.0359745	0.0511756	6440	0	NA	NA	0	0.077	1	0.7814
6:159998713:T:C	["rs6455659"]	NA	regulatory_region_variant	FALSE	rs12208357	LPA	0.337002	3.271e-12	0.0967	0.0139	0.021718	0.0570658	0.0248624	0.325035	2832	7.28825e-12	0.1147	0.0167399	0.342265	6440	0	NA	NA	73	3.698	1	0.05449
6:161814907:A:G	["rs12210160"]	PARK2	intron_variant	FALSE	rs186696265	LPA	0.0678296	3.291e-12	-0.1837	0.0264	0.0796863	-0.0985405	0.0562282	0.0420198	2832	3.52378e-12	-0.207645	0.0298552	0.0791795	6440	0	NA	NA	66	2.937	1	0.08657
6:161010354:C:A	["rs7450411"]	LPA	intron_variant	FALSE	rs12208357	LPA	0.147775	3.296e-12	-0.2222	0.0319	3.29622e-12	-0.22223	0.0319091	0.147775	2832	NA	NA	NA	0	0	0	NA	NA	0	0	0	1
6:161813195:C:T	["rs10455883"]	PARK2	intron_variant	FALSE	rs186696265	LPA	0.0650548	3.296e-12	-0.1867	0.0268	0.100586	-0.0937973	0.0571231	0.0409894	2830	2.30723e-12	-0.213011	0.0303671	0.0756301	6440	0	NA	NA	70.6	3.396	1	0.06536
6:160631546:CTGTT:C	["rs146276235"]	SLC22A2	intron_variant	TRUE	rs12208357	LPA	0.12336	3.303e-12	0.1362	0.0196	0.000437726	0.103981	0.0295717	0.175318	2832	6.25235e-10	0.161173	0.0260632	0.100511	6440	0	NA	NA	52.5	2.105	1	0.1468
6:161843909:G:A	["rs11759540"]	PARK2	intron_variant	FALSE	rs186696265	LPA	0.077054	3.386e-12	-0.1861	0.0267	0.246603	-0.111543	0.096271	0.0153602	2832	4.8203e-12	-0.192319	0.0278289	0.104184	6440	0	NA	NA	0	0.65	1	0.4202
6:160515145:G:A	["rs73025508"]	RP11-288H12.3	non_coding_transcript_exon_variant	FALSE	rs12208357	LPA	0.124639	3.409e-12	-0.1408	0.0202	1.74392e-07	-0.316694	0.0606142	0.0393715	2832	3.14001e-08	-0.118727	0.0214562	0.162136	6440	0	NA	NA	89.5	9.479	1	0.002078
6:160720707:G:A	["rs116527961"]	NA	intergenic_variant	FALSE	rs12208357	LPA	0.0384887	3.409e-12	-0.422	0.0606	3.40905e-12	-0.421997	0.0606341	0.0384887	2832	NA	NA	NA	0	0	0	NA	NA	0	0	0	1
6:160611465:C:A	["rs79370442"]	SLC22A2	intron_variant	FALSE	rs12208357	LPA	0.0162691	3.437e-12	0.3624	0.0521	0.122707	0.199911	0.129517	0.00812147	2832	4.44788e-12	0.393714	0.0568773	0.0198521	6440	0	NA	NA	46.7	1.877	1	0.1707
6:160532075:G:A	["rs10080371"]	RP11-288H12.4	non_coding_transcript_exon_variant	FALSE	rs12208357	LPA	0.022131	3.445e-12	0.3025	0.0435	0.298843	0.0515469	0.0496159	0.0550847	2832	3.74495e-36	1.13319	0.0902598	0.00763956	6440	0	NA	NA	99.1	110.284	1	8.493e-26
6:160969096:C:T	["rs4708871"]	LPA	intron_variant	FALSE	rs12208357	LPA	0.0144691	3.452e-12	0.392	0.0563	0.000173353	0.526694	0.140265	0.006532	2832	2.66628e-09	0.366053	0.0615119	0.0179595	6440	0	NA	NA	9.1	1.1	1	0.2942
6:161091593:C:T	["rs1406888"]	RP1-81D8.4	intron_variant	FALSE	rs12208357	LPA	0.367715	3.513e-12	0.0939	0.0135	0.0392626	0.0497876	0.024152	0.327684	2832	2.59327e-12	0.11389	0.0162743	0.385318	6440	0	NA	NA	79.4	4.845	1	0.02773
6:160618176:C:T	["rs145172691"]	SLC22A2	intron_variant	FALSE	rs12208357	LPA	0.0162746	3.533e-12	0.3622	0.0521	0.122707	0.199911	0.129517	0.00812147	2832	4.58398e-12	0.393451	0.0568743	0.0198599	6440	0	NA	NA	46.6	1.872	1	0.1712
6:160401028:G:A	["rs9346804"]	IGF2R	intron_variant	FALSE	rs12208357	LPA	0.114417	3.56e-12	0.1431	0.0206	0.000735666	0.149523	0.0442908	0.0706215	2832	1.19157e-09	0.141289	0.0232331	0.133676	6440	0	NA	NA	0	0.027	1	0.8692
6:160615339:A:G	["rs7744313"]	SLC22A2	intron_variant	FALSE	rs12208357	LPA	0.0162779	3.632e-12	0.362	0.0521	0.122707	0.199911	0.129517	0.00812147	2832	4.72121e-12	0.393248	0.0568794	0.0198647	6440	0	NA	NA	46.5	1.868	1	0.1717
6:160526724:GCACA:G	["rs67754937"]	IGF2R	3_prime_UTR_variant	TRUE	rs12208357	LPA	0.0222928	3.642e-12	0.3011	0.0433	0.292322	0.05201	0.0493902	0.0556144	2832	3.74938e-36	1.13317	0.0902593	0.00763954	6440	0	NA	NA	99.1	110.419	1	7.933e-26
6:161804399:G:A	["rs13217906"]	PARK2	intron_variant	FALSE	rs186696265	LPA	0.0672746	3.756e-12	-0.1838	0.0265	0.0727847	-0.101978	0.0568384	0.041137	2832	5.03783e-12	-0.206381	0.0298908	0.0787686	6440	0	NA	NA	62.2	2.643	1	0.104
6:160680738:CCTT:C	["rs138765638"]	SLC22A2	upstream_gene_variant	TRUE	rs12208357	LPA	0.122967	3.765e-12	0.1356	0.0195	0.131419	0.0476199	0.0315671	0.152013	2832	1.98111e-14	0.190124	0.0248468	0.110194	6440	0	NA	NA	92.1	12.583	1	0.0003892
6:160785507:T:C	["rs2457557"]	SLC22A3	intron_variant	FALSE	rs12208357	LPA	0.184456	3.778e-12	0.1174	0.0169	0.00027191	0.134726	0.0370055	0.11423	2832	2.88741e-09	0.112843	0.0190039	0.215338	6440	0	NA	NA	0	0.277	1	0.5989
6:160670494:A:G	["rs316018"]	SLC22A2	intron_variant	FALSE	rs12208357	LPA	0.246942	3.817e-12	-0.1082	0.0156	0.000931521	-0.0760177	0.0229631	0.444562	2832	1.59896e-10	-0.135727	0.0212219	0.160039	6440	0	NA	NA	72.6	3.647	1	0.05618
6:160236976:T:C	["rs7739963"]	PNLDC1	intron_variant	FALSE	rs12208357	LPA	0.279638	3.827e-12	-0.1008	0.0145	0.846311	0.00453597	0.0234021	0.370233	2832	2.17559e-19	-0.166567	0.0184991	0.239799	6440	0	NA	NA	97	32.899	1	9.706e-09
6:161012262:A:G	["rs144958108"]	LPA	intron_variant	FALSE	rs12208357	LPA	0.00920756	3.928e-12	-0.5786	0.0834	NA	NA	NA	0	0	3.92863e-12	-0.578607	0.083376	0.00920756	6440	0	NA	NA	0	0	0	1
6:160994289:A:T	["rs182353567"]	LPA	intron_variant	FALSE	rs12208357	LPA	0.0092078	3.958e-12	-0.5785	0.0834	NA	NA	NA	0	0	3.95758e-12	-0.578503	0.0833736	0.0092078	6440	0	NA	NA	0	0	0	1
6:161813210:C:T	["rs10455884"]	PARK2	intron_variant	FALSE	rs186696265	LPA	0.0651088	4.093e-12	-0.1859	0.0268	0.11413	-0.090087	0.0570207	0.0411661	2830	2.30709e-12	-0.213011	0.0303671	0.0756302	6440	0	NA	NA	72.4	3.621	1	0.05707
6:160249517:T:G	["rs56331712"]	NA	regulatory_region_variant	FALSE	rs12208357	LPA	0.291509	4.115e-12	-0.101	0.0146	0.193406	-0.0349435	0.0268679	0.254237	2832	1.24504e-13	-0.12849	0.0173356	0.307899	6440	0	NA	NA	88.3	8.559	1	0.003438
6:160919223:T:C	["rs4129086"]	LPAL2	intron_variant	FALSE	rs12208357	LPA	0.476861	4.28e-12	0.0904	0.013	5.78112e-06	0.105359	0.0232362	0.449682	2832	1.18875e-07	0.0834857	0.0157663	0.488813	6440	0	NA	NA	0	0.607	1	0.436
6:161348267:G:A	["rs62436934"]	RP3-428L16.1	upstream_gene_variant	FALSE	rs12208357	LPA	0.264723	4.351e-12	-0.104	0.015	0.00430719	0.0676574	0.0237	0.379767	2832	1.52673e-29	-0.218973	0.019401	0.214132	6440	0	NA	NA	98.9	87.579	1	8.098e-21
6:161348273:T:C	["rs62436935"]	RP3-428L16.1	upstream_gene_variant	FALSE	rs12208357	LPA	0.264722	4.353e-12	-0.104	0.015	0.00430719	0.0676574	0.0237	0.379767	2832	1.52758e-29	-0.218973	0.0194011	0.214131	6440	0	NA	NA	98.9	87.579	1	8.099e-21
6:160745238:T:C	["rs3103348"]	NA	intergenic_variant	FALSE	rs12208357	LPA	0.100709	4.383e-12	0.1503	0.0217	0.224694	-0.0586075	0.0482708	0.0628531	2832	6.04176e-17	0.203353	0.0243117	0.117356	6440	0	NA	NA	95.7	23.492	1	1.254e-06
6:160752337:C:T	["rs80334467"]	NA	intergenic_variant	FALSE	rs12208357	LPA	0.0718573	4.419e-12	-0.3089	0.0446	4.41903e-12	-0.308926	0.0446226	0.0718573	2832	NA	NA	NA	0	0	0	NA	NA	0	0	0	1
6:160753060:G:A	["rs74692549"]	NA	intergenic_variant	FALSE	rs12208357	LPA	0.0718573	4.419e-12	-0.3089	0.0446	4.41903e-12	-0.308926	0.0446226	0.0718573	2832	NA	NA	NA	0	0	0	NA	NA	0	0	0	1
6:161803407:CT:C	["rs71544907"]	PARK2	intron_variant	TRUE	rs186696265	LPA	0.0645008	4.431e-12	-0.1862	0.0269	0.108383	-0.0929251	0.0578791	0.0393715	2832	3.04959e-12	-0.211849	0.0303708	0.0755515	6440	0	NA	NA	69.8	3.31	1	0.06885
6:161027423:A:G	["rs10081128"]	LPA	intron_variant	FALSE	rs12208357	LPA	0.0095339	4.485e-12	0.7791	0.1126	4.48616e-12	0.77906	0.112565	0.0095339	2832	NA	NA	NA	0	0	0	NA	NA	0	0	0	1
6:161622625:A:G	["rs3778226"]	AGPAT4	intron_variant	FALSE	rs186696265	LPA	0.343581	4.507e-12	0.0998	0.0144	3.35346e-05	0.138557	0.033403	0.143538	2832	1.29516e-08	0.0909215	0.0159884	0.43155	6440	0	NA	NA	39.6	1.655	1	0.1983
6:161423049:A:G	["rs589238"]	MAP3K4	intron_variant	FALSE	rs12208357	LPA	0.0516426	4.509e-12	-0.2033	0.0294	0.0391611	-0.0987438	0.047876	0.06303	2832	7.95709e-13	-0.266543	0.0372168	0.046635	6440	0	NA	NA	86.9	7.657	1	0.005655
6:161091337:C:G	["rs76457742"]	RP1-81D8.4	intron_variant	FALSE	rs12208357	LPA	0.0702684	4.583e-12	-0.307	0.0444	4.58342e-12	-0.306963	0.0443722	0.0702684	2832	NA	NA	NA	0	0	0	NA	NA	0	0	0	1
6:160004378:C:A	["rs9457675"]	RP3-393E18.2	downstream_gene_variant	FALSE	rs12208357	LPA	0.36102	4.606e-12	0.0944	0.0136	0.0251083	0.0527669	0.0235595	0.404131	2832	5.42161e-12	0.115402	0.0167393	0.342062	6440	0	NA	NA	78.7	4.697	1	0.03022
6:160557515:G:A	["rs368734088","rs2282142"]	SLC22A1	intron_variant	FALSE	rs12208357	LPA	0.0218203	4.845e-12	0.3041	0.044	0.411851	0.0412278	0.0502386	0.0543785	2832	1.05558e-37	1.17077	0.0912234	0.00750279	6440	0	NA	NA	99.1	117.639	1	2.08e-27
6:161078315:C:T	["rs563627091"]	LPA	intron_variant	FALSE	rs12208357	LPA	0.00890898	4.892e-12	-0.5834	0.0845	NA	NA	NA	0	0	4.89193e-12	-0.583441	0.0844505	0.00890898	6440	0	NA	NA	0	0	0	1
6:160718355:A:G	["rs11968321"]	NA	regulatory_region_variant	FALSE	rs12208357	LPA	0.0388418	4.902e-12	-0.4171	0.0604	4.90278e-12	-0.417122	0.0603792	0.0388418	2832	NA	NA	NA	0	0	0	NA	NA	0	0	0	1
6:160743519:G:A	["rs75626240"]	NA	regulatory_region_variant	FALSE	rs12208357	LPA	0.0388418	4.902e-12	-0.4171	0.0604	4.90278e-12	-0.417122	0.0603792	0.0388418	2832	NA	NA	NA	0	0	0	NA	NA	0	0	0	1
6:160758986:T:C	["rs2450970"]	NA	regulatory_region_variant	FALSE	rs12208357	LPA	0.151557	4.922e-12	-0.1287	0.0186	3.04451e-11	-0.406033	0.0611091	0.0386653	2832	2.95182e-07	-0.10026	0.0195573	0.201202	6440	0	NA	NA	95.6	22.711	1	1.883e-06
6:160842211:C:T	["rs9456537"]	SLC22A3	intron_variant	FALSE	rs12208357	LPA	0.247783	4.943e-12	-0.1048	0.0152	0.963161	-0.0011628	0.025176	0.302083	2832	6.58731e-18	-0.163988	0.01902	0.223905	6440	0	NA	NA	96.2	26.629	1	2.465e-07
6:160758578:G:A	["rs2450971"]	NA	regulatory_region_variant	FALSE	rs12208357	LPA	0.15156	4.971e-12	-0.1286	0.0186	3.04451e-11	-0.406033	0.0611091	0.0386653	2832	2.9752e-07	-0.100232	0.0195574	0.201206	6440	0	NA	NA	95.6	22.715	1	1.879e-06
6:161484885:T:C	["rs550361772"]	MAP3K4	intron_variant	FALSE	rs12208357	LPA	0.0062496	5.027e-12	-0.6832	0.0989	NA	NA	NA	0	0	5.02707e-12	-0.683221	0.0989485	0.0062496	6440	0	NA	NA	0	0	0	1
6:160757289:CCAA:C	["rs67920458"]	NA	intergenic_variant	TRUE	rs12208357	LPA	0.159515	5.129e-12	-0.1245	0.018	1.01323e-08	-0.26818	0.046815	0.0642655	2832	3.63768e-07	-0.099479	0.0195555	0.201401	6440	0	NA	NA	91	11.056	1	0.0008838
6:162057419:C:T	["rs71567617"]	PARK2	intron_variant	FALSE	rs186696265	LPA	0.109712	5.309e-12	0.1493	0.0216	0.0325152	-0.156601	0.0732459	0.0259534	2832	3.24411e-15	0.178604	0.0226622	0.146545	6440	0	NA	NA	94.8	19.114	1	1.231e-05
6:161092884:A:G	["rs187171404"]	RP1-81D8.4	intron_variant	FALSE	rs12208357	LPA	0.00759181	5.333e-12	0.8978	0.1302	5.33277e-12	0.897762	0.130178	0.00759181	2832	NA	NA	NA	0	0	0	NA	NA	0	0	0	1
6:161348093:G:T	["rs935180"]	RP11-235G24.3	non_coding_transcript_exon_variant	FALSE	rs12208357	LPA	0.264568	5.333e-12	-0.1036	0.015	0.00364675	0.0689423	0.0237143	0.379237	2832	1.5024e-29	-0.218978	0.019399	0.214142	6440	0	NA	NA	98.9	88.313	1	5.589e-21
6:160248090:G:A	["rs4709380"]	NA	regulatory_region_variant	FALSE	rs12208357	LPA	0.252402	5.352e-12	-0.1041	0.0151	0.0384402	-0.0562524	0.0271734	0.224576	2832	4.85081e-12	-0.125405	0.0181486	0.264639	6440	0	NA	NA	77.7	4.479	1	0.03432
6:160006677:T:TTTTA	["rs5881333"]	RP3-393E18.2	downstream_gene_variant	TRUE	rs12208357	LPA	0.34207	5.367e-12	0.1154	0.0167	NA	NA	NA	0	0	5.36662e-12	0.115424	0.016739	0.34207	6440	0	NA	NA	0	0	0	1
6:159992479:C:T	["rs79594004"]	NA	intergenic_variant	FALSE	rs12208357	LPA	0.0492393	5.413e-12	-0.2151	0.0312	0.0396407	-0.28161	0.136872	0.0072387	2832	4.13839e-11	-0.211436	0.0320404	0.0677092	6440	0	NA	NA	0	0.249	1	0.6176
6:161348393:A:G	["rs62436937"]	RP3-428L16.1	upstream_gene_variant	FALSE	rs12208357	LPA	0.264555	5.425e-12	-0.1035	0.015	0.00364675	0.0689423	0.0237143	0.379237	2832	1.53761e-29	-0.218979	0.0194026	0.214123	6440	0	NA	NA	98.9	88.3	1	5.624e-21
6:160955697:G:A	["rs564073175"]	LPA	intron_variant	FALSE	rs12208357	LPA	0.009225	5.431e-12	-0.5738	0.0832	NA	NA	NA	0	0	5.43119e-12	-0.573833	0.0832387	0.009225	6440	0	NA	NA	0	0	0	1
6:161348391:G:T	["rs62436936"]	RP3-428L16.1	upstream_gene_variant	FALSE	rs12208357	LPA	0.264556	5.433e-12	-0.1035	0.015	0.00364675	0.0689423	0.0237143	0.379237	2832	1.54442e-29	-0.218969	0.0194023	0.214125	6440	0	NA	NA	98.9	88.295	1	5.638e-21
6:160791370:C:G	["rs3127574"]	SLC22A3	intron_variant	FALSE	rs12208357	LPA	0.469284	5.434e-12	0.0904	0.0131	0.646926	-0.0107649	0.0235023	0.404838	2832	7.1327e-18	0.13599	0.0157894	0.497624	6440	0	NA	NA	96.3	26.865	1	2.181e-07
6:160005914:C:CT	["rs35854514"]	RP3-393E18.2	downstream_gene_variant	TRUE	rs12208357	LPA	0.342058	5.437e-12	0.1154	0.0167	NA	NA	NA	0	0	5.43715e-12	0.115396	0.0167394	0.342058	6440	0	NA	NA	0	0	0	1
6:161733654:G:A	["rs9456650"]	NA	intergenic_variant	FALSE	rs186696265	LPA	0.295044	5.438e-12	-0.1033	0.015	0.000206785	-0.132365	0.0356724	0.124117	2832	4.13806e-09	-0.0971179	0.0165206	0.370209	6440	0	NA	NA	0	0.804	1	0.3699
6:160962368:G:T	["rs116039216"]	LPA	intron_variant	FALSE	rs12208357	LPA	0.0190287	5.452e-12	0.3332	0.0483	0.443156	0.115131	0.15013	0.00600282	2832	2.21578e-12	0.358413	0.0510546	0.0247569	6440	0	NA	NA	57.5	2.354	1	0.125
6:160673232:C:G	["rs147287831"]	SLC22A2	intron_variant	FALSE	rs12208357	LPA	0.00918079	5.595e-12	-0.835	0.1212	5.59573e-12	-0.835027	0.121201	0.00918079	2832	NA	NA	NA	0	0	0	NA	NA	0	0	0	1
6:161449576:A:G	["rs13200744"]	MAP3K4	intron_variant	FALSE	rs12208357	LPA	0.0521343	5.609e-12	0.2015	0.0292	0.0404558	0.0971126	0.0473936	0.0644421	2832	8.77448e-13	0.265741	0.0371745	0.0467219	6440	0	NA	NA	87.2	7.838	1	0.005117
6:160962370:G:T	["rs116089584"]	LPA	intron_variant	FALSE	rs12208357	LPA	0.0190418	5.631e-12	0.3329	0.0483	0.443156	0.115131	0.15013	0.00600282	2832	2.29703e-12	0.358032	0.0510369	0.0247757	6440	0	NA	NA	57.4	2.347	1	0.1256
6:160855021:A:T	["rs1397168"]	SLC22A3	intron_variant	FALSE	rs12208357	LPA	0.251405	5.637e-12	-0.1043	0.0151	0.961654	0.00120124	0.0249851	0.312677	2832	3.44326e-18	-0.16549	0.0190309	0.224461	6440	0	NA	NA	96.4	28.168	1	1.112e-07
6:161349554:T:C	["rs62436938"]	RP3-428L16.1	upstream_gene_variant	FALSE	rs12208357	LPA	0.264525	5.729e-12	-0.1034	0.015	0.00364675	0.0689423	0.0237143	0.379237	2832	1.67571e-29	-0.218921	0.0194105	0.21408	6440	0	NA	NA	98.9	88.236	1	5.81e-21
6:160853929:A:G	["rs4709432"]	SLC22A3	intron_variant	FALSE	rs12208357	LPA	0.251419	5.736e-12	-0.1042	0.0151	0.961654	0.00120124	0.0249851	0.312677	2832	3.54486e-18	-0.165416	0.0190297	0.22448	6440	0	NA	NA	96.4	28.145	1	1.126e-07
6:161349841:G:A	["rs60343440"]	RP3-428L16.1	upstream_gene_variant	FALSE	rs12208357	LPA	0.264521	5.774e-12	-0.1034	0.015	0.00364675	0.0689423	0.0237143	0.379237	2832	1.69854e-29	-0.218908	0.0194114	0.214075	6440	0	NA	NA	98.9	88.224	1	5.843e-21
6:160646222:T:G	["rs3798158"]	SLC22A2	intron_variant	FALSE	rs12208357	LPA	0.0673271	5.793e-12	0.1873	0.0272	0.297766	0.14226	0.136627	0.00688559	2832	9.5074e-12	0.189174	0.0277635	0.0939064	6440	0	NA	NA	0	0.113	1	0.7365
6:160541205:A:AT	["rs145975753"]	SLC22A1	upstream_gene_variant	TRUE	rs12208357	LPA	0.0221802	5.805e-12	0.299	0.0434	0.334396	0.0478199	0.049539	0.0552613	2832	3.65669e-36	1.13422	0.0903287	0.00763279	6440	0	NA	NA	99.1	111.205	1	5.335e-26
6:161415947:T:G	["rs593184"]	MAP3K4	intron_variant	FALSE	rs12208357	LPA	0.0518576	5.832e-12	-0.2019	0.0293	0.0444166	-0.0957193	0.0476183	0.063736	2832	7.7299e-13	-0.266724	0.0372214	0.0466341	6440	0	NA	NA	87.5	8.005	1	0.004664
6:161350274:A:G	["rs61070418"]	RP3-428L16.1	upstream_gene_variant	FALSE	rs12208357	LPA	0.264517	5.843e-12	-0.1034	0.015	0.00364675	0.0689423	0.0237143	0.379237	2832	1.73383e-29	-0.218888	0.0194127	0.214068	6440	0	NA	NA	98.9	88.207	1	5.894e-21
6:161350292:C:T	["rs56009524"]	RP3-428L16.1	upstream_gene_variant	FALSE	rs12208357	LPA	0.264517	5.863e-12	-0.1034	0.015	0.00364675	0.0689423	0.0237143	0.379237	2832	1.7448e-29	-0.218878	0.0194128	0.214068	6440	0	NA	NA	98.9	88.201	1	5.913e-21
6:160325806:G:A	["rs139281630"]	MAS1	upstream_gene_variant	FALSE	rs12208357	LPA	0.0318485	5.889e-12	-0.313	0.0455	NA	NA	NA	0	0	5.88923e-12	-0.313016	0.0454812	0.0318485	6440	0	NA	NA	0	0	0	1
6:161383479:C:T	["rs604924"]	RP3-428L16.1	intron_variant	FALSE	rs12208357	LPA	0.392674	5.956e-12	0.0916	0.0133	5.49123e-05	0.0924971	0.0229313	0.430261	2832	2.48134e-08	0.0912176	0.0163632	0.376145	6440	0	NA	NA	0	0.002	1	0.9638
6:160287917:C:T	["rs1033915"]	NA	intergenic_variant	FALSE	rs12208357	LPA	0.171867	5.957e-12	-0.1208	0.0176	0.0796369	-0.0576044	0.0328643	0.139527	2831	2.03428e-12	-0.146085	0.020774	0.186083	6440	0	NA	NA	80.7	5.179	1	0.02286
6:161350782:T:C	["rs1584059"]	RP3-428L16.1	upstream_gene_variant	FALSE	rs12208357	LPA	0.264457	5.995e-12	-0.1033	0.015	0.00367577	0.0688364	0.0236981	0.379061	2832	1.77755e-29	-0.218862	0.0194142	0.214059	6440	0	NA	NA	98.9	88.193	1	5.936e-21
6:161351208:T:C	["rs59962866"]	RP3-428L16.1	upstream_gene_variant	FALSE	rs12208357	LPA	0.264505	6.002e-12	-0.1034	0.015	0.00364675	0.0689423	0.0237143	0.379237	2832	1.81622e-29	-0.218839	0.0194154	0.214052	6440	0	NA	NA	98.9	88.168	1	6.014e-21
6:160402705:G:A	["rs6917747"]	IGF2R	intron_variant	FALSE	rs12208357	LPA	0.107741	6.027e-12	0.1462	0.0213	0.00113402	0.172022	0.052849	0.0487288	2832	1.17545e-09	0.141257	0.0232194	0.133692	6440	0	NA	NA	0	0.284	1	0.5941
6:161350176:C:T	["rs56219422"]	RP3-428L16.1	upstream_gene_variant	FALSE	rs12208357	LPA	0.264492	6.028e-12	-0.1033	0.015	0.00356806	0.0690967	0.0237118	0.379195	2831	1.72606e-29	-0.218892	0.0194124	0.214069	6440	0	NA	NA	98.9	88.317	1	5.577e-21
6:161348069:T:C	["rs935181"]	RP11-235G24.3	non_coding_transcript_exon_variant	FALSE	rs12208357	LPA	0.264621	6.074e-12	-0.1033	0.015	0.00364675	0.0689423	0.0237143	0.379237	2832	1.97785e-29	-0.218497	0.019398	0.214219	6440	0	NA	NA	98.9	88.021	1	6.475e-21
6:160006456:T:C	["rs1452131"]	RP3-393E18.2	downstream_gene_variant	FALSE	rs12208357	LPA	0.357732	6.12e-12	0.094	0.0137	0.030736	0.051108	0.0236559	0.393362	2832	5.36586e-12	0.115424	0.0167389	0.342064	6440	0	NA	NA	79.7	4.926	1	0.02646
6:161566685:T:A	["rs79213545"]	AGPAT4	intron_variant	FALSE	rs1564348	LPA	0.0184313	6.261e-12	0.3498	0.0509	0.00199924	-0.424422	0.137338	0.00725921	2824	5.97712e-18	0.472946	0.0547836	0.0233303	6440	0	NA	NA	97.3	36.833	1	1.287e-09
6:161843106:A:T	["rs73023245"]	PARK2	intron_variant	FALSE	rs186696265	LPA	0.0755284	6.317e-12	-0.1844	0.0268	0.220127	-0.113282	0.0923856	0.016596	2832	9.77719e-12	-0.19096	0.0280422	0.101444	6440	0	NA	NA	0	0.647	1	0.4211
6:160944603:TC:T	["rs530076580"]	NA	intergenic_variant	TRUE	rs12208357	LPA	0.00670585	6.479e-12	-0.6837	0.0995	NA	NA	NA	0	0	6.47862e-12	-0.683688	0.0995366	0.00670585	6440	0	NA	NA	0	0	0	1
6:161752077:G:A	["rs9456656"]	NA	intergenic_variant	FALSE	rs186696265	LPA	0.355909	6.528e-12	-0.0959	0.014	0.0807716	-0.0491353	0.028138	0.217514	2832	4.74883e-12	-0.11126	0.0160946	0.416768	6440	0	NA	NA	72.8	3.673	1	0.0553
6:160612856:C:T	["rs149215847"]	SLC22A2	intron_variant	FALSE	rs12208357	LPA	0.0109639	6.57e-12	-0.4381	0.0638	0.0308059	-0.416936	0.193064	0.00370763	2832	7.06284e-11	-0.44064	0.0675899	0.0141549	6440	0	NA	NA	0	0.013	1	0.9077
6:160284759:A:G	["rs190663066"]	NA	regulatory_region_variant	FALSE	rs12208357	LPA	0.03281	6.593e-12	-0.3072	0.0447	NA	NA	NA	0	0	6.59326e-12	-0.307231	0.0447454	0.03281	6440	0	NA	NA	0	0	0	1
6:161376085:A:G	["rs73023832"]	RP3-428L16.1	intron_variant	FALSE	rs12208357	LPA	0.00102327	6.707e-12	1.763	0.2569	NA	NA	NA	0	0	6.70779e-12	1.76301	0.256858	0.00102327	6440	0	NA	NA	0	0	0	1
6:160003248:GT:G	["rs201331856","rs35787122"]	RP3-393E18.2	downstream_gene_variant	TRUE	rs12208357	LPA	0.373118	6.731e-12	0.0933	0.0136	0.0284717	0.0510405	0.0232985	0.44315	2832	6.10482e-12	0.115133	0.0167413	0.342321	6440	0	NA	NA	80	4.991	1	0.02548
6:161582535:T:C	["rs6934457"]	AGPAT4	intron_variant	FALSE	rs186696265	LPA	0.304417	6.742e-12	0.098	0.0143	1.24946e-09	0.140346	0.023107	0.423199	2832	7.6193e-05	0.071812	0.0181524	0.252183	6440	0	NA	NA	81.6	5.44	1	0.01968
6:161742093:T:C	null	NA	intergenic_variant	FALSE	rs186696265	LPA	0.00131143	6.767e-12	1.7299	0.2521	NA	NA	NA	0	0	6.76689e-12	1.72986	0.252075	0.00131143	6440	0	NA	NA	0	0	0	1
6:160407715:A:T	["rs9295118"]	IGF2R	intron_variant	FALSE	rs12208357	LPA	0.107556	7.05e-12	0.146	0.0213	0.00113402	0.172022	0.052849	0.0487288	2832	1.37167e-09	0.140947	0.0232634	0.133426	6440	0	NA	NA	0	0.29	1	0.5905
6:160774817:C:G	["rs79063865"]	SLC22A3	intron_variant	FALSE	rs12208357	LPA	0.0247447	7.157e-12	-0.2944	0.0429	0.113657	-0.445709	0.281743	0.00158898	2832	2.20839e-11	-0.290798	0.0434576	0.0349275	6440	0	NA	NA	0	0.295	1	0.5869
6:160714594:G:A	["rs143918397"]	NA	intergenic_variant	FALSE	rs12208357	LPA	0.0390184	7.39e-12	-0.4129	0.0603	7.39007e-12	-0.412865	0.0602731	0.0390184	2832	NA	NA	NA	0	0	0	NA	NA	0	0	0	1
6:160003132:G:T	["rs4709352"]	RP3-393E18.2	downstream_gene_variant	FALSE	rs12208357	LPA	0.372939	7.549e-12	0.0931	0.0136	0.029838	0.0506329	0.0233092	0.44262	2832	6.43603e-12	0.115	0.0167404	0.342296	6440	0	NA	NA	80.1	5.031	1	0.0249
6:161432867:C:T	["rs685939"]	MAP3K4	intron_variant	FALSE	rs12208357	LPA	0.0510565	7.581e-12	-0.202	0.0295	0.0525118	-0.0940046	0.0484831	0.061088	2832	9.25312e-13	-0.265587	0.0371908	0.0466452	6440	0	NA	E	87.3	7.885	1	0.004985
6:161436597:G:C	["rs588284"]	MAP3K4	intron_variant	FALSE	rs12208357	LPA	0.0510568	7.596e-12	-0.202	0.0295	0.0525118	-0.0940046	0.0484831	0.061088	2832	9.27792e-13	-0.265568	0.0371902	0.0466455	6440	0	NA	NA	87.3	7.883	1	0.004989
6:160726432:G:A	["rs3127584"]	NA	intergenic_variant	FALSE	rs12208357	LPA	0.101544	7.632e-12	0.1482	0.0216	0.250298	-0.0544531	0.0473659	0.0658545	2832	1.16086e-16	0.201716	0.0243411	0.117239	6440	0	NA	NA	95.7	23.139	1	1.507e-06
6:160725769:A:G	["rs3120149"]	NA	intergenic_variant	FALSE	rs12208357	LPA	0.101544	7.652e-12	0.1482	0.0216	0.250298	-0.0544531	0.0473659	0.0658545	2832	1.16487e-16	0.201707	0.0243412	0.117239	6440	0	NA	NA	95.7	23.137	1	1.508e-06
6:160014004:A:C	["rs4709353"]	RP3-393E18.2	upstream_gene_variant	FALSE	rs12208357	LPA	0.332253	7.678e-12	0.0957	0.014	0.0169953	0.0609031	0.0255166	0.296963	2832	3.63935e-11	0.110542	0.0167031	0.347772	6440	0	NA	NA	62.3	2.649	1	0.1036
6:161116416:C:T	["rs9458002"]	RP1-81D8.3	upstream_gene_variant	FALSE	rs12208357	LPA	0.104854	7.679e-12	-0.147	0.0215	0.000183025	-0.173639	0.0464105	0.0669138	2832	8.03073e-09	-0.13973	0.0242258	0.121538	6440	0	NA	NA	0	0.42	1	0.5172
6:161119578:T:C	["rs9456575"]	RP1-81D8.3	intron_variant	FALSE	rs12208357	LPA	0.0966773	7.711e-12	-0.1535	0.0224	6.14762e-05	-0.236787	0.0590922	0.0400777	2832	8.75037e-09	-0.139513	0.0242492	0.121567	6440	0	NA	NA	56.9	2.319	1	0.1278
6:161631155:T:C	["rs2009379"]	AGPAT4	intron_variant	FALSE	rs186696265	LPA	0.34544	7.798e-12	0.0987	0.0144	3.20572e-05	0.138047	0.0331976	0.144421	2832	2.26107e-08	0.0895319	0.0160143	0.433838	6440	0	NA	NA	42.3	1.733	1	0.1881
6:160724717:A:T	["rs182829780"]	NA	intergenic_variant	FALSE	rs12208357	LPA	0.00812147	7.926e-12	0.858	0.1254	7.92618e-12	0.85805	0.125448	0.00812147	2832	NA	NA	NA	0	0	0	NA	NA	0	0	0	1
6:160756719:G:A	["rs543615564"]	NA	intergenic_variant	FALSE	rs12208357	LPA	0.00812147	7.926e-12	0.858	0.1254	7.92618e-12	0.85805	0.125448	0.00812147	2832	NA	NA	NA	0	0	0	NA	NA	0	0	0	1
6:161526673:G:T	["rs1534020"]	MAP3K4	intron_variant	FALSE	rs12208357	LPA	0.224617	7.977e-12	-0.1072	0.0157	0.0958065	-0.0434219	0.0260709	0.267479	2832	2.76089e-13	-0.143319	0.0196177	0.205768	6440	0	NA	NA	89.3	9.374	1	0.0022
6:160720747:G:A	["rs370177322","rs56195640"]	NA	intergenic_variant	FALSE	rs12208357	LPA	0.101535	7.993e-12	0.1481	0.0217	0.250298	-0.0544531	0.0473659	0.0658545	2832	1.23376e-16	0.201557	0.0243432	0.117226	6440	0	NA	NA	95.7	23.109	1	1.53e-06
6:160016440:A:G	["rs9457683"]	NA	regulatory_region_variant	FALSE	rs12208357	LPA	0.333382	8.157e-12	0.0954	0.014	0.0168169	0.0606174	0.0253556	0.300671	2832	3.81617e-11	0.11046	0.0167083	0.347767	6440	0	NA	E	62.9	2.694	1	0.1007
6:161709402:G:A	["rs149544486"]	NA	intergenic_variant	FALSE	rs186696265	LPA	0.0106886	8.184e-12	0.4541	0.0664	0.915464	-0.019911	0.187575	0.00370763	2832	1.99132e-13	0.522152	0.0710471	0.0137585	6440	0	NA	NA	86.3	7.303	1	0.006882
6:160710480:G:A	["rs190412859"]	NA	intergenic_variant	FALSE	rs12208357	LPA	0.0153499	8.209e-12	-0.3745	0.0548	0.000130009	-0.555021	0.145049	0.00635593	2832	5.86364e-09	-0.344495	0.0591854	0.019305	6440	0	NA	NA	44.6	1.806	1	0.179
6:160681393:A:G	["rs3127573"]	SLC22A2	upstream_gene_variant	FALSE	rs12208357	LPA	0.123431	8.275e-12	0.1331	0.0195	0.199068	0.0403742	0.0314389	0.153249	2832	1.44031e-14	0.190928	0.0248193	0.110319	6440	0	NA	NA	92.9	14.128	1	0.0001708
6:160891879:G:A	["rs137926107"]	LPAL2	intron_variant	FALSE	rs12208357	LPA	0.00671691	8.303e-12	-0.6798	0.0995	NA	NA	NA	0	0	8.30212e-12	-0.679781	0.0994817	0.00671691	6440	0	NA	NA	0	0	0	1
6:160019806:G:A	["rs6923766"]	NA	intergenic_variant	FALSE	rs12208357	LPA	0.332244	8.4e-12	0.0955	0.014	0.0169953	0.0609031	0.0255166	0.296963	2832	4.02382e-11	0.110357	0.0167127	0.347759	6440	0	NA	NA	62	2.629	1	0.105
6:160587124:C:A	["rs73600411"]	RP11-317M22.1	upstream_gene_variant	FALSE	rs12208357	LPA	0.204449	8.675e-12	0.1934	0.0283	8.67662e-12	0.193385	0.0283268	0.204449	2832	NA	NA	NA	0	0	0	NA	NA	0	0	0	1
6:162085923:C:T	["rs140592843"]	PARK2	intron_variant	FALSE	rs186696265	LPA	0.086918	9.03e-12	0.1654	0.0243	0.236307	-0.140661	0.118775	0.00918079	2832	5.39398e-13	0.178744	0.024774	0.121103	6440	0	NA	NA	85.6	6.93	1	0.008476
6:161383047:A:C	["rs610956"]	RP3-428L16.1	intron_variant	FALSE	rs12208357	LPA	0.398887	9.129e-12	0.0903	0.0132	0.127038	0.035487	0.0232566	0.398835	2832	4.49304e-13	0.116697	0.0161187	0.39891	6440	0	NA	NA	87.9	8.237	1	0.004105
6:160248372:T:C	["rs4709381"]	NA	regulatory_region_variant	FALSE	rs12208357	LPA	0.240188	9.38e-12	-0.1058	0.0155	0.0706312	-0.053964	0.02985	0.185381	2832	6.03778e-12	-0.124995	0.0181712	0.264289	6440	0	NA	NA	75.8	4.131	1	0.04209
6:160740183:T:A	["rs74713723"]	NA	intergenic_variant	FALSE	rs12208357	LPA	0.0741525	9.51e-12	-0.2973	0.0436	9.5105e-12	-0.297264	0.0436272	0.0741525	2832	NA	NA	NA	0	0	0	NA	NA	0	0	0	1
6:160586274:G:C	["rs3963973"]	RP11-317M22.1	upstream_gene_variant	FALSE	rs12208357	LPA	0.00601099	9.823e-12	0.5847	0.0859	0.612402	0.104842	0.206933	0.00317797	2832	4.0801e-13	0.684593	0.0943892	0.00725682	6440	0	NA	NA	84.6	6.497	1	0.0108
6:161414047:G:A	["rs655382"]	MAP3K4	intron_variant	FALSE	rs12208357	LPA	0.052182	9.996e-12	-0.1989	0.0292	0.057749	-0.0894818	0.0471553	0.064795	2832	7.28065e-13	-0.267088	0.0372297	0.0466354	6440	0	NA	P	88.6	8.739	1	0.003115
6:161348174:A:C	["rs935179"]	RP11-235G24.3	non_coding_transcript_exon_variant	FALSE	rs12208357	LPA	0.265958	1.004e-11	-0.1021	0.015	0.00430719	0.0676574	0.0237	0.379767	2832	9.91883e-29	-0.215334	0.0193629	0.215911	6440	0	NA	NA	98.8	85.504	1	2.312e-20
6:160949283:C:T	["rs115220362"]	LPA	downstream_gene_variant	FALSE	rs12208357	LPA	0.00264831	1.04e-11	-1.4525	0.2136	1.04048e-11	-1.4525	0.213578	0.00264831	2832	NA	NA	NA	0	0	0	NA	NA	0	0	0	1
6:161276953:T:C	["rs184928565"]	NA	intergenic_variant	FALSE	rs12208357	LPA	0.00705996	1.063e-11	0.6465	0.0951	NA	NA	NA	0	0	1.06315e-11	0.646488	0.0951042	0.00705996	6440	0	NA	NA	0	0	0	1
6:161513032:C:A	["rs143122711"]	MAP3K4	intron_variant	FALSE	rs12208357	LPA	0.0265569	1.066e-11	0.335	0.0493	NA	NA	NA	0	0	1.06577e-11	0.335018	0.0492867	0.0265569	6440	0	NA	NA	0	0	0	1
6:161237392:T:C	["rs117059305"]	NA	intergenic_variant	FALSE	rs12208357	LPA	0.0213268	1.077e-11	0.311	0.0458	0.0225491	-0.327319	0.143499	0.00600282	2832	2.05864e-15	0.383283	0.0482861	0.0280655	6440	0	NA	NA	95.5	22.028	1	2.687e-06
6:160934405:G:A	["rs143053678"]	LPAL2	upstream_gene_variant	FALSE	rs12208357	LPA	0.0164152	1.107e-11	-0.3591	0.0529	0.296751	-0.206687	0.198084	0.00335452	2832	1.39466e-11	-0.370738	0.0548554	0.0221587	6440	0	NA	NA	0	0.637	1	0.4248
6:161578159:T:C	["rs1474914"]	AGPAT4	intron_variant	FALSE	rs1564348	LPA	0.19382	1.127e-11	0.1156	0.017	1.261e-05	0.103585	0.0237211	0.369527	2832	1.52711e-07	0.128354	0.0244518	0.116552	6440	0	NA	NA	0	0.529	1	0.4672
6:161302267:A:T	["rs1247515"]	RP11-235G24.1	intron_variant	FALSE	rs12208357	LPA	0.379772	1.154e-11	0.0913	0.0135	0.00012404	-0.088344	0.0230182	0.40113	2832	8.9642e-29	0.184619	0.0165875	0.37038	6440	0	NA	NA	98.9	92.56	1	6.533e-22
6:160744151:A:G	["rs372665"]	NA	intergenic_variant	FALSE	rs12208357	LPA	0.301643	1.169e-11	-0.0962	0.0142	0.00176547	0.0810286	0.0259118	0.269421	2832	3.20868e-24	-0.172137	0.0169541	0.315813	6440	0	NA	NA	98.5	66.843	1	2.941e-16
6:161372176:GGTAATCCCT:G	["rs67050753"]	RP3-428L16.1	intron_variant	TRUE	rs12208357	LPA	0.0403811	1.173e-11	0.2731	0.0403	NA	NA	NA	0	0	1.17323e-11	0.273065	0.0402544	0.0403811	6440	0	NA	NA	0	0	0	1
6:161499974:G:A	["rs573959968"]	MAP3K4	intron_variant	FALSE	rs12208357	LPA	0.00721581	1.185e-11	0.6506	0.0959	NA	NA	NA	0	0	1.18448e-11	0.650636	0.0959345	0.00721581	6440	0	NA	NA	0	0	0	1
6:161302883:G:A	["rs2465833"]	RP11-235G24.1	intron_variant	FALSE	rs12208357	LPA	0.379935	1.189e-11	0.0913	0.0135	0.00012195	-0.0884192	0.0230128	0.40166	2832	9.06068e-29	0.184601	0.0165874	0.370382	6440	0	NA	NA	98.9	92.627	1	6.313e-22
6:161675491:T:C	["rs3798943"]	AGPAT4	intron_variant	FALSE	rs186696265	LPA	0.473369	1.2e-11	-0.0893	0.0132	0.0467872	-0.0452754	0.0227718	0.477225	2832	5.11308e-12	-0.111492	0.0161526	0.471673	6440	0	NA	NA	82.2	5.625	1	0.0177
6:160888021:G:T	["rs62441868"]	LPAL2	non_coding_transcript_exon_variant	FALSE	rs12208357	LPA	0.139654	1.216e-11	-0.2257	0.0333	1.21604e-11	-0.225699	0.0332972	0.139654	2832	NA	NA	NA	0	0	0	NA	NA	0	0	0	1
6:160729924:G:A	["rs3106170"]	NA	intergenic_variant	FALSE	rs12208357	LPA	0.100782	1.324e-11	0.1471	0.0217	0.157165	-0.0682766	0.0482633	0.0633828	2832	1.11732e-16	0.201856	0.0243447	0.117228	6440	0	NA	NA	96	24.973	1	5.814e-07
6:161576919:A:G	["rs7775595","rs113902475"]	AGPAT4	intron_variant	FALSE	rs1564348	LPA	0.321266	1.339e-11	0.0964	0.0142	1.88257e-08	0.129143	0.0229692	0.477225	2832	2.94446e-05	0.0758755	0.0181619	0.252683	6440	0	NA	NA	69.8	3.309	1	0.06889
6:160736797:C:T	["rs3125054"]	NA	intergenic_variant	FALSE	rs12208357	LPA	0.100792	1.343e-11	0.147	0.0217	0.157165	-0.0682766	0.0482633	0.0633828	2832	1.14344e-16	0.201756	0.0243406	0.117243	6440	0	NA	NA	96	24.956	1	5.864e-07
6:159859236:G:A	["rs563307622"]	NA	intergenic_variant	FALSE	rs12208357	LPA	0.00768921	1.349e-11	-0.5163	0.0763	0.00760534	-0.753834	0.28243	0.00158898	2832	3.48753e-10	-0.497556	0.0792868	0.0103718	6440	0	NA	NA	0	0.763	1	0.3823
6:160731104:T:A	["rs3127597"]	NA	intergenic_variant	FALSE	rs12208357	LPA	0.100791	1.35e-11	0.147	0.0217	0.157165	-0.0682766	0.0482633	0.0633828	2832	1.15107e-16	0.201738	0.0243408	0.117241	6440	0	NA	NA	96	24.953	1	5.875e-07
6:160727465:C:T	["rs3120146"]	NA	intergenic_variant	FALSE	rs12208357	LPA	0.10079	1.355e-11	0.147	0.0217	0.157165	-0.0682766	0.0482633	0.0633828	2832	1.1565e-16	0.201726	0.024341	0.11724	6440	0	NA	NA	96	24.951	1	5.882e-07
6:160731895:C:T	["rs12192401"]	NA	intergenic_variant	FALSE	rs12208357	LPA	0.100748	1.386e-11	0.147	0.0217	0.152674	-0.0691347	0.0483409	0.0632285	2831	1.15168e-16	0.201737	0.0243408	0.117242	6440	0	NA	NA	96	25.047	1	5.594e-07
6:161281374:G:GGTCTAGAT	["rs773993132"]	NA	intergenic_variant	TRUE	rs12208357	LPA	0.00634834	1.415e-11	-0.6775	0.1003	NA	NA	NA	0	0	1.41521e-11	-0.677491	0.100275	0.00634834	6440	0	NA	NA	0	0	0	1
6:161576795:C:T	["rs3798921"]	AGPAT4	intron_variant	FALSE	rs1564348	LPA	0.319749	1.415e-11	0.0963	0.0143	4.74323e-09	0.134889	0.0230345	0.471045	2832	6.65524e-05	0.0723472	0.0181399	0.253216	6440	0	NA	NA	78	4.55	1	0.03292
6:160329616:G:A	["rs12216486"]	MAS1	downstream_gene_variant	FALSE	rs12208357	LPA	0.076306	1.424e-11	0.1691	0.025	0.304141	0.0626023	0.0609213	0.0376059	2832	3.73721e-12	0.19075	0.0274588	0.0933245	6440	0	NA	NA	72.8	3.678	1	0.05515
6:161347526:C:T	["rs2275925"]	RP11-235G24.3	non_coding_transcript_exon_variant	FALSE	rs12208357	LPA	0.363354	1.463e-11	-0.0921	0.0136	0.0248291	0.0518267	0.0230951	0.457097	2832	1.33384e-23	-0.169411	0.0169187	0.322131	6440	0	NA	NA	98.3	59.718	1	1.095e-14
6:160726880:TA:T	["rs201883574"]	NA	intergenic_variant	TRUE	rs12208357	LPA	0.039548	1.472e-11	-0.404	0.0599	1.47222e-11	-0.404032	0.0598512	0.039548	2832	NA	NA	NA	0	0	0	NA	NA	0	0	0	1
6:160943130:G:A	["rs190432624"]	NA	intergenic_variant	FALSE	rs12208357	LPA	0.0091457	1.527e-11	-0.5635	0.0835	NA	NA	NA	0	0	1.52693e-11	-0.563476	0.0835359	0.0091457	6440	0	NA	NA	0	0	0	1
6:160874954:C:T	["rs138298601"]	LPAL2	intron_variant	FALSE	rs12208357	LPA	0.0213599	1.601e-11	0.3087	0.0458	0.165938	-0.411283	0.296875	0.00141243	2832	1.97284e-12	0.326209	0.0463602	0.0301319	6440	0	NA	NA	83.4	6.024	1	0.01411
6:161003034:T:C	["rs551776153"]	LPA	intron_variant	FALSE	rs12208357	LPA	0.00280876	1.618e-11	-1.0094	0.1498	NA	NA	NA	0	0	1.61833e-11	-1.0094	0.149832	0.00280876	6440	0	NA	NA	0	0	0	1
6:160587162:C:T	["rs2343403"]	RP11-317M22.1	upstream_gene_variant	FALSE	rs12208357	LPA	0.00471454	1.626e-11	0.637	0.0946	0.0310521	0.559664	0.259536	0.001236	2831	1.66143e-10	0.648829	0.101542	0.0062437	6440	0	NA	NA	0	0.102	1	0.749
6:161348194:A:C	["rs935178"]	RP11-235G24.3	non_coding_transcript_exon_variant	FALSE	rs12208357	LPA	0.264838	1.626e-11	-0.1012	0.015	0.00430719	0.0676574	0.0237	0.379767	2832	2.17722e-28	-0.214698	0.0194286	0.214298	6440	0	NA	NA	98.8	84.889	1	3.156e-20
6:160699307:A:T	["rs16891347"]	RP1-276N6.2	downstream_gene_variant	FALSE	rs12208357	LPA	0.0713277	1.697e-11	-0.299	0.0444	1.6973e-11	-0.299006	0.0444292	0.0713277	2832	NA	NA	NA	0	0	0	NA	NA	0	0	0	1
6:160801417:T:C	["rs75227208"]	SLC22A3	intron_variant	FALSE	rs12208357	LPA	0.0651483	1.706e-11	-0.3183	0.0473	1.70565e-11	-0.318273	0.0472971	0.0651483	2832	NA	NA	NA	0	0	0	NA	NA	0	0	0	1
6:160802589:A:G	["rs113670439"]	SLC22A3	intron_variant	FALSE	rs12208357	LPA	0.0651483	1.706e-11	-0.3183	0.0473	1.70565e-11	-0.318273	0.0472971	0.0651483	2832	NA	NA	NA	0	0	0	NA	NA	0	0	0	1
6:160808047:G:A	["rs79014204"]	SLC22A3	intron_variant	FALSE	rs12208357	LPA	0.0651483	1.706e-11	-0.3183	0.0473	1.70565e-11	-0.318273	0.0472971	0.0651483	2832	NA	NA	NA	0	0	0	NA	E	0	0	0	1
6:160813745:A:G	["rs113643925"]	SLC22A3	intron_variant	FALSE	rs12208357	LPA	0.0651483	1.706e-11	-0.3183	0.0473	1.70565e-11	-0.318273	0.0472971	0.0651483	2832	NA	NA	NA	0	0	0	NA	NA	0	0	0	1
6:160816061:C:T	["rs16891558"]	SLC22A3	intron_variant	FALSE	rs12208357	LPA	0.0651483	1.706e-11	-0.3183	0.0473	1.70565e-11	-0.318273	0.0472971	0.0651483	2832	NA	NA	NA	0	0	0	NA	E	0	0	0	1
6:160817494:C:T	["rs79583929"]	SLC22A3	intron_variant	FALSE	rs12208357	LPA	0.0651483	1.706e-11	-0.3183	0.0473	1.70565e-11	-0.318273	0.0472971	0.0651483	2832	NA	NA	NA	0	0	0	NA	NA	0	0	0	1
6:160820471:C:A	["rs11966995"]	SLC22A3	intron_variant	FALSE	rs12208357	LPA	0.0651483	1.706e-11	-0.3183	0.0473	1.70565e-11	-0.318273	0.0472971	0.0651483	2832	NA	NA	NA	0	0	0	NA	NA	0	0	0	1
6:160822396:C:T	["rs11968370"]	SLC22A3	intron_variant	FALSE	rs12208357	LPA	0.0651483	1.706e-11	-0.3183	0.0473	1.70565e-11	-0.318273	0.0472971	0.0651483	2832	NA	NA	NA	0	0	0	NA	NA	0	0	0	1
6:160823190:C:A	["rs79494865"]	SLC22A3	intron_variant	FALSE	rs12208357	LPA	0.0651483	1.706e-11	-0.3183	0.0473	1.70565e-11	-0.318273	0.0472971	0.0651483	2832	NA	NA	NA	0	0	0	NA	NA	0	0	0	1
6:160823811:C:A	["rs114544714"]	SLC22A3	intron_variant	FALSE	rs12208357	LPA	0.0651483	1.706e-11	-0.3183	0.0473	1.70565e-11	-0.318273	0.0472971	0.0651483	2832	NA	NA	NA	0	0	0	NA	NA	0	0	0	1
6:160825643:A:C	["rs6930002"]	AL591069.1	non_coding_transcript_exon_variant	FALSE	rs12208357	LPA	0.0651483	1.706e-11	-0.3183	0.0473	1.70565e-11	-0.318273	0.0472971	0.0651483	2832	NA	NA	NA	0	0	0	NA	NA	0	0	0	1
6:160827342:C:G	["rs76616387"]	SLC22A3	intron_variant	FALSE	rs12208357	LPA	0.0651483	1.706e-11	-0.3183	0.0473	1.70565e-11	-0.318273	0.0472971	0.0651483	2832	NA	NA	NA	0	0	0	NA	NA	0	0	0	1
6:160830847:T:C	["rs11964018"]	SLC22A3	intron_variant	FALSE	rs12208357	LPA	0.0651483	1.706e-11	-0.3183	0.0473	1.70565e-11	-0.318273	0.0472971	0.0651483	2832	NA	NA	NA	0	0	0	NA	NA	0	0	0	1
6:160836257:C:T	["rs16891586"]	SLC22A3	intron_variant	FALSE	rs12208357	LPA	0.0651483	1.706e-11	-0.3183	0.0473	1.70565e-11	-0.318273	0.0472971	0.0651483	2832	NA	NA	NA	0	0	0	NA	NA	0	0	0	1
6:160587380:C:T	["rs78701668"]	RP11-317M22.1	upstream_gene_variant	FALSE	rs12208357	LPA	0.0172787	1.71e-11	0.3406	0.0506	0.244808	0.143759	0.123605	0.00900424	2832	7.20217e-12	0.380267	0.0554845	0.0209174	6440	0	NA	NA	67.2	3.047	1	0.08088
6:161068231:A:C	["rs138351751"]	LPA	intron_variant	FALSE	rs12208357	LPA	0.00935734	1.715e-11	0.7655	0.1138	1.71543e-11	0.765545	0.113778	0.00935734	2832	NA	NA	NA	0	0	0	NA	NA	0	0	0	1
6:160755762:C:T	["rs75218926"]	NA	intergenic_variant	FALSE	rs12208357	LPA	0.0628531	1.726e-11	0.3143	0.0467	1.72636e-11	0.314325	0.0467226	0.0628531	2832	NA	NA	NA	0	0	0	NA	NA	0	0	0	1
6:160588164:T:G	["rs78274864"]	RP11-317M22.1	upstream_gene_variant	FALSE	rs12208357	LPA	0.0172735	1.743e-11	0.3405	0.0506	0.244808	0.143759	0.123605	0.00900424	2832	7.34718e-12	0.380216	0.0555	0.0209099	6440	0	NA	NA	67.2	3.046	1	0.08096
6:160750021:C:T	["rs2457562"]	NA	intergenic_variant	FALSE	rs12208357	LPA	0.15348	1.771e-11	-0.1244	0.0185	3.03715e-10	-0.37559	0.0596472	0.0404308	2832	5.23302e-07	-0.0976841	0.0194684	0.203194	6440	0	NA	NA	94.9	19.618	1	9.458e-06
6:160752092:C:A	["rs2504957"]	NA	regulatory_region_variant	FALSE	rs12208357	LPA	0.152111	1.781e-11	-0.1249	0.0186	4.61243e-11	-0.399746	0.0607245	0.0391949	2832	7.55764e-07	-0.0964984	0.0195086	0.201766	6440	0	NA	NA	95.6	22.605	1	1.989e-06
6:161285517:C:T	["rs2489941"]	NA	intergenic_variant	FALSE	rs12208357	LPA	0.145018	1.781e-11	-0.1249	0.0186	0.0358802	-0.0811537	0.0386763	0.0972811	2832	7.20787e-11	-0.138079	0.02119	0.166011	6440	0	NA	NA	40	1.666	1	0.1968
6:161091952:C:T	["rs12055389"]	RP1-81D8.4	intron_variant	FALSE	rs12208357	LPA	0.0920061	1.8e-11	0.1533	0.0228	0.019505	0.120867	0.051747	0.051024	2832	2.28107e-10	0.161139	0.0254118	0.110028	6440	0	NA	NA	0	0.488	1	0.4848
6:160603496:G:A	["rs3887699"]	SLC22A2	intron_variant	FALSE	rs12208357	LPA	0.151483	1.809e-11	0.2149	0.032	1.80941e-11	0.214855	0.0319694	0.151483	2832	NA	NA	NA	0	0	0	NA	NA	0	0	0	1
6:160604010:A:G	["rs3861971"]	SLC22A2	intron_variant	FALSE	rs12208357	LPA	0.151483	1.809e-11	0.2149	0.032	1.80941e-11	0.214855	0.0319694	0.151483	2832	NA	NA	NA	0	0	0	NA	NA	0	0	0	1
6:161571560:T:C	["rs9458141"]	AGPAT4	intron_variant	FALSE	rs1564348	LPA	0.289975	1.809e-11	0.0988	0.0147	0.000107867	0.0890404	0.0229949	0.463806	2832	3.37046e-08	0.105636	0.0191334	0.213533	6440	0	NA	NA	0	0.308	1	0.579
6:160584693:G:A	["rs7749378"]	RP11-317M22.1	non_coding_transcript_exon_variant	FALSE	rs12208357	LPA	0.0173097	1.823e-11	0.3401	0.0506	0.244808	0.143759	0.123605	0.00900424	2832	7.7422e-12	0.379619	0.0554735	0.0209621	6440	0	NA	NA	67	3.031	1	0.0817
6:160712791:G:A	["rs531811841"]	NA	intergenic_variant	FALSE	rs12208357	LPA	0.0605579	1.848e-11	0.3188	0.0475	1.84808e-11	0.318781	0.0474549	0.0605579	2832	NA	NA	NA	0	0	0	NA	NA	0	0	0	1
6:160014950:G:T	["rs6455663"]	RP3-393E18.2	upstream_gene_variant	FALSE	rs12208357	LPA	0.339368	1.901e-11	0.0929	0.0138	0.0273276	0.054565	0.0247258	0.320268	2832	3.81153e-11	0.110462	0.0167082	0.347767	6440	0	NA	NA	71.5	3.509	1	0.06105
6:161285463:G:A	["rs2465867"]	NA	intergenic_variant	FALSE	rs12208357	LPA	0.144514	1.956e-11	-0.1249	0.0186	0.0286326	-0.0848344	0.0387635	0.0962218	2832	1.1122e-10	-0.136933	0.021227	0.165751	6440	0	NA	NA	28	1.39	1	0.2385
6:160633922:C:T	["rs11964871"]	SLC22A2	downstream_gene_variant	FALSE	rs12208357	LPA	0.0934629	1.999e-11	0.2602	0.0388	1.99901e-11	0.260243	0.0388069	0.0934629	2830	NA	NA	NA	0	0	0	NA	NA	0	0	0	1
6:160880075:G:A	["rs115838622"]	LPAL2	intron_variant	FALSE	rs12208357	LPA	0.0538489	1.999e-11	-0.3395	0.0506	1.9994e-11	-0.33948	0.0506228	0.0538489	2832	NA	NA	NA	0	0	0	NA	NA	0	0	0	1
6:161107122:A:G	["rs75092346"]	NA	intergenic_variant	FALSE	rs12208357	LPA	0.0386653	2.005e-11	-0.4034	0.0602	2.00481e-11	-0.40338	0.0601551	0.0386653	2832	NA	NA	NA	0	0	0	NA	NA	0	0	0	1
6:161797690:G:T	["rs12213397"]	PARK2	intron_variant	FALSE	rs186696265	LPA	0.0660713	2.029e-11	-0.1788	0.0267	0.239463	-0.0684979	0.0582302	0.0386653	2832	4.05407e-12	-0.20807	0.0300016	0.0781232	6440	0	NA	NA	78	4.54	1	0.03311
6:160750988:T:C	["rs9457901"]	NA	intergenic_variant	FALSE	rs12208357	LPA	0.0626766	2.066e-11	0.3135	0.0468	2.06642e-11	0.313487	0.0467804	0.0626766	2832	NA	NA	NA	0	0	0	NA	NA	0	0	0	1
6:161097821:C:T	["rs1998045"]	RP1-81D8.4	upstream_gene_variant	FALSE	rs12208357	LPA	0.091065	2.074e-11	-0.1554	0.0232	1.15326e-12	-0.484414	0.0681231	0.0308969	2832	5.3046e-06	-0.112247	0.0246568	0.117524	6440	0	NA	NA	96.2	26.389	1	2.791e-07
6:161352254:C:T	["rs541648556"]	RP3-428L16.1	non_coding_transcript_exon_variant	FALSE	rs12208357	LPA	0.00670904	2.085e-11	0.9331	0.1393	2.08525e-11	0.93309	0.139269	0.00670904	2832	NA	NA	NA	0	0	0	NA	NA	0	0	0	1
6:161100319:C:T	["rs144967663"]	RP1-81D8.4	upstream_gene_variant	FALSE	rs12208357	LPA	0.0176554	2.095e-11	-0.5698	0.0851	2.09459e-11	-0.569776	0.0850505	0.0176554	2832	NA	NA	NA	0	0	0	NA	NA	0	0	0	1
6:161573478:A:C	["rs910723"]	AGPAT4	intron_variant	FALSE	rs1564348	LPA	0.314928	2.14e-11	0.0953	0.0142	7.18888e-08	0.123372	0.0229043	0.449329	2832	1.91438e-05	0.0776395	0.0181628	0.255825	6440	0	NA	NA	59.1	2.448	1	0.1177
6:161573477:A:G	["rs910724"]	AGPAT4	intron_variant	FALSE	rs1564348	LPA	0.314924	2.146e-11	0.0953	0.0142	7.17455e-08	0.123444	0.0229163	0.449153	2832	1.91795e-05	0.0776396	0.0181646	0.255897	6440	0	NA	NA	59.2	2.454	1	0.1173
6:161487794:G:T	["rs4709487"]	MAP3K4	intron_variant	FALSE	rs12208357	LPA	0.260875	2.156e-11	0.103	0.0154	0.000606224	0.0800533	0.0233472	0.43291	2832	3.68923e-09	0.120703	0.0204667	0.185222	6440	0	NA	NA	41.7	1.714	1	0.1904
6:160847869:T:C	["rs9355287"]	SLC22A3	intron_variant	FALSE	rs12208357	LPA	0.063526	2.166e-11	0.1837	0.0274	0.00295255	0.36255	0.121962	0.00900424	2832	6.24514e-10	0.174143	0.0281597	0.0875021	6440	0	NA	NA	55.9	2.266	1	0.1323
6:161578570:G:C	["rs1967716"]	AGPAT4	intron_variant	FALSE	rs1564348	LPA	0.312572	2.18e-11	0.0953	0.0142	3.64942e-08	0.126474	0.0229659	0.448799	2832	2.93053e-05	0.0758698	0.0181559	0.252666	6440	0	NA	NA	66.5	2.988	1	0.08389
6:161559040:C:T	["rs7754215"]	AGPAT4	intron_variant	FALSE	rs1564348	LPA	0.293563	2.226e-11	0.0988	0.0148	8.50484e-05	0.0912663	0.0232247	0.476165	2832	5.60934e-08	0.10385	0.0191224	0.213263	6440	0	NA	NA	0	0.175	1	0.6757
6:160743024:C:T	["rs77877541"]	NA	intergenic_variant	FALSE	rs12208357	LPA	0.0628531	2.247e-11	0.3124	0.0467	2.24726e-11	0.312437	0.0467092	0.0628531	2832	NA	NA	NA	0	0	0	NA	NA	0	0	0	1
6:160879036:G:A	["rs114485322"]	LPAL2	intron_variant	FALSE	rs12208357	LPA	0.0540254	2.249e-11	-0.3378	0.0505	2.24868e-11	-0.337808	0.0505028	0.0540254	2832	NA	NA	NA	0	0	0	NA	NA	0	0	0	1
6:160012472:T:G	["rs3964241"]	RP3-393E18.2	upstream_gene_variant	FALSE	rs12208357	LPA	0.375721	2.278e-11	0.0908	0.0136	0.0253803	0.0521655	0.0233344	0.439244	2831	3.52166e-11	0.110577	0.0166962	0.347796	6440	0	NA	NA	75.9	4.144	1	0.04177
6:161031894:C:G	["rs9355815"]	LPA	intron_variant	FALSE	rs12208357	LPA	0.319408	2.334e-11	-0.0979	0.0146	3.97107e-05	-0.144092	0.0350661	0.134228	2831	4.58038e-08	-0.088114	0.0161178	0.400812	6440	0	NA	NA	52.5	2.104	1	0.1469
6:161610440:T:C	null	AGPAT4	intron_variant	FALSE	rs186696265	LPA	0.00587551	2.356e-11	-0.679	0.1016	NA	NA	NA	0	0	2.35619e-11	-0.678991	0.101614	0.00587551	6440	0	NA	NA	0	0	0	1
6:161836778:C:G	["rs543980543"]	PARK2	intron_variant	FALSE	rs186696265	LPA	0.0231239	2.376e-11	-0.3724	0.0557	NA	NA	NA	0	0	2.37587e-11	-0.372371	0.0557372	0.0231239	6440	0	NA	NA	0	0	0	1
6:160016936:A:AC	["rs11384282"]	NA	regulatory_region_variant	TRUE	rs12208357	LPA	0.339532	2.434e-11	0.0924	0.0138	0.032166	0.0529876	0.0247335	0.320798	2832	3.81991e-11	0.110456	0.0167082	0.34777	6440	0	NA	NA	73	3.707	1	0.05418
6:161559180:C:G	["rs7754525"]	AGPAT4	intron_variant	FALSE	rs1564348	LPA	0.293884	2.46e-11	0.0985	0.0148	9.3573e-05	0.0906284	0.0231983	0.477225	2832	5.59998e-08	0.103855	0.0191222	0.213259	6440	0	NA	NA	0	0.194	1	0.66
6:160813327:C:G	["rs4709426"]	SLC22A3	intron_variant	FALSE	rs12208357	LPA	0.461283	2.47e-11	0.0881	0.0132	0.389151	-0.0206539	0.0239838	0.38012	2832	1.12799e-17	0.13522	0.0157966	0.496975	6440	0	NA	NA	96.6	29.459	1	5.71e-08
6:160711032:T:G	["rs9456518"]	NA	intergenic_variant	FALSE	rs12208357	LPA	0.0605579	2.5e-11	0.3167	0.0475	2.50002e-11	0.316736	0.0474627	0.0605579	2832	NA	NA	NA	0	0	0	NA	NA	0	0	0	1
6:161409594:G:A	["rs77991688"]	MAP3K4	upstream_gene_variant	FALSE	rs12208357	LPA	0.0204427	2.51e-11	0.3851	0.0577	NA	NA	NA	0	0	2.51012e-11	0.385064	0.0577067	0.0204427	6440	0	NA	NA	0	0	0	1
6:161296418:GC:G	["rs201782434"]	RP11-235G24.1	intron_variant	TRUE	rs12208357	LPA	0.0169069	2.513e-11	0.3439	0.0515	0.757389	-0.0560111	0.181317	0.00388418	2832	1.77217e-12	0.379102	0.0537632	0.0226336	6440	0	NA	NA	81.1	5.293	1	0.02141
6:161378246:T:TCTCTTCCCAATATAAAAAAACAAAAA	["rs146336935"]	RP3-428L16.1	intron_variant	TRUE	rs12208357	LPA	0.0411676	2.515e-11	0.2657	0.0398	NA	NA	NA	0	0	2.51523e-11	0.265651	0.0398129	0.0411676	6440	0	NA	NA	0	0	0	1
6:160827835:T:G	["rs9457918"]	SLC22A3	intron_variant	FALSE	rs12208357	LPA	0.461263	2.518e-11	0.088	0.0132	0.379025	-0.0210953	0.0239802	0.379944	2832	1.04065e-17	0.135367	0.0157966	0.497023	6440	0	NA	NA	96.6	29.688	1	5.074e-08
6:160750545:C:T	["rs2504958"]	NA	intergenic_variant	FALSE	rs12208357	LPA	0.154066	2.531e-11	-0.1233	0.0185	3.03715e-10	-0.37559	0.0596472	0.0404308	2832	6.88952e-07	-0.0965273	0.0194437	0.204037	6440	0	NA	NA	94.9	19.786	1	8.66e-06
6:160748465:T:C	["rs2504959"]	NA	intergenic_variant	FALSE	rs12208357	LPA	0.154065	2.533e-11	-0.1233	0.0185	3.03715e-10	-0.37559	0.0596472	0.0404308	2832	6.89514e-07	-0.0965246	0.0194438	0.204036	6440	0	NA	NA	94.9	19.787	1	8.658e-06
6:160803457:A:T	["rs4709425"]	SLC22A3	intron_variant	FALSE	rs12208357	LPA	0.461455	2.579e-11	0.088	0.0132	0.372808	-0.0213805	0.02399	0.380297	2832	1.01584e-17	0.135436	0.0157996	0.497144	6440	0	NA	NA	96.6	29.802	1	4.784e-08
6:160017734:T:C	["rs1376939"]	NA	intergenic_variant	FALSE	rs12208357	LPA	0.339914	2.585e-11	0.0923	0.0138	0.0334304	0.0525942	0.0247284	0.322034	2832	3.81914e-11	0.110459	0.0167086	0.347777	6440	0	NA	NA	73.4	3.759	1	0.05251
6:160943692:G:A	["rs140553995"]	NA	intergenic_variant	FALSE	rs12208357	LPA	0.0166381	2.585e-11	0.3449	0.0517	0.434199	0.255074	0.32617	0.00123588	2832	3.39482e-11	0.347188	0.0523794	0.0234112	6440	0	NA	NA	0	0.078	1	0.7804
6:160902237:C:T	["rs146517761"]	LPAL2	intron_variant	FALSE	rs12208357	LPA	0.021264	2.599e-11	0.3061	0.0459	0.165938	-0.411283	0.296875	0.00141243	2832	3.26967e-12	0.323625	0.0464604	0.0299937	6440	0	NA	NA	83.3	5.982	1	0.01446
6:160644552:C:G	["rs494554"]	SLC22A2	intron_variant	FALSE	rs12208357	LPA	0.0147706	2.617e-11	-0.3723	0.0558	8.93381e-05	-0.56899	0.14523	0.00635593	2832	2.27154e-08	-0.338172	0.0604967	0.018471	6440	0	NA	NA	53.5	2.152	1	0.1423
6:161914346:G:C	["rs71567613"]	PARK2	intron_variant	FALSE	rs186696265	LPA	0.0366762	2.634e-11	-0.2898	0.0435	NA	NA	NA	0	0	2.63406e-11	-0.289833	0.0434812	0.0366762	6440	0	NA	NA	0	0	0	1
6:160698794:G:A	["rs9457881"]	RP1-276N6.2	downstream_gene_variant	FALSE	rs12208357	LPA	0.0740878	2.669e-11	0.1672	0.0251	9.18248e-07	0.265405	0.0540717	0.0473164	2832	7.37781e-07	0.140289	0.0283346	0.0858606	6440	0	NA	NA	76.2	4.201	1	0.04041
6:161018985:G:A	["rs75234242"]	LPA	intron_variant	FALSE	rs12208357	LPA	0.0190625	2.682e-11	-0.3254	0.0488	0.00166333	-0.508547	0.161722	0.0049435	2832	2.05644e-09	-0.30698	0.0512207	0.0252713	6440	0	NA	NA	29.2	1.412	1	0.2348
6:161091073:TA:T	["rs529078705","rs766880944"]	RP1-81D8.4	intron_variant	TRUE	rs12208357	LPA	0.0137712	2.685e-11	-0.657	0.0986	2.68497e-11	-0.657015	0.0986082	0.0137712	2832	NA	NA	NA	0	0	0	NA	NA	0	0	0	1
6:161802821:C:T	["rs35812310"]	PARK2	intron_variant	FALSE	rs186696265	LPA	0.0624944	2.708e-11	-0.1818	0.0273	0.387585	-0.0530091	0.0613527	0.0342514	2832	2.40056e-12	-0.213596	0.0304746	0.0749143	6440	0	NA	NA	81.8	5.495	1	0.01907
6:160016838:A:G	["rs7764528"]	NA	regulatory_region_variant	FALSE	rs12208357	LPA	0.338731	2.716e-11	0.0922	0.0138	0.0286388	0.0540661	0.0247055	0.320445	2832	5.30188e-11	0.109716	0.0167194	0.346773	6440	0	NA	NA	71.3	3.48	1	0.06211
6:160713848:G:A	["rs2450977"]	NA	intergenic_variant	FALSE	rs12208357	LPA	0.15381	2.722e-11	-0.1232	0.0185	1.44002e-10	-0.382346	0.0596335	0.0406073	2832	8.91798e-07	-0.0956378	0.0194618	0.203591	6440	0	NA	NA	95.2	20.89	1	4.864e-06
6:160543261:C:T	["rs201620700"]	SLC22A1	synonymous_variant	FALSE	rs12208357	LPA	0.0091507	2.747e-11	-0.5591	0.084	NA	NA	NA	0	0	2.7474e-11	-0.559133	0.0839601	0.0091507	6440	0	NA	NA	0	0	0	1
6:160712694:T:G	["rs150846471"]	NA	intergenic_variant	FALSE	rs12208357	LPA	0.153797	2.787e-11	-0.1232	0.0185	1.44002e-10	-0.382346	0.0596335	0.0406073	2832	9.08276e-07	-0.0955651	0.0194612	0.203573	6440	0	NA	NA	95.2	20.901	1	4.836e-06
6:160712934:G:A	["rs146743996"]	NA	intergenic_variant	FALSE	rs12208357	LPA	0.153806	2.797e-11	-0.1232	0.0185	1.44002e-10	-0.382346	0.0596335	0.0406073	2832	9.1125e-07	-0.0955582	0.0194624	0.203585	6440	0	NA	NA	95.2	20.902	1	4.834e-06
6:161545015:C:T	["rs4709494"]	NA	intergenic_variant	FALSE	rs186696265	LPA	0.272394	2.802e-11	-0.1006	0.0151	0.10634	-0.0382683	0.0236975	0.424055	2831	2.77812e-13	-0.143301	0.0196176	0.205724	6440	0	NA	NA	91.4	11.656	1	0.0006398
6:160499565:T:C	["rs2297362"]	IGF2R	intron_variant	FALSE	rs12208357	LPA	0.153281	2.803e-11	0.1232	0.0185	0.00389801	0.0701015	0.0242877	0.313736	2832	5.9153e-12	0.196581	0.0285658	0.0827206	6440	0	NA	NA	91.2	11.379	1	0.000743
6:161514173:G:A	["rs3736569"]	MAP3K4	intron_variant	FALSE	rs12208357	LPA	0.0354075	2.85e-11	0.2355	0.0354	0.536056	-0.0667798	0.10792	0.0109463	2832	3.91075e-13	0.271978	0.0374696	0.0461644	6440	0	NA	NA	88.6	8.793	1	0.003024
6:160585398:A:T	["rs10455864"]	RP11-317M22.1	upstream_gene_variant	FALSE	rs12208357	LPA	0.233679	2.857e-11	-0.1062	0.016	0.504031	-0.0275805	0.0412782	0.0861582	2832	4.05658e-12	-0.120093	0.0173164	0.298551	6440	0	NA	NA	76.6	4.271	1	0.03876
6:160797625:G:T	["rs6905958"]	SLC22A3	intron_variant	FALSE	rs12208357	LPA	0.461403	2.962e-11	0.0877	0.0132	0.3536	-0.022252	0.023988	0.38012	2832	1.01701e-17	0.135434	0.0157996	0.497147	6440	0	NA	NA	96.7	30.137	1	4.025e-08
6:160687606:A:G	["rs76515559"]	SLC22A2	intron_variant	FALSE	rs12208357	LPA	0.0505828	3.057e-11	0.2027	0.0305	0.0719925	0.276563	0.153718	0.00564972	2832	1.41494e-10	0.199704	0.0311342	0.0703422	6440	0	NA	NA	0	0.24	1	0.6241
6:161345214:G:C	["rs139654685"]	RP11-235G24.3	upstream_gene_variant	FALSE	rs12208357	LPA	0.0162183	3.093e-11	-0.4175	0.0629	NA	NA	NA	0	0	3.09326e-11	-0.417516	0.0628594	0.0162183	6440	0	NA	NA	0	0	0	1
6:161347469:A:G	["rs873039"]	RP11-235G24.3	non_coding_transcript_exon_variant	FALSE	rs12208357	LPA	0.265293	3.15e-11	-0.0997	0.015	0.00222915	0.0723607	0.0236637	0.384004	2832	1.24913e-28	-0.215638	0.0194262	0.213089	6440	0	NA	NA	98.9	88.487	1	5.117e-21
6:160924593:C:T	["rs73012254"]	LPAL2	intron_variant	FALSE	rs12208357	LPA	0.0196335	3.184e-11	0.315	0.0474	0.762004	0.0392283	0.12953	0.00794492	2832	2.30937e-12	0.357685	0.0509929	0.0247735	6440	0	NA	NA	80.9	5.233	1	0.02216
6:162338619:T:C	["rs148711289"]	PARK2	intron_variant	FALSE	NA	NA	0.0556338	3.195e-11	-0.1948	0.0293	0.0790786	-0.285976	0.162851	0.0049435	2832	1.30968e-10	-0.191736	0.0298373	0.0779249	6440	0	NA	NA	0	0.324	1	0.5692
6:160557643:C:T	["CM041849","rs2282143"]	SLC22A1	missense_variant	FALSE	rs12208357	LPA	0.0281179	3.214e-11	0.2611	0.0393	0.277763	0.0474983	0.0437628	0.0745056	2832	3.2983e-38	1.16084	0.089821	0.00771887	6440	0	NA	NA	99.2	124.164	1	7.756e-29
6:160226229:G:A	["rs75117471"]	PNLDC1	intron_variant	FALSE	rs12208357	LPA	0.0296476	3.267e-11	-0.2604	0.0393	0.0103072	-0.37543	0.146347	0.00653249	2832	6.7388e-10	-0.251502	0.0407483	0.0398125	6440	0	NA	NA	0	0.665	1	0.4146
6:160755125:T:C	["rs9457904"]	NA	intergenic_variant	FALSE	rs12208357	LPA	0.0630297	3.274e-11	0.3097	0.0467	3.2741e-11	0.309658	0.0466796	0.0630297	2832	NA	NA	NA	0	0	0	NA	NA	0	0	0	1
6:160670533:C:T	["rs316017"]	SLC22A2	intron_variant	FALSE	rs12208357	LPA	0.257242	3.375e-11	-0.103	0.0155	0.00426955	-0.0651993	0.0228167	0.478284	2832	1.59897e-10	-0.135727	0.0212219	0.160039	6440	0	NA	NA	80.5	5.123	1	0.02361
6:161528011:T:C	["rs73013366"]	MAP3K4	intron_variant	FALSE	rs12208357	LPA	0.0010845	3.422e-11	1.674	0.2526	NA	NA	NA	0	0	3.42171e-11	1.674	0.252597	0.0010845	6440	0	NA	NA	0	0	0	1
6:161027620:T:C	["rs41269892"]	LPA	missense_variant	FALSE	rs12208357	LPA	0.0150071	3.427e-11	-0.6275	0.0947	3.42726e-11	-0.627498	0.094689	0.0150071	2832	NA	NA	NA	0	0	0	NA	NA	0	0	0	1
6:160013175:C:T	["rs7762159"]	RP3-393E18.2	upstream_gene_variant	FALSE	rs12208357	LPA	0.347772	3.507e-11	0.1106	0.0167	NA	NA	NA	0	0	3.50702e-11	0.1106	0.016698	0.347772	6440	0	NA	NA	0	0	0	1
6:160769811:C:T	["rs668871","COSM3749960"]	SLC22A3	synonymous_variant	FALSE	rs12208357	LPA	0.479527	3.527e-11	-0.0874	0.0132	0.611973	0.0121621	0.023976	0.433263	2832	1.36113e-16	-0.130754	0.0158142	0.499871	6440	0	NA	P	96	24.759	1	6.495e-07
6:160589330:T:G	["rs80227199"]	RP11-317M22.1	upstream_gene_variant	FALSE	rs12208357	LPA	0.0194392	3.542e-11	0.314	0.0474	0.137669	0.135384	0.0911966	0.0160664	2832	7.4394e-12	0.380249	0.0555193	0.0209224	6440	0	NA	NA	81	5.26	1	0.02182
6:160672625:G:A	["rs316013"]	SLC22A2	intron_variant	FALSE	rs12208357	LPA	0.257243	3.57e-11	-0.1029	0.0155	0.00420954	-0.0653206	0.0228233	0.478107	2832	1.7875e-10	-0.135274	0.0212075	0.160118	6440	0	NA	NA	80.2	5.041	1	0.02475
6:161088417:G:T	["rs115227831"]	RP1-81D8.4	intron_variant	FALSE	rs12208357	LPA	0.0139477	3.576e-11	-0.6489	0.098	3.57639e-11	-0.64894	0.0980177	0.0139477	2832	NA	NA	NA	0	0	0	NA	NA	0	0	0	1
6:160716329:C:T	["rs1980013"]	NA	intergenic_variant	FALSE	rs12208357	LPA	0.0600282	3.627e-11	0.3163	0.0478	3.62664e-11	0.316285	0.0477875	0.0600282	2832	NA	NA	NA	0	0	0	NA	NA	0	0	0	1
6:161112805:A:G	["rs783187"]	NA	intergenic_variant	FALSE	rs12208357	LPA	0.00914442	3.64e-11	-0.4546	0.0687	0.657793	0.0977657	0.220709	0.002825	2832	1.16889e-12	-0.513869	0.0722842	0.0119234	6440	0	NA	NA	85.6	6.936	1	0.008449
6:161803952:T:C	["rs3890730"]	PARK2	intron_variant	FALSE	rs186696265	LPA	0.215593	3.663e-11	-0.1045	0.0158	0.690937	-0.0117047	0.0294395	0.182203	2832	3.24647e-14	-0.142	0.0187135	0.230277	6440	0	NA	NA	92.8	13.951	1	0.0001876
6:160712492:C:A	["rs9456521"]	NA	intergenic_variant	FALSE	rs12208357	LPA	0.0600495	3.703e-11	0.3165	0.0478	3.70269e-11	0.316509	0.0478435	0.0600495	2831	NA	NA	NA	0	0	0	NA	NA	0	0	0	1
6:161336572:T:C	["rs141254937"]	RP11-235G24.1	intron_variant	FALSE	rs12208357	LPA	0.0153602	3.708e-11	0.6103	0.0923	3.70797e-11	0.610327	0.0922599	0.0153602	2832	NA	NA	NA	0	0	0	NA	NA	0	0	0	1
6:161534333:T:C	["rs9355872"]	MAP3K4	intron_variant	FALSE	rs12208357	LPA	0.224582	3.726e-11	-0.1065	0.0161	0.00128781	-0.0764379	0.0237482	0.37959	2832	1.65121e-09	-0.131953	0.0218868	0.156417	6440	0	NA	NA	66.2	2.955	1	0.08562
6:160704109:TATTG:T	["rs201614523"]	NA	intergenic_variant	TRUE	rs12208357	LPA	0.0602048	3.738e-11	0.3157	0.0477	3.73715e-11	0.315681	0.0477283	0.0602048	2832	NA	NA	NA	0	0	0	NA	NA	0	0	0	1
6:160704204:A:T	["rs11960959"]	NA	intergenic_variant	FALSE	rs12208357	LPA	0.0602048	3.738e-11	0.3157	0.0477	3.73715e-11	0.315681	0.0477283	0.0602048	2832	NA	NA	NA	0	0	0	NA	NA	0	0	0	1
6:160709452:A:G	["rs9457885"]	NA	intergenic_variant	FALSE	rs12208357	LPA	0.0602048	3.738e-11	0.3157	0.0477	3.73715e-11	0.315681	0.0477283	0.0602048	2832	NA	NA	NA	0	0	0	NA	NA	0	0	0	1
6:160711549:G:A	["rs12182327"]	NA	intergenic_variant	FALSE	rs12208357	LPA	0.0602048	3.738e-11	0.3157	0.0477	3.73715e-11	0.315681	0.0477283	0.0602048	2832	NA	NA	NA	0	0	0	NA	NA	0	0	0	1
6:160881711:C:T	["rs73592957"]	LPAL2	intron_variant	FALSE	rs12208357	LPA	0.230579	3.784e-11	0.1778	0.0269	3.78452e-11	0.177811	0.026891	0.230579	2832	NA	NA	NA	0	0	0	NA	NA	0	0	0	1
6:160748940:A:G	["rs221968"]	NA	intergenic_variant	FALSE	rs12208357	LPA	0.344964	3.995e-11	-0.111	0.0168	NA	NA	NA	0	0	3.99468e-11	-0.110968	0.0168025	0.344964	6440	0	NA	NA	0	0	0	1
6:161513367:T:A	["rs180702857"]	MAP3K4	intron_variant	FALSE	rs12208357	LPA	0.0348967	4.065e-11	-0.2375	0.036	0.475847	-0.0904779	0.126898	0.00865113	2832	2.50082e-11	-0.250324	0.0375111	0.0464382	6440	0	NA	NA	31.5	1.459	1	0.2271
6:161860808:T:G	["rs116988962"]	PARK2	intron_variant	FALSE	rs186696265	LPA	0.00451706	4.072e-11	0.6689	0.1013	0.101724	0.583861	0.356763	0.00123588	2832	1.55208e-10	0.676308	0.10567	0.00595997	6440	0	NA	NA	0	0.062	1	0.8038
6:161689677:G:A	["rs75986527"]	AGPAT4	intron_variant	FALSE	rs186696265	LPA	0.0455598	4.099e-11	-0.2114	0.032	0.017703	-0.306053	0.12904	0.00882768	2832	5.4343e-10	-0.205142	0.0330553	0.0617128	6440	0	NA	NA	0	0.574	1	0.4487
6:161391546:G:A	["rs685388"]	RP3-428L16.1	downstream_gene_variant	FALSE	rs12208357	LPA	0.167691	4.14e-11	0.1138	0.0173	0.0998715	0.0467816	0.0284304	0.189266	2832	1.8407e-12	0.152936	0.0217052	0.158203	6440	0	NA	NA	88.6	8.808	1	0.002999
6:160233149:G:T	["rs149823288"]	PNLDC1	intron_variant	FALSE	rs12208357	LPA	0.0296308	4.167e-11	-0.2592	0.0393	0.0103072	-0.37543	0.146347	0.00653249	2832	8.5412e-10	-0.25018	0.0407823	0.0397883	6440	0	NA	NA	0	0.68	1	0.4097
6:160734319:T:TC	["rs34830052"]	NA	intergenic_variant	TRUE	rs12208357	LPA	0.344952	4.35e-11	-0.1107	0.0168	NA	NA	NA	0	0	4.3505e-11	-0.11072	0.016797	0.344952	6440	0	NA	NA	0	0	0	1
6:160744559:C:CTCTTT	["rs56329547"]	NA	intergenic_variant	TRUE	rs12208357	LPA	0.344952	4.35e-11	-0.1107	0.0168	NA	NA	NA	0	0	4.35047e-11	-0.11072	0.016797	0.344952	6440	0	NA	NA	0	0	0	1
6:160241959:G:A	["rs4708849"]	PNLDC1	downstream_gene_variant	FALSE	rs12208357	LPA	0.255249	4.373e-11	-0.0992	0.015	0.835708	0.00518738	0.0250131	0.312147	2832	4.2387e-17	-0.158301	0.0188317	0.230228	6440	0	NA	NA	96.3	27.266	1	1.773e-07
6:160672506:A:T	["rs316014"]	SLC22A2	intron_variant	FALSE	rs12208357	LPA	0.257242	4.449e-11	-0.1024	0.0155	0.0051684	-0.063846	0.0228319	0.478284	2832	1.59914e-10	-0.135727	0.0212219	0.160039	6440	0	NA	NA	81.2	5.318	1	0.02111
6:160983362:C:T	["rs12526589"]	LPA	intron_variant	FALSE	rs12208357	LPA	0.0985992	4.504e-11	-0.1475	0.0224	1.11069e-19	-0.661998	0.0729272	0.0257768	2832	6.53791e-05	-0.0939214	0.0235244	0.130623	6440	0	NA	NA	98.2	54.96	1	1.23e-13
6:161518381:A:G	["rs6905734"]	MAP3K4	intron_variant	FALSE	rs12208357	LPA	0.266501	4.551e-11	-0.0994	0.0151	0.133619	-0.0354289	0.0236195	0.404661	2832	2.57554e-13	-0.143546	0.0196238	0.205745	6440	0	NA	NA	91.9	12.396	1	0.0004302
6:161517964:T:C	["rs2177587"]	MAP3K4	intron_variant	FALSE	rs12208357	LPA	0.266502	4.554e-11	-0.0994	0.0151	0.133619	-0.0354289	0.0236195	0.404661	2832	2.57835e-13	-0.143546	0.0196241	0.205746	6440	0	NA	NA	91.9	12.396	1	0.0004302
6:160755427:C:G	["rs16891436"]	NA	intergenic_variant	FALSE	rs12208357	LPA	0.064089	4.583e-11	-0.3136	0.0476	4.58237e-11	-0.313606	0.0476323	0.064089	2832	NA	NA	NA	0	0	0	NA	NA	0	0	0	1
6:160432273:T:C	["rs8191744"]	IGF2R	intron_variant	FALSE	rs12208357	LPA	0.021473	4.674e-11	-0.2966	0.0451	0.82523	-0.0274609	0.124357	0.00776836	2832	3.05438e-12	-0.337324	0.0483604	0.0274996	6440	0	NA	NA	81.5	5.393	1	0.02022
6:161559807:A:G	["rs2314190"]	AGPAT4	intron_variant	FALSE	rs1564348	LPA	0.235072	4.759e-11	0.1091	0.0166	7.32481e-05	0.0921292	0.0232328	0.481462	2832	8.7317e-08	0.126734	0.0236827	0.126722	6440	0	NA	NA	8.1	1.088	1	0.2969
6:161720446:G:A	["rs144804980"]	NA	intergenic_variant	FALSE	rs186696265	LPA	0.0254493	4.763e-11	0.3333	0.0507	NA	NA	NA	0	0	4.76342e-11	0.333328	0.050672	0.0254493	6440	0	NA	NA	0	0	0	1
6:161605446:G:A	["rs117308073"]	AGPAT4	intron_variant	FALSE	rs186696265	LPA	0.00688953	4.777e-11	-0.6297	0.0957	NA	NA	NA	0	0	4.77677e-11	-0.629671	0.0957277	0.00688953	6440	0	NA	NA	0	0	0	1
6:160719741:G:A	["rs932925"]	NA	intergenic_variant	FALSE	rs12208357	LPA	0.101125	4.866e-11	0.1426	0.0217	0.250298	-0.0544531	0.0473659	0.0658545	2832	1.36749e-15	0.19492	0.0244005	0.116635	6440	0	NA	NA	95.4	21.905	1	2.865e-06
6:160248376:G:A	["rs4709382"]	NA	regulatory_region_variant	FALSE	rs12208357	LPA	0.261866	5.047e-11	-0.0979	0.0149	0.104322	-0.04226	0.0260181	0.256356	2832	6.03542e-12	-0.124997	0.0181714	0.264289	6440	0	NA	NA	85.3	6.797	1	0.009132
6:161509543:T:C	["rs1404269"]	MAP3K4	intron_variant	FALSE	rs12208357	LPA	0.237061	5.237e-11	-0.1007	0.0153	0.154386	-0.0349769	0.0245588	0.308616	2832	3.72149e-13	-0.142652	0.0196346	0.205595	6440	0	NA	NA	91.5	11.727	1	0.000616
6:161389720:G:A	["rs138578671"]	RP3-428L16.1	intron_variant	FALSE	rs12208357	LPA	0.0197421	5.243e-11	0.313	0.0477	0.60178	0.178766	0.342567	0.00105932	2832	5.56192e-11	0.31568	0.0481582	0.0279579	6440	0	NA	NA	0	0.157	1	0.6923
6:161565305:G:A	["rs59871575"]	AGPAT4	intron_variant	FALSE	rs1564348	LPA	0.10016	5.271e-11	-0.1458	0.0222	0.0149929	-0.127413	0.0523782	0.0490819	2832	1.0094e-09	-0.149813	0.0245277	0.122622	6440	0	NA	NA	0	0.15	1	0.6985
6:161445430:T:TA	["rs138526373"]	MAP3K4	intron_variant	TRUE	rs12208357	LPA	0.0320299	5.292e-11	0.2939	0.0448	NA	NA	NA	0	0	5.29211e-11	0.293897	0.0447845	0.0320299	6440	0	NA	NA	0	0	0	1
6:160671500:T:C	["rs316016"]	SLC22A2	intron_variant	FALSE	rs12208357	LPA	0.25735	5.293e-11	-0.102	0.0155	0.00578546	-0.0629603	0.0228142	0.478637	2832	1.59905e-10	-0.135727	0.0212219	0.160039	6440	0	NA	NA	81.7	5.454	1	0.01952
6:160397713:C:T	["rs645851"]	IGF2R	intron_variant	FALSE	rs12208357	LPA	0.143838	5.339e-11	0.127	0.0194	3.28679e-05	0.231509	0.05575	0.046963	2832	4.78554e-08	0.112656	0.0206363	0.186439	6440	0	NA	NA	75	3.997	1	0.04557
6:160802239:C:T	["rs3123634"]	SLC22A3	intron_variant	FALSE	rs12208357	LPA	0.459345	5.366e-11	0.0867	0.0132	0.255178	-0.027487	0.0241567	0.373234	2832	9.24649e-18	0.135595	0.0157982	0.497213	6440	0	NA	NA	96.9	31.923	1	1.604e-08
6:160517462:G:A	["rs184900975"]	IGF2R	intron_variant	FALSE	rs12208357	LPA	0.00467664	5.379e-11	-0.7664	0.1168	NA	NA	NA	0	0	5.37817e-11	-0.766449	0.116836	0.00467664	6440	0	NA	NA	0	0	0	1
6:160956079:G:A	["rs371342498"]	LPA	intron_variant	FALSE	rs12208357	LPA	0.0407839	5.388e-11	-0.3874	0.059	5.38772e-11	-0.387353	0.0590494	0.0407839	2832	NA	NA	NA	0	0	0	NA	NA	0	0	0	1
6:160720744:C:CCTT	["rs10640507"]	NA	intergenic_variant	TRUE	rs12208357	LPA	0.345186	5.407e-11	-0.1101	0.0168	NA	NA	NA	0	0	5.4078e-11	-0.110121	0.0167886	0.345186	6440	0	NA	NA	0	0	0	1
6:160722233:G:GT	["rs36081009"]	NA	intergenic_variant	TRUE	rs12208357	LPA	0.345186	5.407e-11	-0.1101	0.0168	NA	NA	NA	0	0	5.40773e-11	-0.110121	0.0167886	0.345186	6440	0	NA	NA	0	0	0	1
6:160717319:ATTACT:A	["rs58229938"]	NA	intergenic_variant	TRUE	rs12208357	LPA	0.345184	5.412e-11	-0.1101	0.0168	NA	NA	NA	0	0	5.41213e-11	-0.11012	0.0167888	0.345184	6440	0	NA	NA	0	0	0	1
6:161466302:C:T	["rs141790235"]	MAP3K4	intron_variant	FALSE	rs12208357	LPA	0.0217114	5.43e-11	0.2999	0.0457	0.136577	-0.229308	0.154037	0.00529661	2832	2.28748e-13	0.350975	0.0478766	0.0289299	6440	0	NA	NA	92.3	12.941	1	0.0003214
6:160390603:G:C	["rs8191693"]	IGF2R	intron_variant	FALSE	rs12208357	LPA	0.0832003	5.443e-11	0.1564	0.0238	0.337392	0.0475786	0.0495956	0.0568704	2831	3.55817e-12	0.189144	0.0272004	0.0947748	6440	0	NA	P	84	6.264	1	0.01232
6:161467704:A:G	["rs149100158"]	MAP3K4	intron_variant	FALSE	rs12208357	LPA	0.0352585	5.445e-11	-0.2355	0.0359	0.591785	-0.0685445	0.127822	0.00847458	2832	2.44846e-11	-0.249784	0.0374129	0.0470368	6440	0	NA	NA	46	1.852	1	0.1736
6:160239101:G:A	["rs876381"]	PNLDC1	intron_variant	FALSE	rs12208357	LPA	0.300815	5.459e-11	-0.0942	0.0144	0.806162	-0.00706069	0.0287745	0.192973	2832	1.10199e-13	-0.123221	0.0165885	0.348239	6440	0	NA	NA	91.8	12.232	1	0.0004699
6:160598596:T:G	["rs9456508"]	SLC22A2	intron_variant	FALSE	rs12208357	LPA	0.0341565	5.547e-11	0.2327	0.0355	0.0916798	-0.0779352	0.0462084	0.064089	2832	1.44035e-34	0.679835	0.0554403	0.0209936	6440	0	NA	NA	99.1	110.239	1	8.688e-26
6:161495169:G:A	["rs3798915"]	MAP3K4	intron_variant	FALSE	rs12208357	LPA	0.143921	5.547e-11	0.1222	0.0186	0.107983	0.0441322	0.0274569	0.227048	2832	9.89219e-14	0.188958	0.0253896	0.107366	6440	0	NA	NA	93.3	14.998	1	0.0001076
6:160808044:C:T	["rs2313453"]	SLC22A3	intron_variant	FALSE	rs12208357	LPA	0.459466	5.552e-11	0.0866	0.0132	0.267836	-0.0267327	0.0241257	0.374117	2832	1.11929e-17	0.135229	0.0157961	0.496998	6440	0	NA	E	96.8	31.545	1	1.949e-08
6:160822925:A:G	["rs3105752"]	SLC22A3	intron_variant	FALSE	rs12208357	LPA	0.458871	5.583e-11	0.0867	0.0132	0.255843	-0.0274449	0.0241535	0.372175	2832	9.90226e-18	0.135462	0.0157972	0.496996	6440	0	NA	NA	96.9	31.861	1	1.656e-08
6:161027430:G:T	["rs144587038"]	LPA	intron_variant	FALSE	rs12208357	LPA	0.00640077	5.583e-11	0.6716	0.1025	NA	NA	NA	0	0	5.58203e-11	0.671581	0.102461	0.00640077	6440	0	NA	NA	0	0	0	1
6:161430984:G:A	["rs675538"]	MAP3K4	intron_variant	FALSE	rs12208357	LPA	0.0642748	5.583e-11	-0.1735	0.0265	0.0787328	-0.0726708	0.0413352	0.086688	2832	1.56413e-12	-0.243694	0.0344751	0.0544185	6440	0	NA	NA	90.1	10.096	1	0.001486
6:160826095:T:C	["rs1605964"]	SLC22A3	intron_variant	FALSE	rs12208357	LPA	0.458885	5.641e-11	0.0866	0.0132	0.255843	-0.0274449	0.0241535	0.372175	2832	1.00575e-17	0.135435	0.0157974	0.497016	6440	0	NA	NA	96.9	31.851	1	1.665e-08
6:160775281:A:G	null	SLC22A3	intron_variant	FALSE	rs12208357	LPA	0.00805341	5.644e-11	-0.5811	0.0887	NA	NA	NA	0	0	5.64382e-11	-0.581097	0.0886781	0.00805341	6440	0	NA	NA	0	0	0	1
6:160819664:T:C	["rs2872317"]	SLC22A3	intron_variant	FALSE	rs12208357	LPA	0.458896	5.644e-11	0.0866	0.0132	0.255843	-0.0274449	0.0241535	0.372175	2832	1.00844e-17	0.135423	0.0157965	0.497032	6440	0	NA	NA	96.9	31.847	1	1.668e-08
6:160585819:A:G	["rs544141140"]	RP11-317M22.1	upstream_gene_variant	FALSE	rs12208357	LPA	0.00834276	5.649e-11	0.5833	0.089	NA	NA	NA	0	0	5.6488e-11	0.583348	0.0890234	0.00834276	6440	0	NA	NA	0	0	0	1
6:160793289:G:C	["rs6923921"]	SLC22A3	intron_variant	FALSE	rs12208357	LPA	0.459963	5.68e-11	0.0866	0.0132	0.232107	-0.0288347	0.0241305	0.374294	2832	7.18568e-18	0.135982	0.01579	0.497636	6440	0	NA	NA	96.9	32.665	1	1.095e-08
6:161030686:C:T	["rs376036079"]	LPA	intron_variant	FALSE	rs12208357	LPA	0.0062258	5.724e-11	0.6775	0.1034	NA	NA	NA	0	0	5.72372e-11	0.677455	0.103416	0.0062258	6440	0	NA	NA	0	0	0	1
6:160007731:A:G	["rs9456427"]	RP3-393E18.2	downstream_gene_variant	FALSE	rs12208357	LPA	0.383694	5.746e-11	0.0889	0.0136	0.101356	0.0380036	0.0231968	0.478284	2832	5.37334e-12	0.115425	0.0167395	0.342098	6440	0	NA	NA	86.3	7.325	1	0.0068
6:160808368:C:T	["rs2136676"]	SLC22A3	intron_variant	FALSE	rs12208357	LPA	0.459484	5.746e-11	0.0866	0.0132	0.267836	-0.0267327	0.0241257	0.374117	2832	1.17925e-17	0.135143	0.015797	0.497024	6440	0	NA	E	96.8	31.51	1	1.984e-08
6:160697628:G:T	["rs532440"]	RP1-276N6.2	downstream_gene_variant	FALSE	rs12208357	LPA	0.332325	5.756e-11	0.0917	0.014	0.154773	0.0372301	0.0261654	0.265184	2832	7.23297e-12	0.113652	0.0165844	0.361851	6440	0	NA	NA	83.6	6.086	1	0.01363
6:161002749:T:C	["rs78199196"]	LPA	intron_variant	FALSE	rs12208357	LPA	0.098356	5.797e-11	-0.1464	0.0223	1.76731e-18	-0.650285	0.0741384	0.0248941	2832	4.21354e-05	-0.0959883	0.0234378	0.130661	6440	0	NA	NA	98	50.819	1	1.013e-12
6:159852535:C:CAGGTGTGTG	["rs138477351"]	NA	intergenic_variant	TRUE	rs12208357	LPA	0.401428	5.812e-11	0.1078	0.0165	NA	NA	NA	0	0	5.8133e-11	0.107813	0.0164638	0.401428	6440	0	NA	NA	0	0	0	1
6:159987756:C:T	["rs570433252"]	NA	intergenic_variant	FALSE	rs12208357	LPA	0.0047367	5.82e-11	-0.7668	0.1171	NA	NA	NA	0	0	5.81854e-11	-0.766806	0.1171	0.0047367	6440	0	NA	NA	0	0	0	1
6:160807161:C:T	["rs1317652"]	SLC22A3	intron_variant	FALSE	rs12208357	LPA	0.459525	5.83e-11	0.0865	0.0132	0.267836	-0.0267327	0.0241257	0.374117	2832	1.20175e-17	0.135124	0.0157989	0.497084	6440	0	NA	NA	96.8	31.501	1	1.994e-08
6:160931876:G:A	["rs190981730"]	LPAL2	intron_variant	FALSE	rs12208357	LPA	0.00612828	5.843e-11	0.6832	0.1043	NA	NA	NA	0	0	5.84215e-11	0.683155	0.104335	0.00612828	6440	0	NA	NA	0	0	0	1
6:160946747:T:G	["rs75143493"]	NA	intergenic_variant	FALSE	rs12208357	LPA	0.0134181	5.845e-11	0.6454	0.0986	5.84526e-11	0.645438	0.0985756	0.0134181	2832	NA	NA	NA	0	0	0	NA	NA	0	0	0	1
6:160826045:A:G	["rs1605963"]	SLC22A3	intron_variant	FALSE	rs12208357	LPA	0.458915	5.859e-11	0.0866	0.0132	0.255843	-0.0274449	0.0241535	0.372175	2832	1.06723e-17	0.135327	0.0157973	0.497059	6440	0	NA	NA	96.9	31.808	1	1.702e-08
6:160775652:T:G	["rs519118"]	SLC22A3	intron_variant	FALSE	rs12208357	LPA	0.476104	5.895e-11	-0.0864	0.0132	0.408447	0.0197774	0.0239253	0.423023	2832	4.70199e-17	-0.132759	0.0158161	0.499447	6440	0	NA	NA	96.5	28.286	1	1.046e-07
6:160604549:G:T	["rs791179"]	SLC22A2	intron_variant	FALSE	rs12208357	LPA	0.262097	5.984e-11	0.0975	0.0149	7.43109e-08	0.159842	0.029708	0.183263	2832	8.80018e-06	0.0765744	0.0172281	0.296765	6440	0	NA	NA	83	5.879	1	0.01532
6:160411747:C:T	["rs9457800"]	IGF2R	intron_variant	FALSE	rs12208357	LPA	0.111905	6.067e-11	0.1361	0.0208	0.0299361	0.0978808	0.0450869	0.0667373	2832	4.23823e-10	0.14647	0.023454	0.131767	6440	0	NA	NA	0	0.914	1	0.339
6:160799605:C:T	["rs3123633"]	SLC22A3	intron_variant	FALSE	rs12208357	LPA	0.459245	6.089e-11	0.0865	0.0132	0.246502	-0.0280163	0.0241752	0.373058	2832	1.01658e-17	0.135435	0.0157996	0.497146	6440	0	NA	E	96.9	32.031	1	1.517e-08
6:160431589:C:T	["rs775654486"]	IGF2R	intron_variant	FALSE	rs12208357	LPA	0.00463046	6.248e-11	-0.7682	0.1175	NA	NA	NA	0	0	6.24736e-11	-0.768204	0.117504	0.00463046	6440	0	NA	NA	0	0	0	1
6:161014489:T:G	["rs41272050"]	LPA	intron_variant	FALSE	rs12208357	LPA	0.0983139	6.256e-11	-0.1462	0.0224	1.4766e-18	-0.658816	0.0749383	0.0247175	2832	4.11584e-05	-0.0960835	0.02343	0.130678	6440	0	NA	NA	98.1	51.368	1	7.658e-13
6:160215946:C:T	["rs560944763"]	MRPL18	intron_variant	FALSE	rs12208357	LPA	0.00743803	6.263e-11	-0.5142	0.0787	0.198533	-0.365292	0.28411	0.00176554	2832	1.25277e-10	-0.526572	0.0818574	0.00993252	6440	0	NA	NA	0	0.298	1	0.5854
6:161013030:G:A	["rs77348928"]	LPA	intron_variant	FALSE	rs12208357	LPA	0.0983292	6.337e-11	-0.1462	0.0224	1.4766e-18	-0.658816	0.0749383	0.0247175	2832	4.15271e-05	-0.0960372	0.0234305	0.1307	6440	0	NA	NA	98.1	51.376	1	7.626e-13
6:160905005:G:A	["rs563729614"]	LPAL2	intron_variant	FALSE	rs12208357	LPA	0.0078645	6.374e-11	0.5852	0.0896	NA	NA	NA	0	0	6.37412e-11	0.585186	0.0895507	0.0078645	6440	0	NA	NA	0	0	0	1
6:161006172:T:G	["CM995215","rs41272110"]	LPA	missense_variant	FALSE	rs12208357	LPA	0.0983368	6.38e-11	-0.1461	0.0224	1.4766e-18	-0.658816	0.0749383	0.0247175	2832	4.1721e-05	-0.0960124	0.0234306	0.130711	6440	0	NA	NA	98.1	51.381	1	7.609e-13
6:160997236:C:T	["rs78733124"]	LPA	intron_variant	FALSE	rs12208357	LPA	0.0983361	6.391e-11	-0.1461	0.0224	1.4766e-18	-0.658816	0.0749383	0.0247175	2832	4.17778e-05	-0.0960071	0.0234311	0.13071	6440	0	NA	NA	98.1	51.381	1	7.606e-13
6:160996222:C:T	["rs7454656"]	LPA	intron_variant	FALSE	rs12208357	LPA	0.0983361	6.416e-11	-0.1461	0.0224	1.4766e-18	-0.658816	0.0749383	0.0247175	2832	4.19008e-05	-0.0959947	0.023432	0.13071	6440	0	NA	NA	98.1	51.383	1	7.598e-13
6:161751484:G:A	["rs9347499"]	NA	intergenic_variant	FALSE	rs186696265	LPA	0.356425	6.529e-11	-0.0914	0.014	0.137947	-0.041874	0.0282269	0.21416	2832	2.50039e-11	-0.107514	0.016111	0.418986	6440	0	NA	NA	75.5	4.079	1	0.04342
6:160007386:C:A	["rs9355740"]	RP3-393E18.2	downstream_gene_variant	FALSE	rs12208357	LPA	0.383906	6.546e-11	0.0887	0.0136	0.108846	0.0372191	0.0232126	0.47899	2832	5.37219e-12	0.115425	0.0167394	0.342092	6440	0	NA	NA	86.6	7.468	1	0.006282
6:160743897:G:A	["rs425983"]	NA	intergenic_variant	FALSE	rs12208357	LPA	0.297329	6.682e-11	-0.0931	0.0143	0.000195667	0.098255	0.0263804	0.255297	2832	3.21093e-24	-0.172136	0.016954	0.315813	6440	0	NA	NA	98.7	74.348	1	6.549e-18
6:160650281:C:A	["rs563628732"]	SLC22A2	intron_variant	FALSE	rs12208357	LPA	0.0077821	6.816e-11	0.8552	0.1311	6.81677e-11	0.855185	0.13107	0.0077821	2827	NA	NA	NA	0	0	0	NA	NA	0	0	0	1
6:160820978:G:A	["rs3105749"]	SLC22A3	intron_variant	FALSE	rs12208357	LPA	0.458841	6.961e-11	0.0862	0.0132	0.233414	-0.0287749	0.0241479	0.371999	2832	1.01356e-17	0.135414	0.0157965	0.49703	6440	0	NA	NA	96.9	32.376	1	1.27e-08
6:160806135:T:C	["rs4235926"]	SLC22A3	intron_variant	FALSE	rs12208357	LPA	0.459004	6.979e-11	0.0862	0.0132	0.239631	-0.0284066	0.0241572	0.372352	2832	1.11719e-17	0.135265	0.0157999	0.497109	6440	0	NA	NA	96.9	32.151	1	1.426e-08
6:160588078:T:C	["rs10455868"]	RP11-317M22.1	upstream_gene_variant	FALSE	rs12208357	LPA	0.237948	6.98e-11	0.1033	0.0158	1.13497e-08	0.244904	0.0428963	0.077684	2832	2.05054e-06	0.0809413	0.0170461	0.308425	6440	0	NA	NA	92.1	12.618	1	0.0003821
6:160588160:G:A	["rs78481445"]	RP11-317M22.1	upstream_gene_variant	FALSE	rs12208357	LPA	0.0181414	6.995e-11	0.3209	0.0492	0.338768	0.10192	0.106544	0.0118291	2832	7.19041e-12	0.380276	0.0554838	0.0209173	6440	0	NA	NA	81.4	5.369	1	0.02049
6:160827670:C:T	["rs10945670"]	SLC22A3	intron_variant	FALSE	rs12208357	LPA	0.458817	7.134e-11	0.0862	0.0132	0.233414	-0.0287749	0.0241479	0.371999	2832	1.05332e-17	0.135342	0.0157963	0.496996	6440	0	NA	NA	96.9	32.348	1	1.289e-08
6:160865619:G:C	["rs2457576"]	SLC22A3	intron_variant	FALSE	rs12208357	LPA	0.279743	7.16e-11	-0.0943	0.0145	1.7575e-05	-0.115743	0.0269568	0.23411	2832	5.95611e-07	-0.0856529	0.0171559	0.29981	6440	0	NA	NA	0	0.887	1	0.3463
6:161216689:TATAGA:T	["rs531921697"]	NA	intergenic_variant	TRUE	rs12208357	LPA	0.0060727	7.2e-11	0.6778	0.104	NA	NA	NA	0	0	7.20101e-11	0.677826	0.104018	0.0060727	6440	0	NA	NA	0	0	0	1
6:160248684:A:G	["rs12662584"]	NA	intergenic_variant	FALSE	rs12208357	LPA	0.2644	7.212e-11	-0.0969	0.0149	0.122078	-0.0398785	0.0257928	0.264654	2832	5.86211e-12	-0.12518	0.0181869	0.264288	6440	0	NA	NA	86.3	7.305	1	0.006875
6:160807432:C:A	["rs884742"]	SLC22A3	intron_variant	FALSE	rs12208357	LPA	0.45936	7.239e-11	0.0861	0.0132	0.242232	-0.0282466	0.0241543	0.373588	2832	1.22636e-17	0.135083	0.0157984	0.497078	6440	0	NA	NA	96.9	32.024	1	1.523e-08
6:160595038:G:A	["rs9365136"]	SLC22A2	intron_variant	FALSE	rs12208357	LPA	0.238177	7.402e-11	0.1031	0.0158	1.13078e-08	0.244674	0.0428512	0.07786	2832	2.15724e-06	0.0807145	0.0170352	0.308677	6440	0	NA	NA	92.1	12.642	1	0.0003771
6:160987539:G:A	["rs145457812"]	LPA	intron_variant	FALSE	rs12208357	LPA	0.0981873	7.446e-11	-0.1461	0.0224	2.63645e-19	-0.677402	0.0754099	0.0243644	2832	5.79798e-05	-0.0944901	0.0234998	0.130651	6440	0	NA	NA	98.2	54.463	1	1.584e-13
6:160864996:T:G	["rs111281494"]	SLC22A3	intron_variant	FALSE	rs12208357	LPA	0.0543785	7.484e-11	-0.3281	0.0504	7.48391e-11	-0.328064	0.050389	0.0543785	2832	NA	NA	NA	0	0	0	NA	NA	0	0	0	1
6:160594866:T:G	["rs6925741"]	SLC22A2	intron_variant	FALSE	rs12208357	LPA	0.238122	7.49e-11	0.1031	0.0158	1.13497e-08	0.244904	0.0428963	0.077684	2832	2.16053e-06	0.0807104	0.0170354	0.308675	6440	0	NA	NA	92.1	12.655	1	0.0003745
6:160392889:A:G	["rs543570485"]	IGF2R	intron_variant	FALSE	rs12208357	LPA	0.00462013	7.533e-11	-0.7675	0.1179	NA	NA	NA	0	0	7.53287e-11	-0.767545	0.117909	0.00462013	6440	0	NA	NA	0	0	0	1
6:160810720:C:T	["rs3105748"]	SLC22A3	intron_variant	FALSE	rs12208357	LPA	0.45893	7.761e-11	0.086	0.0132	0.228835	-0.0290708	0.024158	0.372352	2832	1.13853e-17	0.135189	0.015795	0.497003	6440	0	NA	NA	96.9	32.387	1	1.263e-08
6:160864190:G:C	["rs17522235"]	SLC22A3	intron_variant	FALSE	rs12208357	LPA	0.0545551	7.828e-11	-0.3275	0.0504	7.82784e-11	-0.327491	0.0503533	0.0545551	2832	NA	NA	NA	0	0	0	NA	NA	0	0	0	1
6:160867025:A:G	["rs76429776"]	SLC22A3	intron_variant	FALSE	rs12208357	LPA	0.0545551	7.828e-11	-0.3275	0.0504	7.82784e-11	-0.327491	0.0503533	0.0545551	2832	NA	NA	NA	0	0	0	NA	NA	0	0	0	1
6:160727554:C:G	["rs561984656"]	NA	intergenic_variant	FALSE	rs12208357	LPA	0.00960058	8.056e-11	-0.5284	0.0813	NA	NA	NA	0	0	8.05574e-11	-0.528357	0.0812912	0.00960058	6440	0	NA	NA	0	0	0	1
6:160807024:GT:G	["rs11307065","rs181846695"]	SLC22A3	intron_variant	TRUE	rs12208357	LPA	0.458935	8.067e-11	0.0859	0.0132	0.229478	-0.0290101	0.0241408	0.372175	2832	1.1893e-17	0.135145	0.0157991	0.497088	6440	0	NA	NA	96.9	32.373	1	1.272e-08
6:160688747:G:A	["rs75224744"]	RP1-276N6.2	upstream_gene_variant	FALSE	rs12208357	LPA	0.013065	8.085e-11	0.6326	0.0973	8.08523e-11	0.632565	0.0973325	0.013065	2832	NA	NA	NA	0	0	0	NA	NA	0	0	0	1
6:160690718:G:A	["rs576345533"]	RP1-276N6.2	upstream_gene_variant	FALSE	rs12208357	LPA	0.013065	8.085e-11	0.6326	0.0973	8.08523e-11	0.632565	0.0973325	0.013065	2832	NA	NA	NA	0	0	0	NA	NA	0	0	0	1
6:161538250:G:A	["rs1488"]	MAP3K4	3_prime_UTR_variant	FALSE	rs12208357	LPA	0.397375	8.098e-11	-0.0874	0.0134	0.090307	-0.0397902	0.023492	0.471575	2832	1.55311e-11	-0.110549	0.016395	0.364745	6440	0	NA	NA	83.6	6.101	1	0.01351
6:161418642:T:C	["rs625977"]	MAP3K4	intron_variant	FALSE	rs12208357	LPA	0.26063	8.136e-11	-0.101	0.0155	0.00091649	-0.0778108	0.0234725	0.447564	2832	9.35836e-09	-0.119062	0.0207353	0.178426	6440	0	NA	NA	42.4	1.735	1	0.1878
6:161010315:A:G	["rs193105194"]	LPA	intron_variant	FALSE	rs12208357	LPA	0.00437592	8.518e-11	0.7979	0.1229	NA	NA	NA	0	0	8.51912e-11	0.797873	0.122917	0.00437592	6440	0	NA	NA	0	0	0	1
6:161009494:T:C	["rs113572208"]	LPA	intron_variant	FALSE	rs12208357	LPA	0.0986064	8.61e-11	-0.1449	0.0223	1.40674e-17	-0.629423	0.0737498	0.0256003	2832	4.17241e-05	-0.0960119	0.0234306	0.130711	6440	0	NA	NA	97.9	47.516	1	5.456e-12
6:160790151:A:G	["rs76879882"]	SLC22A3	intron_variant	FALSE	rs12208357	LPA	0.0669138	8.702e-11	-0.3026	0.0466	8.70144e-11	-0.302571	0.0466359	0.0669138	2832	NA	NA	NA	0	0	0	NA	NA	0	0	0	1
6:160534940:C:T	["rs111226116"]	RP11-288H12.4	downstream_gene_variant	FALSE	rs12208357	LPA	0.0655411	8.939e-11	0.1766	0.0272	0.00469067	0.0807697	0.0285653	0.19721	2832	3.74469e-36	1.13319	0.09026	0.00763954	6440	0	NA	NA	99.2	123.576	1	1.043e-28
6:160845599:T:C	["rs544960402"]	SLC22A3	intron_variant	FALSE	rs12208357	LPA	0.00781526	8.999e-11	0.5819	0.0898	NA	NA	NA	0	0	8.99858e-11	0.58193	0.0897641	0.00781526	6440	0	NA	NA	0	0	0	1
6:160988675:C:T	["rs9364561"]	LPA	intron_variant	FALSE	rs12208357	LPA	0.399978	9.016e-11	0.0871	0.0134	5.0059e-08	0.134661	0.0247035	0.338806	2832	2.75365e-05	0.0670877	0.0160002	0.426879	6440	0	NA	NA	81	5.271	1	0.02168
6:160969075:C:T	["rs41264844"]	LPA	intron_variant	FALSE	rs12208357	LPA	0.0196713	9.133e-11	0.3073	0.0474	0.91471	-0.0136753	0.127688	0.00812147	2832	2.17724e-12	0.358653	0.051071	0.0247504	6440	0	NA	NA	86.4	7.33	1	0.006781
6:160710851:C:T	["rs3127580","rs141320342"]	NA	intergenic_variant	FALSE	rs12208357	LPA	0.101476	9.134e-11	0.1406	0.0217	0.31968	-0.0473115	0.0475437	0.0653249	2832	6.56288e-15	0.189921	0.0243719	0.117374	6440	0	NA	NA	94.9	19.717	1	8.981e-06
6:161094177:G:A	["rs77871598"]	RP1-81D8.4	intron_variant	FALSE	rs12208357	LPA	0.0713277	9.277e-11	-0.2864	0.0442	9.2774e-11	-0.286369	0.0442044	0.0713277	2832	NA	NA	NA	0	0	0	NA	NA	0	0	0	1
6:161122274:A:G	["rs4252053"]	PLG	upstream_gene_variant	FALSE	rs12208357	LPA	0.085452	9.283e-11	-0.2702	0.0417	9.28261e-11	-0.270218	0.041712	0.085452	2832	NA	NA	NA	0	0	0	NA	NA	0	0	0	1
6:160926054:C:A	["rs73594835"]	LPAL2	intron_variant	FALSE	rs12208357	LPA	0.0354409	9.307e-11	0.2301	0.0355	4.66443e-13	0.268128	0.0370612	0.106815	2832	0.10829	-0.200336	0.124748	0.00405402	6440	0	NA	NA	92.3	12.958	1	0.0003185
6:160922154:G:A	["rs73594829"]	LPAL2	intron_variant	FALSE	rs12208357	LPA	0.0354409	9.309e-11	0.2301	0.0355	4.66443e-13	0.268128	0.0370612	0.106815	2832	0.108283	-0.200335	0.124745	0.00405403	6440	0	NA	NA	92.3	12.959	1	0.0003184
6:160995543:A:G	["rs78244027"]	LPA	intron_variant	FALSE	rs12208357	LPA	0.0982815	9.415e-11	-0.1449	0.0224	5.77075e-18	-0.649837	0.0752387	0.024541	2832	4.267e-05	-0.0959173	0.0234372	0.130709	6440	0	NA	NA	98	49.407	1	2.08e-12
6:160618157:C:T	["rs1067740","rs113958556"]	SLC22A2	intron_variant	FALSE	rs12208357	LPA	0.088453	9.519e-11	0.2628	0.0406	9.51937e-11	0.262774	0.0405866	0.088453	2832	NA	NA	NA	0	0	0	NA	NA	0	0	0	1
6:160834828:T:C	["rs2457571"]	SLC22A3	intron_variant	FALSE	rs12208357	LPA	0.360014	9.65e-11	-0.0913	0.0141	0.160281	-0.0449485	0.0320117	0.165254	2832	6.9882e-11	-0.102482	0.0157159	0.44566	6440	0	NA	NA	61.6	2.603	1	0.1067
6:160315120:G:A	["rs184505481"]	NA	intergenic_variant	FALSE	rs12208357	LPA	0.0045537	9.751e-11	-0.7669	0.1185	NA	NA	NA	0	0	9.75013e-11	-0.766921	0.118521	0.0045537	6440	0	NA	NA	0	0	0	1
6:160926760:T:A	["rs544988306"]	LPAL2	intron_variant	FALSE	rs12208357	LPA	0.00970388	9.764e-11	-0.5257	0.0812	NA	NA	NA	0	0	9.76417e-11	-0.525706	0.0812459	0.00970388	6440	0	NA	NA	0	0	0	1
6:161088918:C:A	["rs783149"]	RP1-81D8.4	intron_variant	FALSE	rs12208357	LPA	0.234918	9.873e-11	0.1	0.0155	1.30225e-07	0.124114	0.023513	0.361582	2832	6.89126e-05	0.0816022	0.020503	0.179217	6440	0	NA	NA	46.1	1.857	1	0.173
6:160254450:C:A	["rs189371962"]	NA	regulatory_region_variant	FALSE	rs12208357	LPA	0.00457057	9.961e-11	-0.766	0.1184	NA	NA	NA	0	0	9.96273e-11	-0.766035	0.118443	0.00457057	6440	0	NA	NA	0	0	0	1
6:160987547:C:T	["rs142613583"]	LPA	intron_variant	FALSE	rs12208357	LPA	0.0982951	9.978e-11	-0.145	0.0224	1.4766e-18	-0.658816	0.0749383	0.0247175	2832	5.7968e-05	-0.094491	0.0234998	0.130651	6440	0	NA	NA	98.1	51.632	1	6.696e-13
6:161180829:A:G	["rs137946234"]	NA	intergenic_variant	FALSE	rs12208357	LPA	0.00208316	1.005e-10	1.1235	0.1738	0.338987	0.256042	0.267779	0.00194209	2832	1.55811e-14	1.75438	0.228356	0.00214519	6440	0	NA	NA	94.5	18.127	1	2.067e-05
6:160466422:G:A	["rs376616920"]	IGF2R	intron_variant	FALSE	rs12208357	LPA	0.00458965	1.026e-10	-0.762	0.1179	NA	NA	NA	0	0	1.02614e-10	-0.762	0.117901	0.00458965	6440	0	NA	NA	0	0	0	1
6:160339021:G:C	["rs117004145"]	NA	intergenic_variant	FALSE	rs12208357	LPA	0.0134635	1.043e-10	-0.3732	0.0578	0.010095	-0.489464	0.190264	0.00370763	2832	2.50933e-09	-0.3614	0.060629	0.0177537	6440	0	NA	NA	0	0.411	1	0.5213
6:160652929:T:G	["rs10945657"]	SLC22A2	intron_variant	FALSE	rs12208357	LPA	0.098284	1.066e-10	0.1405	0.0218	0.0205816	0.0910928	0.0393392	0.0939823	2825	5.1964e-10	0.162193	0.0261052	0.100171	6440	0	NA	NA	55.9	2.268	1	0.1321
6:161590128:T:G	["rs73015452"]	AGPAT4	intron_variant	FALSE	rs186696265	LPA	0.00111687	1.09e-10	1.6559	0.2566	NA	NA	NA	0	0	1.08973e-10	1.65589	0.256569	0.00111687	6440	0	NA	NA	0	0	0	1
6:160326289:G:T	["rs78194975"]	MAS1	upstream_gene_variant	FALSE	rs12208357	LPA	0.0134717	1.109e-10	-0.3726	0.0578	0.010095	-0.489464	0.190264	0.00370763	2832	2.66176e-09	-0.360758	0.0606192	0.0177654	6440	0	NA	NA	0	0.415	1	0.5192
6:160582418:A:T	["rs148234038"]	SLC22A1	downstream_gene_variant	FALSE	rs12208357	LPA	0.0108545	1.117e-10	-0.42	0.0651	0.0813223	-0.345589	0.198265	0.00353107	2832	4.88211e-10	-0.428977	0.0689358	0.014075	6440	0	NA	NA	0	0.158	1	0.6912
6:161017568:G:A	["rs115542836"]	LPA	intron_variant	FALSE	rs12208357	LPA	0.0143008	1.123e-10	-0.624	0.0967	1.1227e-10	-0.623979	0.0967494	0.0143008	2832	NA	NA	NA	0	0	0	NA	NA	0	0	0	1
6:161017728:TC:T	["rs41271020"]	LPA	intron_variant	TRUE	rs12208357	LPA	0.0143008	1.123e-10	-0.624	0.0967	1.1227e-10	-0.623979	0.0967494	0.0143008	2832	NA	NA	NA	0	0	0	NA	NA	0	0	0	1
6:161021045:G:T	["rs41270994"]	LPA	intron_variant	FALSE	rs12208357	LPA	0.0143008	1.123e-10	-0.624	0.0967	1.1227e-10	-0.623979	0.0967494	0.0143008	2832	NA	NA	NA	0	0	0	NA	NA	0	0	0	1
6:161022198:TACA:T	["rs539690962"]	LPA	intron_variant	TRUE	rs12208357	LPA	0.0143008	1.123e-10	-0.624	0.0967	1.1227e-10	-0.623979	0.0967494	0.0143008	2832	NA	NA	NA	0	0	0	NA	NA	0	0	0	1
6:161025358:CT:C	["rs137912282"]	LPA	intron_variant	TRUE	rs12208357	LPA	0.0143008	1.123e-10	-0.624	0.0967	1.1227e-10	-0.623979	0.0967494	0.0143008	2832	NA	NA	NA	0	0	0	NA	NA	0	0	0	1
6:161032478:T:C	["rs114018303"]	LPA	intron_variant	FALSE	rs12208357	LPA	0.0143008	1.123e-10	-0.624	0.0967	1.1227e-10	-0.623979	0.0967494	0.0143008	2832	NA	NA	NA	0	0	0	NA	NA	0	0	0	1
6:161076589:G:T	["rs564392829"]	LPA	intron_variant	FALSE	rs12208357	LPA	0.0143008	1.123e-10	-0.624	0.0967	1.1227e-10	-0.623979	0.0967494	0.0143008	2832	NA	NA	NA	0	0	0	NA	NA	0	0	0	1
6:161079041:G:A	["rs114259015"]	LPA	intron_variant	FALSE	rs12208357	LPA	0.0143008	1.123e-10	-0.624	0.0967	1.1227e-10	-0.623979	0.0967494	0.0143008	2832	NA	NA	NA	0	0	0	NA	NA	0	0	0	1
6:161079596:T:G	["rs544618768"]	LPA	intron_variant	FALSE	rs12208357	LPA	0.0143008	1.123e-10	-0.624	0.0967	1.1227e-10	-0.623979	0.0967494	0.0143008	2832	NA	NA	NA	0	0	0	NA	NA	0	0	0	1
6:160985438:C:T	["rs79563112"]	LPA	intron_variant	FALSE	rs12208357	LPA	0.0983004	1.125e-10	-0.1447	0.0224	1.16266e-18	-0.658981	0.0747293	0.0248941	2832	6.72705e-05	-0.0937375	0.0235182	0.130581	6440	0	NA	NA	98.1	52.056	1	5.393e-13
6:159966829:TA:T	["rs200162665"]	NA	intergenic_variant	TRUE	rs12208357	LPA	0.0294907	1.133e-10	0.2564	0.0398	0.629089	0.0660257	0.136697	0.00759181	2832	4.32103e-11	0.273996	0.041561	0.0391208	6440	0	NA	NA	52.8	2.119	1	0.1455
6:161154450:G:A	["rs4252137"]	PLG	intron_variant	FALSE	rs12208357	LPA	0.0293255	1.142e-10	0.2561	0.0397	0.245868	0.181871	0.156725	0.00582627	2832	2.01278e-10	0.261184	0.0410643	0.0396593	6440	0	NA	NA	0	0.24	1	0.6245
6:161342219:G:A	["rs146858199"]	RP11-235G24.1	upstream_gene_variant	FALSE	rs12208357	LPA	0.0151836	1.144e-10	0.5982	0.0928	1.1437e-10	0.598231	0.0927976	0.0151836	2832	NA	NA	NA	0	0	0	NA	NA	0	0	0	1
6:160874737:G:A	["rs115797448"]	LPAL2	intron_variant	FALSE	rs12208357	LPA	0.0391949	1.145e-10	-0.3884	0.0603	1.14544e-10	-0.388398	0.0602504	0.0391949	2832	NA	NA	NA	0	0	0	NA	NA	0	0	0	1
6:160747737:T:C	["rs2457568"]	NA	intergenic_variant	FALSE	rs12208357	LPA	0.0397808	1.149e-10	-0.389	0.0604	1.14923e-10	-0.389034	0.0603538	0.0397808	2828	NA	NA	NA	0	0	0	NA	NA	0	0	0	1
6:161622497:G:C	["rs79068959"]	AGPAT4	intron_variant	FALSE	rs186696265	LPA	0.0570187	1.153e-10	0.1851	0.0287	0.00617772	-0.284072	0.103744	0.0128884	2832	6.54851e-14	0.224099	0.0298933	0.0764251	6440	0	NA	NA	95.5	22.154	1	2.516e-06
6:160870620:G:A	["rs372635730"]	SLC22A3	intron_variant	FALSE	rs12208357	LPA	0.00607648	1.175e-10	0.5468	0.0849	0.21633	0.371172	0.300217	0.00158898	2832	2.12371e-10	0.562024	0.0884782	0.00804987	6440	0	NA	NA	0	0.372	1	0.542
6:160985107:A:G	["rs113461388"]	LPA	intron_variant	FALSE	rs12208357	LPA	0.0982805	1.185e-10	-0.1446	0.0224	1.40651e-18	-0.663273	0.0753986	0.0247175	2832	6.23471e-05	-0.0941455	0.0235144	0.13063	6440	0	NA	NA	98.1	51.926	1	5.764e-13
6:160988243:G:A	["rs12525447"]	LPA	intron_variant	FALSE	rs12208357	LPA	0.0984044	1.203e-10	-0.1443	0.0224	5.69991e-18	-0.643042	0.0744398	0.0250706	2832	5.68527e-05	-0.0945806	0.0234953	0.130653	6440	0	NA	NA	98	49.367	1	2.123e-12
6:160740880:G:A	["rs117129212"]	NA	intergenic_variant	FALSE	rs12208357	LPA	0.00991023	1.209e-10	-0.427	0.0663	0.409016	-0.17035	0.206328	0.00300141	2832	7.08841e-11	-0.456588	0.070042	0.0129484	6440	0	NA	NA	42.1	1.726	1	0.189
6:160985874:G:T	["rs7450719"]	LPA	intron_variant	FALSE	rs12208357	LPA	0.0982458	1.212e-10	-0.1444	0.0224	1.4766e-18	-0.658816	0.0749383	0.0247175	2832	6.64547e-05	-0.0937935	0.0235152	0.13058	6440	0	NA	NA	98.1	51.753	1	6.294e-13
6:160631412:C:T	null	SLC22A2	intron_variant	FALSE	rs12208357	LPA	0.00752581	1.235e-10	0.5883	0.0914	NA	NA	NA	0	0	1.23456e-10	0.588275	0.0914177	0.00752581	6440	0	NA	NA	0	0	0	1
6:160663652:A:AT	["rs36031168"]	SLC22A2	intron_variant	TRUE	rs12208357	LPA	0.159859	1.239e-10	-0.1371	0.0213	NA	NA	NA	0	0	1.23892e-10	-0.137053	0.0212998	0.159859	6440	0	NA	NA	0	0	0	1
6:160630122:G:A	["rs590726"]	SLC22A2	intron_variant	FALSE	rs12208357	LPA	0.170342	1.253e-10	-0.1335	0.0208	NA	NA	NA	0	0	1.25341e-10	-0.133531	0.020758	0.170342	6440	0	NA	NA	0	0	0	1
6:160920241:T:C	["rs73594826"]	LPAL2	intron_variant	FALSE	rs12208357	LPA	0.0353868	1.253e-10	0.2286	0.0355	6.5626e-13	0.266535	0.0370792	0.106638	2832	0.1083	-0.200323	0.124744	0.00405398	6440	0	NA	NA	92.2	12.869	1	0.000334
6:160918777:T:A	["rs549786547"]	LPAL2	intron_variant	FALSE	rs12208357	LPA	0.00298789	1.296e-10	-0.9432	0.1467	NA	NA	NA	0	0	1.29639e-10	-0.943184	0.14674	0.00298789	6440	0	NA	NA	0	0	0	1
6:160713299:C:G	["rs12193418"]	NA	intergenic_variant	FALSE	rs12208357	LPA	0.101503	1.353e-10	0.1391	0.0217	0.250298	-0.0544531	0.0473659	0.0658545	2832	5.60963e-15	0.190368	0.0243673	0.117179	6440	0	NA	NA	95.3	21.125	1	4.303e-06
6:160652473:T:C	["rs77373737"]	SLC22A2	intron_variant	FALSE	rs12208357	LPA	0.0983163	1.357e-10	0.1395	0.0217	0.026578	0.0870929	0.0392724	0.0939158	2827	4.5276e-10	0.16259	0.0260784	0.100248	6440	0	NA	NA	61	2.565	1	0.1093
6:160652678:A:G	["rs11753349"]	SLC22A2	intron_variant	FALSE	rs12208357	LPA	0.0983163	1.357e-10	0.1395	0.0217	0.026578	0.0870929	0.0392724	0.0939158	2827	4.52811e-10	0.16259	0.0260784	0.100248	6440	0	NA	NA	61	2.565	1	0.1093
6:159568907:G:A	["rs146800920"]	NA	intergenic_variant	FALSE	rs12208357	LPA	0.0102802	1.36e-10	-0.5235	0.0815	NA	NA	NA	0	0	1.3597e-10	-0.523537	0.0815435	0.0102802	6440	0	NA	NA	0	0	0	1
6:160635579:C:A	["rs2634654"]	SLC22A2	downstream_gene_variant	FALSE	rs12208357	LPA	0.1703	1.363e-10	-0.1331	0.0207	NA	NA	NA	0	0	1.3632e-10	-0.133091	0.0207308	0.1703	6440	0	NA	NA	0	0	0	1
6:160609793:G:A	["rs12663906"]	SLC22A2	intron_variant	FALSE	rs12208357	LPA	0.0168052	1.379e-10	0.3317	0.0517	0.453125	0.0979973	0.130626	0.00812147	2832	2.64034e-11	0.375128	0.0562803	0.0206239	6440	0	NA	NA	73.7	3.796	1	0.05137
6:161407819:C:T	["rs673468"]	MAP3K4	upstream_gene_variant	FALSE	rs12208357	LPA	0.384624	1.386e-10	0.0869	0.0135	0.000674359	0.0800998	0.0235602	0.441737	2832	4.91646e-08	0.0902641	0.0165492	0.359509	6440	0	NA	NA	0	0.125	1	0.7241
6:160631095:G:A	["rs605564"]	SLC22A2	intron_variant	FALSE	rs12208357	LPA	0.170255	1.392e-10	-0.1332	0.0208	NA	NA	NA	0	0	1.39228e-10	-0.133182	0.0207554	0.170255	6440	0	NA	NA	0	0	0	1
6:160631102:T:C	["rs477674"]	SLC22A2	intron_variant	FALSE	rs12208357	LPA	0.170255	1.393e-10	-0.1332	0.0208	NA	NA	NA	0	0	1.39245e-10	-0.133181	0.0207554	0.170255	6440	0	NA	NA	0	0	0	1
6:160666660:A:AC	["rs11422119"]	SLC22A2	intron_variant	TRUE	rs12208357	LPA	0.158973	1.404e-10	-0.1368	0.0213	NA	NA	NA	0	0	1.40418e-10	-0.136839	0.0213296	0.158973	6440	0	NA	NA	0	0	0	1
6:161608252:G:A	["rs76779653"]	AGPAT4	intron_variant	FALSE	rs186696265	LPA	0.0571822	1.413e-10	0.1842	0.0287	0.00243562	-0.314808	0.103855	0.0128884	2832	4.45212e-14	0.22554	0.0298846	0.0766605	6440	0	NA	NA	96	25	1	5.732e-07
6:160580518:T:C	null	SLC22A1	downstream_gene_variant	FALSE	rs12208357	LPA	0.00329873	1.451e-10	-0.9248	0.1443	NA	NA	NA	0	0	1.45072e-10	-0.924833	0.144269	0.00329873	6440	0	NA	NA	0	0	0	1
6:160633325:C:T	["rs4629714"]	SLC22A2	downstream_gene_variant	FALSE	rs12208357	LPA	0.170396	1.478e-10	-0.1329	0.0207	NA	NA	NA	0	0	1.47822e-10	-0.132897	0.0207405	0.170396	6440	0	NA	NA	0	0	0	1
6:161573836:G:A	["rs9456637"]	AGPAT4	intron_variant	FALSE	rs1564348	LPA	0.313253	1.493e-10	0.0914	0.0143	3.27176e-07	0.116821	0.0228744	0.457627	2832	3.79424e-05	0.0752543	0.0182671	0.249764	6440	0	NA	NA	50.4	2.016	1	0.1556
6:160534794:G:A	["rs73598455"]	RP11-288H12.4	downstream_gene_variant	FALSE	rs12208357	LPA	0.0420296	1.496e-10	0.2124	0.0332	0.053836	0.0687456	0.0356536	0.120233	2832	3.74469e-36	1.13319	0.09026	0.00763954	6440	0	NA	NA	99.2	120.305	1	5.423e-28
6:161425145:GA:G	["rs11289897"]	MAP3K4	intron_variant	TRUE	rs12208357	LPA	0.260314	1.532e-10	-0.0994	0.0155	0.00112196	-0.0764832	0.0234754	0.444562	2832	1.48843e-08	-0.117234	0.0207021	0.17929	6440	0	NA	NA	41	1.695	1	0.1929
6:160636563:G:A	["rs610206"]	SLC22A2	downstream_gene_variant	FALSE	rs12208357	LPA	0.170372	1.535e-10	-0.1327	0.0207	NA	NA	NA	0	0	1.53443e-10	-0.132689	0.0207265	0.170372	6440	0	NA	NA	0	0	0	1
6:160631830:G:C	["rs619017","rs113045629"]	SLC22A2	intron_variant	FALSE	rs12208357	LPA	0.170325	1.573e-10	-0.1328	0.0208	NA	NA	NA	0	0	1.57337e-10	-0.132764	0.0207505	0.170325	6440	0	NA	NA	0	0	0	1
6:161482494:T:C	["rs12665456"]	MAP3K4	intron_variant	FALSE	rs12208357	LPA	0.0501413	1.574e-10	0.1905	0.0298	0.029334	0.102956	0.0472497	0.0642655	2832	9.67857e-11	0.248235	0.0383559	0.0439302	6440	0	NA	NA	82.5	5.699	1	0.01698
6:161309155:T:C	["rs4708895"]	RP11-235G24.1	intron_variant	FALSE	rs12208357	LPA	0.379412	1.579e-10	0.086	0.0134	0.00021338	-0.0855017	0.0230922	0.391773	2832	7.0157e-26	0.173938	0.0165346	0.373976	6440	0	NA	NA	98.8	83.443	1	6.557e-20
6:160856617:G:T	["rs533912520"]	SLC22A3	intron_variant	FALSE	rs12208357	LPA	0.00301762	1.587e-10	-0.936	0.1463	NA	NA	NA	0	0	1.58682e-10	-0.935991	0.146322	0.00301762	6440	0	NA	NA	0	0	0	1
6:161276171:A:G	["rs190892045"]	NA	intergenic_variant	FALSE	rs12208357	LPA	0.00442209	1.612e-10	0.7892	0.1234	NA	NA	NA	0	0	1.61206e-10	0.789158	0.123414	0.00442209	6440	0	NA	NA	0	0	0	1
6:161424973:TAA:T	["rs5881385"]	MAP3K4	intron_variant	TRUE	rs12208357	LPA	0.260269	1.652e-10	-0.0992	0.0155	0.00118324	-0.0761251	0.0234745	0.444386	2832	1.50556e-08	-0.117193	0.0207021	0.179303	6440	0	NA	NA	41.9	1.722	1	0.1895
6:160179780:T:C	["rs75374960"]	ACAT2	upstream_gene_variant	FALSE	rs12208357	LPA	0.0287641	1.672e-10	-0.2541	0.0398	0.0180559	-0.353682	0.149582	0.00617938	2832	2.29778e-09	-0.246506	0.0412547	0.0386957	6440	0	NA	NA	0	0.477	1	0.4897
6:160662975:AT:A	["rs202135506","rs11342198"]	SLC22A2	intron_variant	TRUE	rs12208357	LPA	0.158778	1.685e-10	-0.1363	0.0213	NA	NA	NA	0	0	1.68479e-10	-0.136262	0.0213322	0.158778	6440	0	NA	NA	0	0	0	1
6:161550148:C:G	["rs78224489"]	AGPAT4	downstream_gene_variant	FALSE	rs186696265	LPA	0.0476065	1.688e-10	-0.2004	0.0314	0.431684	-0.0831919	0.1058	0.0123588	2832	1.16305e-10	-0.211741	0.0328582	0.0631068	6440	0	NA	NA	25.7	1.346	1	0.2459
6:160682288:ATATAT:A	["rs151137935"]	SLC22A2	upstream_gene_variant	TRUE	rs12208357	LPA	0.016331	1.691e-10	0.3327	0.0521	0.815009	0.0606606	0.259267	0.00194209	2832	9.67153e-11	0.344093	0.0531664	0.0226585	6440	0	NA	NA	12.8	1.147	1	0.2842
6:160604788:T:A	["rs791180"]	SLC22A2	intron_variant	FALSE	rs12208357	LPA	0.230313	1.714e-10	0.102	0.016	1.62064e-09	0.257489	0.042688	0.079273	2832	8.54308e-06	0.07668	0.0172272	0.296733	6440	0	NA	NA	93.5	15.428	1	8.572e-05
6:160837528:A:G	["rs73022312"]	SLC22A3	intron_variant	FALSE	rs12208357	LPA	0.0120158	1.73e-10	-0.3849	0.0603	0.836855	-0.0615947	0.299122	0.00141243	2832	9.48371e-11	-0.398632	0.0615652	0.0166787	6440	0	NA	NA	17.9	1.218	1	0.2698
6:160537393:G:C	["rs6911252"]	RP11-288H12.4	downstream_gene_variant	FALSE	rs12208357	LPA	0.0415983	1.732e-10	0.2122	0.0332	0.0585438	0.0676524	0.0357645	0.118821	2832	3.7439e-36	1.13319	0.0902602	0.00763952	6440	0	NA	NA	99.2	120.451	1	5.04e-28
6:160650176:C:T	["rs2774232"]	SLC22A2	intron_variant	FALSE	rs12208357	LPA	0.158822	1.734e-10	-0.1362	0.0213	NA	NA	NA	0	0	1.73366e-10	-0.136198	0.0213368	0.158822	6440	0	NA	NA	0	0	0	1
6:161016414:A:G	["rs201735255"]	LPA	synonymous_variant	FALSE	rs12208357	LPA	0.00428079	1.748e-10	0.7919	0.1241	NA	NA	NA	0	0	1.74802e-10	0.791924	0.124087	0.00428079	6440	0	NA	NA	0	0	0	1
6:161152107:G:A	["rs149909079"]	PLG	synonymous_variant	FALSE	rs12208357	LPA	0.00488114	1.749e-10	0.7471	0.1171	NA	NA	NA	0	0	1.74944e-10	0.747108	0.117067	0.00488114	6440	0	NA	NA	0	0	0	1
6:160651109:G:A	["rs9457875"]	SLC22A2	intron_variant	FALSE	rs12208357	LPA	0.15883	1.76e-10	0.1361	0.0213	NA	NA	NA	0	0	1.75997e-10	0.136139	0.0213352	0.15883	6440	0	NA	NA	0	0	0	1
6:161498472:G:C	["rs9458114"]	MAP3K4	intron_variant	FALSE	rs12208357	LPA	0.0994452	1.76e-10	0.1407	0.0221	0.00928133	0.0756396	0.0290752	0.194386	2832	1.34967e-11	0.228834	0.0338352	0.0576948	6440	0	NA	NA	91.5	11.792	1	0.0005948
6:160651855:T:TA	["rs112350271"]	SLC22A2	intron_variant	TRUE	rs12208357	LPA	0.158837	1.781e-10	-0.1361	0.0213	NA	NA	NA	0	0	1.78147e-10	-0.136091	0.0213339	0.158837	6440	0	NA	NA	0	0	0	1
6:160652209:C:T	["rs625438"]	SLC22A2	intron_variant	FALSE	rs12208357	LPA	0.158841	1.791e-10	-0.1361	0.0213	NA	NA	NA	0	0	1.7918e-10	-0.136068	0.0213332	0.158841	6440	0	NA	NA	0	0	0	1
6:160637975:T:G	["rs2450975"]	SLC22A2	3_prime_UTR_variant	FALSE	rs12208357	LPA	0.170331	1.796e-10	-0.132	0.0207	NA	NA	NA	0	0	1.79643e-10	-0.132026	0.0207008	0.170331	6440	0	NA	NA	0	0	0	1
6:160186717:C:G	["rs200975439"]	ACAT2	intron_variant	FALSE	rs12208357	LPA	0.245344	1.803e-10	0.1171	0.0184	NA	NA	NA	0	0	1.80341e-10	0.117141	0.0183687	0.245344	6440	0	NA	NA	0	0	0	1
6:160873165:C:T	["rs115391354"]	SLC22A3	3_prime_UTR_variant	FALSE	rs12208357	LPA	0.0393715	1.829e-10	-0.3833	0.0601	1.82933e-10	-0.383262	0.0601193	0.0393715	2832	NA	NA	NA	0	0	0	NA	NA	0	0	0	1
6:161429705:T:C	["rs630430"]	MAP3K4	intron_variant	FALSE	rs12208357	LPA	0.0560709	1.83e-10	-0.18	0.0282	0.143682	-0.0634637	0.0434025	0.077507	2832	9.16894e-13	-0.265646	0.0371926	0.0466444	6440	0	NA	NA	92	12.512	1	0.0004043
6:160654425:C:A	["rs315981"]	SLC22A2	intron_variant	FALSE	rs12208357	LPA	0.158896	1.834e-10	-0.136	0.0213	NA	NA	NA	0	0	1.83419e-10	-0.135953	0.0213272	0.158896	6440	0	NA	NA	0	0	0	1
6:160653927:T:G	["rs315979"]	SLC22A2	intron_variant	FALSE	rs12208357	LPA	0.158862	1.841e-10	-0.1359	0.0213	NA	NA	NA	0	0	1.84107e-10	-0.135949	0.0213285	0.158862	6440	0	NA	NA	0	0	0	1
6:160653981:G:A	["rs315980"]	SLC22A2	intron_variant	FALSE	rs12208357	LPA	0.158863	1.842e-10	-0.1359	0.0213	NA	NA	NA	0	0	1.84251e-10	-0.135945	0.0213283	0.158863	6440	0	NA	NA	0	0	0	1
6:161434587:T:C	["rs629016"]	MAP3K4	intron_variant	FALSE	rs12208357	LPA	0.0560716	1.844e-10	-0.18	0.0282	0.143682	-0.0634637	0.0434025	0.077507	2832	9.27997e-13	-0.265568	0.0371903	0.0466454	6440	0	NA	NA	92	12.503	1	0.0004063
19:45418790:T:C	["rs5117"]	APOC1	intron_variant	FALSE	rs7412	APOE	0.247832	1.848e-10	-0.0957	0.015	2.60571e-06	-0.118353	0.0251831	0.287611	2825	8.66132e-06	-0.0832399	0.0187134	0.230382	6440	0	NA	NA	20.2	1.252	1	0.2631
6:160657871:A:AC	["rs34072523"]	SLC22A2	intron_variant	TRUE	rs12208357	LPA	0.158866	1.865e-10	-0.1359	0.0213	NA	NA	NA	0	0	1.86479e-10	-0.1359	0.0213274	0.158866	6440	0	NA	NA	0	0	0	1
6:160003569:C:G	["rs6928343"]	RP3-393E18.2	downstream_gene_variant	FALSE	rs12208357	LPA	0.389869	1.867e-10	0.0863	0.0135	0.167062	0.0318418	0.0230453	0.498058	2832	6.33718e-12	0.115032	0.0167396	0.342292	6440	0	NA	NA	88.3	8.53	1	0.003493
6:160174078:T:G	["rs184308833"]	WTAP	intron_variant	FALSE	rs12208357	LPA	0.00544406	1.876e-10	-0.695	0.1091	NA	NA	NA	0	0	1.87675e-10	-0.695013	0.109088	0.00544406	6440	0	NA	NA	0	0	0	1
6:160541348:T:C	["rs9457840"]	SLC22A1	upstream_gene_variant	FALSE	rs12208357	LPA	0.0417548	1.937e-10	0.2114	0.0332	0.0598586	0.0672004	0.0357101	0.11935	2832	3.66462e-36	1.13426	0.0903326	0.0076322	6440	0	NA	E	99.2	120.678	1	4.496e-28
6:161389954:G:T	["rs189742052"]	RP3-428L16.1	intron_variant	FALSE	rs12208357	LPA	0.0201189	1.938e-10	0.3703	0.0582	NA	NA	NA	0	0	1.93787e-10	0.370265	0.0581612	0.0201189	6440	0	NA	NA	0	0	0	1
6:161415759:G:A	["rs705826"]	MAP3K4	intron_variant	FALSE	rs12208357	LPA	0.261223	1.938e-10	-0.0989	0.0155	0.00137597	-0.0751285	0.0234803	0.447564	2832	1.45936e-08	-0.117321	0.0207051	0.179279	6440	0	NA	NA	44.9	1.816	1	0.1777
6:161190516:G:A	["rs116881261"]	NA	intergenic_variant	FALSE	rs12208357	LPA	0.0247578	1.956e-10	-0.2768	0.0435	0.683975	0.0916882	0.225253	0.00264831	2832	5.1341e-11	-0.291118	0.0443305	0.0344805	6440	0	NA	NA	64	2.78	1	0.09542
6:160671737:G:T	["rs512275","COSM32232"]	SLC22A2	splice_region_variant	FALSE	rs12208357	LPA	0.0106619	1.961e-10	-0.4186	0.0658	0.0106654	-0.590953	0.231431	0.00264831	2832	4.07383e-09	-0.403474	0.0686044	0.0141859	6440	0	NA	NA	0	0.603	1	0.4373
6:161022737:T:A	["rs115038870"]	LPA	intron_variant	FALSE	rs12208357	LPA	0.0144774	1.982e-10	-0.6123	0.0962	1.98182e-10	-0.61226	0.0962257	0.0144774	2832	NA	NA	NA	0	0	0	NA	NA	0	0	0	1
6:159993079:A:G	["rs6920952"]	NA	intergenic_variant	FALSE	rs12208357	LPA	0.320822	1.984e-10	0.0896	0.0141	0.0155288	0.0619791	0.0256132	0.29714	2832	1.69296e-09	0.101632	0.0168689	0.331236	6440	0	NA	NA	40.2	1.672	1	0.196
6:161745034:C:A	["rs9364592"]	NA	intergenic_variant	FALSE	rs186696265	LPA	0.485467	2.007e-10	-0.0837	0.0132	0.499188	-0.0156065	0.0230944	0.470516	2832	3.52437e-13	-0.116511	0.0160204	0.492042	6440	0	NA	NA	92.2	12.888	1	0.0003307
6:161424682:A:G	["rs606817"]	MAP3K4	intron_variant	FALSE	rs12208357	LPA	0.259935	2.029e-10	-0.0988	0.0155	0.00141162	-0.0749797	0.0234879	0.443326	2832	1.48779e-08	-0.117236	0.0207022	0.179289	6440	0	NA	NA	45.1	1.822	1	0.1771
6:161591614:TA:T	["rs3839451"]	AGPAT4	intron_variant	TRUE	rs186696265	LPA	0.0439447	2.075e-10	0.2411	0.0379	NA	NA	NA	0	0	2.07501e-10	0.24107	0.0379298	0.0439447	6440	0	NA	NA	0	0	0	1
6:161417654:G:A	["rs590988"]	MAP3K4	intron_variant	FALSE	rs12208357	LPA	0.0559565	2.085e-10	-0.1797	0.0283	0.160849	-0.0610021	0.0435039	0.077154	2832	7.85669e-13	-0.266628	0.0372196	0.0466348	6440	0	NA	NA	92.2	12.899	1	0.0003287
6:161425272:G:A	["rs619831"]	MAP3K4	intron_variant	FALSE	rs12208357	LPA	0.0562267	2.136e-10	-0.1792	0.0282	0.15717	-0.0611969	0.0432593	0.078037	2832	8.00169e-13	-0.266507	0.0372158	0.0466356	6440	0	NA	NA	92.3	12.944	1	0.0003209
6:161226229:T:C	["rs142328085"]	NA	intergenic_variant	FALSE	rs12208357	LPA	0.00204851	2.15e-10	1.1274	0.1775	0.338987	0.256042	0.267779	0.00194209	2832	2.24335e-14	1.8109	0.237158	0.00209531	6440	0	NA	NA	94.7	18.895	1	1.381e-05
6:161249911:A:G	["rs183714160"]	NA	intergenic_variant	FALSE	rs12208357	LPA	0.0183801	2.17e-10	-0.374	0.0589	NA	NA	NA	0	0	2.1697e-10	-0.374025	0.0589125	0.0183801	6440	0	NA	NA	0	0	0	1
6:160007770:T:C	["rs9456428"]	RP3-393E18.2	downstream_gene_variant	FALSE	rs12208357	LPA	0.386995	2.188e-10	0.086	0.0136	0.194802	0.0297687	0.0229607	0.492049	2830	4.66102e-12	0.116116	0.0167906	0.34083	6440	0	NA	NA	89.1	9.215	1	0.002401
6:161744425:C:G	["rs12202179"]	NA	intergenic_variant	FALSE	rs186696265	LPA	0.356888	2.215e-10	-0.0883	0.0139	0.257172	-0.0305066	0.0269231	0.251412	2832	1.71437e-11	-0.109373	0.0162553	0.403271	6440	0	NA	NA	84.1	6.289	1	0.01215
6:161744426:A:G	["rs9355344"]	NA	intergenic_variant	FALSE	rs186696265	LPA	0.356888	2.215e-10	-0.0883	0.0139	0.257172	-0.0305066	0.0269231	0.251412	2832	1.71441e-11	-0.109373	0.0162553	0.403271	6440	0	NA	NA	84.1	6.289	1	0.01215
6:161221556:C:A	["rs144115022"]	NA	intergenic_variant	FALSE	rs12208357	LPA	0.00206226	2.216e-10	1.1238	0.1771	0.338987	0.256042	0.267779	0.00194209	2832	2.60039e-14	1.79835	0.236103	0.0021151	6440	0	NA	NA	94.6	18.664	1	1.559e-05
6:161744472:T:C	["rs9346850"]	NA	intergenic_variant	FALSE	rs186696265	LPA	0.356891	2.219e-10	-0.0883	0.0139	0.257172	-0.0305066	0.0269231	0.251412	2832	1.71895e-11	-0.109366	0.0162552	0.403275	6440	0	NA	NA	84.1	6.287	1	0.01216
6:160616195:A:G	["rs115282263"]	SLC22A2	intron_variant	FALSE	rs12208357	LPA	0.0457274	2.226e-10	0.3389	0.0534	2.22609e-10	0.338908	0.0534144	0.0457274	2832	NA	NA	NA	0	0	0	NA	NA	0	0	0	1
6:161989618:CCTT:C	["rs34505669"]	PARK2	intron_variant	TRUE	rs186696265	LPA	0.357425	2.232e-10	-0.0861	0.0136	0.848503	-0.00464498	0.0243155	0.307842	2831	5.63097e-14	-0.122862	0.0163459	0.379221	6440	0	NA	NA	93.9	16.28	1	5.464e-05
6:161107689:T:C	["rs55635710"]	NA	intergenic_variant	FALSE	rs12208357	LPA	0.00360874	2.244e-10	-0.6987	0.1101	0.000601528	-0.755802	0.220291	0.00264831	2832	9.08378e-08	-0.67971	0.127187	0.00403109	6440	0	NA	NA	0	0.089	1	0.7648
6:159992238:G:A	["rs6455657"]	NA	intergenic_variant	FALSE	rs12208357	LPA	0.320822	2.262e-10	0.0894	0.0141	0.0171603	0.0610388	0.0256115	0.29714	2832	1.69292e-09	0.101633	0.016869	0.331236	6440	0	NA	NA	42.9	1.752	1	0.1856
6:160767905:T:G	["rs520829"]	SLC22A3	upstream_gene_variant	FALSE	rs12208357	LPA	0.472086	2.288e-10	-0.0836	0.0132	0.194873	0.0309902	0.0239067	0.413489	2832	2.72305e-17	-0.133669	0.0158041	0.497854	6440	0	NA	NA	97	33.012	1	9.16e-09
6:160733839:C:T	["rs2484240"]	NA	intergenic_variant	FALSE	rs12208357	LPA	0.0407839	2.317e-10	-0.3751	0.0592	2.31736e-10	-0.375054	0.0591691	0.0407839	2832	NA	NA	NA	0	0	0	NA	NA	0	0	0	1
6:160582032:A:G	["rs200778481","rs73598502"]	SLC22A1	downstream_gene_variant	FALSE	rs12208357	LPA	0.149709	2.337e-10	0.1219	0.0192	0.00363092	0.0719166	0.0247258	0.321504	2832	8.83948e-11	0.198594	0.0306209	0.0741616	6440	0	NA	NA	90.3	10.36	1	0.001288
6:160771465:C:A	["rs506823"]	SLC22A3	intron_variant	FALSE	rs12208357	LPA	0.475228	2.337e-10	-0.0835	0.0132	0.244991	0.0277127	0.0238367	0.420374	2832	5.45398e-17	-0.132463	0.0158137	0.49935	6440	0	NA	NA	96.8	31.355	1	2.149e-08
6:160912071:G:A	["rs189912586"]	LPAL2	intron_variant	FALSE	rs12208357	LPA	0.0062868	2.338e-10	-0.657	0.1037	NA	NA	NA	0	0	2.33823e-10	-0.656988	0.10367	0.0062868	6440	0	NA	NA	0	0	0	1
6:161032571:T:A	["rs367972221"]	LPA	intron_variant	FALSE	rs12208357	LPA	0.0143059	2.383e-10	-0.6168	0.0974	2.38282e-10	-0.616752	0.0973657	0.0143059	2831	NA	NA	NA	0	0	0	NA	NA	0	0	0	1
6:161751030:A:G	["rs11752962"]	NA	intergenic_variant	FALSE	rs186696265	LPA	0.369157	2.405e-10	-0.0868	0.0137	0.433725	-0.0205177	0.0262095	0.261123	2832	3.63189e-12	-0.111854	0.0160923	0.416665	6440	0	NA	NA	88.7	8.819	1	0.00298
6:160642719:C:A	["rs316001"]	SLC22A2	intron_variant	FALSE	rs12208357	LPA	0.213543	2.408e-10	-0.1002	0.0158	0.0232755	-0.0556446	0.0245251	0.311794	2832	1.84388e-10	-0.1321	0.0207254	0.170337	6440	0	NA	NA	82.4	5.67	1	0.01726
6:161031763:T:A	["rs139920818"]	LPA	intron_variant	FALSE	rs12208357	LPA	0.00834353	2.423e-10	-0.5791	0.0915	NA	NA	NA	0	0	2.42341e-10	-0.579133	0.0914643	0.00834353	6440	0	NA	NA	0	0	0	1
6:161031754:CTG:C	null	LPA	intron_variant	TRUE	rs12208357	LPA	0.00834343	2.424e-10	-0.5791	0.0915	NA	NA	NA	0	0	2.42371e-10	-0.579133	0.0914647	0.00834343	6440	0	NA	NA	0	0	0	1
6:160703358:A:G	["rs562660689"]	SLC22A2	upstream_gene_variant	FALSE	rs12208357	LPA	0.101363	2.434e-10	0.1372	0.0217	0.231796	-0.0567001	0.0474182	0.065678	2832	1.04906e-14	0.188487	0.0243738	0.117055	6440	0	NA	NA	95.3	21.149	1	4.25e-06
6:160703377:G:A	["rs3127587"]	SLC22A2	upstream_gene_variant	FALSE	rs12208357	LPA	0.101363	2.434e-10	0.1372	0.0217	0.231796	-0.0567001	0.0474182	0.065678	2832	1.04901e-14	0.188487	0.0243738	0.117055	6440	0	NA	NA	95.3	21.149	1	4.25e-06
6:160859037:G:C	["rs116767662"]	SLC22A3	intron_variant	FALSE	rs12208357	LPA	0.0573799	2.437e-10	-0.3136	0.0495	2.43657e-10	-0.313551	0.0495267	0.0573799	2832	NA	NA	NA	0	0	0	NA	NA	0	0	0	1
6:161797681:G:A	["rs12213394"]	PARK2	intron_variant	FALSE	rs186696265	LPA	0.0682284	2.459e-10	-0.1656	0.0262	0.563576	-0.0308472	0.0534115	0.0457274	2832	4.05414e-12	-0.20807	0.0300016	0.0781232	6440	0	NA	NA	88.1	8.369	1	0.003817
6:160239382:T:C	["rs11962607"]	PNLDC1	intron_variant	FALSE	rs12208357	LPA	0.270894	2.473e-10	-0.093	0.0147	0.315043	0.0234863	0.0233765	0.374117	2832	3.60023e-19	-0.169044	0.0188905	0.225501	6440	0	NA	NA	97.6	41.036	1	1.495e-10
6:160387771:T:C	["rs184021000"]	IGF2R	upstream_gene_variant	FALSE	rs12208357	LPA	0.0246676	2.478e-10	0.3236	0.0511	NA	NA	NA	0	0	2.47816e-10	0.323585	0.0511328	0.0246676	6440	0	NA	NA	0	0	0	1
6:160165989:A:G	["rs186208468"]	WTAP	intron_variant	FALSE	rs12208357	LPA	0.00469791	2.479e-10	-0.7423	0.1173	NA	NA	NA	0	0	2.47914e-10	-0.742276	0.117295	0.00469791	6440	0	NA	NA	0	0	0	1
6:160657135:ATTG:A	["rs145590578"]	SLC22A2	intron_variant	TRUE	rs12208357	LPA	0.0973507	2.536e-10	0.1386	0.0219	0.0458334	0.0807748	0.0404496	0.0907486	2832	4.43722e-10	0.162669	0.0260779	0.100254	6440	0	NA	NA	65.5	2.896	1	0.08883
6:160617144:A:C	["rs543006"]	SLC22A2	intron_variant	FALSE	rs12208357	LPA	0.268664	2.605e-10	0.0929	0.0147	1.19971e-06	0.136747	0.0281621	0.202331	2832	9.05641e-06	0.0765095	0.0172375	0.297834	6440	0	NA	NA	70	3.328	1	0.0681
6:160613171:C:T	["rs791188"]	SLC22A2	intron_variant	FALSE	rs12208357	LPA	0.269484	2.622e-10	0.0928	0.0147	1.10593e-06	0.136769	0.0280736	0.204979	2832	9.65548e-06	0.0762535	0.0172334	0.29785	6440	0	NA	NA	70.4	3.375	1	0.0662
[truncated: 6,640 more rows]
