# Supplementary material for: Deep coverage whole genome sequences and plasma lipoprotein(a) in individuals of European and African ancestries
Source: Nat Commun. 2018 Jul 4;9:2606. doi: 10.1038/s41467-018-04668-w (PMC6031652; doi:10.1038/s41467-018-04668-w)
Supplement: Supplementary file 7 — Supplementary Data 4 [file 41467_2018_4668_MOESM7_ESM.xlsx]

## Sheet: Sheet1
Independent, genome-wide significant variants for Lp(a) by ethnicity.
A. Finland:
Step	Conditioning on:	Top Variant:	Conseq.	Gene	P-val			Beta			MAF		Indpdt in JHS?
								[SD units]
					JHS Step 0	FIN Step 0	FIN Curr Step	JHS Step 0	FIN Step 0	FIN Curr Step	JHS	FIN
0	-	rs118039278	intron_variant	LPA	4.67e-14	1.37e-232	1.37e-232	0.926847	1.48799	1.48799	0.013065	0.0384478
1	0+KIV2-CN	rs56393506	intron_variant	RP1-81D8.4	0.344033	4.64e-162	1.62e-124	0.0307025	0.613713	0.487055	0.204449	0.18743
2	1+rs56393506	rs62441870	intron_variant	LPAL2	0.0164064	1.29e-63	1.46e-106	-0.074968	-0.35528	-0.400505	0.238347	0.221402
3	2+rs62441870	6:160748413:G:A	intergenic_variant	NA	NA	4.96e-37	1.69e-106	NA	5.05229	11.5538	NA	0.00116572
4	3+6:160748413:G:A	rs6938647	intron_variant	LPA	1.54e-13	9.41e-78	4.33e-76	0.506092	0.422677	0.345796	0.04096	0.179926
5	4+rs6938647	rs140570886	intron_variant	LPA	0.000378143	1.01e-97	2.09e-68	0.540959	2.02285	1.35908	0.00759181	0.0082138
6	5+rs783184	rs783184	intron_variant	PLG	0.0390902	1.33e-37	9.64e-66	0.072329	-0.234856	-0.24414	0.829979	0.341317
7	6+rs783184	rs79263878	intron_variant	LPA	1.29e-07	5.51e-15	2.52e-30	-0.448474	0.229934	-0.255527	0.0261299	0.0970528
8	7+rs79263878	rs147555597	intron_variant	LPAL2	0.0910553	2.18e-47	6.24e-43	0.546043	1.4136	1.00383	0.00158898	0.00820385
9	8+rs147555597	rs188247154	upstream_gene_variant	LPAL2	NA	9.4e-14	8.76e-28	NA	-0.713767	-0.773601	NA	0.00837175
10	9+rs188247154	rs41272114	splice_donor_variant	LPA	2.53e-08	3.43e-61	1.82e-26	-0.767648	-0.673932	-0.318112	0.00918079	0.0482028	y
11	10+rs41272114	rs41267809	missense_variant	LPA	0.0473327	5.22e-25	2.72e-27	-0.427289	-0.625196	-0.474117	0.00388418	0.0208965
12	11+rs41267809	rs143848416	intron_variant	SLC22A1	NA	2.19e-07	3.86e-21	NA	-0.617755	-0.809195	NA	0.00556954
13	12+rs143848416	rs41267807	missense_variant	LPA	0.0248366	0.546	1.14e-17	-0.604836	-0.058189	-0.587615	0.0022952	0.00816371	y
14	13+rs41267807	rs41269133	intron_variant	RP1-81D8.4	0.255968	1.44e-40	7.26e-20	0.0568979	-0.321437	-0.155589	0.0750353	0.155887
15	14+rs41269133	rs4252198	intron_variant	PLG	0.0107186	1.42e-58	2.09e-16	0.550219	1.17623	0.409406	0.00388418	0.0156883
16	15+rs4252198	rs73022099	intron_variant	MAP3K4	NA	3.84e-10	4.1e-16	NA	1.81804	1.59681	NA	0.0010173
17	16+rs73022099	rs575069575	intron_variant	SLC22A3	NA	9.41e-09	5.33e-14	NA	0.927072	0.842596	NA	0.00299816
18	17+rs575069575	rs41259144	missense_variant	LPA	NA	1.27e-08	2.22e-13	NA	-0.60939	-0.541491	NA	0.00676776
19	18+rs41259144	rs376036079	intron_variant	LPA	NA	5.62e-14	1.98e-12	NA	0.854349	0.55562	NA	0.00620178
20	19+rs376036079	6:160809373:C:T	intron_variant	SLC22A3	NA	2.37e-11	3.27e-12	NA	-0.968436	-0.689969	NA	0.00364938
21	20+6:160809373:C:T	rs4252191	intron_variant	PLG	0.623377	9.51e-29	6.99e-12	-0.170632	1.02846	0.431296	0.00141243	0.0094585
22	21+rs4252191	rs554463864	downstream_gene_variant	SLC22A1	NA	3.97e-12	1.66e-11	NA	0.912064	0.604256	NA	0.00446019
23	22+rs554463864	rs12209724	intergenic_variant	NA	0.349488	5.35e-08	1.22e-11	0.0500361	0.141148	0.118818	0.0662076	0.134875
24	23+rs12209724	rs11752864	intron_variant	PLG	NA	1.81e-07	2.14e-11	NA	0.625241	0.555557	NA	0.00610588
25	24+rs12209724	rs4646239	intron_variant	SLC22A2	0.251393	2.44e-12	1.13e-10	-0.107158	0.208291	-0.129076	0.0218927	0.0928651
26	25+rs4646239	rs553187643	intergenic_variant	NA	NA	2.58e-10	1.22e-09	NA	1.53564	1.12643	NA	0.00146052
27	26+rs553187643	rs191731233	intron_variant	RP11-235G24.1	NA	2.02e-12	1.65e-09	NA	1.86253	1.04313	NA	0.00117423
28	27+rs191731233	6:160162925:C:A	intron_variant	WTAP	NA	0.000168	3.46e-09	NA	0.942971	0.947705	NA	0.00137533
29	28+6:160162925:C:A	rs576187343	intergenic_variant	NA	NA	3.35e-10	3.2e-09	NA	-0.640763	-0.40049	NA	0.00730128
30	29+rs576187343	rs76144756	missense_variant	LPA	NA	0.000233	7.04e-09	NA	-0.395999	-0.413487	NA	0.0067267
B. JHS:
Step	Conditioning on:	Top Variant:	Conseq.	Gene	P-val			Beta			MAF		Indpdt in FIN?
								[SD units]
					FIN Step 0	JHS Step 0	JHS Curr Step	FIN Step 0	JHS Step 0	JHS Curr Step	FIN	JHS
0	-	rs190068306	intron_variant	LPA	NA	8.5e-73	8.5e-73	NA	1.30048	1.30048	NA	0.0335452
1	0+rs190068306	rs9457950	intron_variant	LPA	NA	3.09e-40	4.32e-57	NA	0.456427	0.468914	NA	0.180438
2	1+rs9457950	rs41269870	intron_variant	LPA	NA	0.0104288	2.6e-40	NA	-0.149928	-0.683796	NA	0.0527895
3	2+rs41269870	rs78347018	intron_variant	LPA	5.52e-15	1.84e-12	1.32e-47	0.229925	-0.479368	-0.78437	0.0970533	0.0406073
4	3+rs78347018	rs139145675	missense_variant	LPA	NA	4.84e-09	6.08e-36	NA	-0.792656	-1.31071	NA	0.00971045	y
5	4+rs139145675	rs9347411	upstream_gene_variant	LPAL2	1.11e-09	0.000151303	4.31e-22	-0.114371	0.102403	0.198702	0.313953	0.399718
6	5+rs9347411	rs6938647	intron_variant	LPA	9.41e-78	1.54e-13	6.88e-29	0.422677	0.506092	0.558576	0.179926	0.0409605
7	6+rs6938647	rs74484308	intron_variant	LPA	NA	0.00947245	9.73e-20	NA	0.0979116	0.265473	NA	0.143185
8	7+rs74484308	rs199583644	splice_acceptor_variant	LPA	NA	2.52e-07	2.38e-16	NA	-1.23144	-1.41651	NA	0.00282486
9	8+rs199583644	rs41272114	splice_donor_variant	LPA	3.43e-61	2.53e-08	4.31e-13	-0.673932	-0.767648	-0.702507	0.0482028	0.00918079	y
10	9+rs41272114	rs375758806	intergenic_variant	NA	NA	4.26e-14	1.24e-11	NA	1.07437	0.692736	NA	0.00847458
11	10+rs375758806	rs138429428	intron_variant	LPA	NA	1.38e-72	9.28e-11	NA	1.34726	0.390088	NA	0.0310734
12	11+rs138429428	rs116290558	intron_variant	SLC22A3	NA	1.82e-08	9.85e-10	NA	-0.443572	-0.352491	NA	0.0291314
13	12+rs116290558	rs114909802	intron_variant	LPA	NA	8.48e-06	5.38e-09	NA	-0.297967	-0.273931	NA	0.0402542
