# Supplementary material for: Deep coverage whole genome sequences and plasma lipoprotein(a) in individuals of European and African ancestries
Source: Nat Commun. 2018 Jul 4;9:2606. doi: 10.1038/s41467-018-04668-w (PMC6031652; doi:10.1038/s41467-018-04668-w)
Supplement: Supplementary file 8 — Supplementary Data 5 [file 41467_2018_4668_MOESM8_ESM.xlsx]

## Sheet: Sheet1
Genetic modifiers of KIV2-CN’s effect on Lp(a)-C. A list of independent and bonferonni-corrected significant modifier variants (after clumping with r2 = 0.25) with AC > 20, by phenotype and cohort.
Phenotype*	Cohort	v	rsID	Interaction P-Value	Beta (SD Lp(a) per 1 KIV2-CN and 1 variant allele)	SE	NS	AF	Gene	Csq	associated individually with Phenotype (Lp(a)-C or Lp(a)), P < 0.05	associated with KIV2-CN, P < 0.05		Color:	associated with Lp(a)-C or Lp(a), P < 0.05 (N)	associated with KIV2-CN, P < 0.05 (N)
Lp(a)-C	JHS	6:161022423:T:C	["rs13192132"]	6.51938e-07	0.0221033	0.00443167	2598	0.154734	LPA	intron_variant	1	1		grey	1	1
Lp(a)-C	JHS	6:161196162:A:G	["rs1740445"]	9.34836e-06	0.0166349	0.00374612	2598	0.347575	NA	intergenic_variant	1	1		yellow	1	0
Lp(a)-C	EST	6:161079899:TAGG:T	["rs4063600"]	2.96302e-12	0.0269284	0.00383558	2156	0.620826	LPA	intron_variant	1	1		green	0	0
Lp(a)-C	EST	6:160867159:G:A	["rs9355288"]	1.84041e-11	-0.0263736	0.00390441	2164	0.361599	SLC22A3	intron_variant	1	0
Lp(a)-C	EST	6:161067892:G:T	["rs6905073"]	4.07791e-11	0.0259487	0.00391026	2162	0.343432	LPA	intron_variant	1	1		Counts:
Lp(a)-C	EST	6:160863532:T:C	["rs2048327"]	7.40501e-11	-0.0253935	0.00387944	2163	0.361535	SLC22A3	intron_variant	1	0		Lp(a)-M	20/31 not associated with either KIV2 or Lp(a)	5 not associated with both KIV2 and Lp(a)
Lp(a)-C	EST	6:160842725:A:G	["rs4708867"]	8.22208e-10	-0.0386549	0.00626636	2167	0.0966774	SLC22A3	intron_variant	1	1		EST, Lp(a)-C	8/20 variants not associated with either KIV2 or Lp(a)-C	1 assocated with both KIV2 and Lp(a)
Lp(a)-C	EST	6:161075384:AC:A	["rs71033586"]	1.1222e-08	-0.0510154	0.00889711	2155	0.0280742	LPA	intron_variant	1	1		JHS, Lp(a)-C	2/2 variants associated with KIV2 and Lp(a)
Lp(a)-C	EST	6:161089307:C:T	["rs56393506"]	1.18461e-07	-0.0262087	0.00493198	2162	0.149399	RP1-81D8.4	intron_variant	1	1
Lp(a)-C	EST	6:160707986:T:C	["rs62442377"]	2.00796e-07	0.0498984	0.00956682	2168	0.0422048	NA	intergenic_variant	1	1
Lp(a)-C	EST	6:161224445:T:C	["rs79261638"]	5.1901e-07	-0.0574152	0.011404	2166	0.0410896	NA	intergenic_variant	1	1
Lp(a)-C	EST	6:161366947:G:A	["rs10214652"]	7.9672e-07	-0.0386015	0.007795	2014	0.0635551	RP3-428L16.1	intron_variant	1	0
Lp(a)-C	EST	6:161088918:C:A	["rs783149"]	1.28541e-06	-0.0231326	0.00476375	2165	0.224018	RP1-81D8.4	intron_variant	1	0
Lp(a)-C	EST	6:161366801:G:A	["rs1247347"]	1.81847e-06	-0.0193257	0.00403793	2158	0.552827	RP3-428L16.1	intron_variant	0	0
Lp(a)-C	EST	6:161443939:G:C	["rs141766382"]	2.62549e-06	-0.0519657	0.0110309	2167	0.0233041	MAP3K4	intron_variant	1	1
Lp(a)-C	EST	6:160718466:G:GCC	null	2.69508e-06	0.0203786	0.00433071	2155	0.2529	NA	regulatory_region_variant	1	0
Lp(a)-C	EST	6:161521039:A:G	["rs12528950"]	4.70307e-06	-0.0227862	0.00496487	2164	0.183919	MAP3K4	intron_variant	1	0
Lp(a)-C	EST	6:161349728:T:G	["rs1247295"]	5.35336e-06	0.0174075	0.00381566	2159	0.489579	RP3-428L16.1	upstream_gene_variant	1	1
Lp(a)-C	EST	6:161137990:G:A	["rs783147"]	4.43561e-05	0.0163506	0.00399569	2162	0.422294	PLG	intron_variant	1	1
Lp(a)-C	EST	6:160929904:A:G	["rs9457931"]	5.45254e-05	-0.0234147	0.00579062	2166	0.0870268	LPAL2	intron_variant	1	1
Lp(a)-C	EST	6:160766321:C:T	["rs540713"]	5.83384e-05	-0.0203523	0.00505325	2167	0.829257	SLC22A3	upstream_gene_variant	0	1
Lp(a)-C	EST	6:160727542:G:A	["rs3106174"]	8.69707e-05	-0.0206721	0.0052575	2163	0.128988	NA	intergenic_variant	1	1
Lp(a)	JHS	6:161012270:C:T	["rs7755463"]	1.2521e-18	-0.0297717	0.0033558	2832	0.354343	LPA	intron_variant	1	1
Lp(a)	JHS	6:160997603:A:G	["rs9347418"]	2.59112e-16	0.026657	0.00323481	2832	0.20904	LPA	intron_variant	1	1
Lp(a)	JHS	6:161120485:G:A	["rs4310029"]	2.07512e-12	-0.0290628	0.00411604	2832	0.171434	RP1-81D8.3	intron_variant	1	0
Lp(a)	JHS	6:161094895:G:A	["rs79416333"]	7.01823e-09	0.03389	0.00583479	2832	0.0752119	RP1-81D8.4	intron_variant	1	1
Lp(a)	JHS	6:161125631:T:C	["rs12529361"]	7.04847e-09	0.0271067	0.00466751	2832	0.121116	PLG	intron_variant	0	1
Lp(a)	JHS	6:161119487:G:A	["rs9346834"]	6.44879e-08	-0.027139	0.00500683	2832	0.102401	RP1-81D8.3	non_coding_transcript_exon_variant	1	0
Lp(a)	JHS	6:160756435:A:G	["rs2481030"]	7.78183e-08	0.0193931	0.00360041	2832	0.199153	NA	intergenic_variant	0	1
Lp(a)	JHS	6:161179035:C:A	["rs115644306"]	9.00296e-08	-0.0450125	0.00839812	2832	0.0471398	PLG	downstream_gene_variant	0	0
Lp(a)	JHS	6:160984396:T:C	["rs148767406"]	1.09619e-07	-0.0481172	0.00903817	2832	0.0429025	LPA	intron_variant	0	1
Lp(a)	JHS	6:161003221:T:C	["rs115084208"]	1.09619e-07	-0.0481172	0.00903817	2832	0.0429025	LPA	intron_variant	0	1
Lp(a)	JHS	6:161097590:A:T	["rs12525588"]	1.50082e-07	0.0191776	0.00364192	2832	0.258651	RP1-81D8.4	upstream_gene_variant	1	1
Lp(a)	JHS	6:161097865:G:A	["rs1998044"]	6.11162e-07	0.0162028	0.00324114	2832	0.34887	RP1-81D8.4	upstream_gene_variant	1	1
Lp(a)	JHS	6:161198489:G:A	["rs149166541"]	8.88089e-07	-0.039814	0.00808254	2832	0.0496116	NA	intergenic_variant	0	0
Lp(a)	JHS	6:160848167:A:C	["rs2665357"]	1.88747e-06	0.0155771	0.00326212	2832	0.742232	SLC22A3	intron_variant	1	1
Lp(a)	JHS	6:160507437:A:G	["rs73023700"]	2.02289e-06	0.0795127	0.0167006	2832	0.00741525	IGF2R	intron_variant	1	0
Lp(a)	JHS	6:161075384:AC:A	["rs71033586"]	2.14272e-06	-0.0713132	0.0150154	2832	0.00794492	LPA	intron_variant	1	0
Lp(a)	JHS	6:160626433:G:C	["rs73027629"]	4.73045e-06	0.0804776	0.0175512	2832	0.00776836	SLC22A2	intron_variant	1	0
Lp(a)	JHS	6:161090570:C:G	["rs1358753"]	6.30516e-06	0.0178504	0.00394531	2832	0.203037	RP1-81D8.4	intron_variant	0	1
Lp(a)	JHS	6:160009091:A:G	["rs12110944"]	6.64439e-06	-0.0543822	0.0120493	2832	0.0173023	RP3-393E18.2	intron_variant	1	1
Lp(a)	JHS	6:160647922:C:T	["rs78359938"]	1.01302e-05	-0.0287596	0.00650316	2832	0.0655014	SLC22A2	intron_variant	1	1
Lp(a)	JHS	6:160012031:A:C	["rs190443313"]	1.03086e-05	-0.0663107	0.0150072	2832	0.00988701	RP3-393E18.2	upstream_gene_variant	1	1
Lp(a)	JHS	6:161084642:C:T	["rs9346833"]	1.06898e-05	0.0127978	0.00290155	2832	0.381356	LPA	intron_variant	1	0
Lp(a)	JHS	6:160963771:C:A	["rs76062330"]	1.10441e-05	-0.0266471	0.00605124	2832	0.106815	LPA	missense_variant	0	0
Lp(a)	JHS	6:160007422:A:G	["rs575209037"]	1.32363e-05	-0.0571921	0.0131058	2832	0.0128884	RP3-393E18.2	downstream_gene_variant	1	1
Lp(a)	JHS	6:161135313:G:A	["rs4252097"]	1.55269e-05	0.0136555	0.00315469	2832	0.275777	PLG	intron_variant	0	0
Lp(a)	JHS	6:160616195:A:G	["rs115282263"]	1.60393e-05	-0.0265724	0.00614899	2832	0.0457274	SLC22A2	intron_variant	1	0
Lp(a)	JHS	6:161137258:A:G	["rs4252106"]	1.95497e-05	0.0134639	0.00314778	2832	0.276483	PLG	intron_variant	0	0
Lp(a)	JHS	6:160290175:T:C	["rs117094150"]	2.91782e-05	0.0589863	0.0140892	2832	0.0112994	NA	intergenic_variant	1	0
Lp(a)	JHS	6:160484838:T:A	["rs147231574"]	3.16583e-05	-0.0576346	0.013828	2832	0.0148305	IGF2R	intron_variant	0	1
Lp(a)	JHS	6:160818634:C:T	["rs445017"]	3.17412e-05	0.0279105	0.0066974	2832	0.0563206	SLC22A3	intron_variant	1	1
Lp(a)	JHS	6:160242679:GT:G	["rs149663979"]	3.49659e-05	0.0668617	0.0161303	2832	0.00635593	PNLDC1	downstream_gene_variant	1	0
*Bonferroni thresholds were determined by LD clumping using r2 = 0.25 in plink over all of the variants within 4MB around the LPA locus analyzed for interaction.
1373 clumps were formed for JHS, leading to a bonferroni threshold of P = 3.64e-5
566 clumps were formed for Estonians, leading to a bonferroni threshold of P = 8.83e-5
