# Supplementary material for: Deep coverage whole genome sequences and plasma lipoprotein(a) in individuals of European and African ancestries
Source: Nat Commun. 2018 Jul 4;9:2606. doi: 10.1038/s41467-018-04668-w (PMC6031652; doi:10.1038/s41467-018-04668-w)
Supplement: Supplementary file 9 — Supplementary Data 6 [file 41467_2018_4668_MOESM9_ESM.xlsx]

## Sheet: Sheet1
LOF or MetaSVM missense RVAS: Coding rare variant association statistics for aggregates of rare (MAF<1%) LOF or MetaSVM-missense deleterious variants within a gene, conditioned on KIV2-CN.
	# Groups	Bonferroni Threshold
# Genes anal:	5479	9.12575e-06	Nothing Significant
# Genes which Match Reported Genes:	68	0.000735294	LPA Significant
Group	META_PVal	GLGC_Top_rsID_within1MB	GLGC_genes_within1MB	dist_to_Top_rsID	MinDist_to_Top_rsID	Match_ReportedGenes	Match_PossibleGenes	weighted_AVG_cAF	CHROM	EST_NS	EST_FRAC_WITH_RARE	EST_NUM_PASS_VARS	EST_NUM_SING_VARS	EST_PVALUE	JHS_NS	JHS_FRAC_WITH_RARE	JHS_NUM_PASS_VARS	JHS_NUM_SING_VARS	JHS_PVALUE
GBP6	5.8304e-05	NA	NA	NA	NA	0	0	0.00610653	1	2151	0.0037192	6	5	0.6467	2598	0.0080831	6	4	6.758e-06
AGBL1	0.000186502	NA	NA	NA	NA	0	0	0.00737014	15	2151	0.0041841	5	4	2.8536e-05	2598	0.010008	10	5	0.5411
SLC25A21	0.000539661	NA	NA	NA	NA	0	0	0.0117921	14	2151	0.0037192	3	1	0.095291	2598	0.018476	4	2	0.00051887
KRIT1	0.000625278	NA	NA	NA	NA	0	0	0.00400082	7	2151	0.0074384	4	2	0.14569	2598	0.0011547	2	1	0.00039915
GABRB1	0.00066836	NA	NA	NA	NA	0	0	0.0013947	4	2151	0.0013947	2	1	0.00066836	0	0	NA	NA	NA
LPA	0.000712607	rs12208357;rs1564348;rs186696265	LPA	468990;433278;99562	99562	1	1	0.0406399	6	2151	0.018131	9	3	0.17598	2598	0.059276	18	6	0.00038172
RRAD	0.00074451	rs16942887	LCAT	971239	971239	0	0	0.00610657	16	2151	0.0027894	4	3	7.9911e-05	2598	0.008853	3	1	0.88228
DOCK5	0.00079663	NA	NA	NA	NA	0	0	0.0018596	8	2151	0.0018596	4	4	0.00079663	0	0	NA	NA	NA
ZNF23	0.00094259	rs2000999	HPR	623364	623364	0	0	0.0013947	16	2151	0.0013947	3	3	0.00094259	0	0	NA	NA	NA
SMARCAL1	0.000949064	NA	NA	NA	NA	0	0	0.0193722	2	2151	0.012087	8	4	0.00018161	2598	0.025404	10	5	0.50779
LBX1	0.0010146	NA	NA	NA	NA	0	0	0.00336915	10	2151	0.004649	5	3	0.047854	2598	0.0023095	5	4	0.0020751
TMPRSS15	0.00105955	NA	NA	NA	NA	0	0	0.0117917	21	2151	0.0074384	8	4	0.000156	2598	0.015396	14	7	0.66789
UNC5C	0.0011317	NA	NA	NA	NA	0	0	0.0027894	4	2151	0.0027894	4	2	0.0011317	0	0	NA	NA	NA
EP400	0.00134847	NA	NA	NA	NA	0	0	0.0305324	12	2151	0.017201	20	15	0.0019188	2598	0.04157	43	28	0.070976
SMTNL2	0.00137045	rs193042029	TM4SF5	164431	164431	0	1	0.0134765	17	2151	0.010693	8	5	0.0014143	2598	0.015781	8	6	0.098042
OTOA	0.00151687	NA	NA	NA	NA	0	0	0.0033691	16	2151	0.0013947	3	3	0.33519	2598	0.0050038	6	3	0.00046317
LEMD1	0.0015966	NA	NA	NA	NA	0	0	0.0018596	1	2151	0.0018596	2	1	0.0015966	0	0	NA	NA	NA
DPH2	0.00176852	NA	NA	NA	NA	0	0	0.00715926	1	2151	0.0013947	2	1	0.029033	2598	0.011932	4	1	0.0063457
TCF7	0.00184357	NA	NA	NA	NA	0	0	0.0341127	5	2151	0.011623	11	6	0.20775	2598	0.052733	25	13	0.00092893
LPCAT2	0.00185166	NA	NA	NA	NA	0	0	0.00905461	16	2151	0.010228	7	2	0.0004775	2598	0.0080831	10	6	0.40614
ADCY6	0.00192522	NA	NA	NA	NA	0	0	0.00968611	12	2151	0.0069735	6	4	0.028531	2598	0.011932	12	5	0.0070996
PI4K2B	0.00195002	rs10019888	C4orf52	797198	797198	0	0	0.00189512	4	2151	0.0027894	2	1	0.16745	2598	0.0011547	2	1	0.0012271
PCOLCE2	0.0019575	NA	NA	NA	NA	0	0	0.00189516	3	2151	0.0018596	3	2	0.032952	2598	0.0019246	3	2	0.0062624
CEP192	0.00218298	NA	NA	NA	NA	0	0	0.00231626	18	2151	0.0037192	4	2	0.20085	2598	0.0011547	3	3	0.0011607
LRRC63	0.0026421	NA	NA	NA	NA	0	0	0.0013947	13	2151	0.0013947	3	3	0.0026421	0	0	NA	NA	NA
RASGRP3	0.0028638	NA	NA	NA	NA	0	0	0.0027894	2	2151	0.0027894	6	6	0.0028638	0	0	NA	NA	NA
OLIG1	0.00315359	NA	NA	NA	NA	0	0	0.00526428	21	2151	0.0083682	2	1	0.0047465	2598	0.0026944	7	7	0.074227
PCDHB17	0.00323094	NA	NA	NA	NA	0	0	0.0012634	5	2151	0.0013947	2	1	0.0019064	2598	0.0011547	3	3	0.18992
EIF2B5	0.00329887	NA	NA	NA	NA	0	0	0.00779102	3	2151	0.0023245	4	3	0.023115	2598	0.012317	14	7	0.016035
ATAD1	0.00330619	NA	NA	NA	NA	0	0	0.00252686	10	2151	0.0023245	3	2	0.74044	2598	0.0026944	3	1	0.00050183
COL6A1	0.00363308	rs114139997	COL18A1	537420	537420	0	0	0.0259004	21	2151	0.023245	26	18	0.0092782	2598	0.028099	26	12	0.04454
C14orf180	0.00373059	rs4983559	ZBTB42	223774	223774	0	0	0.00379029	14	2151	0.0013947	2	1	0.052957	2598	0.0057737	2	0	0.0080403
LEF1	0.00375084	NA	NA	NA	NA	0	0	0.0195833	4	2151	0.0041841	5	1	0.17538	2598	0.032333	15	7	0.0024427
EXT1	0.00380449	NA	NA	NA	NA	0	0	0.00421143	8	2151	0.0023245	4	3	0.55716	2598	0.0057737	11	9	0.00078133
GJC1	0.0039546	rs72836561	CD300LG	956488	956488	0	0	0.00673814	17	2151	0.013017	5	3	0.64007	2598	0.0015396	4	4	0.00071051
PARVA	0.00395874	NA	NA	NA	NA	0	0	0.00231625	11	2151	0.0032543	2	1	0.0018338	2598	0.0015396	2	1	0.24829
SECISBP2	0.00412328	NA	NA	NA	NA	0	0	0.00926493	9	2151	0.016736	6	5	0.001501	2598	0.0030793	6	4	0.31763
MOAP1	0.0043592	NA	NA	NA	NA	0	0	0.0013947	14	2151	0.0013947	2	1	0.0043592	0	0	NA	NA	NA
HOXA1	0.0046758	NA	NA	NA	NA	0	0	0.00189516	7	2151	0.0018596	2	1	0.012471	2598	0.0019246	3	2	0.044078
KIAA0368	0.00471201	NA	NA	NA	NA	0	0	0.00442198	9	2151	0.0013947	2	1	0.036919	2598	0.0069284	8	5	0.01502
NUDT13	0.00483857	NA	NA	NA	NA	0	0	0.0113707	10	2151	0.0055788	3	1	0.0012345	2598	0.016166	4	2	0.46289
RIPK1	0.00504011	NA	NA	NA	NA	0	0	0.00273744	6	2151	0.0032543	2	1	0.068421	2598	0.0023095	5	4	0.0087475
TTC23L	0.0051212	NA	NA	NA	NA	0	0	0.0013947	5	2151	0.0013947	3	3	0.0051212	0	0	NA	NA	NA
PCDHGA7	0.0051694	NA	NA	NA	NA	0	0	0.00294799	5	2151	0.0023245	5	4	0.038018	2598	0.0034642	7	5	0.016202
CETN1	0.0056266	NA	NA	NA	NA	0	0	0.0013947	18	2151	0.0013947	3	3	0.0056266	0	0	NA	NA	NA
CATSPER1	0.00581023	rs12801636	KAT5	399780	399780	0	0	0.0301117	11	2151	0.02278	13	7	0.021462	2598	0.036182	27	15	0.032777
MED25	0.00596855	NA	NA	NA	NA	0	0	0.00189512	19	2151	0.0027894	4	2	0.25664	2598	0.0011547	3	3	0.0028262
MFSD8	0.00610582	NA	NA	NA	NA	0	0	0.0141084	4	2151	0.014412	3	2	0.37176	2598	0.013857	3	1	0.0020022
NT5C2	0.00628801	NA	NA	NA	NA	0	0	0.00189515	10	2151	0.0013947	3	3	0.0049	2598	0.0023095	3	1	0.15708
HELLS	0.00641838	NA	NA	NA	NA	0	0	0.00400083	10	2151	0.0037192	3	2	0.0012595	2598	0.004234	6	3	0.62557
DUOX2	0.00652236	NA	NA	NA	NA	0	0	0.0221099	15	2151	0.021385	8	4	0.21305	2598	0.02271	17	7	0.0037666
NAA16	0.00704688	NA	NA	NA	NA	0	0	0.0012634	13	2151	0.0013947	2	1	0.0019175	2598	0.0011547	2	1	0.45712
BRCA2	0.00705051	rs4942486	BRCA2	16876	16876	1	1	0.0157928	13	2151	0.020921	11	5	0.55495	2598	0.011547	14	6	0.0015804
AGMAT	0.00723917	NA	NA	NA	NA	0	0	0.00926511	1	2151	0.004649	4	2	0.37636	2598	0.013087	6	5	0.0024017
ECD	0.0074063	NA	NA	NA	NA	0	0	0.0018596	10	2151	0.0018596	2	0	0.0074063	0	0	NA	NA	NA
RBL2	0.00771879	rs1121980	FTO	317620	317620	0	0	0.0117919	16	2151	0.0051139	7	6	0.37569	2598	0.017321	19	12	0.0025891
METAP1D	0.00779011	NA	NA	NA	NA	0	0	0.00715938	2	2151	0.0060437	2	0	0.051091	2598	0.0080831	5	1	0.01924
PIK3C2G	0.00824722	NA	NA	NA	NA	0	0	0.018741	12	2151	0.02371	9	3	0.19512	2598	0.014627	13	6	0.0053778
ARG1	0.00834781	NA	NA	NA	NA	0	0	0.00463258	6	2151	0.0037192	2	1	0.020754	2598	0.0053888	9	5	0.051267
GPR125	0.00865154	NA	NA	NA	NA	0	0	0.00926486	4	2151	0.0018596	4	4	0.079445	2598	0.015396	4	1	0.013953
HYDIN	0.00875745	NA	NA	NA	NA	0	0	0.00273742	16	2151	0.0018596	2	1	0.21111	2598	0.0034642	8	7	0.0053246
WDR72	0.0089396	NA	NA	NA	NA	0	0	0.0037192	15	2151	0.0037192	3	1	0.0089396	0	0	NA	NA	NA
PAK7	0.0089479	NA	NA	NA	NA	0	0	0.0023245	20	2151	0.0023245	2	1	0.0089479	0	0	NA	NA	NA
CYP2D6	0.010137	NA	NA	NA	NA	0	0	0.0242152	22	2151	0.039981	9	4	0.022968	2598	0.011162	13	8	0.0579
PCDHA2	0.010208	NA	NA	NA	NA	0	0	0.00884394	5	2151	0.0097629	3	1	0.0028921	2598	0.0080831	7	4	0.46353
TMEM132D	0.01039	NA	NA	NA	NA	0	0	0.0018596	12	2151	0.0018596	2	1	0.01039	0	0	NA	NA	NA
RASGRP2	0.0107	rs12801636	KAT5	889531	889531	0	0	0.0023245	11	2151	0.0023245	2	1	0.0107	0	0	NA	NA	NA
ETFB	0.0111546	rs17695224	HAS1	471141	471141	0	0	0.0101076	19	2151	0.0041841	3	1	0.008845	2598	0.015012	6	3	0.16787
NME1-NME2	0.011315	NA	NA	NA	NA	0	0	0.0013947	17	2151	0.0013947	3	3	0.011315	0	0	NA	NA	NA
MTIF3	0.011492	NA	NA	NA	NA	0	0	0.0013947	13	2151	0.0013947	2	1	0.011492	0	0	NA	NA	NA
BARX2	0.0118139	NA	NA	NA	NA	0	0	0.00379026	11	2151	0.0037192	2	0	0.40542	2598	0.0038491	6	4	0.0039134
FOXK2	0.0119419	NA	NA	NA	NA	0	0	0.0120024	17	2151	0.017201	9	4	0.095942	2598	0.0076982	11	5	0.016744
LUZPP1	0.012045	rs2290547	SETD2	461650	461650	0	0	0.0023245	3	2151	0.0023245	2	1	0.012045	0	0	NA	NA	NA
AP000275.65	0.012092	NA	NA	NA	NA	0	0	0.00673824	21	2151	0.0051139	2	1	0.046746	2598	0.0080831	3	0	0.034865
C1QTNF4	0.0121139	rs3136441	LRP4	868712	868712	0	0	0.00231629	11	2151	0.0023245	4	3	0.020421	2598	0.0023095	4	2	0.079977
PKD2L1	0.0123044	rs11597086	CHUK	103418	103418	0	1	0.0166352	10	2151	0.010228	4	3	0.068095	2598	0.02194	10	5	0.024421
PPFIA2	0.0124185	NA	NA	NA	NA	0	0	0.00568541	12	2151	0.0088331	5	4	0.33702	2598	0.0030793	3	2	0.0049872
MBD3	0.0128626	NA	NA	NA	NA	0	0	0.004422	19	2151	0.0032543	3	1	0.86034	2598	0.0053888	9	5	0.0020347
DNAH1	0.0131712	rs13326165	STAB1	136870	136870	0	1	0.0387449	3	2151	0.023245	13	8	0.010745	2598	0.051578	45	28	0.16745
DBX2	0.0133067	NA	NA	NA	NA	0	0	0.00758045	12	2151	0.0018596	4	4	0.064042	2598	0.012317	7	4	0.02843
GPR179	0.0137808	NA	NA	NA	NA	0	0	0.0105283	17	2151	0.009298	9	7	0.1493	2598	0.011547	15	10	0.0127
CLNK	0.0138745	NA	NA	NA	NA	0	0	0.00357972	4	2151	0.0013947	2	1	0.12672	2598	0.0053888	7	5	0.015081
PUS10	0.01411	NA	NA	NA	NA	0	0	0.00189515	2	2151	0.0013947	3	3	0.099869	2598	0.0023095	4	2	0.019513
EMR1	0.0143448	rs7248104	INSR	307160	307160	0	0	0.00463256	19	2151	0.0027894	4	2	0.075656	2598	0.0061586	8	4	0.026256
PCDHB16	0.0145466	NA	NA	NA	NA	0	0	0.0103181	5	2151	0.014877	7	3	0.38911	2598	0.0065435	4	2	0.0051885
LGI4	0.0146618	NA	NA	NA	NA	0	0	0.00336912	19	2151	0.0023245	2	0	0.027351	2598	0.004234	4	3	0.074494
ATOH1	0.0147279	NA	NA	NA	NA	0	0	0.0113706	4	2151	0.016736	7	5	0.010351	2598	0.0069284	7	5	0.19787
DNM3	0.0151523	NA	NA	NA	NA	0	0	0.00484311	1	2151	0.0018596	4	4	0.02308	2598	0.0073133	10	9	0.09172
KRT86	0.0153025	NA	NA	NA	NA	0	0	0.0122129	12	2151	0.0023245	2	0	0.086003	2598	0.0204	12	10	0.024898
CTD-3088G3.8	0.015317	rs7188861	RMI2	86122.5	86122.5	0	0	0.0271636	16	2151	0.0074384	3	0	0.0024722	2598	0.043495	22	11	0.86711
CEP152	0.0154951	NA	NA	NA	NA	0	0	0.00842283	15	2151	0.0027894	4	2	0.040331	2598	0.013087	13	3	0.053871
DYRK3	0.01586	NA	NA	NA	NA	0	0	0.0037192	1	2151	0.0037192	2	1	0.01586	0	0	NA	NA	NA
VPS11	0.015956	rs11603023	PHLDB1	453873	453873	0	0	0.0051139	11	2151	0.0051139	2	0	0.015956	0	0	NA	NA	NA
KRT18	0.0162033	NA	NA	NA	NA	0	0	0.00168454	12	2151	0.0018596	2	1	0.0024408	2598	0.0015396	4	4	0.93767
KATNA1	0.0163164	NA	NA	NA	NA	0	0	0.00252685	6	2151	0.0018596	3	2	0.0037846	2598	0.0030793	8	7	0.60965
SAMD14	0.016417	NA	NA	NA	NA	0	0	0.0027894	17	2151	0.0027894	2	0	0.016417	0	0	NA	NA	NA
STRA6	0.0164918	NA	NA	NA	NA	0	0	0.00168454	15	2151	0.0018596	3	2	0.86735	2598	0.0015396	4	4	0.0026935
TMC8	0.0165529	rs4129767	PGS1	269777	269777	0	0	0.00315854	17	2151	0.0055788	2	0	0.25704	2598	0.0011547	3	3	0.0091281
DLK1	0.016601	NA	NA	NA	NA	0	0	0.00273744	14	2151	0.0032543	3	2	0.0090218	2598	0.0023095	3	1	0.26095
UGGT2	0.0169255	NA	NA	NA	NA	0	0	0.00694881	13	2151	0.0097629	5	1	0.18456	2598	0.0046189	8	5	0.013047
MFSD2B	0.0169986	NA	NA	NA	NA	0	0	0.0111603	2	2151	0.012552	8	5	0.054987	2598	0.010008	14	8	0.044012
NR3C2	0.0170409	NA	NA	NA	NA	0	0	0.00526426	4	2151	0.0032543	6	5	0.028937	2598	0.0069284	11	7	0.083876
NAV2	0.0175958	NA	NA	NA	NA	0	0	0.00863356	11	2151	0.0069735	4	2	0.12693	2598	0.010008	9	3	0.01985
COCH	0.017625	NA	NA	NA	NA	0	0	0.00673826	14	2151	0.0065086	3	2	0.23143	2598	0.0069284	8	5	0.010908
CABP5	0.0176919	rs492602	FLJ36070	663176	663176	0	0	0.00294799	19	2151	0.0023245	2	1	0.014581	2598	0.0034642	4	2	0.1739
ASB14	0.0177643	NA	NA	NA	NA	0	0	0.0107389	3	2151	0.0041841	6	5	0.45644	2598	0.016166	6	3	0.0055818
IQCC	0.0179014	NA	NA	NA	NA	0	0	0.00336915	1	2151	0.0051139	4	3	0.037407	2598	0.0019246	3	2	0.068723
FANCM	0.0180084	NA	NA	NA	NA	0	0	0.00694876	14	2151	0.013482	7	4	0.0054352	2598	0.0015396	4	4	0.47628
FHIT	0.0181581	NA	NA	NA	NA	0	0	0.00736983	3	2151	0.0018596	3	2	0.86717	2598	0.011932	9	5	0.0030142
ARHGDIB	0.018203	NA	NA	NA	NA	0	0	0.0027894	12	2151	0.0027894	3	2	0.018203	0	0	NA	NA	NA
RTN3	0.018501	NA	NA	NA	NA	0	0	0.0023245	11	2151	0.0023245	2	1	0.018501	0	0	NA	NA	NA
PAXIP1	0.0186375	NA	NA	NA	NA	0	0	0.00210572	7	2151	0.0018596	3	2	0.0028906	2598	0.0023095	4	3	0.93221
NBPF3	0.018655	NA	NA	NA	NA	0	0	0.0050537	1	2151	0.0032543	3	1	1	2598	0.0065435	6	1	0.0026976
HSD3B2	0.0187532	NA	NA	NA	NA	0	0	0.00947588	1	2151	0.0032543	3	1	0.010876	2598	0.014627	4	1	0.24956
PKP3	0.0191241	NA	NA	NA	NA	0	0	0.0208465	11	2151	0.015342	9	7	0.43542	2598	0.025404	9	3	0.006378
KCNU1	0.019554	NA	NA	NA	NA	0	0	0.00379027	8	2151	0.0041841	4	2	0.29165	2598	0.0034642	5	2	0.009773
PTS	0.0198579	NA	NA	NA	NA	0	0	0.00315856	11	2151	0.0027894	4	2	0.013299	2598	0.0034642	5	3	0.21823
DMC1	0.020158	rs5756931	PLA2G6	388477	388477	0	0	0.0018596	22	2151	0.0018596	3	2	0.020158	0	0	NA	NA	NA
ABCA8	0.020919	rs4148008;rs77542162	ABCA8	23507.5;182476.5	23507.5	1	1	0.0408505	17	2151	0.018596	14	5	0.01391	2598	0.059276	36	17	0.22177
NBN	0.0209791	NA	NA	NA	NA	0	0	0.00505369	8	2151	0.0069735	6	3	0.34908	2598	0.0034642	5	3	0.0088668
CIT	0.0212249	NA	NA	NA	NA	0	0	0.00421142	12	2151	0.0013947	3	3	0.022437	2598	0.0065435	10	5	0.13985
ABT1	0.021744	rs1800562	HFE	504146	504146	0	0	0.0018596	6	2151	0.0018596	2	1	0.021744	0	0	NA	NA	NA
KLHL28	0.0217816	NA	NA	NA	NA	0	0	0.0120024	14	2151	0.017666	3	0	0.046035	2598	0.0073133	3	2	0.070265
PTPN5	0.022184	rs10128711	SPTY2D1	120051	120051	0	1	0.0032543	11	2151	0.0032543	3	2	0.022184	0	0	NA	NA	NA
OR6C70	0.0224683	NA	NA	NA	NA	0	0	0.0122133	12	2151	0.02557	4	1	0.021375	2598	0.0011547	2	1	0.15695
SLA	0.0227	NA	NA	NA	NA	0	0	0.0032543	8	2151	0.0032543	4	1	0.0227	0	0	NA	NA	NA
UNC5A	0.022779	NA	NA	NA	NA	0	0	0.0018596	5	2151	0.0018596	2	0	0.022779	0	0	NA	NA	NA
LRRD1	0.0228371	NA	NA	NA	NA	0	0	0.00484314	7	2151	0.0037192	5	3	0.033831	2598	0.0057737	6	4	0.10108
KRT2	0.0229992	NA	NA	NA	NA	0	0	0.0166349	12	2151	0.0065086	5	3	0.047991	2598	0.025019	4	1	0.071851
TAS2R7	0.023076	NA	NA	NA	NA	0	0	0.0041841	12	2151	0.0041841	2	0	0.023076	0	0	NA	NA	NA
SLC6A20	0.0233727	NA	NA	NA	NA	0	0	0.0077911	3	2151	0.0083682	6	3	0.0075064	2598	0.0073133	11	7	0.46816
FGA	0.0236471	NA	NA	NA	NA	0	0	0.0105287	4	2151	0.0055788	4	3	0.01524	2598	0.014627	10	6	0.23378
MUC6	0.0237321	NA	NA	NA	NA	0	0	0.0101076	11	2151	0.010228	8	5	0.019648	2598	0.010008	14	11	0.1821
GEN1	0.023939	NA	NA	NA	NA	0	0	0.00294799	2	2151	0.0023245	4	3	0.59066	2598	0.0034642	5	2	0.0061197
L3MBTL1	0.0246418	rs1800961	HNF4A	889512	889512	0	0	0.00821221	20	2151	0.0027894	2	1	0.026052	2598	0.012702	11	4	0.14356
ZNF727	0.0246927	NA	NA	NA	NA	0	0	0.0105283	7	2151	0.0097629	2	0	0.047238	2598	0.011162	4	0	0.079367
NBPF20	0.024781	NA	NA	NA	NA	0	0	0.0013947	1	2151	0.0013947	2	1	0.024781	0	0	NA	NA	NA
LGALS2	0.0251149	rs5756931	PLA2G6	579369	579369	0	0	0.00231626	22	2151	0.0037192	3	2	0.089781	2598	0.0011547	2	1	0.042602
GAA	0.0255145	NA	NA	NA	NA	0	0	0.029901	17	2151	0.013482	14	8	0.76625	2598	0.043495	30	17	0.0050855
TTC30B	0.0255363	NA	NA	NA	NA	0	0	0.00210572	2	2151	0.0018596	2	1	1	2598	0.0023095	5	4	0.0039007
SIPA1L1	0.0258637	NA	NA	NA	NA	0	0	0.00758075	14	2151	0.011623	8	6	0.95749	2598	0.004234	8	5	0.0041356
PEX5	0.0260644	NA	NA	NA	NA	0	0	0.00400085	12	2151	0.0051139	5	4	0.01566	2598	0.0030793	7	6	0.25518
GGTLC1	0.0262993	NA	NA	NA	NA	0	0	0.00400086	20	2151	0.0018596	2	1	0.84426	2598	0.0057737	3	1	0.0047837
IRF6	0.0263659	NA	NA	NA	NA	0	0	0.00463256	1	2151	0.0027894	3	2	0.080212	2598	0.0061586	7	4	0.050501
EDEM3	0.0267756	NA	NA	NA	NA	0	0	0.00905451	1	2151	0.013947	4	3	0.10045	2598	0.0050038	2	0	0.041068
TMPRSS6	0.026783	NA	NA	NA	NA	0	0	0.021689	22	2151	0.015807	6	4	0.84555	2598	0.026559	19	12	0.0048804
POLR2B	0.027067	NA	NA	NA	NA	0	0	0.0013947	4	2151	0.0013947	3	3	0.027067	0	0	NA	NA	NA
TMPRSS11A	0.0270793	NA	NA	NA	NA	0	0	0.0103181	4	2151	0.0060437	5	3	0.010554	2598	0.013857	8	4	0.39612
PNLIPRP1	0.0271553	NA	NA	NA	NA	0	0	0.015161	10	2151	0.0032543	6	5	0.87919	2598	0.025019	10	3	0.0047709
CLN6	0.0273377	NA	NA	NA	NA	0	0	0.00821223	15	2151	0.0083682	7	6	0.0066748	2598	0.0080831	5	3	0.63341
TOP3A	0.0274384	NA	NA	NA	NA	0	0	0.00315856	17	2151	0.0032543	5	3	0.02995	2598	0.0030793	3	2	0.14178
FAM149B1	0.0274958	NA	NA	NA	NA	0	0	0.00273742	10	2151	0.0018596	3	2	0.10248	2598	0.0034642	4	1	0.041538
TLR4	0.027632	NA	NA	NA	NA	0	0	0.0013947	9	2151	0.0013947	3	3	0.027632	0	0	NA	NA	NA
HNF1B	0.0280824	NA	NA	NA	NA	0	0	0.0174773	17	2151	0.031613	11	6	0.3335	2598	0.0057737	13	11	0.013087
SEMA5B	0.028169	NA	NA	NA	NA	0	0	0.00294801	3	2151	0.0041841	2	1	0.060187	2598	0.0019246	5	5	0.072781
FAS	0.02827	NA	NA	NA	NA	0	0	0.0018596	10	2151	0.0018596	2	1	0.02827	0	0	NA	NA	NA
ABCC12	0.0287764	NA	NA	NA	NA	0	0	0.04422	16	2151	0.027894	22	15	0.015284	2598	0.057737	39	20	0.29394
CCDC38	0.029173	NA	NA	NA	NA	0	0	0.0023245	12	2151	0.0023245	4	3	0.029173	0	0	NA	NA	NA
PCDHA8	0.0293921	NA	NA	NA	NA	0	0	0.00715947	5	2151	0.010228	8	2	0.17363	2598	0.0046189	5	4	0.026532
TRPM3	0.0294464	NA	NA	NA	NA	0	0	0.00315855	9	2151	0.0018596	4	4	0.0055585	2598	0.004234	6	3	0.83059
PIGG	0.0295444	NA	NA	NA	NA	0	0	0.00379028	4	2151	0.004649	4	2	0.95358	2598	0.0030793	4	2	0.0048607
FRMD5	0.02984	rs62020698;rs2929282	CAPN3;FRMD5	933228.5;75288.5	75288.5	1	1	0.00315856	15	2151	0.0032543	4	3	0.0075005	2598	0.0030793	6	4	0.62531
GOLGA8I	0.0298873	NA	NA	NA	NA	0	0	0.00336911	15	2151	0.0018596	3	1	0.010326	2598	0.0046189	7	3	0.45506
SLC10A1	0.0299118	NA	NA	NA	NA	0	0	0.00231625	14	2151	0.0032543	4	3	0.85773	2598	0.0015396	3	2	0.0054837
PDE4A	0.030175	rs6511720;rs737337	LDLR;DOCK6	635143.5;780330.5	635144	0	0	0.00484314	19	2151	0.0074384	4	1	0.082403	2598	0.0026944	4	3	0.057676
LRRC14B	0.0304421	NA	NA	NA	NA	0	0	0.0033691	5	2151	0.0013947	2	1	0.1277	2598	0.0050038	6	3	0.037609
MSH5	0.0307154	rs2247056;rs419132;rs3177928	HLA	455217;490092;691728	455217	0	0	0.00273742	6	2151	0.0018596	3	2	0.3304	2598	0.0034642	5	4	0.014691
DNAH14	0.0309303	NA	NA	NA	NA	0	0	0.0640137	1	2151	0.060437	20	8	0.25438	2598	0.066975	32	14	0.01924
ILK	0.0311319	NA	NA	NA	NA	0	0	0.00568542	11	2151	0.0051139	3	1	0.0094925	2598	0.0061586	8	5	0.51959
TAF8	0.03121	NA	NA	NA	NA	0	0	0.0023245	6	2151	0.0023245	2	1	0.03121	0	0	NA	NA	NA
PIGV	0.0314613	rs12748152	HDGF	15746.5	15746.5	1	1	0.00168454	1	2151	0.0018596	3	2	0.035648	2598	0.0015396	4	4	0.1401
GCKR	0.0316664	rs1260326	GCKR	5359.5	5359.5	1	1	0.00926492	2	2151	0.0065086	5	2	0.18372	2598	0.011547	9	5	0.027395
C22orf26	0.031909	rs4253772	PPARA	177903	177903	0	0	0.0041841	22	2151	0.0041841	2	1	0.031909	0	0	NA	NA	NA
KLK8	0.031949	rs17695224	HAS1	822878	822878	0	0	0.00168459	19	2151	0.0013947	3	3	0.33208	2598	0.0019246	4	3	0.015317
FOXD4L5	0.032011	NA	NA	NA	NA	0	0	0.0079033	9	2151	0.0079033	3	2	0.032011	0	0	NA	NA	NA
UGT2B10	0.0320526	NA	NA	NA	NA	0	0	0.0130558	4	2151	0.011623	3	0	0.076474	2598	0.014242	11	7	0.066769
CLCN1	0.0320705	NA	NA	NA	NA	0	0	0.0122133	7	2151	0.009298	10	6	0.03247	2598	0.014627	25	17	0.15736
SLC26A6	0.0326569	NA	NA	NA	NA	0	0	0.0164247	3	2151	0.018131	7	3	0.051707	2598	0.015012	14	6	0.10097
SMC4	0.032753	NA	NA	NA	NA	0	0	0.0178986	3	2151	0.0018596	4	4	0.038614	2598	0.031178	12	7	0.13568
ACADVL	0.0328096	rs314253	DLG4	32760	32760	0	1	0.0313748	17	2151	0.018131	14	7	0.054746	2598	0.04234	20	10	0.095896
FANCG	0.0328915	NA	NA	NA	NA	0	0	0.00252687	9	2151	0.0032543	3	1	0.02055	2598	0.0019246	5	5	0.25623
TTLL8	0.03298	NA	NA	NA	NA	0	0	0.0018596	22	2151	0.0018596	4	4	0.03298	0	0	NA	NA	NA
KCTD19	0.0330826	rs16942887	LCAT	581082	581082	0	0	0.00463258	16	2151	0.0079033	3	0	0.02961	2598	0.0019246	4	3	0.17906
DIRC2	0.03348	NA	NA	NA	NA	0	0	0.0013947	3	2151	0.0013947	2	1	0.03348	0	0	NA	NA	NA
LSS	0.0337315	rs114139997	COL18A1	751187	751187	0	0	0.00231629	21	2151	0.0023245	3	2	1	2598	0.0023095	4	3	0.0054261
GC	0.0337534	NA	NA	NA	NA	0	0	0.00842293	4	2151	0.0018596	3	2	0.41765	2598	0.013857	5	3	0.013002
ZDHHC4	0.0337807	rs702485	DAGLB	173757	173757	0	1	0.00568542	7	2151	0.009298	2	1	0.52767	2598	0.0026944	2	1	0.010301
EXOC6B	0.0339247	NA	NA	NA	NA	0	0	0.00379026	2	2151	0.0037192	2	1	0.39292	2598	0.0038491	4	1	0.013904
NLRP3	0.0340833	NA	NA	NA	NA	0	0	0.00547484	1	2151	0.0041841	3	1	0.26552	2598	0.0065435	3	1	0.02069
TNFRSF1A	0.0341407	NA	NA	NA	NA	0	0	0.0235841	12	2151	0.020456	7	3	0.10122	2598	0.026174	11	6	0.054383
ZDHHC2	0.034443	NA	NA	NA	NA	0	0	0.0013947	8	2151	0.0013947	2	1	0.034443	0	0	NA	NA	NA
CAPN15	0.0346471	NA	NA	NA	NA	0	0	0.0178989	16	2151	0.010693	13	10	0.28886	2598	0.023865	19	12	0.019394
PTPRG	0.0346792	NA	NA	NA	NA	0	0	0.00189516	3	2151	0.0018596	3	2	0.076221	2598	0.0019246	4	3	0.07358
KIAA0556	0.0347279	NA	NA	NA	NA	0	0	0.0048431	16	2151	0.0088331	5	3	0.019523	2598	0.0015396	4	4	0.28775
IARS	0.035149	NA	NA	NA	NA	0	0	0.00252683	9	2151	0.0041841	4	3	0.84084	2598	0.0011547	2	1	0.0067779
EEF1D	0.035172	rs11136341	PLEC1	380980	380980	0	0	0.0037192	8	2151	0.0037192	2	1	0.035172	0	0	NA	NA	NA
NMRK1	0.0352515	NA	NA	NA	NA	0	0	0.00336912	9	2151	0.0027894	2	1	0.19758	2598	0.0038491	2	0	0.028945
OR9K2	0.0355957	NA	NA	NA	NA	0	0	0.0107392	12	2151	0.0013947	2	1	0.012834	2598	0.018476	2	1	0.45081
ALX4	0.0356994	NA	NA	NA	NA	0	0	0.00821216	11	2151	0.0032543	5	3	0.20861	2598	0.012317	7	1	0.027831
ZSCAN9	0.0358122	NA	NA	NA	NA	0	0	0.00252685	6	2151	0.0013947	2	1	0.081068	2598	0.0034642	3	1	0.071887
PLXDC1	0.0358838	rs11869286	STARD3	560002	560002	0	0	0.00210572	17	2151	0.0013947	3	3	0.55058	2598	0.0026944	4	3	0.01061
AC104809.3	0.0359278	NA	NA	NA	NA	0	0	0.00631715	2	2151	0.0037192	4	3	0.038697	2598	0.0084681	5	4	0.15118
HOXD10	0.03612	NA	NA	NA	NA	0	0	0.00926492	2	2151	0.0065086	2	0	0.28188	2598	0.011547	2	1	0.020887
LRP3	0.0361517	rs731839	PEPD	201962	201962	0	0	0.0124236	19	2151	0.017666	6	2	0.61679	2598	0.0080831	8	4	0.0095556
AQP2	0.0362411	NA	NA	NA	NA	0	0	0.00231629	12	2151	0.0018596	4	3	0.25653	2598	0.0026944	5	3	0.023043
MCCC1	0.0366457	NA	NA	NA	NA	0	0	0.0153716	3	2151	0.012552	8	4	0.51854	2598	0.017706	13	7	0.011552
RAB4B-EGLN2	0.036923	NA	NA	NA	NA	0	0	0.0027894	19	2151	0.0027894	2	1	0.036923	0	0	NA	NA	NA
DRGX	0.0370188	NA	NA	NA	NA	0	0	0.0111603	10	2151	0.0083682	7	5	0.13254	2598	0.013472	8	5	0.045746
INPPL1	0.0371782	NA	NA	NA	NA	0	0	0.0122133	11	2151	0.010228	11	9	0.017033	2598	0.013857	16	8	0.3578
IFI16	0.037531	NA	NA	NA	NA	0	0	0.0013947	1	2151	0.0013947	3	3	0.037531	0	0	NA	NA	NA
GPC5	0.037615	NA	NA	NA	NA	0	0	0.00189511	13	2151	0.0023245	5	5	0.018354	2598	0.0015396	4	3	0.33672
COL8A2	0.037682	NA	NA	NA	NA	0	0	0.00736999	1	2151	0.0097629	3	2	0.017187	2598	0.0053888	7	3	0.36035
CELA2A	0.0380739	NA	NA	NA	NA	0	0	0.012213	1	2151	0.018131	2	1	0.0089265	2598	0.0073133	5	2	0.70246
SPEG	0.0381692	rs78058190	PRKAG3	622421	622421	0	0	0.00736996	2	2151	0.0074384	4	3	0.0099368	2598	0.0073133	9	4	0.63293
NLGN1	0.038172	NA	NA	NA	NA	0	0	0.009298	3	2151	0.009298	2	1	0.038172	0	0	NA	NA	NA
SPTBN5	0.0382844	rs2412710	CAPN3	519508	519508	0	0	0.0524322	15	2151	0.046025	19	11	0.014817	2598	0.057737	33	21	0.426
RUFY2	0.038503	NA	NA	NA	NA	0	0	0.0013947	10	2151	0.0013947	2	1	0.038503	0	0	NA	NA	NA
FGD4	0.0388052	NA	NA	NA	NA	0	0	0.00610675	12	2151	0.011158	7	2	0.24038	2598	0.0019246	2	1	0.026687
SLC7A2	0.0389081	rs1495741	NAT2	861834	861834	0	0	0.0189515	8	2151	0.015807	9	5	0.020048	2598	0.021555	15	9	0.321
SLC26A7	0.0392522	NA	NA	NA	NA	0	0	0.0111604	8	2151	0.0069735	7	5	0.20608	2598	0.014627	12	5	0.031559
ADCK3	0.0392594	NA	NA	NA	NA	0	0	0.00463256	1	2151	0.0069735	5	0	0.36804	2598	0.0026944	7	7	0.017675
NSUN2	0.0393003	NA	NA	NA	NA	0	0	0.00379028	5	2151	0.004649	4	3	0.12147	2598	0.0030793	4	1	0.05362
CPXM2	0.0395363	NA	NA	NA	NA	0	0	0.0107392	10	2151	0.015342	10	5	0.20969	2598	0.0069284	9	7	0.031285
DNAJC6	0.0395902	NA	NA	NA	NA	0	0	0.0061067	1	2151	0.010693	8	4	0.027324	2598	0.0023095	6	6	0.24048
KBTBD4	0.0396207	rs3136441	LRP4	853978	853978	0	0	0.00168455	11	2151	0.0023245	2	0	0.0075745	2598	0.0011547	3	3	0.8683
ERO1LB	0.0397318	NA	NA	NA	NA	0	0	0.00231625	1	2151	0.0032543	4	3	0.042801	2598	0.0015396	2	1	0.15418
NEK4	0.0399224	rs13326165	STAB1	254744	254744	0	0	0.00147397	3	2151	0.0013947	2	1	0.0092532	2598	0.0015396	4	4	0.71727
NDST4	0.0399741	NA	NA	NA	NA	0	0	0.00231629	4	2151	0.0023245	3	2	0.11678	2598	0.0023095	4	3	0.056922
NEU3	0.0400377	rs499974	MOGAT2-DGAT2	743564	743564	0	0	0.00526426	11	2151	0.0027894	6	6	0.0076569	2598	0.0073133	6	3	0.86981
BARD1	0.0400502	rs1250229	FN1	670600	670600	0	0	0.00273744	2	2151	0.0037192	7	6	0.18694	2598	0.0019246	3	2	0.03564
ALDOC	0.0402571	NA	NA	NA	NA	0	0	0.00673843	17	2151	0.0027894	5	4	0.049537	2598	0.010008	8	4	0.13533
ZNF571	0.0402928	NA	NA	NA	NA	0	0	0.00694909	19	2151	0.0023245	2	1	0.36209	2598	0.010778	8	4	0.018534
SH3BP2	0.0403577	rs59950280;rs6831256	LRPAP1	622067;642861	622067	0	0	0.0153719	4	2151	0.02557	9	5	0.045273	2598	0.0069284	6	2	0.14852
CISD3	0.040384	rs11869286	STARD3	926496	926496	0	0	0.00273742	17	2151	0.0018596	2	1	0.016894	2598	0.0034642	2	0	0.39832
DHRS7B	0.0404241	NA	NA	NA	NA	0	0	0.00421141	17	2151	0.0051139	3	0	0.027795	2598	0.0034642	5	1	0.24239
HDAC4	0.0405917	NA	NA	NA	NA	0	0	0.00379024	2	2151	0.0023245	4	3	0.46318	2598	0.0050038	3	1	0.014618
RAI1	0.0408432	NA	NA	NA	NA	0	0	0.00715917	17	2151	0.0023245	3	2	0.26214	2598	0.011162	6	4	0.026021
TEP1	0.0411512	NA	NA	NA	NA	0	0	0.012213	14	2151	0.0069735	5	3	0.028482	2598	0.016551	17	8	0.24166
TP53	0.0412665	rs314253	DLG4	486524	486524	0	0	0.0109498	17	2151	0.0074384	6	2	0.52331	2598	0.013857	9	5	0.013197
MBD2	0.0414756	NA	NA	NA	NA	0	0	0.00189511	18	2151	0.0023245	4	3	0.032997	2598	0.0015396	4	3	0.21057
TMOD4	0.0415052	rs267733	ANXA9	186147	186147	0	1	0.00758057	1	2151	0.0065086	4	3	0.67372	2598	0.0084681	7	5	0.010322
PPP1R16A	0.041608	rs11136341	PLEC1	681320	681320	0	0	0.00147398	8	2151	0.0018596	4	4	0.04932	2598	0.0011547	3	3	0.14142
GFM2	0.0420004	rs12916	HMGCR	620393	620393	0	0	0.0136873	5	2151	0.0018596	4	4	0.075482	2598	0.02348	13	7	0.093452
FGD5	0.0421233	NA	NA	NA	NA	0	0	0.0141082	3	2151	0.0051139	4	1	0.0095036	2598	0.021555	11	8	0.74485
C5orf45	0.0422306	NA	NA	NA	NA	0	0	0.0132659	5	2151	0.012552	4	2	0.11565	2598	0.013857	6	2	0.061396
MAPK12	0.0422532	NA	NA	NA	NA	0	0	0.0023163	22	2151	0.0027894	2	0	0.40319	2598	0.0019246	4	3	0.017622
HOXD12	0.0423681	NA	NA	NA	NA	0	0	0.00758031	2	2151	0.0032543	4	2	0.8474	2598	0.011162	5	2	0.0084119
CBLB	0.0427157	NA	NA	NA	NA	0	0	0.00652768	3	2151	0.0097629	6	3	0.67233	2598	0.0038491	6	4	0.010707
CYP3A4	0.0427661	NA	NA	NA	NA	0	0	0.0191618	7	2151	0.035797	5	2	0.1031	2598	0.0053888	5	3	0.069921
SOX4	0.0429903	NA	NA	NA	NA	0	0	0.014319	6	2151	0.015807	5	3	0.14657	2598	0.013087	14	5	0.049494
SMPD1	0.0430515	NA	NA	NA	NA	0	0	0.012634	11	2151	0.0037192	6	5	0.062456	2598	0.020015	13	5	0.11635
MORN3	0.0431109	rs1169288	HNF1A	674996	674996	0	0	0.002948	12	2151	0.0032543	2	0	0.74044	2598	0.0026944	2	0	0.0098304
CLCNKB	0.043288	NA	NA	NA	NA	0	0	0.00863342	1	2151	0.0083682	11	9	0.70193	2598	0.008853	14	8	0.010421
LRRC16B	0.043401	rs8017377	NYNRIN	353124	353124	0	0	0.0013947	14	2151	0.0013947	2	1	0.043401	0	0	NA	NA	NA
TMEM42	0.043433	NA	NA	NA	NA	0	0	0.00252682	3	2151	0.0037192	2	0	0.010388	2598	0.0015396	3	2	0.707
ALPK2	0.0434509	NA	NA	NA	NA	0	0	0.00484313	18	2151	0.0032543	2	0	0.086583	2598	0.0061586	6	3	0.084866
PLEKHG2	0.0435496	NA	NA	NA	NA	0	0	0.0147402	19	2151	0.016272	5	2	0.22006	2598	0.013472	9	4	0.033482
NEK3	0.0439112	NA	NA	NA	NA	0	0	0.00673824	13	2151	0.009298	4	3	0.049549	2598	0.0046189	6	3	0.15019
SOD3	0.0439286	NA	NA	NA	NA	0	0	0.0214784	4	2151	0.0037192	5	3	0.31961	2598	0.036182	8	2	0.023295
NEU1	0.0442234	rs2247056;rs419132;rs3177928	HLA	562406;382903;584539	382903	0	0	0.00252686	6	2151	0.0027894	5	4	0.63008	2598	0.0023095	2	1	0.011912
KIF5B	0.0445571	NA	NA	NA	NA	0	0	0.00421142	10	2151	0.0013947	3	3	0.38134	2598	0.0065435	9	3	0.019861
WNT9B	0.0445636	rs7206971	OSBPL7	483720	483720	0	0	0.00189515	17	2151	0.0013947	2	1	0.020639	2598	0.0023095	3	2	0.36703
ZFP62	0.0447754	NA	NA	NA	NA	0	0	0.00379029	5	2151	0.0060437	5	2	0.2157	2598	0.0019246	5	5	0.03532
SLC12A6	0.0448172	NA	NA	NA	NA	0	0	0.00505367	15	2151	0.0051139	7	5	0.097339	2598	0.0050038	11	9	0.078356
ZNF268	0.0452559	NA	NA	NA	NA	0	0	0.0149504	12	2151	0.0027894	3	2	0.57902	2598	0.025019	11	6	0.013328
SCO2	0.0453265	NA	NA	NA	NA	0	0	0.00484314	22	2151	0.0074384	4	2	0.034634	2598	0.0026944	3	0	0.22324
RAG1	0.0453322	NA	NA	NA	NA	0	0	0.0166348	11	2151	0.017666	9	6	0.26279	2598	0.015781	13	8	0.029426
HOXD13	0.0453807	NA	NA	NA	NA	0	0	0.00315857	2	2151	0.0037192	2	0	0.10239	2598	0.0026944	6	5	0.075621
COL7A1	0.0454028	NA	NA	NA	NA	0	0	0.0467463	3	2151	0.026034	28	20	0.023519	2598	0.063895	52	28	0.32941
CCDC168	0.0456999	NA	NA	NA	NA	0	0	0.0115813	13	2151	0.0055788	4	2	0.027147	2598	0.016551	7	4	0.28764
SERPINA4	0.0458686	NA	NA	NA	NA	0	0	0.00357971	14	2151	0.004649	7	3	0.28954	2598	0.0026944	3	1	0.027089
LRP10	0.0465534	NA	NA	NA	NA	0	0	0.00863342	14	2151	0.0083682	5	3	0.24593	2598	0.008853	10	8	0.032468
PRKDC	0.0465778	NA	NA	NA	NA	0	0	0.00315858	8	2151	0.0041841	7	6	0.14803	2598	0.0023095	4	3	0.053975
DSG1	0.0467897	NA	NA	NA	NA	0	0	0.0136871	18	2151	0.014877	6	3	0.076367	2598	0.012702	9	2	0.1052
ZNF506	0.0468197	rs10401969	CILP2	498126	498126	0	0	0.0103181	19	2151	0.019526	4	1	0.015573	2598	0.0026944	3	1	0.51628
SEC14L2	0.047088	rs5763662	MTMR3	425731	425731	0	0	0.00905479	22	2151	0.0018596	3	2	0.098863	2598	0.015012	5	3	0.081888
CRYGN	0.0472464	rs17173637	TMEM176A	606662	606662	0	0	0.00842309	7	2151	0.0055788	2	1	0.11032	2598	0.010778	2	1	0.073682
GALNT14	0.0472849	NA	NA	NA	NA	0	0	0.00505369	2	2151	0.0023245	3	2	0.89093	2598	0.0073133	7	5	0.0091327
UGT2B17	0.047358	NA	NA	NA	NA	0	0	0.0051139	4	2151	0.0051139	2	0	0.047358	0	0	NA	NA	NA
PAX3	0.0473632	NA	NA	NA	NA	0	0	0.0288481	2	2151	0.0018596	3	2	0.19149	2598	0.051193	10	3	0.042576
TMTC4	0.0474179	NA	NA	NA	NA	0	0	0.00779112	13	2151	0.0055788	5	2	0.011248	2598	0.0096228	12	8	0.72584
RMI1	0.047586	NA	NA	NA	NA	0	0	0.0018596	9	2151	0.0018596	2	1	0.047586	0	0	NA	NA	NA
DPF2	0.0479746	rs12801636	KAT5	281290	281290	0	0	0.00168454	11	2151	0.0018596	2	0	0.06393	2598	0.0015396	2	1	0.12952
KDM1B	0.0481115	NA	NA	NA	NA	0	0	0.00379026	6	2151	0.0032543	4	2	0.014348	2598	0.004234	5	3	0.57909
ASIC3	0.0483448	rs17173637	TMEM176A	218182	218182	0	0	0.00252686	7	2151	0.0023245	4	3	0.2922	2598	0.0026944	7	6	0.028602
DOK7	0.0483749	rs59950280;rs6831256	LRPAP1	27892.5;7098.5	7098.5	0	1	0.017056	4	2151	0.017201	8	3	0.01445	2598	0.016936	13	5	0.57881
TPCN1	0.0484607	NA	NA	NA	NA	0	0	0.00884418	12	2151	0.0069735	11	9	0.37776	2598	0.010393	15	10	0.022188
KCNA5	0.0486159	NA	NA	NA	NA	0	0	0.0269529	12	2151	0.017201	11	4	0.040525	2598	0.035027	25	15	0.20763
TRAF5	0.0487003	NA	NA	NA	NA	0	0	0.00189512	1	2151	0.0027894	4	3	0.0093516	2598	0.0011547	2	1	0.90165
CRIP2	0.0488023	rs4983559	ZBTB42	667804	667804	0	0	0.00231628	14	2151	0.0013947	3	3	0.010208	2598	0.0030793	8	8	0.8281
COL17A1	0.0488699	NA	NA	NA	NA	0	0	0.028006	10	2151	0.013017	18	13	0.0086962	2598	0.040416	36	25	0.97369
BRIP1	0.0488774	NA	NA	NA	NA	0	0	0.00779111	17	2151	0.0088331	14	10	0.0249	2598	0.0069284	14	11	0.34012
COL4A4	0.049107	rs2972146	IRS1	828259	828259	0	0	0.0225314	2	2151	0.011158	17	13	0.1121	2598	0.031948	32	17	0.075978
LRP12	0.0492946	NA	NA	NA	NA	0	0	0.0120026	8	2151	0.014877	6	5	0.44293	2598	0.0096228	9	5	0.019318
CAMSAP2	0.049388	NA	NA	NA	NA	0	0	0.0013947	1	2151	0.0013947	2	1	0.049388	0	0	NA	NA	NA
CAMK2B	0.049437	rs2072183	NPC1L1	319423	319423	0	0	0.0018596	7	2151	0.0018596	2	1	0.049437	0	0	NA	NA	NA
TNNT1	0.04945	rs386000	LILRA3	855704	855704	0	0	0.0055788	19	2151	0.0055788	5	3	0.04945	0	0	NA	NA	NA
HYLS1	0.0496268	rs11220462	ST3GAL4	474002	474002	0	0	0.00400086	11	2151	0.0060437	3	1	0.42195	2598	0.0023095	4	2	0.020444
MORN1	0.049947	NA	NA	NA	NA	0	0	0.0037192	1	2151	0.0037192	3	2	0.049947	0	0	NA	NA	NA
POTEE	0.0501661	NA	NA	NA	NA	0	0	0.0141084	2	2151	0.013482	6	3	0.010879	2598	0.014627	4	1	0.80338
TMPRSS9	0.0503519	NA	NA	NA	NA	0	0	0.0406402	19	2151	0.042306	18	11	0.011322	2598	0.039261	27	14	0.77541
NIPAL1	0.0503645	NA	NA	NA	NA	0	0	0.0113707	4	2151	0.0051139	4	3	0.29915	2598	0.016551	11	3	0.029356
SLU7	0.050435	NA	NA	NA	NA	0	0	0.00189515	5	2151	0.0013947	3	3	0.085638	2598	0.0023095	4	3	0.10272
KLK15	0.0505585	rs17695224	HAS1	994456	994456	0	0	0.00736999	19	2151	0.0051139	3	2	0.01811	2598	0.0092379	9	3	0.48718
DNAI1	0.0507712	NA	NA	NA	NA	0	0	0.00421142	9	2151	0.0013947	2	1	0.037107	2598	0.0065435	9	5	0.23898
WDR16	0.050829	NA	NA	NA	NA	0	0	0.00821245	17	2151	0.011158	7	1	0.18189	2598	0.0057737	7	3	0.048821
CYP4X1	0.0511849	NA	NA	NA	NA	0	0	0.00526428	1	2151	0.004649	3	1	0.12742	2598	0.0057737	10	6	0.070283
OTOG	0.0514049	NA	NA	NA	NA	0	0	0.0290589	11	2151	0.044166	15	8	0.11261	2598	0.016551	17	11	0.079941
PTPRF	0.0515972	NA	NA	NA	NA	0	0	0.00315858	1	2151	0.0041841	5	3	0.055516	2598	0.0023095	4	3	0.16289
DEPDC1	0.0516008	NA	NA	NA	NA	0	0	0.00400086	1	2151	0.0018596	4	4	0.18448	2598	0.0057737	5	3	0.049023
PHF10	0.0522814	NA	NA	NA	NA	0	0	0.00210568	6	2151	0.0027894	4	2	0.33642	2598	0.0015396	3	2	0.027313
FSIP1	0.052385	NA	NA	NA	NA	0	0	0.0027894	15	2151	0.0027894	2	1	0.052385	0	0	NA	NA	NA
COL24A1	0.052925	NA	NA	NA	NA	0	0	0.0155823	1	2151	0.0079033	11	7	0.17082	2598	0.02194	22	14	0.054596
MTHFR	0.0531675	NA	NA	NA	NA	0	0	0.0151614	1	2151	0.004649	6	5	0.043042	2598	0.023865	15	8	0.21788
TIE1	0.0539297	NA	NA	NA	NA	0	0	0.00294798	1	2151	0.0018596	3	2	0.009731	2598	0.0038491	8	7	0.98053
C21orf33	0.0539854	NA	NA	NA	NA	0	0	0.00568538	21	2151	0.0027894	4	2	0.028552	2598	0.0080831	5	0	0.3346
EPHX2	0.0543027	NA	NA	NA	NA	0	0	0.00294797	8	2151	0.0013947	2	1	0.0179	2598	0.004234	2	1	0.53753
RCL1	0.0543174	NA	NA	NA	NA	0	0	0.0183197	9	2151	0.0032543	2	1	0.27028	2598	0.030793	6	2	0.035611
PRM1	0.054341	rs7188861	RMI2	79587	79587	0	1	0.0018596	16	2151	0.0018596	2	0	0.054341	0	0	NA	NA	NA
CAPN5	0.0545425	NA	NA	NA	NA	0	0	0.00758056	11	2151	0.0055788	6	4	0.47296	2598	0.0092379	12	8	0.020453
C6ORF165	0.0547367	NA	NA	NA	NA	0	0	0.00400084	6	2151	0.004649	3	1	0.022791	2598	0.0034642	7	5	0.42628
ANKFN1	0.05474	NA	NA	NA	NA	0	0	0.0079033	17	2151	0.0079033	2	1	0.05474	0	0	NA	NA	NA
ABHD14B	0.0548315	rs13326165	STAB1	527227	527227	0	0	0.00758075	3	2151	0.011623	3	2	0.16542	2598	0.004234	2	0	0.058855
CDC25C	0.0552882	NA	NA	NA	NA	0	0	0.0101073	5	2151	0.013482	5	3	0.03564	2598	0.0073133	5	3	0.27594
CRELD2	0.0553253	NA	NA	NA	NA	0	0	0.00989676	22	2151	0.0013947	3	3	0.040131	2598	0.016936	4	2	0.24526
GCDH	0.0553719	NA	NA	NA	NA	0	0	0.00821227	19	2151	0.0069735	7	3	0.01955	2598	0.0092379	15	11	0.50397
PYGM	0.0557337	rs12801636	KAT5	868738	868738	0	0	0.0448515	11	2151	0.041841	14	7	0.028312	2598	0.047344	33	16	0.35077
APC	0.0557508	NA	NA	NA	NA	0	0	0.0191622	5	2151	0.020456	20	12	0.029417	2598	0.018091	33	24	0.33772
PRSS36	0.0559045	rs11649653	CTF1	236843	236843	0	0	0.0124236	16	2151	0.0013947	3	3	0.067143	2598	0.021555	9	3	0.14846
SERPINE3	0.056152	NA	NA	NA	NA	0	0	0.00631696	13	2151	0.012552	2	1	0.099531	2598	0.0011547	2	1	0.10069
PMM2	0.0564553	NA	NA	NA	NA	0	0	0.0174772	16	2151	0.012552	12	6	0.027484	2598	0.021555	18	12	0.36704
ZNF491	0.0569382	rs6511720;rs737337	LDLR;DOCK6	715267.5;570080.5	570080	0	0	0.00631728	19	2151	0.0018596	3	2	0.020724	2598	0.010008	6	3	0.49184
PADI1	0.0573872	NA	NA	NA	NA	0	0	0.0061067	1	2151	0.010693	3	1	0.1896	2598	0.0023095	3	2	0.054277
XKR6	0.057492	rs11776767	PINX1	71842	71842	0	0	0.0013947	8	2151	0.0013947	2	1	0.057492	0	0	NA	NA	NA
LRRC66	0.057512	NA	NA	NA	NA	0	0	0.002948	4	2151	0.0032543	3	1	0.066569	2598	0.0026944	6	5	0.155
DCST2	0.0576827	NA	NA	NA	NA	0	0	0.00294801	1	2151	0.0037192	2	1	0.070017	2598	0.0023095	2	0	0.1479
C3orf52	0.058193	NA	NA	NA	NA	0	0	0.0032543	3	2151	0.0032543	2	1	0.058193	0	0	NA	NA	NA
CCDC86	0.058232	rs174546	FAS1-2-3	956305	956305	0	0	0.012845	11	2151	0.020456	2	0	0.075431	2598	0.0065435	6	4	0.13888
EEPD1	0.058415	NA	NA	NA	NA	0	0	0.00231629	7	2151	0.0023245	2	1	0.023467	2598	0.0023095	2	0	0.44812
FAM90A1	0.058465	rs4883201	PHC1	706671	706671	0	0	0.0065086	12	2151	0.0065086	4	2	0.058465	0	0	NA	NA	NA
EVX1	0.0586004	NA	NA	NA	NA	0	0	0.00884407	7	2151	0.0027894	4	3	0.027559	2598	0.013857	13	8	0.38306
C16orf91	0.058795	NA	NA	NA	NA	0	0	0.0027894	16	2151	0.0027894	2	1	0.058795	0	0	NA	NA	NA
CUTA	0.059004	rs3177928	HLA	972536	972536	0	0	0.0124237	6	2151	0.0060437	3	1	0.11354	2598	0.017706	2	1	0.09376
IHH	0.0590798	rs78058190	PRKAG3	222480	222480	0	0	0.0124239	2	2151	0.0097629	7	3	0.084393	2598	0.014627	12	10	0.12634
KAZALD1	0.059251	rs11597086	CHUK	869632	869632	0	0	0.020456	10	2151	0.020456	3	2	0.059251	0	0	NA	NA	NA
GNS	0.0594222	NA	NA	NA	NA	0	0	0.00884392	12	2151	0.0041841	5	3	0.97882	2598	0.012702	7	6	0.01097
RDH13	0.0596822	rs386000	LILRA3	772421	772421	0	0	0.0231628	19	2151	0.0037192	3	2	0.012394	2598	0.039261	14	5	0.87099
ZNF814	0.0604851	rs117492019	ZNF274	296584	296584	0	0	0.00294796	19	2151	0.004649	7	4	0.12729	2598	0.0015396	4	4	0.086202
MYO1B	0.0604992	NA	NA	NA	NA	0	0	0.00231629	2	2151	0.0023245	5	5	0.17706	2598	0.0023095	5	4	0.061989
CRYGC	0.0605459	NA	NA	NA	NA	0	0	0.00779112	2	2151	0.0013947	4	4	0.099413	2598	0.013087	5	2	0.11051
KDM4B	0.0607986	NA	NA	NA	NA	0	0	0.00273744	19	2151	0.0037192	3	2	0.68023	2598	0.0019246	3	2	0.016233
OR11H7	0.060852	NA	NA	NA	NA	0	0	0.0018596	14	2151	0.0018596	3	0	0.060852	0	0	NA	NA	NA
CCDC115	0.0608674	NA	NA	NA	NA	0	0	0.00547481	2	2151	0.0023245	4	3	0.14322	2598	0.0080831	8	5	0.077206
DNTT	0.0612902	NA	NA	NA	NA	0	0	0.00210568	10	2151	0.0027894	4	3	0.10814	2598	0.0015396	4	4	0.10312
CDON	0.0613	rs11220462	ST3GAL4	360364	360364	0	0	0.0037192	11	2151	0.0037192	2	1	0.0613	0	0	NA	NA	NA
THAP6	0.0613011	NA	NA	NA	NA	0	0	0.00758076	4	2151	0.0041841	5	3	0.023636	2598	0.010393	16	11	0.4719
GRK1	0.0613205	NA	NA	NA	NA	0	0	0.00315858	13	2151	0.0041841	2	1	0.032002	2598	0.0023095	2	0	0.34867
ZNF845	0.0614312	rs386000	LILRA3	936842	936842	0	0	0.00694885	19	2151	0.0083682	5	2	0.38104	2598	0.0057737	5	3	0.029348
CDHR5	0.0617736	NA	NA	NA	NA	0	0	0.00400085	11	2151	0.0013947	2	1	0.028341	2598	0.0061586	5	2	0.39727
MST1R	0.0618887	rs2013208	RBM5	194730	194730	0	1	0.023584	3	2151	0.0037192	6	4	0.03686	2598	0.040031	11	3	0.30615
TXK	0.062021	NA	NA	NA	NA	0	0	0.004649	4	2151	0.004649	5	3	0.062021	0	0	NA	NA	NA
HPN	0.0620868	NA	NA	NA	NA	0	0	0.00231629	19	2151	0.0018596	4	4	0.16427	2598	0.0026944	7	7	0.068965
ROR2	0.0624614	NA	NA	NA	NA	0	0	0.0160035	9	2151	0.0027894	6	6	0.024231	2598	0.026944	14	4	0.47099
NT5C1A	0.0626997	rs4660293	PABPC4	99891.5	99891.5	0	1	0.00673815	1	2151	0.012552	7	3	0.24528	2598	0.0019246	3	2	0.046746
OR56B1	0.062827	NA	NA	NA	NA	0	0	0.0013947	11	2151	0.0013947	2	1	0.062827	0	0	NA	NA	NA
KIRREL2	0.0629281	NA	NA	NA	NA	0	0	0.00273741	19	2151	0.0013947	3	3	0.016899	2598	0.0038491	8	7	0.68152
MTMR14	0.0630314	NA	NA	NA	NA	0	0	0.00421142	3	2151	0.0055788	4	2	0.044392	2598	0.0030793	8	8	0.25996
SLC25A47	0.0633325	NA	NA	NA	NA	0	0	0.0164243	14	2151	0.0069735	7	4	0.0224	2598	0.024249	4	1	0.5182
RHOJ	0.0633615	NA	NA	NA	NA	0	0	0.00210572	14	2151	0.0018596	2	1	0.46268	2598	0.0023095	3	1	0.025102
ARL6IP4	0.063479	rs4759375;rs4765127	SBNO1;ZNF664	330319;994248	330319	0	0	0.00273743	12	2151	0.0027894	2	1	0.21096	2598	0.0026944	5	3	0.055179
ASPN	0.063511	NA	NA	NA	NA	0	0	0.0027894	9	2151	0.0027894	3	2	0.063511	0	0	NA	NA	NA
CCDC39	0.0640971	NA	NA	NA	NA	0	0	0.00694859	3	2151	0.0018596	2	1	0.016312	2598	0.011162	9	6	0.72214
ASB16	0.0642036	rs8077889;rs72836561	MPP3;CD300LG	373480.5;325520.5	325520	0	0	0.00463256	17	2151	0.0023245	4	3	0.089137	2598	0.0065435	2	0	0.13242
SLK	0.0644464	NA	NA	NA	NA	0	0	0.00189516	10	2151	0.0018596	3	2	0.084823	2598	0.0019246	3	1	0.1398
AGBL2	0.0644885	rs3136441	LRP4	958213	958213	0	0	0.00863355	11	2151	0.0018596	2	1	0.014895	2598	0.014242	5	2	0.79676
USF2	0.0645781	NA	NA	NA	NA	0	0	0.00189516	19	2151	0.0018596	4	4	0.3009	2598	0.0019246	5	5	0.039508
EPHA8	0.0646119	rs1077514	ASAP3	850918	850918	0	0	0.00905459	1	2151	0.0037192	6	5	0.20988	2598	0.013472	7	4	0.056678
IMPDH1	0.0646958	NA	NA	NA	NA	0	0	0.0107389	7	2151	0.004649	9	8	0.024679	2598	0.015781	11	7	0.48278
RCBTB2	0.0649956	NA	NA	NA	NA	0	0	0.00610654	13	2151	0.004649	4	2	0.09938	2598	0.0073133	9	6	0.12057
FOXF2	0.0652233	NA	NA	NA	NA	0	0	0.00273742	6	2151	0.0018596	2	0	0.63836	2598	0.0034642	5	3	0.018851
FER1L5	0.0656348	NA	NA	NA	NA	0	0	0.0023163	2	2151	0.0027894	4	2	0.036269	2598	0.0019246	4	3	0.33436
KPRP	0.0656689	NA	NA	NA	NA	0	0	0.00273742	1	2151	0.0023245	3	2	0.30947	2598	0.0030793	3	2	0.039211
MCF2L	0.0657719	NA	NA	NA	NA	0	0	0.00631712	13	2151	0.0055788	5	3	0.1232	2598	0.0069284	6	4	0.098685
PCDHB3	0.0659376	NA	NA	NA	NA	0	0	0.0147399	5	2151	0.027894	5	2	0.53377	2598	0.0038491	3	1	0.022848
MYH7B	0.0660975	rs2277862	ERGIC3	574554	574554	0	0	0.0907559	20	2151	0.069735	40	25	0.56903	2598	0.10816	80	44	0.021496
FTSJ2	0.0662594	NA	NA	NA	NA	0	0	0.00210572	7	2151	0.0013947	3	3	0.021922	2598	0.0026944	2	0	0.55965
SLC22A3	0.0669708	rs12208357;rs1564348;rs186696265	LPA	270737.5;235025.5;297814.5	235026	0	1	0.00357967	6	2151	0.0018596	4	4	0.072804	2598	0.0050038	5	4	0.17074
GPR98	0.0671542	NA	NA	NA	NA	0	0	0.00463258	5	2151	0.0037192	5	3	0.017006	2598	0.0053888	9	7	0.73341
HAL	0.0671884	NA	NA	NA	NA	0	0	0.0126341	12	2151	0.016736	10	6	0.0276	2598	0.0092379	17	12	0.45218
INPP5K	0.0677501	rs2070863	SERPINF2	248069	248069	0	0	0.00884397	17	2151	0.0079033	4	3	0.022559	2598	0.0096228	13	7	0.55891
CELSR1	0.0680113	rs4253772	PPARA	218598	218598	0	0	0.0229523	22	2151	0.022315	15	8	0.32378	2598	0.02348	12	6	0.039126
CCRL2	0.068463	rs2290547	SETD2	611550	611550	0	0	0.0023245	3	2151	0.0023245	2	1	0.068463	0	0	NA	NA	NA
C2orf16	0.068544	rs1260326	GCKR	71549	71549	0	1	0.0018596	2	2151	0.0018596	2	1	0.068544	0	0	NA	NA	NA
SPAG9	0.069028	NA	NA	NA	NA	0	0	0.0013947	17	2151	0.0013947	4	4	0.069028	0	0	NA	NA	NA
TRDMT1	0.0693086	rs10904908	VIM-CUBN	38775	38775	0	1	0.00252685	10	2151	0.0018596	3	2	0.087881	2598	0.0030793	7	6	0.14754
HMGCR	0.0695607	rs12916	HMGCR	13697	13697	1	1	0.00147397	5	2151	0.0013947	2	1	0.013024	2598	0.0015396	2	1	1
CIB3	0.0699986	NA	NA	NA	NA	0	0	0.00357971	19	2151	0.004649	2	0	0.080001	2598	0.0026944	4	3	0.16406
ZNF138	0.0702881	NA	NA	NA	NA	0	0	0.00315856	7	2151	0.0032543	3	0	0.024739	2598	0.0030793	2	1	0.53324
HEATR5A	0.0707099	NA	NA	NA	NA	0	0	0.00547482	14	2151	0.0027894	3	1	0.013446	2598	0.0076982	9	4	0.98835
PTTG2	0.0708077	NA	NA	NA	NA	0	0	0.00715952	4	2151	0.010693	2	1	1	2598	0.004234	4	2	0.013312
PPP2R1B	0.070998	NA	NA	NA	NA	0	0	0.00294799	11	2151	0.0027894	5	4	0.33736	2598	0.0030793	6	4	0.03959
CHST6	0.0712061	NA	NA	NA	NA	0	0	0.0080015	16	2151	0.0037192	3	1	0.22446	2598	0.011547	18	16	0.059718
RALGAPA1	0.0712793	NA	NA	NA	NA	0	0	0.00652768	14	2151	0.0055788	4	2	0.032633	2598	0.0073133	14	10	0.41128
HMGB4	0.0712973	NA	NA	NA	NA	0	0	0.0166353	1	2151	0.020921	4	1	0.049219	2598	0.013087	6	2	0.27277
GOT2	0.0714123	NA	NA	NA	NA	0	0	0.00736978	16	2151	0.0023245	4	3	0.74556	2598	0.011547	6	3	0.018043
FOXP1	0.0719151	NA	NA	NA	NA	0	0	0.0113709	3	2151	0.0032543	6	5	0.020194	2598	0.018091	6	4	0.67193
ANKS3	0.071951	NA	NA	NA	NA	0	0	0.0013947	16	2151	0.0013947	3	3	0.071951	0	0	NA	NA	NA
KCTD20	0.0720125	NA	NA	NA	NA	0	0	0.00568541	6	2151	0.0088331	2	1	0.065291	2598	0.0030793	4	2	0.20817
DNMT3A	0.0720348	NA	NA	NA	NA	0	0	0.0153718	2	2151	0.025105	16	14	0.52145	2598	0.0073133	16	15	0.026075
PLXNB1	0.072101	NA	NA	NA	NA	0	0	0.0018596	3	2151	0.0018596	4	4	0.072101	0	0	NA	NA	NA
DCAF5	0.072143	NA	NA	NA	NA	0	0	0.0013947	14	2151	0.0013947	2	1	0.072143	0	0	NA	NA	NA
TK2	0.0731396	NA	NA	NA	NA	0	0	0.0170561	16	2151	0.0069735	9	6	0.24429	2598	0.025404	18	9	0.056713
SLC25A10	0.0731598	NA	NA	NA	NA	0	0	0.00315856	17	2151	0.0027894	4	2	0.040576	2598	0.0034642	6	4	0.34156
HGFAC	0.0733675	rs59950280;rs6831256	LRPAP1	3892.5;24686.5	3892.5	0	1	0.0168455	4	2151	0.021385	10	5	0.056327	2598	0.013087	14	5	0.24691
METTL8	0.0736483	NA	NA	NA	NA	0	0	0.00673815	2	2151	0.012552	3	0	0.16639	2598	0.0019246	4	3	0.08398
NINL	0.0737097	NA	NA	NA	NA	0	0	0.00463258	20	2151	0.0037192	7	6	0.12544	2598	0.0053888	8	6	0.11151
PLAT	0.0738167	NA	NA	NA	NA	0	0	0.0162141	8	2151	0.0079033	11	8	0.089078	2598	0.023095	15	7	0.15731
DLL4	0.0739964	NA	NA	NA	NA	0	0	0.00273739	15	2151	0.0041841	5	4	0.18842	2598	0.0015396	3	2	0.074594
USH2A	0.0740512	NA	NA	NA	NA	0	0	0.0299015	1	2151	0.016272	20	13	0.34	2598	0.041186	22	15	0.041376
GBP5	0.0742331	NA	NA	NA	NA	0	0	0.0336912	1	2151	0.026034	3	0	0.80137	2598	0.040031	10	2	0.017608
ZMPSTE24	0.0742481	rs4660293	PABPC4	712968	712968	0	0	0.00210572	1	2151	0.0018596	4	4	0.40312	2598	0.0023095	5	4	0.035012
TTC39B	0.0748412	rs581080	TTC39B	110754	110754	1	1	0.00231625	9	2151	0.0032543	2	0	0.38624	2598	0.0015396	3	2	0.036903
EXTL1	0.0748459	rs12027135;rs12748152	LDLRAP1;HDGF	580039.5;782620.5	580040	0	0	0.0343231	1	2151	0.027429	10	6	0.088056	2598	0.040031	30	18	0.16188
FRMD3	0.0748988	NA	NA	NA	NA	0	0	0.00926526	9	2151	0.0032543	6	5	0.083584	2598	0.014242	5	1	0.17069
GRM8	0.0749273	NA	NA	NA	NA	0	0	0.0292692	7	2151	0.0023245	5	5	0.024369	2598	0.051578	16	8	0.58573
HPD	0.075058	rs1169288	HNF1A	868643	868643	0	0	0.00147398	12	2151	0.0018596	3	2	0.95401	2598	0.0011547	2	1	0.014994
CHST5	0.0751452	NA	NA	NA	NA	0	0	0.0065277	16	2151	0.0074384	9	6	0.16841	2598	0.0057737	8	4	0.08506
JUP	0.0755137	NA	NA	NA	NA	0	0	0.00252685	17	2151	0.0013947	3	3	0.10027	2598	0.0034642	5	3	0.14373
CAPN10	0.0755414	NA	NA	NA	NA	0	0	0.0178987	2	2151	0.029754	9	3	0.31704	2598	0.0080831	12	8	0.045478
TGFB1I1	0.0757816	rs11649653	CTF1	569690	569690	0	0	0.00210572	16	2151	0.0013947	2	1	0.30794	2598	0.0026944	4	2	0.047006
MATN3	0.0758103	NA	NA	NA	NA	0	0	0.0122131	2	2151	0.0055788	5	2	0.41838	2598	0.017706	7	2	0.034614
KCNH3	0.0758374	NA	NA	NA	NA	0	0	0.0284272	12	2151	0.013017	10	5	0.98566	2598	0.041186	21	10	0.014699
ZNF765	0.0759221	rs386000	LILRA3	880878	880878	0	0	0.00252686	19	2151	0.0023245	2	0	0.038248	2598	0.0026944	5	4	0.37932
CCDC40	0.0760721	NA	NA	NA	NA	0	0	0.00294798	17	2151	0.0018596	2	1	0.060523	2598	0.0038491	7	6	0.2403
PRX	0.0764598	NA	NA	NA	NA	0	0	0.00168454	19	2151	0.0018596	4	4	0.27551	2598	0.0015396	2	0	0.053121
BFSP1	0.0767095	rs2328223	SNX5	371094	371094	0	0	0.00926507	20	2151	0.0051139	2	1	0.17991	2598	0.012702	10	7	0.081677
VWDE	0.076942	NA	NA	NA	NA	0	0	0.0248474	7	2151	0.026964	11	7	0.52559	2598	0.023095	22	14	0.028063
FOXJ2	0.0773193	rs4883201	PHC1	884772	884772	0	0	0.0050537	12	2151	0.0032543	6	5	0.35986	2598	0.0065435	9	3	0.041236
SIGLEC5	0.0774821	rs17695224	HAS1	193208	193208	0	1	0.00715963	19	2151	0.011623	3	0	0.14498	2598	0.0034642	3	1	0.10262
SI	0.0775758	NA	NA	NA	NA	0	0	0.0391662	3	2151	0.030219	25	11	0.10728	2598	0.046574	34	21	0.13889
CBS	0.077657	NA	NA	NA	NA	0	0	0.0145296	21	2151	0.0088331	11	6	0.19679	2598	0.019246	22	11	0.075814
COX18	0.077887	rs117087731	ADAMTS3	238473	238473	0	0	0.0018596	4	2151	0.0018596	2	0	0.077887	0	0	NA	NA	NA
TNXB	0.0781248	rs2247056;rs419132;rs3177928	HLA	773178;172131;373767	172131	0	0	0.0115815	6	2151	0.0037192	5	3	0.80963	2598	0.018091	14	8	0.018565
KCNK4	0.0782179	NA	NA	NA	NA	0	0	0.00168455	11	2151	0.0023245	2	1	0.36627	2598	0.0011547	3	3	0.041098
TBC1D10B	0.0782683	rs11649653	CTF1	543526	543526	0	0	0.00526429	16	2151	0.0051139	3	1	0.21432	2598	0.0053888	6	3	0.070292
ITGB3	0.0785027	rs7206971	OSBPL7	59083.5	59083.5	0	1	0.021478	17	2151	0.0069735	7	6	0.42466	2598	0.033487	22	10	0.035607
LRRC52	0.0786229	NA	NA	NA	NA	0	0	0.00231628	1	2151	0.0013947	2	1	0.18508	2598	0.0030793	2	1	0.081854
ACTL7A	0.0786738	NA	NA	NA	NA	0	0	0.0193723	9	2151	0.0027894	5	4	0.8366	2598	0.033102	21	14	0.018123
RP11-166B2.1	0.079665	rs7188861	RMI2	569752	569752	0	0	0.0027894	16	2151	0.0027894	4	3	0.079665	0	0	NA	NA	NA
BRWD1	0.0797875	NA	NA	NA	NA	0	0	0.00147398	21	2151	0.0018596	4	4	0.14009	2598	0.0011547	2	1	0.11013
SERPINF2	0.0798108	rs2070863	SERPINF2	5519.5	5519.5	1	1	0.00231628	17	2151	0.0013947	3	3	0.023719	2598	0.0030793	4	2	0.65069
NEURL2	0.0798613	rs6065906	PLTP	35573	35573	0	1	0.0134766	20	2151	0.019991	3	2	0.053135	2598	0.0080831	3	1	0.29069
GIMAP8	0.0800861	rs17173637	TMEM176A	360324	360324	0	0	0.0088438	7	2151	0.016736	5	3	0.085563	2598	0.0023095	4	2	0.18115
ZNF471	0.0803065	NA	NA	NA	NA	0	0	0.010739	19	2151	0.0037192	3	1	0.092317	2598	0.016551	5	3	0.16847
POLH	0.0804221	rs998584	VEGFA	189333	189333	0	0	0.00210573	6	2151	0.0023245	3	2	0.055565	2598	0.0019246	4	3	0.2804
RASAL3	0.0804643	NA	NA	NA	NA	0	0	0.00526425	19	2151	0.0060437	5	4	0.017112	2598	0.0046189	10	9	0.91109
MDN1	0.080556	NA	NA	NA	NA	0	0	0.00421142	6	2151	0.0013947	2	1	0.45703	2598	0.0065435	7	6	0.034161
LILRA3	0.0806347	rs386000	LILRA3	10338.5	10338.5	1	1	0.0120027	19	2151	0.0041841	3	0	0.044302	2598	0.018476	2	1	0.35284
FICD	0.0809983	NA	NA	NA	NA	0	0	0.00210568	12	2151	0.0027894	2	1	0.26966	2598	0.0015396	4	4	0.058292
MESP1	0.0818866	NA	NA	NA	NA	0	0	0.00400086	15	2151	0.0023245	5	5	0.057246	2598	0.0053888	8	7	0.27833
TTI2	0.0819564	NA	NA	NA	NA	0	0	0.00758075	8	2151	0.011623	5	3	0.072274	2598	0.004234	6	3	0.22069
AP1G2	0.0819846	rs8017377	NYNRIN	851683	851683	0	0	0.00379026	14	2151	0.0032543	4	3	0.034754	2598	0.004234	4	2	0.45914
GYS2	0.0823828	NA	NA	NA	NA	0	0	0.00463257	12	2151	0.0032543	2	0	0.47863	2598	0.0057737	4	2	0.03354
FXN	0.0824633	NA	NA	NA	NA	0	0	0.00273742	9	2151	0.0023245	3	1	0.13324	2598	0.0030793	2	1	0.12063
OR5K1	0.08248	NA	NA	NA	NA	0	0	0.0023245	3	2151	0.0023245	2	1	0.08248	0	0	NA	NA	NA
AQP1	0.0825198	NA	NA	NA	NA	0	0	0.00821215	7	2151	0.013017	5	2	0.03228	2598	0.004234	6	4	0.49834
RAI14	0.082857	NA	NA	NA	NA	0	0	0.0018596	5	2151	0.0018596	3	2	0.082857	0	0	NA	NA	NA
STARD13	0.0830163	rs4942486	BRCA2	828377	828377	0	0	0.00526426	13	2151	0.0069735	3	2	0.56389	2598	0.0038491	8	7	0.028741
GP2	0.0831686	NA	NA	NA	NA	0	0	0.0109499	16	2151	0.0060437	6	5	0.13156	2598	0.015012	14	4	0.12347
GCH1	0.0835512	NA	NA	NA	NA	0	0	0.00505368	14	2151	0.0060437	5	3	0.048339	2598	0.004234	8	5	0.33796
DNAI2	0.0839364	NA	NA	NA	NA	0	0	0.0124239	17	2151	0.0097629	5	2	0.64666	2598	0.014627	2	1	0.025408
PSMC3IP	0.084128	NA	NA	NA	NA	0	0	0.0023245	17	2151	0.0023245	3	1	0.084128	0	0	NA	NA	NA
SDSL	0.0842244	NA	NA	NA	NA	0	0	0.0153714	12	2151	0.0097629	5	1	0.33255	2598	0.020015	15	5	0.049618
PSPH	0.0842521	NA	NA	NA	NA	0	0	0.0012634	7	2151	0.0013947	3	3	0.082281	2598	0.0011547	3	3	0.20062
CACNA1C	0.0843272	NA	NA	NA	NA	0	0	0.0309538	12	2151	0.037192	20	11	0.092663	2598	0.025789	18	9	0.17834
CLYBL	0.084396	NA	NA	NA	NA	0	0	0.0013947	13	2151	0.0013947	2	1	0.084396	0	0	NA	NA	NA
TRPV6	0.0849782	NA	NA	NA	NA	0	0	0.00463253	7	2151	0.004649	5	2	0.67994	2598	0.0046189	5	2	0.024538
BBS2	0.0856573	rs3764261	CETP	452834	452834	0	0	0.0130552	16	2151	0.010228	4	3	0.044802	2598	0.015396	14	7	0.37611
TPP1	0.0859671	NA	NA	NA	NA	0	0	0.00821252	11	2151	0.0051139	3	1	0.73411	2598	0.010778	13	6	0.023057
CCT4	0.0860241	NA	NA	NA	NA	0	0	0.00252685	2	2151	0.0018596	5	5	0.22928	2598	0.0030793	8	8	0.073885
GLRB	0.0860342	NA	NA	NA	NA	0	0	0.00273743	4	2151	0.0027894	3	1	0.021312	2598	0.0026944	5	3	0.79499
PTPRS	0.086284	NA	NA	NA	NA	0	0	0.004649	19	2151	0.004649	6	5	0.086284	0	0	NA	NA	NA
UGT1A5	0.086326	rs11563251	UGT1A1	57386	57386	0	1	0.004649	2	2151	0.004649	2	1	0.086326	0	0	NA	NA	NA
KLK9	0.0866305	rs17695224	HAS1	814448	814448	0	0	0.002948	19	2151	0.0032543	2	0	0.028092	2598	0.0026944	5	3	0.60833
LIMS1	0.0866743	NA	NA	NA	NA	0	0	0.0157928	2	2151	0.013947	3	1	0.17211	2598	0.017321	2	1	0.099355
AP001468.1	0.086701	rs114139997	COL18A1	736950	736950	0	0	0.016736	21	2151	0.016736	7	0	0.086701	0	0	NA	NA	NA
ZNF608	0.086731	NA	NA	NA	NA	0	0	0.0013947	5	2151	0.0013947	2	1	0.086731	0	0	NA	NA	NA
LPIN3	0.0867409	rs1883711;rs2902940;rs6029526	MAFB;TOP1	800992.5;889327.5;308196.5	308196	0	0	0.0214781	20	2151	0.030683	15	5	0.49395	2598	0.013857	18	9	0.034652
HOXC12	0.0868343	NA	NA	NA	NA	0	0	0.00652771	12	2151	0.0079033	2	1	0.046747	2598	0.0053888	8	5	0.36664
SH3BP5L	0.086892	NA	NA	NA	NA	0	0	0.0013947	1	2151	0.0013947	2	1	0.086892	0	0	NA	NA	NA
TTC21A	0.08701	NA	NA	NA	NA	0	0	0.00989676	3	2151	0.0013947	2	1	0.80654	2598	0.016936	12	5	0.021304
AGL	0.0870365	NA	NA	NA	NA	0	0	0.0277953	1	2151	0.009298	7	4	0.071642	2598	0.04311	24	13	0.23993
TRIM62	0.087134	NA	NA	NA	NA	0	0	0.0013947	1	2151	0.0013947	2	1	0.087134	0	0	NA	NA	NA
TBX10	0.0873456	NA	NA	NA	NA	0	0	0.0113707	11	2151	0.0051139	6	5	0.037076	2598	0.016551	9	5	0.46567
ZNF813	0.0876671	rs386000	LILRA3	797724	797724	0	0	0.0115816	19	2151	0.020456	2	0	0.061599	2598	0.004234	2	1	0.28157
ZP2	0.0878034	NA	NA	NA	NA	0	0	0.00484311	16	2151	0.0013947	2	1	0.36001	2598	0.0076982	7	3	0.048271
NDUFA10	0.0880601	NA	NA	NA	NA	0	0	0.00989672	2	2151	0.013017	7	6	0.15037	2598	0.0073133	10	6	0.11599
OPRK1	0.088179	NA	NA	NA	NA	0	0	0.0023245	8	2151	0.0023245	2	0	0.088179	0	0	NA	NA	NA
EXD2	0.0884954	NA	NA	NA	NA	0	0	0.00252685	14	2151	0.0013947	2	1	0.097176	2598	0.0034642	6	5	0.18059
TMPRSS5	0.0890625	NA	NA	NA	NA	0	0	0.00379028	11	2151	0.004649	7	4	0.10595	2598	0.0030793	7	6	0.16696
ADCY5	0.0890808	NA	NA	NA	NA	0	0	0.00379024	3	2151	0.0023245	4	3	0.11957	2598	0.0050038	9	5	0.14798
TLX2	0.0892844	NA	NA	NA	NA	0	0	0.00463254	2	2151	0.0013947	2	1	0.022185	2598	0.0073133	3	1	0.79984
ZNF229	0.0902097	rs7412;rs439401;rs1065853;rs4420638	APOE	472109;474481;473262;482976	472109	0	0	0.0197936	19	2151	0.028359	4	1	0.02969	2598	0.012702	6	4	0.6054
ABCB11	0.090605	rs2287623	ABCB11	15856.5	15856.5	1	1	0.0103181	2	2151	0.0060437	10	9	0.048967	2598	0.013857	21	14	0.36908
PAPL	0.0906272	NA	NA	NA	NA	0	0	0.0109495	19	2151	0.0051139	2	1	0.08447	2598	0.015781	8	5	0.21402
CELA3B	0.0906767	NA	NA	NA	NA	0	0	0.00758053	1	2151	0.0074384	3	1	0.23359	2598	0.0076982	5	1	0.077446
NOL12	0.090693	rs5756931	PLA2G6	461182	461182	0	0	0.00315858	22	2151	0.0041841	4	0	0.044211	2598	0.0023095	4	2	0.40928
RTKN2	0.0912203	NA	NA	NA	NA	0	0	0.00884407	10	2151	0.0027894	2	1	0.37712	2598	0.013857	13	6	0.04833
CPNE9	0.091303	NA	NA	NA	NA	0	0	0.0018596	3	2151	0.0018596	3	2	0.091303	0	0	NA	NA	NA
ITGA6	0.0915782	NA	NA	NA	NA	0	0	0.0048431	2	2151	0.0051139	2	1	0.4883	2598	0.0046189	6	2	0.037509
PNPLA1	0.0919267	NA	NA	NA	NA	0	0	0.00779109	6	2151	0.0074384	2	0	0.13419	2598	0.0080831	5	3	0.13714
ENOSF1	0.0920951	NA	NA	NA	NA	0	0	0.0035797	18	2151	0.0037192	2	0	0.029071	2598	0.0034642	8	7	0.63448
KLF11	0.0920981	NA	NA	NA	NA	0	0	0.00210568	2	2151	0.0027894	3	1	0.021484	2598	0.0015396	3	2	0.85858
DSCR3	0.092157	NA	NA	NA	NA	0	0	0.0013947	21	2151	0.0013947	3	3	0.092157	0	0	NA	NA	NA
MBD4	0.092218	NA	NA	NA	NA	0	0	0.00800171	3	2151	0.0074384	7	5	0.034879	2598	0.0084681	14	10	0.52971
ALDH18A1	0.0922396	NA	NA	NA	NA	0	0	0.00526427	10	2151	0.0041841	5	4	0.645	2598	0.0061586	7	4	0.028653
SLC26A10	0.092608	rs11613352	LRP1	224571	224571	0	0	0.0587495	12	2151	0.034403	16	4	0.028055	2598	0.078907	26	13	0.66204
SHPRH	0.0926718	NA	NA	NA	NA	0	0	0.010739	6	2151	0.0032543	5	4	0.20693	2598	0.016936	7	4	0.089835
MMP1	0.0929059	NA	NA	NA	NA	0	0	0.0130553	11	2151	0.0083682	6	3	0.10466	2598	0.016936	8	5	0.17818
CASKIN1	0.0929648	NA	NA	NA	NA	0	0	0.00168455	16	2151	0.0023245	3	1	0.21743	2598	0.0011547	3	3	0.085835
JPH2	0.09329	rs1800961	HNF4A	262638	262638	0	0	0.0055788	20	2151	0.0055788	2	0	0.09329	0	0	NA	NA	NA
ATXN1	0.0933963	rs3757354	MYLIP	189793	189793	0	0	0.00168459	6	2151	0.0013947	3	3	0.028453	2598	0.0019246	4	0	0.65974
WDR17	0.0935595	NA	NA	NA	NA	0	0	0.00231628	4	2151	0.0013947	3	2	0.3609	2598	0.0030793	6	4	0.052127
ZFP41	0.093561	rs11136341	PLEC1	711318	711318	0	0	0.0051139	8	2151	0.0051139	2	1	0.093561	0	0	NA	NA	NA
LOXHD1	0.0938424	NA	NA	NA	NA	0	0	0.0322173	18	2151	0.012087	13	9	0.11305	2598	0.048884	29	15	0.16704
KSR2	0.0938901	NA	NA	NA	NA	0	0	0.00189516	12	2151	0.0018596	4	4	0.42339	2598	0.0019246	4	3	0.04463
SUMF2	0.0945927	NA	NA	NA	NA	0	0	0.0147399	7	2151	0.0069735	5	3	0.11349	2598	0.02117	15	8	0.16806
MFNG	0.0948111	rs5756931	PLA2G6	668546	668546	0	0	0.00273744	22	2151	0.0032543	2	1	0.024851	2598	0.0023095	5	4	0.76972
SLC12A1	0.0948754	NA	NA	NA	NA	0	0	0.0225309	15	2151	0.015342	10	5	0.040747	2598	0.028483	31	18	0.46984
ZNF470	0.0948797	NA	NA	NA	NA	0	0	0.00294797	19	2151	0.0013947	2	1	0.29434	2598	0.004234	5	3	0.065046
SFTPC	0.0951699	NA	NA	NA	NA	0	0	0.00463256	8	2151	0.0065086	4	2	0.074969	2598	0.0030793	5	3	0.25636
WDR86	0.095526	rs17173637	TMEM176A	556635	556635	0	0	0.0023245	7	2151	0.0023245	2	1	0.095526	0	0	NA	NA	NA
LAMB3	0.0961431	NA	NA	NA	NA	0	0	0.00694882	1	2151	0.0065086	6	3	0.094839	2598	0.0073133	12	9	0.20525
KIAA0195	0.0964404	NA	NA	NA	NA	0	0	0.00968626	17	2151	0.0097629	3	1	0.18844	2598	0.0096228	11	7	0.1037
ETV7	0.09649	NA	NA	NA	NA	0	0	0.0023245	6	2151	0.0023245	3	2	0.09649	0	0	NA	NA	NA
ZNF799	0.096567	NA	NA	NA	NA	0	0	0.014877	19	2151	0.014877	2	1	0.096567	0	0	NA	NA	NA
IVD	0.0967656	NA	NA	NA	NA	0	0	0.0105284	15	2151	0.0037192	4	3	0.81057	2598	0.016166	13	9	0.02421
TJP2	0.097363	NA	NA	NA	NA	0	0	0.0013947	9	2151	0.0013947	2	1	0.097363	0	0	NA	NA	NA
TGM6	0.0974336	NA	NA	NA	NA	0	0	0.0444307	20	2151	0.032543	14	6	0.14913	2598	0.054273	31	11	0.13273
RHBG	0.097749	rs12145743	PIGV	353904	353904	0	0	0.0037192	1	2151	0.0037192	2	1	0.097749	0	0	NA	NA	NA
EXOSC6	0.0979947	NA	NA	NA	NA	0	0	0.00336913	16	2151	0.0032543	3	1	0.54067	2598	0.0034642	3	1	0.036875
SDF2	0.098025	NA	NA	NA	NA	0	0	0.0117917	17	2151	0.0018596	3	2	0.2805	2598	0.020015	2	1	0.071105
ADAM17	0.098275	NA	NA	NA	NA	0	0	0.0023245	2	2151	0.0023245	3	2	0.098275	0	0	NA	NA	NA
KRT6A	0.0984245	NA	NA	NA	NA	0	0	0.0212678	12	2151	0.013947	7	5	0.39379	2598	0.027329	14	4	0.050908
KRT9	0.098672	NA	NA	NA	NA	0	0	0.0103183	17	2151	0.010228	8	4	0.06748	2598	0.010393	13	6	0.29802
CAV2	0.0990551	rs38855	MET	215104	215104	0	0	0.00252686	7	2151	0.0023245	5	5	0.45442	2598	0.0026944	4	2	0.044471
GUCA2A	0.0992364	NA	NA	NA	NA	0	0	0.00315854	1	2151	0.0055788	3	1	0.020255	2598	0.0011547	2	1	1
KMT2B	0.0993046	NA	NA	NA	NA	0	0	0.00947549	19	2151	0.0069735	9	4	0.037315	2598	0.011547	13	9	0.54328
TMEM102	0.099542	rs314253	DLG4	248634	248634	0	0	0.0018596	17	2151	0.0018596	2	1	0.099542	0	0	NA	NA	NA
ATAD2B	0.0996205	NA	NA	NA	NA	0	0	0.00736974	2	2151	0.0027894	5	4	0.27758	2598	0.011162	8	4	0.073325
FAM161A	0.099783	NA	NA	NA	NA	0	0	0.0032543	2	2151	0.0032543	3	2	0.099783	0	0	NA	NA	NA
HOXB7	0.100085	NA	NA	NA	NA	0	0	0.00884407	17	2151	0.0027894	4	2	0.066095	2598	0.013857	7	5	0.30975
PEF1	0.100118	NA	NA	NA	NA	0	0	0.00463254	1	2151	0.0013947	3	3	0.28698	2598	0.0073133	5	1	0.071369
FOXI1	0.100354	NA	NA	NA	NA	0	0	0.00863345	5	2151	0.0027894	5	4	0.070191	2598	0.013472	12	8	0.29266
KIAA1024	0.10098	NA	NA	NA	NA	0	0	0.0013947	15	2151	0.0013947	2	1	0.10098	0	0	NA	NA	NA
MROH8	0.1011	NA	NA	NA	NA	0	0	0.0023245	20	2151	0.0023245	4	3	0.1011	0	0	NA	NA	NA
SHC2	0.101303	NA	NA	NA	NA	0	0	0.0042114	19	2151	0.004649	2	0	0.033011	2598	0.0038491	7	4	0.62969
TIGD1	0.101367	NA	NA	NA	NA	0	0	0.00568543	2	2151	0.0060437	2	0	0.84408	2598	0.0053888	4	1	0.024646
KIAA1161	0.101665	NA	NA	NA	NA	0	0	0.00336912	9	2151	0.0027894	4	3	0.035215	2598	0.0038491	8	6	0.59294
CTBP2	0.101938	NA	NA	NA	NA	0	0	0.0244265	10	2151	0.011158	11	6	0.044717	2598	0.035412	12	6	0.46852
SLC45A1	0.102255	NA	NA	NA	NA	0	0	0.00273741	1	2151	0.0013947	4	4	0.29156	2598	0.0038491	8	7	0.072139
PES1	0.10271	rs5763662	MTMR3	603492	603492	0	0	0.00442201	22	2151	0.0074384	2	0	0.12382	2598	0.0019246	3	2	0.17082
CTD-2583A14.10	0.10297	rs117492019	ZNF274	313114	313114	0	0	0.0013947	19	2151	0.0013947	2	1	0.10297	0	0	NA	NA	NA
ISYNA1	0.102982	rs10401969	CILP2	860715	860715	0	0	0.00315855	19	2151	0.0018596	2	0	0.61868	2598	0.004234	4	3	0.034301
NENF	0.103037	NA	NA	NA	NA	0	0	0.00294799	1	2151	0.0023245	4	3	0.059271	2598	0.0034642	4	0	0.35828
ACTRT2	0.103183	NA	NA	NA	NA	0	0	0.0126342	1	2151	0.017666	7	4	0.047904	2598	0.0084681	12	9	0.44409
AASS	0.103482	NA	NA	NA	NA	0	0	0.00421139	7	2151	0.0037192	2	0	0.51663	2598	0.0046189	5	3	0.041328
RC3H1	0.103687	NA	NA	NA	NA	0	0	0.0138978	1	2151	0.0088331	5	3	0.021833	2598	0.018091	7	4	0.98038
CD207	0.104348	NA	NA	NA	NA	0	0	0.00547486	2	2151	0.0013947	2	1	0.95211	2598	0.008853	4	3	0.022662
PTPRE	0.104776	NA	NA	NA	NA	0	0	0.00168455	10	2151	0.0023245	3	2	0.038643	2598	0.0011547	2	1	0.56125
ZNF555	0.104978	NA	NA	NA	NA	0	0	0.00189516	19	2151	0.0018596	3	2	0.071329	2598	0.0019246	2	1	0.3048
BAMBI	0.10512	NA	NA	NA	NA	0	0	0.0032543	10	2151	0.0032543	2	1	0.10512	0	0	NA	NA	NA
FREM2	0.105128	NA	NA	NA	NA	0	0	0.002948	13	2151	0.0032543	7	7	0.70911	2598	0.0026944	3	0	0.030715
MLLT10	0.105296	NA	NA	NA	NA	0	0	0.0117921	10	2151	0.019991	3	2	0.024336	2598	0.0050038	4	2	0.89679
BDKRB1	0.105652	NA	NA	NA	NA	0	0	0.00673829	14	2151	0.004649	2	1	0.5878	2598	0.0084681	6	4	0.037287
ABAT	0.10609	NA	NA	NA	NA	0	0	0.0018596	16	2151	0.0018596	4	4	0.10609	0	0	NA	NA	NA
DCAF13	0.10611	NA	NA	NA	NA	0	0	0.00442196	8	2151	0.0041841	4	1	0.23785	2598	0.0046189	5	4	0.092652
LGI3	0.106323	NA	NA	NA	NA	0	0	0.00905474	8	2151	0.0023245	3	2	0.10688	2598	0.014627	11	5	0.20671
FLCN	0.106395	NA	NA	NA	NA	0	0	0.00442196	17	2151	0.0037192	6	4	0.10527	2598	0.0050038	8	5	0.21005
BCMO1	0.106693	rs2925979	CMIP	233253	233253	0	0	0.0280056	16	2151	0.026964	13	8	0.22928	2598	0.028868	19	8	0.096782
ISOC2	0.106703	NA	NA	NA	NA	0	0	0.00315856	19	2151	0.0027894	2	1	0.029801	2598	0.0034642	5	3	0.7447
CHP2	0.106809	NA	NA	NA	NA	0	0	0.0012634	16	2151	0.0013947	2	1	0.088427	2598	0.0011547	3	3	0.25129
KCTD11	0.10682	rs314253	DLG4	165212	165212	0	1	0.0032543	17	2151	0.0032543	2	1	0.10682	0	0	NA	NA	NA
AC114546.1	0.106965	NA	NA	NA	NA	0	0	0.00694883	15	2151	0.0074384	3	1	0.32997	2598	0.0065435	2	0	0.067466
CYP3A5	0.10702	NA	NA	NA	NA	0	0	0.011792	7	2151	0.011158	4	1	0.026286	2598	0.012317	7	2	0.84745
BUB3	0.10703	NA	NA	NA	NA	0	0	0.0037192	10	2151	0.0037192	4	2	0.10703	0	0	NA	NA	NA
KANK1	0.107047	NA	NA	NA	NA	0	0	0.00463256	9	2151	0.0027894	4	2	0.30894	2598	0.0061586	10	5	0.072128
NT5E	0.107115	NA	NA	NA	NA	0	0	0.00294798	6	2151	0.0018596	4	4	0.23662	2598	0.0038491	5	2	0.094249
CAT	0.107151	NA	NA	NA	NA	0	0	0.0218994	11	2151	0.0060437	4	1	0.029074	2598	0.035027	19	6	0.76737
GMFG	0.107314	NA	NA	NA	NA	0	0	0.00273741	19	2151	0.0013947	2	1	0.12556	2598	0.0038491	4	2	0.17803
TRPV3	0.107413	NA	NA	NA	NA	0	0	0.00694884	17	2151	0.0041841	6	5	0.25824	2598	0.0092379	14	9	0.086662
SMTNL1	0.107474	NA	NA	NA	NA	0	0	0.0202148	11	2151	0.017666	6	3	0.036374	2598	0.022325	12	7	0.6157
NCAPD3	0.107571	NA	NA	NA	NA	0	0	0.00779118	11	2151	0.014412	3	2	1	2598	0.0023095	4	2	0.022421
OR8B12	0.107613	NA	NA	NA	NA	0	0	0.00547495	11	2151	0.010693	2	0	0.59746	2598	0.0011547	2	1	0.037546
SCP2	0.107732	NA	NA	NA	NA	0	0	0.00589597	1	2151	0.004649	4	3	0.18443	2598	0.0069284	8	4	0.1218
CES4A	0.10786	rs16942887	LCAT	890558	890558	0	0	0.0083682	16	2151	0.0083682	4	2	0.10786	0	0	NA	NA	NA
C19orf12	0.10792	NA	NA	NA	NA	0	0	0.0055788	19	2151	0.0055788	3	1	0.10792	0	0	NA	NA	NA
HYAL4	0.108072	NA	NA	NA	NA	0	0	0.00758031	7	2151	0.0032543	3	2	0.19227	2598	0.011162	2	1	0.1173
MAP3K12	0.108166	NA	NA	NA	NA	0	0	0.00758076	12	2151	0.0041841	2	1	0.038767	2598	0.010393	2	1	0.5824
HKR1	0.108199	NA	NA	NA	NA	0	0	0.0101072	19	2151	0.012552	3	2	0.06261	2598	0.0080831	9	3	0.36075
G6PC2	0.108315	rs2287623	ABCB11	68891.5	68891.5	0	1	0.0296908	2	2151	0.04742	6	2	0.34954	2598	0.015012	15	9	0.064706
WBSCR17	0.10833	NA	NA	NA	NA	0	0	0.0018596	7	2151	0.0018596	3	2	0.10833	0	0	NA	NA	NA
NELL1	0.108368	NA	NA	NA	NA	0	0	0.00673843	11	2151	0.0027894	4	2	0.7445	2598	0.010008	13	6	0.030398
NDUFB2	0.1086	NA	NA	NA	NA	0	0	0.0032543	7	2151	0.0032543	2	0	0.1086	0	0	NA	NA	NA
AEBP1	0.10909	rs2072183	NPC1L1	430262	430262	0	0	0.0149503	7	2151	0.0088331	9	6	0.085585	2598	0.020015	19	10	0.26666
GRHPR	0.10923	NA	NA	NA	NA	0	0	0.0101073	9	2151	0.0079033	3	0	0.049204	2598	0.011932	9	5	0.46458
MED12L	0.109336	NA	NA	NA	NA	0	0	0.00189516	3	2151	0.0018596	3	2	0.048876	2598	0.0019246	2	1	0.46827
LAMC2	0.109663	NA	NA	NA	NA	0	0	0.00568542	1	2151	0.0055788	6	2	0.14569	2598	0.0057737	6	3	0.15769
FH	0.109699	NA	NA	NA	NA	0	0	0.00673843	1	2151	0.0027894	5	4	0.14128	2598	0.010008	11	7	0.16268
SLC22A6	0.10982	NA	NA	NA	NA	0	0	0.00357972	11	2151	0.0055788	2	1	0.042302	2598	0.0019246	2	0	0.54407
DNAJB6	0.10997	NA	NA	NA	NA	0	0	0.0023245	7	2151	0.0023245	2	1	0.10997	0	0	NA	NA	NA
KRT16	0.110195	NA	NA	NA	NA	0	0	0.026953	17	2151	0.0069735	2	1	0.8402	2598	0.043495	14	3	0.027511
KLHL12	0.110319	NA	NA	NA	NA	0	0	0.00147397	1	2151	0.0013947	3	3	0.59297	2598	0.0015396	3	2	0.039037
PLEKHH2	0.111344	rs4299376;rs76866386	ABCG5;ABCG8	116996;119903	116996	0	0	0.0050537	2	2151	0.0037192	6	4	0.30322	2598	0.0061586	11	10	0.077239
EPPK1	0.111626	rs11136341	PLEC1	99587	99587	0	1	0.0600125	8	2151	0.064156	22	15	0.80674	2598	0.056582	39	19	0.029124
CNTNAP3B	0.111694	NA	NA	NA	NA	0	0	0.00315857	9	2151	0.0037192	2	1	0.1159	2598	0.0026944	2	1	0.20288
SLC26A8	0.111823	NA	NA	NA	NA	0	0	0.00736995	6	2151	0.0065086	10	6	0.65788	2598	0.0080831	10	7	0.035794
CAPS2	0.11198	NA	NA	NA	NA	0	0	0.00610653	12	2151	0.0079033	2	1	0.024985	2598	0.0046189	6	4	0.94417
RNASEL	0.112164	rs1689800	ZNF648	381558	381558	0	0	0.00673827	1	2151	0.0074384	4	1	0.83486	2598	0.0061586	3	0	0.028315
SYT16	0.112308	NA	NA	NA	NA	0	0	0.00168459	14	2151	0.0013947	3	3	0.56256	2598	0.0019246	5	5	0.042089
MGRN1	0.112475	NA	NA	NA	NA	0	0	0.00189512	16	2151	0.0027894	3	2	0.25087	2598	0.0011547	2	1	0.09456
PIDD	0.112602	NA	NA	NA	NA	0	0	0.00400086	11	2151	0.0018596	4	4	0.62375	2598	0.0057737	8	6	0.038086
NEU4	0.112736	NA	NA	NA	NA	0	0	0.0191621	2	2151	0.009298	4	1	0.13407	2598	0.027329	19	10	0.17746
NASP	0.112763	NA	NA	NA	NA	0	0	0.00273742	1	2151	0.0018596	3	2	0.037436	2598	0.0034642	6	5	0.63573
BAG4	0.113002	NA	NA	NA	NA	0	0	0.00168455	8	2151	0.0023245	4	3	0.053073	2598	0.0011547	3	3	0.44963
DIS3L	0.113057	NA	NA	NA	NA	0	0	0.00315853	15	2151	0.0051139	5	3	0.09752	2598	0.0015396	4	4	0.24485
PRSS3	0.113169	NA	NA	NA	NA	0	0	0.00294797	9	2151	0.0013947	3	3	0.51467	2598	0.004234	8	6	0.046453
VASN	0.113518	NA	NA	NA	NA	0	0	0.00505367	16	2151	0.0051139	4	3	0.99723	2598	0.0050038	4	2	0.024068
NAA11	0.11389	NA	NA	NA	NA	0	0	0.00189511	4	2151	0.0023245	2	1	0.43569	2598	0.0015396	3	2	0.055317
REM1	0.11404	NA	NA	NA	NA	0	0	0.0032543	20	2151	0.0032543	4	3	0.11404	0	0	NA	NA	NA
RAPGEF4	0.114186	NA	NA	NA	NA	0	0	0.00210572	2	2151	0.0013947	2	1	0.031468	2598	0.0026944	5	3	0.76842
PRDM11	0.11429	NA	NA	NA	NA	0	0	0.00210569	11	2151	0.0032543	2	1	0.11919	2598	0.0011547	2	1	0.20311
CLDN12	0.1145	NA	NA	NA	NA	0	0	0.0023245	7	2151	0.0023245	2	0	0.1145	0	0	NA	NA	NA
DPYSL4	0.115091	NA	NA	NA	NA	0	0	0.00884385	10	2151	0.012552	9	5	0.64124	2598	0.0057737	9	6	0.038089
SDR9C7	0.11515	rs11613352	LRP1	469746	469746	0	0	0.0018596	12	2151	0.0018596	2	0	0.11515	0	0	NA	NA	NA
TES	0.115261	rs38855	MET	464706	464706	0	0	0.00252685	7	2151	0.0013947	2	1	0.23894	2598	0.0034642	5	3	0.10241
ACAA1	0.115277	NA	NA	NA	NA	0	0	0.010739	3	2151	0.0037192	5	4	0.042482	2598	0.016551	8	6	0.57611
PHF12	0.115358	NA	NA	NA	NA	0	0	0.0246368	17	2151	0.0069735	8	6	0.64683	2598	0.039261	19	9	0.037871
BSCL2	0.11558	rs174546	FAS1-2-3	896128	896128	0	0	0.00231628	11	2151	0.0013947	3	3	0.030777	2598	0.0030793	3	1	0.79787
BAZ2A	0.115995	rs11613352	LRP1	780556	780556	0	0	0.00379024	12	2151	0.0023245	3	2	0.511	2598	0.0050038	8	5	0.048274
PHB	0.116189	NA	NA	NA	NA	0	0	0.0033691	17	2151	0.0013947	3	3	0.034979	2598	0.0050038	5	3	0.70672
CNTNAP5	0.116451	NA	NA	NA	NA	0	0	0.00821226	2	2151	0.0023245	5	5	0.24137	2598	0.013087	11	7	0.10271
IRF4	0.116592	NA	NA	NA	NA	0	0	0.00547486	6	2151	0.0097629	5	3	0.067838	2598	0.0019246	4	3	0.36601
KRT3	0.116862	NA	NA	NA	NA	0	0	0.0124236	12	2151	0.0074384	6	4	0.24917	2598	0.016551	11	5	0.099942
SLC22A23	0.11697	NA	NA	NA	NA	0	0	0.0013947	6	2151	0.0013947	2	1	0.11697	0	0	NA	NA	NA
GAS6	0.117136	NA	NA	NA	NA	0	0	0.0157926	13	2151	0.0051139	6	3	0.88473	2598	0.024634	9	6	0.028231
TSSK1B	0.117177	NA	NA	NA	NA	0	0	0.00168459	5	2151	0.0013947	2	1	0.38537	2598	0.0019246	2	1	0.064841
NSMAF	0.117187	rs2081687	CYP7A1	127564	127564	0	1	0.00252685	8	2151	0.0013947	3	3	0.075236	2598	0.0034642	7	5	0.33216
ZNF676	0.11727	NA	NA	NA	NA	0	0	0.0032543	19	2151	0.0032543	2	0	0.11727	0	0	NA	NA	NA
NLRP11	0.11744	NA	NA	NA	NA	0	0	0.0013947	19	2151	0.0013947	3	3	0.11744	0	0	NA	NA	NA
MSLNL	0.117517	NA	NA	NA	NA	0	0	0.00589596	16	2151	0.0037192	2	0	0.53625	2598	0.0076982	3	0	0.046769
CPA4	0.117571	rs4731702	KLF14	482604	482604	0	0	0.0111601	7	2151	0.017201	4	1	0.15922	2598	0.0061586	4	2	0.15761
FARP1	0.117619	NA	NA	NA	NA	0	0	0.0191622	13	2151	0.0032543	4	1	0.055081	2598	0.032333	16	10	0.45583
MFSD3	0.118037	rs11136341	PLEC1	692278	692278	0	0	0.00631714	8	2151	0.0032543	3	1	0.5421	2598	0.008853	9	4	0.046525
BEST1	0.118055	rs174546	FAS1-2-3	157000	157000	0	1	0.00947554	11	2151	0.0065086	7	4	0.54985	2598	0.011932	16	12	0.045878
ENDOG	0.118225	NA	NA	NA	NA	0	0	0.00357968	9	2151	0.0023245	3	2	0.030783	2598	0.0046189	5	3	0.82098
KLRK1	0.118831	NA	NA	NA	NA	0	0	0.00189512	12	2151	0.0027894	2	1	0.6257	2598	0.0011547	2	1	0.040654
GRAMD1C	0.118962	NA	NA	NA	NA	0	0	0.00800169	3	2151	0.0018596	3	2	0.042979	2598	0.013087	4	3	0.59268
PAX1	0.119009	NA	NA	NA	NA	0	0	0.0311647	20	2151	0.015807	10	5	0.036561	2598	0.04388	30	17	0.69707
GUCY1A3	0.119021	NA	NA	NA	NA	0	0	0.00505369	4	2151	0.0027894	4	3	0.36558	2598	0.0069284	7	3	0.069722
PAH	0.119129	NA	NA	NA	NA	0	0	0.0185301	12	2151	0.031148	11	4	0.61806	2598	0.0080831	15	10	0.041288
ABCC11	0.119141	NA	NA	NA	NA	0	0	0.0437989	16	2151	0.038122	16	6	0.079299	2598	0.048499	41	22	0.32184
PYGL	0.119211	NA	NA	NA	NA	0	0	0.0370606	14	2151	0.032543	10	5	0.20614	2598	0.040801	27	12	0.1239
LAMA2	0.119741	NA	NA	NA	NA	0	0	0.0115813	6	2151	0.0055788	9	6	0.027048	2598	0.016551	24	13	0.94962
ABHD12	0.11988	NA	NA	NA	NA	0	0	0.0037192	20	2151	0.0037192	3	2	0.11988	0	0	NA	NA	NA
C10orf71	0.119943	NA	NA	NA	NA	0	0	0.00168459	10	2151	0.0013947	3	3	0.033999	2598	0.0019246	2	0	0.7571
IGSF9	0.120226	NA	NA	NA	NA	0	0	0.00442199	1	2151	0.0060437	2	1	0.037641	2598	0.0030793	5	3	0.6859
PKD2	0.120581	rs442177;rs3822072	KLHL8;FAM13A	952135.5;758872.5	758872	0	0	0.00800169	4	2151	0.0060437	8	5	0.13984	2598	0.0096228	7	1	0.18532
COMT	0.121275	NA	NA	NA	NA	0	0	0.00231625	22	2151	0.0032543	4	2	0.84048	2598	0.0015396	3	2	0.03106
DUSP13	0.121376	NA	NA	NA	NA	0	0	0.0120024	10	2151	0.0013947	2	1	0.10113	2598	0.020785	7	3	0.25841
CLIP1	0.121401	rs4759375	SBNO1	945092	945092	0	0	0.00273742	12	2151	0.0018596	4	4	0.036035	2598	0.0034642	8	7	0.7254
CDH11	0.12209	NA	NA	NA	NA	0	0	0.0013947	16	2151	0.0013947	2	1	0.12209	0	0	NA	NA	NA
REEP6	0.122355	NA	NA	NA	NA	0	0	0.00210572	19	2151	0.0013947	3	3	0.17947	2598	0.0026944	6	5	0.14711
PDGFRA	0.122574	NA	NA	NA	NA	0	0	0.00231629	4	2151	0.0023245	3	2	0.068281	2598	0.0023095	3	1	0.38755
STAR	0.122688	NA	NA	NA	NA	0	0	0.00589609	8	2151	0.010228	3	1	0.73561	2598	0.0023095	5	4	0.036016
ATP8B4	0.122913	NA	NA	NA	NA	0	0	0.030322	15	2151	0.043236	11	3	0.30346	2598	0.01963	20	9	0.087509
BSX	0.123088	rs7941030	UBASH3B	326941	326941	0	0	0.00273742	11	2151	0.0023245	3	2	0.066938	2598	0.0030793	3	1	0.39744
SCN7A	0.123129	NA	NA	NA	NA	0	0	0.0435881	2	2151	0.02464	23	17	0.52519	2598	0.059276	53	26	0.050677
ANKRD35	0.123178	NA	NA	NA	NA	0	0	0.004422	1	2151	0.0032543	4	3	0.704	2598	0.0053888	6	4	0.037825
ADSL	0.123361	NA	NA	NA	NA	0	0	0.0195834	22	2151	0.019991	4	3	0.12023	2598	0.019246	11	5	0.2219
PROZ	0.123618	NA	NA	NA	NA	0	0	0.0136872	13	2151	0.018131	9	3	0.16859	2598	0.010008	16	10	0.15867
PRKD3	0.123666	NA	NA	NA	NA	0	0	0.010739	2	2151	0.017666	5	2	0.047665	2598	0.0050038	8	4	0.56149
SETD8	0.123726	rs4759375;rs4765127	SBNO1;ZNF664	78602;585327	78602	0	1	0.00400083	12	2151	0.0041841	4	2	0.54004	2598	0.0038491	6	3	0.049589
CAPG	0.123768	NA	NA	NA	NA	0	0	0.0105284	2	2151	0.012552	2	1	0.23007	2598	0.008853	2	1	0.11645
MFN1	0.12402	NA	NA	NA	NA	0	0	0.0107391	3	2151	0.0079033	12	8	0.092354	2598	0.013087	14	6	0.29085
NARS2	0.124069	NA	NA	NA	NA	0	0	0.00273742	11	2151	0.0023245	2	1	0.052798	2598	0.0030793	5	3	0.50901
KIF24	0.124176	NA	NA	NA	NA	0	0	0.00631713	9	2151	0.0023245	4	3	0.26279	2598	0.0096228	11	8	0.10238
KIF3B	0.124336	NA	NA	NA	NA	0	0	0.00210572	20	2151	0.0013947	3	3	0.23118	2598	0.0026944	4	2	0.11657
ABCC2	0.124463	rs11597086	CHUK	377192	377192	0	0	0.0518003	10	2151	0.045095	17	11	0.059944	2598	0.057352	43	20	0.45015
SLC52A2	0.124583	rs11136341	PLEC1	540312	540312	0	0	0.00947584	8	2151	0.0088331	4	3	0.029631	2598	0.010008	10	5	0.91178
CHDH	0.124912	NA	NA	NA	NA	0	0	0.00273741	3	2151	0.0013947	2	1	0.14715	2598	0.0038491	6	4	0.18422
LPHN3	0.125085	NA	NA	NA	NA	0	0	0.00463257	4	2151	0.0032543	4	2	0.363	2598	0.0057737	9	6	0.07481
DLX2	0.125143	NA	NA	NA	NA	0	0	0.00526429	2	2151	0.0013947	3	3	0.090414	2598	0.0084681	8	5	0.30053
TDG	0.12525	NA	NA	NA	NA	0	0	0.018131	12	2151	0.018131	3	1	0.12525	0	0	NA	NA	NA
DDX55	0.125781	rs4759375;rs4765127	SBNO1;ZNF664	301400;362529	301400	0	0	0.0138977	12	2151	0.0097629	6	5	0.15421	2598	0.017321	12	6	0.17735
SLC28A2	0.125974	NA	NA	NA	NA	0	0	0.00273744	15	2151	0.0032543	2	1	0.17968	2598	0.0023095	3	2	0.15251
ZNF681	0.125977	NA	NA	NA	NA	0	0	0.011581	19	2151	0.012087	3	1	0.028534	2598	0.011162	6	3	0.96039
SUSD1	0.126074	NA	NA	NA	NA	0	0	0.00210572	9	2151	0.0018596	2	1	0.066494	2598	0.0023095	5	4	0.41253
ECE1	0.126205	NA	NA	NA	NA	0	0	0.00863361	1	2151	0.0065086	7	6	0.21509	2598	0.010393	17	13	0.1277
RAB32	0.12625	NA	NA	NA	NA	0	0	0.0013947	6	2151	0.0013947	3	3	0.12625	0	0	NA	NA	NA
KCNA7	0.12629	rs492602	FLJ36070	367910	367910	0	0	0.00736997	19	2151	0.0083682	8	4	0.033451	2598	0.0065435	9	3	0.82182
DDX59	0.126453	NA	NA	NA	NA	0	0	0.00926526	1	2151	0.0032543	2	0	0.037701	2598	0.014242	7	3	0.73038
PRLR	0.126489	NA	NA	NA	NA	0	0	0.00610654	5	2151	0.0051139	6	3	0.12814	2598	0.0069284	5	2	0.21497
SLCO4A1	0.126806	NA	NA	NA	NA	0	0	0.00400082	20	2151	0.0032543	3	1	0.57219	2598	0.0046189	3	1	0.048296
SLC9A2	0.12686	NA	NA	NA	NA	0	0	0.0032543	2	2151	0.0032543	2	0	0.12686	0	0	NA	NA	NA
GRB10	0.127097	rs4917014	IKZF1	396848	396848	0	0	0.00189511	7	2151	0.0023245	5	5	0.042465	2598	0.0015396	3	2	0.65267
CYP1B1	0.127251	NA	NA	NA	NA	0	0	0.0082121	2	2151	0.012552	4	3	0.26937	2598	0.0046189	6	2	0.10305
CMKLR1	0.127341	NA	NA	NA	NA	0	0	0.00379029	12	2151	0.0055788	3	1	0.427	2598	0.0023095	3	2	0.065067
ABCB8	0.127357	rs17173637	TMEM176A	206630	206630	0	1	0.021689	7	2151	0.016272	6	3	0.10609	2598	0.026174	20	10	0.26193
NSL1	0.127559	NA	NA	NA	NA	0	0	0.00357968	1	2151	0.0065086	2	1	0.044078	2598	0.0011547	3	3	0.63171
COL23A1	0.127744	NA	NA	NA	NA	0	0	0.017056	5	2151	0.017201	5	2	0.11027	2598	0.016936	16	8	0.25298
USP35	0.127812	NA	NA	NA	NA	0	0	0.00252686	11	2151	0.0027894	4	2	0.25151	2598	0.0023095	3	2	0.11099
SYTL2	0.128122	NA	NA	NA	NA	0	0	0.0088439	11	2151	0.013017	8	7	0.10514	2598	0.0053888	4	1	0.26633
LIME1	0.12814	NA	NA	NA	NA	0	0	0.004649	20	2151	0.004649	2	1	0.12814	0	0	NA	NA	NA
CCDC34	0.128716	NA	NA	NA	NA	0	0	0.00147398	11	2151	0.0018596	4	4	0.1693	2598	0.0011547	2	1	0.16638
RYR1	0.128877	NA	NA	NA	NA	0	0	0.134343	19	2151	0.095769	72	42	0.21003	2598	0.16628	134	81	0.13433
MGST1	0.129082	NA	NA	NA	NA	0	0	0.00168455	12	2151	0.0023245	2	1	0.32574	2598	0.0011547	3	3	0.086789
C17orf47	0.12909	NA	NA	NA	NA	0	0	0.0018596	17	2151	0.0018596	2	1	0.12909	0	0	NA	NA	NA
SFTPB	0.129259	NA	NA	NA	NA	0	0	0.00273743	2	2151	0.0027894	3	2	0.040657	2598	0.0026944	4	2	0.69657
TULP3	0.129333	NA	NA	NA	NA	0	0	0.0141083	12	2151	0.009298	2	1	0.1971	2598	0.018091	14	7	0.14379
AKR7A3	0.129398	NA	NA	NA	NA	0	0	0.00252685	1	2151	0.0013947	2	1	0.69758	2598	0.0034642	3	1	0.040654
ACMSD	0.129428	rs7570971	RAB3GAP1	210080	210080	0	0	0.00379028	2	2151	0.004649	7	5	0.088011	2598	0.0030793	4	1	0.32232
FOLR1	0.129445	NA	NA	NA	NA	0	0	0.00273743	11	2151	0.0027894	4	2	0.89633	2598	0.0026944	4	3	0.031654
TKT	0.129458	rs13326165	STAB1	731232	731232	0	0	0.0042114	3	2151	0.0041841	5	3	0.6517	2598	0.004234	8	7	0.043542
SLC22A4	0.129893	NA	NA	NA	NA	0	0	0.00421143	5	2151	0.0027894	5	4	0.34001	2598	0.0053888	8	4	0.083816
ZNF510	0.130417	NA	NA	NA	NA	0	0	0.00547486	9	2151	0.0013947	3	3	0.041432	2598	0.008853	6	0	0.69139
TTC40	0.130485	NA	NA	NA	NA	0	0	0.0130558	10	2151	0.010693	5	2	0.81564	2598	0.015012	15	7	0.035144
KRT13	0.130653	NA	NA	NA	NA	0	0	0.0115816	17	2151	0.0074384	6	2	0.19503	2598	0.015012	13	6	0.14722
CIDEC	0.13106	NA	NA	NA	NA	0	0	0.00210573	3	2151	0.0023245	2	0	0.041954	2598	0.0019246	3	2	0.68711
ACTN4	0.131106	NA	NA	NA	NA	0	0	0.0111602	19	2151	0.0041841	2	1	1	2598	0.016936	5	4	0.02884
SLC25A20	0.131127	NA	NA	NA	NA	0	0	0.00273742	3	2151	0.0023245	3	2	0.78672	2598	0.0030793	2	0	0.036666
SLC4A8	0.1315	NA	NA	NA	NA	0	0	0.00273744	12	2151	0.0032543	5	4	0.36101	2598	0.0023095	5	4	0.080195
RB1	0.131531	NA	NA	NA	NA	0	0	0.00421143	13	2151	0.0023245	4	3	0.031496	2598	0.0057737	6	2	0.91948
PTPN3	0.131568	NA	NA	NA	NA	0	0	0.0101072	9	2151	0.0088331	7	4	0.097017	2598	0.011162	5	3	0.29861
VNN2	0.131836	NA	NA	NA	NA	0	0	0.031375	6	2151	0.027429	5	3	0.19228	2598	0.034642	13	6	0.15106
MFGE8	0.131887	NA	NA	NA	NA	0	0	0.0111603	15	2151	0.014877	5	3	0.10162	2598	0.0080831	13	8	0.28597
ZNF878	0.131963	rs6511720;rs737337	LDLR;DOCK6	953836;808649	808649	0	0	0.00231628	19	2151	0.0013947	3	3	0.1436	2598	0.0030793	3	1	0.20252
THYN1	0.132188	NA	NA	NA	NA	0	0	0.00294797	11	2151	0.0051139	4	2	0.36359	2598	0.0011547	3	3	0.08016
ZNF485	0.132251	NA	NA	NA	NA	0	0	0.00189515	10	2151	0.0013947	2	1	0.034886	2598	0.0023095	4	2	0.83596
HK1	0.132582	NA	NA	NA	NA	0	0	0.0117921	10	2151	0.0032543	6	5	0.031157	2598	0.018861	10	6	0.93902
FLAD1	0.132761	NA	NA	NA	NA	0	0	0.00231629	1	2151	0.0018596	4	4	0.035894	2598	0.0026944	4	2	0.81651
TMEM116	0.13305	rs11065987	BRAP	308716	308716	0	0	0.0013947	12	2151	0.0013947	2	1	0.13305	0	0	NA	NA	NA
GRIK4	0.133098	NA	NA	NA	NA	0	0	0.00526427	11	2151	0.0041841	4	2	0.19484	2598	0.0061586	5	3	0.15091
CSPP1	0.133134	NA	NA	NA	NA	0	0	0.00947593	8	2151	0.0027894	3	1	0.085731	2598	0.015012	5	2	0.34309
PTPN22	0.133247	NA	NA	NA	NA	0	0	0.00526429	1	2151	0.0013947	3	3	0.062048	2598	0.0084681	3	0	0.47456
ACVR1C	0.1333	NA	NA	NA	NA	0	0	0.00526428	2	2151	0.0083682	2	0	0.38585	2598	0.0026944	6	5	0.076352
GATA6	0.133765	rs79588679	GATA6	141880	141880	1	1	0.0160032	18	2151	0.0055788	8	5	0.39314	2598	0.024634	12	7	0.075272
FBXO40	0.133837	NA	NA	NA	NA	0	0	0.00379029	3	2151	0.0013947	2	1	0.45714	2598	0.0057737	5	2	0.064779
FMO2	0.133866	NA	NA	NA	NA	0	0	0.00758071	1	2151	0.004649	4	1	0.41489	2598	0.010008	9	6	0.071395
SLC7A6	0.13389	rs16942887	LCAT	391606	391606	0	0	0.00484313	16	2151	0.0032543	5	4	0.13455	2598	0.0061586	11	9	0.2202
LTBP3	0.134131	rs12801636	KAT5	77857	77857	0	1	0.0120026	11	2151	0.0097629	7	4	0.72098	2598	0.013857	11	6	0.041189
POLR2E	0.134545	NA	NA	NA	NA	0	0	0.00400086	19	2151	0.0018596	2	0	0.39717	2598	0.0057737	6	4	0.075067
MAFA	0.135012	rs11136341	PLEC1	531768	531768	0	0	0.00715926	8	2151	0.0013947	3	3	0.64698	2598	0.011932	5	2	0.046288
WDR36	0.13514	NA	NA	NA	NA	0	0	0.0164242	5	2151	0.017666	5	1	0.19115	2598	0.015396	9	6	0.15686
HPDL	0.13518	NA	NA	NA	NA	0	0	0.0023245	1	2151	0.0023245	3	2	0.13518	0	0	NA	NA	NA
TRIM32	0.135294	NA	NA	NA	NA	0	0	0.00252685	9	2151	0.0018596	4	4	0.83783	2598	0.0030793	4	2	0.03584
CDCP2	0.135396	rs2479409;rs11591147;rs191448950	PCSK9	892603.5;893600.5;972797.5	892604	0	0	0.00926531	1	2151	0.0027894	2	1	0.30619	2598	0.014627	7	4	0.098164
ADAMTS8	0.135838	NA	NA	NA	NA	0	0	0.00715926	11	2151	0.0013947	3	3	0.092368	2598	0.011932	10	7	0.32677
SLC4A9	0.135849	NA	NA	NA	NA	0	0	0.0334809	5	2151	0.0097629	9	5	0.064869	2598	0.053118	22	11	0.46534
DCBLD1	0.135925	NA	NA	NA	NA	0	0	0.00884379	6	2151	0.012087	7	3	0.36857	2598	0.0061586	11	8	0.08196
DSTYK	0.13607	NA	NA	NA	NA	0	0	0.00673827	1	2151	0.0037192	4	2	0.13244	2598	0.0092379	8	6	0.2284
IGHMBP2	0.136107	NA	NA	NA	NA	0	0	0.0256895	11	2151	0.0051139	6	3	0.16812	2598	0.042725	16	9	0.17999
MIA2	0.13676	NA	NA	NA	NA	0	0	0.0051139	14	2151	0.0051139	2	1	0.13676	0	0	NA	NA	NA
FLNB	0.136781	rs13315871	PXK	305930	305930	0	0	0.0753863	3	2151	0.039981	33	21	0.1341	2598	0.1047	56	29	0.22709
NLRP12	0.137075	rs386000	LILRA3	486854	486854	0	0	0.0164243	19	2151	0.0013947	3	3	0.40279	2598	0.028868	20	10	0.075814
TMPRSS4	0.137316	rs11603023	PHLDB1	509250	509250	0	0	0.0153721	11	2151	0.016272	3	1	0.10808	2598	0.014627	9	4	0.28318
SLC25A13	0.137806	NA	NA	NA	NA	0	0	0.00779107	7	2151	0.0018596	2	1	0.45735	2598	0.012702	11	5	0.067228
COL20A1	0.138439	NA	NA	NA	NA	0	0	0.0200041	20	2151	0.014412	8	3	0.054385	2598	0.024634	21	10	0.5687
CAPN2	0.138606	NA	NA	NA	NA	0	0	0.0244266	1	2151	0.02557	12	6	0.28323	2598	0.02348	20	14	0.10937
KLHL18	0.13872	rs2290547	SETD2	310464	310464	0	0	0.00273741	3	2151	0.0013947	3	3	0.3084	2598	0.0038491	5	3	0.10055
DNAH9	0.138736	NA	NA	NA	NA	0	0	0.0408506	17	2151	0.026034	17	8	0.25936	2598	0.053118	47	23	0.11958
DRD4	0.139014	NA	NA	NA	NA	0	0	0.0067382	11	2151	0.013482	6	3	0.050831	2598	0.0011547	2	1	0.61172
ARHGAP22	0.14009	NA	NA	NA	NA	0	0	0.00315858	10	2151	0.0041841	3	0	0.65762	2598	0.0023095	4	2	0.047755
ZNF530	0.140274	rs117492019	ZNF274	564772	564772	0	0	0.0109499	19	2151	0.0060437	2	0	0.30926	2598	0.015012	8	4	0.10172
HOXC5	0.140344	NA	NA	NA	NA	0	0	0.00336912	12	2151	0.0027894	2	1	0.45662	2598	0.0038491	7	5	0.068937
ANGPTL6	0.140365	rs6511720	LDLR	997012	997012	0	0	0.00737014	19	2151	0.011158	7	3	0.77473	2598	0.004234	7	3	0.040639
MYH10	0.140452	NA	NA	NA	NA	0	0	0.0151612	17	2151	0.0060437	9	6	0.047007	2598	0.02271	15	10	0.67031
ANGEL2	0.140563	rs340839	PROX1	979322	979322	0	0	0.00273739	1	2151	0.0041841	4	2	0.43713	2598	0.0015396	3	2	0.072156
TLE2	0.140631	NA	NA	NA	NA	0	0	0.00231629	19	2151	0.0023245	3	2	0.13471	2598	0.0023095	3	1	0.23429
TRAPPC2L	0.140648	NA	NA	NA	NA	0	0	0.0103179	16	2151	0.012552	2	1	0.61738	2598	0.0084681	9	2	0.051129
CPPED1	0.141004	NA	NA	NA	NA	0	0	0.00336912	16	2151	0.0027894	5	4	0.04427	2598	0.0038491	6	3	0.71536
KISS1R	0.14194	NA	NA	NA	NA	0	0	0.0032543	19	2151	0.0032543	2	1	0.14194	0	0	NA	NA	NA
CLCN7	0.142431	NA	NA	NA	NA	0	0	0.00463253	16	2151	0.004649	8	7	0.076527	2598	0.0046189	7	2	0.41924
PTCH2	0.142575	NA	NA	NA	NA	0	0	0.031586	1	2151	0.025105	12	10	0.12883	2598	0.036952	31	15	0.24936
ZNF729	0.142613	NA	NA	NA	NA	0	0	0.00568557	19	2151	0.011158	9	5	0.032382	2598	0.0011547	3	3	0.99241
NEMF	0.14287	NA	NA	NA	NA	0	0	0.0013947	14	2151	0.0013947	2	1	0.14287	0	0	NA	NA	NA
ZNF544	0.142985	rs117492019	ZNF274	91506	91506	0	1	0.010739	19	2151	0.0032543	4	2	0.95669	2598	0.016936	7	2	0.033704
SUCLG1	0.143097	NA	NA	NA	NA	0	0	0.00673825	2	2151	0.0060437	3	1	0.49057	2598	0.0073133	9	5	0.065795
FLNC	0.143547	NA	NA	NA	NA	0	0	0.050537	7	2151	0.032078	24	13	0.36302	2598	0.06582	69	43	0.089274
ABCD4	0.143776	NA	NA	NA	NA	0	0	0.0168458	14	2151	0.010228	9	6	0.11372	2598	0.022325	19	9	0.28557
BPIFA2	0.14405	NA	NA	NA	NA	0	0	0.0018596	20	2151	0.0018596	3	2	0.14405	0	0	NA	NA	NA
NBEAL1	0.144136	rs11694172;rs115400054	FAM117B	506287;362486	362486	0	0	0.00863328	2	2151	0.013017	8	6	0.052988	2598	0.0050038	10	9	0.61486
TAS1R3	0.144379	NA	NA	NA	NA	0	0	0.0176878	1	2151	0.0088331	9	6	0.97364	2598	0.025019	27	17	0.033535
NLRP4	0.144732	NA	NA	NA	NA	0	0	0.0178985	19	2151	0.019526	4	3	0.31029	2598	0.016551	7	3	0.10556
SULT1C2	0.14487	NA	NA	NA	NA	0	0	0.0074384	2	2151	0.0074384	3	2	0.14487	0	0	NA	NA	NA
GATA2	0.144982	NA	NA	NA	NA	0	0	0.0172668	3	2151	0.028359	11	6	0.04286	2598	0.0080831	9	7	0.76592
PTPRU	0.145336	NA	NA	NA	NA	0	0	0.00189516	1	2151	0.0018596	4	4	0.12698	2598	0.0019246	3	1	0.25934
HOXD8	0.145624	NA	NA	NA	NA	0	0	0.00252685	2	2151	0.0018596	3	2	0.29589	2598	0.0030793	6	4	0.11158
DERL3	0.14565	NA	NA	NA	NA	0	0	0.0018596	22	2151	0.0018596	2	1	0.14565	0	0	NA	NA	NA
FAM111A	0.145932	NA	NA	NA	NA	0	0	0.00294798	11	2151	0.0018596	3	2	0.39888	2598	0.0038491	5	3	0.082997
KRT36	0.146194	NA	NA	NA	NA	0	0	0.0223205	17	2151	0.02185	7	1	0.060105	2598	0.02271	7	4	0.55208
MSC	0.146514	NA	NA	NA	NA	0	0	0.00526427	8	2151	0.0037192	5	3	0.18294	2598	0.0065435	6	2	0.1819
ARHGEF19	0.147475	NA	NA	NA	NA	0	0	0.00168459	1	2151	0.0013947	2	1	0.52296	2598	0.0019246	3	2	0.064172
GRIA4	0.14754	NA	NA	NA	NA	0	0	0.0013947	11	2151	0.0013947	2	1	0.14754	0	0	NA	NA	NA
ZNF708	0.147728	NA	NA	NA	NA	0	0	0.0101076	19	2151	0.010228	4	1	0.12277	2598	0.010008	5	2	0.27396
GANC	0.147848	rs62020698;rs2412710	CAPN3	615952.5;62325.5	62325.5	0	1	0.0155825	15	2151	0.0055788	5	3	0.23573	2598	0.023865	19	8	0.14283
SDHA	0.148031	NA	NA	NA	NA	0	0	0.017056	5	2151	0.0027894	5	4	0.61628	2598	0.028868	21	13	0.054721
CNTN4	0.148142	NA	NA	NA	NA	0	0	0.00252685	3	2151	0.0013947	3	2	0.27893	2598	0.0034642	5	2	0.12102
ADD1	0.14844	rs59950280;rs6831256	LRPAP1	522190;542984	522190	0	0	0.0013947	4	2151	0.0013947	2	1	0.14844	0	0	NA	NA	NA
PRODH2	0.148572	NA	NA	NA	NA	0	0	0.00315855	19	2151	0.0023245	3	2	0.15165	2598	0.0038491	5	1	0.22343
OR2M7	0.14889	NA	NA	NA	NA	0	0	0.0041841	1	2151	0.0041841	2	1	0.14889	0	0	NA	NA	NA
PLCD3	0.149062	NA	NA	NA	NA	0	0	0.00315856	17	2151	0.0032543	3	2	0.5095	2598	0.0030793	5	3	0.066787
HLX	0.14908	rs2642442	MOSC1	80922	80922	0	1	0.0032543	1	2151	0.0032543	4	3	0.14908	0	0	NA	NA	NA
ALG8	0.149143	NA	NA	NA	NA	0	0	0.0107391	11	2151	0.0023245	5	5	0.82039	2598	0.017706	9	7	0.041507
MATK	0.14931	NA	NA	NA	NA	0	0	0.0018596	19	2151	0.0018596	2	0	0.14931	0	0	NA	NA	NA
TMEM59L	0.1495	rs10401969	CILP2	680196	680196	0	0	0.0032543	19	2151	0.0032543	2	1	0.1495	0	0	NA	NA	NA
LRRC9	0.149778	NA	NA	NA	NA	0	0	0.0120024	14	2151	0.0018596	2	1	0.042453	2598	0.0204	12	5	0.80654
CTD-2368P22.1	0.149876	rs117492019	ZNF274	167880	167880	0	0	0.0185301	19	2151	0.0051139	3	1	0.64695	2598	0.029638	8	1	0.05297
DDX50	0.15008	NA	NA	NA	NA	0	0	0.0013947	10	2151	0.0013947	2	1	0.15008	0	0	NA	NA	NA
GNPTG	0.150115	NA	NA	NA	NA	0	0	0.00357969	16	2151	0.0032543	5	4	0.10987	2598	0.0038491	6	4	0.31255
CORO7-PAM16	0.150148	NA	NA	NA	NA	0	0	0.0113709	16	2151	0.0083682	5	2	0.17971	2598	0.013857	7	2	0.19114
CNGA3	0.150165	NA	NA	NA	NA	0	0	0.0261109	2	2151	0.014877	14	9	0.10099	2598	0.035412	25	13	0.34018
UPP1	0.150279	NA	NA	NA	NA	0	0	0.0107394	7	2151	0.0055788	2	0	0.63299	2598	0.015012	5	1	0.054327
GJD4	0.150301	NA	NA	NA	NA	0	0	0.0273741	10	2151	0.014877	4	1	0.049053	2598	0.037721	15	5	0.70118
KCNH1	0.150338	NA	NA	NA	NA	0	0	0.0103182	1	2151	0.0051139	7	6	0.12489	2598	0.014627	21	15	0.27549
FAM184B	0.150459	NA	NA	NA	NA	0	0	0.00357969	4	2151	0.0032543	3	2	0.28481	2598	0.0038491	7	5	0.12093
FASN	0.150541	NA	NA	NA	NA	0	0	0.00336913	17	2151	0.0037192	3	1	0.63509	2598	0.0030793	4	1	0.05427
RNF123	0.150792	rs2013208	RBM5	380176	380176	0	0	0.00210572	3	2151	0.0018596	4	4	0.32185	2598	0.0023095	5	4	0.10732
GK2	0.15093	NA	NA	NA	NA	0	0	0.00589596	4	2151	0.0037192	4	1	0.34973	2598	0.0076982	2	0	0.098882
OR11H6	0.151172	NA	NA	NA	NA	0	0	0.0107392	14	2151	0.0013947	3	3	0.049375	2598	0.018476	3	1	0.70185
IGHG3	0.15129	rs4983559	ZBTB42	959465	959465	0	0	0.0027894	14	2151	0.0027894	4	1	0.15129	0	0	NA	NA	NA
ADAMTSL3	0.151308	NA	NA	NA	NA	0	0	0.0101074	15	2151	0.0060437	4	2	0.14691	2598	0.013472	17	11	0.23616
UGT2B7	0.151703	NA	NA	NA	NA	0	0	0.00863333	4	2151	0.013482	2	1	0.55732	2598	0.0046189	4	1	0.062463
SUMF1	0.151753	NA	NA	NA	NA	0	0	0.0111602	3	2151	0.011158	7	0	0.036731	2598	0.011162	13	8	0.94816
CTNND2	0.151927	NA	NA	NA	NA	0	0	0.00652772	5	2151	0.0041841	5	4	0.35467	2598	0.0084681	8	3	0.098341
PDE8A	0.152018	NA	NA	NA	NA	0	0	0.00336913	15	2151	0.0032543	3	2	0.2401	2598	0.0034642	7	5	0.14538
CYP1A2	0.152041	NA	NA	NA	NA	0	0	0.0120025	15	2151	0.0055788	5	3	0.78302	2598	0.017321	13	7	0.044587
CDH23	0.152047	NA	NA	NA	NA	0	0	0.0233736	10	2151	0.02464	10	6	0.53773	2598	0.022325	26	17	0.064929
SCUBE3	0.152106	rs2814982	C6orf106	656624	656624	0	0	0.00758076	6	2151	0.0041841	5	2	0.056705	2598	0.010393	8	4	0.61603
ASS1	0.152146	NA	NA	NA	NA	0	0	0.014108	9	2151	0.0018596	3	2	0.15075	2598	0.024249	20	15	0.2318
MR1	0.152255	NA	NA	NA	NA	0	0	0.0012634	1	2151	0.0013947	3	3	0.038045	2598	0.0011547	3	3	0.91934
KIF13A	0.152478	NA	NA	NA	NA	0	0	0.020636	6	2151	0.0079033	5	2	0.067805	2598	0.031178	8	4	0.51682
CHD5	0.152517	NA	NA	NA	NA	0	0	0.0178984	1	2151	0.031148	15	9	0.09205	2598	0.0069284	14	11	0.38082
ASB2	0.152533	NA	NA	NA	NA	0	0	0.00336911	14	2151	0.0018596	3	2	0.84247	2598	0.0046189	3	1	0.041615
NEFM	0.152923	NA	NA	NA	NA	0	0	0.0221099	8	2151	0.022315	6	3	0.04874	2598	0.02194	20	11	0.7217
SIM2	0.153042	NA	NA	NA	NA	0	0	0.00210569	21	2151	0.0032543	2	1	0.09846	2598	0.0011547	2	1	0.35762
PSEN2	0.153163	NA	NA	NA	NA	0	0	0.0153716	1	2151	0.016736	9	5	0.63145	2598	0.014242	18	10	0.05582
CAMTA2	0.15317	rs193042029	TM4SF5	210812	210812	0	0	0.0013947	17	2151	0.0013947	3	3	0.15317	0	0	NA	NA	NA
VSTM2B	0.15318	NA	NA	NA	NA	0	0	0.0013947	19	2151	0.0013947	2	1	0.15318	0	0	NA	NA	NA
DUSP18	0.153228	rs5763662	MTMR3	680938	680938	0	0	0.00210569	22	2151	0.0032543	2	1	0.45921	2598	0.0011547	3	3	0.076799
ADAMTSL1	0.153266	NA	NA	NA	NA	0	0	0.00526424	9	2151	0.0055788	4	2	0.078299	2598	0.0050038	10	7	0.45056
FOXP2	0.153656	NA	NA	NA	NA	0	0	0.00715942	7	2151	0.0051139	3	1	0.11655	2598	0.008853	6	5	0.30369
COASY	0.153677	NA	NA	NA	NA	0	0	0.013266	17	2151	0.0023245	5	5	0.043547	2598	0.022325	10	3	0.81294
COL5A3	0.153711	NA	NA	NA	NA	0	0	0.0303223	19	2151	0.0083682	11	9	0.3617	2598	0.048499	33	16	0.097903
TPCN2	0.154044	NA	NA	NA	NA	0	0	0.0296904	11	2151	0.012552	10	8	0.55308	2598	0.04388	33	14	0.064206
NXPE2	0.154472	NA	NA	NA	NA	0	0	0.00210572	11	2151	0.0018596	2	0	0.80817	2598	0.0023095	3	1	0.044099
RNLS	0.154664	NA	NA	NA	NA	0	0	0.0086335	10	2151	0.0023245	4	3	0.23008	2598	0.013857	9	5	0.15515
ADO	0.15469	rs10761731	JMJD1C	462272	462272	0	0	0.0013947	10	2151	0.0013947	2	1	0.15469	0	0	NA	NA	NA
NELFCD	0.154731	NA	NA	NA	NA	0	0	0.00294801	20	2151	0.0037192	2	1	0.1538	2598	0.0023095	5	4	0.23223
SMPDL3B	0.155181	NA	NA	NA	NA	0	0	0.0130553	1	2151	0.013482	8	5	0.69109	2598	0.012702	15	8	0.051878
FAM183A	0.155273	NA	NA	NA	NA	0	0	0.00842259	1	2151	0.0051139	2	1	1	2598	0.011162	2	0	0.03588
BHLHE22	0.155295	NA	NA	NA	NA	0	0	0.00631713	8	2151	0.0027894	5	4	0.045738	2598	0.0092379	6	5	0.78461
CASP14	0.15547	NA	NA	NA	NA	0	0	0.0018596	19	2151	0.0018596	2	1	0.15547	0	0	NA	NA	NA
C1QTNF5	0.155875	rs11603023	PHLDB1	724218	724218	0	0	0.00252683	11	2151	0.0041841	2	0	0.77909	2598	0.0011547	2	1	0.046286
QRICH2	0.156115	NA	NA	NA	NA	0	0	0.00694909	17	2151	0.0023245	6	6	0.03747	2598	0.010778	9	4	0.96432
TNS3	0.156347	NA	NA	NA	NA	0	0	0.0360076	7	2151	0.037657	11	4	0.96963	2598	0.034642	25	13	0.037337
NOS3	0.156359	rs17173637	TMEM176A	165742	165742	0	1	0.00463256	7	2151	0.0023245	4	3	0.4476	2598	0.0065435	2	0	0.080891
PDLIM2	0.156415	NA	NA	NA	NA	0	0	0.00210573	8	2151	0.0023245	3	2	0.21097	2598	0.0019246	2	1	0.1717
ACTR6	0.15653	NA	NA	NA	NA	0	0	0.0145292	12	2151	0.0023245	5	5	0.038293	2598	0.024634	8	2	0.94686
NUTM2B	0.15658	NA	NA	NA	NA	0	0	0.012087	10	2151	0.012087	2	0	0.15658	0	0	NA	NA	NA
FBXW12	0.156746	NA	NA	NA	NA	0	0	0.0101074	3	2151	0.0013947	2	1	0.21612	2598	0.017321	2	0	0.16807
MLIP	0.1569	NA	NA	NA	NA	0	0	0.0018596	6	2151	0.0018596	2	1	0.1569	0	0	NA	NA	NA
LRIG1	0.156938	NA	NA	NA	NA	0	0	0.00947589	3	2151	0.0083682	7	3	0.043807	2598	0.010393	11	4	0.83049
KIF25	0.157025	NA	NA	NA	NA	0	0	0.00989707	6	2151	0.0037192	4	3	0.085661	2598	0.015012	8	3	0.42502
ZNF675	0.157048	NA	NA	NA	NA	0	0	0.00294801	19	2151	0.0041841	4	2	0.46434	2598	0.0019246	4	3	0.078422
TGIF1	0.157105	NA	NA	NA	NA	0	0	0.00294801	18	2151	0.0037192	4	3	0.44498	2598	0.0023095	2	0	0.081873
CRTAC1	0.157107	NA	NA	NA	NA	0	0	0.00842298	10	2151	0.0013947	2	1	0.071143	2598	0.014242	4	1	0.5121
TARBP1	0.157213	rs514230	IRF2BP2	268678	268678	0	0	0.00252685	1	2151	0.0013947	5	5	0.1057	2598	0.0034642	6	4	0.34498
LTK	0.157664	rs2412710	CAPN3	885892	885892	0	0	0.0221099	15	2151	0.026499	6	4	0.38805	2598	0.018476	16	6	0.094319
KANK3	0.15782	rs116843064;rs7255436	ANGPTL4	30054.5;33927.5	30054.5	0	1	0.00210572	19	2151	0.0013947	3	3	0.087775	2598	0.0026944	2	1	0.41752
ARSA	0.157938	NA	NA	NA	NA	0	0	0.0223209	22	2151	0.020456	8	4	0.047641	2598	0.023865	19	10	0.77
ENDOU	0.158066	NA	NA	NA	NA	0	0	0.00736974	12	2151	0.0027894	2	0	0.36873	2598	0.011162	7	2	0.099591
TCHH	0.158098	NA	NA	NA	NA	0	0	0.00400083	1	2151	0.0041841	4	2	0.18515	2598	0.0038491	5	3	0.19839
CYP26A1	0.15827	rs2068888	CYP26A1	3790	3790	1	1	0.0013947	10	2151	0.0013947	3	3	0.15827	0	0	NA	NA	NA
MCCC2	0.158383	NA	NA	NA	NA	0	0	0.0191621	5	2151	0.010228	13	8	0.098218	2598	0.026559	17	10	0.37486
DHRS13	0.158572	NA	NA	NA	NA	0	0	0.0107392	17	2151	0.0013947	3	3	0.84439	2598	0.018476	9	5	0.043671
IMPACT	0.158589	NA	NA	NA	NA	0	0	0.00210573	18	2151	0.0023245	2	0	0.39502	2598	0.0019246	2	1	0.093364
KRT19	0.158691	NA	NA	NA	NA	0	0	0.0183198	17	2151	0.024175	7	3	0.7896	2598	0.013472	16	7	0.046747
ABCE1	0.15901	NA	NA	NA	NA	0	0	0.0018596	4	2151	0.0018596	4	4	0.15901	0	0	NA	NA	NA
ACAD11	0.159172	rs17404153	ACAD11	150404	150404	1	1	0.0307431	3	2151	0.028359	7	3	0.16002	2598	0.032717	22	16	0.23158
ANK2	0.159505	NA	NA	NA	NA	0	0	0.0543274	4	2151	0.020456	15	8	0.09207	2598	0.082371	30	14	0.40359
ABCG5	0.159599	rs4299376;rs76866386	ABCG5;ABCG8	18916;21823	18916	1	1	0.016214	2	2151	0.016272	9	5	0.21554	2598	0.016166	9	6	0.17253
AFG3L2	0.159756	NA	NA	NA	NA	0	0	0.00779113	18	2151	0.0060437	4	2	0.10067	2598	0.0092379	8	3	0.36987
GADL1	0.160118	NA	NA	NA	NA	0	0	0.0075805	3	2151	0.0013947	3	3	0.47351	2598	0.012702	6	5	0.078868
GMPR	0.160175	rs3757354	MYLIP	145486	145486	0	1	0.00484314	6	2151	0.0074384	6	3	0.22023	2598	0.0026944	6	5	0.16965
SWT1	0.16019	NA	NA	NA	NA	0	0	0.0013947	1	2151	0.0013947	2	1	0.16019	0	0	NA	NA	NA
MPO	0.160253	NA	NA	NA	NA	0	0	0.0166353	17	2151	0.013482	13	10	0.21001	2598	0.019246	12	6	0.17802
CADPS	0.160323	NA	NA	NA	NA	0	0	0.002948	3	2151	0.0032543	7	7	0.76425	2598	0.0026944	6	5	0.048946
XAB2	0.161031	rs7248104;rs116843064;rs7255436	INSR;ANGPTL4	467099.5;737792.5;741665.5	467100	0	0	0.0086336	19	2151	0.0013947	3	3	0.68161	2598	0.014627	2	1	0.055197
FCRL5	0.161048	rs12145743	PIGV	799970	799970	0	0	0.00231629	1	2151	0.0023245	2	1	0.63748	2598	0.0023095	3	0	0.059026
SOHLH1	0.16115	NA	NA	NA	NA	0	0	0.0013947	9	2151	0.0013947	3	3	0.16115	0	0	NA	NA	NA
ABCA2	0.161372	NA	NA	NA	NA	0	0	0.0111605	9	2151	0.016272	17	15	0.28555	2598	0.0069284	9	6	0.13212
CWH43	0.161462	NA	NA	NA	NA	0	0	0.0149508	4	2151	0.011623	2	0	0.052224	2598	0.017706	11	7	0.72293
INHA	0.161826	rs78058190	PRKAG3	738522	738522	0	0	0.00336912	2	2151	0.0023245	3	2	0.061899	2598	0.004234	4	2	0.61173
CEP95	0.161854	NA	NA	NA	NA	0	0	0.00252686	17	2151	0.0023245	3	2	0.77335	2598	0.0026944	6	5	0.048974
UNC13C	0.162565	NA	NA	NA	NA	0	0	0.0128448	15	2151	0.0079033	8	6	0.71312	2598	0.016936	24	12	0.053415
ZFHX3	0.162619	rs2000999	HPR	799516	799516	0	0	0.0109496	16	2151	0.013482	17	10	0.044315	2598	0.008853	12	5	0.85993
LRP5	0.162762	NA	NA	NA	NA	0	0	0.0360078	11	2151	0.013947	16	12	0.61119	2598	0.054273	42	24	0.062422
MS4A14	0.16282	NA	NA	NA	NA	0	0	0.0096861	11	2151	0.0018596	2	1	0.43365	2598	0.016166	3	1	0.088019
PPP1R16B	0.163152	NA	NA	NA	NA	0	0	0.0012634	20	2151	0.0013947	2	1	0.052136	2598	0.0011547	2	1	0.73406
OPN1SW	0.163179	NA	NA	NA	NA	0	0	0.00252686	7	2151	0.0027894	4	2	0.29241	2598	0.0023095	3	1	0.13091
ZNF546	0.163266	NA	NA	NA	NA	0	0	0.00779097	19	2151	0.012552	6	2	0.63716	2598	0.0038491	4	2	0.06012
ZNF90	0.163333	rs10401969	CILP2	821690	821690	0	0	0.00210572	19	2151	0.0018596	2	1	0.54966	2598	0.0023095	4	3	0.069728
ANKRD44	0.163384	NA	NA	NA	NA	0	0	0.00463257	2	2151	0.0032543	3	1	0.072486	2598	0.0057737	6	4	0.52896
PATE2	0.16339	rs11220462	ST3GAL4	596655	596655	0	0	0.0018596	11	2151	0.0018596	2	1	0.16339	0	0	NA	NA	NA
STXBP2	0.163619	rs7248104;rs116843064;rs7255436	INSR;ANGPTL4	484574.5;720317.5;724190.5	484574	0	0	0.0149508	19	2151	0.010228	9	6	0.29407	2598	0.018861	13	9	0.13063
FTCD	0.164046	rs114139997	COL18A1	690526	690526	0	0	0.0244261	21	2151	0.02185	7	3	0.29201	2598	0.026559	19	10	0.132
THAP4	0.164292	NA	NA	NA	NA	0	0	0.00926516	2	2151	0.0041841	4	2	0.33736	2598	0.013472	8	5	0.11448
WISP2	0.164621	rs1800961	HNF4A	309878	309878	0	0	0.00252685	20	2151	0.0013947	2	1	0.55126	2598	0.0034642	5	3	0.070243
PROC	0.165187	NA	NA	NA	NA	0	0	0.00379027	2	2151	0.0041841	7	6	0.68798	2598	0.0034642	7	5	0.056537
TNFSF13	0.16519	rs314253	DLG4	370837	370837	0	0	0.0083682	17	2151	0.0083682	2	0	0.16519	0	0	NA	NA	NA
CXADR	0.165346	NA	NA	NA	NA	0	0	0.0012634	21	2151	0.0013947	2	1	0.89173	2598	0.0011547	3	3	0.043674
PEX7	0.165659	NA	NA	NA	NA	0	0	0.0120023	6	2151	0.021385	3	1	0.35138	2598	0.004234	6	3	0.11111
TRPM1	0.165878	NA	NA	NA	NA	0	0	0.0111603	15	2151	0.0083682	8	5	0.2374	2598	0.013472	13	7	0.16474
ARSB	0.166017	NA	NA	NA	NA	0	0	0.0120022	5	2151	0.013017	11	8	0.17121	2598	0.011162	12	8	0.22868
NOD2	0.166133	NA	NA	NA	NA	0	0	0.005896	16	2151	0.0023245	4	2	0.086114	2598	0.008853	5	2	0.45507
GMPPB	0.166342	rs2013208	RBM5	369250	369250	0	0	0.00252682	3	2151	0.0037192	5	3	0.047387	2598	0.0015396	3	2	0.82834
GIGYF1	0.166358	NA	NA	NA	NA	0	0	0.00694884	7	2151	0.0041841	6	3	0.30807	2598	0.0092379	14	9	0.12743
PDE7A	0.16652	NA	NA	NA	NA	0	0	0.0051139	8	2151	0.0051139	5	3	0.16652	0	0	NA	NA	NA
CPB1	0.166704	NA	NA	NA	NA	0	0	0.00694884	3	2151	0.0037192	3	1	0.15121	2598	0.0096228	3	2	0.26033
IQSEC3	0.16682	NA	NA	NA	NA	0	0	0.021385	12	2151	0.021385	5	2	0.16682	0	0	NA	NA	NA
RBM14	0.16689	NA	NA	NA	NA	0	0	0.0037192	11	2151	0.0037192	2	0	0.16689	0	0	NA	NA	NA
KRT76	0.167196	NA	NA	NA	NA	0	0	0.0259004	12	2151	0.019526	8	3	0.30726	2598	0.031178	15	7	0.12861
AC016885.1	0.167422	NA	NA	NA	NA	0	0	0.00315858	8	2151	0.0041841	2	0	0.39633	2598	0.0023095	5	4	0.099883
PRODH	0.167433	NA	NA	NA	NA	0	0	0.00610653	22	2151	0.0041841	3	2	0.045416	2598	0.0076982	4	3	0.87172
SETD2	0.167618	rs2290547	SETD2	70861.5	70861.5	1	1	0.0042114	3	2151	0.004649	7	5	0.60269	2598	0.0038491	7	4	0.065784
FES	0.167637	NA	NA	NA	NA	0	0	0.00568538	15	2151	0.0065086	6	4	0.16017	2598	0.0050038	6	3	0.24757
PLIN4	0.167766	NA	NA	NA	NA	0	0	0.00400082	19	2151	0.0074384	3	0	0.77131	2598	0.0011547	3	3	0.051462
GPBAR1	0.168074	rs78058190	PRKAG3	572083	572083	0	0	0.00421142	2	2151	0.0013947	2	1	0.27708	2598	0.0065435	3	2	0.1436
SOX7	0.168099	rs11776767	PINX1	47078	47078	0	1	0.00821216	8	2151	0.0032543	5	4	0.95911	2598	0.012317	10	6	0.041493
MYH11	0.168161	rs3198697	PDXDC1	733054	733054	0	0	0.0235836	16	2151	0.022315	21	12	0.10248	2598	0.024634	28	18	0.38852
BTN3A3	0.168466	rs1800562	HFE	355013	355013	0	0	0.00568541	6	2151	0.0083682	3	1	0.64249	2598	0.0034642	4	2	0.062118
SLIT3	0.168517	NA	NA	NA	NA	0	0	0.0155822	5	2151	0.013947	9	6	0.074216	2598	0.016936	22	14	0.53797
HMBS	0.168593	rs11603023	PHLDB1	473754	473754	0	0	0.0103178	11	2151	0.0083682	5	3	0.17967	2598	0.011932	12	7	0.22235
FAM173B	0.168616	NA	NA	NA	NA	0	0	0.004422	5	2151	0.0069735	2	0	0.041543	2598	0.0023095	2	0	0.96182
MCFD2	0.168659	NA	NA	NA	NA	0	0	0.00294796	2	2151	0.004649	3	1	0.13453	2598	0.0015396	3	2	0.29711
NDUFA4	0.168784	NA	NA	NA	NA	0	0	0.00147398	7	2151	0.0018596	2	1	0.46622	2598	0.0011547	2	1	0.085816
SLC12A7	0.168786	NA	NA	NA	NA	0	0	0.0181091	5	2151	0.013482	10	6	0.26937	2598	0.02194	22	13	0.14853
PRSS48	0.16883	NA	NA	NA	NA	0	0	0.0018596	4	2151	0.0018596	3	2	0.16883	0	0	NA	NA	NA
EHD2	0.168887	rs492602	FLJ36070	981640	981640	0	0	0.0109496	19	2151	0.017201	3	1	0.25447	2598	0.0057737	6	3	0.15735
SLFN12L	0.168994	NA	NA	NA	NA	0	0	0.00589619	17	2151	0.011623	2	1	0.078417	2598	0.0011547	3	3	0.51104
PLA2G6	0.169023	rs5756931	PLA2G6	22290.5	22290.5	1	1	0.0115815	22	2151	0.012552	5	4	0.25403	2598	0.010778	12	4	0.15779
COL3A1	0.16926	NA	NA	NA	NA	0	0	0.0294799	2	2151	0.028824	11	4	0.49652	2598	0.030023	18	11	0.080877
EIF2B3	0.169341	NA	NA	NA	NA	0	0	0.0063171	1	2151	0.0041841	5	2	0.15698	2598	0.0080831	4	2	0.25597
ACOX1	0.16939	NA	NA	NA	NA	0	0	0.00884392	17	2151	0.0041841	5	3	0.32269	2598	0.012702	6	2	0.12457
C8A	0.169434	NA	NA	NA	NA	0	0	0.0246367	1	2151	0.02464	7	3	0.042125	2598	0.024634	12	5	0.95457
NEURL4	0.16944	rs314253	DLG4	138144	138144	0	1	0.0051139	17	2151	0.0051139	4	3	0.16944	0	0	NA	NA	NA
DNAH12	0.16962	rs13315871	PXK	954576	954576	0	0	0.0160033	3	2151	0.011623	11	8	0.71601	2598	0.01963	16	8	0.056241
NOXO1	0.169863	NA	NA	NA	NA	0	0	0.0141085	16	2151	0.020921	3	1	0.35174	2598	0.0084681	4	1	0.1147
FOXS1	0.169895	NA	NA	NA	NA	0	0	0.0115816	20	2151	0.016272	7	4	0.47956	2598	0.0076982	5	0	0.084149
IBTK	0.170254	NA	NA	NA	NA	0	0	0.00336913	6	2151	0.0032543	3	1	0.05331	2598	0.0034642	3	1	0.75908
DGCR2	0.170511	NA	NA	NA	NA	0	0	0.0105284	22	2151	0.016736	4	1	0.50887	2598	0.0053888	8	6	0.07968
C2orf71	0.170556	NA	NA	NA	NA	0	0	0.00273743	2	2151	0.0027894	3	2	0.34555	2598	0.0026944	4	3	0.11738
DSP	0.17058	NA	NA	NA	NA	0	0	0.0170564	6	2151	0.004649	8	6	0.4056	2598	0.027329	16	7	0.10002
HIST1H2AD	0.17064	rs1800562	HFE	106252	106252	0	1	0.0055788	6	2151	0.0055788	3	2	0.17064	0	0	NA	NA	NA
MYO7B	0.170699	NA	NA	NA	NA	0	0	0.0475888	2	2151	0.027894	18	10	0.11473	2598	0.063895	48	28	0.35392
CPOX	0.1708	NA	NA	NA	NA	0	0	0.0065279	3	2151	0.0018596	4	4	0.071076	2598	0.010393	10	4	0.57174
TUBA8	0.170908	NA	NA	NA	NA	0	0	0.00463254	22	2151	0.0013947	3	3	0.073138	2598	0.0073133	11	6	0.55608
OR52H1	0.170916	NA	NA	NA	NA	0	0	0.00210573	11	2151	0.0023245	2	0	0.17997	2598	0.0019246	2	1	0.226
CYP2C18	0.171264	NA	NA	NA	NA	0	0	0.00547483	10	2151	0.0079033	4	1	0.4035	2598	0.0034642	5	2	0.10107
SLC11A1	0.171466	rs78058190	PRKAG3	446556	446556	0	0	0.00652772	2	2151	0.0041841	8	7	0.60557	2598	0.0084681	12	7	0.067449
LMX1B	0.171606	NA	NA	NA	NA	0	0	0.00610671	9	2151	0.0013947	3	3	0.44494	2598	0.010008	6	4	0.091897
ZNF648	0.171653	rs1689800	ZNF648	142306	142306	1	1	0.00526434	1	2151	0.010228	2	1	0.061841	2598	0.0011547	3	3	0.66143
SLC7A13	0.172197	NA	NA	NA	NA	0	0	0.0111602	8	2151	0.010693	3	0	0.07052	2598	0.011547	10	5	0.58244
ANKRD55	0.17223	rs9686661	MAP3K1	435721	435721	0	0	0.0013947	5	2151	0.0013947	2	1	0.17223	0	0	NA	NA	NA
IGF1R	0.172239	NA	NA	NA	NA	0	0	0.0166349	15	2151	0.0069735	8	7	0.71194	2598	0.024634	9	3	0.057711
AGAP6	0.172307	NA	NA	NA	NA	0	0	0.00442198	10	2151	0.0013947	3	1	0.55235	2598	0.0069284	5	3	0.074424
SEC23IP	0.172623	NA	NA	NA	NA	0	0	0.0075805	10	2151	0.0013947	2	1	0.25708	2598	0.012702	6	2	0.16029
AQP6	0.172865	NA	NA	NA	NA	0	0	0.00442199	12	2151	0.0023245	3	2	0.21951	2598	0.0061586	6	4	0.18807
CYBA	0.172952	NA	NA	NA	NA	0	0	0.0124236	16	2151	0.0018596	3	2	0.33006	2598	0.02117	4	1	0.12516
SLC5A6	0.17316	rs1260326	GCKR	304192	304192	0	0	0.0013947	2	2151	0.0013947	3	3	0.17316	0	0	NA	NA	NA
ALPL	0.173339	NA	NA	NA	NA	0	0	0.00842266	1	2151	0.012552	5	3	0.12735	2598	0.0050038	10	8	0.32534
GALT	0.173398	NA	NA	NA	NA	0	0	0.0145291	9	2151	0.0083682	6	4	0.23939	2598	0.01963	9	4	0.17315
OLFML2B	0.173473	rs1801274	FCGR2A	493696	493696	0	0	0.0153714	1	2151	0.004649	5	2	0.65371	2598	0.024249	13	8	0.063444
AIP	0.173482	NA	NA	NA	NA	0	0	0.0147398	11	2151	0.021385	4	2	0.1936	2598	0.0092379	7	3	0.21424
PHKB	0.173706	NA	NA	NA	NA	0	0	0.0376924	16	2151	0.024175	14	9	0.52413	2598	0.048884	30	12	0.079269
JAK3	0.173725	NA	NA	NA	NA	0	0	0.00526424	19	2151	0.0018596	4	4	0.12716	2598	0.0080831	8	3	0.32678
CHRNA4	0.173784	NA	NA	NA	NA	0	0	0.00505369	20	2151	0.0023245	3	2	0.080259	2598	0.0073133	13	9	0.51797
ARSI	0.17387	NA	NA	NA	NA	0	0	0.0214783	5	2151	0.010693	12	7	0.17002	2598	0.030408	20	13	0.24467
WDR75	0.17391	NA	NA	NA	NA	0	0	0.0018596	2	2151	0.0018596	3	2	0.17391	0	0	NA	NA	NA
ACADM	0.173999	NA	NA	NA	NA	0	0	0.0172667	1	2151	0.016736	7	4	0.062316	2598	0.017706	16	10	0.6682
ASB5	0.174006	NA	NA	NA	NA	0	0	0.00147397	4	2151	0.0013947	3	3	0.094246	2598	0.0015396	3	2	0.44184
MYH13	0.174808	NA	NA	NA	NA	0	0	0.0764374	17	2151	0.052534	30	19	0.078329	2598	0.096228	63	31	0.53485
DUS2	0.174864	rs16942887	LCAT	164296	164296	0	1	0.00273741	16	2151	0.0013947	3	3	0.68873	2598	0.0038491	5	3	0.060854
PCDHGB6	0.174954	NA	NA	NA	NA	0	0	0.00694881	5	2151	0.0055788	4	3	0.22482	2598	0.0080831	12	7	0.18655
FLG	0.174971	NA	NA	NA	NA	0	0	0.0450619	1	2151	0.027894	15	7	0.15052	2598	0.059276	23	10	0.27867
QARS	0.174974	rs2013208	RBM5	994224	994224	0	0	0.00231629	3	2151	0.0023245	3	1	0.77468	2598	0.0023095	4	2	0.054147
STRN	0.17511	NA	NA	NA	NA	0	0	0.0013947	2	2151	0.0013947	2	1	0.17511	0	0	NA	NA	NA
TPTE2	0.17528	NA	NA	NA	NA	0	0	0.0096865	13	2151	0.0032543	4	3	0.058436	2598	0.015012	12	5	0.71947
NSFL1C	0.1758	NA	NA	NA	NA	0	0	0.0041841	20	2151	0.0041841	2	1	0.1758	0	0	NA	NA	NA
KLK10	0.175867	rs17695224	HAS1	804990	804990	0	0	0.00715942	19	2151	0.0051139	6	4	0.059987	2598	0.008853	6	3	0.70396
TM9SF1	0.17627	rs8017377	NYNRIN	212820	212820	0	0	0.00294799	14	2151	0.0023245	2	0	0.12616	2598	0.0034642	6	4	0.33573
ZNF114	0.17651	rs492602	FLJ36070	416888	416888	0	0	0.0018596	19	2151	0.0018596	2	0	0.17651	0	0	NA	NA	NA
MLH1	0.176561	NA	NA	NA	NA	0	0	0.0128452	3	2151	0.016272	10	6	0.30516	2598	0.010008	16	10	0.1391
TNIK	0.176611	NA	NA	NA	NA	0	0	0.00421144	3	2151	0.0069735	5	2	0.71584	2598	0.0019246	3	2	0.05932
PXDNL	0.176841	NA	NA	NA	NA	0	0	0.0265318	8	2151	0.021385	9	5	0.043024	2598	0.030793	15	10	0.98867
IGSF22	0.176983	rs10128711	SPTY2D1	97833	97833	0	1	0.013687	11	2151	0.0097629	3	1	0.63494	2598	0.016936	8	2	0.067064
AMY2B	0.177465	NA	NA	NA	NA	0	0	0.0296904	1	2151	0.014877	6	5	0.69759	2598	0.041955	26	11	0.06126
NPIPB6	0.17798	NA	NA	NA	NA	0	0	0.0037192	16	2151	0.0037192	2	0	0.17798	0	0	NA	NA	NA
SRL	0.178014	NA	NA	NA	NA	0	0	0.00336915	16	2151	0.004649	5	2	0.077196	2598	0.0023095	5	4	0.55584
CSHL1	0.178043	NA	NA	NA	NA	0	0	0.015161	17	2151	0.0032543	3	0	0.14266	2598	0.025019	5	2	0.30084
SPAG6	0.178196	NA	NA	NA	NA	0	0	0.00210572	10	2151	0.0018596	2	1	0.12462	2598	0.0023095	2	1	0.34478
TTC26	0.178523	NA	NA	NA	NA	0	0	0.00231628	7	2151	0.0013947	2	1	0.079683	2598	0.0030793	3	1	0.54052
PPAN-P2RY11	0.178835	rs6511720	LDLR	977200	977200	0	0	0.0103178	19	2151	0.0037192	4	1	0.086862	2598	0.015781	7	2	0.49699
TXNDC15	0.17887	NA	NA	NA	NA	0	0	0.0027894	5	2151	0.0027894	3	2	0.17887	0	0	NA	NA	NA
SNX27	0.179185	rs267733	ANXA9	706372	706372	0	0	0.00168454	1	2151	0.0018596	2	1	0.063013	2598	0.0015396	4	4	0.68686
RSPO1	0.179223	NA	NA	NA	NA	0	0	0.00821231	1	2151	0.0018596	3	2	0.80607	2598	0.013472	6	3	0.053709
PRPH	0.179703	NA	NA	NA	NA	0	0	0.0117922	12	2151	0.015807	5	2	0.279	2598	0.0084681	8	4	0.15572
BCLAF1	0.17978	NA	NA	NA	NA	0	0	0.010693	6	2151	0.010693	3	0	0.17978	0	0	NA	NA	NA
HOMEZ	0.180415	NA	NA	NA	NA	0	0	0.00863345	14	2151	0.0027894	2	0	0.12171	2598	0.013472	3	2	0.35883
HNF4G	0.180419	NA	NA	NA	NA	0	0	0.00968651	8	2151	0.0083682	3	0	0.091413	2598	0.010778	8	4	0.47777
TBR1	0.180545	NA	NA	NA	NA	0	0	0.00379024	2	2151	0.0023245	5	5	0.26293	2598	0.0050038	4	2	0.16626
F2	0.180617	rs3136441	LRP4	8401.5	8401.5	0	1	0.00294797	11	2151	0.0013947	3	3	0.87025	2598	0.004234	7	5	0.050259
POLN	0.180639	NA	NA	NA	NA	0	0	0.012845	4	2151	0.0055788	4	2	0.39631	2598	0.018861	13	3	0.11038
TMEM194B	0.180671	NA	NA	NA	NA	0	0	0.00357968	2	2151	0.0060437	2	1	0.14151	2598	0.0015396	2	1	0.3092
TRMT44	0.180943	NA	NA	NA	NA	0	0	0.0067382	4	2151	0.013482	7	5	0.94583	2598	0.0011547	2	1	0.046353
IL22RA2	0.180977	NA	NA	NA	NA	0	0	0.00589598	6	2151	0.0051139	3	1	0.20491	2598	0.0065435	7	3	0.21401
ACTG2	0.18137	NA	NA	NA	NA	0	0	0.0023245	2	2151	0.0023245	2	0	0.18137	0	0	NA	NA	NA
SFXN2	0.18262	NA	NA	NA	NA	0	0	0.00273744	10	2151	0.0037192	2	1	0.21511	2598	0.0019246	3	2	0.20631
NIT2	0.182715	NA	NA	NA	NA	0	0	0.00736974	3	2151	0.0027894	3	2	0.14438	2598	0.011162	8	4	0.30759
FZD2	0.183324	rs8077889;rs72836561	MPP3;CD300LG	758366.5;710406.5	710406	0	0	0.00210573	17	2151	0.0023245	2	1	0.083359	2598	0.0019246	4	3	0.5351
SYNGAP1	0.1834	NA	NA	NA	NA	0	0	0.0013947	6	2151	0.0013947	2	1	0.1834	0	0	NA	NA	NA
GPR151	0.1835	NA	NA	NA	NA	0	0	0.00800184	5	2151	0.015342	2	1	0.15431	2598	0.0019246	3	2	0.28943
INA	0.183693	NA	NA	NA	NA	0	0	0.0109495	10	2151	0.012552	4	3	0.95328	2598	0.0096228	7	5	0.046916
SQSTM1	0.183902	NA	NA	NA	NA	0	0	0.0050537	5	2151	0.0037192	4	2	0.37376	2598	0.0061586	9	5	0.11984
UGT2B15	0.183926	NA	NA	NA	NA	0	0	0.0168455	4	2151	0.030683	5	2	0.1907	2598	0.0053888	5	1	0.23492
EFCAB4B	0.183987	NA	NA	NA	NA	0	0	0.00294799	12	2151	0.0023245	4	3	0.2564	2598	0.0034642	8	6	0.1748
MCMDC2	0.18426	NA	NA	NA	NA	0	0	0.009298	8	2151	0.009298	3	2	0.18426	0	0	NA	NA	NA
SERPINB7	0.184343	NA	NA	NA	NA	0	0	0.00189515	18	2151	0.0013947	3	3	0.27553	2598	0.0023095	5	4	0.16308
LRP1	0.184349	rs11613352	LRP1	223472	223472	1	1	0.0448516	12	2151	0.045095	30	17	0.53058	2598	0.04465	57	31	0.084691
SPTBN4	0.184358	NA	NA	NA	NA	0	0	0.00526426	19	2151	0.0032543	5	4	0.82165	2598	0.0069284	9	5	0.054693
ACSS1	0.18487	NA	NA	NA	NA	0	0	0.0023245	20	2151	0.0023245	5	5	0.18487	0	0	NA	NA	NA
MYH2	0.185155	NA	NA	NA	NA	0	0	0.0328492	17	2151	0.02464	16	9	0.87612	2598	0.039646	33	15	0.051586
NPIPA5	0.18518	rs3198697	PDXDC1	327640	327640	0	0	0.018131	16	2151	0.018131	3	0	0.18518	0	0	NA	NA	NA
CRISPLD2	0.185495	NA	NA	NA	NA	0	0	0.0164246	16	2151	0.010693	4	2	0.71913	2598	0.02117	8	1	0.063
ANKRD2	0.185499	NA	NA	NA	NA	0	0	0.00652768	10	2151	0.009298	2	1	0.053658	2598	0.004234	7	4	0.84436
FRK	0.185513	rs9488822	FRK	10495.5	10495.5	1	1	0.00442198	6	2151	0.0051139	4	1	0.49216	2598	0.0038491	2	1	0.092066
SPAG16	0.186041	NA	NA	NA	NA	0	0	0.00231626	2	2151	0.0037192	4	2	0.15999	2598	0.0011547	3	3	0.28428
PEX10	0.186307	NA	NA	NA	NA	0	0	0.00315857	1	2151	0.0037192	4	3	0.051017	2598	0.0026944	5	4	0.89319
HOXA11	0.18643	NA	NA	NA	NA	0	0	0.0088331	7	2151	0.0088331	2	1	0.18643	0	0	NA	NA	NA
PTPRQ	0.186465	NA	NA	NA	NA	0	0	0.00884407	12	2151	0.0027894	2	1	0.095362	2598	0.013857	11	5	0.47838
RARA	0.18648	rs11869286	STARD3	694657	694657	0	0	0.0023245	17	2151	0.0023245	4	3	0.18648	0	0	NA	NA	NA
SLC43A2	0.186735	rs2070863	SERPINF2	160727	160727	0	1	0.00779128	17	2151	0.0051139	6	2	0.18866	2598	0.010008	5	3	0.24227
KCNH7	0.187618	NA	NA	NA	NA	0	0	0.0178984	2	2151	0.013017	11	8	0.22873	2598	0.02194	18	9	0.20108
DDC	0.18779	rs4917014	IKZF1	276072	276072	0	0	0.0013947	7	2151	0.0013947	2	1	0.18779	0	0	NA	NA	NA
ATXN2	0.18819	rs11065987	BRAP	163634	163634	0	1	0.00168459	12	2151	0.0013947	2	1	0.059334	2598	0.0019246	3	2	0.77829
AGBL5	0.18836	rs1260326	GCKR	452359	452359	0	0	0.0013947	2	2151	0.0013947	4	4	0.18836	0	0	NA	NA	NA
EPS8L2	0.18844	NA	NA	NA	NA	0	0	0.0097629	11	2151	0.0097629	3	0	0.18844	0	0	NA	NA	NA
HADH	0.18858	NA	NA	NA	NA	0	0	0.0111604	4	2151	0.0023245	3	2	0.44147	2598	0.018476	7	2	0.10489
TPH1	0.188862	rs10128711	SPTY2D1	580538	580538	0	0	0.0261109	11	2151	0.011158	8	3	0.27828	2598	0.038491	17	9	0.16673
CACNA1S	0.188977	NA	NA	NA	NA	0	0	0.0678037	1	2151	0.054393	29	14	0.77149	2598	0.078907	61	34	0.060189
LILRB1	0.189013	rs386000	LILRA3	351622	351622	0	0	0.00947579	19	2151	0.015342	2	1	0.29042	2598	0.0046189	6	5	0.15993
KCNJ16	0.189027	NA	NA	NA	NA	0	0	0.011371	17	2151	0.0074384	5	2	0.40305	2598	0.014627	17	8	0.11525
CDKL4	0.189058	NA	NA	NA	NA	0	0	0.0065279	2	2151	0.0018596	2	1	0.15881	2598	0.010393	3	1	0.29256
STIM2	0.189058	rs10019888	C4orf52	951492	951492	0	0	0.00526428	4	2151	0.0083682	5	4	0.20623	2598	0.0026944	6	5	0.22529
UBQLN3	0.18914	NA	NA	NA	NA	0	0	0.00168455	11	2151	0.0023245	3	2	0.83906	2598	0.0011547	2	1	0.055405
AQP7	0.189343	NA	NA	NA	NA	0	0	0.0042114	9	2151	0.004649	3	2	0.56338	2598	0.0038491	6	4	0.082634
MYOG	0.189486	NA	NA	NA	NA	0	0	0.0227417	1	2151	0.022315	5	3	0.098702	2598	0.023095	9	3	0.47214
CYP4F22	0.189799	NA	NA	NA	NA	0	0	0.00989687	19	2151	0.0055788	3	1	0.055535	2598	0.013472	7	4	0.84097
GRB7	0.190194	rs11869286	STARD3	86158	86158	0	1	0.00884388	17	2151	0.004649	2	0	0.4857	2598	0.012317	6	2	0.096422
PLEKHG3	0.190403	NA	NA	NA	NA	0	0	0.0153716	14	2151	0.019061	11	4	0.82005	2598	0.012317	8	3	0.057192
ITGB4	0.190453	NA	NA	NA	NA	0	0	0.0195828	17	2151	0.013482	14	12	0.081468	2598	0.024634	40	30	0.57589
GPRC5D	0.190474	NA	NA	NA	NA	0	0	0.0138977	12	2151	0.010693	7	5	0.20158	2598	0.016551	3	1	0.23278
SERPINA12	0.191305	NA	NA	NA	NA	0	0	0.0204254	14	2151	0.02371	3	1	0.30486	2598	0.017706	6	2	0.15481
PDDC1	0.191474	NA	NA	NA	NA	0	0	0.00336913	11	2151	0.0037192	2	1	1	2598	0.0030793	2	1	0.047251
SLC16A3	0.19176	NA	NA	NA	NA	0	0	0.0037192	17	2151	0.0037192	6	4	0.19176	0	0	NA	NA	NA
TPH2	0.191763	NA	NA	NA	NA	0	0	0.00926521	12	2151	0.0037192	5	3	0.33869	2598	0.013857	10	6	0.13979
MICU2	0.191783	NA	NA	NA	NA	0	0	0.004422	13	2151	0.0032543	2	1	0.58324	2598	0.0053888	7	5	0.081188
ARHGEF17	0.191789	NA	NA	NA	NA	0	0	0.00568543	11	2151	0.0018596	4	4	0.15919	2598	0.008853	2	1	0.29747
AOC2	0.191971	rs8077889;rs72836561	MPP3;CD300LG	878584.5;926544.5	878584	0	0	0.00336911	17	2151	0.0018596	2	1	0.6	2598	0.0046189	7	4	0.079023
CCDC175	0.192055	NA	NA	NA	NA	0	0	0.00210568	14	2151	0.0027894	4	2	0.76874	2598	0.0015396	3	2	0.061713
XIRP1	0.19211	NA	NA	NA	NA	0	0	0.0023245	3	2151	0.0023245	4	3	0.19211	0	0	NA	NA	NA
C1orf116	0.19228	NA	NA	NA	NA	0	0	0.014877	1	2151	0.014877	2	1	0.19228	0	0	NA	NA	NA
PHKG1	0.192461	NA	NA	NA	NA	0	0	0.00463258	7	2151	0.0037192	3	2	0.21165	2598	0.0053888	8	3	0.22478
SORCS3	0.1926	NA	NA	NA	NA	0	0	0.0013947	10	2151	0.0013947	2	1	0.1926	0	0	NA	NA	NA
VRK2	0.192652	NA	NA	NA	NA	0	0	0.00421139	2	2151	0.0079033	4	3	0.97047	2598	0.0011547	2	1	0.049087
PLD4	0.193104	rs4983559	ZBTB42	120310	120310	0	1	0.00568542	14	2151	0.0097629	3	0	0.20134	2598	0.0023095	3	1	0.23734
PTPRH	0.19319	rs386000	LILRA3	914342	914342	0	0	0.00526427	19	2151	0.0079033	7	5	0.066245	2598	0.0030793	6	4	0.72178
PSAT1	0.193456	NA	NA	NA	NA	0	0	0.00547485	9	2151	0.0051139	2	1	0.3819	2598	0.0057737	7	5	0.12543
ABCG8	0.193577	rs4299376;rs76866386	ABCG5;ABCG8	19166.5;16259.5	16259.5	1	1	0.0143186	2	2151	0.0069735	6	4	0.56034	2598	0.0204	8	3	0.085558
SLC15A5	0.193684	NA	NA	NA	NA	0	0	0.00989687	12	2151	0.014412	3	0	0.44464	2598	0.0061586	6	3	0.1079
CHADL	0.193734	NA	NA	NA	NA	0	0	0.00210572	22	2151	0.0013947	3	3	0.086238	2598	0.0026944	6	5	0.55652
PKNOX1	0.193847	NA	NA	NA	NA	0	0	0.00168455	21	2151	0.0023245	3	2	0.13486	2598	0.0011547	3	3	0.35615
PHYKPL	0.193919	NA	NA	NA	NA	0	0	0.00252686	5	2151	0.0023245	4	3	0.69332	2598	0.0026944	6	5	0.06931
EPHA1	0.194097	NA	NA	NA	NA	0	0	0.0197936	7	2151	0.0069735	6	4	0.82056	2598	0.030408	17	8	0.058634
STAT6	0.194107	rs11613352	LRP1	300620	300620	0	0	0.00884392	12	2151	0.0041841	4	1	0.21098	2598	0.012702	2	1	0.22806
KTN1	0.194278	NA	NA	NA	NA	0	0	0.00715921	14	2151	0.0018596	3	2	0.34131	2598	0.011547	9	4	0.14114
RASAL1	0.194357	NA	NA	NA	NA	0	0	0.00863341	12	2151	0.0079033	8	4	0.10002	2598	0.0092379	12	8	0.48189
WWP2	0.19438	NA	NA	NA	NA	0	0	0.0013947	16	2151	0.0013947	3	3	0.19438	0	0	NA	NA	NA
MEGF6	0.194429	NA	NA	NA	NA	0	0	0.0271635	1	2151	0.013482	15	11	0.11482	2598	0.038491	29	18	0.41998
RAG2	0.19448	NA	NA	NA	NA	0	0	0.0155822	11	2151	0.023245	7	5	0.10162	2598	0.0092379	9	7	0.4747
PARS2	0.19454	rs2479409;rs11591147;rs191448950	PCSK9	280748.5;281745.5;360942.5	280748	0	0	0.002948	1	2151	0.0032543	2	1	0.092709	2598	0.0026944	6	5	0.52054
GALE	0.194867	rs1077514	ASAP3	357351	357351	0	0	0.0141084	1	2151	0.013482	9	4	0.28572	2598	0.014627	10	5	0.16928
DDX11	0.194941	NA	NA	NA	NA	0	0	0.00547484	12	2151	0.0041841	4	2	0.29097	2598	0.0065435	10	6	0.16631
ITGB8	0.195014	NA	NA	NA	NA	0	0	0.00947549	7	2151	0.0069735	9	7	0.41494	2598	0.011547	12	8	0.11668
SPAG4	0.19503	rs2277862	ERGIC3	52629.5	52629.5	0	1	0.0065086	20	2151	0.0065086	2	1	0.19503	0	0	NA	NA	NA
MYO7A	0.195035	NA	NA	NA	NA	0	0	0.0574859	11	2151	0.041376	30	17	0.062313	2598	0.070824	74	41	0.77708
RLBP1	0.195103	NA	NA	NA	NA	0	0	0.00694859	15	2151	0.0018596	4	4	0.20741	2598	0.011162	4	3	0.23357
OR10AD1	0.19546	NA	NA	NA	NA	0	0	0.0018596	12	2151	0.0018596	2	0	0.19546	0	0	NA	NA	NA
INPP5E	0.195707	NA	NA	NA	NA	0	0	0.012634	9	2151	0.0037192	5	4	0.064717	2598	0.020015	19	10	0.75165
CERS6	0.195755	rs2287623	ABCB11	386440	386440	0	0	0.00736974	2	2151	0.0027894	4	3	0.17859	2598	0.011162	5	2	0.27247
FAM188B	0.196	NA	NA	NA	NA	0	0	0.0013947	7	2151	0.0013947	2	1	0.196	0	0	NA	NA	NA
LARS	0.19604	NA	NA	NA	NA	0	0	0.00821225	5	2151	0.013947	3	2	0.053517	2598	0.0034642	8	7	0.91101
GRM7	0.196082	NA	NA	NA	NA	0	0	0.00357971	3	2151	0.004649	10	10	0.13047	2598	0.0026944	5	3	0.37379
KCNH5	0.196499	NA	NA	NA	NA	0	0	0.0223203	14	2151	0.014412	13	9	0.34388	2598	0.028868	23	11	0.14222
NAGLU	0.196596	NA	NA	NA	NA	0	0	0.0134766	17	2151	0.0083682	14	11	0.10856	2598	0.017706	24	16	0.4508
CNGA4	0.196836	NA	NA	NA	NA	0	0	0.0191621	11	2151	0.014412	12	7	0.9957	2598	0.023095	13	6	0.04923
UBAP2	0.19684	NA	NA	NA	NA	0	0	0.0013947	9	2151	0.0013947	2	1	0.19684	0	0	NA	NA	NA
DLD	0.19702	NA	NA	NA	NA	0	0	0.0013947	7	2151	0.0013947	2	1	0.19702	0	0	NA	NA	NA
DMBX1	0.197039	NA	NA	NA	NA	0	0	0.00842291	1	2151	0.010228	8	4	0.91078	2598	0.0069284	8	5	0.053894
PGAP1	0.19711	NA	NA	NA	NA	0	0	0.0013947	2	2151	0.0013947	2	1	0.19711	0	0	NA	NA	NA
TKTL2	0.197364	NA	NA	NA	NA	0	0	0.0113709	4	2151	0.0032543	5	3	0.72388	2598	0.018091	9	4	0.067958
C21orf2	0.19741	NA	NA	NA	NA	0	0	0.0041841	21	2151	0.0041841	3	1	0.19741	0	0	NA	NA	NA
ITGA3	0.198139	NA	NA	NA	NA	0	0	0.0136871	17	2151	0.018596	3	2	0.44643	2598	0.0096228	10	7	0.11077
MVD	0.1985	NA	NA	NA	NA	0	0	0.00273741	16	2151	0.0013947	2	1	0.8492	2598	0.0038491	4	3	0.058374
ACAA2	0.198586	rs149615216;rs7241918	LIPG	211060;156135	156135	0	1	0.011792	18	2151	0.010693	6	2	0.24717	2598	0.012702	12	9	0.20067
HOXD1	0.198692	NA	NA	NA	NA	0	0	0.00210573	2	2151	0.0023245	4	3	0.083095	2598	0.0019246	3	2	0.59733
GPR20	0.198791	NA	NA	NA	NA	0	0	0.00168454	8	2151	0.0018596	2	1	0.62242	2598	0.0015396	2	1	0.079798
ZNF679	0.19893	NA	NA	NA	NA	0	0	0.0079033	7	2151	0.0079033	3	2	0.19893	0	0	NA	NA	NA
IDUA	0.199	NA	NA	NA	NA	0	0	0.0267423	4	2151	0.0079033	9	7	0.18241	2598	0.04234	25	15	0.27267
IGHD	0.19939	NA	NA	NA	NA	0	0	0.0027894	14	2151	0.0027894	2	0	0.19939	0	0	NA	NA	NA
PAFAH2	0.19958	rs12027135;rs12748152	LDLRAP1;HDGF	533921;828739	533921	0	0	0.0050537	1	2151	0.0032543	2	1	0.30309	2598	0.0065435	5	2	0.16474
HSF4	0.20006	rs16942887	LCAT	727466	727466	0	0	0.0013947	16	2151	0.0013947	3	3	0.20006	0	0	NA	NA	NA
GPSM1	0.200196	NA	NA	NA	NA	0	0	0.0130555	9	2151	0.0018596	4	4	0.054771	2598	0.022325	21	13	0.91539
F11	0.200492	NA	NA	NA	NA	0	0	0.00442198	4	2151	0.0013947	2	1	0.83796	2598	0.0069284	11	7	0.05995
GPR158	0.200548	NA	NA	NA	NA	0	0	0.00989677	10	2151	0.013482	4	1	0.067719	2598	0.0069284	8	2	0.7421
ZBED6	0.20069	NA	NA	NA	NA	0	0	0.0013947	1	2151	0.0013947	3	3	0.20069	0	0	NA	NA	NA
KCNA10	0.201144	NA	NA	NA	NA	0	0	0.0168453	1	2151	0.012087	11	6	0.077177	2598	0.020785	19	15	0.65374
CCDC129	0.201354	NA	NA	NA	NA	0	0	0.00736998	7	2151	0.004649	6	3	0.70915	2598	0.0096228	4	0	0.071246
SKI	0.201423	NA	NA	NA	NA	0	0	0.0103178	1	2151	0.0037192	7	6	0.1068	2598	0.015781	10	7	0.47329
LGR4	0.201472	NA	NA	NA	NA	0	0	0.00379024	11	2151	0.0023245	5	5	0.29236	2598	0.0050038	4	1	0.17295
UBASH3A	0.201605	NA	NA	NA	NA	0	0	0.0012634	21	2151	0.0013947	2	1	0.069841	2598	0.0011547	3	3	0.72462
GYG1	0.201733	NA	NA	NA	NA	0	0	0.00526429	3	2151	0.0051139	5	3	0.18026	2598	0.0053888	9	7	0.28099
GGCX	0.201831	NA	NA	NA	NA	0	0	0.00779122	2	2151	0.010228	8	4	0.80326	2598	0.0057737	12	10	0.063098
TULP1	0.201867	rs2814982	C6orf106	927318	927318	0	0	0.00947543	6	2151	0.0023245	5	5	0.12997	2598	0.015396	10	4	0.39006
LOXL2	0.202021	NA	NA	NA	NA	0	0	0.00231629	8	2151	0.0023245	3	1	0.14308	2598	0.0023095	5	4	0.35468
KRT84	0.202033	NA	NA	NA	NA	0	0	0.0269531	12	2151	0.027894	9	4	0.12661	2598	0.026174	15	7	0.40085
COL25A1	0.202299	NA	NA	NA	NA	0	0	0.0063171	4	2151	0.004649	7	6	0.12426	2598	0.0076982	7	3	0.40915
AXDND1	0.202474	rs4650994	ANGPTL1	871386	871386	0	0	0.00400086	1	2151	0.0018596	2	0	0.11852	2598	0.0057737	8	4	0.42946
FAM178B	0.20293	NA	NA	NA	NA	0	0	0.0027894	2	2151	0.0027894	2	1	0.20293	0	0	NA	NA	NA
PROS1	0.202973	NA	NA	NA	NA	0	0	0.00779113	3	2151	0.0060437	6	3	0.16884	2598	0.0092379	6	4	0.30246
ABCB1	0.203117	NA	NA	NA	NA	0	0	0.00947544	7	2151	0.0074384	10	7	0.12692	2598	0.011162	17	13	0.40274
CACFD1	0.203338	rs635634	ABO	174206	174206	0	1	0.00336912	9	2151	0.0023245	2	1	0.28249	2598	0.004234	5	2	0.18121
C5orf63	0.20344	NA	NA	NA	NA	0	0	0.0023245	5	2151	0.0023245	2	1	0.20344	0	0	NA	NA	NA
ZC2HC1C	0.203765	NA	NA	NA	NA	0	0	0.00400084	14	2151	0.004649	4	2	0.052667	2598	0.0034642	4	3	0.97469
ZNF518B	0.203812	NA	NA	NA	NA	0	0	0.00189515	4	2151	0.0013947	2	1	0.41826	2598	0.0023095	2	1	0.12277
DNAJA4	0.203933	NA	NA	NA	NA	0	0	0.00547486	15	2151	0.0013947	2	1	0.92349	2598	0.008853	4	3	0.055648
MFSD12	0.20407	NA	NA	NA	NA	0	0	0.0176878	19	2151	0.013017	7	4	0.47565	2598	0.021555	16	9	0.10814
DSC1	0.204072	NA	NA	NA	NA	0	0	0.00905436	18	2151	0.012087	3	2	0.39877	2598	0.0065435	6	3	0.12899
ABCC9	0.204468	NA	NA	NA	NA	0	0	0.0103179	12	2151	0.0074384	9	5	0.88394	2598	0.012702	16	11	0.058342
HMGCS2	0.204503	NA	NA	NA	NA	0	0	0.00589597	1	2151	0.0041841	3	1	0.21775	2598	0.0073133	8	3	0.23689
LAMA5	0.204662	NA	NA	NA	NA	0	0	0.0172671	20	2151	0.010228	16	12	0.50006	2598	0.023095	23	14	0.10326
MYO15A	0.204868	NA	NA	NA	NA	0	0	0.0829676	17	2151	0.052999	36	15	0.13886	2598	0.10778	65	38	0.37236
HMGB2	0.20491	NA	NA	NA	NA	0	0	0.0013947	4	2151	0.0013947	2	1	0.20491	0	0	NA	NA	NA
ZNF846	0.205224	NA	NA	NA	NA	0	0	0.00947544	19	2151	0.0074384	3	0	0.15278	2598	0.011162	6	2	0.33922
CDKL3	0.205339	NA	NA	NA	NA	0	0	0.00357968	5	2151	0.0065086	5	2	0.50953	2598	0.0011547	2	1	0.10179
B3GAT3	0.20538	rs174546	FAS1-2-3	816936	816936	0	0	0.0013947	11	2151	0.0013947	3	3	0.20538	0	0	NA	NA	NA
MSH2	0.20563	NA	NA	NA	NA	0	0	0.0120028	2	2151	0.0032543	7	7	0.53233	2598	0.019246	24	11	0.097615
VAC14	0.20584	NA	NA	NA	NA	0	0	0.0013947	16	2151	0.0013947	3	3	0.20584	0	0	NA	NA	NA
SGCD	0.206618	rs6882076	TIMD4	411319	411319	0	0	0.00294798	5	2151	0.0018596	3	2	0.09963	2598	0.0038491	5	3	0.52492
ACSM3	0.206674	NA	NA	NA	NA	0	0	0.0172667	16	2151	0.02464	4	1	0.21701	2598	0.011162	6	2	0.24108
PANK1	0.207016	NA	NA	NA	NA	0	0	0.0185303	10	2151	0.012087	8	3	0.47666	2598	0.023865	12	6	0.11
YIF1B	0.207168	NA	NA	NA	NA	0	0	0.00147398	19	2151	0.0018596	2	1	0.26362	2598	0.0011547	2	1	0.19909
FBXO7	0.207301	NA	NA	NA	NA	0	0	0.0061067	22	2151	0.010693	5	3	0.41148	2598	0.0023095	3	2	0.12766
IDH1	0.207712	NA	NA	NA	NA	0	0	0.00526428	2	2151	0.004649	2	1	0.18178	2598	0.0057737	9	6	0.28974
CASQ1	0.207753	NA	NA	NA	NA	0	0	0.0172666	1	2151	0.013482	2	1	0.5212	2598	0.0204	9	5	0.10108
CRB1	0.207784	NA	NA	NA	NA	0	0	0.0115816	1	2151	0.0074384	7	5	0.0949	2598	0.015012	13	10	0.55525
OR52B1P	0.207922	NA	NA	NA	NA	0	0	0.00800164	11	2151	0.0023245	2	1	0.12855	2598	0.012702	2	0	0.41027
AL138815.2	0.20835	NA	NA	NA	NA	0	0	0.038587	13	2151	0.038587	6	0	0.20835	0	0	NA	NA	NA
ZNF816	0.208446	NA	NA	NA	NA	0	0	0.0206361	19	2151	0.0074384	4	2	0.059589	2598	0.031563	8	3	0.88806
RGS3	0.208451	NA	NA	NA	NA	0	0	0.00421139	9	2151	0.0032543	2	1	0.1475	2598	0.0050038	8	6	0.35878
HMGCLL1	0.208463	NA	NA	NA	NA	0	0	0.0286378	6	2151	0.009298	5	3	0.36636	2598	0.04465	15	6	0.14446
SLC27A6	0.208492	NA	NA	NA	NA	0	0	0.0138976	5	2151	0.0051139	2	1	0.11565	2598	0.02117	10	6	0.45771
SPTBN2	0.208615	NA	NA	NA	NA	0	0	0.00400082	11	2151	0.0027894	4	3	0.99547	2598	0.0050038	4	2	0.053217
CES2	0.208669	rs16942887	LCAT	953760	953760	0	0	0.00336912	16	2151	0.0023245	3	2	0.065202	2598	0.004234	6	3	0.81277
ZNF273	0.209141	NA	NA	NA	NA	0	0	0.0109499	7	2151	0.0060437	7	3	0.18481	2598	0.015012	3	1	0.28762
PRED62	0.2092	rs114139997	COL18A1	475807	475807	0	0	0.015342	21	2151	0.015342	2	1	0.2092	0	0	NA	NA	NA
MUC4	0.209356	NA	NA	NA	NA	0	0	0.0326383	3	2151	0.067875	54	28	0.25814	2598	0.0034642	8	7	0.2062
MMEL1	0.209826	NA	NA	NA	NA	0	0	0.0261108	1	2151	0.0097629	11	6	0.09751	2598	0.039646	16	6	0.54752
ESYT3	0.210096	NA	NA	NA	NA	0	0	0.0105284	3	2151	0.012552	7	2	0.080097	2598	0.008853	10	5	0.6677
VCAN	0.21016	NA	NA	NA	NA	0	0	0.00631713	5	2151	0.0027894	4	3	0.12308	2598	0.0092379	12	8	0.4347
LRRC41	0.2103	NA	NA	NA	NA	0	0	0.0097629	1	2151	0.0097629	2	1	0.2103	0	0	NA	NA	NA
LMOD3	0.210322	NA	NA	NA	NA	0	0	0.00379029	3	2151	0.0018596	2	1	0.1044	2598	0.0053888	4	3	0.51301
SPG20	0.210528	NA	NA	NA	NA	0	0	0.00652786	13	2151	0.0023245	4	3	0.1295	2598	0.010008	16	11	0.41412
EPHB2	0.210555	rs1077514	ASAP3	592770	592770	0	0	0.00357972	1	2151	0.0051139	6	4	0.13303	2598	0.0023095	6	6	0.4032
ALKBH3	0.210612	NA	NA	NA	NA	0	0	0.0050537	11	2151	0.0032543	2	1	0.098524	2598	0.0065435	6	2	0.54461
PTPN11	0.210688	rs11065987	BRAP	829427	829427	0	0	0.00147398	12	2151	0.0018596	3	2	0.88703	2598	0.0011547	3	3	0.06052
ZNF480	0.21089	rs17695224	HAS1	490634	490634	0	0	0.0037192	19	2151	0.0037192	4	3	0.21089	0	0	NA	NA	NA
FAHD2B	0.211038	NA	NA	NA	NA	0	0	0.0113708	2	2151	0.004649	3	2	0.089418	2598	0.016936	5	3	0.6017
SUZ12	0.211096	NA	NA	NA	NA	0	0	0.00652788	17	2151	0.011158	2	1	0.63518	2598	0.0026944	2	1	0.084736
AFF3	0.211479	NA	NA	NA	NA	0	0	0.00252685	2	2151	0.0013947	3	3	0.43915	2598	0.0034642	3	1	0.12286
CTTNBP2	0.211485	NA	NA	NA	NA	0	0	0.00610653	7	2151	0.0037192	5	3	0.67285	2598	0.0080831	13	8	0.08019
ATR	0.211853	NA	NA	NA	NA	0	0	0.00189511	3	2151	0.0023245	2	1	0.73083	2598	0.0015396	4	4	0.074001
PPWD1	0.21191	NA	NA	NA	NA	0	0	0.0069735	5	2151	0.0069735	5	3	0.21191	0	0	NA	NA	NA
GPT	0.212068	rs11136341	PLEC1	687341	687341	0	0	0.0168455	8	2151	0.022315	6	4	0.23875	2598	0.012317	13	9	0.22683
PLAU	0.212098	NA	NA	NA	NA	0	0	0.00252686	10	2151	0.0023245	2	1	0.068035	2598	0.0026944	4	3	0.79615
BHLHA9	0.212357	rs2070863	SERPINF2	474468	474468	0	0	0.00484312	17	2151	0.0065086	3	0	1	2598	0.0034642	5	4	0.054255
ATP2B1	0.213274	NA	NA	NA	NA	0	0	0.00273744	12	2151	0.0032543	7	7	0.9007	2598	0.0023095	6	6	0.060586
LINC01124	0.213539	NA	NA	NA	NA	0	0	0.0141079	2	2151	0.017666	2	1	0.083372	2598	0.011162	3	1	0.65563
HCN4	0.213696	NA	NA	NA	NA	0	0	0.0284274	15	2151	0.029289	14	6	0.93849	2598	0.027714	27	17	0.058301
SMO	0.213728	NA	NA	NA	NA	0	0	0.0042114	7	2151	0.0041841	4	2	0.064563	2598	0.004234	6	4	0.84764
MANEAL	0.213843	NA	NA	NA	NA	0	0	0.00421144	1	2151	0.0069735	5	3	0.22861	2598	0.0019246	4	3	0.23956
SLIT1	0.213961	NA	NA	NA	NA	0	0	0.00463256	10	2151	0.0027894	6	6	0.17046	2598	0.0061586	13	11	0.32152
MAGI3	0.214171	NA	NA	NA	NA	0	0	0.00252685	1	2151	0.0013947	3	3	0.39501	2598	0.0034642	4	3	0.13893
HTRA3	0.214219	NA	NA	NA	NA	0	0	0.0178986	4	2151	0.02371	6	4	0.73103	2598	0.013087	10	3	0.075093
EDIL3	0.214473	NA	NA	NA	NA	0	0	0.00821207	5	2151	0.0041841	4	2	0.48943	2598	0.011547	14	8	0.11234
SLC19A1	0.2145	rs114139997	COL18A1	75979.5	75979.5	0	1	0.0130553	21	2151	0.026964	6	3	0.16321	2598	0.0015396	4	4	0.33694
AGXT2	0.214563	NA	NA	NA	NA	0	0	0.00905474	5	2151	0.0023245	5	5	0.070535	2598	0.014627	14	5	0.77995
ALDH9A1	0.215189	NA	NA	NA	NA	0	0	0.0227412	1	2151	0.026034	6	2	0.40482	2598	0.020015	9	4	0.13643
RASAL2	0.215595	rs4650994	ANGPTL1	113145	113145	0	0	0.00315854	1	2151	0.0013947	2	1	0.15378	2598	0.0046189	7	5	0.36006
MYH15	0.215812	NA	NA	NA	NA	0	0	0.0385347	3	2151	0.014877	9	6	0.30326	2598	0.058122	29	14	0.18283
AP3B2	0.215845	NA	NA	NA	NA	0	0	0.00210572	15	2151	0.0018596	3	2	0.22338	2598	0.0023095	4	2	0.24826
DAPK1	0.215927	NA	NA	NA	NA	0	0	0.00168455	9	2151	0.0023245	2	0	0.34157	2598	0.0011547	2	1	0.16244
STAC2	0.216045	rs11869286	STARD3	443823	443823	0	0	0.00715926	17	2151	0.0013947	3	3	0.070655	2598	0.011932	12	9	0.78587
JMJD8	0.216503	NA	NA	NA	NA	0	0	0.00189516	16	2151	0.0018596	4	4	0.68349	2598	0.0019246	2	0	0.08147
SEPN1	0.216774	rs12027135	LDLRAP1	362020	362020	0	0	0.028006	1	2151	0.015342	9	7	0.60245	2598	0.038491	15	7	0.092585
NAGS	0.216965	rs8077889;rs72836561	MPP3;CD300LG	205803;157843	157843	0	1	0.0050537	17	2151	0.0037192	6	4	0.74459	2598	0.0061586	11	8	0.075
EPS15	0.21713	NA	NA	NA	NA	0	0	0.0032543	1	2151	0.0032543	2	1	0.21713	0	0	NA	NA	NA
SREBF2	0.21739	NA	NA	NA	NA	0	0	0.00758061	22	2151	0.014412	2	1	0.83416	2598	0.0019246	2	1	0.067123
KLHL25	0.217884	NA	NA	NA	NA	0	0	0.00526426	15	2151	0.0027894	4	3	0.063115	2598	0.0073133	16	15	0.88985
COL11A1	0.217887	NA	NA	NA	NA	0	0	0.0280063	1	2151	0.038587	21	12	0.33795	2598	0.019246	32	23	0.16619
PXDN	0.218168	NA	NA	NA	NA	0	0	0.0147402	2	2151	0.011158	5	2	0.13263	2598	0.017706	14	8	0.4242
CYP4F2	0.21823	NA	NA	NA	NA	0	0	0.0231628	19	2151	0.0083682	3	2	0.29559	2598	0.035412	20	10	0.19041
AARSD1	0.218268	rs8077889;rs72836561	MPP3;CD300LG	763443;811403	763443	0	0	0.0136868	17	2151	0.0065086	2	1	0.0649	2598	0.01963	3	0	0.86743
CLCA4	0.218276	NA	NA	NA	NA	0	0	0.0115812	1	2151	0.0060437	3	2	0.68507	2598	0.016166	4	1	0.08218
SLC1A4	0.218315	rs2540948	CEP68	39912.5	39912.5	0	1	0.00631733	2	2151	0.0013947	2	1	0.24278	2598	0.010393	5	2	0.23195
BTNL9	0.21846	NA	NA	NA	NA	0	0	0.017666	5	2151	0.017666	2	1	0.21846	0	0	NA	NA	NA
GALK2	0.218492	NA	NA	NA	NA	0	0	0.0176878	15	2151	0.0083682	6	5	0.13457	2598	0.025404	10	6	0.41892
SYNM	0.218752	NA	NA	NA	NA	0	0	0.0366393	15	2151	0.02464	17	10	0.305	2598	0.046574	30	16	0.18513
STAC3	0.218865	rs11613352	LRP1	152077	152077	0	1	0.00505367	12	2151	0.0051139	4	2	0.90971	2598	0.0050038	6	2	0.062112
UNCX	0.218988	rs1997243	GPR146	190423	190423	0	1	0.00484313	7	2151	0.0027894	4	3	0.25075	2598	0.0065435	4	2	0.22551
RPL3L	0.219424	NA	NA	NA	NA	0	0	0.0086336	16	2151	0.0013947	3	3	0.37457	2598	0.014627	5	1	0.15137
MLKL	0.21943	NA	NA	NA	NA	0	0	0.0080019	16	2151	0.0051139	4	2	0.11151	2598	0.010393	9	5	0.50848
NHLRC3	0.219454	NA	NA	NA	NA	0	0	0.00442197	13	2151	0.004649	2	0	0.1834	2598	0.004234	3	0	0.30921
ZBBX	0.219455	NA	NA	NA	NA	0	0	0.00421142	3	2151	0.0013947	2	1	0.074778	2598	0.0065435	6	4	0.75837
SH2B2	0.219505	NA	NA	NA	NA	0	0	0.00231625	7	2151	0.0032543	4	3	0.12344	2598	0.0015396	3	2	0.45955
SLC12A4	0.219661	rs16942887	LCAT	62633	62633	0	1	0.0277955	16	2151	0.027429	17	12	0.35595	2598	0.028099	20	11	0.15952
PCDHB11	0.219917	NA	NA	NA	NA	0	0	0.0147397	5	2151	0.013947	4	1	0.47988	2598	0.015396	8	1	0.11851
WBSCR27	0.219922	rs17145738	MLXIPL	269478	269478	0	0	0.00821226	7	2151	0.0023245	3	2	0.22538	2598	0.013087	5	3	0.25234
SDS	0.220117	NA	NA	NA	NA	0	0	0.0113709	12	2151	0.012552	8	3	0.8569	2598	0.010393	12	11	0.066449
ID1	0.22057	NA	NA	NA	NA	0	0	0.0018596	20	2151	0.0018596	2	1	0.22057	0	0	NA	NA	NA
SERGEF	0.220676	rs10128711	SPTY2D1	607002	607002	0	0	0.0155824	11	2151	0.0065086	2	0	0.38032	2598	0.023095	8	1	0.15023
MFSD4	0.220898	NA	NA	NA	NA	0	0	0.0181092	1	2151	0.0023245	3	1	0.4712	2598	0.031178	4	1	0.12142
RNF185	0.22098	NA	NA	NA	NA	0	0	0.0083682	22	2151	0.0083682	2	1	0.22098	0	0	NA	NA	NA
UBE2C	0.22103	rs6065906	PLTP	110842	110842	0	1	0.0032543	20	2151	0.0032543	2	1	0.22103	0	0	NA	NA	NA
UBTF	0.221223	rs8077889;rs72836561	MPP3;CD300LG	411903;363943	363943	0	0	0.0103183	17	2151	0.010228	6	3	0.59544	2598	0.010393	13	9	0.096276
SMAD5	0.221225	NA	NA	NA	NA	0	0	0.00336915	5	2151	0.004649	3	2	0.68352	2598	0.0023095	6	6	0.083871
ENPP3	0.221459	NA	NA	NA	NA	0	0	0.0138979	6	2151	0.0074384	5	2	0.06748	2598	0.019246	16	8	0.85076
BBOX1	0.221583	NA	NA	NA	NA	0	0	0.00568539	11	2151	0.0032543	4	2	0.08457	2598	0.0076982	7	4	0.67935
ZNF786	0.221607	NA	NA	NA	NA	0	0	0.00526434	7	2151	0.010228	4	3	0.4479	2598	0.0011547	3	3	0.12829
PAX2	0.222347	rs11597086	CHUK	593815	593815	0	0	0.00526427	10	2151	0.0041841	4	3	0.20106	2598	0.0061586	11	8	0.28708
SQRDL	0.222652	NA	NA	NA	NA	0	0	0.00315855	15	2151	0.0023245	3	2	0.4252	2598	0.0038491	5	4	0.136
AC079354.1	0.222675	rs11694172;rs115400054	FAM117B	473748;617549	473748	0	0	0.010318	2	2151	0.0069735	2	1	0.091513	2598	0.013087	3	1	0.63199
SMAD9	0.222757	NA	NA	NA	NA	0	0	0.00947564	13	2151	0.0055788	6	4	0.70672	2598	0.012702	14	8	0.081877
PAX4	0.222976	NA	NA	NA	NA	0	0	0.0136873	7	2151	0.0023245	4	3	0.71311	2598	0.023095	13	6	0.081251
IFLTD1	0.223001	NA	NA	NA	NA	0	0	0.0172669	12	2151	0.0051139	3	2	0.13948	2598	0.027329	7	2	0.41547
CAMSAP1	0.223122	NA	NA	NA	NA	0	0	0.00315853	9	2151	0.0051139	3	2	0.09865	2598	0.0015396	2	1	0.58786
GMPPA	0.223187	rs78058190	PRKAG3	668148	668148	0	0	0.00252686	2	2151	0.0023245	4	3	0.38413	2598	0.0026944	6	5	0.15103
GSX1	0.224424	NA	NA	NA	NA	0	0	0.00589596	13	2151	0.0074384	4	3	0.83291	2598	0.0046189	6	2	0.070176
TONSL	0.224833	rs11136341	PLEC1	624195	624195	0	0	0.00484311	8	2151	0.0013947	3	3	0.27934	2598	0.0076982	9	6	0.20976
GPR113	0.224886	NA	NA	NA	NA	0	0	0.0132661	2	2151	0.020456	4	0	0.26438	2598	0.0073133	7	5	0.2217
CDH4	0.225175	NA	NA	NA	NA	0	0	0.00484315	20	2151	0.0083682	5	3	0.2841	2598	0.0019246	5	5	0.20667
SLC33A1	0.22525	NA	NA	NA	NA	0	0	0.0032543	3	2151	0.0032543	3	2	0.22525	0	0	NA	NA	NA
IRS1	0.225298	rs2972146	IRS1	561322	561322	1	1	0.00484311	2	2151	0.009298	3	1	0.47841	2598	0.0011547	2	1	0.12282
CYP4A22	0.225312	NA	NA	NA	NA	0	0	0.00526425	1	2151	0.0023245	2	1	1	2598	0.0076982	6	4	0.058763
GRM4	0.22545	rs2814982	C6orf106	498163	498163	0	0	0.0105285	6	2151	0.0074384	12	9	0.074607	2598	0.013087	17	10	0.78829
KLHDC4	0.225518	NA	NA	NA	NA	0	0	0.0115813	16	2151	0.0055788	7	4	0.98869	2598	0.016551	7	3	0.059509
HECW2	0.22575	NA	NA	NA	NA	0	0	0.0027894	2	2151	0.0027894	5	4	0.22575	0	0	NA	NA	NA
GIT2	0.22592	rs7134594	MVK	395876	395876	0	0	0.0023245	12	2151	0.0023245	4	3	0.22592	0	0	NA	NA	NA
A2ML1	0.226061	rs4883201	PHC1	86330.5	86330.5	0	1	0.00526429	12	2151	0.0013947	3	3	0.10442	2598	0.0084681	7	3	0.56529
FGFR4	0.226102	NA	NA	NA	NA	0	0	0.0107389	5	2151	0.004649	6	3	0.63597	2598	0.015781	11	8	0.092838
FUCA1	0.226225	rs1077514	ASAP3	418750	418750	0	0	0.005896	1	2151	0.0027894	4	2	0.11346	2598	0.0084681	5	1	0.52076
KALRN	0.226312	NA	NA	NA	NA	0	0	0.00189511	3	2151	0.0023245	3	2	0.40438	2598	0.0015396	4	4	0.14619
NAALAD2	0.227576	NA	NA	NA	NA	0	0	0.00336913	11	2151	0.0032543	3	2	0.34309	2598	0.0034642	8	7	0.17361
NRIP2	0.227604	NA	NA	NA	NA	0	0	0.00294801	12	2151	0.0037192	4	3	0.29646	2598	0.0023095	4	2	0.20095
SIRT4	0.22808	rs1169288	HNF1A	674956	674956	0	0	0.0013947	12	2151	0.0013947	2	1	0.22808	0	0	NA	NA	NA
GDA	0.228205	NA	NA	NA	NA	0	0	0.0117922	9	2151	0.020921	4	1	0.3743	2598	0.004234	4	3	0.15973
MYH8	0.228489	NA	NA	NA	NA	0	0	0.0532741	17	2151	0.046025	20	10	0.1364	2598	0.059276	42	20	0.43906
TAS1R2	0.228523	NA	NA	NA	NA	0	0	0.0136871	1	2151	0.013482	5	2	0.15886	2598	0.013857	17	8	0.37706
ASPSCR1	0.228558	NA	NA	NA	NA	0	0	0.0151611	17	2151	0.0018596	3	2	0.42819	2598	0.026174	7	0	0.13992
FKRP	0.228778	NA	NA	NA	NA	0	0	0.0425354	19	2151	0.020456	7	4	0.11049	2598	0.060816	28	15	0.54295
RPGRIP1	0.22878	NA	NA	NA	NA	0	0	0.00821252	14	2151	0.0051139	9	8	0.091629	2598	0.010778	15	8	0.65472
IRX6	0.228847	NA	NA	NA	NA	0	0	0.0160033	16	2151	0.0097629	8	4	0.529	2598	0.02117	15	8	0.11345
MOCS1	0.228882	rs2758886	KCNK17	634760	634760	0	0	0.0138977	6	2151	0.009298	4	2	0.27833	2598	0.017706	12	5	0.21567
MYO5C	0.228947	NA	NA	NA	NA	0	0	0.028848	15	2151	0.022315	15	10	0.2526	2598	0.034257	22	12	0.23773
LEPRE1	0.229064	NA	NA	NA	NA	0	0	0.0105285	1	2151	0.0027894	3	1	0.11762	2598	0.016936	8	2	0.5109
COL10A1	0.229145	rs9488822	FRK	131210	131210	0	1	0.0240049	6	2151	0.022315	15	10	0.077745	2598	0.025404	18	17	0.77331
MCM3AP	0.229198	rs114139997	COL18A1	807976	807976	0	0	0.00315856	21	2151	0.0032543	6	5	0.10731	2598	0.0030793	3	1	0.56043
SLC30A2	0.229362	rs12027135;rs12748152	LDLRAP1;HDGF	592888.5;769771.5	592888	0	0	0.00168459	1	2151	0.0013947	3	3	0.31927	2598	0.0019246	3	2	0.18855
NOC2L	0.229522	NA	NA	NA	NA	0	0	0.00779107	1	2151	0.0018596	3	2	0.11177	2598	0.012702	2	1	0.5391
CAPN14	0.229538	NA	NA	NA	NA	0	0	0.0193723	2	2151	0.0079033	6	3	0.67182	2598	0.028868	19	11	0.089698
AADAT	0.22965	NA	NA	NA	NA	0	0	0.0018596	4	2151	0.0018596	2	1	0.22965	0	0	NA	NA	NA
CACNA1A	0.229764	NA	NA	NA	NA	0	0	0.0360073	19	2151	0.012552	14	10	0.23523	2598	0.055427	44	23	0.25652
TBCB	0.22993	NA	NA	NA	NA	0	0	0.0023245	19	2151	0.0023245	3	2	0.22993	0	0	NA	NA	NA
COL6A2	0.229978	rs114139997	COL18A1	666428	666428	0	0	0.0480102	21	2151	0.035797	23	13	0.25131	2598	0.058122	53	36	0.24041
LMF2	0.230326	NA	NA	NA	NA	0	0	0.00463255	22	2151	0.0060437	6	4	0.65712	2598	0.0034642	6	4	0.092132
MST1	0.230343	rs2013208	RBM5	406042	406042	0	0	0.00736995	3	2151	0.0065086	6	4	0.64732	2598	0.0080831	10	6	0.093536
ATP1A2	0.230573	NA	NA	NA	NA	0	0	0.00273743	1	2151	0.0027894	5	4	0.064824	2598	0.0026944	6	5	0.9353
ETNPPL	0.230649	NA	NA	NA	NA	0	0	0.00842297	4	2151	0.015342	5	2	0.060657	2598	0.0026944	3	1	1
PNPLA8	0.230702	NA	NA	NA	NA	0	0	0.0185302	7	2151	0.009298	11	7	0.26583	2598	0.026174	17	6	0.22825
ALPP	0.230914	NA	NA	NA	NA	0	0	0.0120023	2	2151	0.0023245	4	3	0.64209	2598	0.020015	16	9	0.094615
GTF2H4	0.23098	rs2247056	HLA	386461	386461	0	0	0.0018596	6	2151	0.0018596	3	2	0.23098	0	0	NA	NA	NA
RSAD2	0.23112	NA	NA	NA	NA	0	0	0.00758055	2	2151	0.0051139	4	2	0.10275	2598	0.0096228	8	2	0.59197
ABCA4	0.231247	NA	NA	NA	NA	0	0	0.0785446	1	2151	0.051604	25	13	0.83598	2598	0.10085	63	33	0.072813
ZNF843	0.231288	rs11649653	CTF1	528952	528952	0	0	0.0111603	16	2151	0.0027894	3	2	0.57958	2598	0.018091	2	1	0.10505
PRDM4	0.231304	NA	NA	NA	NA	0	0	0.00673824	12	2151	0.009298	2	1	0.17964	2598	0.0046189	4	2	0.33896
FAM179A	0.231373	NA	NA	NA	NA	0	0	0.0048431	2	2151	0.004649	4	1	0.43126	2598	0.0050038	5	2	0.14125
IL31RA	0.23177	rs9686661	MAP3K1	673036	673036	0	0	0.0018596	5	2151	0.0018596	2	0	0.23177	0	0	NA	NA	NA
FSIP2	0.231845	NA	NA	NA	NA	0	0	0.00379028	2	2151	0.004649	7	5	0.66621	2598	0.0030793	6	5	0.091689
NPFFR2	0.232011	rs117087731	ADAMTS3	745942	745942	0	0	0.00147398	4	2151	0.0018596	2	1	0.19348	2598	0.0011547	2	1	0.31602
COL14A1	0.232175	NA	NA	NA	NA	0	0	0.00779112	8	2151	0.0055788	7	2	0.84823	2598	0.0096228	15	8	0.072153
FHAD1	0.232209	NA	NA	NA	NA	0	0	0.0143187	1	2151	0.0013947	2	1	0.072553	2598	0.025019	10	5	0.84372
PCSK7	0.232702	rs964184	APOA1;APOC3	449463	449463	0	0	0.0103177	11	2151	0.0041841	3	1	0.20376	2598	0.015396	6	3	0.30129
LINC00692	0.232816	NA	NA	NA	NA	0	0	0.00210573	3	2151	0.0023245	2	1	0.061432	2598	0.0019246	3	2	1
ZFYVE20	0.233057	NA	NA	NA	NA	0	0	0.00252682	3	2151	0.0037192	3	1	0.68938	2598	0.0015396	2	1	0.089237
CLDN18	0.233121	NA	NA	NA	NA	0	0	0.00189516	3	2151	0.0018596	3	2	0.28724	2598	0.0019246	3	2	0.21425
SCO1	0.233404	NA	NA	NA	NA	0	0	0.00484311	17	2151	0.0013947	3	3	0.23134	2598	0.0076982	7	2	0.26646
POLR1A	0.233619	NA	NA	NA	NA	0	0	0.00800174	2	2151	0.0013947	3	3	0.57127	2598	0.013472	10	8	0.10804
OR5H15	0.23375	NA	NA	NA	NA	0	0	0.0109498	3	2151	0.0023245	3	2	0.47848	2598	0.018091	2	0	0.12909
CYP2A13	0.233925	NA	NA	NA	NA	0	0	0.00589596	19	2151	0.0079033	2	1	0.10893	2598	0.004234	4	0	0.56761
FASTKD1	0.234308	rs2287623	ABCB11	560280	560280	0	0	0.0147398	2	2151	0.016736	2	1	0.11899	2598	0.013087	6	2	0.52078
NEIL1	0.234743	NA	NA	NA	NA	0	0	0.00379026	15	2151	0.0037192	5	3	0.49102	2598	0.0038491	3	0	0.12652
NRTN	0.234797	NA	NA	NA	NA	0	0	0.00231629	19	2151	0.0018596	2	1	0.13355	2598	0.0026944	2	1	0.46532
GSR	0.235132	NA	NA	NA	NA	0	0	0.0109498	8	2151	0.019991	4	3	0.10287	2598	0.0034642	6	4	0.60527
LTV1	0.235286	NA	NA	NA	NA	0	0	0.0109498	6	2151	0.0023245	2	1	0.27196	2598	0.018091	7	6	0.22915
SRRD	0.23538	NA	NA	NA	NA	0	0	0.0032543	22	2151	0.0032543	3	2	0.23538	0	0	NA	NA	NA
PATL1	0.23542	NA	NA	NA	NA	0	0	0.0013947	11	2151	0.0013947	2	1	0.23542	0	0	NA	NA	NA
KCNJ11	0.235784	NA	NA	NA	NA	0	0	0.0101075	11	2151	0.0055788	7	4	0.20317	2598	0.013857	8	5	0.30762
PPP1R9A	0.236146	NA	NA	NA	NA	0	0	0.00821223	7	2151	0.0083682	3	2	0.40323	2598	0.0080831	3	2	0.15532
STARD9	0.236365	rs62020698;rs2412710	CAPN3	266443;287184	266443	0	1	0.032428	15	2151	0.022315	13	9	0.55406	2598	0.040801	27	14	0.11318
SLC16A14	0.23693	NA	NA	NA	NA	0	0	0.0032543	2	2151	0.0032543	4	2	0.23693	0	0	NA	NA	NA
OR6C68	0.236938	NA	NA	NA	NA	0	0	0.00694909	12	2151	0.0023245	2	1	0.32059	2598	0.010778	2	0	0.19625
VSX1	0.237089	NA	NA	NA	NA	0	0	0.0132658	20	2151	0.0097629	6	3	0.29909	2598	0.016166	13	9	0.21054
EHMT2	0.237096	rs2247056;rs419132;rs3177928	HLA	586875;358434;560070	358434	0	0	0.00336913	6	2151	0.0032543	3	0	0.080563	2598	0.0034642	3	1	0.78166
ADIPOQ	0.237145	NA	NA	NA	NA	0	0	0.00336913	3	2151	0.0032543	4	2	0.17985	2598	0.0034642	5	4	0.35024
C10orf2	0.237146	rs11597086	CHUK	796982	796982	0	0	0.00800174	10	2151	0.0013947	3	3	0.51158	2598	0.013472	7	5	0.12313
MPL	0.2374	NA	NA	NA	NA	0	0	0.00968614	1	2151	0.0013947	3	3	0.7799	2598	0.016551	8	5	0.080886
IST1	0.23784	rs2000999	HPR	149674	149674	0	1	0.0018596	16	2151	0.0018596	2	1	0.23784	0	0	NA	NA	NA
TRMT1	0.238894	NA	NA	NA	NA	0	0	0.00147397	19	2151	0.0013947	3	3	0.51765	2598	0.0015396	3	2	0.12291
ZBED6CL	0.23901	rs17173637	TMEM176A	501420	501420	0	0	0.00400086	7	2151	0.0023245	2	1	0.28888	2598	0.0053888	4	1	0.22039
SEC24D	0.239022	NA	NA	NA	NA	0	0	0.00336912	4	2151	0.0023245	2	0	0.60587	2598	0.004234	7	6	0.10509
HMCES	0.239095	NA	NA	NA	NA	0	0	0.00294799	3	2151	0.0023245	4	3	0.091308	2598	0.0034642	5	2	0.69761
H6PD	0.239318	NA	NA	NA	NA	0	0	0.0631714	1	2151	0.033938	28	14	0.71232	2598	0.087375	41	17	0.089536
TMEM136	0.23948	NA	NA	NA	NA	0	0	0.0018596	11	2151	0.0018596	3	2	0.23948	0	0	NA	NA	NA
AGT	0.239769	rs4846914	GALNT2	547549	547549	0	0	0.00926502	1	2151	0.0055788	3	2	0.82873	2598	0.012317	6	3	0.077157
PAM	0.239863	NA	NA	NA	NA	0	0	0.0115816	5	2151	0.0027894	3	2	0.073274	2598	0.018861	9	6	0.87311
HIST1H4K	0.23991	NA	NA	NA	NA	0	0	0.0013947	6	2151	0.0013947	2	1	0.23991	0	0	NA	NA	NA
ABCG2	0.240451	rs3822072	FAM13A	704092	704092	0	0	0.00568539	4	2151	0.0074384	6	3	0.084771	2598	0.004234	6	2	0.75722
OXA1L	0.24057	NA	NA	NA	NA	0	0	0.0032543	14	2151	0.0032543	3	2	0.24057	0	0	NA	NA	NA
ALOX12B	0.240755	rs314253	DLG4	890092	890092	0	0	0.0149504	17	2151	0.022315	7	6	0.26109	2598	0.008853	5	3	0.24628
SLC30A7	0.24108	NA	NA	NA	NA	0	0	0.0013947	1	2151	0.0013947	2	1	0.24108	0	0	NA	NA	NA
CDC42BPG	0.24171	rs12801636	KAT5	789384	789384	0	0	0.00673824	11	2151	0.009298	5	2	0.78672	2598	0.0046189	8	4	0.082176
MACC1	0.241755	NA	NA	NA	NA	0	0	0.00252685	7	2151	0.0018596	4	4	0.7067	2598	0.0030793	4	3	0.091504
ALS2CL	0.241827	rs2290547	SETD2	335340	335340	0	0	0.00252683	3	2151	0.0041841	3	2	0.080485	2598	0.0011547	3	3	0.80378
SACS	0.242025	NA	NA	NA	NA	0	0	0.0558011	13	2151	0.055788	33	21	0.42936	2598	0.055812	51	27	0.15084
PITX3	0.242308	NA	NA	NA	NA	0	0	0.00400084	10	2151	0.004649	4	3	0.09976	2598	0.0034642	7	5	0.65024
MUC12	0.24244	NA	NA	NA	NA	0	0	0.00189515	7	2151	0.0013947	2	1	0.097956	2598	0.0023095	3	1	0.66271
KCNE3	0.242619	NA	NA	NA	NA	0	0	0.0050537	11	2151	0.0074384	2	1	0.098749	2598	0.0030793	4	3	0.65805
PCDHA10	0.242731	NA	NA	NA	NA	0	0	0.0145293	5	2151	0.0013947	3	3	0.27816	2598	0.025404	5	0	0.23376
KDM3B	0.24334	NA	NA	NA	NA	0	0	0.0013947	5	2151	0.0013947	2	1	0.24334	0	0	NA	NA	NA
ACTR10	0.243437	NA	NA	NA	NA	0	0	0.0105286	14	2151	0.0018596	3	2	0.12556	2598	0.017706	7	4	0.51992
DHRS3	0.243554	NA	NA	NA	NA	0	0	0.00336913	1	2151	0.0037192	4	2	0.13019	2598	0.0030793	4	1	0.50176
C9orf131	0.243657	NA	NA	NA	NA	0	0	0.0012634	9	2151	0.0013947	3	3	0.33214	2598	0.0011547	2	1	0.19679
EXOC3L1	0.243958	rs16942887	LCAT	706566	706566	0	0	0.0048431	16	2151	0.004649	2	0	0.54011	2598	0.0050038	5	3	0.12122
KRT33A	0.243959	NA	NA	NA	NA	0	0	0.0174777	17	2151	0.010228	6	3	0.1878	2598	0.02348	18	10	0.34863
TSC2	0.244121	NA	NA	NA	NA	0	0	0.0334806	16	2151	0.028359	22	12	0.37928	2598	0.037721	34	16	0.17278
PDGFRB	0.244266	NA	NA	NA	NA	0	0	0.00315855	5	2151	0.0018596	4	4	0.26483	2598	0.004234	8	5	0.24765
COX5A	0.24447	NA	NA	NA	NA	0	0	0.0032543	15	2151	0.0032543	2	1	0.24447	0	0	NA	NA	NA
ACSF2	0.244578	NA	NA	NA	NA	0	0	0.00147398	17	2151	0.0018596	3	2	0.11955	2598	0.0011547	2	1	0.54956
NOTCH4	0.244759	rs2247056;rs419132;rs3177928	HLA	910354.5;34954.5;236590.5	34954.5	0	0	0.0240048	6	2151	0.018131	12	3	0.10563	2598	0.028868	18	7	0.62261
MAP4K4	0.24495	NA	NA	NA	NA	0	0	0.0041841	2	2151	0.0041841	4	2	0.24495	0	0	NA	NA	NA
TBC1D22B	0.24522	NA	NA	NA	NA	0	0	0.0027894	6	2151	0.0027894	3	2	0.24522	0	0	NA	NA	NA
ZNF701	0.245603	rs17695224	HAS1	761944	761944	0	0	0.00673843	19	2151	0.0027894	5	4	0.089688	2598	0.010008	8	4	0.73674
CLLU1	0.245744	NA	NA	NA	NA	0	0	0.0120027	12	2151	0.0037192	2	1	0.16609	2598	0.018861	2	0	0.39815
CLDN4	0.246013	rs17145738	MLXIPL	263024	263024	0	0	0.00315858	7	2151	0.0041841	2	1	0.36783	2598	0.0023095	4	3	0.18005
TMEM232	0.246048	NA	NA	NA	NA	0	0	0.0122132	5	2151	0.004649	2	1	0.10392	2598	0.018476	5	2	0.63742
KRT15	0.246294	NA	NA	NA	NA	0	0	0.0151611	17	2151	0.0013947	2	1	0.22658	2598	0.026559	20	12	0.29275
DNAH7	0.246461	NA	NA	NA	NA	0	0	0.0484313	2	2151	0.034403	23	10	0.5297	2598	0.060046	37	21	0.12534
FN3K	0.24686	NA	NA	NA	NA	0	0	0.0074384	17	2151	0.0074384	2	0	0.24686	0	0	NA	NA	NA
CCDC149	0.247708	NA	NA	NA	NA	0	0	0.00189511	4	2151	0.0023245	2	1	0.3783	2598	0.0015396	2	1	0.17672
RGPD8	0.24774	NA	NA	NA	NA	0	0	0.0027894	2	2151	0.0027894	3	2	0.24774	0	0	NA	NA	NA
COL27A1	0.247888	NA	NA	NA	NA	0	0	0.0389552	9	2151	0.035332	17	8	0.50712	2598	0.041955	37	24	0.13196
SCUBE2	0.248166	NA	NA	NA	NA	0	0	0.0204254	11	2151	0.020456	11	8	0.94706	2598	0.0204	19	11	0.070769
PROP1	0.248173	NA	NA	NA	NA	0	0	0.00379026	5	2151	0.0032543	3	2	0.2744	2598	0.004234	6	4	0.24426
IQCA1	0.24833	NA	NA	NA	NA	0	0	0.0176883	2	2151	0.010693	8	4	0.1768	2598	0.02348	20	11	0.37943
ANGPTL4	0.248372	rs116843064;rs7255436	ANGPTL4	3548;325	325	1	1	0.00336914	19	2151	0.0041841	2	0	0.12216	2598	0.0026944	4	2	0.54927
NPHS2	0.248591	NA	NA	NA	NA	0	0	0.0269528	1	2151	0.009298	9	6	0.094363	2598	0.04157	16	7	0.71193
PDPR	0.248701	NA	NA	NA	NA	0	0	0.0122133	16	2151	0.020456	7	2	0.13976	2598	0.0053888	6	2	0.48097
MAS1	0.24874	rs12208357;rs1564348;rs186696265	LPA	214779.5;250491.5;783331.5	214780	0	0	0.00505368	6	2151	0.0097629	3	1	0.85497	2598	0.0011547	3	3	0.07864
HLTF	0.2488	NA	NA	NA	NA	0	0	0.00905475	3	2151	0.0074384	8	6	0.33013	2598	0.010393	12	6	0.20373
RNF175	0.24887	NA	NA	NA	NA	0	0	0.0032543	4	2151	0.0032543	3	2	0.24887	0	0	NA	NA	NA
SPTLC3	0.249075	rs364585	SPTLC3	102585	102585	1	1	0.00631715	20	2151	0.0037192	7	6	0.54082	2598	0.0084681	12	7	0.12455
KCNH2	0.249288	rs17173637	TMEM176A	119605	119605	0	1	0.0290587	7	2151	0.026034	19	13	0.073214	2598	0.031563	36	24	0.92111
PKLR	0.249331	NA	NA	NA	NA	0	0	0.0286379	1	2151	0.019526	9	3	0.4053	2598	0.036182	21	14	0.16643
TUBAL3	0.249791	rs1832007	AKR1C4	184518	184518	0	1	0.0124237	10	2151	0.0065086	9	7	0.57024	2598	0.017321	14	6	0.11859
OR2AT4	0.249958	rs499974	MOGAT2-DGAT2	654786	654786	0	0	0.013266	11	2151	0.0023245	2	1	0.23558	2598	0.022325	5	2	0.28732
SOX8	0.250163	NA	NA	NA	NA	0	0	0.00252685	16	2151	0.0018596	2	1	1	2598	0.0030793	6	4	0.067763
DPT	0.25074	NA	NA	NA	NA	0	0	0.0023245	1	2151	0.0023245	2	0	0.25074	0	0	NA	NA	NA
HR	0.251067	NA	NA	NA	NA	0	0	0.004422	8	2151	0.0032543	2	1	0.5519	2598	0.0053888	10	7	0.12339
TCTN1	0.251194	rs11065987	BRAP	998126	998126	0	0	0.00336915	12	2151	0.0051139	3	2	0.26805	2598	0.0019246	3	2	0.25423
CD3G	0.2512	rs11603023	PHLDB1	264236	264236	0	0	0.0023245	11	2151	0.0023245	3	2	0.2512	0	0	NA	NA	NA
DCDC1	0.25124	NA	NA	NA	NA	0	0	0.00968645	11	2151	0.0037192	6	5	0.091118	2598	0.014627	16	8	0.74808
MTMR12	0.251485	NA	NA	NA	NA	0	0	0.0101077	5	2151	0.009298	6	4	0.11009	2598	0.010778	8	3	0.61999
BCKDHB	0.25164	NA	NA	NA	NA	0	0	0.0111602	6	2151	0.010228	4	2	0.13302	2598	0.011932	11	6	0.51355
CACNB3	0.251669	NA	NA	NA	NA	0	0	0.00189512	12	2151	0.0027894	4	3	0.22872	2598	0.0011547	3	3	0.29872
SPG11	0.25168	rs2929282	FRMD5	660361	660361	0	0	0.0208465	15	2151	0.011158	12	9	0.50248	2598	0.028868	28	16	0.13598
NOS2	0.251741	NA	NA	NA	NA	0	0	0.00715937	17	2151	0.0097629	4	2	0.07548	2598	0.0050038	5	3	0.90554
FUT10	0.251987	NA	NA	NA	NA	0	0	0.0012634	8	2151	0.0013947	3	3	0.44319	2598	0.0011547	2	1	0.15443
CYP2C8	0.252022	NA	NA	NA	NA	0	0	0.011371	10	2151	0.0018596	4	4	0.30365	2598	0.019246	10	2	0.22544
NEK11	0.252059	NA	NA	NA	NA	0	0	0.00800178	3	2151	0.010228	4	1	0.79869	2598	0.0061586	9	6	0.085726
AZU1	0.252348	NA	NA	NA	NA	0	0	0.0120027	19	2151	0.013482	4	2	0.26644	2598	0.010778	5	1	0.25738
AGBL3	0.25255	NA	NA	NA	NA	0	0	0.0037192	7	2151	0.0037192	5	1	0.25255	0	0	NA	NA	NA
SUSD2	0.252579	NA	NA	NA	NA	0	0	0.00863321	22	2151	0.0051139	6	4	0.094317	2598	0.011547	15	12	0.728
SNCB	0.253057	NA	NA	NA	NA	0	0	0.00168454	5	2151	0.0018596	2	1	0.12656	2598	0.0015396	2	1	0.54394
NBEAL2	0.253153	rs2290547	SETD2	18586.5	18586.5	0	1	0.00989697	3	2151	0.004649	8	7	0.11679	2598	0.014242	6	4	0.58975
AMPD3	0.253273	rs2923084	AMPD3	128738	128738	1	1	0.0212678	11	2151	0.014412	10	5	0.26218	2598	0.026944	19	10	0.26288
LRRN4	0.253277	NA	NA	NA	NA	0	0	0.00652767	20	2151	0.0088331	3	1	0.51248	2598	0.0046189	4	1	0.13449
NKX1-2	0.254009	NA	NA	NA	NA	0	0	0.00947549	10	2151	0.012087	6	4	0.12101	2598	0.0073133	6	3	0.57183
KRT73	0.254258	NA	NA	NA	NA	0	0	0.0153719	12	2151	0.0055788	7	4	0.12599	2598	0.02348	22	13	0.54997
FOXR1	0.254278	rs11603023	PHLDB1	364764	364764	0	0	0.00673828	11	2151	0.0083682	6	4	0.069298	2598	0.0053888	3	2	1
GFPT2	0.25451	NA	NA	NA	NA	0	0	0.00294798	5	2151	0.0018596	3	2	0.10406	2598	0.0038491	7	5	0.66678
WDR62	0.254655	NA	NA	NA	NA	0	0	0.00442198	19	2151	0.0051139	3	1	0.14465	2598	0.0038491	5	3	0.48005
TGM2	0.254756	NA	NA	NA	NA	0	0	0.0183196	20	2151	0.0037192	6	4	0.10897	2598	0.030408	11	6	0.63758
HCAR1	0.254823	rs4759375	SBNO1	581636	581636	0	0	0.0115816	12	2151	0.0023245	3	1	0.45249	2598	0.019246	6	2	0.1536
SLC46A3	0.255166	NA	NA	NA	NA	0	0	0.00168454	13	2151	0.0018596	2	1	0.46751	2598	0.0015396	2	1	0.14894
PLBD2	0.25533	NA	NA	NA	NA	0	0	0.0032543	12	2151	0.0032543	2	1	0.25533	0	0	NA	NA	NA
KRT7	0.255462	NA	NA	NA	NA	0	0	0.0233733	12	2151	0.004649	4	3	0.31853	2598	0.038876	14	6	0.21895
MDH1	0.25575	rs2710642	EHBP1	677816	677816	0	0	0.0023245	2	2151	0.0023245	3	1	0.25575	0	0	NA	NA	NA
COL4A3	0.256018	NA	NA	NA	NA	0	0	0.0461147	2	2151	0.039981	15	5	0.11686	2598	0.051193	31	13	0.59859
ACSM5	0.256208	NA	NA	NA	NA	0	0	0.0103181	16	2151	0.0055788	5	1	0.1066	2598	0.014242	11	6	0.65687
RNF213	0.256306	NA	NA	NA	NA	0	0	0.0189515	17	2151	0.013017	7	5	0.53411	2598	0.023865	8	4	0.13117
GAN	0.25635	rs2925979	CMIP	141314	141314	0	1	0.0027894	16	2151	0.0027894	2	1	0.25635	0	0	NA	NA	NA
PLOD1	0.256568	NA	NA	NA	NA	0	0	0.00505367	1	2151	0.0051139	6	3	0.1527	2598	0.0050038	9	6	0.45945
GYS1	0.256576	rs492602	FLJ36070	278661	278661	0	0	0.00568543	19	2151	0.0023245	4	3	0.78971	2598	0.0084681	9	4	0.088844
LIMA1	0.256576	NA	NA	NA	NA	0	0	0.00505368	12	2151	0.0018596	4	4	0.074572	2598	0.0076982	11	6	0.94085
AIFM3	0.256595	rs181362	UBE2L3	602730	602730	0	0	0.0012634	22	2151	0.0013947	3	3	0.20219	2598	0.0011547	3	3	0.34704
KCNS1	0.257162	rs1800961;rs6065906	HNF4A;PLTP	682997.5;828653.5	682998	0	0	0.0101071	20	2151	0.0037192	4	2	0.22907	2598	0.015396	10	5	0.30725
RUFY1	0.25733	NA	NA	NA	NA	0	0	0.0013947	5	2151	0.0013947	2	1	0.25733	0	0	NA	NA	NA
MUC21	0.25758	rs2247056	HLA	312270	312270	0	0	0.014412	6	2151	0.014412	4	3	0.25758	0	0	NA	NA	NA
FKBP5	0.25787	NA	NA	NA	NA	0	0	0.0013947	6	2151	0.0013947	2	1	0.25787	0	0	NA	NA	NA
TSPAN11	0.257993	NA	NA	NA	NA	0	0	0.0080017	12	2151	0.0069735	5	3	0.10291	2598	0.008853	6	3	0.68696
ADARB2	0.258162	NA	NA	NA	NA	0	0	0.0376924	10	2151	0.028824	8	4	0.40991	2598	0.045035	13	6	0.17262
EHD3	0.258306	NA	NA	NA	NA	0	0	0.00294801	2	2151	0.0037192	3	1	0.43801	2598	0.0023095	5	4	0.16167
CALB1	0.258322	NA	NA	NA	NA	0	0	0.00736998	8	2151	0.0088331	2	1	0.90702	2598	0.0061586	4	2	0.078079
RNF220	0.25843	NA	NA	NA	NA	0	0	0.00589609	1	2151	0.010228	5	1	0.90216	2598	0.0023095	4	3	0.078545
COL22A1	0.258565	NA	NA	NA	NA	0	0	0.0625396	8	2151	0.037192	24	16	0.3183	2598	0.083526	48	21	0.22278
CCDC169-SOHLH2	0.258626	NA	NA	NA	NA	0	0	0.00315854	13	2151	0.0013947	2	1	0.37456	2598	0.0046189	3	1	0.18938
PNPLA3	0.258848	NA	NA	NA	NA	0	0	0.0012634	22	2151	0.0013947	2	1	0.30577	2598	0.0011547	3	3	0.23226
THSD7B	0.259029	NA	NA	NA	NA	0	0	0.0035797	2	2151	0.0037192	4	2	0.65955	2598	0.0034642	8	7	0.10778
SLC25A30	0.259189	NA	NA	NA	NA	0	0	0.00526424	13	2151	0.0055788	2	0	0.89404	2598	0.0050038	8	7	0.079579
EFCAB5	0.2594	NA	NA	NA	NA	0	0	0.00484315	17	2151	0.0041841	3	2	0.083309	2598	0.0053888	6	3	0.85497
SGK223	0.259482	rs9987289	PPP1R3B	978012	978012	0	0	0.00189515	8	2151	0.0013947	2	1	1	2598	0.0023095	5	4	0.071258
TEX38	0.25972	NA	NA	NA	NA	0	0	0.0027894	1	2151	0.0027894	3	2	0.25972	0	0	NA	NA	NA
HPGD	0.259735	NA	NA	NA	NA	0	0	0.00231628	4	2151	0.0013947	2	1	0.44002	2598	0.0030793	3	1	0.16216
RCCD1	0.259752	NA	NA	NA	NA	0	0	0.010318	15	2151	0.0018596	3	2	0.18951	2598	0.017321	4	0	0.37655
PLCD1	0.259877	NA	NA	NA	NA	0	0	0.00484311	3	2151	0.0018596	4	4	0.61948	2598	0.0073133	9	8	0.11527
ZNF442	0.260002	NA	NA	NA	NA	0	0	0.0105286	19	2151	0.0013947	2	1	0.42124	2598	0.018091	3	1	0.16963
WDR43	0.260156	NA	NA	NA	NA	0	0	0.00357967	2	2151	0.0018596	3	2	0.17275	2598	0.0050038	4	2	0.41397
SYNE2	0.260245	NA	NA	NA	NA	0	0	0.0109495	14	2151	0.004649	7	5	0.28105	2598	0.016166	11	5	0.25457
MMRN1	0.26059	NA	NA	NA	NA	0	0	0.0143188	4	2151	0.0051139	9	8	0.20414	2598	0.02194	10	5	0.35112
CCDC121	0.260638	rs1260326	GCKR	119354	119354	0	1	0.0103179	2	2151	0.018131	2	0	0.12921	2598	0.0038491	3	2	0.55488
EIF2A	0.261072	NA	NA	NA	NA	0	0	0.00252686	3	2151	0.0023245	2	1	0.88598	2598	0.0026944	4	2	0.081109
PLA2G15	0.261145	rs16942887	LCAT	360342	360342	0	0	0.00989702	16	2151	0.0041841	5	2	0.12716	2598	0.014627	9	5	0.56534
SLC25A35	0.26126	NA	NA	NA	NA	0	0	0.00568541	17	2151	0.0088331	4	2	0.55184	2598	0.0030793	4	1	0.13035
ANKRD30B	0.261407	NA	NA	NA	NA	0	0	0.00442198	18	2151	0.0051139	5	2	0.4723	2598	0.0038491	6	4	0.15242
NR1H4	0.261936	NA	NA	NA	NA	0	0	0.012845	12	2151	0.020456	3	0	0.51549	2598	0.0065435	9	7	0.14004
FARSA	0.26201	NA	NA	NA	NA	0	0	0.00231625	19	2151	0.0032543	6	5	0.8259	2598	0.0015396	4	4	0.087441
EML5	0.2622	NA	NA	NA	NA	0	0	0.0018596	14	2151	0.0018596	2	1	0.2622	0	0	NA	NA	NA
ABL2	0.262354	rs4650994	ANGPTL1	571307	571307	0	0	0.00231628	1	2151	0.0013947	3	3	0.74401	2598	0.0030793	6	5	0.097241
DNMT3B	0.262661	NA	NA	NA	NA	0	0	0.0202152	20	2151	0.011623	13	9	0.43286	2598	0.027329	15	9	0.16741
MYL3	0.26277	rs2290547	SETD2	160112	160112	0	1	0.0013947	3	2151	0.0013947	3	3	0.26277	0	0	NA	NA	NA
PCSK5	0.26297	NA	NA	NA	NA	0	0	0.0013947	9	2151	0.0013947	3	3	0.26297	0	0	NA	NA	NA
SCLY	0.263109	NA	NA	NA	NA	0	0	0.00421143	2	2151	0.0023245	2	0	0.2908	2598	0.0057737	10	7	0.24978
ALDH7A1	0.263214	NA	NA	NA	NA	0	0	0.0101073	5	2151	0.0079033	3	1	0.73243	2598	0.011932	10	4	0.099226
SLC25A45	0.263276	rs12801636	KAT5	244120	244120	0	0	0.0160034	11	2151	0.0032543	2	1	0.13186	2598	0.026559	9	6	0.55134
RDX	0.263605	NA	NA	NA	NA	0	0	0.00589599	11	2151	0.0060437	6	2	0.87401	2598	0.0057737	9	6	0.083323
ZNF91	0.263694	NA	NA	NA	NA	0	0	0.00379028	19	2151	0.004649	6	4	0.41203	2598	0.0030793	2	1	0.17683
DGKQ	0.26373	NA	NA	NA	NA	0	0	0.0013947	4	2151	0.0013947	2	1	0.26373	0	0	NA	NA	NA
CCT7	0.264605	NA	NA	NA	NA	0	0	0.00231628	2	2151	0.0013947	2	1	0.5428	2598	0.0030793	5	4	0.13487
PPP1R3A	0.264707	rs2255811	GPR85	816640	816640	0	0	0.0042114	7	2151	0.004649	3	2	0.1834	2598	0.0038491	2	0	0.39938
ZNF568	0.264952	NA	NA	NA	NA	0	0	0.011371	19	2151	0.0027894	3	1	0.39192	2598	0.018476	11	5	0.18713
EPM2A	0.265257	NA	NA	NA	NA	0	0	0.0138977	6	2151	0.0037192	6	4	0.15383	2598	0.022325	7	4	0.47752
F5	0.265282	NA	NA	NA	NA	0	0	0.0469571	1	2151	0.040446	24	12	0.37217	2598	0.052348	30	16	0.1974
PHLDB1	0.265353	rs11603023	PHLDB1	30753	30753	1	1	0.00210572	11	2151	0.0018596	3	2	0.078007	2598	0.0023095	5	4	0.94214
F2RL1	0.26541	NA	NA	NA	NA	0	0	0.0055788	5	2151	0.0055788	3	1	0.26541	0	0	NA	NA	NA
TYRP1	0.265441	NA	NA	NA	NA	0	0	0.0248473	9	2151	0.016736	10	6	0.26043	2598	0.031563	30	16	0.28233
EXTL2	0.265717	NA	NA	NA	NA	0	0	0.00189516	1	2151	0.0018596	2	1	1	2598	0.0019246	5	5	0.073633
STYK1	0.265936	NA	NA	NA	NA	0	0	0.0042114	12	2151	0.004649	4	2	0.69056	2598	0.0038491	7	5	0.10675
ATP8B2	0.266218	NA	NA	NA	NA	0	0	0.00252685	1	2151	0.0013947	3	3	0.66051	2598	0.0034642	6	4	0.11177
VPS37A	0.26624	NA	NA	NA	NA	0	0	0.0055788	8	2151	0.0055788	3	2	0.26624	0	0	NA	NA	NA
MTFR1	0.26756	NA	NA	NA	NA	0	0	0.00147397	8	2151	0.0013947	2	1	0.19989	2598	0.0015396	3	2	0.37191
STAU2	0.26818	NA	NA	NA	NA	0	0	0.0013947	8	2151	0.0013947	2	1	0.26818	0	0	NA	NA	NA
CRIPAK	0.2683	NA	NA	NA	NA	0	0	0.0060437	4	2151	0.0060437	4	0	0.2683	0	0	NA	NA	NA
LTBP4	0.26833	NA	NA	NA	NA	0	0	0.0227416	19	2151	0.012552	12	7	0.36596	2598	0.031178	33	19	0.20395
MMAB	0.268428	rs7134594	MVK	3976	3976	0	1	0.0107392	12	2151	0.0013947	3	3	0.38121	2598	0.018476	6	2	0.19589
NDUFV1	0.26854	NA	NA	NA	NA	0	0	0.00884413	11	2151	0.0074384	8	5	0.4397	2598	0.010008	15	11	0.16993
EFTUD1	0.268577	NA	NA	NA	NA	0	0	0.00505369	15	2151	0.0023245	4	3	0.17856	2598	0.0073133	11	6	0.41853
SMAD6	0.268603	NA	NA	NA	NA	0	0	0.00821227	15	2151	0.0069735	11	9	0.66509	2598	0.0092379	14	10	0.11238
CELSR3	0.268779	NA	NA	NA	NA	0	0	0.00463253	3	2151	0.0041841	6	4	0.091139	2598	0.0050038	6	3	0.82084
USP6	0.268892	rs193042029	TM4SF5	386048	386048	0	0	0.00315855	17	2151	0.0023245	4	3	0.21434	2598	0.0038491	7	4	0.34923
GBP4	0.269049	NA	NA	NA	NA	0	0	0.012845	1	2151	0.020921	3	1	0.36361	2598	0.0061586	7	5	0.20603
CLDN3	0.269191	rs17145738	MLXIPL	201274	201274	0	0	0.00526429	7	2151	0.0013947	3	3	0.8342	2598	0.0084681	4	2	0.08987
F2RL2	0.269715	NA	NA	NA	NA	0	0	0.0012634	5	2151	0.0013947	2	1	0.1655	2598	0.0011547	2	1	0.45421
ASAH1	0.26974	rs1495741	NAT2	355430	355430	0	0	0.00926492	8	2151	0.0065086	4	2	0.24157	2598	0.011547	6	4	0.31122
TARSL2	0.270101	NA	NA	NA	NA	0	0	0.00779097	15	2151	0.0027894	3	2	0.30126	2598	0.011932	10	6	0.25002
PRSS57	0.270215	NA	NA	NA	NA	0	0	0.00694884	19	2151	0.0041841	4	0	0.21485	2598	0.0092379	12	9	0.35078
CHST14	0.27028	NA	NA	NA	NA	0	0	0.0032543	15	2151	0.0032543	2	0	0.27028	0	0	NA	NA	NA
SNAPC1	0.270547	NA	NA	NA	NA	0	0	0.00252686	14	2151	0.0027894	2	1	0.2111	2598	0.0023095	3	2	0.35762
TSHR	0.270562	NA	NA	NA	NA	0	0	0.00336912	14	2151	0.0023245	4	3	0.22782	2598	0.004234	8	6	0.3314
SOX17	0.270622	rs10102164	SOX17	50275.5	50275.5	1	1	0.00989697	8	2151	0.010693	4	2	0.098273	2598	0.0092379	7	2	0.7685
CTSF	0.270731	rs12801636	KAT5	942066	942066	0	0	0.0193727	11	2151	0.034868	4	1	0.99745	2598	0.0065435	10	7	0.075758
PRPH2	0.270858	NA	NA	NA	NA	0	0	0.00315853	6	2151	0.0051139	3	1	0.13477	2598	0.0015396	2	1	0.56106
GPR37L1	0.270924	NA	NA	NA	NA	0	0	0.00379025	1	2151	0.0069735	4	2	0.17994	2598	0.0011547	3	3	0.42036
NR1D1	0.270938	rs11869286	STARD3	437212	437212	0	0	0.00294801	17	2151	0.0037192	5	4	0.22123	2598	0.0023095	3	1	0.34193
APAF1	0.271	NA	NA	NA	NA	0	0	0.00147397	12	2151	0.0013947	3	3	0.16017	2598	0.0015396	2	1	0.47243
KRT33B	0.271301	NA	NA	NA	NA	0	0	0.0355862	17	2151	0.02278	4	1	0.3087	2598	0.046189	19	8	0.2455
MAD1L1	0.271841	NA	NA	NA	NA	0	0	0.00231629	7	2151	0.0023245	4	3	0.21021	2598	0.0023095	5	4	0.36152
ERCC2	0.271985	rs7412;rs439401;rs1065853;rs4420638	APOE	452540.5;450168.5;451387.5;441673.5	441674	0	0	0.0168459	19	2151	0.016272	12	7	0.15048	2598	0.017321	17	12	0.50539
C14orf79	0.272381	rs4983559	ZBTB42	179646	179646	0	1	0.00357969	14	2151	0.0032543	2	1	0.31957	2598	0.0038491	3	0	0.23846
ZAN	0.272505	NA	NA	NA	NA	0	0	0.0467464	7	2151	0.032078	12	4	0.30528	2598	0.058891	25	13	0.24978
ACAD9	0.272594	NA	NA	NA	NA	0	0	0.012213	3	2151	0.0065086	6	2	0.89025	2598	0.016936	20	14	0.085692
CHRNA2	0.272684	NA	NA	NA	NA	0	0	0.00631712	8	2151	0.0060437	4	1	0.53462	2598	0.0065435	7	3	0.14276
SCARA5	0.272992	NA	NA	NA	NA	0	0	0.0124239	8	2151	0.011623	7	4	0.99339	2598	0.013087	13	6	0.076951
EBPL	0.273039	NA	NA	NA	NA	0	0	0.00421139	13	2151	0.0074384	5	2	0.82883	2598	0.0015396	3	2	0.092251
UGT1A8	0.27309	rs11563251	UGT1A1	152614	152614	0	1	0.0122133	2	2151	0.015807	2	1	0.37588	2598	0.0092379	2	0	0.20347
KPNA7	0.273183	NA	NA	NA	NA	0	0	0.016003	7	2151	0.02185	6	5	0.51809	2598	0.011162	11	7	0.14769
PPT2-EGFL8	0.27326	rs2247056;rs419132;rs3177928	HLA	858596;86713;288349	86713	0	0	0.0032543	6	2151	0.0032543	2	1	0.27326	0	0	NA	NA	NA
DNAJC1	0.273432	NA	NA	NA	NA	0	0	0.00210568	10	2151	0.0027894	4	1	0.58956	2598	0.0015396	2	0	0.12995
GALNT3	0.273476	NA	NA	NA	NA	0	0	0.00336912	2	2151	0.0027894	5	4	0.22645	2598	0.0038491	5	3	0.3384
FLVCR2	0.27367	NA	NA	NA	NA	0	0	0.011158	14	2151	0.011158	2	1	0.27367	0	0	NA	NA	NA
EXOSC4	0.27376	rs11136341	PLEC1	91576	91576	0	1	0.0013947	8	2151	0.0013947	2	1	0.27376	0	0	NA	NA	NA
TRAM1L1	0.27418	NA	NA	NA	NA	0	0	0.0055788	4	2151	0.0055788	2	1	0.27418	0	0	NA	NA	NA
PRSS1	0.274186	NA	NA	NA	NA	0	0	0.00357967	7	2151	0.0018596	3	2	0.10821	2598	0.0050038	7	5	0.71072
BAIAP2L2	0.274343	rs5756931	PLA2G6	57896.5	57896.5	0	1	0.00231628	22	2151	0.0013947	3	2	0.092882	2598	0.0030793	6	4	0.82867
PIK3C2B	0.274353	NA	NA	NA	NA	0	0	0.011581	1	2151	0.012087	11	8	0.084518	2598	0.011162	13	6	0.91072
MYO16	0.2744	NA	NA	NA	NA	0	0	0.00673843	13	2151	0.0027894	3	2	0.19638	2598	0.010008	10	5	0.39205
PHTF1	0.27453	NA	NA	NA	NA	0	0	0.0013947	1	2151	0.0013947	3	3	0.27453	0	0	NA	NA	NA
AHI1	0.274606	rs9376090	HBS1L	348713	348713	0	0	0.00252686	6	2151	0.0023245	4	3	0.94964	2598	0.0026944	5	3	0.081158
FARP2	0.274606	NA	NA	NA	NA	0	0	0.0176878	2	2151	0.0032543	5	3	0.12108	2598	0.029638	14	6	0.63653
PRDM9	0.274628	NA	NA	NA	NA	0	0	0.0124239	5	2151	0.011158	4	2	0.72409	2598	0.013472	6	2	0.10645
PFKP	0.274801	NA	NA	NA	NA	0	0	0.0107389	10	2151	0.0051139	9	7	0.53701	2598	0.015396	17	9	0.14366
TMPRSS12	0.274889	NA	NA	NA	NA	0	0	0.00294801	12	2151	0.0041841	2	0	0.15332	2598	0.0019246	3	2	0.5034
HSD17B4	0.275214	NA	NA	NA	NA	0	0	0.0126341	5	2151	0.0032543	5	4	0.16599	2598	0.0204	14	6	0.46574
KRT78	0.27528	NA	NA	NA	NA	0	0	0.00800169	12	2151	0.0018596	4	4	0.15841	2598	0.013087	11	8	0.48819
C8orf82	0.2753	rs11136341	PLEC1	710626	710626	0	0	0.0018596	8	2151	0.0018596	2	0	0.2753	0	0	NA	NA	NA
FAM20C	0.275464	rs1997243	GPR146	837133	837133	0	0	0.00884405	7	2151	0.014877	10	4	0.85913	2598	0.0038491	3	2	0.090098
C2CD4C	0.275763	NA	NA	NA	NA	0	0	0.00652753	19	2151	0.012087	4	1	0.44538	2598	0.0019246	2	1	0.17406
MAST2	0.275867	NA	NA	NA	NA	0	0	0.0012634	1	2151	0.0013947	3	3	0.10172	2598	0.0011547	2	1	0.76252
CPT2	0.276117	NA	NA	NA	NA	0	0	0.0322174	1	2151	0.023245	7	1	0.1971	2598	0.039646	16	7	0.39402
C1QTNF2	0.27614	NA	NA	NA	NA	0	0	0.00968611	5	2151	0.0069735	6	2	0.75408	2598	0.011932	5	3	0.103
PAK6	0.276235	NA	NA	NA	NA	0	0	0.00400087	15	2151	0.0065086	4	1	0.54616	2598	0.0019246	3	1	0.14228
CHD7	0.276332	NA	NA	NA	NA	0	0	0.0130555	8	2151	0.0069735	9	5	0.93268	2598	0.018091	14	8	0.083357
C8B	0.276425	NA	NA	NA	NA	0	0	0.013687	1	2151	0.0051139	4	3	0.19813	2598	0.020785	8	4	0.39258
CHST3	0.276476	NA	NA	NA	NA	0	0	0.00210572	10	2151	0.0013947	2	1	0.31695	2598	0.0026944	4	2	0.24547
PLEKHG6	0.276542	NA	NA	NA	NA	0	0	0.00273739	12	2151	0.0041841	6	4	0.51189	2598	0.0015396	3	2	0.15204
TYSND1	0.276881	NA	NA	NA	NA	0	0	0.0174772	10	2151	0.0083682	6	4	0.90918	2598	0.025019	4	2	0.085748
GNAI1	0.27722	rs3211938	CD36	465072	465072	0	0	0.012552	7	2151	0.012552	2	1	0.27722	0	0	NA	NA	NA
SLC26A11	0.277244	NA	NA	NA	NA	0	0	0.0347445	17	2151	0.042771	10	2	0.089583	2598	0.028099	25	9	0.87185
DPP7	0.277299	NA	NA	NA	NA	0	0	0.012213	9	2151	0.017666	8	4	0.11073	2598	0.0076982	11	5	0.70554
SLC22A18	0.27731	NA	NA	NA	NA	0	0	0.00294801	11	2151	0.0041841	4	2	0.3798	2598	0.0019246	4	3	0.20571
DNAJC16	0.27732	NA	NA	NA	NA	0	0	0.0013947	1	2151	0.0013947	2	1	0.27732	0	0	NA	NA	NA
OSBP2	0.277372	rs5763662	MTMR3	840878	840878	0	0	0.00694885	22	2151	0.004649	5	3	0.92792	2598	0.008853	4	3	0.084224
ENPP7	0.277619	NA	NA	NA	NA	0	0	0.0130552	17	2151	0.004649	5	2	0.12001	2598	0.020015	13	7	0.65203
PCDHGA6	0.277777	NA	NA	NA	NA	0	0	0.00294799	5	2151	0.0023245	3	1	0.50271	2598	0.0034642	6	3	0.15578
PHTF2	0.27788	NA	NA	NA	NA	0	0	0.0018596	7	2151	0.0018596	4	4	0.27788	0	0	NA	NA	NA
DCTD	0.27814	NA	NA	NA	NA	0	0	0.0013947	4	2151	0.0013947	2	1	0.27814	0	0	NA	NA	NA
TTC34	0.278318	NA	NA	NA	NA	0	0	0.00715926	1	2151	0.0013947	2	1	0.3897	2598	0.011932	5	1	0.2015
NVL	0.278337	NA	NA	NA	NA	0	0	0.0160033	1	2151	0.009298	5	3	0.66575	2598	0.021555	12	9	0.11796
UBXN10	0.27857	NA	NA	NA	NA	0	0	0.0027894	1	2151	0.0027894	3	2	0.27857	0	0	NA	NA	NA
SPATA31D1	0.27923	NA	NA	NA	NA	0	0	0.0051139	9	2151	0.0051139	3	2	0.27923	0	0	NA	NA	NA
OGG1	0.27925	NA	NA	NA	NA	0	0	0.00379029	3	2151	0.0018596	3	2	0.97441	2598	0.0053888	5	1	0.080963
RN7SKP241	0.27932	NA	NA	NA	NA	0	0	0.004649	10	2151	0.004649	2	1	0.27932	0	0	NA	NA	NA
DNLZ	0.279531	NA	NA	NA	NA	0	0	0.00589595	9	2151	0.0069735	2	0	1	2598	0.0050038	2	1	0.079002
TSHZ1	0.27972	NA	NA	NA	NA	0	0	0.0013947	18	2151	0.0013947	2	1	0.27972	0	0	NA	NA	NA
ESRRA	0.279907	NA	NA	NA	NA	0	0	0.00252685	11	2151	0.0018596	4	4	0.10856	2598	0.0030793	5	4	0.72909
ZNF44	0.28	NA	NA	NA	NA	0	0	0.00421143	19	2151	0.0023245	5	5	0.65989	2598	0.0057737	4	1	0.12
RABL6	0.280467	NA	NA	NA	NA	0	0	0.00210572	9	2151	0.0013947	3	3	0.31742	2598	0.0026944	4	3	0.25005
PGAM2	0.280622	rs2072183	NPC1L1	475428	475428	0	0	0.0147398	7	2151	0.0023245	4	3	0.81991	2598	0.025019	7	1	0.096879
ACOX3	0.280666	NA	NA	NA	NA	0	0	0.0166347	4	2151	0.013017	7	5	0.67865	2598	0.01963	19	15	0.11707
ALX3	0.280711	rs629301	SORT1	790254	790254	0	0	0.0033691	1	2151	0.0013947	3	3	0.75196	2598	0.0050038	9	7	0.10568
DNAH8	0.280868	rs2758886	KCNK17	401063	401063	0	0	0.0364288	6	2151	0.033473	15	4	0.097666	2598	0.038876	31	19	0.8143
HBQ1	0.280888	NA	NA	NA	NA	0	0	0.00694881	16	2151	0.0060437	3	1	1	2598	0.0076982	3	1	0.079537
GAMT	0.280976	NA	NA	NA	NA	0	0	0.00673824	19	2151	0.009298	4	1	0.78004	2598	0.0046189	7	5	0.10201
MRPS22	0.280979	NA	NA	NA	NA	0	0	0.00442199	3	2151	0.0023245	2	1	0.30907	2598	0.0061586	5	2	0.25746
CHAF1B	0.281029	NA	NA	NA	NA	0	0	0.0067381	21	2151	0.012087	2	0	0.1457	2598	0.0023095	3	1	0.54628
DGUOK	0.281168	NA	NA	NA	NA	0	0	0.0128449	2	2151	0.0065086	3	1	0.73199	2598	0.018091	10	6	0.10881
RGMA	0.281625	NA	NA	NA	NA	0	0	0.0126342	15	2151	0.0023245	5	5	0.58504	2598	0.02117	9	3	0.13645
HOXB3	0.2817	NA	NA	NA	NA	0	0	0.017056	17	2151	0.0027894	3	1	0.16352	2598	0.028868	10	2	0.48837
CHRNA5	0.282136	NA	NA	NA	NA	0	0	0.018741	15	2151	0.020456	4	2	0.089014	2598	0.017321	17	11	0.89908
CNTN5	0.282139	NA	NA	NA	NA	0	0	0.00273744	11	2151	0.0037192	5	3	0.166	2598	0.0019246	5	5	0.48212
RAB3GAP1	0.28216	rs7570971	RAB3GAP1	54232	54232	1	1	0.0013947	2	2151	0.0013947	2	1	0.28216	0	0	NA	NA	NA
MUC16	0.282215	rs116843064;rs7255436	ANGPTL4	616541.5;612668.5	612668	0	0	0.0101075	19	2151	0.0055788	9	7	0.12533	2598	0.013857	11	6	0.63881
HADHA	0.282457	NA	NA	NA	NA	0	0	0.0206362	2	2151	0.032543	4	1	0.12519	2598	0.010778	11	6	0.64029
ASIC5	0.282492	NA	NA	NA	NA	0	0	0.00294801	4	2151	0.0037192	2	1	0.53487	2598	0.0023095	4	3	0.14989
NFE2L3	0.282564	rs4722551	MIR148A	232478	232478	0	0	0.0122133	7	2151	0.0041841	6	4	0.76041	2598	0.018861	9	6	0.10547
SCUBE1	0.282721	NA	NA	NA	NA	0	0	0.00694884	22	2151	0.0037192	5	3	0.15336	2598	0.0096228	12	9	0.52336
GTF2E1	0.2828	rs6805251	GSK3B	908896	908896	0	0	0.0018596	3	2151	0.0018596	2	1	0.2828	0	0	NA	NA	NA
IL4I1	0.282844	NA	NA	NA	NA	0	0	0.00379028	19	2151	0.0051139	4	2	0.38502	2598	0.0026944	5	4	0.20859
EFTUD2	0.28296	NA	NA	NA	NA	0	0	0.00252683	17	2151	0.0041841	4	2	0.41868	2598	0.0011547	3	3	0.19193
TMOD3	0.283051	NA	NA	NA	NA	0	0	0.00168455	15	2151	0.0023245	4	3	0.55763	2598	0.0011547	2	1	0.14417
SLC4A3	0.283143	rs78058190	PRKAG3	798230	798230	0	0	0.00484315	2	2151	0.0041841	6	4	0.20812	2598	0.0053888	13	12	0.38646
SLC6A13	0.28358	NA	NA	NA	NA	0	0	0.0136872	12	2151	0.018131	9	4	0.10801	2598	0.010008	11	8	0.74626
KLK5	0.283781	rs17695224	HAS1	871632	871632	0	0	0.00252686	19	2151	0.0027894	4	2	0.24333	2598	0.0023095	4	2	0.33158
FAM126A	0.284002	NA	NA	NA	NA	0	0	0.00673847	7	2151	0.0023245	3	2	0.24004	2598	0.010393	5	2	0.33649
NUB1	0.28408	rs17173637	TMEM176A	524748	524748	0	0	0.0023245	7	2151	0.0023245	3	2	0.28408	0	0	NA	NA	NA
SLC5A2	0.284094	rs11649653	CTF1	580534	580534	0	0	0.00989668	16	2151	0.0074384	7	5	0.16625	2598	0.011932	16	10	0.48606
MPZL3	0.28425	rs11603023	PHLDB1	377440	377440	0	0	0.0051139	11	2151	0.0051139	3	1	0.28425	0	0	NA	NA	NA
HSPB6	0.284373	NA	NA	NA	NA	0	0	0.00842283	19	2151	0.0069735	2	0	0.2933	2598	0.0096228	7	5	0.27589
ZBTB40	0.284558	rs1077514	ASAP3	923530	923530	0	0	0.00231629	1	2151	0.0023245	2	1	0.12586	2598	0.0023095	3	2	0.64351
FCGBP	0.284923	NA	NA	NA	NA	0	0	0.022742	19	2151	0.011158	8	5	0.1706	2598	0.032333	22	13	0.4756
KIAA0196	0.285097	rs2954029	TRIB1	415604	415604	0	0	0.00884379	8	2151	0.012087	7	4	0.084381	2598	0.0061586	12	9	0.96238
ASB15	0.285156	NA	NA	NA	NA	0	0	0.00968625	7	2151	0.0055788	7	4	0.26876	2598	0.013087	6	2	0.30224
LBR	0.285236	NA	NA	NA	NA	0	0	0.0208461	1	2151	0.016736	6	4	0.15671	2598	0.024249	18	10	0.51855
FCN1	0.286465	NA	NA	NA	NA	0	0	0.0126346	9	2151	0.014877	3	1	0.1808	2598	0.010778	9	5	0.45217
IRF1	0.28688	NA	NA	NA	NA	0	0	0.0013947	5	2151	0.0013947	3	3	0.28688	0	0	NA	NA	NA
CLCN2	0.287379	NA	NA	NA	NA	0	0	0.0246367	3	2151	0.018131	13	7	0.11044	2598	0.030023	19	10	0.74355
SCN1A	0.287379	NA	NA	NA	NA	0	0	0.0269529	2	2151	0.0088331	9	5	0.13359	2598	0.041955	20	10	0.6147
TRIM71	0.287422	rs7640978	CMTM6	363394	363394	0	0	0.00189512	3	2151	0.0027894	4	3	0.81491	2598	0.0011547	3	3	0.10079
DES	0.287471	rs78058190	PRKAG3	584888	584888	0	0	0.0160033	2	2151	0.0041841	6	4	0.12013	2598	0.025789	9	3	0.68388
IGLV8-61	0.28761	rs181362	UBE2L3	521366	521366	0	0	0.0013947	22	2151	0.0013947	2	1	0.28761	0	0	NA	NA	NA
ESPNL	0.287906	NA	NA	NA	NA	0	0	0.0185303	2	2151	0.013947	7	3	0.44579	2598	0.022325	17	9	0.18468
YEATS2	0.28813	NA	NA	NA	NA	0	0	0.0013947	3	2151	0.0013947	2	1	0.28813	0	0	NA	NA	NA
CCDC170	0.288415	NA	NA	NA	NA	0	0	0.00505367	6	2151	0.0051139	2	1	0.12701	2598	0.0050038	6	1	0.64981
PRRG4	0.288736	NA	NA	NA	NA	0	0	0.0208467	11	2151	0.0018596	4	4	0.18106	2598	0.036567	13	5	0.45654
SIGLEC10	0.289197	rs17695224	HAS1	407882	407882	0	0	0.00294801	19	2151	0.0041841	3	2	0.24745	2598	0.0019246	3	1	0.3348
KCNT1	0.289214	NA	NA	NA	NA	0	0	0.00547481	9	2151	0.0060437	6	3	0.15232	2598	0.0050038	8	5	0.54394
SLC40A1	0.289247	NA	NA	NA	NA	0	0	0.00547486	2	2151	0.0018596	2	1	0.11278	2598	0.0084681	8	5	0.73476
BAZ2B	0.28928	NA	NA	NA	NA	0	0	0.00421142	2	2151	0.0018596	4	4	0.47838	2598	0.0061586	11	8	0.17325
PDE6A	0.289946	NA	NA	NA	NA	0	0	0.00989657	5	2151	0.0032543	4	3	0.42908	2598	0.015396	18	9	0.19378
MAP3K10	0.290016	NA	NA	NA	NA	0	0	0.00589619	19	2151	0.011623	5	3	0.56306	2598	0.0011547	2	1	0.14772
FKBP6	0.29049	rs13238203;rs17145738	TYW1B;MLXIPL	615350.5;237856.5	237856	0	0	0.0055788	7	2151	0.0055788	2	1	0.29049	0	0	NA	NA	NA
OR51V1	0.290774	NA	NA	NA	NA	0	0	0.00400083	11	2151	0.0037192	4	2	0.13431	2598	0.004234	2	1	0.62155
TTC38	0.290868	rs4253772	PPARA	45884	45884	0	1	0.00379024	22	2151	0.0023245	3	2	0.2104	2598	0.0050038	7	4	0.39695
ABI2	0.291047	rs11694172;rs115400054	FAM117B	721023;577222	577222	0	0	0.00294801	2	2151	0.0037192	6	5	0.12003	2598	0.0023095	3	2	0.69641
TENM3	0.291662	NA	NA	NA	NA	0	0	0.0185303	4	2151	0.012552	15	10	0.84848	2598	0.02348	29	17	0.09881
WDR78	0.291851	NA	NA	NA	NA	0	0	0.00379029	1	2151	0.0013947	2	1	0.087006	2598	0.0057737	7	4	0.96447
AP5Z1	0.291907	NA	NA	NA	NA	0	0	0.00421143	7	2151	0.0023245	5	5	0.093168	2598	0.0057737	11	8	0.90092
PARP2	0.292507	NA	NA	NA	NA	0	0	0.00252687	14	2151	0.0032543	5	4	0.10289	2598	0.0019246	5	5	0.81815
EPHB6	0.292554	NA	NA	NA	NA	0	0	0.00463256	7	2151	0.0065086	8	6	0.12994	2598	0.0030793	5	3	0.64798
DHRS9	0.292786	rs2287623	ABCB11	115035	115035	0	1	0.0168459	2	2151	0.014877	4	1	0.31326	2598	0.018476	7	5	0.26908
LDLR	0.292867	rs6511720;rs737337	LDLR;DOCK6	23742;121445	23742	1	1	0.00863366	19	2151	0.0060437	11	9	0.24741	2598	0.010778	15	8	0.34083
TFAP2C	0.292885	NA	NA	NA	NA	0	0	0.00357969	20	2151	0.0027894	2	1	0.41313	2598	0.004234	2	1	0.20413
C17orf51	0.293	NA	NA	NA	NA	0	0	0.0051139	17	2151	0.0051139	2	0	0.293	0	0	NA	NA	NA
ZNF646	0.293094	rs11649653	CTF1	171498	171498	0	1	0.00231625	16	2151	0.0032543	4	2	0.10038	2598	0.0015396	3	2	0.84097
CIDEB	0.293099	rs8017377	NYNRIN	108112	108112	0	1	0.00210569	14	2151	0.0032543	2	1	0.33629	2598	0.0011547	2	1	0.25103
RPH3AL	0.293183	NA	NA	NA	NA	0	0	0.0067385	17	2151	0.011623	3	1	0.38845	2598	0.0026944	4	3	0.21741
AGPAT2	0.293236	NA	NA	NA	NA	0	0	0.037271	9	2151	0.013482	4	2	0.086463	2598	0.056967	16	5	0.977
PMS2	0.29325	rs702485	DAGLB	412891	412891	0	0	0.0141083	7	2151	0.0097629	5	2	0.41915	2598	0.017706	17	6	0.20155
ARFIP1	0.293433	NA	NA	NA	NA	0	0	0.00168459	4	2151	0.0013947	2	1	0.12739	2598	0.0019246	4	3	0.66374
LRCH1	0.293467	NA	NA	NA	NA	0	0	0.00736989	13	2151	0.013017	2	1	0.17604	2598	0.0026944	4	2	0.48039
RSAD1	0.29349	NA	NA	NA	NA	0	0	0.0032543	17	2151	0.0032543	2	1	0.29349	0	0	NA	NA	NA
LY75-CD302	0.293543	NA	NA	NA	NA	0	0	0.00758053	2	2151	0.0079033	5	3	0.7839	2598	0.0073133	7	4	0.10792
WDR33	0.293654	NA	NA	NA	NA	0	0	0.00526427	2	2151	0.0041841	6	5	0.70226	2598	0.0061586	9	5	0.12053
PDX1	0.294057	NA	NA	NA	NA	0	0	0.00842271	13	2151	0.013017	5	2	0.16308	2598	0.0046189	4	2	0.52003
WNT11	0.294138	rs499974	MOGAT2-DGAT2	449232	449232	0	0	0.00252685	11	2151	0.0013947	2	1	0.40669	2598	0.0034642	2	1	0.20861
ANO2	0.294152	NA	NA	NA	NA	0	0	0.0172666	12	2151	0.013482	5	3	0.47344	2598	0.0204	13	5	0.17921
FAHD2A	0.294301	NA	NA	NA	NA	0	0	0.00526425	2	2151	0.0023245	4	3	0.39997	2598	0.0076982	5	3	0.21228
HOXA6	0.294441	NA	NA	NA	NA	0	0	0.0033691	7	2151	0.0013947	2	1	0.45224	2598	0.0050038	8	7	0.18787
TRAF3IP3	0.294457	NA	NA	NA	NA	0	0	0.00463255	1	2151	0.0055788	3	2	0.52042	2598	0.0038491	4	2	0.16327
ZNF781	0.29448	NA	NA	NA	NA	0	0	0.0013947	19	2151	0.0013947	2	1	0.29448	0	0	NA	NA	NA
FZD5	0.29482	NA	NA	NA	NA	0	0	0.0013947	2	2151	0.0013947	2	1	0.29482	0	0	NA	NA	NA
RTEL1	0.294867	NA	NA	NA	NA	0	0	0.00379026	20	2151	0.0032543	5	4	0.54278	2598	0.004234	8	6	0.15685
ALX1	0.294973	NA	NA	NA	NA	0	0	0.0145291	12	2151	0.013017	3	1	0.45844	2598	0.015781	10	5	0.1858
PRNP	0.295531	NA	NA	NA	NA	0	0	0.00231629	20	2151	0.0023245	5	5	0.08676	2598	0.0023095	5	4	0.98438
ACTBL2	0.295598	rs9686661	MAP3K1	916210	916210	0	0	0.045483	5	2151	0.059972	12	4	0.55018	2598	0.033487	13	5	0.15528
PDE5A	0.295836	NA	NA	NA	NA	0	0	0.0082125	4	2151	0.011623	4	3	0.3505	2598	0.0053888	9	6	0.24402
PCED1A	0.29592	NA	NA	NA	NA	0	0	0.0027894	20	2151	0.0027894	2	0	0.29592	0	0	NA	NA	NA
TBX18	0.295989	NA	NA	NA	NA	0	0	0.00273741	6	2151	0.0013947	3	3	0.087773	2598	0.0038491	7	4	0.97514
MSH4	0.296157	NA	NA	NA	NA	0	0	0.00884417	1	2151	0.0018596	4	4	0.58695	2598	0.014627	5	2	0.14594
ZNF486	0.296244	rs10401969	CILP2	900397	900397	0	0	0.0138973	19	2151	0.016736	3	2	0.34033	2598	0.011547	3	1	0.2518
MOGAT3	0.296446	NA	NA	NA	NA	0	0	0.00273744	7	2151	0.0032543	2	1	1	2598	0.0023095	3	1	0.085777
PHLDB3	0.296791	NA	NA	NA	NA	0	0	0.00673829	19	2151	0.004649	4	2	0.12773	2598	0.0084681	6	4	0.67265
DAAM1	0.296846	NA	NA	NA	NA	0	0	0.00505369	14	2151	0.0069735	4	2	0.51458	2598	0.0034642	7	5	0.16701
KIF21A	0.296958	NA	NA	NA	NA	0	0	0.0134768	12	2151	0.0065086	5	3	0.19505	2598	0.019246	14	7	0.44084
FBXW9	0.297062	NA	NA	NA	NA	0	0	0.00273743	19	2151	0.0027894	2	0	1	2598	0.0026944	3	2	0.086028
SCAP	0.297155	rs2290547	SETD2	402174	402174	0	0	0.00294798	3	2151	0.0018596	3	2	0.38821	2598	0.0038491	8	6	0.2217
DLX5	0.297273	NA	NA	NA	NA	0	0	0.00315854	7	2151	0.0013947	2	1	1	2598	0.0046189	5	2	0.086114
HIST1H1A	0.29742	rs1800562	HFE	75438.5	75438.5	0	1	0.0027894	6	2151	0.0027894	3	2	0.29742	0	0	NA	NA	NA
HDAC10	0.297817	NA	NA	NA	NA	0	0	0.00547484	22	2151	0.0041841	6	5	0.096225	2598	0.0065435	9	4	0.89723
ZNF259	0.297963	rs964184	APOA1;APOC3	5253.5	5253.5	0	0	0.00294797	11	2151	0.0051139	4	2	0.12735	2598	0.0011547	3	3	0.67841
CTC1	0.297983	NA	NA	NA	NA	0	0	0.0183197	17	2151	0.012552	11	6	0.97142	2598	0.023095	19	10	0.088946
THADA	0.298001	rs4299376;rs76866386	ABCG5;ABCG8	413084;415991	413084	0	0	0.00737023	2	2151	0.0032543	5	3	0.2628	2598	0.010778	8	6	0.32881
RASA1	0.29866	NA	NA	NA	NA	0	0	0.0023245	5	2151	0.0023245	2	1	0.29866	0	0	NA	NA	NA
PCDHA5	0.298704	NA	NA	NA	NA	0	0	0.00147398	5	2151	0.0018596	4	4	0.82846	2598	0.0011547	3	3	0.10465
OR2Z1	0.29874	rs116843064;rs7255436	ANGPTL4	412176;408303	408303	0	0	0.0060437	19	2151	0.0060437	2	1	0.29874	0	0	NA	NA	NA
PLCL1	0.29883	NA	NA	NA	NA	0	0	0.0013947	2	2151	0.0013947	2	1	0.29883	0	0	NA	NA	NA
NKX6-2	0.298854	NA	NA	NA	NA	0	0	0.00357968	10	2151	0.0023245	3	1	0.27344	2598	0.0046189	8	7	0.31729
HACE1	0.29889	NA	NA	NA	NA	0	0	0.0018596	6	2151	0.0018596	2	0	0.29889	0	0	NA	NA	NA
BTAF1	0.298978	NA	NA	NA	NA	0	0	0.00379027	10	2151	0.0041841	13	12	0.1095	2598	0.0034642	7	6	0.79279
SLC6A15	0.29907	NA	NA	NA	NA	0	0	0.0023245	12	2151	0.0023245	5	4	0.29907	0	0	NA	NA	NA
ILVBL	0.299231	NA	NA	NA	NA	0	0	0.00231625	19	2151	0.0032543	3	1	0.40945	2598	0.0015396	3	2	0.21227
RPE	0.299564	rs1047891	CPS1	665672	665672	0	0	0.00147398	2	2151	0.0018596	2	1	0.93478	2598	0.0011547	3	3	0.093124
SLC22A16	0.29958	NA	NA	NA	NA	0	0	0.0136872	6	2151	0.017666	3	2	0.08938	2598	0.010393	8	3	0.97401
AGAP3	0.299777	rs17173637	TMEM176A	296684	296684	0	0	0.00694904	7	2151	0.0027894	3	2	0.13488	2598	0.010393	5	2	0.64604
CDH5	0.300138	NA	NA	NA	NA	0	0	0.00336912	16	2151	0.0023245	5	5	0.89694	2598	0.004234	7	4	0.097315
CACNB2	0.300408	NA	NA	NA	NA	0	0	0.0143189	10	2151	0.0041841	7	6	0.38945	2598	0.02271	12	6	0.22441
EGFR	0.300414	NA	NA	NA	NA	0	0	0.00294799	7	2151	0.0023245	5	5	0.48308	2598	0.0034642	6	4	0.18092
KREMEN2	0.30042	NA	NA	NA	NA	0	0	0.0037192	16	2151	0.0037192	2	1	0.30042	0	0	NA	NA	NA
ERO1L	0.3008	NA	NA	NA	NA	0	0	0.0013947	14	2151	0.0013947	3	3	0.3008	0	0	NA	NA	NA
IRF8	0.301039	NA	NA	NA	NA	0	0	0.00442197	16	2151	0.004649	5	2	0.10018	2598	0.004234	7	4	0.87498
TRGC1	0.301256	NA	NA	NA	NA	0	0	0.00715942	7	2151	0.0051139	2	1	0.22962	2598	0.008853	2	0	0.38213
SULT1C4	0.301628	NA	NA	NA	NA	0	0	0.016003	2	2151	0.02185	4	2	0.67906	2598	0.011162	5	1	0.12944
DDX54	0.301923	NA	NA	NA	NA	0	0	0.00379028	12	2151	0.0051139	5	3	0.12553	2598	0.0026944	5	4	0.70118
GPR144	0.302087	NA	NA	NA	NA	0	0	0.0117921	9	2151	0.0032543	2	0	0.096921	2598	0.018861	4	0	0.90885
KCNQ5	0.302182	NA	NA	NA	NA	0	0	0.054538	6	2151	0.056718	12	6	0.79918	2598	0.052733	17	7	0.11027
CMYA5	0.302414	NA	NA	NA	NA	0	0	0.004422	5	2151	0.0027894	4	2	0.58568	2598	0.0057737	10	6	0.15063
CACNB4	0.30242	NA	NA	NA	NA	0	0	0.0115815	2	2151	0.0032543	4	1	0.25391	2598	0.018476	3	2	0.34746
ALMS1	0.30245	NA	NA	NA	NA	0	0	0.002948	2	2151	0.0032543	7	3	0.30972	2598	0.0026944	3	1	0.28489
VPS13B	0.302566	NA	NA	NA	NA	0	0	0.0185303	8	2151	0.019061	12	6	0.15343	2598	0.018091	20	11	0.5754
SETD1B	0.30271	rs1169288	HNF1A	838740	838740	0	0	0.0223204	12	2151	0.019991	8	5	0.33982	2598	0.024249	23	10	0.25997
NMS	0.302828	NA	NA	NA	NA	0	0	0.00926513	2	2151	0.019061	2	1	0.16944	2598	0.0011547	2	1	0.52167
AP000350.10	0.3038	NA	NA	NA	NA	0	0	0.0023245	22	2151	0.0023245	2	1	0.3038	0	0	NA	NA	NA
FAAH	0.303898	NA	NA	NA	NA	0	0	0.00400085	1	2151	0.0055788	4	1	0.099889	2598	0.0026944	5	4	0.88932
ADAMTS18	0.303976	NA	NA	NA	NA	0	0	0.00294797	16	2151	0.0013947	3	3	0.12129	2598	0.004234	7	4	0.73267
AASDH	0.304223	NA	NA	NA	NA	0	0	0.00147398	4	2151	0.0018596	4	4	0.13677	2598	0.0011547	3	3	0.65049
LAMB4	0.30462	NA	NA	NA	NA	0	0	0.00905474	7	2151	0.0023245	4	3	0.11946	2598	0.014627	16	9	0.74612
AIRE	0.304803	NA	NA	NA	NA	0	0	0.0204254	21	2151	0.017201	6	3	0.31163	2598	0.023095	22	11	0.28626
ABCC10	0.304875	rs998584	VEGFA	348754	348754	0	0	0.0345337	6	2151	0.034403	11	5	0.68989	2598	0.034642	30	14	0.12935
MXD3	0.30518	NA	NA	NA	NA	0	0	0.0147399	5	2151	0.0018596	3	2	0.0981	2598	0.025404	7	3	0.91094
CPXM1	0.305322	NA	NA	NA	NA	0	0	0.0117921	20	2151	0.013947	9	3	0.96858	2598	0.010008	11	5	0.092323
MCC	0.305442	NA	NA	NA	NA	0	0	0.00463255	5	2151	0.0018596	2	1	0.10762	2598	0.0069284	5	3	0.83137
KCNC4	0.305632	rs629301	SORT1	946761	946761	0	0	0.0223209	1	2151	0.016272	10	7	0.11342	2598	0.027329	21	11	0.78955
CSH2	0.305796	NA	NA	NA	NA	0	0	0.00315856	17	2151	0.0027894	3	1	0.23559	2598	0.0034642	3	1	0.3804
DCLK2	0.305913	NA	NA	NA	NA	0	0	0.00231626	4	2151	0.0037192	5	4	0.14367	2598	0.0011547	3	3	0.62412
CES1	0.305942	NA	NA	NA	NA	0	0	0.014319	16	2151	0.0083682	2	1	0.76193	2598	0.019246	6	1	0.1177
SCN2A	0.306304	rs10195252;rs12328675	COBLL1	686160;658451	658451	0	0	0.0136871	2	2151	0.016272	11	8	0.49087	2598	0.011547	13	8	0.183
UBA5	0.30654	rs17404153	ACAD11	228328	228328	0	0	0.0032543	3	2151	0.0032543	3	2	0.30654	0	0	NA	NA	NA
DGKZ	0.306579	rs3136441	LRP4	350485	350485	0	0	0.00168459	11	2151	0.0013947	2	1	0.71395	2598	0.0019246	4	3	0.12598
KIF4B	0.306923	NA	NA	NA	NA	0	0	0.00442199	5	2151	0.0023245	3	2	0.18956	2598	0.0061586	7	3	0.47524
LRBA	0.307392	NA	NA	NA	NA	0	0	0.006949	4	2151	0.0032543	6	5	0.39251	2598	0.010008	8	5	0.23001
RGPD3	0.307448	NA	NA	NA	NA	0	0	0.00715966	2	2151	0.0027894	3	2	0.092366	2598	0.010778	11	5	0.97768
BAZ1A	0.307806	NA	NA	NA	NA	0	0	0.00168455	14	2151	0.0023245	3	1	0.19754	2598	0.0011547	2	1	0.4579
HAAO	0.30783	NA	NA	NA	NA	0	0	0.0097629	2	2151	0.0097629	3	1	0.30783	0	0	NA	NA	NA
RADIL	0.30788	NA	NA	NA	NA	0	0	0.0018596	7	2151	0.0018596	2	1	0.30788	0	0	NA	NA	NA
ABCD2	0.30844	NA	NA	NA	NA	0	0	0.0101075	12	2151	0.0055788	7	4	0.13227	2598	0.013857	13	7	0.68585
DOK2	0.309049	NA	NA	NA	NA	0	0	0.00336915	8	2151	0.004649	4	2	0.15705	2598	0.0023095	5	4	0.57925
APOB	0.309088	rs1042034;rs1367117;rs515135	APOB	16685.5;21933.5;44090.5	16685.5	1	1	0.0126343	2	2151	0.0065086	8	5	0.14552	2598	0.017706	9	7	0.62526
SASH1	0.309203	NA	NA	NA	NA	0	0	0.00315853	6	2151	0.0051139	3	1	0.14207	2598	0.0015396	4	4	0.64078
RP11-861L17.3	0.309245	NA	NA	NA	NA	0	0	0.00715957	18	2151	0.011158	2	0	0.092077	2598	0.0038491	2	0	0.98888
PCDHA3	0.30927	NA	NA	NA	NA	0	0	0.00484311	5	2151	0.0018596	4	4	0.85691	2598	0.0073133	8	5	0.10627
RARS2	0.309381	NA	NA	NA	NA	0	0	0.00231629	6	2151	0.0018596	3	2	0.16342	2598	0.0026944	5	3	0.55752
CD180	0.30957	NA	NA	NA	NA	0	0	0.0023245	5	2151	0.0023245	2	1	0.30957	0	0	NA	NA	NA
ABCB5	0.309792	rs12670798	DNAH11	868288	868288	0	0	0.076647	7	2151	0.020456	12	6	0.095351	2598	0.12317	46	14	0.95732
ZNF155	0.310307	rs7412;rs439401;rs1065853;rs4420638	APOE	911392;913764;912545;922259	911392	0	0	0.013266	19	2151	0.0023245	2	1	0.60933	2598	0.022325	6	1	0.15016
MANF	0.31043	NA	NA	NA	NA	0	0	0.0013947	3	2151	0.0013947	2	1	0.31043	0	0	NA	NA	NA
MCM2	0.310608	NA	NA	NA	NA	0	0	0.00294799	3	2151	0.0023245	3	1	0.2489	2598	0.0034642	6	5	0.36811
CD37	0.31066	rs492602	FLJ36070	634396	634396	0	0	0.0060437	19	2151	0.0060437	2	0	0.31066	0	0	NA	NA	NA
MAN2A2	0.310831	NA	NA	NA	NA	0	0	0.0103178	15	2151	0.013017	8	6	0.20661	2598	0.0080831	11	9	0.44391
CACNG5	0.310878	rs1801689	APOH	664548	664548	0	0	0.00568543	17	2151	0.0023245	3	2	0.57881	2598	0.0084681	6	3	0.15849
MUC19	0.310957	NA	NA	NA	NA	0	0	0.0221097	12	2151	0.013947	5	3	0.21075	2598	0.028868	17	7	0.43544
DMGDH	0.310965	NA	NA	NA	NA	0	0	0.0086335	5	2151	0.0023245	5	5	0.10331	2598	0.013857	15	9	0.88832
RAB20	0.31106	NA	NA	NA	NA	0	0	0.00231626	13	2151	0.0037192	2	1	0.71538	2598	0.0011547	3	3	0.12834
OR2B6	0.3114	NA	NA	NA	NA	0	0	0.0018596	6	2151	0.0018596	2	0	0.3114	0	0	NA	NA	NA
NAT10	0.311888	NA	NA	NA	NA	0	0	0.00421141	11	2151	0.0051139	3	1	1	2598	0.0034642	7	5	0.092159
DLL3	0.311948	NA	NA	NA	NA	0	0	0.00463253	19	2151	0.004649	5	3	0.27658	2598	0.0046189	10	8	0.3333
FAM83A	0.312061	NA	NA	NA	NA	0	0	0.00715942	8	2151	0.0088331	3	1	0.16425	2598	0.0057737	6	3	0.56153
CUBN	0.312405	rs10904908	VIM-CUBN	240970	240970	0	1	0.0368494	10	2151	0.026034	18	13	0.45269	2598	0.045804	32	16	0.20406
WDR65	0.31249	NA	NA	NA	NA	0	0	0.0018596	1	2151	0.0018596	3	2	0.31249	0	0	NA	NA	NA
ERBB2	0.312608	rs11869286	STARD3	56478	56478	0	1	0.0254791	17	2151	0.020456	7	2	0.18546	2598	0.029638	10	5	0.49855
MX2	0.312672	NA	NA	NA	NA	0	0	0.00357967	21	2151	0.0018596	3	2	1	2598	0.0050038	9	6	0.092488
WDR27	0.312762	NA	NA	NA	NA	0	0	0.0128447	6	2151	0.014877	2	0	0.52313	2598	0.011162	13	5	0.17687
TATDN1	0.31288	rs2954029	TRIB1	954868	954868	0	0	0.00589597	8	2151	0.004649	3	1	0.093451	2598	0.0069284	9	5	0.99063
ODF3B	0.312889	NA	NA	NA	NA	0	0	0.00147398	22	2151	0.0018596	2	1	0.19048	2598	0.0011547	3	3	0.48603
FMO3	0.312985	NA	NA	NA	NA	0	0	0.00315855	1	2151	0.0018596	2	1	0.14942	2598	0.004234	4	1	0.61986
CASKIN2	0.313159	NA	NA	NA	NA	0	0	0.00379029	17	2151	0.0018596	2	1	0.36486	2598	0.0053888	8	4	0.25405
SORL1	0.313779	NA	NA	NA	NA	0	0	0.0227416	11	2151	0.014877	13	7	0.12729	2598	0.029253	28	15	0.73025
ANKZF1	0.314042	rs78058190	PRKAG3	399986	399986	0	0	0.00568543	2	2151	0.0060437	5	3	0.82183	2598	0.0053888	5	1	0.11324
TRMT10B	0.314093	NA	NA	NA	NA	0	0	0.00715938	9	2151	0.013482	6	4	0.2375	2598	0.0019246	3	0	0.39194
WNT10A	0.314502	rs78058190	PRKAG3	52314	52314	0	1	0.0164247	2	2151	0.019991	6	2	0.20237	2598	0.013472	8	5	0.46083
TMPRSS11F	0.314548	NA	NA	NA	NA	0	0	0.0157933	4	2151	0.011623	5	3	0.27062	2598	0.019246	5	3	0.34468
AP002884.3	0.314756	NA	NA	NA	NA	0	0	0.0111603	11	2151	0.0027894	2	1	0.37088	2598	0.018091	10	4	0.25174
FAM205A	0.31498	NA	NA	NA	NA	0	0	0.0023245	9	2151	0.0023245	2	1	0.31498	0	0	NA	NA	NA
NAGK	0.315092	NA	NA	NA	NA	0	0	0.00294801	2	2151	0.0041841	2	1	0.61308	2598	0.0019246	4	3	0.15252
CERS5	0.315141	NA	NA	NA	NA	0	0	0.00442198	12	2151	0.0013947	3	3	0.13751	2598	0.0069284	5	2	0.68015
FAM83H	0.31521	rs11136341	PLEC1	233651	233651	0	0	0.0023245	8	2151	0.0023245	2	0	0.31521	0	0	NA	NA	NA
SLC45A4	0.315285	NA	NA	NA	NA	0	0	0.0109496	8	2151	0.009298	9	5	0.20262	2598	0.012317	10	6	0.46189
ESPN	0.315339	NA	NA	NA	NA	0	0	0.00421142	1	2151	0.0018596	3	2	0.38748	2598	0.0061586	8	7	0.24159
VAX2	0.315837	NA	NA	NA	NA	0	0	0.00673823	2	2151	0.0088331	9	6	0.5086	2598	0.0050038	8	6	0.18447
PCDHGA9	0.31585	NA	NA	NA	NA	0	0	0.015807	5	2151	0.015807	4	3	0.31585	0	0	NA	NA	NA
PLA2G7	0.31588	NA	NA	NA	NA	0	0	0.00294796	6	2151	0.004649	3	1	0.19859	2598	0.0015396	3	2	0.47253
HLA-C	0.31592	rs2247056;rs419132	HLA	27376;972685	27376	0	1	0.0051139	6	2151	0.0051139	3	1	0.31592	0	0	NA	NA	NA
OR5AL1	0.31596	NA	NA	NA	NA	0	0	0.0013947	11	2151	0.0013947	2	1	0.31596	0	0	NA	NA	NA
TTC21B	0.316066	NA	NA	NA	NA	0	0	0.0149503	2	2151	0.012087	2	0	0.42401	2598	0.017321	8	2	0.2215
HOXB4	0.316761	NA	NA	NA	NA	0	0	0.00989687	17	2151	0.0055788	3	1	0.2526	2598	0.013472	3	0	0.37297
HNF4A	0.31704	rs1800961	HNF4A	3500	3500	1	1	0.0013947	20	2151	0.0013947	3	3	0.31704	0	0	NA	NA	NA
TAAR8	0.317041	NA	NA	NA	NA	0	0	0.00147398	6	2151	0.0018596	2	0	0.86805	2598	0.0011547	3	3	0.10867
ANKLE1	0.317206	NA	NA	NA	NA	0	0	0.0288484	19	2151	0.010693	6	4	0.90474	2598	0.04388	12	2	0.10434
ZNF133	0.31777	rs2328223	SNX5	450764	450764	0	0	0.0018596	20	2151	0.0018596	4	4	0.31777	0	0	NA	NA	NA
FCRL6	0.317964	NA	NA	NA	NA	0	0	0.00168454	1	2151	0.0018596	2	1	0.4993	2598	0.0015396	3	2	0.18971
NLRC4	0.317988	NA	NA	NA	NA	0	0	0.00800145	2	2151	0.0041841	3	1	0.7461	2598	0.011162	3	1	0.12697
FUS	0.318159	rs11649653	CTF1	280908	280908	0	0	0.00400086	16	2151	0.0023245	3	2	0.53547	2598	0.0053888	4	2	0.17705
NRDE2	0.318251	NA	NA	NA	NA	0	0	0.00168455	14	2151	0.0023245	3	2	0.45752	2598	0.0011547	2	1	0.2073
VNN3	0.318906	NA	NA	NA	NA	0	0	0.0033691	6	2151	0.0013947	3	3	0.84149	2598	0.0050038	9	6	0.11304
TEC	0.319193	NA	NA	NA	NA	0	0	0.0042114	4	2151	0.004649	5	4	0.61353	2598	0.0038491	6	3	0.15524
ITGB5	0.319503	NA	NA	NA	NA	0	0	0.0210572	3	2151	0.012552	10	7	0.65447	2598	0.028099	20	10	0.14573
MEGF10	0.319537	NA	NA	NA	NA	0	0	0.00252685	5	2151	0.0013947	2	1	0.40616	2598	0.0034642	7	6	0.23486
ASCL4	0.32006	NA	NA	NA	NA	0	0	0.0130558	12	2151	0.015807	2	0	0.10045	2598	0.010778	7	4	0.95185
C9orf173	0.320272	NA	NA	NA	NA	0	0	0.00737014	9	2151	0.011158	2	1	0.48362	2598	0.004234	4	3	0.19789
OR51B5	0.320361	NA	NA	NA	NA	0	0	0.0023163	11	2151	0.0027894	2	0	0.12745	2598	0.0019246	2	1	0.75121
CHML	0.320564	NA	NA	NA	NA	0	0	0.00968605	1	2151	0.0023245	3	2	0.53836	2598	0.015781	6	1	0.178
KIF27	0.320619	NA	NA	NA	NA	0	0	0.00842288	9	2151	0.0023245	2	1	0.11347	2598	0.013472	12	9	0.84473
GRM5	0.320623	NA	NA	NA	NA	0	0	0.00800166	11	2151	0.0079033	5	2	0.12145	2598	0.0080831	8	4	0.78924
NIPSNAP3A	0.320747	rs1883025	ABCA1	145851	145851	0	1	0.00568543	9	2151	0.0060437	3	1	0.78393	2598	0.0053888	4	1	0.12234
COL16A1	0.320765	NA	NA	NA	NA	0	0	0.0600125	1	2151	0.018596	18	12	0.37091	2598	0.094303	45	24	0.25859
THG1L	0.321351	rs6882076	TIMD4	769694	769694	0	0	0.00589597	5	2151	0.004649	3	2	0.14724	2598	0.0069284	7	4	0.65311
FOXD4	0.321538	NA	NA	NA	NA	0	0	0.0176879	9	2151	0.0079033	2	1	0.72109	2598	0.025789	11	6	0.13347
ACOX2	0.321555	rs13315871	PXK	137303	137303	0	1	0.0138977	3	2151	0.010693	4	3	0.61846	2598	0.016551	6	1	0.15563
ALLC	0.321706	NA	NA	NA	NA	0	0	0.0153716	2	2151	0.0083682	8	4	0.17865	2598	0.02117	9	2	0.53913
TUBB6	0.321715	NA	NA	NA	NA	0	0	0.00379028	18	2151	0.004649	5	4	0.34595	2598	0.0030793	6	4	0.27842
TCIRG1	0.322226	NA	NA	NA	NA	0	0	0.0315859	11	2151	0.014877	11	7	0.18804	2598	0.04542	30	20	0.51339
DOCK10	0.322284	NA	NA	NA	NA	0	0	0.00568542	2	2151	0.0013947	2	1	0.19239	2598	0.0092379	8	4	0.50191
ADAM28	0.322375	NA	NA	NA	NA	0	0	0.00379028	8	2151	0.004649	4	2	0.70812	2598	0.0030793	7	6	0.13642
NR2C1	0.322512	NA	NA	NA	NA	0	0	0.00336912	12	2151	0.0027894	3	2	0.097474	2598	0.0038491	8	6	0.99165
PLA2G3	0.322792	NA	NA	NA	NA	0	0	0.00505371	22	2151	0.0079033	3	1	0.19164	2598	0.0026944	5	4	0.50501
KLHL41	0.322996	rs2287623	ABCB11	540458	540458	0	0	0.00863328	2	2151	0.012552	7	4	0.35613	2598	0.0053888	4	2	0.272
TUBA3E	0.323021	NA	NA	NA	NA	0	0	0.0212676	2	2151	0.0055788	2	1	0.65019	2598	0.034257	16	5	0.149
NFIC	0.32311	NA	NA	NA	NA	0	0	0.004649	19	2151	0.004649	2	1	0.32311	0	0	NA	NA	NA
MED13L	0.32317	NA	NA	NA	NA	0	0	0.00463258	12	2151	0.0037192	6	5	0.39552	2598	0.0053888	9	5	0.2451
SDF2L1	0.323353	rs181362	UBE2L3	65649.5	65649.5	0	1	0.0141084	22	2151	0.018596	3	2	0.12699	2598	0.010393	2	1	0.764
SREBF1	0.323374	NA	NA	NA	NA	0	0	0.00442198	17	2151	0.0013947	2	1	0.73037	2598	0.0069284	4	2	0.13285
ADCK1	0.32351	NA	NA	NA	NA	0	0	0.00547486	14	2151	0.0013947	3	3	0.13662	2598	0.008853	7	1	0.71064
AOAH	0.323548	NA	NA	NA	NA	0	0	0.0136867	7	2151	0.016736	5	2	0.40267	2598	0.011162	11	5	0.24115
NHSL1	0.32415	NA	NA	NA	NA	0	0	0.0013947	6	2151	0.0013947	2	1	0.32415	0	0	NA	NA	NA
UFSP2	0.324612	NA	NA	NA	NA	0	0	0.00294799	4	2151	0.0023245	3	2	0.71578	2598	0.0034642	4	3	0.1363
MKKS	0.324651	NA	NA	NA	NA	0	0	0.0202147	20	2151	0.013947	7	3	0.32942	2598	0.025404	6	1	0.29621
NEUROG1	0.324943	NA	NA	NA	NA	0	0	0.00884417	5	2151	0.0018596	3	2	0.21307	2598	0.014627	5	2	0.45855
TCTN2	0.32507	rs4759375;rs4765127	SBNO1;ZNF664	381298.5;282630.5	282630	0	0	0.0027894	12	2151	0.0027894	4	3	0.32507	0	0	NA	NA	NA
IFT172	0.325451	rs1260326	GCKR	44821.5	44821.5	0	1	0.00947543	2	2151	0.0023245	4	3	0.10641	2598	0.015396	8	3	0.92023
JAG1	0.325511	NA	NA	NA	NA	0	0	0.0090548	20	2151	0.0069735	5	0	0.63017	2598	0.010778	10	5	0.15543
EPS8L1	0.325519	rs386000	LILRA3	803064	803064	0	0	0.00273744	19	2151	0.0032543	3	2	0.62183	2598	0.0023095	4	2	0.15752
CACNA1H	0.325542	NA	NA	NA	NA	0	0	0.110551	16	2151	0.076709	67	50	0.39348	2598	0.13857	114	66	0.24896
PTPRT	0.325558	NA	NA	NA	NA	0	0	0.00800169	20	2151	0.0018596	2	1	0.41788	2598	0.013087	3	2	0.23444
PEX13	0.325877	NA	NA	NA	NA	0	0	0.00589599	2	2151	0.0013947	2	1	0.61155	2598	0.0096228	4	3	0.16042
C1orf147	0.325945	NA	NA	NA	NA	0	0	0.00252686	1	2151	0.0023245	2	1	0.75873	2598	0.0026944	2	0	0.12934
GABRP	0.32621	NA	NA	NA	NA	0	0	0.00673823	5	2151	0.0088331	5	4	0.17185	2598	0.0050038	8	5	0.57171
MSH3	0.326578	NA	NA	NA	NA	0	0	0.0412721	5	2151	0.011623	14	10	0.22014	2598	0.06582	30	13	0.44702
WHSC1L1	0.32667	NA	NA	NA	NA	0	0	0.0301117	8	2151	0.017666	8	5	0.45913	2598	0.040416	21	10	0.21442
ISPD	0.32667	NA	NA	NA	NA	0	0	0.0103178	7	2151	0.0037192	5	3	0.37851	2598	0.015781	9	5	0.26009
ZNF561	0.326905	NA	NA	NA	NA	0	0	0.00189512	19	2151	0.0027894	2	1	0.098548	2598	0.0011547	2	1	1
TPP2	0.32742	NA	NA	NA	NA	0	0	0.00189512	13	2151	0.0027894	4	2	0.95643	2598	0.0011547	3	3	0.10327
EIF2B4	0.327605	rs1260326	GCKR	141098	141098	0	1	0.00484314	2	2151	0.0074384	6	2	0.1982	2598	0.0026944	6	5	0.49874
CCBE1	0.327624	rs12967135	MC4R	723662	723662	0	0	0.00947583	18	2151	0.0037192	4	2	0.33449	2598	0.014242	14	8	0.29555
PPCDC	0.327985	NA	NA	NA	NA	0	0	0.00147397	15	2151	0.0013947	2	1	0.70298	2598	0.0015396	4	4	0.14085
TRPS1	0.327992	rs2293889	TRPS1	16616	16616	1	1	0.0271636	8	2151	0.0074384	11	7	0.12713	2598	0.043495	24	13	0.77887
GABRG3	0.32805	NA	NA	NA	NA	0	0	0.018131	15	2151	0.018131	2	0	0.32805	0	0	NA	NA	NA
HCN3	0.328206	NA	NA	NA	NA	0	0	0.0166352	1	2151	0.010228	13	7	0.11579	2598	0.02194	17	10	0.85595
TRH	0.328332	NA	NA	NA	NA	0	0	0.0130555	3	2151	0.0065086	3	2	0.2353	2598	0.018476	2	0	0.42144
SGCG	0.328347	NA	NA	NA	NA	0	0	0.00989671	13	2151	0.0018596	2	1	0.75444	2598	0.016551	16	8	0.13145
KCNN3	0.328471	NA	NA	NA	NA	0	0	0.00947575	1	2151	0.019526	7	1	0.1208	2598	0.0011547	3	3	0.8214
DAG1	0.328702	rs2013208	RBM5	569977	569977	0	0	0.00905456	3	2151	0.014412	4	1	0.54137	2598	0.0046189	6	3	0.18347
C1orf168	0.329335	NA	NA	NA	NA	0	0	0.00736995	1	2151	0.0065086	4	2	0.72695	2598	0.0080831	3	1	0.13701
COL9A1	0.329422	NA	NA	NA	NA	0	0	0.0235836	6	2151	0.016736	11	8	0.83602	2598	0.029253	27	11	0.11918
CHRNG	0.329647	NA	NA	NA	NA	0	0	0.0191616	2	2151	0.013017	7	4	0.10666	2598	0.024249	15	8	0.93507
FRMD8	0.329666	rs12801636	KAT5	223477	223477	0	0	0.0189515	11	2151	0.0088331	7	3	0.1833	2598	0.027329	9	6	0.54415
GDNF	0.329796	NA	NA	NA	NA	0	0	0.0048431	5	2151	0.0051139	5	2	0.1077	2598	0.0046189	5	2	0.92664
SLA2	0.329918	NA	NA	NA	NA	0	0	0.00231626	20	2151	0.0037192	3	2	0.48052	2598	0.0011547	4	4	0.2078
TRPM7	0.331083	NA	NA	NA	NA	0	0	0.00400086	15	2151	0.0060437	5	3	0.14719	2598	0.0023095	5	4	0.68183
C2CD5	0.331295	NA	NA	NA	NA	0	0	0.00168459	12	2151	0.0013947	3	3	0.29063	2598	0.0019246	3	1	0.34563
FBLN1	0.331719	rs4253772	PPARA	687436	687436	0	0	0.00800154	22	2151	0.0032543	5	3	0.60792	2598	0.011932	9	4	0.16554
VWA8	0.331917	NA	NA	NA	NA	0	0	0.0107391	13	2151	0.014412	6	3	0.72865	2598	0.0076982	11	8	0.13823
SLC28A3	0.33267	NA	NA	NA	NA	0	0	0.0018596	9	2151	0.0018596	2	0	0.33267	0	0	NA	NA	NA
MOB1B	0.33283	NA	NA	NA	NA	0	0	0.0079033	4	2151	0.0079033	2	1	0.33283	0	0	NA	NA	NA
CNTNAP2	0.332917	NA	NA	NA	NA	0	0	0.0103181	7	2151	0.0060437	8	5	0.39595	2598	0.013857	15	7	0.25548
IQGAP3	0.332928	rs12145743	PIGV	183658	183658	0	1	0.0120027	1	2151	0.0088331	7	3	0.20592	2598	0.014627	10	7	0.49127
SLC6A3	0.332966	NA	NA	NA	NA	0	0	0.00210568	5	2151	0.0027894	3	1	0.24374	2598	0.0015396	4	4	0.41511
KLC2	0.333033	rs12801636	KAT5	638436	638436	0	0	0.004422	11	2151	0.0069735	5	3	0.12817	2598	0.0023095	2	0	0.78964
CALML4	0.333043	NA	NA	NA	NA	0	0	0.00821236	15	2151	0.014877	2	0	0.12785	2598	0.0026944	3	0	0.79165
PAMR1	0.333327	NA	NA	NA	NA	0	0	0.0242158	11	2151	0.011158	9	7	0.60626	2598	0.035027	23	11	0.16715
ZFAND1	0.333368	NA	NA	NA	NA	0	0	0.00231629	8	2151	0.0023245	3	1	0.15217	2598	0.0023095	4	2	0.66606
BARHL2	0.333498	NA	NA	NA	NA	0	0	0.00379026	1	2151	0.0037192	3	2	0.15788	2598	0.0038491	7	6	0.64233
HOGA1	0.333532	NA	NA	NA	NA	0	0	0.0033691	10	2151	0.0013947	3	3	0.47513	2598	0.0050038	8	6	0.21347
ZP3	0.33421	NA	NA	NA	NA	0	0	0.0027894	7	2151	0.0027894	2	1	0.33421	0	0	NA	NA	NA
LRRN3	0.334216	NA	NA	NA	NA	0	0	0.00168454	7	2151	0.0018596	2	1	0.6557	2598	0.0015396	3	2	0.15514
DCHS2	0.334391	NA	NA	NA	NA	0	0	0.0385344	4	2151	0.029754	17	10	0.41267	2598	0.045804	29	19	0.24669
CERKL	0.33446	NA	NA	NA	NA	0	0	0.0027894	2	2151	0.0027894	2	0	0.33446	0	0	NA	NA	NA
OSBPL1A	0.334471	NA	NA	NA	NA	0	0	0.00610654	18	2151	0.0051139	6	4	0.22696	2598	0.0069284	7	2	0.4487
SHH	0.33478	NA	NA	NA	NA	0	0	0.022531	7	2151	0.0083682	7	5	0.91242	2598	0.034257	22	12	0.11176
LPL	0.334921	rs12678919	LPL	29635	29635	1	1	0.00273741	8	2151	0.0013947	2	1	0.34997	2598	0.0038491	5	2	0.29155
CAPSL	0.33514	NA	NA	NA	NA	0	0	0.00147397	5	2151	0.0013947	3	3	0.99474	2598	0.0015396	3	2	0.10267
MUTYH	0.335144	NA	NA	NA	NA	0	0	0.0115814	1	2151	0.011623	7	4	0.43475	2598	0.011547	18	10	0.23492
R3HDML	0.33548	rs1800961	HNF4A	72467.5	72467.5	0	1	0.0023245	20	2151	0.0023245	2	1	0.33548	0	0	NA	NA	NA
CGRRF1	0.33557	NA	NA	NA	NA	0	0	0.0013947	14	2151	0.0013947	2	1	0.33557	0	0	NA	NA	NA
B3GNT4	0.335863	NA	NA	NA	NA	0	0	0.00273743	12	2151	0.0027894	4	3	0.15176	2598	0.0026944	6	5	0.67506
SAR1B	0.33596	NA	NA	NA	NA	0	0	0.0027894	5	2151	0.0027894	2	1	0.33596	0	0	NA	NA	NA
DIAPH1	0.336486	NA	NA	NA	NA	0	0	0.00926497	5	2151	0.012552	6	2	0.41741	2598	0.0065435	9	5	0.24609
FJX1	0.336807	NA	NA	NA	NA	0	0	0.0120023	11	2151	0.0027894	3	1	0.72843	2598	0.01963	4	1	0.14121
SLC26A3	0.336893	NA	NA	NA	NA	0	0	0.00673827	7	2151	0.0074384	5	3	0.27587	2598	0.0061586	10	6	0.373
TRIML1	0.337052	NA	NA	NA	NA	0	0	0.00989667	4	2151	0.012552	3	1	0.29341	2598	0.0076982	6	4	0.35094
BAG1	0.33706	NA	NA	NA	NA	0	0	0.0027894	9	2151	0.0027894	3	1	0.33706	0	0	NA	NA	NA
EPB41L4A	0.337242	NA	NA	NA	NA	0	0	0.0231629	5	2151	0.017201	16	14	0.42944	2598	0.028099	31	20	0.23997
RNF10	0.337281	rs1169288	HNF1A	417632	417632	0	0	0.00905479	12	2151	0.0018596	2	0	0.41512	2598	0.015012	9	7	0.24829
ASH1L	0.3375	NA	NA	NA	NA	0	0	0.0183195	1	2151	0.0051139	9	7	0.28946	2598	0.029253	16	10	0.35641
HELZ2	0.337613	NA	NA	NA	NA	0	0	0.0210567	20	2151	0.017201	14	9	0.11286	2598	0.024249	22	10	0.91455
FCRLB	0.33775	rs1801274	FCGR2A	216873	216873	0	0	0.0079033	1	2151	0.0079033	3	1	0.33775	0	0	NA	NA	NA
PTK6	0.338015	NA	NA	NA	NA	0	0	0.00652767	20	2151	0.0051139	2	0	0.59634	2598	0.0076982	11	7	0.17338
TGFB3	0.33823	NA	NA	NA	NA	0	0	0.0013947	14	2151	0.0013947	2	1	0.33823	0	0	NA	NA	NA
TOLLIP	0.33825	NA	NA	NA	NA	0	0	0.0013947	11	2151	0.0013947	3	3	0.33825	0	0	NA	NA	NA
SPATA20	0.338587	NA	NA	NA	NA	0	0	0.0107391	17	2151	0.0023245	4	3	0.86849	2598	0.017706	7	3	0.11934
COLQ	0.338662	NA	NA	NA	NA	0	0	0.00652768	3	2151	0.0055788	8	4	0.62638	2598	0.0073133	15	9	0.16552
HIST1H4E	0.33887	rs1800562	HFE	111851	111851	0	1	0.0013947	6	2151	0.0013947	3	3	0.33887	0	0	NA	NA	NA
ARHGEF28	0.339035	NA	NA	NA	NA	0	0	0.00736996	5	2151	0.0069735	5	3	0.63439	2598	0.0076982	11	7	0.16369
SGCE	0.339053	NA	NA	NA	NA	0	0	0.0164247	7	2151	0.0027894	4	2	0.11271	2598	0.027714	13	4	0.9214
CHRNA7	0.339337	NA	NA	NA	NA	0	0	0.00189515	15	2151	0.0013947	2	1	0.17882	2598	0.0023095	3	2	0.58146
KCND2	0.339381	NA	NA	NA	NA	0	0	0.0086336	7	2151	0.0013947	3	3	0.22944	2598	0.014627	7	1	0.45326
GIPR	0.339677	rs7412;rs439401;rs1065853;rs4420638	APOE	767698;765326;766545;756831	756831	0	0	0.00336912	19	2151	0.0027894	3	1	0.25813	2598	0.0038491	4	2	0.40339
FDFT1	0.339717	rs11776767	PINX1	993790	993790	0	0	0.00252686	8	2151	0.0027894	4	3	0.10952	2598	0.0023095	5	4	0.95092
CC2D2A	0.339869	NA	NA	NA	NA	0	0	0.0259004	4	2151	0.018131	7	5	0.29734	2598	0.032333	28	15	0.35048
VLDLR	0.340191	rs3780181	VLDLR	3438	3438	1	1	0.0292693	9	2151	0.022315	18	13	0.58094	2598	0.035027	23	12	0.17963
PBRM1	0.34055	rs13326165	STAB1	83566.5	83566.5	0	1	0.00168454	3	2151	0.0018596	2	1	0.35001	2598	0.0015396	2	1	0.2986
SHCBP1L	0.34084	rs1689800	ZNF648	728816	728816	0	0	0.0013947	1	2151	0.0013947	3	2	0.34084	0	0	NA	NA	NA
LIPT2	0.340865	NA	NA	NA	NA	0	0	0.00547484	11	2151	0.0041841	4	1	0.93859	2598	0.0065435	9	6	0.1115
MTMR4	0.340868	NA	NA	NA	NA	0	0	0.0155824	17	2151	0.0013947	3	3	0.36371	2598	0.027329	25	9	0.28774
KHK	0.341269	rs1260326	GCKR	410964	410964	0	0	0.00610654	2	2151	0.004649	5	4	0.65016	2598	0.0073133	5	4	0.16124
GRPEL1	0.34134	NA	NA	NA	NA	0	0	0.0013947	4	2151	0.0013947	2	1	0.34134	0	0	NA	NA	NA
KCNA4	0.341437	NA	NA	NA	NA	0	0	0.00294799	11	2151	0.0023245	4	3	0.14802	2598	0.0034642	8	7	0.70873
FAM3B	0.34144	NA	NA	NA	NA	0	0	0.0023245	21	2151	0.0023245	2	0	0.34144	0	0	NA	NA	NA
CALHM1	0.341993	NA	NA	NA	NA	0	0	0.00147398	10	2151	0.0018596	2	1	0.33833	2598	0.0011547	2	1	0.3108
MVP	0.34216	NA	NA	NA	NA	0	0	0.0032543	16	2151	0.0032543	2	1	0.34216	0	0	NA	NA	NA
SOS1	0.342499	NA	NA	NA	NA	0	0	0.004422	2	2151	0.0069735	4	2	0.27455	2598	0.0023095	5	4	0.38382
SLC22A11	0.342542	NA	NA	NA	NA	0	0	0.0033691	11	2151	0.0013947	2	1	0.98428	2598	0.0050038	2	0	0.10708
PRKAG3	0.342934	rs78058190	PRKAG3	11110	11110	1	1	0.0086334	2	2151	0.0032543	2	1	0.13453	2598	0.013087	7	3	0.78474
PCDP1	0.343357	rs2030746	LOC84931	935382	935382	0	0	0.00336911	2	2151	0.0060437	2	1	0.16812	2598	0.0011547	2	1	0.62907
ITPR1	0.343456	NA	NA	NA	NA	0	0	0.0259006	3	2151	0.039517	18	10	0.11614	2598	0.014627	19	13	0.911
SFXN3	0.343538	rs11597086	CHUK	840844	840844	0	0	0.00273742	10	2151	0.0023245	3	1	0.56442	2598	0.0030793	3	1	0.18752
GPR156	0.343696	rs6805251	GSK3B	338591	338591	0	0	0.00273741	3	2151	0.0013947	3	3	0.13799	2598	0.0038491	5	3	0.76752
MTIF2	0.34388	NA	NA	NA	NA	0	0	0.0023245	2	2151	0.0023245	3	1	0.34388	0	0	NA	NA	NA
CEP170B	0.34412	rs4983559	ZBTB42	76738.5	76738.5	0	1	0.0018596	14	2151	0.0018596	2	1	0.34412	0	0	NA	NA	NA
MDH2	0.34413	NA	NA	NA	NA	0	0	0.00673852	7	2151	0.0018596	3	2	0.11522	2598	0.010778	7	4	0.92088
SOX6	0.344176	NA	NA	NA	NA	0	0	0.00737	11	2151	0.0060437	7	5	0.27322	2598	0.0084681	17	13	0.38842
ACY3	0.344176	NA	NA	NA	NA	0	0	0.026111	11	2151	0.02557	6	1	0.39314	2598	0.026559	12	3	0.26994
ACE	0.344832	NA	NA	NA	NA	0	0	0.0269528	17	2151	0.0041841	6	5	0.22483	2598	0.045804	14	8	0.47332
SLC28A1	0.345027	NA	NA	NA	NA	0	0	0.00294801	15	2151	0.0041841	3	2	0.54422	2598	0.0019246	3	2	0.1957
MYLK	0.345077	NA	NA	NA	NA	0	0	0.0111607	3	2151	0.011623	2	0	0.42602	2598	0.010778	9	5	0.25005
ALOX15	0.345134	rs193042029	TM4SF5	127897	127897	0	1	0.00484313	17	2151	0.0032543	4	2	0.11339	2598	0.0061586	5	3	0.93969
IRAK4	0.345511	NA	NA	NA	NA	0	0	0.00673827	12	2151	0.0032543	2	0	0.10672	2598	0.0096228	3	1	1
AQR	0.345519	NA	NA	NA	NA	0	0	0.00779088	15	2151	0.0037192	7	6	0.64548	2598	0.011162	17	12	0.16534
UHRF1BP1	0.34553	rs2814982	C6orf106	249394	249394	0	0	0.0018596	6	2151	0.0018596	2	0	0.34553	0	0	NA	NA	NA
CSF3R	0.345799	NA	NA	NA	NA	0	0	0.00379026	1	2151	0.0032543	3	1	0.14001	2598	0.004234	5	2	0.76315
MPI	0.345953	NA	NA	NA	NA	0	0	0.0233734	15	2151	0.013017	8	4	0.81035	2598	0.031948	12	6	0.13194
NODAL	0.34629	NA	NA	NA	NA	0	0	0.0023245	10	2151	0.0023245	2	1	0.34629	0	0	NA	NA	NA
KARS	0.346293	NA	NA	NA	NA	0	0	0.00737019	16	2151	0.011623	9	6	0.3961	2598	0.0038491	6	4	0.27031
PRPSAP1	0.346499	NA	NA	NA	NA	0	0	0.00673843	17	2151	0.0027894	6	6	0.37928	2598	0.010008	6	5	0.28254
ZNF780B	0.346507	NA	NA	NA	NA	0	0	0.00379029	19	2151	0.0013947	2	1	0.11503	2598	0.0057737	6	4	0.93163
NIPAL3	0.346656	NA	NA	NA	NA	0	0	0.0109497	1	2151	0.013947	2	0	0.31867	2598	0.0084681	8	4	0.3365
FHL5	0.346742	NA	NA	NA	NA	0	0	0.00821202	6	2151	0.004649	2	1	0.44797	2598	0.011162	9	6	0.23946
ABCA12	0.346961	rs1250229	FN1	463525	463525	0	0	0.028006	2	2151	0.020456	24	14	0.15363	2598	0.034257	27	13	0.69888
STAT4	0.346975	NA	NA	NA	NA	0	0	0.00505371	2	2151	0.0079033	3	2	0.39915	2598	0.0026944	5	4	0.26901
CLIC6	0.347048	NA	NA	NA	NA	0	0	0.00610655	21	2151	0.0097629	2	1	0.95001	2598	0.0030793	4	1	0.11306
COL9A2	0.347656	rs4660293	PABPC4	745304	745304	0	0	0.0374819	1	2151	0.038122	13	5	0.73282	2598	0.036952	15	6	0.14694
DNAAF2	0.348482	NA	NA	NA	NA	0	0	0.00210573	14	2151	0.0023245	4	3	0.19506	2598	0.0019246	2	0	0.55394
CH25H	0.34858	NA	NA	NA	NA	0	0	0.0037192	10	2151	0.0037192	2	0	0.34858	0	0	NA	NA	NA
RAD54L	0.348645	NA	NA	NA	NA	0	0	0.0216891	1	2151	0.019991	10	7	0.69686	2598	0.023095	13	8	0.15516
BBX	0.348737	NA	NA	NA	NA	0	0	0.0282167	3	2151	0.0079033	6	4	0.11691	2598	0.045035	30	16	0.92521
FAM57A	0.348816	NA	NA	NA	NA	0	0	0.00210572	17	2151	0.0018596	3	2	0.11942	2598	0.0023095	4	2	0.90606
CENPJ	0.34883	NA	NA	NA	NA	0	0	0.00610657	13	2151	0.0069735	7	4	0.23682	2598	0.0053888	8	5	0.45692
SAMD11	0.348913	NA	NA	NA	NA	0	0	0.00147398	1	2151	0.0018596	2	1	0.14139	2598	0.0011547	3	3	0.76558
DENND6B	0.348963	NA	NA	NA	NA	0	0	0.00147397	22	2151	0.0013947	3	3	0.62782	2598	0.0015396	4	4	0.17245
RTCA	0.349053	NA	NA	NA	NA	0	0	0.00273742	1	2151	0.0018596	3	2	0.1149	2598	0.0034642	4	2	0.94263
ADAM8	0.349091	NA	NA	NA	NA	0	0	0.00905479	10	2151	0.0018596	2	0	0.81718	2598	0.015012	8	4	0.13256
KLK11	0.349422	rs17695224	HAS1	796524	796524	0	0	0.00505367	19	2151	0.0013947	2	1	0.32393	2598	0.0080831	10	6	0.33487
GZMM	0.34968	NA	NA	NA	NA	0	0	0.00926516	19	2151	0.0041841	6	3	0.25326	2598	0.013472	7	3	0.42877
LIMS2	0.349805	NA	NA	NA	NA	0	0	0.0136872	2	2151	0.0032543	5	3	0.11154	2598	0.022325	9	5	0.97406
BMPR1B	0.35015	NA	NA	NA	NA	0	0	0.0105285	4	2151	0.013017	8	7	0.20396	2598	0.0084681	11	4	0.53345
GPR124	0.350776	NA	NA	NA	NA	0	0	0.00694881	8	2151	0.0097629	5	2	0.39208	2598	0.0046189	4	3	0.27822
SPNS3	0.350968	rs193042029	TM4SF5	315612	315612	0	0	0.0056854	17	2151	0.0079033	5	3	0.46539	2598	0.0038491	3	1	0.23458
OR10X1	0.35103	NA	NA	NA	NA	0	0	0.0023245	1	2151	0.0023245	2	1	0.35103	0	0	NA	NA	NA
GP9	0.35107	NA	NA	NA	NA	0	0	0.0037192	3	2151	0.0037192	2	1	0.35107	0	0	NA	NA	NA
JSRP1	0.35114	NA	NA	NA	NA	0	0	0.017666	19	2151	0.017666	2	1	0.35114	0	0	NA	NA	NA
SLC34A3	0.35127	NA	NA	NA	NA	0	0	0.00610652	9	2151	0.0074384	3	2	0.28354	2598	0.0050038	6	5	0.38551
CTU2	0.352018	NA	NA	NA	NA	0	0	0.00526426	16	2151	0.0069735	3	0	0.12631	2598	0.0038491	3	2	0.86807
ZNF573	0.352433	NA	NA	NA	NA	0	0	0.00442199	19	2151	0.0018596	2	1	0.48402	2598	0.0065435	2	0	0.22692
ACTR8	0.352904	NA	NA	NA	NA	0	0	0.0042114	3	2151	0.0041841	6	4	0.22768	2598	0.004234	7	4	0.48334
MYO10	0.353179	NA	NA	NA	NA	0	0	0.0341121	5	2151	0.040911	17	9	0.69086	2598	0.028483	29	21	0.15947
KIF13B	0.353179	NA	NA	NA	NA	0	0	0.0221104	8	2151	0.02557	14	8	0.4798	2598	0.019246	17	10	0.22962
PKD1L2	0.353468	rs2925979	CMIP	332954	332954	0	0	0.0240053	16	2151	0.015342	8	6	0.11854	2598	0.031178	20	9	0.93051
COPA	0.35351	NA	NA	NA	NA	0	0	0.0018596	1	2151	0.0018596	4	4	0.35351	0	0	NA	NA	NA
CAPN3	0.353892	rs62020698;rs2412710	CAPN3	548306.5;5320.5	5320.5	1	1	0.0166348	15	2151	0.0074384	7	5	0.35346	2598	0.024249	25	17	0.31261
LRRFIP2	0.353895	NA	NA	NA	NA	0	0	0.00273742	3	2151	0.0023245	3	1	0.56546	2598	0.0030793	4	3	0.19541
KIT	0.353937	NA	NA	NA	NA	0	0	0.00273743	4	2151	0.0027894	4	2	0.57354	2598	0.0026944	5	4	0.19269
INO80	0.354075	NA	NA	NA	NA	0	0	0.0128446	15	2151	0.0097629	6	5	0.87566	2598	0.015396	17	11	0.12628
PRICKLE2	0.354216	NA	NA	NA	NA	0	0	0.00400086	3	2151	0.0023245	5	5	0.24992	2598	0.0053888	9	7	0.44271
OLFML3	0.35482	NA	NA	NA	NA	0	0	0.0153718	1	2151	0.0065086	5	2	0.59787	2598	0.02271	7	4	0.18552
SLC25A2	0.354959	NA	NA	NA	NA	0	0	0.0275848	5	2151	0.018596	2	1	1	2598	0.035027	5	2	0.11098
ANKRD36	0.355881	NA	NA	NA	NA	0	0	0.0103183	2	2151	0.010228	6	2	0.83778	2598	0.010393	10	4	0.13297
ODF2L	0.355902	NA	NA	NA	NA	0	0	0.00400083	1	2151	0.0037192	4	2	0.32704	2598	0.004234	4	3	0.34066
[truncated: 3,484 more rows]
