# Supplementary material for: Deep coverage whole genome sequences and plasma lipoprotein(a) in individuals of European and African ancestries
Source: Nat Commun. 2018 Jul 4;9:2606. doi: 10.1038/s41467-018-04668-w (PMC6031652; doi:10.1038/s41467-018-04668-w)
Supplement: Supplementary file 10 — Supplementary Data 7 [file 41467_2018_4668_MOESM10_ESM.xlsx]

## Sheet: Sheet1
Non-synonymous RVAS: Coding rare variant association statistics for aggregates of rare (MAF<1%) non-synonymous within a gene, conditioned on KIV2-CN.
	# Genes	Bonferroni
# Genes anal:	16310	3.0656e-06	None Significant
# Genes which Match Reported Genes:	152	0.000328947	LPA significant
Group	META_PVal	GLGC_Top_rsID_within1MB	GLGC_genes_within1MB	dist_to_Top_rsID	MinDist_to_Top_rsID	Match_ReportedGenes	Match_PossibleGenes	weighted_AVG_cAF	CHROM	EST_NS	EST_FRAC_WITH_RARE	EST_NUM_PASS_VARS	EST_NUM_SING_VARS	EST_PVALUE	JHS_NS	JHS_FRAC_WITH_RARE	JHS_NUM_PASS_VARS	JHS_NUM_SING_VARS	JHS_PVALUE
CHIT1	7.63907e-05	NA	NA	NA	NA	0	0	0.0242159	1	2151	0.014412	17	10	0.01836	2598	0.032333	21	10	0.00031887
RCL1	0.000111312	NA	NA	NA	NA	0	0	0.0275848	9	2151	0.018596	8	3	0.024635	2598	0.035027	16	8	0.00035747
ASPSCR1	0.000140245	NA	NA	NA	NA	0	0	0.0311648	17	2151	0.025105	16	10	4.2881e-05	2598	0.036182	28	12	0.26399
LPA	0.000146008	rs12208357;rs1564348;rs186696265	LPA	468995;433283;99557	99557	1	1	0.102757	6	2151	0.056253	27	12	0.62847	2598	0.14126	69	34	1.8819e-05
ZNF20	0.000321694	rs737337	DOCK6	896655	896655	0	0	0.0292693	19	2151	0.028359	7	4	0.0001318	2598	0.030023	16	8	0.21256
ZMPSTE24	0.000338395	rs4660293	PABPC4	712984	712984	0	0	0.00400083	1	2151	0.0041841	8	7	0.00086139	2598	0.0038491	9	8	0.034378
SFXN4	0.000372899	NA	NA	NA	NA	0	0	0.00400083	10	2151	0.0041841	4	1	0.94341	2598	0.0038491	6	3	3.4915e-05
MGAT5	0.00037713	rs7570971	RAB3GAP1	728690	728690	0	0	0.0134765	2	2151	0.014877	9	5	0.0018724	2598	0.012317	16	7	0.017811
EFEMP2	0.000564279	rs12801636	KAT5	245635	245635	0	0	0.0214786	11	2151	0.034403	10	6	0.70115	2598	0.010778	12	7	7.4068e-05
ZNF326	0.000610239	NA	NA	NA	NA	0	0	0.0090543	1	2151	0.0065086	7	4	0.00068173	2598	0.011162	11	8	0.083042
TMTC4	0.000621078	NA	NA	NA	NA	0	0	0.023584	13	2151	0.016272	16	8	0.00026785	2598	0.029638	34	20	0.2155
G6PC	0.000641667	rs8077889;rs72836561	MPP3;CD300LG	820018.5;867978.5	820018	0	0	0.00568539	17	2151	0.0074384	7	5	0.24345	2598	0.004234	10	9	0.00024578
AKAP6	0.000690783	NA	NA	NA	NA	0	0	0.0972825	14	2151	0.044166	16	7	0.0045172	2598	0.14126	77	40	0.014369
ADAP1	0.000735758	rs1997243	GPR146	126848	126848	0	1	0.00737014	7	2151	0.0041841	7	6	0.0016239	2598	0.010008	13	9	0.042853
FAM102A	0.000799628	NA	NA	NA	NA	0	0	0.00779088	9	2151	0.0037192	7	6	0.01231	2598	0.011162	11	8	0.0061977
HOXD13	0.000803758	NA	NA	NA	NA	0	0	0.00736999	2	2151	0.0051139	5	3	0.10791	2598	0.0092379	10	7	0.00071105
H3F3C	0.000821475	NA	NA	NA	NA	0	0	0.00168454	12	2151	0.0018596	4	4	0.50921	2598	0.0015396	5	5	0.00015436
MCHR1	0.000835364	NA	NA	NA	NA	0	0	0.0218992	22	2151	0.017201	9	4	0.014779	2598	0.025789	22	14	0.005418
CHCHD4	0.00096074	NA	NA	NA	NA	0	0	0.0023245	3	2151	0.0023245	2	0	0.00096074	0	0	NA	NA	NA
CASP2	0.00104962	NA	NA	NA	NA	0	0	0.0124235	7	2151	0.0023245	4	3	0.0074733	2598	0.020785	11	5	0.013797
L3MBTL4	0.00107	NA	NA	NA	NA	0	0	0.0136871	18	2151	0.0041841	4	2	0.00014232	2598	0.021555	24	13	0.7401
EXOSC10	0.00107007	NA	NA	NA	NA	0	0	0.0309536	1	2151	0.018131	18	10	0.019005	2598	0.04157	36	20	0.0055427
TCF7	0.00107945	NA	NA	NA	NA	0	0	0.0286375	5	2151	0.0065086	5	3	0.14669	2598	0.046959	22	11	0.00072509
IL24	0.00114267	NA	NA	NA	NA	0	0	0.00800159	1	2151	0.013017	5	1	0.0158	2598	0.0038491	4	3	0.0071708
IMPG1	0.00121703	NA	NA	NA	NA	0	0	0.0471682	6	2151	0.039052	14	5	0.32931	2598	0.053888	30	14	0.000369
NLRC5	0.00125572	rs3764261	CETP	92204.5	92204.5	0	1	0.114337	16	2151	0.09205	28	16	0.00822	2598	0.13279	61	22	0.015306
RAPGEF5	0.00134257	rs12670798	DNAH11	613271	613271	0	0	0.0113705	7	2151	0.0013947	3	3	0.015703	2598	0.01963	18	12	0.0086306
IFT122	0.00142654	NA	NA	NA	NA	0	0	0.0524323	3	2151	0.013947	12	11	0.0070876	2598	0.084296	57	34	0.020457
SCO2	0.00143236	NA	NA	NA	NA	0	0	0.00842288	22	2151	0.0023245	2	1	0.0046765	2598	0.013472	14	6	0.031145
XRCC4	0.00163515	NA	NA	NA	NA	0	0	0.0259004	5	2151	0.020921	6	3	0.39665	2598	0.030023	11	7	0.00042557
LBX1	0.00176482	NA	NA	NA	NA	0	0	0.00400085	10	2151	0.0055788	7	5	0.064357	2598	0.0026944	6	5	0.002856
CRTC3	0.00185527	NA	NA	NA	NA	0	0	0.0174776	15	2151	0.004649	8	6	0.0089958	2598	0.028099	23	11	0.021605
DHDH	0.00186821	rs492602	FLJ36070	236151	236151	0	0	0.0166349	19	2151	0.0065086	8	4	0.09387	2598	0.025019	25	15	0.0020866
JMJD1C	0.00188661	rs10761731	JMJD1C	48979	48979	1	1	0.0958077	10	2151	0.04835	31	20	0.30128	2598	0.1351	74	38	0.00065728
PIK3AP1	0.0019008	NA	NA	NA	NA	0	0	0.0187409	10	2151	0.0032543	5	4	0.13342	2598	0.031563	19	8	0.0014967
PLA2G4A	0.00201555	NA	NA	NA	NA	0	0	0.0240049	1	2151	0.026499	2	0	0.0049442	2598	0.02194	15	9	0.043124
SYVN1	0.00212713	rs12801636	KAT5	493485	493485	0	0	0.0143189	11	2151	0.010228	10	7	0.28116	2598	0.017706	14	5	0.00080545
COX6B2	0.00214324	NA	NA	NA	NA	0	0	0.00442197	19	2151	0.004649	2	1	0.049755	2598	0.004234	5	3	0.0045901
FAM161A	0.00217741	NA	NA	NA	NA	0	0	0.0336911	2	2151	0.018596	16	12	0.0042819	2598	0.046189	27	12	0.054289
INO80	0.00234026	NA	NA	NA	NA	0	0	0.0446413	15	2151	0.039052	12	6	0.0018405	2598	0.049269	37	24	0.13693
CTCFL	0.00235665	NA	NA	NA	NA	0	0	0.0496944	20	2151	0.02185	14	7	0.036962	2598	0.072748	28	13	0.0068719
PJA2	0.00246772	NA	NA	NA	NA	0	0	0.0170564	5	2151	0.011158	14	11	0.15639	2598	0.02194	15	9	0.0017102
TSHZ3	0.00247582	NA	NA	NA	NA	0	0	0.0362183	19	2151	0.04742	24	14	0.12365	2598	0.026944	31	20	0.002171
OR5J2	0.00247957	NA	NA	NA	NA	0	0	0.0206361	11	2151	0.029289	6	1	0.0020444	2598	0.013472	14	7	0.13153
ABCC5	0.00249206	NA	NA	NA	NA	0	0	0.0145296	3	2151	0.009298	7	5	0.00071735	2598	0.018861	29	17	0.37697
TMEM190	0.00254707	NA	NA	NA	NA	0	0	0.00379026	19	2151	0.0032543	4	3	0.010821	2598	0.004234	7	5	0.02561
ERI3	0.00266846	NA	NA	NA	NA	0	0	0.002948	1	2151	0.0032543	4	3	0.0028936	2598	0.0026944	5	4	0.10091
PDE8A	0.00278416	NA	NA	NA	NA	0	0	0.03327	15	2151	0.0069735	8	6	0.016283	2598	0.055042	27	15	0.018808
SNAPC1	0.00283809	NA	NA	NA	NA	0	0	0.028427	14	2151	0.043236	10	4	0.061364	2598	0.016166	11	8	0.0050995
OCM	0.00300649	rs702485	DAGLB	527873	527873	0	0	0.0090548	7	2151	0.0069735	2	1	0.015401	2598	0.010778	11	6	0.021679
SPAG5	0.0030364	NA	NA	NA	NA	0	0	0.0450625	17	2151	0.034403	23	12	0.0050622	2598	0.053888	43	25	0.066694
MON1B	0.00306205	NA	NA	NA	NA	0	0	0.018109	16	2151	0.0088331	12	9	0.019193	2598	0.025789	22	16	0.017758
IPCEF1	0.00306624	NA	NA	NA	NA	0	0	0.011581	6	2151	0.012087	10	6	0.00076071	2598	0.011162	9	7	0.44873
TIMM10B	0.00308515	NA	NA	NA	NA	0	0	0.00210572	11	2151	0.0018596	3	2	0.001305	2598	0.0023095	4	3	0.26339
NACA2	0.00312185	NA	NA	NA	NA	0	0	0.0256897	17	2151	0.013482	4	2	0.38366	2598	0.035797	15	7	0.00090791
NHLRC3	0.00314574	NA	NA	NA	NA	0	0	0.0223204	13	2151	0.019991	5	1	0.055734	2598	0.024249	18	8	0.0063037
HECA	0.00318237	rs605066	CITED2	352190	352190	0	0	0.0050537	6	2151	0.0037192	4	0	0.0052331	2598	0.0061586	10	6	0.068017
SECISBP2	0.00318617	NA	NA	NA	NA	0	0	0.0343231	9	2151	0.026034	15	10	0.0016378	2598	0.041186	31	21	0.21762
RP11-574K11.31	0.00322394	NA	NA	NA	NA	0	0	0.0195834	10	2151	0.015807	14	6	0.0023391	2598	0.02271	23	15	0.15441
IGSF9	0.0032798	NA	NA	NA	NA	0	0	0.0572752	1	2151	0.038587	29	20	0.001013	2598	0.072748	43	24	0.36351
CAPN15	0.00335316	NA	NA	NA	NA	0	0	0.056854	16	2151	0.036727	35	26	0.49758	2598	0.073518	51	30	0.00075873
SLC5A9	0.00337309	NA	NA	NA	NA	0	0	0.0595916	1	2151	0.04556	19	8	0.0037693	2598	0.071209	37	21	0.10083
OLIG1	0.00337312	NA	NA	NA	NA	0	0	0.00568542	21	2151	0.009298	3	1	0.0051251	2598	0.0026944	7	7	0.074157
FAM134B	0.00337835	NA	NA	NA	NA	0	0	0.0115812	5	2151	0.0060437	7	5	0.00064554	2598	0.016166	20	10	0.58978
GPX1	0.00343091	rs2013208	RBM5	734252	734252	0	0	0.00357972	3	2151	0.0013947	2	1	0.0022734	2598	0.0053888	7	4	0.17041
LPCAT2	0.00344132	NA	NA	NA	NA	0	0	0.0149503	16	2151	0.013017	9	2	0.00081482	2598	0.016551	20	10	0.47708
RIMKLB	0.00348222	rs4883201	PHC1	186122	186122	0	0	0.0122133	12	2151	0.0037192	7	6	0.00044126	2598	0.019246	4	1	0.89278
EIF2B5	0.00350357	NA	NA	NA	NA	0	0	0.0155822	3	2151	0.0027894	5	4	0.025044	2598	0.026174	21	9	0.015839
DEPDC1B	0.00355595	NA	NA	NA	NA	0	0	0.00863342	5	2151	0.0083682	7	4	0.017985	2598	0.008853	14	9	0.022428
RNASE1	0.00376286	NA	NA	NA	NA	0	0	0.0178983	14	2151	0.0051139	5	2	0.029837	2598	0.028483	6	2	0.01441
PRSS45	0.0038068	rs2290547	SETD2	276118	276118	0	0	0.0075807	3	2151	0.011158	4	2	0.0057815	2598	0.0046189	7	5	0.075348
CATSPER1	0.00382302	rs12801636	KAT5	399610	399610	0	0	0.0558013	11	2151	0.029754	18	9	0.01835	2598	0.077367	41	19	0.023854
XPO5	0.00387406	rs998584	VEGFA	242432	242432	0	0	0.0307429	6	2151	0.012087	14	10	0.0040127	2598	0.046189	24	15	0.11073
TLR5	0.0039067	NA	NA	NA	NA	0	0	0.0437984	1	2151	0.040446	14	4	0.27747	2598	0.046574	36	16	0.0016166
ZNF384	0.00390748	NA	NA	NA	NA	0	0	0.0105284	12	2151	0.012087	9	4	0.00049992	2598	0.0092379	15	10	0.89746
GJC1	0.00395504	rs72836561	CD300LG	956488	956488	0	0	0.00673814	17	2151	0.013017	5	3	0.64007	2598	0.0015396	4	4	0.0007106
DEPDC4	0.00396687	NA	NA	NA	NA	0	0	0.0056854	12	2151	0.0041841	4	2	0.050281	2598	0.0069284	11	5	0.0090764
MPND	0.00399198	NA	NA	NA	NA	0	0	0.0336912	19	2151	0.0069735	11	8	0.022888	2598	0.055812	21	7	0.020082
PTPRB	0.00401766	NA	NA	NA	NA	0	0	0.0732806	12	2151	0.039052	29	16	0.028728	2598	0.10162	68	27	0.016116
TIGD5	0.00412027	rs11136341	PLEC1	362514	362514	0	0	0.0111602	8	2151	0.0088331	7	3	0.44932	2598	0.013087	12	7	0.0010602
OSCAR	0.0041317	rs386000	LILRA3	191164	191164	0	1	0.0200042	19	2151	0.02557	6	3	0.166	2598	0.015396	10	5	0.0028787
PRSS56	0.00421424	NA	NA	NA	NA	0	0	0.0204255	2	2151	0.0065086	5	3	0.076433	2598	0.031948	21	7	0.0063935
NSL1	0.00426843	NA	NA	NA	NA	0	0	0.00989662	1	2151	0.012087	9	6	0.045657	2598	0.0080831	13	10	0.010859
POLR2M	0.00428461	rs686958;rs1532085	LIPC	728473;669955	669955	0	0	0.0383237	15	2151	0.0069735	7	5	0.003924	2598	0.06428	26	12	0.12689
ATAD1	0.00430741	NA	NA	NA	NA	0	0	0.00294799	10	2151	0.0023245	3	2	0.74044	2598	0.0034642	5	3	0.00067651
RNFT1	0.00442239	NA	NA	NA	NA	0	0	0.0208466	17	2151	0.012552	7	1	0.1269	2598	0.027714	21	9	0.0040668
ZNF337	0.00442421	NA	NA	NA	NA	0	0	0.0254793	20	2151	0.029289	26	18	0.022924	2598	0.022325	20	9	0.022523
HEATR5B	0.00453514	NA	NA	NA	NA	0	0	0.0389555	2	2151	0.0074384	13	11	0.12552	2598	0.06505	49	28	0.0042304
PROZ	0.00453939	NA	NA	NA	NA	0	0	0.0303219	13	2151	0.030683	12	4	0.061969	2598	0.030023	27	19	0.0085779
PROCA1	0.00456163	NA	NA	NA	NA	0	0	0.0269529	17	2151	0.018596	7	5	0.02142	2598	0.033872	10	3	0.024954
OTOA	0.00457903	NA	NA	NA	NA	0	0	0.0282162	16	2151	0.02185	18	9	0.87127	2598	0.033487	26	15	0.00061614
SMARCAL1	0.00459874	NA	NA	NA	NA	0	0	0.0294799	2	2151	0.024175	21	15	0.00056796	2598	0.033872	20	9	0.94979
SPAG4	0.00461846	rs2277862	ERGIC3	53143	53143	0	1	0.0387448	20	2151	0.0083682	4	1	0.089847	2598	0.063895	20	8	0.0060332
DKFZP667F0711	0.00468821	NA	NA	NA	NA	0	0	0.0153715	10	2151	0.010228	4	2	0.022054	2598	0.01963	13	9	0.025
PDGFRL	0.00482299	rs1495741	NAT2	799274	799274	0	0	0.0397981	8	2151	0.0065086	6	4	0.0023315	2598	0.06736	31	14	0.2442
SUMF1	0.00486138	NA	NA	NA	NA	0	0	0.0178985	3	2151	0.017201	11	1	0.11045	2598	0.018476	22	13	0.0052014
NDC80	0.00488088	NA	NA	NA	NA	0	0	0.00715942	18	2151	0.0088331	9	6	0.35336	2598	0.0057737	12	9	0.0016332
GBP6	0.00489987	NA	NA	NA	NA	0	0	0.0292692	1	2151	0.017201	11	9	0.66776	2598	0.039261	29	16	0.00086806
SETD2	0.00492434	rs2290547	SETD2	70861.5	70861.5	1	1	0.070328	3	2151	0.021385	22	14	0.71257	2598	0.11085	65	35	0.00081808
CYP3A4	0.00493099	NA	NA	NA	NA	0	0	0.0385346	7	2151	0.04649	10	5	0.031879	2598	0.031948	19	10	0.018314
H2AFY2	0.00494782	NA	NA	NA	NA	0	0	0.00421143	10	2151	0.0027894	3	2	0.15949	2598	0.0053888	7	2	0.0036748
EIF3H	0.00508427	NA	NA	NA	NA	0	0	0.00694881	8	2151	0.0055788	8	6	0.10362	2598	0.0080831	13	9	0.0058335
CABP5	0.00516437	rs492602	FLJ36070	664084	664084	0	0	0.012634	19	2151	0.0041841	4	2	0.012972	2598	0.01963	7	3	0.047432
RAB42	0.00521118	NA	NA	NA	NA	0	0	0.0185303	1	2151	0.013017	2	0	0.001311	2598	0.023095	7	4	0.47416
MSANTD1	0.0053493	rs59950280;rs6831256	LRPAP1	195297.5;216091.5	195298	0	0	0.0147397	4	2151	0.0088331	9	3	0.08361	2598	0.01963	16	10	0.007659
A1BG	0.00536811	rs117492019	ZNF274	179748	179748	0	1	0.0353762	19	2151	0.029289	10	5	0.19924	2598	0.040416	28	12	0.0032269
GNMT	0.005412	rs998584	VEGFA	827919	827919	0	0	0.0130553	6	2151	0.0037192	3	1	0.039881	2598	0.020785	11	6	0.016271
LEUTX	0.00555445	NA	NA	NA	NA	0	0	0.00673802	19	2151	0.0013947	2	1	0.039317	2598	0.011162	7	3	0.016999
SCMH1	0.00560747	NA	NA	NA	NA	0	0	0.0210568	1	2151	0.026034	13	8	0.02795	2598	0.016936	20	12	0.024172
LYZL2	0.00570057	NA	NA	NA	NA	0	0	0.00779113	10	2151	0.0060437	7	3	0.00094416	2598	0.0092379	8	3	0.72909
C4orf36	0.00571569	rs442177	KLHL8	221042	221042	0	0	0.00968616	4	2151	0.017666	3	1	0.31238	2598	0.0030793	2	0	0.0022103
DNMT3A	0.00580544	NA	NA	NA	NA	0	0	0.0168455	2	2151	0.026034	16	13	0.43731	2598	0.0092379	18	15	0.0016071
SPATC1L	0.00583105	rs114139997	COL18A1	716276	716276	0	0	0.0134765	21	2151	0.012087	8	3	0.12673	2598	0.014627	13	6	0.0055735
SKP2	0.00588614	NA	NA	NA	NA	0	0	0.0042114	5	2151	0.0041841	3	2	0.022981	2598	0.004234	5	3	0.031066
FOXD1	0.00599532	NA	NA	NA	NA	0	0	0.0124236	5	2151	0.0013947	2	1	0.00077609	2598	0.021555	14	7	0.93935
PRDX1	0.00600069	NA	NA	NA	NA	0	0	0.00189516	1	2151	0.0018596	2	1	0.013656	2598	0.0019246	4	3	0.053439
KB-1507C5.2	0.0060009	NA	NA	NA	NA	0	0	0.0086333	8	2151	0.0041841	3	0	0.0034224	2598	0.012317	8	5	0.21324
METTL12	0.00605437	rs174546	FAS1-2-3	864310	864310	0	0	0.0136868	11	2151	0.0065086	5	2	0.73419	2598	0.01963	17	12	0.0010041
THOC1	0.00615362	NA	NA	NA	NA	0	0	0.00800171	18	2151	0.0074384	5	2	0.50486	2598	0.0084681	8	5	0.0014875
FCRL1	0.00615787	NA	NA	NA	NA	0	0	0.02948	1	2151	0.033938	8	1	0.0057293	2598	0.025789	27	16	0.13118
CLCA2	0.00618186	NA	NA	NA	NA	0	0	0.0320068	1	2151	0.02278	15	8	0.037182	2598	0.039646	30	15	0.020303
RXFP1	0.00621305	NA	NA	NA	NA	0	0	0.0252685	4	2151	0.013947	11	5	0.26485	2598	0.034642	14	7	0.0028667
CD276	0.00633884	NA	NA	NA	NA	0	0	0.0339018	15	2151	0.02464	15	8	0.011393	2598	0.04157	27	11	0.068181
C12orf36	0.00638565	NA	NA	NA	NA	0	0	0.00821242	12	2151	0.0060437	3	2	0.64376	2598	0.010008	5	3	0.0012168
TDRD15	0.00655669	rs1042034;rs1367117;rs515135	APOB	137846.5;99227.5;77070.5	77070.5	0	0	0.0682246	2	2151	0.032078	31	19	0.74016	2598	0.098152	65	35	0.0010907
SP8	0.00656152	rs12670798	DNAH11	782738	782738	0	0	0.00673828	7	2151	0.0083682	5	2	0.010911	2598	0.0053888	7	5	0.074051
DUSP18	0.0066084	rs5763662	MTMR3	681012	681012	0	0	0.00568538	22	2151	0.0065086	7	4	0.0047117	2598	0.0050038	7	4	0.17288
CCIN	0.00661557	NA	NA	NA	NA	0	0	0.0456938	9	2151	0.026034	16	12	0.0058384	2598	0.061971	31	17	0.13969
QTRT1	0.00665663	rs6511720;rs737337	LDLR;DOCK6	383953;529140	383953	0	0	0.00863355	19	2151	0.0018596	4	4	0.66841	2598	0.014242	14	6	0.0012288
CCNL2	0.00667323	NA	NA	NA	NA	0	0	0.0320071	1	2151	0.010693	12	11	0.0029414	2598	0.049654	28	14	0.28003
TMCO5A	0.00672318	NA	NA	NA	NA	0	0	0.00758045	15	2151	0.0018596	4	4	0.022644	2598	0.012317	8	2	0.036686
HHATL	0.00680038	NA	NA	NA	NA	0	0	0.0280057	3	2151	0.032543	18	12	0.00093005	2598	0.024249	24	13	0.90491
TPBGL	0.00683075	rs499974	MOGAT2-DGAT2	502402	502402	0	0	0.0164242	11	2151	0.021385	15	8	0.18689	2598	0.012317	18	11	0.0045262
CAMKMT	0.00683157	rs4299376;rs76866386	ABCG5;ABCG8	718838.5;715931.5	715932	0	0	0.00379024	2	2151	0.0023245	5	5	0.0034377	2598	0.0050038	6	3	0.2461
GALNT1	0.00684665	NA	NA	NA	NA	0	0	0.00315858	18	2151	0.0041841	5	4	0.0010958	2598	0.0023095	5	4	0.774
C2orf73	0.00689573	NA	NA	NA	NA	0	0	0.0157927	2	2151	0.009298	7	2	0.13512	2598	0.02117	18	11	0.0063284
VPS41	0.00695793	NA	NA	NA	NA	0	0	0.0259005	7	2151	0.029289	17	11	0.84655	2598	0.023095	15	9	0.0010205
SLC25A21	0.00719654	NA	NA	NA	NA	0	0	0.029059	14	2151	0.016272	9	4	0.48824	2598	0.039646	11	4	0.0018389
EXOC3L4	0.00721808	NA	NA	NA	NA	0	0	0.062329	14	2151	0.041376	24	14	0.007427	2598	0.079677	49	24	0.1213
RPA2	0.00725817	NA	NA	NA	NA	0	0	0.0214784	1	2151	0.015342	6	3	0.048132	2598	0.026559	6	3	0.018836
FAM186B	0.00726387	NA	NA	NA	NA	0	0	0.0309541	12	2151	0.019991	14	7	0.22242	2598	0.040031	33	16	0.0040798
C20orf194	0.00726481	NA	NA	NA	NA	0	0	0.0296904	20	2151	0.013947	19	12	0.56815	2598	0.042725	38	24	0.0015974
DRC1	0.00736647	NA	NA	NA	NA	0	0	0.0604339	2	2151	0.039517	14	7	0.087369	2598	0.077752	32	15	0.010554
C19orf54	0.00741262	NA	NA	NA	NA	0	0	0.0271641	19	2151	0.020921	10	5	0.05898	2598	0.032333	24	10	0.015746
ENDOV	0.00744966	NA	NA	NA	NA	0	0	0.025479	17	2151	0.010693	6	2	0.39845	2598	0.037721	18	6	0.0023441
LRMP	0.00747067	NA	NA	NA	NA	0	0	0.024426	12	2151	0.0037192	3	2	0.039824	2598	0.04157	21	8	0.023529
LEF1	0.00748156	NA	NA	NA	NA	0	0	0.0181092	4	2151	0.0023245	3	1	0.41155	2598	0.031178	14	7	0.0022806
RASSF7	0.00750281	NA	NA	NA	NA	0	0	0.0486419	11	2151	0.028359	10	5	0.0011258	2598	0.065435	31	13	0.83641
RABAC1	0.0075475	NA	NA	NA	NA	0	0	0.00147397	19	2151	0.0013947	2	1	0.045689	2598	0.0015396	4	4	0.02075
RHOF	0.00757975	rs1169288	HNF1A	807797	807797	0	0	0.0256899	12	2151	0.028359	5	2	0.22425	2598	0.02348	10	4	0.0042483
NUMA1	0.00758855	NA	NA	NA	NA	0	0	0.0779115	11	2151	0.037657	42	28	0.20706	2598	0.11124	87	43	0.0046071
EXT1	0.00763272	NA	NA	NA	NA	0	0	0.00547483	8	2151	0.0032543	6	5	0.6542	2598	0.0073133	14	11	0.0014679
CCDC19	0.00764954	NA	NA	NA	NA	0	0	0.0240055	1	2151	0.030219	14	11	0.62079	2598	0.018861	22	16	0.0015508
BRE	0.00765167	rs1260326	GCKR	602874	602874	0	0	0.0120027	2	2151	0.0037192	6	5	0.96197	2598	0.018861	13	5	0.0010011
KLF9	0.00765263	NA	NA	NA	NA	0	0	0.00673802	9	2151	0.0013947	2	1	0.010367	2598	0.011162	4	2	0.092907
TSC1	0.00778382	rs635634	ABO	366970	366970	0	0	0.0229522	9	2151	0.013947	9	5	0.014217	2598	0.030408	27	15	0.069078
ANKRA2	0.00781875	NA	NA	NA	NA	0	0	0.00231626	5	2151	0.0037192	6	4	0.29722	2598	0.0011547	3	3	0.0033212
FAM92B	0.00785182	NA	NA	NA	NA	0	0	0.0282167	16	2151	0.024175	11	5	0.11399	2598	0.031563	17	5	0.0087017
ELOVL4	0.00786947	NA	NA	NA	NA	0	0	0.0109496	6	2151	0.010228	4	3	0.85567	2598	0.011547	9	5	0.0011622
RHD	0.00788232	rs12027135	LDLRAP1	145982	145982	0	1	0.00357969	1	2151	0.0027894	6	3	0.070456	2598	0.004234	3	2	0.014141
IRX3	0.00789203	rs1121980	FTO	509764	509764	0	0	0.00800167	16	2151	0.0083682	10	5	0.019141	2598	0.0076982	11	7	0.052125
SLC35F6	0.00789805	rs1260326	GCKR	736626	736626	0	0	0.00715952	2	2151	0.010693	5	3	0.0058411	2598	0.004234	10	9	0.17096
CIPC	0.00790562	NA	NA	NA	NA	0	0	0.0042114	14	2151	0.0041841	6	4	0.0012744	2598	0.004234	5	4	0.78444
HELLS	0.00797633	NA	NA	NA	NA	0	0	0.0174771	10	2151	0.0041841	4	3	0.0013489	2598	0.028483	14	7	0.74871
MTL5	0.00797796	NA	NA	NA	NA	0	0	0.0254792	11	2151	0.02464	9	5	0.11398	2598	0.026174	24	13	0.0088627
NOTUM	0.00798679	NA	NA	NA	NA	0	0	0.0122129	17	2151	0.0079033	10	8	0.9967	2598	0.015781	19	13	0.0010148
PEX14	0.00800675	NA	NA	NA	NA	0	0	0.0212679	1	2151	0.0027894	4	2	0.0025769	2598	0.036567	12	5	0.39363
C16orf45	0.00800861	rs3198697	PDXDC1	514995	514995	0	0	0.00715943	16	2151	0.0055788	3	2	0.0023599	2598	0.0084681	12	8	0.42994
FBXL4	0.00802362	NA	NA	NA	NA	0	0	0.0193728	6	2151	0.015807	12	8	0.038477	2598	0.022325	19	11	0.026426
KRTAP5-5	0.0080909	NA	NA	NA	NA	0	0	0.0074384	11	2151	0.0074384	2	1	0.0080909	0	0	NA	NA	NA
MOAP1	0.00813263	NA	NA	NA	NA	0	0	0.0353761	14	2151	0.02464	9	1	0.10219	2598	0.044265	17	7	0.010105
ELOVL3	0.00817429	NA	NA	NA	NA	0	0	0.015372	10	2151	0.010693	7	3	0.43076	2598	0.019246	5	3	0.0024113
TBX1	0.00820489	NA	NA	NA	NA	0	0	0.0170561	22	2151	0.0074384	6	3	0.082875	2598	0.025019	17	10	0.012587
GPRC5D	0.00830529	NA	NA	NA	NA	0	0	0.0086334	12	2151	0.0032543	6	5	0.0020373	2598	0.013087	10	5	0.51921
KISS1R	0.00839241	NA	NA	NA	NA	0	0	0.0147398	19	2151	0.018131	10	5	0.0058218	2598	0.011932	13	7	0.18388
POP4	0.00840436	NA	NA	NA	NA	0	0	0.0183197	19	2151	0.0027894	4	2	0.033269	2598	0.031178	13	5	0.03223
EXOSC8	0.00847969	NA	NA	NA	NA	0	0	0.0143189	13	2151	0.019991	6	5	0.13663	2598	0.0096228	12	7	0.0079286
AGMAT	0.00851149	NA	NA	NA	NA	0	0	0.016214	1	2151	0.016272	6	3	0.78084	2598	0.016166	7	4	0.0013933
ZNF30	0.00852434	NA	NA	NA	NA	0	0	0.040851	19	2151	0.014877	8	3	0.012358	2598	0.062356	30	16	0.088188
ZNF57	0.00877073	NA	NA	NA	NA	0	0	0.0705403	19	2151	0.033473	7	4	0.3051	2598	0.10123	36	14	0.0036907
SOD3	0.00878202	NA	NA	NA	NA	0	0	0.0328492	4	2151	0.02371	8	4	0.21236	2598	0.040416	12	4	0.0053103
MMP11	0.00881247	NA	NA	NA	NA	0	0	0.016214	22	2151	0.028359	15	8	0.0011325	2598	0.0061586	8	3	0.99972
HCLS1	0.00882393	NA	NA	NA	NA	0	0	0.0387448	3	2151	0.014412	7	2	0.0019626	2598	0.058891	25	9	0.57774
IDH3B	0.00882637	NA	NA	NA	NA	0	0	0.0143186	20	2151	0.0023245	4	3	0.024683	2598	0.024249	13	6	0.045952
CRNN	0.00900775	NA	NA	NA	NA	0	0	0.0290587	1	2151	0.0065086	10	6	0.0031863	2598	0.047729	19	10	0.36438
PTGS1	0.00908527	NA	NA	NA	NA	0	0	0.05159	9	2151	0.029754	13	9	0.078172	2598	0.069669	20	10	0.014999
UNK	0.00910332	NA	NA	NA	NA	0	0	0.00758052	17	2151	0.0069735	9	6	0.012453	2598	0.0080831	17	13	0.094369
ASTN2	0.0091334	NA	NA	NA	NA	0	0	0.0313749	9	2151	0.02185	19	10	0.0052489	2598	0.039261	46	29	0.22474
2017-09-14	0.00914375	NA	NA	NA	NA	0	0	0.0296903	7	2151	0.010228	5	1	0.0051091	2598	0.045804	20	6	0.23119
CTD-2368P22.1	0.00928487	rs117492019	ZNF274	166419	166419	0	0	0.042746	19	2151	0.016272	10	7	0.016249	2598	0.064665	30	11	0.073982
CRISPLD2	0.00931518	NA	NA	NA	NA	0	0	0.0410612	16	2151	0.029289	15	7	0.97696	2598	0.050808	28	13	0.0012351
AGAP3	0.0093499	rs17173637	TMEM176A	283032	283032	0	0	0.0080017	7	2151	0.0065086	10	8	0.24144	2598	0.0092379	19	16	0.0050191
KCNS1	0.00937894	rs1800961;rs6065906	HNF4A;PLTP	683039;828612	683039	0	0	0.0183194	20	2151	0.0055788	7	4	0.048415	2598	0.028868	14	5	0.025119
MED24	0.00953446	rs11869286	STARD3	378852	378852	0	0	0.0141083	17	2151	0.011158	13	10	0.0047875	2598	0.016551	24	17	0.25887
SAMD3	0.00956999	NA	NA	NA	NA	0	0	0.0309542	6	2151	0.025105	14	8	0.0028063	2598	0.035797	21	10	0.44352
C17orf100	0.00957865	rs314253	DLG4	536136	536136	0	0	0.018951	17	2151	0.012087	4	2	0.021383	2598	0.024634	8	2	0.058268
SLC35G6	0.00961649	rs314253	DLG4	294217	294217	0	0	0.0271635	17	2151	0.0083682	3	2	0.005466	2598	0.042725	20	8	0.22898
TRPM8	0.0096352	rs11563251	UGT1A1	198637	198637	0	1	0.0336916	2	2151	0.014412	16	8	0.0062692	2598	0.049654	40	29	0.20009
PAMR1	0.00967982	NA	NA	NA	NA	0	0	0.0425352	11	2151	0.038122	18	9	0.02817	2598	0.046189	38	19	0.044767
TLN2	0.00976475	rs2652834	LACTB	361516	361516	0	0	0.0909688	15	2151	0.073454	51	30	0.01175	2598	0.10547	72	33	0.10841
SDR42E2	0.00985429	NA	NA	NA	NA	0	0	0.0244266	16	2151	0.019991	5	2	0.010841	2598	0.028099	23	14	0.11874
ZNF485	0.00986169	NA	NA	NA	NA	0	0	0.0138976	10	2151	0.004649	5	2	0.0028897	2598	0.021555	13	8	0.44585
FAIM2	0.00987913	NA	NA	NA	NA	0	0	0.00926522	12	2151	0.010228	5	2	0.87525	2598	0.0084681	8	5	0.001475
KLHL12	0.0101223	NA	NA	NA	NA	0	0	0.00842297	1	2151	0.015342	4	2	0.013994	2598	0.0026944	6	5	0.094871
MAP4K2	0.0102408	rs12801636	KAT5	827678	827678	0	0	0.0259004	11	2151	0.020921	15	8	0.13375	2598	0.030023	27	13	0.01006
SFT2D2	0.0105024	NA	NA	NA	NA	0	0	0.00484311	1	2151	0.0018596	3	2	0.055601	2598	0.0073133	5	0	0.024913
IGLV11-55	0.0105519	rs181362	UBE2L3	624255	624255	0	0	0.0210571	22	2151	0.010693	4	0	0.0015458	2598	0.029638	6	0	0.90097
SUFU	0.0105682	NA	NA	NA	NA	0	0	0.0109497	10	2151	0.0027894	5	4	0.019039	2598	0.017706	17	8	0.073281
PCDHA2	0.010611	NA	NA	NA	NA	0	0	0.0400088	5	2151	0.033473	20	9	0.011901	2598	0.04542	31	19	0.11778
NR3C2	0.0106249	NA	NA	NA	NA	0	0	0.024005	4	2151	0.0065086	10	7	0.0023303	2598	0.038491	23	13	0.60242
KCMF1	0.010626	NA	NA	NA	NA	0	0	0.00252686	2	2151	0.0027894	4	3	0.4151	2598	0.0023095	5	4	0.0033823
CYTH3	0.0106619	rs702485	DAGLB	190918	190918	0	1	0.00357968	7	2151	0.0060437	9	7	0.0022426	2598	0.0015396	3	2	0.62849
COL17A1	0.0107159	NA	NA	NA	NA	0	0	0.0808579	10	2151	0.032543	33	20	0.034299	2598	0.12086	80	38	0.041333
BDH2	0.0107715	rs13107325	SLC39A8	819850	819850	0	0	0.00989671	4	2151	0.0018596	3	2	0.92452	2598	0.016551	10	4	0.0015426
C2orf49	0.0108341	NA	NA	NA	NA	0	0	0.0172667	2	2151	0.0018596	3	2	0.0044092	2598	0.030023	7	2	0.32562
OR1D2	0.0108401	NA	NA	NA	NA	0	0	0.0178985	17	2151	0.0079033	4	2	0.07123	2598	0.026174	14	7	0.020169
CACNA1S	0.0108945	NA	NA	NA	NA	0	0	0.0812801	1	2151	0.065551	34	18	0.78809	2598	0.094303	74	43	0.0018335
NEU4	0.0110107	NA	NA	NA	NA	0	0	0.0406399	2	2151	0.018131	11	5	0.16901	2598	0.059276	43	19	0.0086548
LAPTM4A	0.0110986	rs1042034	APOB	982622	982622	0	0	0.0124237	2	2151	0.019061	2	1	0.028416	2598	0.0069284	4	2	0.05195
RNF38	0.0111598	NA	NA	NA	NA	0	0	0.004422	9	2151	0.0032543	6	5	0.020166	2598	0.0053888	11	9	0.073669
LRRK2	0.0111814	NA	NA	NA	NA	0	0	0.0734893	12	2151	0.056718	30	20	0.0080041	2598	0.087375	74	46	0.18602
TRHDE	0.0112032	NA	NA	NA	NA	0	0	0.0153715	12	2151	0.009298	8	4	0.0048945	2598	0.0204	21	14	0.30489
MRPL54	0.0112168	NA	NA	NA	NA	0	0	0.00758055	19	2151	0.009298	3	1	0.032936	2598	0.0061586	5	2	0.045372
VAV1	0.0112397	rs7248104	INSR	411405	411405	0	0	0.026953	19	2151	0.02185	7	5	0.81633	2598	0.031178	10	2	0.0018349
NICN1	0.0112998	rs2013208	RBM5	666496	666496	0	0	0.00421142	3	2151	0.0013947	2	1	0.0016184	2598	0.0065435	4	1	0.93125
SMPDL3B	0.0113462	NA	NA	NA	NA	0	0	0.0235836	1	2151	0.016736	12	7	0.57444	2598	0.029253	26	12	0.0026361
FGA	0.0114434	NA	NA	NA	NA	0	0	0.030954	4	2151	0.010228	11	8	0.027657	2598	0.048114	23	13	0.055294
DLEU2L	0.0114891	rs2131925	ANGPTL3	989170	989170	0	0	0.00336913	1	2151	0.0032543	4	2	0.12024	2598	0.0034642	4	1	0.012777
HIST3H3	0.0115137	NA	NA	NA	NA	0	0	0.00379029	1	2151	0.0013947	2	1	0.0038034	2598	0.0057737	9	5	0.40493
UPK1B	0.0115802	rs6805251	GSK3B	648222	648222	0	0	0.00989668	3	2151	0.0074384	4	1	0.020793	2598	0.011932	10	5	0.074563
ADH4	0.0116205	rs2602836;rs13132430	ADH5	39947.5;169317.5	39947.5	0	1	0.0153715	4	2151	0.0041841	7	6	0.25255	2598	0.024634	11	6	0.0061636
FAM64A	0.0116313	rs314253	DLG4	741837	741837	0	0	0.0130553	17	2151	0.012552	9	4	0.015345	2598	0.013472	8	6	0.10155
PCGF3	0.0116937	NA	NA	NA	NA	0	0	0.00442199	4	2151	0.0065086	3	2	0.26065	2598	0.0026944	3	2	0.0060155
GSTA2	0.0117752	NA	NA	NA	NA	0	0	0.026532	6	2151	0.004649	3	2	0.0021964	2598	0.04465	14	4	0.71962
PFKL	0.0118097	NA	NA	NA	NA	0	0	0.0187408	21	2151	0.011158	16	12	0.0016208	2598	0.025019	30	19	0.97848
AQP11	0.0118527	NA	NA	NA	NA	0	0	0.0115814	11	2151	0.004649	5	3	0.21397	2598	0.017321	8	5	0.0074431
CECR2	0.0119225	NA	NA	NA	NA	0	0	0.060223	22	2151	0.050209	30	16	0.015799	2598	0.068514	70	43	0.10149
FHL3	0.0119384	NA	NA	NA	NA	0	0	0.00968616	1	2151	0.0065086	8	6	0.23718	2598	0.012317	14	9	0.0067708
ATP6V1C2	0.0119877	NA	NA	NA	NA	0	0	0.0246366	2	2151	0.012552	3	1	0.055881	2598	0.034642	21	10	0.028875
TM9SF2	0.0120012	NA	NA	NA	NA	0	0	0.00842304	13	2151	0.0060437	3	1	0.0050542	2598	0.010393	7	3	0.31967
TRIP11	0.0120595	NA	NA	NA	NA	0	0	0.0705411	14	2151	0.049744	21	5	0.21446	2598	0.08776	54	24	0.007576
ADCY6	0.0121583	NA	NA	NA	NA	0	0	0.0364291	12	2151	0.015342	11	7	0.075971	2598	0.053888	31	13	0.021589
FZD9	0.0121878	rs13238203;rs17145738	TYW1B;MLXIPL	719462;133745	133745	0	1	0.0115816	7	2151	0.0027894	4	2	0.0027123	2598	0.018861	13	9	0.6064
F13B	0.0122112	NA	NA	NA	NA	0	0	0.0246367	1	2151	0.021385	9	6	0.01717	2598	0.027329	24	9	0.096004
FUT7	0.0122498	NA	NA	NA	NA	0	0	0.0305328	9	2151	0.010693	8	4	0.0018742	2598	0.046959	24	10	0.88273
TATDN3	0.0123053	NA	NA	NA	NA	0	0	0.00947544	1	2151	0.0074384	6	4	0.5246	2598	0.011162	11	4	0.0031702
SZT2	0.0124087	NA	NA	NA	NA	0	0	0.0949673	1	2151	0.078103	59	35	0.60225	2598	0.10893	96	56	0.0027883
PALB2	0.012499	NA	NA	NA	NA	0	0	0.0446411	16	2151	0.017666	16	12	0.015838	2598	0.066975	28	13	0.10692
ILF2	0.012519	NA	NA	NA	NA	0	0	0.0027894	1	2151	0.0027894	3	2	0.012519	0	0	NA	NA	NA
CRLS1	0.0125223	NA	NA	NA	NA	0	0	0.00505368	20	2151	0.0060437	6	3	0.020704	2598	0.004234	7	4	0.081967
PSMD6	0.0125613	NA	NA	NA	NA	0	0	0.0113709	3	2151	0.014877	6	3	0.40148	2598	0.0084681	10	7	0.0042422
COL2A1	0.0126095	NA	NA	NA	NA	0	0	0.0511687	12	2151	0.021385	19	13	0.0026873	2598	0.075828	38	20	0.6366
CADM4	0.0126143	NA	NA	NA	NA	0	0	0.0141081	19	2151	0.0060437	5	3	0.01566	2598	0.020785	9	3	0.10929
NAA16	0.0127126	NA	NA	NA	NA	0	0	0.0187408	13	2151	0.010693	14	10	0.054919	2598	0.025404	27	21	0.031445
ARL16	0.0127142	NA	NA	NA	NA	0	0	0.00273741	17	2151	0.0013947	3	3	0.47112	2598	0.0038491	7	4	0.0036661
WDYHV1	0.0128549	NA	NA	NA	NA	0	0	0.0122129	8	2151	0.0023245	4	3	0.0068676	2598	0.0204	6	4	0.25472
FGD6	0.0128596	NA	NA	NA	NA	0	0	0.034323	12	2151	0.0074384	11	8	0.027783	2598	0.056582	41	21	0.06299
ACAP1	0.0129194	rs314253	DLG4	159035	159035	0	1	0.03685	17	2151	0.0065086	7	6	0.0036164	2598	0.061971	36	17	0.48653
OR6V1	0.0129514	NA	NA	NA	NA	0	0	0.0155824	7	2151	0.0060437	5	1	0.62241	2598	0.02348	9	3	0.002835
GPD1L	0.0129618	rs7640978	CMTM6	347595	347595	0	0	0.00463254	3	2151	0.0013947	2	1	0.01842	2598	0.0073133	4	2	0.095883
KRT6A	0.0129884	NA	NA	NA	NA	0	0	0.0374819	12	2151	0.039052	15	9	0.023621	2598	0.036182	18	7	0.074949
MFSD4	0.0131133	NA	NA	NA	NA	0	0	0.0246366	1	2151	0.0037192	7	6	0.0099988	2598	0.041955	14	8	0.17903
HPGD	0.0131464	NA	NA	NA	NA	0	0	0.00905475	4	2151	0.0074384	2	0	0.53648	2598	0.010393	12	6	0.0033465
CACNA2D3	0.0131634	NA	NA	NA	NA	0	0	0.0225308	3	2151	0.0097629	11	6	0.054193	2598	0.033102	27	19	0.033178
IQCC	0.0132999	NA	NA	NA	NA	0	0	0.0195828	1	2151	0.012552	10	4	0.14753	2598	0.025404	23	14	0.012334
CDC45	0.0133396	NA	NA	NA	NA	0	0	0.0292694	22	2151	0.031613	17	6	0.0083303	2598	0.027329	20	11	0.21919
MFSD2A	0.0133934	rs4660293	PABPC4	400831	400831	0	0	0.00758054	1	2151	0.0083682	8	6	0.3497	2598	0.0069284	8	4	0.0052458
SLC8A1	0.0134014	NA	NA	NA	NA	0	0	0.0288484	2	2151	0.009298	12	7	0.92252	2598	0.045035	21	14	0.0019899
SLC52A2	0.0134134	rs11136341	PLEC1	540300	540300	0	0	0.0212678	8	2151	0.020456	14	7	0.014882	2598	0.02194	22	14	0.12348
KCNA2	0.0134365	NA	NA	NA	NA	0	0	0.00147398	1	2151	0.0018596	2	1	0.18842	2598	0.0011547	3	3	0.0097723
IGHG2	0.0134396	rs4983559	ZBTB42	833142	833142	0	0	0.0244265	14	2151	0.010228	4	3	0.037727	2598	0.036182	19	9	0.048819
GALP	0.0136245	NA	NA	NA	NA	0	0	0.00821252	19	2151	0.0051139	2	0	0.24962	2598	0.010778	8	3	0.0074962
TSHR	0.013639	NA	NA	NA	NA	0	0	0.03327	14	2151	0.0069735	12	10	0.11628	2598	0.055042	28	15	0.016112
PARVA	0.0136465	NA	NA	NA	NA	0	0	0.00694881	11	2151	0.0055788	6	3	0.0027894	2598	0.0080831	14	9	0.67208
MPL	0.0136846	NA	NA	NA	NA	0	0	0.0324278	1	2151	0.0097629	13	10	0.0059599	2598	0.051193	33	21	0.31557
RAD9B	0.0137015	rs7134594	MVK	955717	955717	0	0	0.0183193	12	2151	0.021385	6	5	0.018039	2598	0.015781	9	5	0.10441
SYPL2	0.0137306	rs629301	SORT1	197493	197493	0	1	0.00526426	1	2151	0.0032543	6	5	0.0080581	2598	0.0069284	9	6	0.23431
MUCL1	0.0137413	NA	NA	NA	NA	0	0	0.00547483	12	2151	0.0037192	3	2	0.014528	2598	0.0069284	8	5	0.13008
LPAR2	0.0137496	rs10401969	CILP2	328909	328909	0	0	0.0115815	19	2151	0.015342	5	4	0.9158	2598	0.0084681	11	7	0.002065
C1orf35	0.0138172	NA	NA	NA	NA	0	0	0.0187409	1	2151	0.0037192	2	1	0.13813	2598	0.031178	8	3	0.013769
GLRX	0.0138395	NA	NA	NA	NA	0	0	0.00252685	5	2151	0.0018596	2	1	0.76381	2598	0.0030793	4	2	0.0024947
SCUBE2	0.0138408	NA	NA	NA	NA	0	0	0.0511684	11	2151	0.041841	22	14	0.41607	2598	0.058891	39	20	0.0045802
CD34	0.013871	NA	NA	NA	NA	0	0	0.0183198	1	2151	0.0079033	6	3	0.10185	2598	0.026944	17	6	0.018758
COL24A1	0.0138944	NA	NA	NA	NA	0	0	0.0555907	1	2151	0.026499	25	17	0.43407	2598	0.079677	54	31	0.00441
POPDC3	0.0139519	NA	NA	NA	NA	0	0	0.0109498	6	2151	0.0018596	4	4	0.0071583	2598	0.018476	5	4	0.2687
NTNG2	0.0139795	NA	NA	NA	NA	0	0	0.0128447	9	2151	0.013017	5	4	0.0025889	2598	0.012702	13	7	0.74466
BMF	0.0140484	NA	NA	NA	NA	0	0	0.00231629	15	2151	0.0023245	2	1	0.19233	2598	0.0023095	4	2	0.010081
VSIG8	0.0140709	NA	NA	NA	NA	0	0	0.0259	1	2151	0.026034	7	2	0.57073	2598	0.025789	24	17	0.0034035
LAMTOR5	0.0141481	NA	NA	NA	NA	0	0	0.0229518	1	2151	0.021385	2	0	0.0082271	2598	0.024249	9	3	0.23761
LRRC56	0.0141804	NA	NA	NA	NA	0	0	0.0595917	11	2151	0.050674	20	5	0.0023154	2598	0.066975	34	15	0.84652
SPATA3	0.0142297	NA	NA	NA	NA	0	0	0.0174771	2	2151	0.009298	5	3	0.0020479	2598	0.024249	16	6	0.96095
CEACAM21	0.0143117	NA	NA	NA	NA	0	0	0.0208466	19	2151	0.0083682	8	4	0.0033403	2598	0.031178	13	2	0.59309
PITX2	0.0143737	NA	NA	NA	NA	0	0	0.0115815	4	2151	0.019991	4	1	0.23515	2598	0.0046189	6	4	0.0084672
AGGF1	0.0144097	NA	NA	NA	NA	0	0	0.0317963	5	2151	0.039517	16	8	0.47392	2598	0.025404	19	9	0.0042135
MFSD12	0.0144516	NA	NA	NA	NA	0	0	0.0701199	19	2151	0.049279	22	11	0.1636	2598	0.087375	39	17	0.012247
HIST1H3A	0.0144686	rs1800562	HFE	72197	72197	0	1	0.00547482	6	2151	0.0027894	6	6	0.0032121	2598	0.0076982	13	8	0.62462
OR8A1	0.0145783	NA	NA	NA	NA	0	0	0.0305329	11	2151	0.0027894	3	1	0.15016	2598	0.053503	17	11	0.013479
TRBV7-8	0.0146195	NA	NA	NA	NA	0	0	0.0187405	7	2151	0.0069735	2	0	0.0030017	2598	0.028483	11	3	0.6765
TRAPPC8	0.0147663	NA	NA	NA	NA	0	0	0.0477998	18	2151	0.019991	22	15	0.011422	2598	0.070824	46	23	0.17986
RASGEF1C	0.0147806	NA	NA	NA	NA	0	0	0.00652768	5	2151	0.0055788	9	6	0.31835	2598	0.0073133	14	11	0.0064604
CETP	0.0147847	rs3764261	CETP	13317	13317	1	1	0.0288479	16	2151	0.013017	11	7	0.36914	2598	0.041955	24	13	0.0055733
DOCK2	0.0148599	NA	NA	NA	NA	0	0	0.0720179	5	2151	0.027894	19	12	0.0023924	2598	0.10855	63	36	0.86503
ZNF575	0.0149096	NA	NA	NA	NA	0	0	0.015161	19	2151	0.0023245	4	3	0.024586	2598	0.025789	14	6	0.084501
VASH2	0.014994	NA	NA	NA	NA	0	0	0.0326381	1	2151	0.021385	5	2	0.29524	2598	0.041955	12	5	0.0070831
RP11-474G23.1	0.0150526	NA	NA	NA	NA	0	0	0.00273742	2	2151	0.0018596	4	4	0.1331	2598	0.0034642	7	5	0.015783
NEK7	0.0151511	NA	NA	NA	NA	0	0	0.00400086	1	2151	0.0018596	4	4	0.0024	2598	0.0057737	7	4	0.88196
AC090616.2	0.015262	NA	NA	NA	NA	0	0	0.00926536	17	2151	0.0023245	2	0	0.35357	2598	0.015012	7	3	0.0060376
AC026740.1	0.0153392	NA	NA	NA	NA	0	0	0.0181092	5	2151	0.02464	13	8	0.20943	2598	0.012702	14	7	0.010253
ITPRIP	0.0153876	NA	NA	NA	NA	0	0	0.0235836	10	2151	0.017201	8	5	0.01161	2598	0.028868	28	13	0.18563
CKMT2	0.0155646	NA	NA	NA	NA	0	0	0.0138978	5	2151	0.0088331	8	5	0.13903	2598	0.018091	13	9	0.015709
XRCC1	0.0155832	NA	NA	NA	NA	0	0	0.0189516	19	2151	0.019526	15	9	0.099439	2598	0.018476	22	15	0.021994
MBD3	0.0156713	NA	NA	NA	NA	0	0	0.00526426	19	2151	0.0032543	3	1	0.86034	2598	0.0069284	11	6	0.0025588
DNAJC2	0.0158345	NA	NA	NA	NA	0	0	0.00694884	7	2151	0.0037192	6	5	0.022131	2598	0.0096228	10	4	0.10068
LCN9	0.0159133	NA	NA	NA	NA	0	0	0.00800195	9	2151	0.004649	4	2	0.05338	2598	0.010778	12	6	0.041983
PI4KA	0.0159829	rs181362	UBE2L3	789063	789063	0	0	0.0307434	22	2151	0.011158	20	16	0.0042311	2598	0.046959	47	28	0.53236
COL9A2	0.0160188	rs4660293	PABPC4	746721	746721	0	0	0.0671722	1	2151	0.040911	17	8	0.74909	2598	0.088915	21	6	0.0030148
C3orf80	0.0160508	NA	NA	NA	NA	0	0	0.0204255	3	2151	0.0069735	7	4	0.0099644	2598	0.031563	9	2	0.22717
ANAPC1	0.0160932	NA	NA	NA	NA	0	0	0.0362181	2	2151	0.026034	5	0	0.59366	2598	0.04465	37	17	0.0038247
KIAA1875	0.0160977	rs11136341	PLEC1	123350	123350	0	1	0.151614	8	2151	0.10228	34	12	0.58474	2598	0.19246	109	37	0.0038843
SDF2	0.0161078	NA	NA	NA	NA	0	0	0.0124236	17	2151	0.0018596	3	2	0.030178	2598	0.02117	4	2	0.075319
TP53BP2	0.0161192	NA	NA	NA	NA	0	0	0.0299011	1	2151	0.025105	18	9	0.24034	2598	0.033872	28	12	0.0094651
PLXNB2	0.01618	NA	NA	NA	NA	0	0	0.0718043	22	2151	0.055788	38	21	0.093232	2598	0.085065	70	37	0.024507
THSD4	0.0161956	NA	NA	NA	NA	0	0	0.0437987	15	2151	0.022315	16	11	0.0034949	2598	0.061586	51	33	0.6545
DLG2	0.0162176	NA	NA	NA	NA	0	0	0.0168458	11	2151	0.011158	17	14	0.077567	2598	0.021555	16	4	0.029536
ATOH1	0.0162443	NA	NA	NA	NA	0	0	0.0136871	4	2151	0.018596	9	6	0.010046	2598	0.0096228	8	5	0.22849
SLC27A4	0.0162605	NA	NA	NA	NA	0	0	0.0343229	9	2151	0.015342	12	6	0.51626	2598	0.050038	32	19	0.0044514
DPH2	0.0163102	NA	NA	NA	NA	0	0	0.024005	1	2151	0.0060437	5	2	0.046864	2598	0.038876	22	10	0.049212
C1orf127	0.0163224	NA	NA	NA	NA	0	0	0.0351651	1	2151	0.035332	18	6	0.53379	2598	0.035027	38	24	0.0043243
PERP	0.0163706	NA	NA	NA	NA	0	0	0.0122129	6	2151	0.021385	5	1	0.0032495	2598	0.0046189	3	2	0.71279
ANGPT4	0.0163859	NA	NA	NA	NA	0	0	0.0242159	20	2151	0.014412	8	2	0.0083002	2598	0.032333	20	14	0.27936
TCF25	0.0164425	NA	NA	NA	NA	0	0	0.0282168	16	2151	0.033938	11	4	0.0088547	2598	0.02348	28	12	0.26292
MYNN	0.0164644	NA	NA	NA	NA	0	0	0.0160035	3	2151	0.0027894	7	7	0.007009	2598	0.026944	17	6	0.33267
MBD6	0.016465	rs11613352	LRP1	128002	128002	0	1	0.0254786	12	2151	0.016736	14	7	0.037059	2598	0.032717	45	26	0.062921
HSD3B2	0.0164759	NA	NA	NA	NA	0	0	0.020004	1	2151	0.0097629	6	3	0.048842	2598	0.028483	16	7	0.047778
FAM160B1	0.0165006	NA	NA	NA	NA	0	0	0.0132658	10	2151	0.004649	4	2	0.20711	2598	0.0204	13	5	0.011287
NPSR1	0.0165357	NA	NA	NA	NA	0	0	0.0231627	7	2151	0.0041841	5	3	0.0029977	2598	0.038876	23	12	0.78175
CDH8	0.0169822	NA	NA	NA	NA	0	0	0.0132659	16	2151	0.013017	9	4	0.01893	2598	0.013472	21	13	0.1277
OR5AL1	0.0169933	NA	NA	NA	NA	0	0	0.0181091	11	2151	0.017201	7	3	0.9274	2598	0.018861	20	8	0.0026086
PDE4D	0.0170837	NA	NA	NA	NA	0	0	0.00884388	5	2151	0.004649	6	5	0.0064911	2598	0.012317	18	9	0.37501
SPG21	0.0171848	NA	NA	NA	NA	0	0	0.00421142	15	2151	0.0060437	6	3	0.90534	2598	0.0026944	6	5	0.0027073
TNR	0.017246	NA	NA	NA	NA	0	0	0.0621182	1	2151	0.026034	19	12	0.42197	2598	0.091994	49	23	0.0058327
AF165138.7	0.0172563	NA	NA	NA	NA	0	0	0.0183194	21	2151	0.0060437	3	1	0.005694	2598	0.028483	8	1	0.43255
BACE2	0.0172654	NA	NA	NA	NA	0	0	0.0153716	21	2151	0.018596	3	1	0.0092291	2598	0.012702	11	7	0.26703
PPT1	0.0173107	rs4660293	PABPC4	523150	523150	0	0	0.0189515	1	2151	0.015342	7	2	0.094448	2598	0.02194	11	6	0.026173
L3MBTL1	0.0173248	rs1800961	HNF4A	888724	888724	0	0	0.0235835	20	2151	0.012552	10	6	0.01137	2598	0.032717	34	18	0.21762
MCIDAS	0.0174235	NA	NA	NA	NA	0	0	0.0223204	5	2151	0.0079033	5	4	0.03332	2598	0.034257	14	4	0.074754
ITGB1BP1	0.0175283	NA	NA	NA	NA	0	0	0.00252685	2	2151	0.0013947	2	1	0.0030875	2598	0.0034642	7	5	0.8124
MRPS34	0.0176191	NA	NA	NA	NA	0	0	0.031375	16	2151	0.033938	4	2	0.010391	2598	0.029253	12	7	0.24285
MEGF10	0.0176447	NA	NA	NA	NA	0	0	0.0263211	5	2151	0.0074384	13	10	0.34089	2598	0.041955	38	19	0.0074151
KIF4B	0.0177781	NA	NA	NA	NA	0	0	0.0482208	5	2151	0.039517	13	7	0.25742	2598	0.055427	55	30	0.0099062
SPOCK2	0.0177966	NA	NA	NA	NA	0	0	0.0254791	10	2151	0.0083682	7	5	0.13211	2598	0.039646	26	10	0.019326
APCDD1	0.0177966	NA	NA	NA	NA	0	0	0.0227412	18	2151	0.026499	5	2	0.10012	2598	0.01963	28	15	0.025501
MFSD8	0.0178119	NA	NA	NA	NA	0	0	0.0252685	4	2151	0.019061	8	5	0.44697	2598	0.030408	11	2	0.0057179
EPDR1	0.0179033	NA	NA	NA	NA	0	0	0.0147397	7	2151	0.0083682	6	3	0.0078271	2598	0.020015	14	8	0.32848
DHX32	0.0179709	NA	NA	NA	NA	0	0	0.0155822	10	2151	0.0027894	5	4	0.026722	2598	0.026174	17	9	0.096639
PPM1G	0.0180083	rs1260326	GCKR	124147	124147	0	1	0.00863366	2	2151	0.0060437	4	1	0.15322	2598	0.010778	9	5	0.016895
GUCA2A	0.0180088	NA	NA	NA	NA	0	0	0.0153718	1	2151	0.0065086	5	3	0.022162	2598	0.02271	7	2	0.11681
METAP1D	0.0180455	NA	NA	NA	NA	0	0	0.00863323	2	2151	0.012087	11	6	0.017595	2598	0.0057737	11	9	0.14748
PLGRKT	0.0181136	NA	NA	NA	NA	0	0	0.0122128	9	2151	0.0032543	3	1	0.015502	2598	0.01963	11	5	0.16813
LRWD1	0.018117	NA	NA	NA	NA	0	0	0.0551696	7	2151	0.041376	15	5	0.034689	2598	0.06659	28	14	0.075151
PDDC1	0.01812	NA	NA	NA	NA	0	0	0.00800145	11	2151	0.0041841	4	1	0.01416	2598	0.011162	10	5	0.18414
COL7A1	0.0182609	NA	NA	NA	NA	0	0	0.109078	3	2151	0.086007	72	41	0.0081522	2598	0.12818	124	69	0.32275
KRT86	0.0184521	NA	NA	NA	NA	0	0	0.025479	12	2151	0.0041841	6	3	0.12383	2598	0.04311	28	14	0.021508
DDX47	0.0185657	NA	NA	NA	NA	0	0	0.0191619	12	2151	0.0055788	7	3	0.35651	2598	0.030408	26	16	0.0075244
PLAA	0.0186302	NA	NA	NA	NA	0	0	0.0134765	9	2151	0.0088331	8	5	0.0040147	2598	0.017321	17	8	0.67089
EPG5	0.018731	NA	NA	NA	NA	0	0	0.141924	18	2151	0.083217	27	13	0.040883	2598	0.19053	100	45	0.066298
TMC7	0.0187675	NA	NA	NA	NA	0	0	0.0419036	16	2151	0.053928	11	0	0.69161	2598	0.031948	25	12	0.003928
DCTPP1	0.0187755	rs11649653	CTF1	480056	480056	0	0	0.0178984	16	2151	0.015342	2	0	0.073035	2598	0.020015	6	2	0.037215
GRIN1	0.0188468	NA	NA	NA	NA	0	0	0.00379029	9	2151	0.0013947	2	1	0.026747	2598	0.0057737	7	5	0.10207
NAT1	0.0188489	rs1495741	NAT2	194238	194238	0	0	0.0269531	8	2151	0.026964	9	3	0.10669	2598	0.026944	18	9	0.025592
CPT1B	0.0188652	NA	NA	NA	NA	0	0	0.0334811	22	2151	0.029754	14	7	0.0069261	2598	0.036567	33	18	0.39462
CX3CL1	0.0189534	rs3764261	CETP	421854	421854	0	0	0.0383237	16	2151	0.024175	8	5	0.067959	2598	0.050038	19	9	0.040438
ZNF782	0.0189545	NA	NA	NA	NA	0	0	0.0560117	9	2151	0.015342	9	6	0.59427	2598	0.089684	37	13	0.0046247
FCRL3	0.0190069	rs12145743	PIGV	957821	957821	0	0	0.0484311	1	2151	0.018596	11	5	0.016177	2598	0.073133	48	24	0.17044
CENPT	0.0190127	rs16942887	LCAT	62966	62966	0	1	0.0353756	16	2151	0.026499	16	9	0.11825	2598	0.042725	24	11	0.023325
GEMIN2	0.019033	NA	NA	NA	NA	0	0	0.0143189	14	2151	0.0041841	5	4	0.40137	2598	0.02271	10	7	0.0068805
KIAA0020	0.0190412	rs3780181	VLDLR	180661	180661	0	0	0.0452727	9	2151	0.037192	14	7	0.010709	2598	0.051963	38	20	0.25801
RASGRP1	0.0190916	NA	NA	NA	NA	0	0	0.00673827	15	2151	0.0037192	5	3	0.20733	2598	0.0092379	11	8	0.013368
PCMTD2	0.0190923	NA	NA	NA	NA	0	0	0.00336913	20	2151	0.0032543	3	0	0.052592	2598	0.0034642	6	1	0.052702
ATG2A	0.0190985	rs12801636	KAT5	719118	719118	0	0	0.0579069	11	2151	0.02464	30	22	0.0032483	2598	0.08545	72	40	0.8536
AASS	0.0193297	NA	NA	NA	NA	0	0	0.0231625	7	2151	0.031148	13	4	0.20151	2598	0.016551	21	14	0.013955
ANKRD18B	0.0193327	NA	NA	NA	NA	0	0	0.0427457	9	2151	0.026034	13	8	0.0049949	2598	0.056582	43	29	0.56309
FHIT	0.019491	NA	NA	NA	NA	0	0	0.00821231	3	2151	0.0018596	3	2	0.86717	2598	0.013472	11	5	0.0032745
OR8B2	0.019586	NA	NA	NA	NA	0	0	0.0181091	11	2151	0.017666	4	1	0.018345	2598	0.018476	9	5	0.15567
BPIFA1	0.0195899	NA	NA	NA	NA	0	0	0.00463256	20	2151	0.0027894	5	4	0.095424	2598	0.0061586	9	6	0.029934
TMEM210	0.0196366	NA	NA	NA	NA	0	0	0.0130552	9	2151	0.0041841	7	5	0.25333	2598	0.0204	13	3	0.011307
SPHK1	0.01964	NA	NA	NA	NA	0	0	0.0282166	17	2151	0.018131	7	4	0.004873	2598	0.036567	24	15	0.58793
NHLRC4	0.0196663	NA	NA	NA	NA	0	0	0.00379024	16	2151	0.0023245	2	1	0.50954	2598	0.0050038	7	3	0.0056315
SRCRB4D	0.0197175	NA	NA	NA	NA	0	0	0.0242156	7	2151	0.027429	13	6	0.49002	2598	0.021555	10	3	0.0058737
SFR1	0.0197247	NA	NA	NA	NA	0	0	0.00821207	10	2151	0.0041841	3	1	0.017877	2598	0.011547	13	6	0.16107
SLC25A10	0.0198266	NA	NA	NA	NA	0	0	0.00926516	17	2151	0.0041841	7	5	0.028552	2598	0.013472	13	5	0.10146
PTS	0.0198618	NA	NA	NA	NA	0	0	0.00315856	11	2151	0.0027894	4	2	0.013299	2598	0.0034642	5	3	0.21828
ZNF90	0.0199294	rs10401969	CILP2	814902	814902	0	0	0.0269533	19	2151	0.010228	10	5	0.35437	2598	0.040801	24	16	0.0082244
ZNF649	0.020047	rs17695224	HAS1	72858.5	72858.5	0	1	0.0227416	19	2151	0.0083682	6	3	0.084557	2598	0.034642	12	5	0.034706
FNBP4	0.0200538	NA	NA	NA	NA	0	0	0.0416931	11	2151	0.029754	14	9	0.011571	2598	0.051578	34	15	0.25372
MED17	0.0200671	NA	NA	NA	NA	0	0	0.00631715	11	2151	0.0037192	7	6	0.02457	2598	0.0084681	15	9	0.11958
PHF12	0.0201428	NA	NA	NA	NA	0	0	0.0357973	17	2151	0.020456	19	10	0.28414	2598	0.048499	28	14	0.010386
GIMAP5	0.0201562	rs17173637	TMEM176A	89849.5	89849.5	0	1	0.0195833	7	2151	0.039517	6	1	0.036172	2598	0.0030793	4	2	0.081648
ZFYVE9	0.0202289	NA	NA	NA	NA	0	0	0.0642243	1	2151	0.062297	26	11	0.13638	2598	0.06582	33	16	0.021747
STAR	0.0202696	NA	NA	NA	NA	0	0	0.00758035	8	2151	0.012087	5	2	0.86415	2598	0.0038491	7	4	0.0034402
GPR68	0.0202764	NA	NA	NA	NA	0	0	0.00652771	14	2151	0.0079033	10	7	0.010257	2598	0.0053888	13	12	0.28995
NPTXR	0.0203023	rs5756931	PLA2G6	683106	683106	0	0	0.0197934	22	2151	0.0041841	7	5	0.010939	2598	0.032717	18	12	0.27228
AP000275.65	0.020325	NA	NA	NA	NA	0	0	0.0117918	21	2151	0.0065086	3	1	0.058471	2598	0.016166	14	6	0.051006
RBM20	0.0204057	NA	NA	NA	NA	0	0	0.0726468	10	2151	0.057648	33	17	0.033164	2598	0.085065	49	24	0.090347
ZNF687	0.0205596	rs267733	ANXA9	302405	302405	0	0	0.0515899	1	2151	0.017201	12	9	0.19498	2598	0.080062	54	34	0.015503
DERL1	0.0206189	NA	NA	NA	NA	0	0	0.00315854	8	2151	0.0013947	3	3	0.12517	2598	0.0046189	5	1	0.024231
KRTAP9-3	0.020668	NA	NA	NA	NA	0	0	0.0055788	17	2151	0.0055788	4	2	0.020668	0	0	NA	NA	NA
ARHGAP19	0.0207228	NA	NA	NA	NA	0	0	0.0341129	10	2151	0.020921	10	4	0.57845	2598	0.045035	15	10	0.0052743
PKNOX2	0.0208794	rs11220462	ST3GAL4	982782	982782	0	0	0.0107391	11	2151	0.013947	8	4	0.05873	2598	0.0080831	16	11	0.052409
QRFPR	0.0209533	NA	NA	NA	NA	0	0	0.0454836	4	2151	0.020921	6	1	0.019537	2598	0.06582	19	9	0.1582
ADAMTSL3	0.0209917	NA	NA	NA	NA	0	0	0.0648555	15	2151	0.049279	29	14	0.089206	2598	0.077752	79	53	0.034722
TRAV23DV6	0.0210038	NA	NA	NA	NA	0	0	0.0153715	14	2151	0.010228	4	1	0.02306	2598	0.01963	8	3	0.13441
ABHD16A	0.0210216	rs2247056;rs419132;rs3177928	HLA	397733;547576;749212	397733	0	0	0.00884383	6	2151	0.0051139	4	2	0.088823	2598	0.011932	10	6	0.03493
NHLRC2	0.021099	NA	NA	NA	NA	0	0	0.03685	10	2151	0.026499	9	1	0.24791	2598	0.04542	24	9	0.012569
NXPH2	0.0211564	NA	NA	NA	NA	0	0	0.00400083	2	2151	0.0041841	4	2	0.08353	2598	0.0038491	4	2	0.037423
UBE2U	0.0212383	NA	NA	NA	NA	0	0	0.0204253	1	2151	0.015342	8	5	0.17759	2598	0.024634	10	6	0.017682
ATAD3A	0.0212849	NA	NA	NA	NA	0	0	0.0488526	1	2151	0.033473	10	5	0.0075277	2598	0.061586	47	27	0.41822
CDK6	0.0213206	NA	NA	NA	NA	0	0	0.00589613	7	2151	0.011158	4	2	0.30808	2598	0.0015396	2	0	0.010239
HABP4	0.0213307	NA	NA	NA	NA	0	0	0.00800174	9	2151	0.0013947	3	3	0.072928	2598	0.013472	11	6	0.043278
ITGA1	0.0214069	NA	NA	NA	NA	0	0	0.0273741	5	2151	0.012552	17	12	0.0038801	2598	0.039646	36	16	0.81684
TPGS1	0.0214718	NA	NA	NA	NA	0	0	0.0183197	19	2151	0.014877	9	6	0.037329	2598	0.02117	17	10	0.085207
PTPRU	0.0214882	NA	NA	NA	NA	0	0	0.0402188	1	2151	0.030683	21	11	0.036272	2598	0.048114	30	12	0.087769
CRCT1	0.021522	NA	NA	NA	NA	0	0	0.00147397	1	2151	0.0013947	2	1	0.0037721	2598	0.0015396	4	4	0.84553
HOOK3	0.021525	NA	NA	NA	NA	0	0	0.00737004	8	2151	0.010228	6	5	0.071139	2598	0.0050038	10	8	0.044841
DNAJC22	0.0216505	NA	NA	NA	NA	0	0	0.0195832	12	2151	0.0051139	9	7	0.034747	2598	0.031563	19	9	0.092434
HOXC12	0.021792	NA	NA	NA	NA	0	0	0.0183197	12	2151	0.0088331	3	1	0.050807	2598	0.026174	10	5	0.063701
PHTF2	0.0218094	NA	NA	NA	NA	0	0	0.0223203	7	2151	0.014412	9	7	0.53963	2598	0.028868	14	5	0.0060032
PI4K2B	0.0218441	rs10019888	C4orf52	805732	805732	0	0	0.00463255	4	2151	0.0060437	6	3	0.30392	2598	0.0034642	7	5	0.010679
GDE1	0.0219402	NA	NA	NA	NA	0	0	0.00505368	16	2151	0.0060437	8	5	0.50861	2598	0.004234	10	9	0.0064142
SLC29A4	0.021979	NA	NA	NA	NA	0	0	0.0341123	7	2151	0.018131	13	6	0.0074899	2598	0.047344	42	24	0.43647
TTC23L	0.0219932	NA	NA	NA	NA	0	0	0.0227417	5	2151	0.0018596	4	4	0.045281	2598	0.040031	13	4	0.072251
MCFD2	0.0220075	NA	NA	NA	NA	0	0	0.00147397	2	2151	0.0013947	2	1	0.011022	2598	0.0015396	3	2	0.29705
APOA4	0.0220424	rs964184	APOA1;APOC3	43835.5	43835.5	0	1	0.0263215	11	2151	0.015807	6	1	0.013791	2598	0.035027	24	9	0.23785
CD70	0.0221346	rs7248104	INSR	635896	635896	0	0	0.00779118	19	2151	0.014412	8	4	0.79729	2598	0.0023095	5	4	0.0041344
FUT1	0.0221506	rs492602	FLJ36070	47572.5	47572.5	0	1	0.0136871	19	2151	0.0037192	5	4	0.69184	2598	0.02194	8	3	0.0047686
IKBIP	0.0221879	NA	NA	NA	NA	0	0	0.0153715	12	2151	0.009298	6	4	0.23506	2598	0.0204	28	18	0.014063
KXD1	0.0222791	rs10401969	CILP2	731590	731590	0	0	0.002948	19	2151	0.0032543	5	4	0.68936	2598	0.0026944	4	2	0.0048184
PABPC1	0.0223815	NA	NA	NA	NA	0	0	0.00147398	8	2151	0.0018596	3	2	0.55826	2598	0.0011547	3	3	0.0059821
EFNA1	0.0224349	NA	NA	NA	NA	0	0	0.00273742	1	2151	0.0018596	4	4	0.95197	2598	0.0034642	6	3	0.0035179
WNT5A	0.0225427	NA	NA	NA	NA	0	0	0.0126342	3	2151	0.0018596	3	2	0.43059	2598	0.021555	11	4	0.0078215
IQCJ-SCHIP1	0.0225446	NA	NA	NA	NA	0	0	0.00884407	3	2151	0.0027894	4	2	0.02128	2598	0.013857	17	12	0.15828
ELOVL2	0.0226331	NA	NA	NA	NA	0	0	0.0134765	6	2151	0.0032543	5	4	0.055515	2598	0.02194	10	7	0.060952
ZNF746	0.0226453	NA	NA	NA	NA	0	0	0.0237945	7	2151	0.0055788	7	5	0.035894	2598	0.038876	20	13	0.09433
ITGB5	0.0226533	NA	NA	NA	NA	0	0	0.0534847	3	2151	0.041376	14	6	0.37451	2598	0.06351	34	13	0.0090446
FOXD3	0.0226556	rs2131925	ANGPTL3	763452	763452	0	0	0.0149505	1	2151	0.0065086	3	1	0.0092758	2598	0.02194	19	11	0.36522
ZNF284	0.022664	rs7412;rs439401;rs1065853;rs4420638	APOE	823754.5;826126.5;824907.5;834621.5	823754	0	0	0.0366394	19	2151	0.034403	15	10	0.24753	2598	0.038491	34	15	0.013692
GTSE1	0.022672	rs4253772	PPARA	81700.5	81700.5	0	1	0.0454832	22	2151	0.033938	20	11	0.020275	2598	0.055042	36	20	0.16723
CRYBA1	0.0227305	NA	NA	NA	NA	0	0	0.0261104	17	2151	0.012552	5	0	0.50726	2598	0.037336	11	2	0.0067044
PLEKHH1	0.0229039	NA	NA	NA	NA	0	0	0.0741207	14	2151	0.059507	29	16	0.959	2598	0.08622	57	28	0.0035781
MYH11	0.0229653	rs3198697	PDXDC1	735051	735051	0	0	0.0560116	16	2151	0.04463	34	16	0.021375	2598	0.065435	56	29	0.16104
HSPA13	0.0229694	NA	NA	NA	NA	0	0	0.00821236	21	2151	0.0013947	3	3	0.016623	2598	0.013857	12	6	0.20712
CLDN11	0.0229734	NA	NA	NA	NA	0	0	0.00400082	3	2151	0.0027894	3	2	0.4353	2598	0.0050038	3	1	0.007911
ARHGEF28	0.0230193	NA	NA	NA	NA	0	0	0.0745421	5	2151	0.075314	28	14	0.72435	2598	0.073903	65	31	0.0047653
IGLV1-51	0.0230308	rs181362	UBE2L3	745099	745099	0	0	0.015793	22	2151	0.0018596	3	2	0.044231	2598	0.027329	8	2	0.078085
USP12	0.0230698	NA	NA	NA	NA	0	0	0.00357972	13	2151	0.0013947	2	1	0.2594	2598	0.0053888	9	5	0.013341
C7orf69	0.0231065	NA	NA	NA	NA	0	0	0.00400082	7	2151	0.0069735	3	2	0.0088717	2598	0.0015396	3	2	0.39081
PPP2R5D	0.0231644	rs998584	VEGFA	789886	789886	0	0	0.0056854	6	2151	0.0037192	3	2	0.011993	2598	0.0073133	6	2	0.28995
CXCL2	0.0231861	rs182616603	MTHFD2L	120574	120574	0	1	0.0235836	4	2151	0.02185	4	1	0.0074101	2598	0.025019	5	0	0.46979
AC027309.1	0.0231873	NA	NA	NA	NA	0	0	0.0254791	5	2151	0.019526	3	0	0.0045677	2598	0.030408	9	5	0.76218
GALNT14	0.0231881	NA	NA	NA	NA	0	0	0.0231628	2	2151	0.015807	11	5	0.34701	2598	0.029253	26	13	0.010033
AL590822.1	0.0233211	NA	NA	NA	NA	0	0	0.0200045	1	2151	0.011158	5	2	0.98192	2598	0.027329	11	3	0.0035696
TICAM1	0.0234837	NA	NA	NA	NA	0	0	0.0416927	19	2151	0.041376	17	9	0.0062557	2598	0.041955	38	22	0.5649
ZEB1	0.0235729	NA	NA	NA	NA	0	0	0.0383236	10	2151	0.017201	6	1	0.087074	2598	0.055812	35	19	0.040766
SLITRK3	0.0235823	NA	NA	NA	NA	0	0	0.0151612	3	2151	0.0065086	10	8	0.026396	2598	0.022325	19	13	0.13454
LARP1	0.0236135	NA	NA	NA	NA	0	0	0.0174772	5	2151	0.013482	14	7	0.044866	2598	0.020785	24	19	0.079277
CTD-2207O23.3	0.0236657	rs7248104;rs116843064;rs7255436	INSR;ANGPTL4	223404.5;981487.5;985360.5	223404	0	0	0.0090548	19	2151	0.0069735	5	3	0.063277	2598	0.010778	8	4	0.056357
LNX2	0.0236664	NA	NA	NA	NA	0	0	0.0237948	13	2151	0.029754	13	6	0.0048868	2598	0.018861	15	5	0.72977
SOWAHC	0.0236726	NA	NA	NA	NA	0	0	0.0166352	2	2151	0.016272	13	11	0.077886	2598	0.016936	24	17	0.045802
MCCC1	0.0236854	NA	NA	NA	NA	0	0	0.0231629	3	2151	0.017201	11	5	0.4059	2598	0.028099	24	10	0.0087943
ARID3C	0.0238766	NA	NA	NA	NA	0	0	0.0155821	9	2151	0.0041841	7	5	0.023171	2598	0.025019	16	11	0.15552
SCAP	0.0239374	rs2290547	SETD2	400358	400358	0	0	0.0206359	3	2151	0.014877	14	7	0.68601	2598	0.025404	42	28	0.0052687
OR5G3	0.024061	NA	NA	NA	NA	0	0	0.0261105	11	2151	0.022315	4	2	0.010335	2598	0.029253	15	10	0.35185
KRTAP25-1	0.0240654	NA	NA	NA	NA	0	0	0.00610656	21	2151	0.0018596	2	1	0.027214	2598	0.0096228	2	0	0.13365
SLC2A7	0.0240986	NA	NA	NA	NA	0	0	0.0608549	1	2151	0.058113	14	4	0.057709	2598	0.063125	28	12	0.063128
EPHX1	0.0241897	NA	NA	NA	NA	0	0	0.0339021	1	2151	0.010693	9	7	0.090939	2598	0.053118	17	5	0.040239
GZF1	0.0243263	NA	NA	NA	NA	0	0	0.0153718	20	2151	0.0060437	8	7	0.063413	2598	0.023095	12	7	0.05809
CROCC	0.0243652	NA	NA	NA	NA	0	0	0.13034	1	2151	0.14272	76	34	0.0076271	2598	0.12009	70	33	0.48388
RHBDL1	0.0243898	NA	NA	NA	NA	0	0	0.0252686	16	2151	0.02278	9	6	0.65869	2598	0.027329	17	12	0.0056096
NUPR1L	0.0244024	NA	NA	NA	NA	0	0	0.0155822	7	2151	0.017666	3	0	0.036408	2598	0.013857	4	0	0.10155
F2RL1	0.024406	NA	NA	NA	NA	0	0	0.0122131	5	2151	0.0060437	4	2	0.29339	2598	0.017321	12	8	0.012604
TMEM42	0.0244748	NA	NA	NA	NA	0	0	0.00905454	3	2151	0.0041841	3	1	0.011187	2598	0.013087	13	9	0.33165
RASIP1	0.0246095	rs492602	FLJ36070	27371.5	27371.5	0	1	0.0204254	19	2151	0.018131	17	9	0.57511	2598	0.022325	22	10	0.0064931
RBL2	0.0246244	rs1121980	FTO	317718	317718	0	0	0.0296905	16	2151	0.02557	15	10	0.81496	2598	0.033102	33	19	0.0045854
CARD10	0.0246642	rs5756931	PLA2G6	646260	646260	0	0	0.0174772	22	2151	0.012552	15	9	0.019485	2598	0.021555	39	29	0.19215
EFR3B	0.0247014	NA	NA	NA	NA	0	0	0.0126342	2	2151	0.0074384	7	4	0.010076	2598	0.016936	15	10	0.37224
MPRIP	0.0247425	NA	NA	NA	NA	0	0	0.0326389	17	2151	0.043236	12	5	0.2153	2598	0.023865	37	26	0.017455
CYP2U1	0.0248158	NA	NA	NA	NA	0	0	0.0223205	4	2151	0.02278	11	8	0.011886	2598	0.02194	18	11	0.31728
ACTL10	0.0248716	NA	NA	NA	NA	0	0	0.00652771	20	2151	0.0037192	2	0	0.034601	2598	0.008853	13	10	0.10928
TMEM39B	0.0248941	NA	NA	NA	NA	0	0	0.0105285	1	2151	0.0079033	11	7	0.41621	2598	0.012702	13	6	0.0090945
TNFSF12-TNFSF13	0.024923	rs314253	DLG4	367150	367150	0	0	0.00463254	17	2151	0.0013947	4	4	0.028972	2598	0.0073133	9	5	0.13083
TRGV4	0.0249291	NA	NA	NA	NA	0	0	0.00968645	7	2151	0.0037192	4	2	0.084842	2598	0.014627	2	0	0.044689
DMRTA2	0.0249353	NA	NA	NA	NA	0	0	0.0273744	1	2151	0.037657	5	1	0.098036	2598	0.018861	13	5	0.038686
NOD1	0.0249631	NA	NA	NA	NA	0	0	0.061908	7	2151	0.019526	17	10	0.22594	2598	0.096998	50	20	0.016808
OR4D9	0.0249671	NA	NA	NA	NA	0	0	0.0240052	11	2151	0.011623	6	3	0.040493	2598	0.034257	19	10	0.093802
SLC27A2	0.0249724	NA	NA	NA	NA	0	0	0.0183197	15	2151	0.014412	13	5	0.24107	2598	0.021555	19	9	0.01576
TBC1D7	0.0250487	NA	NA	NA	NA	0	0	0.00821228	6	2151	0.0079033	8	6	0.015299	2598	0.0084681	10	4	0.24923
ENKD1	0.0251697	rs16942887	LCAT	229280	229280	0	0	0.0296904	16	2151	0.019991	11	4	0.046952	2598	0.037721	18	6	0.081673
FDXACB1	0.0251973	NA	NA	NA	NA	0	0	0.0221098	11	2151	0.02464	9	7	0.56281	2598	0.020015	15	7	0.0068223
RP11-738G5.2	0.025199	NA	NA	NA	NA	0	0	0.00210569	8	2151	0.0032543	2	0	0.088546	2598	0.0011547	2	1	0.043367
MFAP4	0.0252552	NA	NA	NA	NA	0	0	0.00905459	17	2151	0.0037192	4	2	0.009243	2598	0.013472	7	3	0.41654
PFKP	0.0252659	NA	NA	NA	NA	0	0	0.0273742	10	2151	0.024175	19	13	0.04616	2598	0.030023	29	14	0.083449
ZNF566	0.0252791	NA	NA	NA	NA	0	0	0.00442197	19	2151	0.004649	6	4	0.1779	2598	0.004234	6	5	0.021666
HCAR2	0.0252838	rs4759375	SBNO1	608967	608967	0	0	0.00442198	12	2151	0.0013947	3	3	0.98122	2598	0.0069284	12	5	0.003929
LMBR1	0.0253334	NA	NA	NA	NA	0	0	0.00294796	7	2151	0.004649	8	7	0.068983	2598	0.0015396	4	4	0.056016
RERE	0.0253892	NA	NA	NA	NA	0	0	0.0435886	1	2151	0.02557	23	13	0.35188	2598	0.058507	58	34	0.01101
LAMB4	0.0253929	NA	NA	NA	NA	0	0	0.0631715	7	2151	0.043701	29	18	0.13218	2598	0.079292	75	40	0.029315
SOAT2	0.0254347	NA	NA	NA	NA	0	0	0.0311647	12	2151	0.013947	7	5	0.35208	2598	0.04542	28	13	0.011027
SSH2	0.0254442	NA	NA	NA	NA	0	0	0.0585383	17	2151	0.026034	18	9	0.53624	2598	0.08545	51	28	0.0072432
NEK3	0.0254881	NA	NA	NA	NA	0	0	0.0477997	13	2151	0.048815	11	4	0.013154	2598	0.046959	26	12	0.29588
UNC13C	0.0255739	NA	NA	NA	NA	0	0	0.0574858	15	2151	0.031148	24	15	0.27124	2598	0.079292	75	40	0.014406
CCDC174	0.025589	NA	NA	NA	NA	0	0	0.0149509	3	2151	0.020921	8	3	0.90977	2598	0.010008	17	9	0.004298
TNFRSF10C	0.0255962	NA	NA	NA	NA	0	0	0.018741	8	2151	0.0074384	2	1	0.068469	2598	0.028099	6	2	0.057128
LTK	0.0256515	rs2412710	CAPN3	882961	882961	0	0	0.0518005	15	2151	0.061367	18	12	0.32948	2598	0.04388	39	17	0.011902
TMEM53	0.025685	NA	NA	NA	NA	0	0	0.0160034	1	2151	0.0088331	5	3	0.057618	2598	0.02194	10	8	0.068165
OR11L1	0.0257573	NA	NA	NA	NA	0	0	0.032428	1	2151	0.02464	8	4	0.0044019	2598	0.038876	18	5	0.8952
ADRA2B	0.0257964	NA	NA	NA	NA	0	0	0.0174772	2	2151	0.0083682	8	4	0.012822	2598	0.025019	21	12	0.30788
FIGLA	0.0259581	NA	NA	NA	NA	0	0	0.00147398	2	2151	0.0018596	3	2	0.032069	2598	0.0011547	3	3	0.12401
PNLIPRP1	0.0260103	NA	NA	NA	NA	0	0	0.023163	10	2151	0.0069735	10	8	0.28541	2598	0.036567	18	7	0.013967
C9orf117	0.026038	NA	NA	NA	NA	0	0	0.0111602	9	2151	0.0097629	8	4	0.3953	2598	0.012317	13	6	0.010097
PLAUR	0.0260542	NA	NA	NA	NA	0	0	0.0145292	19	2151	0.0079033	9	5	0.050808	2598	0.020015	12	7	0.078615
AC024940.1	0.0260604	NA	NA	NA	NA	0	0	0.00189511	12	2151	0.0023245	3	2	0.0091789	2598	0.0015396	3	2	0.43528
RPTOR	0.0262332	NA	NA	NA	NA	0	0	0.0254788	17	2151	0.031613	18	9	0.6204	2598	0.0204	25	19	0.0064905
WDFY2	0.0263647	NA	NA	NA	NA	0	0	0.0101074	13	2151	0.0060437	5	4	0.31293	2598	0.013472	7	3	0.012944
ZNF280B	0.0263793	rs181362	UBE2L3	910774	910774	0	0	0.0193723	22	2151	0.02278	10	6	0.012572	2598	0.016551	15	8	0.3224
KITLG	0.0263966	NA	NA	NA	NA	0	0	0.00884373	12	2151	0.0060437	4	2	0.028058	2598	0.011162	5	2	0.14457
CENPM	0.0264178	NA	NA	NA	NA	0	0	0.00315857	22	2151	0.0037192	2	1	0.0040602	2598	0.0026944	3	2	1
WFDC8	0.0264354	rs6065906	PLTP	366454	366454	0	0	0.0191621	20	2151	0.016272	4	2	0.13978	2598	0.021555	7	5	0.02907
IL9	0.026444	NA	NA	NA	NA	0	0	0.0051139	5	2151	0.0051139	3	2	0.026444	0	0	NA	NA	NA
TSPAN12	0.0264449	NA	NA	NA	NA	0	0	0.00947543	7	2151	0.0023245	4	3	0.82901	2598	0.015396	6	3	0.0049036
MBD4	0.0264535	NA	NA	NA	NA	0	0	0.0343229	3	2151	0.049279	17	10	0.030421	2598	0.02194	21	13	0.13368
PVR	0.0264694	rs7412;rs439401;rs1065853;rs4420638	APOE	254484;256856;255637;265351	254484	0	0	0.029059	19	2151	0.015342	7	4	0.40461	2598	0.040416	20	10	0.010058
SMTNL2	0.0266294	rs193042029	TM4SF5	168532	168532	0	1	0.0400087	17	2151	0.029289	20	9	0.014659	2598	0.048884	26	12	0.2796
MROH8	0.0267149	NA	NA	NA	NA	0	0	0.0539058	20	2151	0.030683	13	7	0.28567	2598	0.073133	36	16	0.014402
KIF7	0.0267541	NA	NA	NA	NA	0	0	0.0861219	15	2151	0.047885	23	12	0.1091	2598	0.11778	80	47	0.037776
TRPM6	0.0267914	NA	NA	NA	NA	0	0	0.0543275	9	2151	0.029754	23	14	0.9683	2598	0.074673	60	35	0.0042633
NAA30	0.0268068	NA	NA	NA	NA	0	0	0.017056	14	2151	0.0027894	3	1	0.21217	2598	0.028868	10	3	0.01947
SHISA6	0.0268325	NA	NA	NA	NA	0	0	0.0296907	17	2151	0.039517	13	6	0.006822	2598	0.021555	20	10	0.60622
NME1-NME2	0.0268387	NA	NA	NA	NA	0	0	0.00210572	17	2151	0.0013947	3	3	0.011315	2598	0.0026944	5	3	0.3656
EMC9	0.0268567	rs8017377	NYNRIN	274714	274714	0	0	0.0124234	14	2151	0.0037192	2	1	0.030889	2598	0.01963	13	8	0.13403
KIAA1109	0.0270105	NA	NA	NA	NA	0	0	0.115601	4	2151	0.063691	44	28	0.052203	2598	0.15858	77	40	0.079844
TMEM202	0.0270566	NA	NA	NA	NA	0	0	0.0168458	15	2151	0.0041841	4	1	0.052482	2598	0.027329	14	8	0.07958
RTFDC1	0.0272487	NA	NA	NA	NA	0	0	0.00779107	20	2151	0.0018596	2	1	0.074088	2598	0.012702	8	5	0.056846
MANEAL	0.0272803	NA	NA	NA	NA	0	0	0.010739	1	2151	0.009298	8	4	0.3394	2598	0.011932	11	8	0.012426
NDST4	0.0273096	NA	NA	NA	NA	0	0	0.0261109	4	2151	0.013482	15	9	0.049804	2598	0.036567	28	19	0.084787
ALKBH7	0.0273237	rs7248104	INSR	849796	849796	0	0	0.0126342	19	2151	0.0074384	6	4	0.37632	2598	0.016936	12	5	0.011228
ISG15	0.0273839	NA	NA	NA	NA	0	0	0.0124236	1	2151	0.0013947	2	1	0.078927	2598	0.021555	10	4	0.053674
CCL24	0.027384	NA	NA	NA	NA	0	0	0.00168454	7	2151	0.0018596	3	2	0.87454	2598	0.0015396	3	2	0.0048441
ADCY2	0.0275607	NA	NA	NA	NA	0	0	0.0322172	5	2151	0.015342	10	6	0.11682	2598	0.046189	17	7	0.036541
AMIGO1	0.0276059	rs629301	SORT1	232542	232542	0	0	0.013266	1	2151	0.018596	3	1	1	2598	0.008853	8	1	0.004277
MED12L	0.0276205	NA	NA	NA	NA	0	0	0.0237943	3	2151	0.022315	20	13	0.22326	2598	0.025019	33	22	0.019169
ABCC2	0.0277415	rs11597086	CHUK	376746	376746	0	0	0.0977058	10	2151	0.072989	29	19	0.0080014	2598	0.11817	79	39	0.53764
TTLL11	0.027787	NA	NA	NA	NA	0	0	0.056433	9	2151	0.020921	14	9	0.064257	2598	0.085835	35	17	0.067078
ABCC12	0.0278984	NA	NA	NA	NA	0	0	0.0608546	16	2151	0.036727	37	25	0.017354	2598	0.080831	61	33	0.24955
RAP1GDS1	0.0280218	rs2602836;rs13132430	ADH5	696354;905619	696354	0	0	0.0122133	4	2151	0.011158	5	3	0.38359	2598	0.013087	12	3	0.011349
ACSL6	0.0280653	NA	NA	NA	NA	0	0	0.024005	5	2151	0.0060437	9	7	0.78428	2598	0.038876	17	9	0.005561
PAN3	0.0280858	NA	NA	NA	NA	0	0	0.016214	13	2151	0.013017	12	6	0.0084162	2598	0.018861	22	10	0.51866
MUC21	0.0281277	rs2247056	HLA	311650	311650	0	0	0.0128451	6	2151	0.011623	11	4	0.0046255	2598	0.013857	8	4	0.94538
TSKS	0.0281712	NA	NA	NA	NA	0	0	0.0240049	19	2151	0.027894	14	5	0.0078018	2598	0.020785	25	17	0.56152
KCTD20	0.0282077	NA	NA	NA	NA	0	0	0.0227413	6	2151	0.030683	7	3	0.012491	2598	0.016166	8	3	0.35126
IGHE	0.0282101	rs4983559	ZBTB42	789925	789925	0	0	0.0345335	14	2151	0.014412	8	2	0.99685	2598	0.051193	29	13	0.0044019
SLC4A4	0.0282276	NA	NA	NA	NA	0	0	0.0193724	4	2151	0.022315	10	2	0.91825	2598	0.016936	15	7	0.0047822
PLEKHA5	0.0283117	NA	NA	NA	NA	0	0	0.0313754	12	2151	0.020921	17	9	0.73507	2598	0.040031	37	18	0.005995
SPAG1	0.028327	NA	NA	NA	NA	0	0	0.0539061	8	2151	0.013017	14	8	0.58532	2598	0.08776	45	24	0.0075336
ALPK2	0.0285704	NA	NA	NA	NA	0	0	0.135395	18	2151	0.079963	28	11	0.21225	2598	0.18129	80	36	0.020987
ZNF775	0.0286196	rs17173637	TMEM176A	439126	439126	0	0	0.00694859	7	2151	0.0018596	4	4	0.066551	2598	0.011162	18	11	0.06707
ZIM3	0.0286999	NA	NA	NA	NA	0	0	0.0461151	19	2151	0.036262	7	3	0.20499	2598	0.054273	33	17	0.021847
SIRT6	0.0287213	NA	NA	NA	NA	0	0	0.0256898	19	2151	0.025105	10	5	0.41911	2598	0.026174	15	7	0.010695
LRRN3	0.0287339	NA	NA	NA	NA	0	0	0.020215	7	2151	0.0060437	10	6	0.0068251	2598	0.031948	18	12	0.65709
CRYBB2	0.0288433	NA	NA	NA	NA	0	0	0.00715917	22	2151	0.0023245	4	3	0.19347	2598	0.011162	8	5	0.023285
CEBPG	0.0288541	rs731839	PEPD	28746.5	28746.5	0	1	0.00357968	19	2151	0.0023245	3	1	0.0094957	2598	0.0046189	5	2	0.47463
CREM	0.0288717	NA	NA	NA	NA	0	0	0.0138978	10	2151	0.014877	4	1	0.15616	2598	0.013087	12	8	0.028882
KHDC3L	0.0288887	NA	NA	NA	NA	0	0	0.00315855	6	2151	0.0018596	4	4	0.094311	2598	0.004234	7	6	0.047856
PSMD11	0.0289827	NA	NA	NA	NA	0	0	0.00252686	17	2151	0.0023245	5	5	0.05739	2598	0.0026944	5	3	0.078947
C19orf83	0.0289926	rs7412;rs439401;rs1065853;rs4420638	APOE	733416;731044;732263;722549	722549	0	0	0.0149504	19	2151	0.0027894	2	0	0.031283	2598	0.025019	4	0	0.14489
FBXW7	0.0290454	NA	NA	NA	NA	0	0	0.015582	4	2151	0.0051139	7	4	0.037392	2598	0.024249	9	4	0.12148
TPI1	0.0291875	NA	NA	NA	NA	0	0	0.017267	12	2151	0.011158	6	1	0.025015	2598	0.022325	13	6	0.18264
FAM43B	0.0292245	NA	NA	NA	NA	0	0	0.0124235	1	2151	0.0032543	7	7	0.17091	2598	0.020015	9	3	0.026772
ZNF438	0.0292281	NA	NA	NA	NA	0	0	0.0414828	10	2151	0.015807	9	4	0.034598	2598	0.062741	31	12	0.13227
MTFR1	0.0294464	NA	NA	NA	NA	0	0	0.00673828	8	2151	0.0041841	5	2	0.0053884	2598	0.008853	11	7	0.85681
RP11-113D6.6	0.0294543	rs10128711	SPTY2D1	422308	422308	0	0	0.0299011	11	2151	0.02464	5	3	0.0046674	2598	0.034257	13	6	0.98948
C4orf46	0.0295559	NA	NA	NA	NA	0	0	0.00273743	4	2151	0.0027894	4	2	0.3671	2598	0.0026944	5	3	0.012632
ZFAND4	0.0296012	rs970548	MARCH8-ALOX5	122246	122246	0	1	0.0360076	10	2151	0.030683	17	9	0.02298	2598	0.040416	23	11	0.20216
C19orf35	0.0296298	NA	NA	NA	NA	0	0	0.017056	19	2151	0.0079033	9	4	0.7156	2598	0.024634	28	16	0.0064994
APOA5	0.0297441	rs964184	APOA1;APOC3	12778	12778	0	1	0.0132659	11	2151	0.013482	5	2	0.084285	2598	0.013087	8	4	0.055434
IL17RA	0.0297984	NA	NA	NA	NA	0	0	0.0562225	22	2151	0.027894	19	14	0.46489	2598	0.079677	50	24	0.010072
ABCC10	0.0298262	rs998584	VEGFA	349061	349061	0	0	0.0970732	6	2151	0.098094	31	11	0.01475	2598	0.096228	69	35	0.3178
MYOZ1	0.0298583	NA	NA	NA	NA	0	0	0.0103181	10	2151	0.011158	5	2	0.058767	2598	0.0096228	11	6	0.079867
TMPRSS11A	0.0299213	NA	NA	NA	NA	0	0	0.0176878	4	2151	0.0083682	7	4	0.011503	2598	0.025404	13	6	0.40905
DRD5	0.0300486	NA	NA	NA	NA	0	0	0.0288484	4	2151	0.011623	10	6	0.0094353	2598	0.04311	25	14	0.50121
LHPP	0.0301855	NA	NA	NA	NA	0	0	0.015582	10	2151	0.004649	6	2	0.1521	2598	0.024634	15	8	0.03126
MEI1	0.0301946	NA	NA	NA	NA	0	0	0.052011	22	2151	0.016272	17	11	0.97859	2598	0.081601	42	18	0.0048604
FAM83D	0.03024	NA	NA	NA	NA	0	0	0.0164244	20	2151	0.0060437	8	5	0.92622	2598	0.025019	18	13	0.0051444
SLC15A4	0.0302733	NA	NA	NA	NA	0	0	0.0265323	12	2151	0.029754	10	5	0.064894	2598	0.023865	11	7	0.073521
NSA2	0.0303039	rs12916	HMGCR	589182	589182	0	0	0.00715966	5	2151	0.0027894	6	5	0.29109	2598	0.010778	9	4	0.01641
PTTG2	0.0303261	NA	NA	NA	NA	0	0	0.0109498	4	2151	0.0023245	3	2	0.014919	2598	0.018091	12	7	0.32046
PABPN1L	0.03048	NA	NA	NA	NA	0	0	0.0351655	16	2151	0.02371	9	3	0.048906	2598	0.04465	17	7	0.098347
MSANTD3	0.0306191	NA	NA	NA	NA	0	0	0.00589598	9	2151	0.0088331	4	2	0.025209	2598	0.0034642	4	2	0.19183
BCAN	0.0306472	rs12145743	PIGV	77873.5	77873.5	0	1	0.0345332	1	2151	0.030683	13	7	0.0098203	2598	0.037721	38	19	0.49297
COL6A1	0.0306553	rs114139997	COL18A1	537447	537447	0	0	0.0579071	21	2151	0.042771	42	28	0.018261	2598	0.070439	58	30	0.26519
FAM178B	0.0306627	NA	NA	NA	NA	0	0	0.0301117	2	2151	0.018131	10	4	0.38861	2598	0.040031	28	14	0.012465
MRVI1	0.0306984	rs2923084	AMPD3	267782	267782	0	0	0.0427455	11	2151	0.017201	20	12	0.49994	2598	0.063895	40	23	0.0097026
DLK1	0.0307175	NA	NA	NA	NA	0	0	0.0168456	14	2151	0.0065086	5	3	0.01963	2598	0.025404	11	6	0.24729
BRPF3	0.0307657	NA	NA	NA	NA	0	0	0.0269529	6	2151	0.016736	14	7	0.46835	2598	0.035412	37	27	0.010384
CTD-3214H19.16	0.0308034	rs7248104;rs116843064;rs7255436	INSR;ANGPTL4	520909.5;683982.5;687855.5	520910	0	0	0.017688	19	2151	0.0018596	4	4	0.10298	2598	0.030793	4	1	0.047295
DLX5	0.0308398	NA	NA	NA	NA	0	0	0.0103179	7	2151	0.0023245	3	1	0.087836	2598	0.016936	8	3	0.055527
PAX7	0.0308432	NA	NA	NA	NA	0	0	0.0212676	1	2151	0.0055788	9	8	0.30698	2598	0.034257	23	9	0.01589
SPATA21	0.0308821	NA	NA	NA	NA	0	0	0.0343228	1	2151	0.0097629	7	4	0.045905	2598	0.054657	28	15	0.10642
UHRF1BP1L	0.0310123	NA	NA	NA	NA	0	0	0.0764396	12	2151	0.012087	18	16	0.011225	2598	0.12972	41	17	0.43739
ANKRD50	0.0311197	NA	NA	NA	NA	0	0	0.0120025	4	2151	0.0060437	8	7	0.061563	2598	0.016936	24	13	0.080079
DFFA	0.0311836	NA	NA	NA	NA	0	0	0.0111602	1	2151	0.0097629	6	3	0.029942	2598	0.012317	10	4	0.16505
TYW5	0.0312019	NA	NA	NA	NA	0	0	0.0138977	2	2151	0.0041841	3	1	0.048394	2598	0.02194	8	3	0.10219
CNNM4	0.0312186	NA	NA	NA	NA	0	0	0.017688	2	2151	0.0069735	8	4	0.099544	2598	0.026559	24	17	0.049712
ZNF286A	0.031316	NA	NA	NA	NA	0	0	0.0237947	17	2151	0.0032543	4	2	0.050352	2598	0.040801	24	9	0.098643
OXSM	0.0313858	NA	NA	NA	NA	0	0	0.0267424	3	2151	0.02278	5	2	0.0628	2598	0.030023	18	10	0.0793
LRCH1	0.0314169	NA	NA	NA	NA	0	0	0.0351655	13	2151	0.028824	11	3	0.16531	2598	0.040416	28	15	0.030161
USP43	0.0315061	NA	NA	NA	NA	0	0	0.0374814	17	2151	0.043236	22	10	0.018321	2598	0.032717	35	19	0.27306
FURIN	0.0315191	NA	NA	NA	NA	0	0	0.0189514	15	2151	0.011623	9	7	0.17486	2598	0.025019	19	10	0.028624
SULT1E1	0.0315256	NA	NA	NA	NA	0	0	0.00694909	4	2151	0.0023245	3	1	0.28512	2598	0.010778	8	4	0.017559
PTPN5	0.0315581	rs10128711	SPTY2D1	135980	135980	0	1	0.028006	11	2151	0.014412	15	7	0.0081485	2598	0.039261	22	14	0.61515
CNPY3	0.0315837	rs998584	VEGFA	853539	853539	0	0	0.00463255	6	2151	0.0018596	2	1	0.21125	2598	0.0069284	7	5	0.023751
VWA9	0.0317283	NA	NA	NA	NA	0	0	0.0132661	15	2151	0.0018596	3	2	0.01566	2598	0.02271	14	8	0.32214
C4orf40	0.0317295	NA	NA	NA	NA	0	0	0.00526427	4	2151	0.0037192	4	3	0.39702	2598	0.0065435	7	4	0.012707
EFEMP1	0.0317495	NA	NA	NA	NA	0	0	0.00821252	2	2151	0.0051139	2	1	0.20207	2598	0.010778	15	7	0.024985
DUSP6	0.0317617	NA	NA	NA	NA	0	0	0.0164248	12	2151	0.023245	9	6	0.037697	2598	0.010778	5	3	0.13399
SPTBN2	0.0317795	NA	NA	NA	NA	0	0	0.0671718	11	2151	0.055788	42	24	0.82714	2598	0.076597	79	48	0.0061107
SEL1L	0.0318162	NA	NA	NA	NA	0	0	0.028638	14	2151	0.029289	9	5	0.79472	2598	0.028099	16	10	0.0063687
DRD2	0.0318961	NA	NA	NA	NA	0	0	0.0117918	11	2151	0.0013947	2	1	0.27567	2598	0.0204	12	9	0.018415
ZBTB25	0.0319971	NA	NA	NA	NA	0	0	0.00673823	14	2151	0.0088331	9	5	0.045006	2598	0.0050038	11	10	0.11322
NPR3	0.0320108	NA	NA	NA	NA	0	0	0.0166353	5	2151	0.019526	6	3	0.21844	2598	0.014242	16	9	0.023339
BDNF	0.0321766	NA	NA	NA	NA	0	0	0.00252685	11	2151	0.0013947	3	3	0.048057	2598	0.0034642	6	4	0.10674
GYPC	0.0322587	NA	NA	NA	NA	0	0	0.01853	2	2151	0.0013947	3	3	0.97467	2598	0.032717	7	2	0.0052789
NRG1	0.0322732	NA	NA	NA	NA	0	0	0.0589602	8	2151	0.038587	23	16	0.025378	2598	0.075828	38	19	0.20285
SERINC1	0.0323053	NA	NA	NA	NA	0	0	0.0265321	6	2151	0.010228	7	3	0.25783	2598	0.040031	14	7	0.01999
FRZB	0.0325166	NA	NA	NA	NA	0	0	0.0210568	2	2151	0.021385	8	2	0.28113	2598	0.020785	11	6	0.018476
CFHR5	0.0326365	NA	NA	NA	NA	0	0	0.0368495	1	2151	0.035797	20	10	0.24766	2598	0.037721	31	18	0.021065
GFRAL	0.0326391	NA	NA	NA	NA	0	0	0.0143189	6	2151	0.011158	5	2	0.028166	2598	0.016936	18	7	0.18524
HPS4	0.0326762	NA	NA	NA	NA	0	0	0.0595914	22	2151	0.030683	13	5	0.72148	2598	0.083526	37	19	0.0072414
EHD2	0.0327317	rs492602	FLJ36070	974177	974177	0	0	0.0240049	19	2151	0.023245	11	6	0.24792	2598	0.024634	16	10	0.021116
KIAA1377	0.0328036	NA	NA	NA	NA	0	0	0.0484314	11	2151	0.036727	18	11	0.042732	2598	0.058122	44	20	0.12283
PCSK1	0.0328092	NA	NA	NA	NA	0	0	0.0223203	5	2151	0.0041841	7	6	0.030606	2598	0.037336	18	7	0.17153
CUL4A	0.0328308	NA	NA	NA	NA	0	0	0.013687	13	2151	0.0097629	10	5	0.10684	2598	0.016936	18	11	0.049176
PPP1R7	0.0328406	NA	NA	NA	NA	0	0	0.0143189	2	2151	0.011158	6	2	0.014035	2598	0.016936	11	3	0.37448
RNF207	0.0328555	NA	NA	NA	NA	0	0	0.038745	1	2151	0.026499	11	5	0.16458	2598	0.048884	36	20	0.031952
DEFA4	0.0328765	NA	NA	NA	NA	0	0	0.0277954	8	2151	0.016736	7	4	0.61408	2598	0.036952	9	3	0.00857
ZNF613	0.0329186	rs17695224	HAS1	122090	122090	0	1	0.0326387	19	2151	0.0069735	5	3	0.72356	2598	0.053888	19	11	0.0072844
PROK2	0.0329197	NA	NA	NA	NA	0	0	0.00484314	3	2151	0.0079033	4	2	0.033003	2598	0.0023095	4	2	0.15971
DKFZP761K2322	0.0329509	NA	NA	NA	NA	0	0	0.00736978	2	2151	0.0023245	3	2	0.13971	2598	0.011547	9	5	0.03777
CXCL12	0.0330335	NA	NA	NA	NA	0	0	0.00926527	10	2151	0.0083682	7	4	0.0093415	2598	0.010008	9	6	0.56657
SLC45A1	0.0330597	NA	NA	NA	NA	0	0	0.013266	1	2151	0.0074384	11	8	0.15659	2598	0.018091	28	19	0.033831
GLG1	0.0330719	NA	NA	NA	NA	0	0	0.0218992	16	2151	0.02185	16	12	0.13945	2598	0.02194	21	9	0.038006
MOG	0.033157	NA	NA	NA	NA	0	0	0.0153717	6	2151	0.0023245	3	2	0.66138	2598	0.026174	7	3	0.008038
G6PC2	0.0332065	rs2287623	ABCB11	68906.5	68906.5	0	1	0.0393766	2	2151	0.050209	10	4	0.3376	2598	0.030408	29	15	0.015775
LPHN2	0.0332102	NA	NA	NA	NA	0	0	0.0572749	1	2151	0.049279	23	13	0.1608	2598	0.063895	39	21	0.033124
TECR	0.0332232	NA	NA	NA	NA	0	0	0.00252683	19	2151	0.0041841	5	4	0.12042	2598	0.0011547	3	3	0.044252
TMED7-TICAM2	0.0332315	NA	NA	NA	NA	0	0	0.015161	5	2151	0.0023245	5	5	0.13882	2598	0.025789	13	6	0.038398
FRK	0.0332543	rs9488822	FRK	9628.5	9628.5	1	1	0.0311643	6	2151	0.021385	14	9	0.024574	2598	0.039261	17	5	0.21709
MMP17	0.033283	NA	NA	NA	NA	0	0	0.0477992	12	2151	0.055323	25	15	0.017697	2598	0.04157	37	20	0.30176
CCDC30	0.0332926	NA	NA	NA	NA	0	0	0.026953	1	2151	0.02185	14	8	0.070027	2598	0.031178	27	17	0.076286
GALNT16	0.0332991	NA	NA	NA	NA	0	0	0.0267424	14	2151	0.02278	9	6	0.011186	2598	0.030023	27	12	0.47768
NPY4R	0.033301	NA	NA	NA	NA	0	0	0.0051139	10	2151	0.0051139	4	3	0.033301	0	0	NA	NA	NA
GPR146	0.0333062	rs1997243	GPR146	13813.5	13813.5	1	1	0.0107395	7	2151	0.011623	13	9	0.81931	2598	0.010008	16	11	0.0065234
PSMD9	0.0334841	rs1169288	HNF1A	923654	923654	0	0	0.0086333	12	2151	0.0041841	3	2	1	2598	0.012317	9	5	0.0053787
CNGA3	0.0335609	NA	NA	NA	NA	0	0	0.0570645	2	2151	0.027894	15	10	0.033564	2598	0.081216	35	15	0.16069
RGS17	0.0335644	NA	NA	NA	NA	0	0	0.0033691	6	2151	0.0055788	3	1	0.091027	2598	0.0015396	3	2	0.059258
MARS	0.0335645	rs11613352	LRP1	104636	104636	0	1	0.0292692	12	2151	0.018131	12	7	0.011748	2598	0.038491	25	13	0.45915
SST	0.0337685	NA	NA	NA	NA	0	0	0.0160034	3	2151	0.014877	2	1	0.010805	2598	0.016936	5	1	0.50284
CD244	0.0337981	rs1801274	FCGR2A	673339	673339	0	0	0.0147398	1	2151	0.0027894	6	5	0.33807	2598	0.024634	15	8	0.016088
CLN6	0.033832	NA	NA	NA	NA	0	0	0.00947589	15	2151	0.0083682	7	6	0.0066748	2598	0.010393	7	3	0.81581
RSAD2	0.0338919	NA	NA	NA	NA	0	0	0.0153719	2	2151	0.0051139	4	2	0.10811	2598	0.023865	12	5	0.050475
RBM46	0.0339541	NA	NA	NA	NA	0	0	0.0086336	4	2151	0.0013947	3	3	0.21644	2598	0.014627	6	2	0.025267
PAPOLA	0.0339776	NA	NA	NA	NA	0	0	0.00210572	14	2151	0.0013947	3	3	0.063037	2598	0.0026944	6	5	0.086827
METRNL	0.0340573	NA	NA	NA	NA	0	0	0.0160033	17	2151	0.011623	7	4	0.43426	2598	0.01963	11	6	0.012639
IRGM	0.0340777	NA	NA	NA	NA	0	0	0.00884397	5	2151	0.0037192	6	5	0.078522	2598	0.013087	7	2	0.069949
KCNIP4	0.034175	NA	NA	NA	NA	0	0	0.0012634	4	2151	0.0013947	3	3	0.19606	2598	0.0011547	3	3	0.02811
CEND1	0.0341897	NA	NA	NA	NA	0	0	0.00505369	11	2151	0.0027894	2	0	0.016757	2598	0.0069284	8	6	0.32906
NUAK2	0.0343656	NA	NA	NA	NA	0	0	0.0301115	1	2151	0.010693	16	12	0.38143	2598	0.046189	26	12	0.014545
CTD-2287O16.3	0.0344176	NA	NA	NA	NA	0	0	0.00968611	5	2151	0.0069735	6	3	0.77769	2598	0.011932	7	2	0.0071467
OSBPL11	0.0345692	NA	NA	NA	NA	0	0	0.012634	3	2151	0.0088331	7	5	0.0072901	2598	0.015781	21	14	0.7664
CD36	0.0346055	rs3211938	CD36	10720.5	10720.5	1	1	0.0269529	7	2151	0.016736	9	4	0.01223	2598	0.035412	44	28	0.45741
GEMIN5	0.0347009	NA	NA	NA	NA	0	0	0.0728573	5	2151	0.040911	23	13	0.0071657	2598	0.099307	51	26	0.78325
KDELC1	0.0347193	NA	NA	NA	NA	0	0	0.00821202	13	2151	0.004649	3	1	0.054267	2598	0.011162	15	8	0.10349
NLRP3	0.0347852	NA	NA	NA	NA	0	0	0.0275847	1	2151	0.0088331	8	4	0.044255	2598	0.04311	33	17	0.12719
CARTPT	0.0348245	NA	NA	NA	NA	0	0	0.00673814	5	2151	0.013017	2	1	0.24854	2598	0.0015396	3	2	0.022678
RECQL4	0.0348264	rs11136341	PLEC1	696448	696448	0	0	0.120865	8	2151	0.080893	46	28	0.019423	2598	0.15396	106	62	0.29021
SCFD2	0.0348459	NA	NA	NA	NA	0	0	0.025058	4	2151	0.0074384	11	9	0.095479	2598	0.039646	25	12	0.059076
SLA	0.0349567	NA	NA	NA	NA	0	0	0.00842281	8	2151	0.009298	9	4	0.17861	2598	0.0076982	6	2	0.0317
CLEC4G	0.0349791	rs7248104;rs116843064;rs7255436	INSR;ANGPTL4	571242;633650;637523	571242	0	0	0.0151614	19	2151	0.004649	4	2	0.037448	2598	0.023865	14	7	0.15131
PSMF1	0.0350084	NA	NA	NA	NA	0	0	0.0168456	20	2151	0.0060437	9	8	0.15906	2598	0.025789	8	4	0.035659
PRSS48	0.0350682	NA	NA	NA	NA	0	0	0.00884398	4	2151	0.0083682	12	7	0.028269	2598	0.0092379	10	6	0.20105
CYP2A6	0.0351265	NA	NA	NA	NA	0	0	0.050958	19	2151	0.0083682	9	3	0.02273	2598	0.08622	37	14	0.25054
NAB1	0.0351662	NA	NA	NA	NA	0	0	0.00442196	2	2151	0.0037192	4	3	0.049389	2598	0.0050038	7	6	0.11546
PTCD3	0.0352241	NA	NA	NA	NA	0	0	0.029901	2	2151	0.019991	16	9	0.049814	2598	0.038106	30	11	0.1147
ZNF710	0.0352379	NA	NA	NA	NA	0	0	0.0397979	15	2151	0.019526	13	7	0.050249	2598	0.056582	19	7	0.11376
LILRA4	0.0352998	rs386000	LILRA3	54847.5	54847.5	0	1	0.0619075	19	2151	0.053928	19	9	0.010651	2598	0.068514	41	16	0.53782
CYB5B	0.0353057	NA	NA	NA	NA	0	0	0.00315856	16	2151	0.0032543	3	1	0.43693	2598	0.0030793	5	4	0.013113
ST8SIA2	0.0353969	NA	NA	NA	NA	0	0	0.0174773	15	2151	0.0023245	5	5	0.020588	2598	0.030023	9	5	0.27915
PCDHA1	0.035399	NA	NA	NA	NA	0	0	0.049484	5	2151	0.043236	14	7	0.019418	2598	0.054657	33	16	0.29599
ZNF16	0.0356386	NA	NA	NA	NA	0	0	0.0518002	8	2151	0.0060437	7	5	0.012726	2598	0.089684	25	8	0.45529
CDC16	0.0356391	NA	NA	NA	NA	0	0	0.0147398	13	2151	0.0027894	5	4	0.81817	2598	0.024634	14	6	0.0070818
SH3BP4	0.0359097	NA	NA	NA	NA	0	0	0.0277954	2	2151	0.018596	17	12	0.0065029	2598	0.035412	30	18	0.89909
OR2AG1	0.0359336	NA	NA	NA	NA	0	0	0.0421142	11	2151	0.013947	4	2	0.15835	2598	0.065435	15	6	0.036952
PRRC1	0.0359684	NA	NA	NA	NA	0	0	0.0151609	5	2151	0.0041841	4	2	0.017512	2598	0.024249	15	5	0.33452
POLR1E	0.0360194	NA	NA	NA	NA	0	0	0.00568543	9	2151	0.0023245	5	5	0.042283	2598	0.0084681	11	6	0.13878
SPOCK1	0.0360662	NA	NA	NA	NA	0	0	0.0160035	5	2151	0.020921	10	7	0.34811	2598	0.011932	16	11	0.016883
SH2D2A	0.0360749	rs12145743	PIGV	81101	81101	0	1	0.0141083	1	2151	0.010693	11	5	0.023475	2598	0.016936	17	12	0.25043
MNS1	0.0362359	NA	NA	NA	NA	0	0	0.0174772	15	2151	0.012552	8	3	0.01345	2598	0.021555	20	10	0.43942
H1FOO	0.0363752	NA	NA	NA	NA	0	0	0.0248473	3	2151	0.019526	3	2	0.043773	2598	0.029253	16	10	0.13564
PSMB10	0.0364444	rs16942887	LCAT	41492.5	41492.5	0	1	0.00484311	16	2151	0.0018596	4	4	0.71782	2598	0.0073133	8	3	0.0082902
TREML2	0.0364463	NA	NA	NA	NA	0	0	0.0231628	6	2151	0.009298	6	1	0.046023	2598	0.034642	14	6	0.12931
BATF2	0.0364521	rs12801636	KAT5	630756	630756	0	0	0.0200042	11	2151	0.0079033	4	3	0.43521	2598	0.030023	14	5	0.013677
FKBP3	0.0364608	NA	NA	NA	NA	0	0	0.00400083	14	2151	0.0037192	6	5	0.1869	2598	0.004234	6	3	0.031857
STK4	0.0365399	rs1800961;rs6065906	HNF4A;PLTP	613060.5;898590.5	613060	0	0	0.0227417	20	2151	0.030219	8	6	0.013925	2598	0.016551	12	7	0.42869
RAB33B	0.0366508	NA	NA	NA	NA	0	0	0.00947549	4	2151	0.0069735	6	3	0.0063482	2598	0.011547	8	4	0.94376
CTNNBL1	0.0367543	NA	NA	NA	NA	0	0	0.023163	20	2151	0.0065086	8	4	0.25984	2598	0.036952	11	3	0.023135
SLFN11	0.0367983	NA	NA	NA	NA	0	0	0.034744	17	2151	0.004649	9	8	0.13257	2598	0.059661	33	9	0.04541
GABRB1	0.0369152	NA	NA	NA	NA	0	0	0.0103179	4	2151	0.0079033	3	1	0.026994	2598	0.012317	11	9	0.22386
RAB4B-EGLN2	0.036923	NA	NA	NA	NA	0	0	0.0027894	19	2151	0.0027894	2	1	0.036923	0	0	NA	NA	NA
METTL24	0.0370855	NA	NA	NA	NA	0	0	0.0385344	6	2151	0.026964	9	5	0.015144	2598	0.048114	23	12	0.40123
POTEE	0.0371825	NA	NA	NA	NA	0	0	0.017267	2	2151	0.011623	4	1	0.010556	2598	0.02194	14	7	0.57742
CXCL3	0.03719	rs182616603	MTHFD2L	180564	180564	0	1	0.0115814	4	2151	0.018596	4	2	0.03467	2598	0.0057737	8	6	0.17585
ADCK5	0.0372121	rs11136341	PLEC1	567138	567138	0	0	0.0105284	8	2151	0.0037192	7	5	0.04635	2598	0.016166	19	10	0.13163
COL12A1	0.0372855	NA	NA	NA	NA	0	0	0.122128	6	2151	0.081822	46	26	0.018217	2598	0.1555	113	64	0.3357
PET112	0.0373205	NA	NA	NA	NA	0	0	0.052643	4	2151	0.019991	13	9	0.012718	2598	0.079677	26	10	0.48139
FBXL18	0.0373459	rs702485	DAGLB	915898	915898	0	0	0.0313751	7	2151	0.035797	11	7	0.018022	2598	0.027714	18	10	0.33999
TFF3	0.0373563	NA	NA	NA	NA	0	0	0.011371	21	2151	0.015807	4	1	0.50385	2598	0.0076982	6	4	0.012165
STPG2	0.0373708	NA	NA	NA	NA	0	0	0.030533	4	2151	0.02557	10	6	0.18916	2598	0.034642	18	8	0.032418
BBS2	0.0375884	rs3764261	CETP	450270	450270	0	0	0.0244261	16	2151	0.02278	13	8	0.13905	2598	0.025789	21	9	0.044408
HMG20B	0.0376165	NA	NA	NA	NA	0	0	0.00463255	19	2151	0.0060437	7	5	0.65316	2598	0.0034642	5	3	0.0094624
TRAV9-2	0.0376716	NA	NA	NA	NA	0	0	0.00884414	14	2151	0.011158	2	1	1	2598	0.0069284	4	2	0.0061913
C16orf96	0.0377505	NA	NA	NA	NA	0	0	0.0812777	16	2151	0.04556	22	11	0.0087511	2598	0.11085	70	36	0.70926
NRTN	0.0377666	NA	NA	NA	NA	0	0	0.013266	19	2151	0.0079033	4	1	0.6114	2598	0.017706	11	3	0.010157
ATF6	0.0377879	rs1801274	FCGR2A	329410	329410	0	0	0.0311641	1	2151	0.04463	9	3	0.01131	2598	0.020015	19	11	0.54944
HES5	0.037827	NA	NA	NA	NA	0	0	0.00631721	1	2151	0.010228	3	1	0.018686	2598	0.0030793	6	4	0.33297
TTK	0.0379097	NA	NA	NA	NA	0	0	0.0296905	6	2151	0.0074384	8	5	0.098605	2598	0.048114	34	20	0.063264
AC104841.2	0.0379525	NA	NA	NA	NA	0	0	0.0130552	2	2151	0.0041841	4	3	0.18971	2598	0.0204	6	4	0.032927
ADAD1	0.0379568	NA	NA	NA	NA	0	0	0.0124235	4	2151	0.0079033	9	5	0.14008	2598	0.016166	10	7	0.044599
VMAC	0.0379631	NA	NA	NA	NA	0	0	0.0107394	19	2151	0.0055788	4	2	0.52834	2598	0.015012	6	1	0.011827
ZFP2	0.0379653	NA	NA	NA	NA	0	0	0.0229522	5	2151	0.0037192	6	4	0.1105	2598	0.038876	17	10	0.056553
ATXN1L	0.0381809	rs2000999	HPR	223452	223452	0	0	0.0176878	16	2151	0.013482	11	6	0.081245	2598	0.02117	19	8	0.07744
DERA	0.0381894	NA	NA	NA	NA	0	0	0.00357971	12	2151	0.004649	7	6	0.011675	2598	0.0026944	6	5	0.53904
POLM	0.0382398	rs2072183	NPC1L1	461358	461358	0	0	0.0292692	7	2151	0.024175	9	5	0.015107	2598	0.033487	28	16	0.41724
ISOC1	0.0382669	NA	NA	NA	NA	0	0	0.0117918	5	2151	0.0065086	9	5	0.18605	2598	0.016166	8	3	0.033908
RANBP3	0.0383651	NA	NA	NA	NA	0	0	0.0202147	19	2151	0.014412	4	1	0.93442	2598	0.025019	13	8	0.0067721
PRG4	0.0384145	NA	NA	NA	NA	0	0	0.0452725	1	2151	0.02371	10	7	0.0066988	2598	0.063125	31	15	0.9461
SLC25A40	0.0384207	NA	NA	NA	NA	0	0	0.0202147	7	2151	0.012552	7	4	0.21578	2598	0.026559	9	1	0.029377
AK1	0.0385733	NA	NA	NA	NA	0	0	0.0151611	9	2151	0.0013947	3	3	0.19775	2598	0.026559	8	1	0.032208
BMS1	0.0386356	NA	NA	NA	NA	0	0	0.0682247	10	2151	0.035797	17	9	0.60208	2598	0.095073	51	28	0.010599
RAD18	0.0386467	NA	NA	NA	NA	0	0	0.0233734	3	2151	0.010693	6	4	0.0076363	2598	0.033872	27	15	0.83596
GRHL3	0.0387325	rs1077514	ASAP3	908114	908114	0	0	0.0480105	1	2151	0.02557	11	7	0.27526	2598	0.06659	26	8	0.023253
ATG16L1	0.0387854	rs11563251	UGT1A1	497638	497638	0	0	0.0120027	2	2151	0.010228	6	4	0.058769	2598	0.013472	10	7	0.10909
SHROOM1	0.0388063	NA	NA	NA	NA	0	0	0.0427455	5	2151	0.053928	18	6	0.20596	2598	0.033487	34	17	0.031148
C19orf53	0.0388272	NA	NA	NA	NA	0	0	0.004422	19	2151	0.0027894	2	1	0.079554	2598	0.0057737	7	3	0.080692
NCOR2	0.0388862	rs4765127;rs838880	ZNF664;SCARB1	434705.5;366720.5	366720	0	0	0.0932838	12	2151	0.066016	43	25	0.027768	2598	0.11586	92	61	0.2316
RNASET2	0.0389331	NA	NA	NA	NA	0	0	0.0164246	6	2151	0.010228	4	2	0.0072073	2598	0.021555	6	2	0.89359
RP11-520P18.5	0.0389625	rs11136341	PLEC1	880306	880306	0	0	0.0181092	8	2151	0.028824	6	3	0.13163	2598	0.0092379	8	4	0.048972
SLC52A1	0.0390103	rs193042029	TM4SF5	269068	269068	0	0	0.0124235	17	2151	0.0023245	5	5	0.18459	2598	0.020785	20	12	0.034973
ANKRD49	0.0390275	NA	NA	NA	NA	0	0	0.00736978	11	2151	0.0023245	4	3	0.0099453	2598	0.011547	4	1	0.64946
SLC35E4	0.0390627	rs5763662	MTMR3	659149	659149	0	0	0.0176879	22	2151	0.016736	6	4	0.0066455	2598	0.018476	16	7	0.973
XCR1	0.0391436	rs2290547	SETD2	998480	998480	0	0	0.0149508	3	2151	0.010228	3	0	0.19382	2598	0.018861	12	7	0.033444
ANKRD2	0.0392236	NA	NA	NA	NA	0	0	0.0204252	10	2151	0.010228	4	3	0.05692	2598	0.028868	19	9	0.11416
ZNF354B	0.0393256	NA	NA	NA	NA	0	0	0.0227416	5	2151	0.018131	11	5	0.35293	2598	0.026559	18	9	0.018469
PHC1	0.039446	rs4883201	PHC1	1127	1127	1	1	0.0227416	12	2151	0.014877	4	2	0.061452	2598	0.029253	21	12	0.10646
ZBTB46	0.039455	NA	NA	NA	NA	0	0	0.0191622	20	2151	0.020921	12	7	0.0092013	2598	0.017706	13	4	0.7112
FOXP1	0.0394914	NA	NA	NA	NA	0	0	0.0256896	3	2151	0.0097629	14	11	0.0089149	2598	0.038876	17	10	0.73486
PMEL	0.03955	NA	NA	NA	NA	0	0	0.0237947	12	2151	0.014877	9	4	0.016799	2598	0.031178	23	10	0.39067
NKIRAS1	0.0395855	NA	NA	NA	NA	0	0	0.00315854	3	2151	0.0013947	3	3	0.32318	2598	0.0046189	5	2	0.020329
HDLBP	0.0396711	NA	NA	NA	NA	0	0	0.0210571	2	2151	0.011623	13	9	0.031892	2598	0.028868	22	15	0.20654
C9orf169	0.03976	NA	NA	NA	NA	0	0	0.0252684	9	2151	0.015807	5	2	0.22984	2598	0.033102	9	1	0.028736
SLC6A5	0.0397775	NA	NA	NA	NA	0	0	0.046957	11	2151	0.030683	13	8	0.17067	2598	0.060431	27	16	0.038719
NLRP11	0.0398017	NA	NA	NA	NA	0	0	0.0488522	19	2151	0.04649	19	10	0.28696	2598	0.050808	32	19	0.023045
AK8	0.0398397	rs635634	ABO	477642	477642	0	0	0.030743	9	2151	0.016736	10	2	0.10895	2598	0.04234	17	6	0.060767
HOXD4	0.0398706	NA	NA	NA	NA	0	0	0.00673827	2	2151	0.0037192	6	4	0.38369	2598	0.0092379	8	2	0.017271
BBS5	0.0399197	rs2287623	ABCB11	518430	518430	0	0	0.014319	2	2151	0.016272	7	4	0.18295	2598	0.012702	9	4	0.036275
ZNF721	0.0399443	NA	NA	NA	NA	0	0	0.0699095	4	2151	0.065086	15	5	0.44926	2598	0.073903	43	18	0.014783
PSG6	0.0400525	NA	NA	NA	NA	0	0	0.0635921	19	2151	0.032078	12	7	0.016093	2598	0.089684	62	28	0.41403
RALY	0.0400791	NA	NA	NA	NA	0	0	0.0130556	20	2151	0.020921	3	1	0.018206	2598	0.0065435	8	4	0.36627
NSUN3	0.0401851	NA	NA	NA	NA	0	0	0.00926536	3	2151	0.0023245	2	0	0.040705	2598	0.015012	12	6	0.16434
EGFL7	0.0401896	NA	NA	NA	NA	0	0	0.025058	9	2151	0.021385	10	2	0.007068	2598	0.028099	22	13	0.94657
TMEM87B	0.0403069	NA	NA	NA	NA	0	0	0.0197934	2	2151	0.0088331	8	4	0.10801	2598	0.028868	22	14	0.062159
DIP2C	0.0403251	NA	NA	NA	NA	0	0	0.0189515	10	2151	0.013482	14	10	0.05952	2598	0.02348	23	12	0.11286
NECAB1	0.0403315	NA	NA	NA	NA	0	0	0.00821207	8	2151	0.0041841	5	2	0.01371	2598	0.011547	7	5	0.49006
ABCA8	0.040336	rs4148008;rs77542162	ABCA8	25431;180553	25431	1	1	0.0897007	17	2151	0.035797	24	9	0.024824	2598	0.13433	84	39	0.27069
ELFN1	0.0403664	rs1997243	GPR146	701666	701666	0	0	0.0520109	7	2151	0.042306	25	15	0.031809	2598	0.060046	44	27	0.21144
FBN1	0.0404106	NA	NA	NA	NA	0	0	0.0659085	15	2151	0.041841	34	24	0.44635	2598	0.085835	62	37	0.015088
HGS	0.0404537	NA	NA	NA	NA	0	0	0.0229523	17	2151	0.016736	12	10	0.014612	2598	0.028099	30	15	0.46148
ZNF75A	0.040469	NA	NA	NA	NA	0	0	0.00294798	16	2151	0.0018596	2	0	0.11412	2598	0.0038491	6	3	0.059115
TTC32	0.0405885	NA	NA	NA	NA	0	0	0.00421143	2	2151	0.0023245	3	2	0.025082	2598	0.0057737	5	4	0.26992
RP11-10A14.4	0.0406798	rs9987289	PPP1R3B	172790	172790	0	0	0.00589599	8	2151	0.0018596	3	1	0.025294	2598	0.0092379	6	2	0.26838
MYO5B	0.0407353	rs149615216;rs7241918	LIPG	435413.5;380488.5	380488	0	0	0.100233	18	2151	0.073919	43	25	0.039429	2598	0.12202	75	38	0.17245
GABBR2	0.0407431	NA	NA	NA	NA	0	0	0.00294797	9	2151	0.0013947	3	3	0.036257	2598	0.004234	9	8	0.18758
ISL2	0.040748	NA	NA	NA	NA	0	0	0.00589596	15	2151	0.0032543	5	4	0.44522	2598	0.0080831	6	2	0.015278
KRT27	0.0408758	NA	NA	NA	NA	0	0	0.0242154	17	2151	0.013017	13	9	0.29705	2598	0.033487	17	5	0.022985
SUGCT	0.0409067	NA	NA	NA	NA	0	0	0.0168453	7	2151	0.013482	9	5	0.15787	2598	0.01963	15	7	0.043288
VPS72	0.0409567	rs267733	ANXA9	197044	197044	0	0	0.0202152	1	2151	0.011623	9	6	0.11797	2598	0.027329	21	14	0.058014
DLL4	0.0410411	NA	NA	NA	NA	0	0	0.0107392	15	2151	0.014877	11	7	0.58846	2598	0.0073133	14	10	0.011659
MCM3AP	0.0411106	rs114139997	COL18A1	804468	804468	0	0	0.0730673	21	2151	0.035332	30	16	0.44174	2598	0.10431	82	44	0.015563
RNASEH1	0.0411344	NA	NA	NA	NA	0	0	0.015161	2	2151	0.02185	7	5	0.033102	2598	0.0096228	11	6	0.20783
DDX6	0.0411533	rs11603023	PHLDB1	157736	157736	0	1	0.0105285	11	2151	0.0027894	4	3	0.044916	2598	0.016936	3	2	0.15325
HID1	0.0411588	NA	NA	NA	NA	0	0	0.0128447	17	2151	0.0083682	10	5	0.17276	2598	0.016551	13	5	0.03985
OAS3	0.0412104	NA	NA	NA	NA	0	0	0.0684354	12	2151	0.039981	23	12	0.073524	2598	0.091994	54	20	0.093777
FAM193B	0.0412817	NA	NA	NA	NA	0	0	0.0334809	5	2151	0.009298	11	6	0.0082091	2598	0.053503	35	19	0.84165
HDDC2	0.0413275	NA	NA	NA	NA	0	0	0.0107394	6	2151	0.0055788	7	4	0.29777	2598	0.015012	13	4	0.023234
IL26	0.0414537	NA	NA	NA	NA	0	0	0.004422	12	2151	0.0027894	2	1	0.65563	2598	0.0057737	6	3	0.010591
MBD2	0.0414805	NA	NA	NA	NA	0	0	0.00189511	18	2151	0.0023245	4	3	0.032997	2598	0.0015396	4	3	0.2106
WDR78	0.0415347	NA	NA	NA	NA	0	0	0.0404297	1	2151	0.010228	12	7	0.036275	2598	0.065435	35	21	0.19187
UBLCP1	0.0415451	NA	NA	NA	NA	0	0	0.00252685	5	2151	0.0018596	3	2	0.76599	2598	0.0030793	5	4	0.0090891
MAN2B2	0.0415499	NA	NA	NA	NA	0	0	0.0909694	4	2151	0.044166	34	25	0.013931	2598	0.12972	70	40	0.49983
SIAE	0.0416883	NA	NA	NA	NA	0	0	0.0404298	11	2151	0.019526	15	6	0.17023	2598	0.057737	22	9	0.041068
PADI3	0.0417227	NA	NA	NA	NA	0	0	0.0745416	1	2151	0.077638	18	5	0.010248	2598	0.071978	31	11	0.68286
CDS1	0.0417574	NA	NA	NA	NA	0	0	0.0195828	4	2151	0.0037192	3	2	0.54344	2598	0.032717	12	6	0.01289
ICAM1	0.0417856	rs6511720;rs737337	LDLR;DOCK6	811597.5;956784.5	811598	0	0	0.0347442	19	2151	0.025105	10	6	0.068463	2598	0.042725	22	8	0.1024
HIST1H2AC	0.0418079	rs1800562	HFE	31543	31543	0	1	0.00168455	6	2151	0.0023245	2	1	0.064727	2598	0.0011547	2	0	0.10838
PIAS2	0.0418205	NA	NA	NA	NA	0	0	0.0117919	18	2151	0.018131	10	8	0.032922	2598	0.0065435	8	5	0.21316
MLLT10	0.041845	NA	NA	NA	NA	0	0	0.0299012	10	2151	0.034868	18	10	0.021489	2598	0.025789	28	15	0.3268
PHF10	0.0418769	NA	NA	NA	NA	0	0	0.0113706	6	2151	0.0060437	7	2	0.047471	2598	0.015781	12	7	0.14807
PDZD9	0.04208	NA	NA	NA	NA	0	0	0.00505372	16	2151	0.004649	2	0	0.0094572	2598	0.0053888	3	2	0.74758
TRMT5	0.0420919	NA	NA	NA	NA	0	0	0.0259004	14	2151	0.019991	7	4	0.018226	2598	0.030793	16	6	0.38804
AP3M2	0.0421731	NA	NA	NA	NA	0	0	0.00294801	8	2151	0.0041841	7	5	0.055603	2598	0.0019246	5	5	0.12749
TSNAXIP1	0.0422761	rs16942887	LCAT	69717.5	69717.5	0	1	0.0431671	16	2151	0.043236	23	14	0.12502	2598	0.04311	32	18	0.056868
PCP2	0.0424126	rs7248104;rs116843064;rs7255436	INSR;ANGPTL4	473045;731847;735720	473045	0	0	0.00947554	19	2151	0.0065086	6	3	0.25385	2598	0.011932	9	3	0.028116
FTCD	0.042465	rs114139997	COL18A1	691138	691138	0	0	0.0360076	21	2151	0.031148	20	12	0.38181	2598	0.040031	43	27	0.018721
ZNF680	0.0424689	NA	NA	NA	NA	0	0	0.0206361	7	2151	0.0074384	7	4	0.022894	2598	0.031563	15	8	0.31225
SCARB1	0.0424765	rs4765127;rs838880	ZNF664;SCARB1	853853.5;52427.5	52427.5	1	1	0.0172671	12	2151	0.014877	5	2	0.025898	2598	0.019246	19	14	0.27609
HSPA8	0.042518	rs7941030	UBASH3B	407905	407905	0	0	0.0018596	11	2151	0.0018596	4	4	0.042518	0	0	NA	NA	NA
PCIF1	0.0425858	rs6065906	PLTP	18755.5	18755.5	0	1	0.0120023	20	2151	0.0079033	9	5	0.085276	2598	0.015396	15	10	0.084107
PPP1R3B	0.042679	rs9987289	PPP1R3B	184610	184610	1	1	0.019583	8	2151	0.026964	6	2	0.02744	2598	0.013472	13	7	0.26207
SLC38A9	0.0427636	rs9686661	MAP3K1	915642	915642	0	0	0.0145295	5	2151	0.011623	7	3	0.74895	2598	0.016936	17	8	0.0096246
SYN3	0.0430695	NA	NA	NA	NA	0	0	0.0206362	22	2151	0.033008	12	6	0.18123	2598	0.010393	13	9	0.040117
ZFC3H1	0.0430833	NA	NA	NA	NA	0	0	0.0448514	12	2151	0.032078	16	9	0.015763	2598	0.055427	49	34	0.46141
RP11-480I12.4	0.0433602	NA	NA	NA	NA	0	0	0.00821227	1	2151	0.0069735	4	2	0.092459	2598	0.0092379	7	4	0.079273
PLA2G4E	0.0434581	rs62020698;rs2412710	CAPN3	927999.5;374372.5	374372	0	0	0.0206361	15	2151	0.0074384	8	6	0.021569	2598	0.031563	37	23	0.34074
ZP1	0.0435349	rs174546	FAS1-2-3	930201	930201	0	0	0.0347441	11	2151	0.010693	8	3	0.051303	2598	0.054657	28	14	0.14356
UBAC2	0.0436038	NA	NA	NA	NA	0	0	0.00484313	13	2151	0.0027894	4	2	0.48649	2598	0.0065435	6	3	0.015168
IRF6	0.043641	NA	NA	NA	NA	0	0	0.0113706	1	2151	0.0065086	7	5	0.24516	2598	0.015396	11	7	0.03013
AGAP2-AS1	0.0436822	rs11613352	LRP1	328614	328614	0	0	0.0235841	12	2151	0.020456	4	0	0.11175	2598	0.026174	11	6	0.066175
TSTD2	0.0437377	NA	NA	NA	NA	0	0	0.0277953	9	2151	0.015807	13	6	0.011206	2598	0.037721	14	5	0.66093
C1orf195	0.0437379	NA	NA	NA	NA	0	0	0.0147399	1	2151	0.0065086	3	2	0.1809	2598	0.021555	9	3	0.040942
BCL9	0.0437405	NA	NA	NA	NA	0	0	0.0547483	1	2151	0.037657	26	18	0.013012	2598	0.068899	59	32	0.56924
FAM208A	0.0437561	NA	NA	NA	NA	0	0	0.0469573	3	2151	0.054858	18	9	0.03969	2598	0.040416	38	19	0.1867
TMEM14C	0.0438646	NA	NA	NA	NA	0	0	0.0101072	6	2151	0.0032543	3	1	0.11486	2598	0.015781	3	2	0.064707
CILP2	0.0439099	rs10401969	CILP2	246242	246242	1	1	0.0341126	19	2151	0.037192	21	13	0.051516	2598	0.031563	37	21	0.14445
IRAK1BP1	0.0439161	NA	NA	NA	NA	0	0	0.0200046	6	2151	0.010693	4	0	0.016188	2598	0.027714	14	6	0.45977
DOCK3	0.0439722	rs2013208	RBM5	988150	988150	0	0	0.0263217	3	2151	0.02557	24	13	0.57393	2598	0.026944	33	27	0.012988
COL14A1	0.0441685	NA	NA	NA	NA	0	0	0.0667509	8	2151	0.081358	40	21	0.010751	2598	0.054657	55	29	0.69708
ALDH1A2	0.0441716	rs686958;rs1532085	LIPC	332458.5;273940.5	273940	0	0	0.0130552	15	2151	0.004649	8	6	0.017223	2598	0.020015	7	4	0.43517
MKRN1	0.0442533	NA	NA	NA	NA	0	0	0.00968646	7	2151	0.011158	9	6	0.06899	2598	0.0084681	14	9	0.10888
GLIS3	0.0443028	NA	NA	NA	NA	0	0	0.0831778	9	2151	0.054393	25	11	0.079645	2598	0.10701	60	25	0.094441
U2AF1L4	0.044319	NA	NA	NA	NA	0	0	0.0143189	19	2151	0.0041841	7	6	0.30069	2598	0.02271	13	9	0.025026
LRPPRC	0.0443238	rs4299376;rs76866386	ABCG5;ABCG8	97418;94511	94511	0	1	0.0486418	2	2151	0.016736	14	8	0.15829	2598	0.075058	67	36	0.047546
APOB	0.0443537	rs1042034;rs1367117;rs515135	APOB	20430.5;18188.5;40345.5	18188.5	1	1	0.263846	2	2151	0.192	77	41	0.05701	2598	0.32333	201	112	0.13212
CLEC2A	0.0446129	rs4883201	PHC1	992966	992966	0	0	0.0263212	12	2151	0.0065086	4	2	0.033902	2598	0.042725	14	4	0.22374
WNT6	0.0446774	rs78058190	PRKAG3	31563	31563	0	1	0.00336912	2	2151	0.0027894	5	4	0.429	2598	0.0038491	6	4	0.017712
APLNR	0.0447446	NA	NA	NA	NA	0	0	0.00968626	11	2151	0.0097629	8	4	0.4523	2598	0.0096228	13	7	0.01683
C19orf12	0.04481	NA	NA	NA	NA	0	0	0.00989672	19	2151	0.013017	5	1	0.014277	2598	0.0073133	8	3	0.53412
ZDHHC7	0.0449164	NA	NA	NA	NA	0	0	0.0128447	16	2151	0.0027894	2	0	0.025611	2598	0.02117	10	3	0.2986
TMEM117	0.0449491	NA	NA	NA	NA	0	0	0.00947584	12	2151	0.011158	8	3	0.016687	2598	0.0080831	12	9	0.45869
NEURL2	0.045028	rs6065906	PLTP	35523	35523	0	1	0.0113705	20	2151	0.0013947	3	3	0.18531	2598	0.01963	9	6	0.041392
IGKV1-6	0.0451369	NA	NA	NA	NA	0	0	0.00884402	2	2151	0.0032543	3	1	0.01114	2598	0.013472	7	5	0.69055
TLR6	0.0451421	NA	NA	NA	NA	0	0	0.0551692	4	2151	0.049744	10	3	0.031585	2598	0.059661	26	12	0.24359
EDN1	0.0451468	NA	NA	NA	NA	0	0	0.00758035	6	2151	0.012087	5	3	0.030146	2598	0.0038491	6	2	0.25525
C5AR1	0.0451726	NA	NA	NA	NA	0	0	0.0151609	19	2151	0.014877	10	5	0.17286	2598	0.015396	23	12	0.044545
CASD1	0.0452399	NA	NA	NA	NA	0	0	0.0284269	7	2151	0.033473	15	7	0.26618	2598	0.024249	25	15	0.02898
LRRC3C	0.0453359	rs11869286	STARD3	286696	286696	0	0	0.0477997	17	2151	0.0037192	3	2	0.88219	2598	0.084296	23	10	0.0087664
ZNF705A	0.045721	rs4883201	PHC1	755052	755052	0	0	0.0265316	12	2151	0.013482	2	0	0.013837	2598	0.037336	26	9	0.56464
KIAA1549L	0.0457616	NA	NA	NA	NA	0	0	0.0648557	11	2151	0.026499	24	15	0.020814	2598	0.096613	62	27	0.37577
PLD1	0.0457713	NA	NA	NA	NA	0	0	0.0625397	3	2151	0.04649	28	17	0.088998	2598	0.075828	37	19	0.087904
IVD	0.045877	NA	NA	NA	NA	0	0	0.0191621	15	2151	0.011623	9	4	0.28512	2598	0.025404	23	15	0.027515
HEPACAM2	0.0458931	NA	NA	NA	NA	0	0	0.00968616	7	2151	0.0065086	5	1	0.96889	2598	0.012317	9	6	0.0081004
PTPRK	0.0459387	NA	NA	NA	NA	0	0	0.0221102	6	2151	0.010693	12	6	0.10647	2598	0.031563	28	13	0.073803
MFSD1	0.0459654	NA	NA	NA	NA	0	0	0.0147402	3	2151	0.015342	7	3	0.58994	2598	0.014242	13	8	0.013329
FAM124A	0.0460837	NA	NA	NA	NA	0	0	0.0290586	13	2151	0.021385	10	5	0.96042	2598	0.035412	26	12	0.0082128
ZNF385D	0.0461234	NA	NA	NA	NA	0	0	0.0168459	3	2151	0.015807	5	3	0.072633	2598	0.017706	12	7	0.10871
VILL	0.0461603	NA	NA	NA	NA	0	0	0.0225314	3	2151	0.011158	13	9	0.0096518	2598	0.031948	39	26	0.81887
TCERG1	0.0462653	NA	NA	NA	NA	0	0	0.0103177	5	2151	0.009298	12	8	0.0565	2598	0.011162	17	10	0.14027
IRX1	0.0462845	NA	NA	NA	NA	0	0	0.00884399	5	2151	0.009298	9	6	0.023478	2598	0.0084681	10	7	0.33773
CATSPERB	0.0463525	NA	NA	NA	NA	0	0	0.0221099	14	2151	0.021385	19	8	0.3262	2598	0.02271	24	11	0.024351
KAT5	0.0463637	rs12801636	KAT5	89747	89747	1	1	0.00147397	11	2151	0.0013947	3	3	0.0083849	2598	0.0015396	3	2	0.94761
FAM228B	0.046422	NA	NA	NA	NA	0	0	0.00315855	2	2151	0.0023245	3	1	0.012859	2598	0.0038491	3	1	0.61884
EEA1	0.0464789	NA	NA	NA	NA	0	0	0.0336913	12	2151	0.036727	24	15	0.75297	2598	0.031178	35	17	0.010584
NIPA2	0.0464985	NA	NA	NA	NA	0	0	0.012845	15	2151	0.0051139	7	6	0.15431	2598	0.019246	12	8	0.051672
ANKRD30B	0.0465419	NA	NA	NA	NA	0	0	0.079808	18	2151	0.027894	19	10	0.53174	2598	0.12279	66	26	0.015012
PIF1	0.0465838	NA	NA	NA	NA	0	0	0.0475888	15	2151	0.027429	13	8	0.017054	2598	0.06428	42	15	0.46858
MTHFSD	0.0467447	NA	NA	NA	NA	0	0	0.0419037	16	2151	0.02371	13	10	0.01995	2598	0.056967	23	9	0.40223
SNN	0.0467925	rs7188861	RMI2	315374	315374	0	0	0.00189511	16	2151	0.0023245	2	1	0.068512	2598	0.0015396	3	2	0.11727
EHD4	0.0468759	rs2412710	CAPN3	469692	469692	0	0	0.0122133	15	2151	0.011623	4	2	0.81042	2598	0.012702	21	15	0.0099352
MMS22L	0.046876	NA	NA	NA	NA	0	0	0.0777022	6	2151	0.049744	17	10	0.18175	2598	0.10085	44	21	0.044301
CLTA	0.0469097	NA	NA	NA	NA	0	0	0.00357972	9	2151	0.0013947	2	1	0.56596	2598	0.0053888	10	8	0.014239
OR56B4	0.0469361	NA	NA	NA	NA	0	0	0.0120027	11	2151	0.013947	8	4	0.72053	2598	0.010393	12	8	0.011192
OR1M1	0.0469744	rs116843064;rs7255436	ANGPTL4	775070;771197	771197	0	0	0.0105284	19	2151	0.0088331	6	4	0.038928	2598	0.011932	9	4	0.20736
DPY19L4	0.0472474	NA	NA	NA	NA	0	0	0.0387453	8	2151	0.015342	13	8	0.15693	2598	0.058122	29	16	0.051799
RYR3	0.0472782	NA	NA	NA	NA	0	0	0.157298	15	2151	0.12134	71	44	0.32234	2598	0.18707	167	85	0.025238
SLAMF8	0.047306	NA	NA	NA	NA	0	0	0.0250579	1	2151	0.020456	7	4	0.96883	2598	0.028868	23	11	0.0084029
POU2AF1	0.0473267	NA	NA	NA	NA	0	0	0.00694886	11	2151	0.0051139	7	4	0.025594	2598	0.0084681	8	3	0.31825
SLC7A2	0.0473361	rs1495741	NAT2	864097	864097	0	0	0.0570646	8	2151	0.038122	14	7	0.010757	2598	0.072748	37	22	0.75739
TCHHL1	0.0473392	NA	NA	NA	NA	0	0	0.0364287	1	2151	0.027894	19	10	0.021143	2598	0.043495	28	18	0.38537
ACR	0.0473564	NA	NA	NA	NA	0	0	0.0176877	22	2151	0.0041841	3	1	0.022589	2598	0.028868	15	6	0.36086
LCA5	0.0474856	NA	NA	NA	NA	0	0	0.0286378	6	2151	0.014412	9	7	0.011523	2598	0.040416	30	14	0.70974
DGKH	0.0475604	NA	NA	NA	NA	0	0	0.0237942	13	2151	0.016736	10	3	0.71103	2598	0.029638	30	20	0.011524
OR14C36	0.0475769	NA	NA	NA	NA	0	0	0.0130552	1	2151	0.010228	3	1	0.36682	2598	0.015396	11	5	0.022347
RAB4A	0.0477116	rs4846914	GALNT2	864068	864068	0	0	0.00442196	1	2151	0.0037192	5	3	0.38911	2598	0.0050038	7	4	0.021139
GLOD4	0.0479231	rs2070863	SERPINF2	974031	974031	0	0	0.0292691	17	2151	0.0088331	4	2	0.16731	2598	0.046189	11	3	0.049426
GABRA5	0.0481189	NA	NA	NA	NA	0	0	0.0113708	15	2151	0.0097629	3	1	0.032642	2598	0.012702	7	5	0.25459
OR52N2	0.0481624	NA	NA	NA	NA	0	0	0.0250582	11	2151	0.0055788	6	3	0.14636	2598	0.041186	15	10	0.056842
MDGA2	0.0481991	NA	NA	NA	NA	0	0	0.0339019	14	2151	0.033938	17	9	0.77425	2598	0.033872	29	19	0.010755
VAPB	0.0483233	NA	NA	NA	NA	0	0	0.004422	20	2151	0.0069735	4	1	0.1174	2598	0.0023095	4	2	0.07115
SGSM3	0.0484804	NA	NA	NA	NA	0	0	0.0162135	22	2151	0.012087	20	16	0.19308	2598	0.01963	30	19	0.043432
ALMS1	0.0487738	NA	NA	NA	NA	0	0	0.153507	2	2151	0.098559	71	38	0.02738	2598	0.199	162	83	0.30852
NXPH3	0.0488072	NA	NA	NA	NA	0	0	0.00694886	17	2151	0.0051139	6	3	0.02519	2598	0.0084681	12	8	0.33562
ZSWIM3	0.0488086	rs6065906	PLTP	57252	57252	0	1	0.0347443	20	2151	0.0069735	7	4	0.048876	2598	0.057737	23	11	0.17298
C17orf96	0.048813	rs11869286	STARD3	983380	983380	0	0	0.0265318	17	2151	0.0013947	2	1	0.019621	2598	0.047344	17	10	0.43094
DAPK2	0.0488248	rs2652834	LACTB	877886	877886	0	0	0.0206359	15	2151	0.010228	7	3	0.12008	2598	0.029253	21	10	0.070436
MEA1	0.0489565	rs998584	VEGFA	777262	777262	0	0	0.0160036	6	2151	0.0013947	3	3	0.010793	2598	0.028099	8	5	0.78621
TBC1D21	0.0489872	NA	NA	NA	NA	0	0	0.0229521	15	2151	0.004649	6	5	0.83971	2598	0.038106	18	6	0.010113
COPB1	0.0491039	NA	NA	NA	NA	0	0	0.010318	11	2151	0.0069735	9	7	0.77705	2598	0.013087	15	11	0.01096
MICU1	0.0491315	NA	NA	NA	NA	0	0	0.00779112	10	2151	0.0013947	2	1	0.014878	2598	0.013087	9	3	0.57281
HNF1B	0.0491935	NA	NA	NA	NA	0	0	0.0178983	17	2151	0.030683	9	4	0.3256	2598	0.0073133	13	10	0.026214
PNPLA1	0.0491982	NA	NA	NA	NA	0	0	0.0320067	6	2151	0.024175	11	5	0.2128	2598	0.038491	16	7	0.040114
HKR1	0.0492315	NA	NA	NA	NA	0	0	0.0311643	19	2151	0.021385	9	3	0.071925	2598	0.039261	31	16	0.11878
RGS6	0.0496164	NA	NA	NA	NA	0	0	0.00505369	14	2151	0.0027894	5	4	0.020165	2598	0.0069284	11	8	0.42768
C16orf97	0.0496539	NA	NA	NA	NA	0	0	0.0115812	16	2151	0.016736	2	1	0.089918	2598	0.0073133	6	3	0.095999
RB1	0.0497519	NA	NA	NA	NA	0	0	0.0128446	13	2151	0.009298	9	5	0.0088465	2598	0.015781	15	7	0.97809
AL445989.1	0.049885	NA	NA	NA	NA	0	0	0.00379028	13	2151	0.004649	3	1	0.014814	2598	0.0030793	4	2	0.58598
ZNF839	0.0498886	NA	NA	NA	NA	0	0	0.0762275	14	2151	0.027429	18	7	0.28381	2598	0.11663	42	21	0.030589
FBXO42	0.0499043	NA	NA	NA	NA	0	0	0.0164246	1	2151	0.010228	7	4	0.14364	2598	0.021555	16	7	0.060462
KRTAP10-1	0.0499633	rs114139997	COL18A1	916168	916168	0	0	0.0669614	21	2151	0.029289	13	7	0.069717	2598	0.098152	29	7	0.12475
PLAGL2	0.0499673	NA	NA	NA	NA	0	0	0.00821247	20	2151	0.0055788	7	5	0.064473	2598	0.010393	12	9	0.13491
PPP1R16B	0.050147	NA	NA	NA	NA	0	0	0.00779113	20	2151	0.0060437	10	7	0.32507	2598	0.0092379	12	7	0.026874
FBXO34	0.0501547	NA	NA	NA	NA	0	0	0.00758076	14	2151	0.0041841	7	5	0.014371	2598	0.010393	14	9	0.608
YLPM1	0.0502181	NA	NA	NA	NA	0	0	0.0518002	14	2151	0.035797	35	20	0.057054	2598	0.06505	56	31	0.15338
GK2	0.0502545	NA	NA	NA	NA	0	0	0.0191617	4	2151	0.016736	11	4	0.11172	2598	0.02117	14	4	0.078398
SRRD	0.0503065	NA	NA	NA	NA	0	0	0.0178985	22	2151	0.0027894	5	4	0.027773	2598	0.030408	18	4	0.31576
PALM	0.0503204	NA	NA	NA	NA	0	0	0.0120027	19	2151	0.013482	11	6	0.14876	2598	0.010778	16	11	0.058971
IL10RA	0.0503731	rs11603023	PHLDB1	622499	622499	0	0	0.0307434	11	2151	0.015807	13	5	0.055748	2598	0.04311	18	9	0.15756
OGFR	0.0504398	NA	NA	NA	NA	0	0	0.0328492	20	2151	0.02371	15	8	0.79726	2598	0.040416	23	11	0.011035
CEP44	0.0505516	NA	NA	NA	NA	0	0	0.0292692	4	2151	0.02371	9	3	0.10757	2598	0.033872	17	8	0.082006
FANCF	0.0505536	NA	NA	NA	NA	0	0	0.0229523	11	2151	0.017201	5	2	0.32734	2598	0.027714	18	8	0.02695
COPS4	0.050616	NA	NA	NA	NA	0	0	0.0060437	4	2151	0.0060437	2	1	0.050616	0	0	NA	NA	NA
FCAMR	0.0507282	NA	NA	NA	NA	0	0	0.0551696	1	2151	0.041376	12	4	0.018007	2598	0.06659	24	10	0.49196
EFTUD2	0.0508302	NA	NA	NA	NA	0	0	0.00947564	17	2151	0.0055788	7	5	0.3775	2598	0.012702	12	8	0.023524
ITLN1	0.050917	rs1801274	FCGR2A	630549	630549	0	0	0.0206355	1	2151	0.021385	8	5	0.020011	2598	0.020015	14	6	0.44469
CRHR1	0.0512352	NA	NA	NA	NA	0	0	0.0229523	17	2151	0.017201	6	4	0.094193	2598	0.027714	12	6	0.095189
USH1C	0.0515023	NA	NA	NA	NA	0	0	0.0309541	11	2151	0.016272	14	10	0.55226	2598	0.04311	38	18	0.016338
SRGAP2	0.0515288	NA	NA	NA	NA	0	0	0.0336912	1	2151	0.023245	14	7	0.5993	2598	0.04234	17	9	0.015065
C11orf89	0.0515495	NA	NA	NA	NA	0	0	0.0480102	11	2151	0.036727	19	8	0.0097981	2598	0.057352	38	18	0.9219
ZNRF4	0.0516151	NA	NA	NA	NA	0	0	0.0473781	19	2151	0.016736	16	11	0.42259	2598	0.072748	34	15	0.021408
ERGIC3	0.051633	rs2277862	ERGIC3	12744.5	12744.5	1	1	0.00273742	20	2151	0.0023245	3	2	1	2598	0.0030793	8	7	0.0090506
PODN	0.0516808	NA	NA	NA	NA	0	0	0.0747522	1	2151	0.036262	18	13	0.10985	2598	0.10662	36	9	0.082483
LPIN3	0.0516873	rs1883711;rs2902940;rs6029526	MAFB;TOP1	801110.5;889445.5;308314.5	308314	0	0	0.0610653	20	2151	0.041841	26	11	0.66516	2598	0.076982	33	9	0.013624
IGFBP7	0.051812	NA	NA	NA	NA	0	0	0.00568543	4	2151	0.0023245	4	3	0.072339	2598	0.0084681	9	7	0.12564
GDF11	0.0518318	NA	NA	NA	NA	0	0	0.00357971	12	2151	0.0041841	4	2	0.068849	2598	0.0030793	6	5	0.13207
TMEM204	0.0518356	NA	NA	NA	NA	0	0	0.00421142	16	2151	0.0018596	2	1	0.031957	2598	0.0061586	11	8	0.28456
EPSTI1	0.0518449	NA	NA	NA	NA	0	0	0.0347441	13	2151	0.009298	10	6	0.081906	2598	0.055812	25	10	0.11105
CMPK2	0.051883	NA	NA	NA	NA	0	0	0.0231631	2	2151	0.033008	11	6	0.026503	2598	0.015012	16	4	0.3435
ARAP3	0.051953	NA	NA	NA	NA	0	0	0.061276	5	2151	0.046025	27	16	0.92117	2598	0.073903	64	30	0.009899
TBX10	0.0521868	NA	NA	NA	NA	0	0	0.0178989	11	2151	0.010693	9	7	0.017938	2598	0.023865	18	10	0.51112
OTOGL	0.0522856	NA	NA	NA	NA	0	0	0.120448	12	2151	0.0702	48	29	0.21499	2598	0.16205	100	41	0.042744
SOX4	0.0523044	NA	NA	NA	NA	0	0	0.0170566	6	2151	0.019991	10	5	0.15618	2598	0.014627	17	7	0.058865
SLC9A2	0.0523076	NA	NA	NA	NA	0	0	0.0296904	2	2151	0.019526	7	1	0.023493	2598	0.038106	22	12	0.39136
NUDT7	0.052309	NA	NA	NA	NA	0	0	0.0176878	16	2151	0.014877	11	8	0.062535	2598	0.020015	19	11	0.14703
MFSD2B	0.0523151	NA	NA	NA	NA	0	0	0.0336916	2	2151	0.019526	14	9	0.042015	2598	0.04542	24	11	0.21887
SLC2A3	0.0523711	NA	NA	NA	NA	0	0	0.0208465	12	2151	0.015342	5	2	0.52089	2598	0.025404	12	3	0.017677
ILK	0.0524475	NA	NA	NA	NA	0	0	0.00821227	11	2151	0.0074384	5	1	0.01063	2598	0.008853	11	6	0.86774
FAM110D	0.0525156	rs12027135;rs12748152	LDLRAP1;HDGF	712401.5;650258.5	650258	0	0	0.0252685	1	2151	0.013482	3	1	0.010634	2598	0.035027	11	4	0.86878
ERMAP	0.0525694	NA	NA	NA	NA	0	0	0.0496943	1	2151	0.054393	13	6	0.71007	2598	0.045804	26	11	0.013027
SERPINH1	0.0528813	rs499974	MOGAT2-DGAT2	174738	174738	0	1	0.0191617	11	2151	0.016736	10	6	0.6971	2598	0.02117	13	7	0.013365
RBFA	0.0529992	NA	NA	NA	NA	0	0	0.0290586	18	2151	0.016736	9	5	0.017659	2598	0.039261	9	2	0.52902
ZMYM4	0.0530526	NA	NA	NA	NA	0	0	0.0330594	1	2151	0.026034	17	7	0.023187	2598	0.038876	22	12	0.40339
CMBL	0.0531634	NA	NA	NA	NA	0	0	0.0231627	5	2151	0.0041841	3	2	0.02289	2598	0.038876	13	7	0.40966
SENP7	0.0531911	NA	NA	NA	NA	0	0	0.0240048	3	2151	0.0079033	8	5	0.18688	2598	0.037336	27	17	0.050209
RP11-272B17.2	0.0532716	NA	NA	NA	NA	0	0	0.00210573	12	2151	0.0023245	4	3	0.010244	2598	0.0019246	4	3	0.91764
CST9L	0.0533567	NA	NA	NA	NA	0	0	0.0197936	20	2151	0.0023245	5	3	0.26606	2598	0.034257	11	3	0.0354
LGMN	0.0534968	NA	NA	NA	NA	0	0	0.0162139	14	2151	0.004649	7	6	0.94623	2598	0.025789	23	15	0.0099855
ABCA1	0.0535852	rs1883025	ABCA1	67056	67056	1	1	0.0686461	9	2151	0.050209	33	21	0.45563	2598	0.083911	57	34	0.020779
PREX2	0.053605	NA	NA	NA	NA	0	0	0.0730679	8	2151	0.046955	22	10	0.34609	2598	0.094688	45	24	0.027368
ETV6	0.0536355	NA	NA	NA	NA	0	0	0.0120028	12	2151	0.016272	7	3	0.2569	2598	0.0084681	11	7	0.036895
FLT1	0.0536407	NA	NA	NA	NA	0	0	0.0478	13	2151	0.034868	18	14	0.9741	2598	0.058507	41	23	0.0097315
IKZF2	0.0536818	NA	NA	NA	NA	0	0	0.0227416	2	2151	0.015807	10	5	0.036161	2598	0.028483	19	14	0.26239
TCEB3B	0.0537588	NA	NA	NA	NA	0	0	0.0524319	18	2151	0.026964	22	17	0.036708	2598	0.073518	45	18	0.25893
MATN4	0.0538578	rs1800961;rs6065906	HNF4A;PLTP	887641;624010	624010	0	0	0.043167	20	2151	0.033008	14	8	0.02626	2598	0.051578	31	17	0.36276
PHLDB3	0.0538932	NA	NA	NA	NA	0	0	0.05896	19	2151	0.028359	20	9	0.065854	2598	0.084296	50	26	0.14477
ANKFN1	0.0539889	NA	NA	NA	NA	0	0	0.0644345	17	2151	0.028359	23	16	0.015888	2598	0.094303	35	16	0.60135
ELSPBP1	0.0540035	rs492602	FLJ36070	684928	684928	0	0	0.0248473	19	2151	0.0083682	4	1	0.021838	2598	0.038491	13	3	0.43765
SUCLG1	0.0540108	NA	NA	NA	NA	0	0	0.00989663	2	2151	0.0079033	5	2	0.48723	2598	0.011547	13	7	0.019619
ZNF287	0.0540438	NA	NA	NA	NA	0	0	0.0187406	17	2151	0.0013947	3	3	0.016364	2598	0.033102	15	6	0.58458
GP2	0.0540571	NA	NA	NA	NA	0	0	0.0282166	16	2151	0.013482	10	6	0.08726	2598	0.040416	27	11	0.10966
CDRT4	0.0541275	NA	NA	NA	NA	0	0	0.0107392	17	2151	0.0013947	3	3	0.15003	2598	0.018476	5	1	0.063881
MAPK1IP1L	0.054294	NA	NA	NA	NA	0	0	0.00231628	14	2151	0.0013947	3	3	0.059614	2598	0.0030793	2	1	0.16137
ZNF772	0.0543035	rs117492019	ZNF274	696301	696301	0	0	0.00884397	19	2151	0.0079033	9	6	0.72971	2598	0.0096228	8	2	0.013186
KLHL28	0.0543297	NA	NA	NA	NA	0	0	0.0183197	14	2151	0.020456	5	1	0.05483	2598	0.016551	13	9	0.17559
IGKV6D-41	0.0544142	NA	NA	NA	NA	0	0	0.00315857	2	2151	0.0037192	3	2	0.30835	2598	0.0026944	7	6	0.031282
ELTD1	0.054418	NA	NA	NA	NA	0	0	0.0435884	1	2151	0.010693	14	10	0.03368	2598	0.070824	29	13	0.28642
UGT2B10	0.0544465	NA	NA	NA	NA	0	0	0.0349545	4	2151	0.031613	9	2	0.21823	2598	0.037721	34	19	0.044232
FOPNL	0.0544713	rs3198697	PDXDC1	839713	839713	0	0	0.00715917	16	2151	0.0023245	4	3	0.26993	2598	0.011162	12	8	0.03578
LEO1	0.0545458	NA	NA	NA	NA	0	0	0.0105285	15	2151	0.0023245	2	1	0.011862	2598	0.017321	23	12	0.81556
SYTL1	0.0545644	rs12748152	HDGF	537766	537766	0	0	0.0280056	1	2151	0.0065086	9	7	0.18782	2598	0.045804	23	11	0.051529
BTRC	0.0545719	NA	NA	NA	NA	0	0	0.00758052	10	2151	0.0069735	9	6	0.19656	2598	0.0080831	9	6	0.049246
SUGT1	0.0545901	NA	NA	NA	NA	0	0	0.00631737	13	2151	0.011623	4	2	0.04527	2598	0.0019246	4	3	0.21391
ZCCHC8	0.0545937	rs4759375	SBNO1	829634	829634	0	0	0.0301117	12	2151	0.0079033	7	4	0.7319	2598	0.048499	29	17	0.013232
UGT3A1	0.0546037	NA	NA	NA	NA	0	0	0.0204253	5	2151	0.014877	6	4	0.54499	2598	0.025019	17	9	0.017774
AC026310.1	0.0547242	NA	NA	NA	NA	0	0	0.0151609	12	2151	0.013482	8	4	0.024983	2598	0.016551	13	6	0.38877
FGF23	0.0548524	NA	NA	NA	NA	0	0	0.018109	12	2151	0.010693	5	1	0.051893	2598	0.024249	9	7	0.1877
ARHGDIA	0.054858	NA	NA	NA	NA	0	0	0.0032543	17	2151	0.0032543	3	1	0.054858	0	0	NA	NA	NA
RAB23	0.0549439	NA	NA	NA	NA	0	0	0.00400085	6	2151	0.0013947	2	1	0.61446	2598	0.0061586	8	5	0.015884
TINAG	0.054957	NA	NA	NA	NA	0	0	0.0313749	6	2151	0.02371	6	2	0.83773	2598	0.037721	25	11	0.011654
ELP4	0.0552725	NA	NA	NA	NA	0	0	0.0330594	11	2151	0.026034	5	2	0.13447	2598	0.038876	19	11	0.07311
KATNA1	0.0553519	NA	NA	NA	NA	0	0	0.00547486	6	2151	0.0055788	5	3	0.015028	2598	0.0053888	11	8	0.65533
ALAD	0.0553586	NA	NA	NA	NA	0	0	0.0151611	9	2151	0.0018596	4	4	0.30265	2598	0.026174	8	4	0.032545
FLOT2	0.0554051	NA	NA	NA	NA	0	0	0.0138978	17	2151	0.019526	5	3	0.030538	2598	0.0092379	3	0	0.32287
DNPEP	0.0554546	rs78058190	PRKAG3	545658	545658	0	0	0.0221097	2	2151	0.012087	3	1	0.23899	2598	0.030408	15	7	0.041301
ZFP69B	0.0556292	rs4660293	PABPC4	894683	894683	0	0	0.0393769	1	2151	0.032543	12	6	0.13526	2598	0.045035	26	13	0.073254
FRAS1	0.0556644	NA	NA	NA	NA	0	0	0.218784	4	2151	0.14179	77	40	0.78861	2598	0.28253	159	73	0.012574
ST7	0.0556721	rs38855	MET	462310	462310	0	0	0.0221102	7	2151	0.011623	7	4	0.11929	2598	0.030793	14	5	0.083139
IGHV4-39	0.0557183	NA	NA	NA	NA	0	0	0.00631709	14	2151	0.0079033	2	0	0.35702	2598	0.0050038	3	1	0.027807
LCE2D	0.0557306	NA	NA	NA	NA	0	0	0.0117921	1	2151	0.009298	4	2	0.011669	2598	0.013857	8	6	0.851
C1orf229	0.0557985	NA	NA	NA	NA	0	0	0.00694883	1	2151	0.0069735	3	1	0.15234	2598	0.0069284	8	5	0.065282
NEK4	0.0559068	rs13326165	STAB1	243139	243139	0	0	0.0339022	3	2151	0.015342	12	6	0.058422	2598	0.049269	28	13	0.17063
ARHGAP12	0.0560069	NA	NA	NA	NA	0	0	0.0221097	10	2151	0.012552	8	4	0.5143	2598	0.030023	28	19	0.019425
MPO	0.056258	NA	NA	NA	NA	0	0	0.0541168	17	2151	0.019061	16	9	0.16341	2598	0.083141	33	14	0.06147
SORT1	0.056275	rs629301	SORT1	85719.5	85719.5	1	1	0.0267423	1	2151	0.018596	13	10	0.088083	2598	0.033487	22	13	0.11408
C1orf200	0.0562985	NA	NA	NA	NA	0	0	0.0204252	1	2151	0.010693	4	2	0.064741	2598	0.028483	10	5	0.15529
RNF2	0.0563424	NA	NA	NA	NA	0	0	0.00231625	1	2151	0.0032543	3	2	0.51095	2598	0.0015396	3	2	0.019695
GUCA1C	0.0564562	NA	NA	NA	NA	0	0	0.0109497	3	2151	0.0083682	5	2	0.27522	2598	0.013087	12	6	0.036654
PMM2	0.0567352	NA	NA	NA	NA	0	0	0.0176878	16	2151	0.013017	13	7	0.02765	2598	0.021555	18	12	0.36704
SLC7A13	0.0567956	NA	NA	NA	NA	0	0	0.0442199	8	2151	0.016736	6	2	0.043473	2598	0.066975	22	10	0.23375
CHRNG	0.0569447	NA	NA	NA	NA	0	0	0.03706	2	2151	0.026034	13	8	0.030469	2598	0.046189	27	14	0.33458
DYRK3	0.0570193	NA	NA	NA	NA	0	0	0.0336911	1	2151	0.0079033	9	7	0.019739	2598	0.055042	19	6	0.51728
INSL4	0.0570748	NA	NA	NA	NA	0	0	0.0200043	9	2151	0.0065086	4	2	0.3407	2598	0.031178	8	3	0.030005
TCF20	0.0571479	NA	NA	NA	NA	0	0	0.0503263	22	2151	0.028359	22	15	0.61017	2598	0.068514	62	39	0.01678
CALML6	0.0571558	NA	NA	NA	NA	0	0	0.0117922	1	2151	0.0027894	4	3	0.013807	2598	0.019246	9	3	0.74168
MMP21	0.0573338	NA	NA	NA	NA	0	0	0.0256899	10	2151	0.029754	12	5	0.92174	2598	0.022325	23	16	0.011152
MON2	0.057425	NA	NA	NA	NA	0	0	0.0492736	12	2151	0.056253	20	4	0.041904	2598	0.043495	30	9	0.24578
ASPDH	0.0574514	NA	NA	NA	NA	0	0	0.0176879	19	2151	0.0074384	2	1	0.45682	2598	0.026174	8	3	0.022558
GREB1	0.057649	NA	NA	NA	NA	0	0	0.0922294	2	2151	0.051139	41	25	0.36553	2598	0.12625	71	39	0.02831
CD81	0.057729	NA	NA	NA	NA	0	0	0.00231628	11	2151	0.0013947	3	3	0.34458	2598	0.0030793	7	6	0.030082
SUMF2	0.0577942	NA	NA	NA	NA	0	0	0.0206359	7	2151	0.011158	6	2	0.14298	2598	0.028483	27	14	0.072597
THYN1	0.0578238	NA	NA	NA	NA	0	0	0.00484314	11	2151	0.0074384	6	2	0.056834	2598	0.0026944	6	5	0.18275
N6AMT2	0.0579638	NA	NA	NA	NA	0	0	0.00357968	13	2151	0.0060437	6	5	0.13166	2598	0.0015396	2	1	0.079121
RCC2	0.057983	NA	NA	NA	NA	0	0	0.0160035	1	2151	0.022315	6	3	0.016697	2598	0.010778	9	6	0.62414
RMND1	0.0580874	NA	NA	NA	NA	0	0	0.0134764	6	2151	0.0097629	5	3	0.044253	2598	0.016551	9	5	0.23601
MTHFD1	0.0581218	NA	NA	NA	NA	0	0	0.021689	14	2151	0.016272	11	5	0.15059	2598	0.026174	25	16	0.069405
ORAI1	0.0582254	rs1169288	HNF1A	655438	655438	0	0	0.0235836	12	2151	0.016736	8	4	0.080971	2598	0.029253	10	5	0.12936
ARHGAP32	0.0582424	NA	NA	NA	NA	0	0	0.0528532	11	2151	0.029754	27	19	0.012928	2598	0.071978	55	28	0.8105
KLHL11	0.0583505	NA	NA	NA	NA	0	0	0.00547483	17	2151	0.0074384	2	1	0.17716	2598	0.0038491	8	6	0.059279
GPR52	0.0583785	NA	NA	NA	NA	0	0	0.00400086	1	2151	0.0018596	3	2	0.062832	2598	0.0057737	3	0	0.16724
LINC01098	0.0584106	NA	NA	NA	NA	0	0	0.00547482	4	2151	0.0027894	2	0	0.062844	2598	0.0076982	4	3	0.16732
AP3B2	0.0584526	NA	NA	NA	NA	0	0	0.0259004	15	2151	0.025105	21	11	0.39562	2598	0.026559	28	12	0.026602
TXNDC11	0.058483	rs7188861	RMI2	350170	350170	0	0	0.0357967	16	2151	0.017666	18	10	0.068628	2598	0.050808	45	23	0.15345
ZNF229	0.0585559	rs7412;rs439401;rs1065853;rs4420638	APOE	472303.5;474675.5;473456.5;483170.5	472304	0	0	0.0528532	19	2151	0.033008	14	6	0.11891	2598	0.069284	40	20	0.088697
RXFP2	0.0587486	rs4942486	BRCA2	598998	598998	0	0	0.028427	13	2151	0.036262	14	5	0.27752	2598	0.02194	24	13	0.038157
CCDC151	0.0588037	rs6511720;rs737337	LDLR;DOCK6	336742.5;191555.5	191556	0	1	0.0431671	19	2151	0.04742	11	4	0.087341	2598	0.039646	23	13	0.12138
TRIM6-TRIM34	0.0588357	NA	NA	NA	NA	0	0	0.0128446	11	2151	0.0041841	5	4	0.029375	2598	0.020015	14	7	0.36114
RIF1	0.0589337	NA	NA	NA	NA	0	0	0.0646448	2	2151	0.04556	36	21	0.052057	2598	0.080446	83	50	0.2042
OR4K14	0.0589486	NA	NA	NA	NA	0	0	0.0115811	14	2151	0.0018596	4	4	0.2594	2598	0.01963	9	3	0.040992
MAFA	0.0590169	rs11136341	PLEC1	531866	531866	0	0	0.00821212	8	2151	0.0037192	4	3	0.23014	2598	0.011932	5	2	0.046269
IZUMO2	0.0590227	NA	NA	NA	NA	0	0	0.0109497	19	2151	0.0079033	4	2	0.82402	2598	0.013472	6	2	0.012924
CTNNA3	0.0590319	NA	NA	NA	NA	0	0	0.0621182	10	2151	0.026499	16	9	0.1551	2598	0.091609	38	16	0.068676
IHH	0.0590913	rs78058190	PRKAG3	222480	222480	0	0	0.0124239	2	2151	0.0097629	7	3	0.084393	2598	0.014627	12	10	0.12637
FOSB	0.0591312	rs7412;rs439401;rs1065853;rs4420638	APOE	562991;560619;561838;552124	552124	0	0	0.00421143	19	2151	0.0023245	5	5	0.080385	2598	0.0057737	8	5	0.13278
AC007375.1	0.0592151	NA	NA	NA	NA	0	0	0.00526426	14	2151	0.0027894	2	1	0.047777	2598	0.0073133	5	0	0.22379
TMEM120B	0.0592341	rs1169288	HNF1A	782977	782977	0	0	0.00884423	12	2151	0.0065086	5	3	0.5178	2598	0.010778	7	2	0.020657
PGAP3	0.0592714	rs11869286	STARD3	22757.5	22757.5	0	1	0.0265318	17	2151	0.0069735	10	7	0.66819	2598	0.042725	17	9	0.01602
RNF43	0.0593675	NA	NA	NA	NA	0	0	0.0332699	17	2151	0.022315	14	7	0.15928	2598	0.04234	37	22	0.067338
NSMAF	0.0594486	rs2081687	CYP7A1	148662	148662	0	1	0.0223204	8	2151	0.017666	14	8	0.03334	2598	0.026174	23	15	0.32224
TTLL5	0.059465	NA	NA	NA	NA	0	0	0.0524318	14	2151	0.054858	30	18	0.31298	2598	0.050423	44	22	0.034338
EFNA3	0.0595128	NA	NA	NA	NA	0	0	0.00147397	1	2151	0.0013947	2	1	0.18277	2598	0.0015396	4	4	0.058859
HSD17B4	0.0595136	NA	NA	NA	NA	0	0	0.0216887	5	2151	0.0065086	7	5	0.03399	2598	0.034257	28	13	0.3165
GTF3C2	0.0595207	rs1260326	GCKR	172960	172960	0	1	0.0168456	2	2151	0.0065086	7	5	0.4863	2598	0.025404	14	6	0.022125
SLC9C2	0.0595344	NA	NA	NA	NA	0	0	0.0303222	1	2151	0.013482	12	8	0.30135	2598	0.044265	21	13	0.035714
DZIP1	0.0595867	NA	NA	NA	NA	0	0	0.0160034	13	2151	0.013947	14	8	0.018996	2598	0.017706	23	16	0.56717
FAAH	0.0596368	NA	NA	NA	NA	0	0	0.018109	1	2151	0.010228	8	4	0.13847	2598	0.024634	21	12	0.077887
TMEM19	0.0596412	NA	NA	NA	NA	0	0	0.0145296	12	2151	0.020921	6	3	0.031745	2598	0.0092379	12	10	0.33977
LRRC17	0.0597916	NA	NA	NA	NA	0	0	0.0273746	7	2151	0.010693	5	2	0.064654	2598	0.041186	8	1	0.16734
TMEM8B	0.0598857	NA	NA	NA	NA	0	0	0.0223204	9	2151	0.0083682	9	7	0.56067	2598	0.033872	20	11	0.019334
FAM131B	0.0599594	NA	NA	NA	NA	0	0	0.00526428	7	2151	0.0083682	9	5	0.075349	2598	0.0026944	6	5	0.14408
CD96	0.059983	NA	NA	NA	NA	0	0	0.0248474	3	2151	0.021385	11	0	0.17915	2598	0.027714	17	8	0.060628
PAX3	0.059996	NA	NA	NA	NA	0	0	0.0261106	2	2151	0.0018596	3	2	0.19149	2598	0.046189	13	5	0.056736
ARHGDIG	0.0600183	NA	NA	NA	NA	0	0	0.0183194	16	2151	0.0055788	5	3	0.012956	2598	0.028868	12	5	0.83894
PMP22	0.0600188	NA	NA	NA	NA	0	0	0.0151611	17	2151	0.0013947	3	3	0.017552	2598	0.026559	8	2	0.61927
CCNG2	0.0601327	NA	NA	NA	NA	0	0	0.0168459	4	2151	0.0032543	4	3	0.46746	2598	0.028099	10	5	0.023306
SNX13	0.0602789	rs4142995	SNX13	44681	44681	1	1	0.0259003	7	2151	0.016272	4	2	0.014895	2598	0.033872	21	13	0.7336
ALG10B	0.0603245	NA	NA	NA	NA	0	0	0.0452727	12	2151	0.037192	6	1	0.085855	2598	0.051963	18	6	0.12739
CBX8	0.0603433	NA	NA	NA	NA	0	0	0.0290589	17	2151	0.046025	11	5	0.035833	2598	0.015012	11	6	0.30534
OPALIN	0.060345	NA	NA	NA	NA	0	0	0.0280063	10	2151	0.039517	5	1	0.012516	2598	0.018476	8	2	0.87421
GNS	0.0604141	NA	NA	NA	NA	0	0	0.00947578	12	2151	0.0041841	5	3	0.97882	2598	0.013857	9	7	0.011194
NOA1	0.0604393	NA	NA	NA	NA	0	0	0.0435882	4	2151	0.033938	19	9	0.039813	2598	0.051578	24	9	0.27535
TRIM64B	0.0604468	NA	NA	NA	NA	0	0	0.00863335	11	2151	0.0037192	2	1	0.03493	2598	0.012702	5	3	0.31389
SUSD1	0.0605279	NA	NA	NA	NA	0	0	0.0233731	9	2151	0.027429	18	12	0.050188	2598	0.020015	25	13	0.21882
GRK5	0.0606146	NA	NA	NA	NA	0	0	0.0284269	10	2151	0.033473	9	3	0.20135	2598	0.024249	21	11	0.054638
LRRC63	0.0607139	NA	NA	NA	NA	0	0	0.012845	13	2151	0.0051139	8	6	0.023034	2598	0.019246	24	18	0.47857
SPATA17	0.060726	NA	NA	NA	NA	0	0	0.0486418	1	2151	0.02278	6	2	0.031076	2598	0.070054	23	10	0.35481
C3orf72	0.0607584	NA	NA	NA	NA	0	0	0.015161	3	2151	0.0023245	4	3	0.53682	2598	0.025789	9	4	0.020553
ZNF665	0.0607637	NA	NA	NA	NA	0	0	0.0374816	19	2151	0.012087	13	9	0.81273	2598	0.058507	32	15	0.013577
MTF1	0.0607844	NA	NA	NA	NA	0	0	0.0218997	1	2151	0.019526	7	2	0.18237	2598	0.023865	18	11	0.060531
OR4K1	0.0608156	NA	NA	NA	NA	0	0	0.00905451	14	2151	0.013947	8	3	0.014607	2598	0.0050038	7	5	0.75621
TEKT4	0.0609046	NA	NA	NA	NA	0	0	0.061276	2	2151	0.04556	17	6	0.23416	2598	0.074288	34	14	0.047257
LRRC47	0.0609442	NA	NA	NA	NA	0	0	0.0216891	1	2151	0.020921	15	8	0.086136	2598	0.022325	22	14	0.12857
SNF8	0.0614057	NA	NA	NA	NA	0	0	0.00589599	17	2151	0.0013947	3	3	0.30864	2598	0.0096228	5	1	0.036214
CACNA1C	0.0614131	NA	NA	NA	NA	0	0	0.0389553	12	2151	0.040446	23	12	0.089602	2598	0.037721	32	16	0.12476
RPIA	0.0614591	NA	NA	NA	NA	0	0	0.0181092	2	2151	0.0069735	3	2	0.023969	2598	0.027329	12	5	0.46681
COL11A1	0.061575	NA	NA	NA	NA	0	0	0.065698	1	2151	0.056253	32	16	0.30809	2598	0.073518	62	42	0.036401
RASEF	0.0616564	NA	NA	NA	NA	0	0	0.0379025	9	2151	0.022315	8	7	0.14428	2598	0.050808	26	13	0.077855
TAPBPL	0.0617418	NA	NA	NA	NA	0	0	0.0379029	12	2151	0.018596	11	7	0.019653	2598	0.053888	17	6	0.57253
CXCL13	0.061758	NA	NA	NA	NA	0	0	0.0027894	4	2151	0.0027894	2	0	0.061758	0	0	NA	NA	NA
TIGD6	0.0618869	NA	NA	NA	NA	0	0	0.0629607	5	2151	0.027429	8	5	0.49285	2598	0.092379	30	10	0.022896
LOXL1	0.062019	NA	NA	NA	NA	0	0	0.0261107	15	2151	0.0055788	7	5	0.046256	2598	0.04311	20	9	0.24459
ALPL	0.0620518	NA	NA	NA	NA	0	0	0.0170561	1	2151	0.026499	6	3	0.024111	2598	0.0092379	12	9	0.46954
CNOT4	0.0621121	NA	NA	NA	NA	0	0	0.00905459	7	2151	0.0037192	4	0	0.1147	2598	0.013472	12	8	0.098819
ATRIP	0.0621219	NA	NA	NA	NA	0	0	0.0254791	3	2151	0.016272	13	6	0.091974	2598	0.033102	36	25	0.12326
RHOJ	0.0621702	NA	NA	NA	NA	0	0	0.00842292	14	2151	0.014877	4	1	0.25573	2598	0.0030793	5	2	0.044373
DCUN1D2	0.0622498	NA	NA	NA	NA	0	0	0.0185303	13	2151	0.0088331	6	4	0.14355	2598	0.026559	8	3	0.079173
SSRP1	0.062283	NA	NA	NA	NA	0	0	0.0090547	11	2151	0.0079033	3	0	0.029996	2598	0.010008	14	6	0.37914
ANKRD33	0.0622978	NA	NA	NA	NA	0	0	0.0423245	12	2151	0.036262	7	3	0.021258	2598	0.047344	26	12	0.53514
ASXL2	0.0625126	NA	NA	NA	NA	0	0	0.0610652	2	2151	0.032078	16	10	0.73339	2598	0.085065	40	17	0.015577
HIST1H2BN	0.062553	NA	NA	NA	NA	0	0	0.0018596	6	2151	0.0018596	2	1	0.062553	0	0	NA	NA	NA
CFHR3	0.062576	NA	NA	NA	NA	0	0	0.0083682	1	2151	0.0083682	6	3	0.062576	0	0	NA	NA	NA
ZNF138	0.0625903	NA	NA	NA	NA	0	0	0.00589597	7	2151	0.004649	4	0	0.014098	2598	0.0069284	13	7	0.81156
C5orf24	0.0628007	NA	NA	NA	NA	0	0	0.0027374	5	2151	0.004649	4	3	0.015198	2598	0.0011547	3	3	0.75592
PIDD	0.0628474	NA	NA	NA	NA	0	0	0.0423246	11	2151	0.040446	25	17	0.025765	2598	0.04388	48	25	0.4463
VPS11	0.0629053	rs11603023	PHLDB1	460077	460077	0	0	0.0176881	11	2151	0.0060437	12	11	0.071855	2598	0.027329	16	6	0.16021
BTN3A1	0.062987	rs1800562	HFE	316639	316639	0	0	0.0231629	6	2151	0.02557	9	3	0.019455	2598	0.02117	18	11	0.59266
OR1A2	0.0630369	NA	NA	NA	NA	0	0	0.0183198	17	2151	0.0023245	3	1	0.031072	2598	0.031563	14	6	0.37144
RBPMS	0.0631718	NA	NA	NA	NA	0	0	0.00210572	8	2151	0.0018596	3	2	0.11567	2598	0.0023095	4	3	0.10004
TMEM239	0.0631992	NA	NA	NA	NA	0	0	0.0317961	20	2151	0.022315	8	2	0.02599	2598	0.039646	19	10	0.44547
CDK9	0.0632155	NA	NA	NA	NA	0	0	0.00273739	9	2151	0.0041841	7	6	0.40728	2598	0.0015396	4	4	0.028436
OXER1	0.0632484	NA	NA	NA	NA	0	0	0.0547482	2	2151	0.026964	14	7	0.068585	2598	0.077752	27	11	0.16897
NKAIN2	0.0632818	NA	NA	NA	NA	0	0	0.00168459	6	2151	0.0013947	4	3	0.024978	2598	0.0019246	4	3	0.46426
TRIM33	0.0634494	NA	NA	NA	NA	0	0	0.0183197	1	2151	0.0027894	6	6	0.040221	2598	0.031178	20	12	0.28925
ARG1	0.0635739	NA	NA	NA	NA	0	0	0.00968645	6	2151	0.0037192	2	1	0.020754	2598	0.014627	12	6	0.56191
TLX1	0.0636084	rs11597086	CHUK	940222	940222	0	0	0.00989671	10	2151	0.0018596	3	2	0.46242	2598	0.016551	10	5	0.025236
NOL12	0.0636724	rs5756931	PLA2G6	461182	461182	0	0	0.014108	22	2151	0.0069735	8	2	0.012769	2598	0.020015	14	6	0.91503
AMD1	0.0636991	NA	NA	NA	NA	0	0	0.0012634	6	2151	0.0013947	3	3	0.19711	2598	0.0011547	3	3	0.059307
PLEKHG4B	0.0637134	NA	NA	NA	NA	0	0	0.116864	5	2151	0.098559	44	23	0.18843	2598	0.13202	98	50	0.062056
ZNF497	0.0637244	rs117492019	ZNF274	186378	186378	0	1	0.0301116	19	2151	0.013017	8	6	0.039898	2598	0.044265	33	18	0.29314
ASAP1	0.0638832	NA	NA	NA	NA	0	0	0.022531	8	2151	0.019526	12	10	0.014692	2598	0.025019	31	17	0.79849
TRPM1	0.0638992	NA	NA	NA	NA	0	0	0.0974962	15	2151	0.066946	34	21	0.42791	2598	0.12279	63	31	0.027424
ZNF551	0.0639368	rs117492019	ZNF274	485282	485282	0	0	0.0391661	19	2151	0.025105	11	7	0.077224	2598	0.050808	19	7	0.15207
OR5B3	0.0639423	NA	NA	NA	NA	0	0	0.0277955	11	2151	0.028824	11	6	0.25804	2598	0.026944	11	6	0.045515
CDC27	0.0639744	rs7206971	OSBPL7	202908	202908	0	1	0.00547483	17	2151	0.0032543	2	1	0.015396	2598	0.0073133	11	8	0.76331
AQP2	0.0640597	NA	NA	NA	NA	0	0	0.00379028	12	2151	0.004649	8	5	0.37358	2598	0.0030793	6	4	0.031509
ACTL7A	0.064198	NA	NA	NA	NA	0	0	0.0252687	9	2151	0.0060437	8	6	0.70495	2598	0.041186	31	22	0.016742
ZNF724P	0.064212	NA	NA	NA	NA	0	0	0.00442198	19	2151	0.0055788	6	3	0.041761	2598	0.0034642	8	7	0.28269
FAM196A	0.0642167	NA	NA	NA	NA	0	0	0.0227415	10	2151	0.004649	7	4	0.12549	2598	0.037721	24	11	0.094083
MPP4	0.0642336	rs11694172	FAM117B	998404	998404	0	0	0.0229523	2	2151	0.025105	14	5	0.26819	2598	0.02117	31	21	0.044037
HTR7	0.0643412	NA	NA	NA	NA	0	0	0.00821223	10	2151	0.0083682	6	3	0.051506	2598	0.0080831	13	8	0.22977
MORC1	0.064399	NA	NA	NA	NA	0	0	0.0326386	3	2151	0.02464	11	4	0.99176	2598	0.039261	20	13	0.011946
ACADVL	0.0644105	rs314253	DLG4	32760	32760	0	1	0.0357968	17	2151	0.02371	15	7	0.1226	2598	0.045804	25	13	0.096657
ADAMTS13	0.0645295	rs635634	ABO	149676	149676	0	1	0.0869675	9	2151	0.06834	30	17	0.056934	2598	0.10239	81	41	0.20861
GTF3C5	0.0645989	rs635634	ABO	235163	235163	0	0	0.0168454	9	2151	0.017201	9	6	0.015222	2598	0.016551	24	16	0.78128
SLC37A1	0.064673	NA	NA	NA	NA	0	0	0.0122133	21	2151	0.010228	10	7	0.074756	2598	0.013857	15	11	0.15931
RNF217	0.0647516	NA	NA	NA	NA	0	0	0.0155822	6	2151	0.0027894	6	6	0.12017	2598	0.026174	9	5	0.099252
SYCP2	0.0648309	NA	NA	NA	NA	0	0	0.0762268	20	2151	0.056718	21	13	0.071785	2598	0.092379	58	19	0.1664
ALCAM	0.0648432	NA	NA	NA	NA	0	0	0.0202147	3	2151	0.0088331	5	3	0.10704	2598	0.029638	15	8	0.11162
LHB	0.0649921	rs492602	FLJ36070	313290	313290	0	0	0.00736988	19	2151	0.0013947	2	1	0.37886	2598	0.012317	10	5	0.031625
TOM1L2	0.0650969	NA	NA	NA	NA	0	0	0.0153716	17	2151	0.013947	9	7	0.55285	2598	0.016551	16	10	0.021715
TMC1	0.0650985	NA	NA	NA	NA	0	0	0.0229521	9	2151	0.009298	11	8	0.064259	2598	0.034257	22	12	0.18683
HIGD1B	0.0651532	NA	NA	NA	NA	0	0	0.00947552	17	2151	0.0013947	2	1	0.0157	2598	0.016166	8	4	0.76547
SOX13	0.0653102	NA	NA	NA	NA	0	0	0.0263216	1	2151	0.019991	11	6	0.30138	2598	0.031563	21	11	0.039994
HIST1H4B	0.0653966	rs1800562	HFE	65752.5	65752.5	0	1	0.00231628	6	2151	0.0013947	3	3	0.017125	2598	0.0030793	7	6	0.70499
BCL2L13	0.0654527	NA	NA	NA	NA	0	0	0.0208466	22	2151	0.020456	8	4	0.77492	2598	0.02117	16	10	0.015596
MB21D2	0.0654612	NA	NA	NA	NA	0	0	0.0115814	3	2151	0.0041841	8	7	0.36106	2598	0.017706	10	4	0.033478
GCDH	0.0654831	NA	NA	NA	NA	0	0	0.00905475	19	2151	0.0074384	8	4	0.020281	2598	0.010393	17	12	0.59625
EXOC6B	0.0655049	NA	NA	NA	NA	0	0	0.0231631	2	2151	0.034403	12	6	0.66342	2598	0.013857	14	6	0.018235
OR4X2	0.0655196	NA	NA	NA	NA	0	0	0.0189511	11	2151	0.017201	8	2	0.023843	2598	0.0204	15	7	0.50752
CDK11A	0.0655748	NA	NA	NA	NA	0	0	0.0242154	1	2151	0.019061	6	3	0.60926	2598	0.028483	18	10	0.019882
ZBTB5	0.0656373	NA	NA	NA	NA	0	0	0.0254791	9	2151	0.0027894	5	4	0.3938	2598	0.044265	16	10	0.030796
HORMAD2	0.0656653	rs5763662	MTMR3	125357	125357	0	1	0.026953	22	2151	0.028359	5	1	0.083942	2598	0.025789	14	9	0.14455
NSFL1C	0.0657843	NA	NA	NA	NA	0	0	0.00610654	20	2151	0.0051139	4	3	0.21448	2598	0.0069284	9	7	0.056699
NAT2	0.0658464	rs1495741	NAT2	14825.5	14825.5	1	1	0.0374817	8	2151	0.0027894	5	4	0.80251	2598	0.066205	24	10	0.015171
C16orf46	0.0658486	rs2925979	CMIP	439687	439687	0	0	0.0212677	16	2151	0.0041841	3	2	0.07195	2598	0.035412	16	6	0.16922
TEDDM1	0.0660822	rs1689800	ZNF648	200362	200362	0	0	0.00947569	1	2151	0.009298	5	3	0.23899	2598	0.0096228	12	7	0.051167
SPINK5	0.0660851	NA	NA	NA	NA	0	0	0.0541167	5	2151	0.050674	22	10	0.061182	2598	0.056967	29	10	0.19988
YIPF5	0.0661142	NA	NA	NA	NA	0	0	0.0149503	5	2151	0.012552	4	1	0.017283	2598	0.016936	10	5	0.70796
MRPS30	0.0661219	NA	NA	NA	NA	0	0	0.0368501	5	2151	0.038587	9	5	0.016451	2598	0.035412	26	11	0.74387
FAM102B	0.0661856	rs629301	SORT1	677870	677870	0	0	0.0113708	1	2151	0.010693	7	5	0.79656	2598	0.011932	10	5	0.015381
FARSB	0.0662243	NA	NA	NA	NA	0	0	0.0218996	2	2151	0.010693	2	1	0.58287	2598	0.031178	15	9	0.021035
PI4K2A	0.0662679	NA	NA	NA	NA	0	0	0.0195829	10	2151	0.017666	7	5	0.87013	2598	0.02117	12	5	0.014102
NEDD4	0.0662703	NA	NA	NA	NA	0	0	0.0650666	15	2151	0.046955	15	8	0.30919	2598	0.080062	40	24	0.039688
MFNG	0.0662876	rs5756931	PLA2G6	671916	671916	0	0	0.0115814	22	2151	0.011623	8	4	0.18804	2598	0.011547	15	12	0.065279
MSRB3	0.0662904	NA	NA	NA	NA	0	0	0.00442196	12	2151	0.0037192	6	5	0.15336	2598	0.0050038	10	8	0.080045
TUBA8	0.0662905	NA	NA	NA	NA	0	0	0.0197935	22	2151	0.013482	4	3	0.029807	2598	0.025019	15	7	0.41184
CA8	0.0665923	NA	NA	NA	NA	0	0	0.00357968	8	2151	0.0023245	2	0	0.024197	2598	0.0046189	6	4	0.51016
KCNH3	0.0666577	NA	NA	NA	NA	0	0	0.0328492	12	2151	0.019526	12	5	0.79094	2598	0.04388	25	12	0.015626
ANKRD55	0.066795	rs9686661	MAP3K1	422899	422899	0	0	0.0282167	5	2151	0.025105	15	10	0.24477	2598	0.030793	22	12	0.050621
CCDC28B	0.0668293	NA	NA	NA	NA	0	0	0.0109496	1	2151	0.018131	2	0	0.017116	2598	0.0050038	5	3	0.72437
SEC14L5	0.0668516	NA	NA	NA	NA	0	0	0.0379024	16	2151	0.017201	16	12	0.65776	2598	0.055042	34	19	0.018857
GJD4	0.0668905	NA	NA	NA	NA	0	0	0.0353756	10	2151	0.021385	5	1	0.021173	2598	0.046959	18	7	0.58623
GRIK1-AS2	0.0670174	NA	NA	NA	NA	0	0	0.0174773	21	2151	0.018596	3	1	0.1445	2598	0.016551	2	0	0.086098
HIST1H4A	0.067039	rs1800562	HFE	71108	71108	0	1	0.013017	6	2151	0.013017	2	0	0.067039	0	0	NA	NA	NA
GPR63	0.0670544	NA	NA	NA	NA	0	0	0.0181087	6	2151	0.026034	9	5	0.013265	2598	0.011547	11	10	0.93853
WIPF1	0.0670994	NA	NA	NA	NA	0	0	0.0132661	2	2151	0.0065086	6	3	0.65317	2598	0.018861	19	14	0.019076
PHF21A	0.0671021	rs3136441	LRP4	764682	764682	0	0	0.0080019	11	2151	0.0051139	6	4	0.019366	2598	0.010393	15	11	0.64342
FBXL22	0.0671454	rs2652834	LACTB	494829	494829	0	0	0.0132659	15	2151	0.013017	3	1	0.73299	2598	0.013472	8	3	0.017013
HIST1H3I	0.067226	NA	NA	NA	NA	0	0	0.0013947	6	2151	0.0013947	2	1	0.067226	0	0	NA	NA	NA
GRIK4	0.0672331	NA	NA	NA	NA	0	0	0.0240053	11	2151	0.015807	15	8	0.22671	2598	0.030793	27	12	0.055094
SCD	0.0673366	rs11597086	CHUK	158166	158166	0	1	0.0101073	10	2151	0.018131	3	1	0.14391	2598	0.0034642	3	1	0.086957
ZSCAN21	0.0673542	NA	NA	NA	NA	0	0	0.0181091	7	2151	0.020921	6	3	0.63168	2598	0.015781	13	7	0.019817
DNAH10	0.0674232	rs4759375;rs4765127;rs838880	SBNO1;ZNF664;SCARB1	541784.5;122144.5;923570.5	122144	0	0	0.192885	12	2151	0.16597	89	35	0.0272	2598	0.21517	192	106	0.4608
SV2C	0.0674378	rs12916	HMGCR	881780	881780	0	0	0.0482207	5	2151	0.027894	18	11	0.41273	2598	0.06505	31	14	0.030376
BCL7C	0.0674609	rs11649653	CTF1	34144.5	34144.5	0	1	0.0254793	16	2151	0.0065086	3	1	0.17207	2598	0.041186	15	4	0.072891
MED1	0.0674945	rs11869286	STARD3	228018	228018	0	0	0.0324279	17	2151	0.017201	8	3	0.042062	2598	0.045035	36	19	0.29837
SNX10	0.0674949	rs4722551	MIR148A	416360	416360	0	0	0.00400082	7	2151	0.0032543	3	0	0.030226	2598	0.0046189	5	3	0.41521
TTF1	0.0675472	rs635634	ABO	890334	890334	0	0	0.0317961	9	2151	0.025105	9	5	0.99478	2598	0.037336	29	13	0.012628
PLEKHJ1	0.0675569	NA	NA	NA	NA	0	0	0.00694883	19	2151	0.0069735	5	2	0.71065	2598	0.0069284	6	4	0.01768
TRIM29	0.067881	NA	NA	NA	NA	0	0	0.0381131	11	2151	0.022315	12	9	0.15261	2598	0.051193	29	15	0.082815
DCP2	0.0679812	NA	NA	NA	NA	0	0	0.00547486	5	2151	0.0055788	4	1	0.42978	2598	0.0053888	10	8	0.02946
SPATA6	0.0680117	NA	NA	NA	NA	0	0	0.0381136	1	2151	0.02464	8	6	0.24081	2598	0.049269	25	15	0.052607
DEDD2	0.0680522	NA	NA	NA	NA	0	0	0.0115815	19	2151	0.0037192	5	3	0.14997	2598	0.018091	14	7	0.084534
PCYT1A	0.0680844	NA	NA	NA	NA	0	0	0.0117916	3	2151	0.012087	5	2	0.014831	2598	0.011547	12	8	0.8553
FAM13A	0.0681	rs3822072	FAM13A	72673	72673	1	1	0.0225309	4	2151	0.009298	14	10	0.74267	2598	0.033487	36	21	0.017085
FBXO8	0.068116	NA	NA	NA	NA	0	0	0.0050537	4	2151	0.0032543	2	1	0.28679	2598	0.0065435	6	2	0.044256
RNF144B	0.0681491	NA	NA	NA	NA	0	0	0.0157927	6	2151	0.004649	4	2	0.13678	2598	0.025019	11	6	0.092848
TIGD4	0.0682133	NA	NA	NA	NA	0	0	0.0195829	4	2151	0.019061	8	1	0.037539	2598	0.020015	14	6	0.3387
SLC26A10	0.0683207	rs11613352	LRP1	224212	224212	0	0	0.0623289	12	2151	0.033473	16	6	0.027817	2598	0.08622	35	17	0.45796
PROKR1	0.0685489	NA	NA	NA	NA	0	0	0.0153719	2	2151	0.0055788	6	4	0.036449	2598	0.02348	16	12	0.35094
OR10H4	0.0685753	NA	NA	NA	NA	0	0	0.0324279	19	2151	0.012552	8	5	0.019511	2598	0.048884	18	7	0.65591
SLC39A4	0.0685779	rs11136341	PLEC1	596952	596952	0	0	0.0385343	8	2151	0.021385	11	9	0.09872	2598	0.052733	30	17	0.12964
EML6	0.0686554	NA	NA	NA	NA	0	0	0.0667509	2	2151	0.044166	35	21	0.044021	2598	0.08545	75	50	0.29113
NDFIP1	0.0688273	NA	NA	NA	NA	0	0	0.00252686	5	2151	0.0023245	3	2	0.59898	2598	0.0026944	3	1	0.021462
RAI1	0.0688279	NA	NA	NA	NA	0	0	0.0477996	17	2151	0.043701	32	19	0.29435	2598	0.051193	55	31	0.043674
USP29	0.0688667	NA	NA	NA	NA	0	0	0.05896	19	2151	0.024175	14	8	0.032554	2598	0.08776	33	14	0.39517
ANKUB1	0.0691174	NA	NA	NA	NA	0	0	0.0427461	3	2151	0.018596	17	12	0.0841	2598	0.062741	24	8	0.15365
AQP4	0.0691284	NA	NA	NA	NA	0	0	0.028006	18	2151	0.012087	4	2	0.045208	2598	0.041186	14	10	0.28589
UNC5A	0.0691757	NA	NA	NA	NA	0	0	0.0240053	5	2151	0.013947	8	2	0.038873	2598	0.032333	27	16	0.33276
COL23A1	0.0692598	NA	NA	NA	NA	0	0	0.0364287	5	2151	0.023245	10	5	0.17198	2598	0.047344	26	9	0.075327
C1QTNF4	0.0692666	rs3136441	LRP4	868718	868718	0	0	0.0138977	11	2151	0.011623	10	5	0.040277	2598	0.015781	12	7	0.32168
ASPRV1	0.0693967	NA	NA	NA	NA	0	0	0.0155821	2	2151	0.0041841	7	5	0.036582	2598	0.025019	18	6	0.35499
BEND6	0.069531	NA	NA	NA	NA	0	0	0.00526425	6	2151	0.0065086	5	3	0.03772	2598	0.004234	6	3	0.3451
RBMS2	0.069548	rs11613352	LRP1	843284	843284	0	0	0.00526429	12	2151	0.0013947	3	3	0.87337	2598	0.0084681	8	6	0.014909
TMEM63B	0.0695505	rs998584	VEGFA	355390	355390	0	0	0.00715943	6	2151	0.0055788	4	3	0.10067	2598	0.0084681	13	8	0.12935
UCHL5	0.0695654	NA	NA	NA	NA	0	0	0.00568543	1	2151	0.0018596	3	2	0.023061	2598	0.008853	4	2	0.56481
RP11-3B7.1	0.0696382	rs2013208	RBM5	831124	831124	0	0	0.0187405	3	2151	0.027894	7	2	0.54557	2598	0.011162	8	6	0.023905
AP001362.1	0.0697144	rs12801636	KAT5	31852.5	31852.5	0	0	0.0200042	11	2151	0.0023245	4	3	0.22354	2598	0.034642	11	6	0.058421
ANKRD37	0.0698797	NA	NA	NA	NA	0	0	0.0136869	4	2151	0.0055788	3	1	0.014391	2598	0.0204	9	5	0.91012
ARHGAP39	0.07002	rs11136341	PLEC1	751737	751737	0	0	0.034323	8	2151	0.025105	15	9	0.026462	2598	0.041955	38	21	0.49618
AUH	0.0700576	NA	NA	NA	NA	0	0	0.00736974	9	2151	0.0027894	5	4	0.014652	2598	0.011162	11	8	0.89671
C17orf53	0.0700767	rs8077889;rs72836561	MPP3;CD300LG	354152;306192	306192	0	0	0.025058	17	2151	0.026499	11	4	0.20924	2598	0.023865	21	10	0.062813
ZNF148	0.0701989	NA	NA	NA	NA	0	0	0.00379028	3	2151	0.004649	4	1	0.21402	2598	0.0030793	7	6	0.061542
NPRL2	0.0702242	rs2013208	RBM5	256422	256422	0	0	0.00273742	3	2151	0.0023245	4	3	0.042922	2598	0.0030793	7	6	0.307
SOGA2	0.0702637	NA	NA	NA	NA	0	0	0.122341	18	2151	0.065551	40	19	0.19569	2598	0.16936	84	31	0.067383
RPP38	0.070264	NA	NA	NA	NA	0	0	0.0128447	10	2151	0.0032543	5	4	0.62426	2598	0.020785	12	7	0.021123
METTL18	0.0702844	NA	NA	NA	NA	0	0	0.00442196	1	2151	0.0037192	6	4	0.3727	2598	0.0050038	8	5	0.035393
RRAS	0.0702924	rs492602	FLJ36070	934680	934680	0	0	0.0214785	19	2151	0.024175	5	2	0.016831	2598	0.019246	10	3	0.78384
GRM2	0.0703873	rs13326165	STAB1	784694	784694	0	0	0.0202148	3	2151	0.022315	17	10	0.033379	2598	0.018476	21	13	0.3959
MTX3	0.0704054	NA	NA	NA	NA	0	0	0.00947589	5	2151	0.011623	4	2	0.37005	2598	0.0076982	5	1	0.035722
CES5A	0.0705288	NA	NA	NA	NA	0	0	0.0566437	16	2151	0.023245	13	7	0.22612	2598	0.084296	35	16	0.058586
MMP2	0.0705533	NA	NA	NA	NA	0	0	0.0330598	16	2151	0.0083682	10	8	0.022646	2598	0.053503	16	8	0.58523
TCTEX1D2	0.0706141	NA	NA	NA	NA	0	0	0.00673814	3	2151	0.013017	5	2	0.057953	2598	0.0015396	4	4	0.22893
EGR3	0.0706444	NA	NA	NA	NA	0	0	0.00568543	8	2151	0.0018596	4	4	0.047491	2598	0.008853	4	3	0.27951
EGFR	0.0706921	NA	NA	NA	NA	0	0	0.0202147	7	2151	0.0088331	16	13	0.3469	2598	0.029638	35	17	0.038297
CEL	0.0707882	rs635634	ABO	211254	211254	0	0	0.015793	9	2151	0.0018596	4	4	0.4388	2598	0.027329	18	10	0.030327
SEMA6B	0.0708168	NA	NA	NA	NA	0	0	0.0385348	19	2151	0.020456	20	14	0.03622	2598	0.053503	35	18	0.36759
WIPF3	0.0708746	NA	NA	NA	NA	0	0	0.0334811	7	2151	0.030219	15	11	0.63026	2598	0.036182	23	14	0.021146
PRPSAP1	0.0710862	NA	NA	NA	NA	0	0	0.00947552	17	2151	0.0013947	3	3	0.38813	2598	0.016166	12	8	0.034464
HMCN1	0.0710957	NA	NA	NA	NA	0	0	0.21078	1	2151	0.14086	93	43	0.56572	2598	0.26867	202	114	0.023649
GRHPR	0.0711747	NA	NA	NA	NA	0	0	0.0126345	9	2151	0.010693	5	1	0.022207	2598	0.014242	11	5	0.60328
CUL2	0.0712157	NA	NA	NA	NA	0	0	0.00673826	10	2151	0.0065086	9	7	0.28876	2598	0.0069284	6	5	0.046428
CORO7-PAM16	0.0712363	NA	NA	NA	NA	0	0	0.0608551	16	2151	0.028824	22	9	0.81409	2598	0.087375	48	23	0.016474
ITGA4	0.0712979	NA	NA	NA	NA	0	0	0.0244262	2	2151	0.029754	17	8	0.55441	2598	0.020015	24	11	0.024216
CCDC101	0.0713764	NA	NA	NA	NA	0	0	0.00210572	16	2151	0.0018596	2	1	0.10239	2598	0.0023095	4	2	0.1313
ASIC1	0.071481	NA	NA	NA	NA	0	0	0.00379028	12	2151	0.0051139	4	2	0.39106	2598	0.0026944	6	5	0.03444
GBP2	0.0715259	NA	NA	NA	NA	0	0	0.0682249	1	2151	0.051139	10	3	0.031703	2598	0.082371	34	18	0.42515
GFI1	0.0715664	rs7515577	EVI5	61888	61888	0	1	0.0134766	1	2151	0.019991	7	5	0.017033	2598	0.0080831	7	3	0.79187
MYO3B	0.0715672	NA	NA	NA	NA	0	0	0.0707516	2	2151	0.042771	20	10	0.03726	2598	0.093918	64	36	0.362
DSN1	0.0716857	NA	NA	NA	NA	0	0	0.00863341	20	2151	0.0079033	5	3	0.041374	2598	0.0092379	14	10	0.32667
CARD11	0.0716863	NA	NA	NA	NA	0	0	0.0526426	7	2151	0.026034	12	4	0.081622	2598	0.074673	33	18	0.16559
SELENBP1	0.0717794	rs267733	ANXA9	380463	380463	0	0	0.0141084	1	2151	0.0088331	7	3	0.13802	2598	0.018476	22	12	0.098083
MEP1B	0.071877	NA	NA	NA	NA	0	0	0.0583282	18	2151	0.029289	10	4	0.21597	2598	0.082371	34	15	0.062787
OR13C2	0.0718776	rs1883025	ABCA1	296868	296868	0	0	0.0273741	9	2151	0.013947	6	2	0.33435	2598	0.038491	17	6	0.040557
SCP2	0.0718865	NA	NA	NA	NA	0	0	0.00947569	1	2151	0.0097629	6	3	0.10774	2598	0.0092379	10	5	0.12588
AL136376.1	0.0719142	NA	NA	NA	NA	0	0	0.0101076	1	2151	0.010228	4	1	0.41576	2598	0.010008	4	2	0.032636
ATP5I	0.071975	NA	NA	NA	NA	0	0	0.00673843	4	2151	0.0027894	3	0	0.37193	2598	0.010008	8	3	0.03652
FGF22	0.0719906	NA	NA	NA	NA	0	0	0.009686	19	2151	0.0027894	4	3	0.95808	2598	0.015396	16	8	0.014181
GRAMD3	0.0720386	NA	NA	NA	NA	0	0	0.00863345	5	2151	0.0027894	5	4	0.32476	2598	0.013472	13	6	0.04187
SCAND1	0.0721793	rs2277862	ERGIC3	389065	389065	0	0	0.0082122	20	2151	0.013482	3	0	0.16477	2598	0.0038491	5	3	0.082724
SLC25A36	0.0722561	NA	NA	NA	NA	0	0	0.0033691	3	2151	0.0013947	2	1	0.066509	2598	0.0050038	5	2	0.20521
OR2W3	0.0722904	NA	NA	NA	NA	0	0	0.0138977	1	2151	0.0037192	6	5	0.17311	2598	0.022325	13	6	0.078888
SBK3	0.0723603	NA	NA	NA	NA	0	0	0.0446411	19	2151	0.0079033	10	8	0.031583	2598	0.075058	25	11	0.43291
OXA1L	0.072372	NA	NA	NA	NA	0	0	0.0490634	14	2151	0.04835	15	9	0.48161	2598	0.049654	23	5	0.028395
CCT7	0.0723818	NA	NA	NA	NA	0	0	0.013687	2	2151	0.004649	5	2	0.042851	2598	0.02117	17	11	0.31919
AMTN	0.0725115	NA	NA	NA	NA	0	0	0.0155822	4	2151	0.020921	2	0	0.020364	2598	0.011162	8	4	0.67314
CMTM4	0.072541	NA	NA	NA	NA	0	0	0.0143191	16	2151	0.018596	7	3	0.48539	2598	0.010778	12	8	0.028255
DYNC1LI2	0.072556	NA	NA	NA	NA	0	0	0.00758053	16	2151	0.0074384	3	1	0.028425	2598	0.0076982	9	6	0.48261
IGF2BP2	0.0725797	NA	NA	NA	NA	0	0	0.00652769	3	2151	0.0065086	9	7	0.015863	2598	0.0065435	8	4	0.86514
PGC	0.0726098	NA	NA	NA	NA	0	0	0.012634	6	2151	0.0088331	6	0	0.27202	2598	0.015781	11	8	0.050477
LIPN	0.0726495	NA	NA	NA	NA	0	0	0.0157928	10	2151	0.012087	6	1	0.54667	2598	0.018861	17	10	0.025134
SHB	0.0726634	NA	NA	NA	NA	0	0	0.0355866	9	2151	0.013017	16	10	0.017709	2598	0.054273	22	9	0.77606
ANAPC7	0.072985	rs7134594	MVK	827574	827574	0	0	0.0328489	12	2151	0.0051139	5	3	0.047569	2598	0.055812	9	2	0.29049
ORM2	0.0730308	NA	NA	NA	NA	0	0	0.0138977	9	2151	0.0037192	3	0	0.014174	2598	0.022325	9	5	0.97566
RSPH9	0.0730505	rs998584	VEGFA	132145	132145	0	1	0.00947594	6	2151	0.0079033	6	5	0.16882	2598	0.010778	12	7	0.081943
AP3M1	0.0731021	NA	NA	NA	NA	0	0	0.00315855	10	2151	0.0018596	2	1	0.042648	2598	0.004234	7	3	0.32465
MRPL10	0.073158	rs7206971	OSBPL7	478986	478986	0	0	0.0115815	17	2151	0.0037192	5	3	0.028958	2598	0.018091	9	7	0.47858
PRG2	0.0732793	NA	NA	NA	NA	0	0	0.00568541	11	2151	0.0083682	6	1	0.089884	2598	0.0034642	6	5	0.1545
TMEM25	0.073472	rs11603023	PHLDB1	81998	81998	0	1	0.0202148	11	2151	0.02557	5	0	0.084035	2598	0.015781	16	7	0.16579
FOXR1	0.073553	rs11603023	PHLDB1	364652	364652	0	0	0.0189515	11	2151	0.014877	8	5	0.023985	2598	0.022325	10	7	0.58166
PIGU	0.0735662	rs2277862	ERGIC3	935666	935666	0	0	0.0096865	20	2151	0.0032543	4	2	0.0612	2598	0.015012	11	8	0.22801
WDR18	0.0736396	NA	NA	NA	NA	0	0	0.0143189	19	2151	0.0041841	6	4	0.43891	2598	0.02271	24	17	0.031832
WSB1	0.0736687	NA	NA	NA	NA	0	0	0.00821231	17	2151	0.0018596	4	4	0.29964	2598	0.013472	11	4	0.04665
TAF1B	0.0737176	NA	NA	NA	NA	0	0	0.0286379	2	2151	0.0083682	6	3	0.077355	2598	0.04542	28	15	0.18085
IFNAR1	0.0737997	NA	NA	NA	NA	0	0	0.0242154	21	2151	0.018131	10	5	0.22411	2598	0.029253	19	7	0.062509
GEM	0.0738504	NA	NA	NA	NA	0	0	0.00842288	8	2151	0.0023245	4	3	0.018016	2598	0.013472	13	10	0.77824
BBS7	0.0739138	NA	NA	NA	NA	0	0	0.0128448	4	2151	0.0074384	8	6	0.45247	2598	0.017321	22	14	0.03102
CDK5RAP2	0.0739389	NA	NA	NA	NA	0	0	0.0558012	9	2151	0.019526	27	21	0.41175	2598	0.085835	77	41	0.034102
OR2T33	0.0740499	NA	NA	NA	NA	0	0	0.0176879	1	2151	0.018131	5	2	0.11282	2598	0.017321	9	3	0.12469
KLF6	0.074084	NA	NA	NA	NA	0	0	0.0013947	10	2151	0.0013947	3	3	0.074084	0	0	NA	NA	NA
NKX2-2	0.0741804	NA	NA	NA	NA	0	0	0.0107393	20	2151	0.0060437	8	6	0.033668	2598	0.014627	7	4	0.41874
EP400	0.0743276	NA	NA	NA	NA	0	0	0.107815	12	2151	0.085077	46	25	0.04501	2598	0.12664	95	54	0.31399
OR6X1	0.0743628	NA	NA	NA	NA	0	0	0.0448518	11	2151	0.0023245	4	3	0.04098	2598	0.080062	27	13	0.34507
CCRL2	0.0743785	rs2290547	SETD2	611400	611400	0	0	0.0522218	3	2151	0.02557	9	4	0.2973	2598	0.074288	16	5	0.047577
CLK3	0.0744207	NA	NA	NA	NA	0	0	0.0446411	15	2151	0.019061	8	4	0.083267	2598	0.06582	24	12	0.16999
MIOX	0.0744241	NA	NA	NA	NA	0	0	0.0200042	22	2151	0.016736	9	3	0.031237	2598	0.02271	13	4	0.45316
NFATC4	0.0744817	rs8017377	NYNRIN	42792.5	42792.5	0	1	0.0448515	14	2151	0.043701	15	7	0.061529	2598	0.045804	35	21	0.23028
GSAP	0.0745004	NA	NA	NA	NA	0	0	0.0200046	7	2151	0.016272	8	4	0.090651	2598	0.023095	20	10	0.15635
SERINC5	0.0745079	NA	NA	NA	NA	0	0	0.0181091	5	2151	0.013482	10	6	0.065368	2598	0.02194	13	5	0.21685
PDE2A	0.0745704	NA	NA	NA	NA	0	0	0.0185299	11	2151	0.022315	12	6	0.2063	2598	0.015396	15	9	0.068782
GPR19	0.074663	NA	NA	NA	NA	0	0	0.00905479	12	2151	0.0018596	4	4	0.43619	2598	0.015012	10	8	0.032581
TNS3	0.0747536	NA	NA	NA	NA	0	0	0.0749632	7	2151	0.060437	24	11	0.86469	2598	0.08699	69	39	0.01646
ZSCAN25	0.0747565	NA	NA	NA	NA	0	0	0.0172666	7	2151	0.013482	8	5	0.016511	2598	0.0204	12	7	0.86206
SIMC1	0.0747808	NA	NA	NA	NA	0	0	0.0145297	5	2151	0.019991	8	6	0.080393	2598	0.010008	15	9	0.17712
CRYGC	0.0748103	NA	NA	NA	NA	0	0	0.0227421	2	2151	0.016272	6	5	0.22494	2598	0.028099	11	4	0.063333
CBS	0.0748893	NA	NA	NA	NA	0	0	0.0153715	21	2151	0.009298	12	7	0.18458	2598	0.0204	24	12	0.077282
SRSF9	0.0749637	rs1169288	HNF1A	511234	511234	0	0	0.00736983	12	2151	0.0018596	3	2	0.42169	2598	0.011932	4	2	0.033869
RALGDS	0.0750107	rs635634	ABO	163266	163266	0	1	0.0640138	9	2151	0.028824	20	14	0.042802	2598	0.093149	45	25	0.33394
ZNF813	0.0752215	rs386000	LILRA3	798260	798260	0	0	0.028638	19	2151	0.029289	16	7	0.22629	2598	0.028099	21	10	0.063383
NEK8	0.0753781	NA	NA	NA	NA	0	0	0.0242154	17	2151	0.012552	13	8	0.073247	2598	0.033872	27	17	0.19632
DHRS7B	0.0753917	NA	NA	NA	NA	0	0	0.0153714	17	2151	0.004649	3	0	0.025358	2598	0.024249	11	5	0.5672
GPR152	0.0754619	NA	NA	NA	NA	0	0	0.0496948	11	2151	0.050209	14	4	0.36822	2598	0.049269	27	14	0.039106
ABHD10	0.0755508	NA	NA	NA	NA	0	0	0.0275847	3	2151	0.014412	6	2	0.016736	2598	0.038491	15	6	0.86165
IGHV1-58	0.0756163	NA	NA	NA	NA	0	0	0.00842302	14	2151	0.011158	3	1	0.4321	2598	0.0061586	5	3	0.033409
CDHR1	0.0756652	NA	NA	NA	NA	0	0	0.0732766	10	2151	0.025105	13	7	0.36412	2598	0.11316	46	23	0.039678
ALG8	0.0757214	NA	NA	NA	NA	0	0	0.0290585	11	2151	0.013482	12	10	0.83826	2598	0.041955	16	7	0.017251
DSG1	0.0757484	NA	NA	NA	NA	0	0	0.0718044	18	2151	0.059042	21	14	0.030348	2598	0.082371	45	19	0.47671
SLC10A4	0.0757914	NA	NA	NA	NA	0	0	0.00800164	4	2151	0.0023245	5	5	0.40596	2598	0.012702	12	7	0.035662
ZFP69	0.0758815	rs4660293	PABPC4	930300	930300	0	0	0.0174773	1	2151	0.0023245	5	5	0.030683	2598	0.030023	19	11	0.47253
MICAL3	0.0759163	NA	NA	NA	NA	0	0	0.090124	22	2151	0.0702	43	25	0.18532	2598	0.10662	86	54	0.07828
F13A1	0.0759403	NA	NA	NA	NA	0	0	0.0370606	6	2151	0.026964	12	7	0.80985	2598	0.04542	30	20	0.01792
ZBED6	0.0760565	NA	NA	NA	NA	0	0	0.0555907	1	2151	0.029754	16	7	0.15055	2598	0.076982	42	25	0.096579
STRADA	0.0762304	NA	NA	NA	NA	0	0	0.0096861	17	2151	0.0018596	2	1	0.16476	2598	0.016166	12	8	0.088499
RNF26	0.0763032	rs11603023	PHLDB1	720419	720419	0	0	0.014319	11	2151	0.0083682	7	5	0.021341	2598	0.019246	18	11	0.68405
PPP1R3G	0.0764596	NA	NA	NA	NA	0	0	0.0250579	6	2151	0.0083682	6	3	0.11956	2598	0.038876	13	7	0.12241
ZNF865	0.0765536	NA	NA	NA	NA	0	0	0.0216885	19	2151	0.012552	12	6	0.078274	2598	0.029253	21	13	0.18726
DAPK3	0.0765662	NA	NA	NA	NA	0	0	0.00758056	19	2151	0.0055788	5	3	0.031145	2598	0.0092379	17	14	0.47072
PLEK	0.0766855	NA	NA	NA	NA	0	0	0.0132659	2	2151	0.0088331	4	1	0.048097	2598	0.016936	16	11	0.3054
PARL	0.0766938	NA	NA	NA	NA	0	0	0.0145293	3	2151	0.0013947	2	1	0.20782	2598	0.025404	17	12	0.07069
GCH1	0.0767852	NA	NA	NA	NA	0	0	0.00484312	14	2151	0.0060437	5	3	0.048339	2598	0.0038491	7	4	0.30436
2017-03-01	0.0769165	rs2642442	MOSC1	81	81	0	1	0.0414825	1	2151	0.033008	12	6	0.79105	2598	0.048499	23	7	0.018638
TRAV12-2	0.0769339	NA	NA	NA	NA	0	0	0.0130555	14	2151	0.02464	3	0	0.12861	2598	0.0034642	6	5	0.11467
ZNF740	0.076982	NA	NA	NA	NA	0	0	0.0172672	12	2151	0.020921	5	3	0.56884	2598	0.014242	2	0	0.025946
AGL	0.0770329	NA	NA	NA	NA	0	0	0.100655	1	2151	0.065551	23	13	0.022341	2598	0.12972	67	37	0.66117
LONRF2	0.0771097	NA	NA	NA	NA	0	0	0.0353759	2	2151	0.047885	11	6	0.19983	2598	0.025019	31	17	0.07401
CDCA2	0.0771163	NA	NA	NA	NA	0	0	0.0494839	8	2151	0.032543	16	5	0.030436	2598	0.06351	42	22	0.48597
C19orf45	0.0771382	rs7248104;rs116843064;rs7255436	INSR;ANGPTL4	345188.5;859703.5;863576.5	345188	0	0	0.0315859	19	2151	0.015807	12	6	0.17126	2598	0.04465	25	13	0.086396
C10orf90	0.0771745	NA	NA	NA	NA	0	0	0.0414825	10	2151	0.028359	16	9	0.12161	2598	0.052348	38	24	0.12174
SPATA31D1	0.0772724	NA	NA	NA	NA	0	0	0.13308	9	2151	0.10181	43	27	0.17031	2598	0.15897	97	41	0.087065
SLC23A2	0.0772836	NA	NA	NA	NA	0	0	0.0063171	20	2151	0.004649	4	2	0.97641	2598	0.0076982	7	6	0.015189
IMPA1	0.0773348	NA	NA	NA	NA	0	0	0.0122129	8	2151	0.0074384	4	2	0.19341	2598	0.016166	12	6	0.076743
IL23R	0.0773438	NA	NA	NA	NA	0	0	0.0218994	1	2151	0.030683	10	3	0.76426	2598	0.014627	15	11	0.019424
F12	0.0775113	NA	NA	NA	NA	0	0	0.0206359	5	2151	0.012087	9	6	0.020062	2598	0.027714	17	8	0.74194
RCAN3	0.0775197	rs12027135	LDLRAP1	925498	925498	0	0	0.00673824	1	2151	0.009298	4	3	0.054379	2598	0.0046189	4	1	0.27376
TMEM176A	0.0775497	rs17173637	TMEM176A	29023.5	29023.5	1	1	0.0134764	7	2151	0.0051139	3	2	0.3975	2598	0.0204	11	3	0.037469
NRBF2	0.0775755	rs10761731	JMJD1C	113970	113970	0	1	0.00968614	10	2151	0.0013947	3	3	0.60395	2598	0.016551	9	6	0.024671
MYRFL	0.0776649	NA	NA	NA	NA	0	0	0.0385344	12	2151	0.029754	15	9	0.081284	2598	0.045804	37	17	0.18357
RP11-144F15.1	0.0777677	NA	NA	NA	NA	0	0	0.00758041	12	2151	0.012552	5	3	0.042178	2598	0.0034642	6	5	0.35435
MMP8	0.0778138	NA	NA	NA	NA	0	0	0.0250578	11	2151	0.012552	6	4	0.024013	2598	0.035412	17	7	0.62286
FGFBP2	0.0778455	NA	NA	NA	NA	0	0	0.0172671	4	2151	0.009298	4	1	0.19747	2598	0.023865	10	6	0.07578
NDUFA10	0.0779585	NA	NA	NA	NA	0	0	0.0120022	2	2151	0.012552	6	5	0.15493	2598	0.011547	18	12	0.096761
PIAS1	0.0780295	NA	NA	NA	NA	0	0	0.00968614	15	2151	0.0013947	3	3	0.022904	2598	0.016551	14	7	0.65526
BTBD8	0.0783179	rs7515577	EVI5	425919	425919	0	0	0.0225309	1	2151	0.0041841	6	4	0.14574	2598	0.037721	16	11	0.10345
DNAH11	0.078333	rs12670798	DNAH11	154530	154530	1	1	0.250787	7	2151	0.14086	102	60	0.026159	2598	0.3418	233	126	0.57649
MCF2L2	0.0783892	NA	NA	NA	NA	0	0	0.040219	3	2151	0.042306	18	8	0.49052	2598	0.038491	29	16	0.030771
OR2L8	0.0784152	NA	NA	NA	NA	0	0	0.0218992	1	2151	0.02371	4	0	0.077831	2598	0.0204	12	5	0.19401
ABHD12B	0.0784546	NA	NA	NA	NA	0	0	0.0191617	14	2151	0.0023245	4	3	0.054243	2598	0.033102	20	8	0.27855
LRFN3	0.0784717	NA	NA	NA	NA	0	0	0.0185304	19	2151	0.0074384	6	3	0.24342	2598	0.027714	21	11	0.062088
KIRREL2	0.0785675	NA	NA	NA	NA	0	0	0.025479	19	2151	0.009298	12	8	0.032517	2598	0.038876	33	18	0.46549
ZNF692	0.0785882	NA	NA	NA	NA	0	0	0.0223209	1	2151	0.015342	11	4	0.043991	2598	0.028099	18	6	0.34419
NUP160	0.0786715	NA	NA	NA	NA	0	0	0.0459046	11	2151	0.041376	18	10	0.32632	2598	0.049654	42	23	0.046461
FLII	0.0788857	NA	NA	NA	NA	0	0	0.0606441	17	2151	0.041841	40	27	0.063802	2598	0.076212	44	21	0.23843
MGRN1	0.0789319	NA	NA	NA	NA	0	0	0.0282168	16	2151	0.028359	17	13	0.55161	2598	0.028099	27	20	0.027598
TRAFD1	0.0789718	rs11065987	BRAP	512114	512114	0	0	0.0277955	12	2151	0.02557	11	6	0.71345	2598	0.029638	20	8	0.021351
CAPN13	0.0790865	NA	NA	NA	NA	0	0	0.0520113	2	2151	0.034403	18	8	0.39131	2598	0.06659	48	21	0.038998
DRD3	0.0792923	NA	NA	NA	NA	0	0	0.0170565	3	2151	0.0088331	3	2	0.047714	2598	0.023865	18	9	0.32086
SCRN1	0.0793004	NA	NA	NA	NA	0	0	0.0160033	7	2151	0.009298	9	6	0.69718	2598	0.021555	14	5	0.021962
BASP1	0.0794132	NA	NA	NA	NA	0	0	0.028848	5	2151	0.022315	8	3	0.043951	2598	0.034257	19	12	0.34899
OR11H4	0.0794472	NA	NA	NA	NA	0	0	0.029901	14	2151	0.013017	6	2	0.015493	2598	0.04388	19	7	0.99055
DENND2D	0.0795164	NA	NA	NA	NA	0	0	0.0168457	1	2151	0.0051139	8	6	0.48073	2598	0.026559	21	10	0.031958
SF1	0.0795249	rs12801636	KAT5	851200	851200	0	0	0.00631715	11	2151	0.0037192	6	5	0.023184	2598	0.0084681	14	12	0.66275
PSMD4	0.0795289	rs267733	ANXA9	279866	279866	0	0	0.00273741	1	2151	0.0013947	2	1	0.026334	2598	0.0038491	9	8	0.58351
ZNF77	0.0795645	NA	NA	NA	NA	0	0	0.0528532	19	2151	0.028359	17	6	0.14839	2598	0.073133	23	11	0.10361
DNAI1	0.0796618	NA	NA	NA	NA	0	0	0.0221097	9	2151	0.014412	11	7	0.041224	2598	0.028483	23	11	0.37352
GPR37L1	0.0797058	NA	NA	NA	NA	0	0	0.0105289	1	2151	0.010693	9	6	0.33507	2598	0.010393	16	11	0.045986
PKP3	0.0797063	NA	NA	NA	NA	0	0	0.0930699	11	2151	0.070665	32	20	0.23373	2598	0.11162	52	27	0.065925
ZNF43	0.0797241	NA	NA	NA	NA	0	0	0.0520109	19	2151	0.043236	17	12	0.022283	2598	0.059276	28	15	0.69169
CANX	0.0798622	NA	NA	NA	NA	0	0	0.0132659	5	2151	0.015807	5	2	0.056151	2598	0.011162	17	12	0.27508
HAGHL	0.0799745	NA	NA	NA	NA	0	0	0.00715917	16	2151	0.0023245	4	3	0.052538	2598	0.011162	16	11	0.29451
DNM3	0.0801379	NA	NA	NA	NA	0	0	0.0103178	1	2151	0.0037192	7	6	0.084715	2598	0.015781	19	15	0.18311
UBA2	0.0802176	NA	NA	NA	NA	0	0	0.0166347	19	2151	0.012552	7	5	0.31013	2598	0.020015	15	10	0.05008
GLTSCR1	0.08038	NA	NA	NA	NA	0	0	0.062329	19	2151	0.038587	26	12	0.022603	2598	0.081986	58	40	0.68886
NCOA3	0.0804775	NA	NA	NA	NA	0	0	0.0503265	20	2151	0.043236	23	14	0.035106	2598	0.056197	42	27	0.44419
C7orf13	0.0805326	NA	NA	NA	NA	0	0	0.0227417	7	2151	0.022315	10	4	0.24392	2598	0.023095	12	4	0.063984
GMDS	0.0805363	NA	NA	NA	NA	0	0	0.00863321	6	2151	0.0051139	4	1	0.11279	2598	0.011547	11	6	0.13838
FANCM	0.0805445	NA	NA	NA	NA	0	0	0.107179	14	2151	0.091585	38	22	0.039386	2598	0.12009	82	46	0.39633
F7	0.0805456	NA	NA	NA	NA	0	0	0.0410611	13	2151	0.0079033	7	5	0.62152	2598	0.068514	25	10	0.025116
CCDC115	0.0806394	NA	NA	NA	NA	0	0	0.00821227	2	2151	0.0074384	6	4	0.19064	2598	0.008853	10	7	0.082001
SOCS1	0.0806538	rs7188861	RMI2	105651	105651	0	1	0.0113709	16	2151	0.012087	6	4	0.19956	2598	0.010778	8	4	0.078353
OR2M7	0.0806905	NA	NA	NA	NA	0	0	0.0467467	1	2151	0.019991	7	3	0.060319	2598	0.068899	13	7	0.25937
KBTBD4	0.0807897	rs3136441	LRP4	853684	853684	0	0	0.00610653	11	2151	0.0041841	6	4	0.041146	2598	0.0076982	12	7	0.38081
PYROXD1	0.0808276	NA	NA	NA	NA	0	0	0.015582	12	2151	0.0051139	8	6	0.044111	2598	0.024249	15	6	0.35542
INTS8	0.0809179	NA	NA	NA	NA	0	0	0.0349543	8	2151	0.016736	15	11	0.016628	2598	0.050038	20	13	0.94417
MCM3	0.0809844	NA	NA	NA	NA	0	0	0.0282167	6	2151	0.02464	12	8	0.67775	2598	0.031178	25	12	0.023188
TMUB2	0.0810377	rs8077889;rs72836561	MPP3;CD300LG	389257;341297	341297	0	0	0.00652771	17	2151	0.0037192	7	6	0.2109	2598	0.008853	8	2	0.074578
BCAT1	0.0812722	NA	NA	NA	NA	0	0	0.027585	12	2151	0.038122	8	4	0.043605	2598	0.018861	11	4	0.362
RFTN2	0.0812748	NA	NA	NA	NA	0	0	0.0511687	2	2151	0.064621	16	7	0.38677	2598	0.040031	25	15	0.040814
MON1A	0.0813095	rs2013208	RBM5	172496	172496	0	1	0.0149503	3	2151	0.013947	16	12	0.8183	2598	0.015781	21	10	0.019301
SLC11A2	0.0813622	NA	NA	NA	NA	0	0	0.0141084	12	2151	0.020456	5	2	0.31188	2598	0.008853	12	7	0.050682
DBP	0.0813878	rs492602	FLJ36070	67892	67892	0	1	0.00631714	19	2151	0.0074384	5	3	0.016669	2598	0.0053888	9	7	0.94864
FGF3	0.0813924	NA	NA	NA	NA	0	0	0.0151611	11	2151	0.0018596	3	2	0.021727	2598	0.026174	11	7	0.72785
ST6GAL2	0.0815285	NA	NA	NA	NA	0	0	0.0311645	2	2151	0.037192	10	6	0.43783	2598	0.026174	14	6	0.036194
CDKL4	0.0815696	NA	NA	NA	NA	0	0	0.0130552	2	2151	0.009298	5	3	0.047159	2598	0.016166	7	3	0.33624
PDZD7	0.0816568	rs11597086	CHUK	827151	827151	0	0	0.0240048	10	2151	0.017201	13	8	0.026992	2598	0.029638	14	4	0.58824
CMTM7	0.0818032	rs7640978	CMTM6	70768.5	70768.5	0	1	0.00736998	3	2151	0.004649	3	2	0.02246	2598	0.0096228	7	1	0.70851
AIPL1	0.0818252	rs314253	DLG4	773916	773916	0	0	0.0456937	17	2151	0.022315	12	9	0.29128	2598	0.06505	28	13	0.05465
TMEM108	0.0818926	rs17404153	ACAD11	940664	940664	0	0	0.0176878	3	2151	0.012087	12	8	0.88976	2598	0.022325	19	8	0.017909
UHRF1BP1	0.0819382	rs2814982	C6orf106	253297	253297	0	0	0.0659089	6	2151	0.038122	21	11	0.54035	2598	0.088915	55	25	0.02951
CNTD1	0.0819857	rs8077889;rs72836561	MPP3;CD300LG	921802;969762	921802	0	0	0.00926532	17	2151	0.0079033	4	2	0.55542	2598	0.010393	11	4	0.02873
SLC25A16	0.0819921	NA	NA	NA	NA	0	0	0.0033691	10	2151	0.0013947	2	1	0.21416	2598	0.0050038	11	9	0.074518
GFPT2	0.08217	NA	NA	NA	NA	0	0	0.0168458	5	2151	0.0097629	12	7	0.25145	2598	0.02271	14	7	0.063638
DNAJC7	0.0821826	NA	NA	NA	NA	0	0	0.00336915	17	2151	0.004649	7	5	0.69568	2598	0.0023095	4	2	0.023006
SIRT7	0.0822785	NA	NA	NA	NA	0	0	0.0120023	17	2151	0.0023245	5	5	0.11199	2598	0.020015	12	7	0.14312
NCR3	0.0823043	rs2247056;rs419132;rs3177928	HLA	293193;652116;853752	293193	0	0	0.0294801	6	2151	0.038122	9	4	0.11008	2598	0.022325	7	2	0.14566
OR4N5	0.0823097	NA	NA	NA	NA	0	0	0.0151609	14	2151	0.009298	10	7	0.037902	2598	0.020015	14	8	0.42308
SLC38A11	0.0824025	rs10195252;rs12328675	COBLL1	265556;237847	237847	0	0	0.0149508	2	2151	0.010693	7	4	0.27436	2598	0.018476	13	4	0.058529
BTN3A2	0.0824893	rs1800562	HFE	278731	278731	0	0	0.00758056	6	2151	0.0055788	3	1	0.16309	2598	0.0092379	9	7	0.09859
GRIA2	0.0825157	NA	NA	NA	NA	0	0	0.00568539	4	2151	0.0074384	8	5	0.35432	2598	0.004234	7	6	0.045398
IPO4	0.0825313	rs8017377	NYNRIN	229638	229638	0	0	0.0231629	14	2151	0.0079033	13	10	0.57686	2598	0.035797	25	16	0.027891
AGT	0.0826247	rs4846914	GALNT2	547110	547110	0	0	0.042746	1	2151	0.016272	15	9	0.68369	2598	0.064665	33	15	0.023566
AQPEP	0.0827528	NA	NA	NA	NA	0	0	0.0619077	5	2151	0.031613	15	8	0.24483	2598	0.08699	38	20	0.065935
NMT2	0.0828209	NA	NA	NA	NA	0	0	0.0124234	10	2151	0.012552	6	3	0.18574	2598	0.012317	16	11	0.087
SSBP4	0.0828633	rs10401969	CILP2	864867	864867	0	0	0.0155821	19	2151	0.0037192	5	3	0.55648	2598	0.025404	14	8	0.029057
C1orf222	0.0829345	NA	NA	NA	NA	0	0	0.0602233	1	2151	0.037657	24	11	0.017378	2598	0.078907	51	24	0.93146
GPR116	0.0830092	NA	NA	NA	NA	0	0	0.0726473	6	2151	0.053464	25	12	0.18174	2598	0.08853	44	17	0.089166
CDK10	0.0830303	NA	NA	NA	NA	0	0	0.0153721	16	2151	0.015807	11	8	0.15161	2598	0.015012	15	7	0.10692
TRAV39	0.0830453	NA	NA	NA	NA	0	0	0.0153716	14	2151	0.013017	3	0	0.056175	2598	0.017321	8	3	0.28863
MC4R	0.0830609	rs12967135	MC4R	190137	190137	1	1	0.0259003	18	2151	0.015342	6	4	0.09245	2598	0.034642	13	4	0.17542
HOOK2	0.0831689	NA	NA	NA	NA	0	0	0.0486419	19	2151	0.028359	10	4	0.10134	2598	0.065435	39	19	0.16029
FGFRL1	0.0836609	NA	NA	NA	NA	0	0	0.0256896	4	2151	0.0097629	11	9	0.27259	2598	0.038876	25	10	0.060029
C6orf47	0.0836618	rs2247056;rs419132;rs3177928	HLA	361771.5;583537.5;785173.5	361772	0	0	0.0202149	6	2151	0.029754	9	4	0.63053	2598	0.012317	12	5	0.025952
SCRIB	0.0837321	rs11136341	PLEC1	158094	158094	0	1	0.0987581	8	2151	0.058113	43	26	0.18295	2598	0.13241	90	50	0.089536
DPY19L3	0.0838186	rs731839	PEPD	962912	962912	0	0	0.0246368	19	2151	0.0065086	9	6	0.10244	2598	0.039646	21	12	0.16011
C17orf82	0.083833	NA	NA	NA	NA	0	0	0.0286377	17	2151	0.0097629	4	2	0.094391	2598	0.044265	15	4	0.1738
LLGL2	0.0838852	NA	NA	NA	NA	0	0	0.108866	17	2151	0.0702	31	15	0.69262	2598	0.14088	57	22	0.023704
CYGB	0.0840168	NA	NA	NA	NA	0	0	0.00168454	17	2151	0.0018596	4	4	0.28095	2598	0.0015396	2	0	0.058551
AL358333.1	0.0841792	NA	NA	NA	NA	0	0	0.0132659	14	2151	0.015342	3	1	0.63656	2598	0.011547	7	4	0.025904
MYO9A	0.0842266	NA	NA	NA	NA	0	0	0.0915975	15	2151	0.052534	44	27	0.18961	2598	0.12394	77	36	0.087026
PLCB2	0.0842639	NA	NA	NA	NA	0	0	0.0610651	15	2151	0.02185	17	10	0.094842	2598	0.093533	42	21	0.17408
KRT2	0.0844455	NA	NA	NA	NA	0	0	0.0330598	12	2151	0.018131	7	3	0.13461	2598	0.04542	9	1	0.12298
MYBL1	0.0845552	NA	NA	NA	NA	0	0	0.0229527	8	2151	0.011623	4	2	0.026161	2598	0.032333	23	13	0.63381
LCN8	0.0845971	NA	NA	NA	NA	0	0	0.0168455	9	2151	0.0018596	4	4	0.10844	2598	0.029253	9	3	0.153
FOXN2	0.0846162	NA	NA	NA	NA	0	0	0.00568538	2	2151	0.0027894	3	2	0.60349	2598	0.0080831	14	11	0.0275
NDUFA4	0.0846442	NA	NA	NA	NA	0	0	0.00442199	7	2151	0.0023245	3	2	0.10951	2598	0.0061586	4	2	0.15161
COG3	0.0847251	NA	NA	NA	NA	0	0	0.0326384	13	2151	0.010693	8	1	0.01957	2598	0.050808	19	6	0.84939
CDK5RAP3	0.0847294	rs7206971	OSBPL7	630092	630092	0	0	0.0296908	17	2151	0.011158	6	4	0.74629	2598	0.045035	22	14	0.022275
MFN1	0.0847581	NA	NA	NA	NA	0	0	0.0122128	3	2151	0.0083682	13	9	0.077695	2598	0.015396	18	8	0.21405
NAT8	0.0847942	NA	NA	NA	NA	0	0	0.0237944	2	2151	0.033938	9	4	0.15929	2598	0.015396	19	9	0.10446
UBASH3A	0.0848197	NA	NA	NA	NA	0	0	0.0311646	21	2151	0.011623	17	11	0.020719	2598	0.047344	51	31	0.8034
ZNF676	0.0849708	NA	NA	NA	NA	0	0	0.018741	19	2151	0.023245	9	4	0.10057	2598	0.015012	24	14	0.16588
GLP2R	0.0850534	NA	NA	NA	NA	0	0	0.0109495	17	2151	0.004649	8	7	0.23523	2598	0.016166	18	7	0.071006
MIS18BP1	0.0851418	NA	NA	NA	NA	0	0	0.0682249	14	2151	0.056718	16	5	0.61618	2598	0.077752	45	21	0.027142
OTUD3	0.0852112	NA	NA	NA	NA	0	0	0.0162141	1	2151	0.018131	9	3	0.4779	2598	0.014627	6	3	0.035031
ZNF879	0.0853515	NA	NA	NA	NA	0	0	0.00989671	5	2151	0.0018596	4	4	0.073106	2598	0.016551	16	11	0.22947
SRSF4	0.0855177	NA	NA	NA	NA	0	0	0.0101073	1	2151	0.0069735	5	3	0.044457	2598	0.012702	8	3	0.37826
RAB40B	0.0855315	NA	NA	NA	NA	0	0	0.0124235	17	2151	0.0023245	4	3	0.031471	2598	0.020785	10	7	0.53445
HLA-DQB2	0.0859076	rs419132;rs3177928	HLA	518130.5;316494.5	316494	0	0	0.017688	6	2151	0.021385	5	3	0.043961	2598	0.014627	5	1	0.3847
AC011551.3	0.0861331	NA	NA	NA	NA	0	0	0.00905464	19	2151	0.0032543	5	3	0.070002	2598	0.013857	11	5	0.24238
ZMYM5	0.0863143	NA	NA	NA	NA	0	0	0.0153716	13	2151	0.013947	8	5	0.53216	2598	0.016551	17	11	0.031967
DDOST	0.0863994	NA	NA	NA	NA	0	0	0.0124238	1	2151	0.0051139	6	3	0.054013	2598	0.018476	25	16	0.31534
CLEC10A	0.0864374	rs314253	DLG4	111730	111730	0	1	0.0181092	17	2151	0.023245	9	4	0.030707	2598	0.013857	12	6	0.55498
EXD2	0.0865921	NA	NA	NA	NA	0	0	0.0160034	14	2151	0.012552	11	7	0.10101	2598	0.018861	14	10	0.16909
SHARPIN	0.0866452	rs11136341	PLEC1	112706	112706	0	1	0.0477995	8	2151	0.039517	12	5	0.22005	2598	0.054657	18	11	0.077677
TMEM184A	0.0866675	rs1997243	GPR146	507066	507066	0	0	0.0366389	7	2151	0.030683	11	5	0.035279	2598	0.04157	27	14	0.48466
IFNA8	0.0866969	NA	NA	NA	NA	0	0	0.00673847	9	2151	0.0023245	4	3	0.20312	2598	0.010393	10	3	0.084214
ACTR6	0.0867441	NA	NA	NA	NA	0	0	0.00736988	12	2151	0.0013947	3	3	0.01766	2598	0.012317	6	2	0.96926
SEC13	0.0868007	NA	NA	NA	NA	0	0	0.00947552	3	2151	0.0013947	3	3	0.46403	2598	0.016166	10	5	0.036918
DUOX1	0.0868862	NA	NA	NA	NA	0	0	0.0661187	15	2151	0.053928	38	22	0.9293	2598	0.076212	75	46	0.018457
TFDP2	0.0869156	NA	NA	NA	NA	0	0	0.015793	3	2151	0.0069735	4	1	0.02738	2598	0.023095	12	6	0.62671
PARP14	0.0869296	NA	NA	NA	NA	0	0	0.0242155	3	2151	0.022315	19	12	0.0523	2598	0.025789	35	24	0.32816
MUC13	0.0869803	NA	NA	NA	NA	0	0	0.0195829	3	2151	0.019526	7	4	0.82876	2598	0.01963	14	10	0.020724
PBX2	0.0869934	rs2247056;rs419132;rs3177928	HLA	890530.5;54778.5;256414.5	54778.5	0	1	0.0056854	6	2151	0.0037192	8	8	0.25893	2598	0.0073133	7	3	0.066344
ABCC11	0.0870343	NA	NA	NA	NA	0	0	0.0907573	16	2151	0.056718	27	10	0.1005	2598	0.11894	78	37	0.17103
ACTN4	0.0870575	NA	NA	NA	NA	0	0	0.0400088	19	2151	0.033938	7	3	0.18289	2598	0.045035	15	7	0.094014
CLRN2	0.0870616	NA	NA	NA	NA	0	0	0.018741	4	2151	0.0074384	5	4	0.085146	2598	0.028099	18	7	0.20195
STRA6	0.0871805	NA	NA	NA	NA	0	0	0.028006	15	2151	0.019991	8	3	0.23856	2598	0.034642	28	13	0.072202
DBX2	0.0874793	NA	NA	NA	NA	0	0	0.0235837	12	2151	0.026034	7	5	0.44147	2598	0.021555	19	9	0.039183
HIST1H3E	0.0875882	rs1800562	HFE	132366	132366	0	1	0.0033691	6	2151	0.0013947	3	3	0.030088	2598	0.0050038	8	5	0.57581
NLRP12	0.0877089	rs386000	LILRA3	480382	480382	0	0	0.0762293	19	2151	0.039052	21	12	0.25776	2598	0.10701	62	33	0.067329
PTPRF	0.0878236	NA	NA	NA	NA	0	0	0.0564332	1	2151	0.028359	30	18	0.13303	2598	0.079677	67	47	0.13067
HIBADH	0.0878764	NA	NA	NA	NA	0	0	0.00905454	7	2151	0.0083682	6	3	0.51198	2598	0.0096228	9	7	0.033978
PDLIM4	0.0879292	NA	NA	NA	NA	0	0	0.0178985	5	2151	0.019061	6	3	0.091028	2598	0.016936	8	4	0.19125
RARRES3	0.0879709	NA	NA	NA	NA	0	0	0.00505369	11	2151	0.0065086	2	0	0.30585	2598	0.0038491	8	7	0.056954
ZDHHC21	0.0879826	rs581080	TTC39B	664717	664717	0	0	0.00379026	9	2151	0.0032543	3	2	0.021492	2598	0.004234	4	1	0.81064
BCL2L2-PABPN1	0.08803	NA	NA	NA	NA	0	0	0.0063171	14	2151	0.0083682	7	3	0.24282	2598	0.0046189	6	3	0.071798
PSPH	0.0880861	NA	NA	NA	NA	0	0	0.00926521	7	2151	0.0037192	6	5	0.18436	2598	0.013857	7	5	0.09464
ZNF2	0.0881501	NA	NA	NA	NA	0	0	0.0130554	2	2151	0.018596	7	4	0.15526	2598	0.0084681	14	9	0.11248
PDE9A	0.0882083	NA	NA	NA	NA	0	0	0.0408507	21	2151	0.033938	7	2	0.05729	2598	0.046574	24	14	0.30508
CD93	0.0882799	NA	NA	NA	NA	0	0	0.0379029	20	2151	0.018596	15	9	0.048998	2598	0.053888	37	16	0.35707
ZNF705G	0.0883556	NA	NA	NA	NA	0	0	0.0288481	8	2151	0.026964	9	3	0.026629	2598	0.030408	13	7	0.65772
UGT1A3	0.0884755	rs11563251	UGT1A1	41174	41174	0	1	0.0242155	2	2151	0.02371	13	6	0.15317	2598	0.024634	18	10	0.11454
NCAPH	0.088649	NA	NA	NA	NA	0	0	0.0204253	2	2151	0.013017	15	10	0.026931	2598	0.026559	28	19	0.65304
PIGP	0.0886739	NA	NA	NA	NA	0	0	0.0141085	21	2151	0.0023245	4	3	0.72269	2598	0.023865	8	2	0.024344
SMPD4	0.0887139	NA	NA	NA	NA	0	0	0.0193723	2	2151	0.016736	8	2	0.1649	2598	0.021555	29	21	0.10675
IGHV5-51	0.0887692	NA	NA	NA	NA	0	0	0.0174773	14	2151	0.017666	4	1	0.029902	2598	0.017321	10	6	0.58915
SYNDIG1L	0.0888077	NA	NA	NA	NA	0	0	0.014108	14	2151	0.0018596	3	2	0.40883	2598	0.024249	10	7	0.043114
IGLV1-44	0.0888172	rs181362	UBE2L3	803562	803562	0	0	0.0303223	22	2151	0.020921	5	2	0.060125	2598	0.038106	14	6	0.2932
WFDC11	0.0890138	rs6065906	PLTP	274822	274822	0	0	0.00779102	20	2151	0.013017	2	0	0.18555	2598	0.0034642	3	2	0.09527
RGS11	0.0890145	NA	NA	NA	NA	0	0	0.074963	16	2151	0.052534	20	9	0.034836	2598	0.093533	48	24	0.50745
C22orf26	0.0890758	rs4253772	PPARA	178768	178768	0	0	0.0162139	22	2151	0.004649	3	2	0.030007	2598	0.025789	12	5	0.58962
ERVV-1	0.0891031	NA	NA	NA	NA	0	0	0.00905429	19	2151	0.0013947	2	1	0.026688	2598	0.015396	12	8	0.6632
CIB3	0.0891451	NA	NA	NA	NA	0	0	0.00631709	19	2151	0.0079033	5	1	0.09829	2598	0.0050038	8	6	0.18018
GIGYF2	0.0891734	rs11563251	UGT1A1	995570	995570	0	0	0.0343231	2	2151	0.027894	14	9	0.052029	2598	0.039646	27	18	0.34052
COL4A3BP	0.0892111	rs12916	HMGCR	86041.5	86041.5	0	1	0.0187409	5	2151	0.013017	8	5	0.21444	2598	0.02348	21	12	0.082663
DLG1	0.0892133	NA	NA	NA	NA	0	0	0.0296909	3	2151	0.016272	11	9	0.56453	2598	0.040801	21	10	0.031401
FBXO6	0.0892513	NA	NA	NA	NA	0	0	0.0296903	1	2151	0.009298	4	1	0.44176	2598	0.046574	20	9	0.040149
REXO1	0.0893443	NA	NA	NA	NA	0	0	0.0890687	19	2151	0.064621	27	13	0.023989	2598	0.10931	82	40	0.74031
DDX56	0.0894017	rs2072183	NPC1L1	30383	30383	0	1	0.0237947	7	2151	0.019061	10	8	0.10991	2598	0.027714	25	14	0.16171
DPEP1	0.0895217	NA	NA	NA	NA	0	0	0.0265321	16	2151	0.009298	7	4	0.026751	2598	0.040801	25	14	0.66552
USP49	0.0895304	NA	NA	NA	NA	0	0	0.0231628	6	2151	0.013947	7	4	0.36415	2598	0.030793	13	11	0.048896
RGPD3	0.089576	NA	NA	NA	NA	0	0	0.0589618	2	2151	0.0055788	4	2	0.28747	2598	0.10316	64	27	0.061978
EXOG	0.0896037	NA	NA	NA	NA	0	0	0.0328492	3	2151	0.025105	6	3	0.020924	2598	0.039261	19	5	0.85183
TMEM110-MUSTN1	0.0896642	rs13326165	STAB1	335422	335422	0	0	0.006949	3	2151	0.0032543	4	2	0.02397	2598	0.010008	9	7	0.74421
MESP1	0.0897087	NA	NA	NA	NA	0	0	0.014319	15	2151	0.0032543	6	5	0.050061	2598	0.02348	14	9	0.35656
OR5D16	0.0898666	NA	NA	NA	NA	0	0	0.0256896	11	2151	0.010228	11	8	0.023845	2598	0.038491	16	8	0.75022
USP47	0.0898898	NA	NA	NA	NA	0	0	0.0258998	11	2151	0.017666	11	2	0.99129	2598	0.032717	18	12	0.018052
PADI2	0.0900223	NA	NA	NA	NA	0	0	0.0440095	1	2151	0.037657	13	7	0.069782	2598	0.049269	38	20	0.25691
SLC24A5	0.0900326	NA	NA	NA	NA	0	0	0.0284273	15	2151	0.018131	10	8	0.56907	2598	0.036952	20	8	0.031508
AC073343.1	0.090075	rs702485	DAGLB	265428	265428	0	0	0.0296904	7	2151	0.0083682	8	4	0.097177	2598	0.047344	27	10	0.18462
WDR87	0.0900861	NA	NA	NA	NA	0	0	0.129709	19	2151	0.075779	40	21	0.66188	2598	0.17436	109	54	0.02711
TOR1AIP1	0.0901357	NA	NA	NA	NA	0	0	0.0197935	1	2151	0.019061	7	4	0.45694	2598	0.0204	23	13	0.039296
MBL2	0.0902662	NA	NA	NA	NA	0	0	0.011371	10	2151	0.0018596	4	4	0.094586	2598	0.019246	11	2	0.19018
TMUB1	0.0903314	rs17173637	TMEM176A	249634	249634	0	0	0.00758055	7	2151	0.0051139	5	2	0.12588	2598	0.0096228	8	6	0.14303
NRCAM	0.0903411	NA	NA	NA	NA	0	0	0.0423248	7	2151	0.019526	8	3	0.094416	2598	0.061201	43	24	0.19072
SIVA1	0.0904131	rs4983559	ZBTB42	53323	53323	0	1	0.00842299	14	2151	0.0065086	6	2	0.13337	2598	0.010008	10	4	0.13515
SP1	0.0904394	NA	NA	NA	NA	0	0	0.0183197	12	2151	0.020456	10	4	0.15479	2598	0.016551	13	7	0.11649
OCIAD2	0.0904709	NA	NA	NA	NA	0	0	0.019583	4	2151	0.0018596	3	2	0.10622	2598	0.034257	9	6	0.16983
NAPEPLD	0.0907306	NA	NA	NA	NA	0	0	0.0141083	7	2151	0.010228	5	0	0.021102	2598	0.017321	14	8	0.85793
KRT76	0.0908	NA	NA	NA	NA	0	0	0.0366393	12	2151	0.027894	12	6	0.097895	2598	0.04388	30	15	0.18511
CDC25B	0.0908635	NA	NA	NA	NA	0	0	0.0153715	20	2151	0.014412	11	7	0.084175	2598	0.016166	13	5	0.21547
KRT13	0.0908736	NA	NA	NA	NA	0	0	0.0225316	17	2151	0.020921	16	7	0.17479	2598	0.023865	25	13	0.10378
RNF149	0.0908816	NA	NA	NA	NA	0	0	0.00968606	2	2151	0.0074384	6	3	0.021863	2598	0.011547	9	2	0.82979
SQLE	0.0909137	rs2954029	TRIB1	467998	467998	0	0	0.0263216	8	2151	0.014412	11	8	0.6283	2598	0.036182	15	7	0.028887
OMG	0.0909191	NA	NA	NA	NA	0	0	0.00273742	17	2151	0.0018596	3	2	0.29031	2598	0.0034642	6	3	0.062523
OR1L3	0.091109	NA	NA	NA	NA	0	0	0.0269529	9	2151	0.017201	9	2	0.65106	2598	0.035027	17	7	0.027952
KRT33A	0.0911603	NA	NA	NA	NA	0	0	0.0332703	17	2151	0.0088331	8	4	0.16783	2598	0.053503	27	13	0.10851
PLA2G6	0.0911624	rs5756931	PLA2G6	9257	9257	1	1	0.0237947	22	2151	0.020921	16	10	0.18503	2598	0.026174	33	17	0.098426
SIX2	0.0912008	NA	NA	NA	NA	0	0	0.00694859	2	2151	0.0018596	4	4	0.27336	2598	0.011162	7	3	0.066657
METTL16	0.0912305	rs2070863	SERPINF2	703674	703674	0	0	0.00821216	17	2151	0.0032543	4	2	0.051726	2598	0.012317	12	6	0.35241
CHMP2B	0.0912953	NA	NA	NA	NA	0	0	0.00315854	3	2151	0.0013947	2	1	0.27097	2598	0.0046189	7	5	0.067332
SLC33A1	0.0912996	NA	NA	NA	NA	0	0	0.0202148	3	2151	0.018596	8	4	0.027128	2598	0.021555	14	8	0.67259
ZNF619	0.0913782	NA	NA	NA	NA	0	0	0.0362179	3	2151	0.050209	10	6	0.064687	2598	0.024634	22	12	0.28237
KIAA0355	0.0913828	rs731839	PEPD	918530	918530	0	0	0.033691	19	2151	0.013947	12	2	0.23758	2598	0.050038	37	24	0.076887
ICK	0.0914458	NA	NA	NA	NA	0	0	0.019583	6	2151	0.0069735	5	2	0.10876	2598	0.030023	21	10	0.1681
ABHD13	0.0914699	NA	NA	NA	NA	0	0	0.00631728	13	2151	0.0018596	2	1	0.026379	2598	0.010008	6	3	0.6933
NUDT14	0.0914945	rs4983559	ZBTB42	364260	364260	0	0	0.0288481	14	2151	0.031148	5	3	0.01865	2598	0.026944	8	5	0.98095
CPNE3	0.0915621	NA	NA	NA	NA	0	0	0.0277953	8	2151	0.0088331	7	5	0.7748	2598	0.043495	26	12	0.023634
NAT6	0.0915857	rs2013208	RBM5	205032	205032	0	0	0.030533	3	2151	0.023245	6	3	0.49444	2598	0.036567	19	5	0.037047
ZNF627	0.0916281	rs6511720;rs737337	LDLR;DOCK6	524691.5;379504.5	379504	0	0	0.0244262	19	2151	0.0065086	10	6	0.21101	2598	0.039261	18	7	0.086859
YWHAG	0.091714	NA	NA	NA	NA	0	0	0.0013947	7	2151	0.0013947	3	3	0.091714	0	0	NA	NA	NA
AQP7	0.0917512	NA	NA	NA	NA	0	0	0.0240048	9	2151	0.0027894	3	1	0.049706	2598	0.04157	18	8	0.36935
PUS10	0.0917518	NA	NA	NA	NA	0	0	0.0117919	2	2151	0.0060437	7	5	0.28402	2598	0.016551	16	8	0.06464
SH3BP2	0.0920353	rs59950280;rs6831256	LRPAP1	627486.5;648280.5	627486	0	0	0.0616974	4	2151	0.055323	19	8	0.057486	2598	0.066975	28	15	0.3206
SOX7	0.0920668	rs11776767	PINX1	47055	47055	0	1	0.0246363	8	2151	0.030683	9	6	0.4191	2598	0.01963	16	7	0.043994
LZTFL1	0.0921161	NA	NA	NA	NA	0	0	0.00526428	3	2151	0.004649	4	3	0.021641	2598	0.0057737	7	2	0.85256
ASPHD1	0.0921622	NA	NA	NA	NA	0	0	0.00694859	16	2151	0.0018596	4	4	0.050761	2598	0.011162	9	7	0.3637
GOLGA6A	0.092204	NA	NA	NA	NA	0	0	0.0013947	15	2151	0.0013947	3	3	0.092204	0	0	NA	NA	NA
ZNF669	0.0922636	NA	NA	NA	NA	0	0	0.0402187	1	2151	0.017201	11	7	0.14093	2598	0.059276	29	14	0.13118
TNFRSF1B	0.0923188	NA	NA	NA	NA	0	0	0.018741	1	2151	0.019991	6	3	0.063982	2598	0.017706	15	6	0.28916
GADL1	0.0923844	NA	NA	NA	NA	0	0	0.0433774	3	2151	0.02464	8	5	0.27676	2598	0.058891	27	15	0.066908
HSPA4	0.0924615	NA	NA	NA	NA	0	0	0.0484314	5	2151	0.036727	6	3	0.12497	2598	0.058122	29	15	0.14833
ACAA2	0.0926584	rs149615216;rs7241918	LIPG	211059.5;156134.5	156134	0	1	0.0221097	18	2151	0.012552	8	3	0.31078	2598	0.030023	18	12	0.059805
KIAA0195	0.0926863	NA	NA	NA	NA	0	0	0.0364288	17	2151	0.031613	19	12	0.12008	2598	0.040416	43	29	0.15484
MFAP3	0.0927822	NA	NA	NA	NA	0	0	0.0065279	5	2151	0.0018596	2	1	0.45388	2598	0.010393	9	4	0.041018
FAM115A	0.0927965	NA	NA	NA	NA	0	0	0.00631713	7	2151	0.0069735	4	1	0.43581	2598	0.0057737	11	8	0.042727
WDR27	0.0928328	NA	NA	NA	NA	0	0	0.100022	6	2151	0.080893	27	8	0.062525	2598	0.11586	62	29	0.29796
PYGM	0.0929653	rs12801636	KAT5	868738	868738	0	0	0.0566435	11	2151	0.048815	18	10	0.03357	2598	0.063125	39	20	0.55595
SARS	0.0930654	rs629301	SORT1	43246.5	43246.5	0	1	0.0122132	1	2151	0.004649	4	1	0.2451	2598	0.018476	10	4	0.076248
MRRF	0.093137	NA	NA	NA	NA	0	0	0.0237943	9	2151	0.0018596	4	4	0.022766	2598	0.041955	10	4	0.82168
CHRD	0.0933183	NA	NA	NA	NA	0	0	0.0429566	3	2151	0.015807	18	15	0.22058	2598	0.065435	38	20	0.085012
COMMD5	0.0933559	NA	NA	NA	NA	0	0	0.0248473	8	2151	0.0079033	6	3	0.62924	2598	0.038876	18	8	0.029816
NYAP2	0.0936179	rs2972146	IRS1	705752	705752	0	0	0.0277956	2	2151	0.032543	15	8	0.62739	2598	0.023865	15	8	0.030009
PPP6R1	0.0937314	rs386000	LILRA3	957546	957546	0	0	0.0633817	19	2151	0.051604	26	13	0.2999	2598	0.073133	34	19	0.062874
LIMS1	0.0939316	NA	NA	NA	NA	0	0	0.0178984	2	2151	0.014877	5	3	0.18068	2598	0.0204	7	3	0.10464
NAV3	0.0939415	NA	NA	NA	NA	0	0	0.0530636	12	2151	0.054393	22	14	0.081465	2598	0.051963	63	44	0.23211
ARID3B	0.0939783	NA	NA	NA	NA	0	0	0.0223203	15	2151	0.0088331	8	7	0.30518	2598	0.033487	16	10	0.06199
AGPAT4	0.0940227	rs186696265	LPA	495220	495220	0	0	0.00842278	6	2151	0.0032543	4	2	0.07249	2598	0.012702	10	7	0.26113
C16orf90	0.0940828	NA	NA	NA	NA	0	0	0.0193725	16	2151	0.033008	7	3	0.1845	2598	0.0080831	9	5	0.10268
IGSF5	0.0941359	NA	NA	NA	NA	0	0	0.0499053	21	2151	0.047885	14	2	0.045609	2598	0.051578	31	11	0.41566
ADRBK2	0.094209	NA	NA	NA	NA	0	0	0.00505369	22	2151	0.0065086	7	5	0.21011	2598	0.0038491	7	6	0.090316
CERS6	0.0942984	rs2287623	ABCB11	360602	360602	0	0	0.0126341	2	2151	0.0083682	10	8	0.052557	2598	0.016166	11	5	0.36149
R3HDML	0.094314	rs1800961	HNF4A	72472.5	72472.5	0	1	0.0290587	20	2151	0.026499	6	1	0.082506	2598	0.031178	15	6	0.23032
TIGD1	0.0943174	NA	NA	NA	NA	0	0	0.0345338	2	2151	0.0060437	6	4	0.048751	2598	0.058122	30	12	0.38981
PAK4	0.0944119	NA	NA	NA	NA	0	0	0.0374816	19	2151	0.010228	12	9	0.024353	2598	0.060046	33	18	0.78132
CLCN3	0.0944296	NA	NA	NA	NA	0	0	0.0111602	4	2151	0.010693	8	4	0.024379	2598	0.011547	13	7	0.78067
THEM4	0.0944609	rs267733	ANXA9	912524	912524	0	0	0.0080015	1	2151	0.0037192	3	2	0.75513	2598	0.011547	8	2	0.025214
GC	0.0945556	NA	NA	NA	NA	0	0	0.0218995	4	2151	0.0051139	6	3	0.41684	2598	0.035797	16	7	0.045734
KLHL31	0.0945723	NA	NA	NA	NA	0	0	0.0210572	6	2151	0.018131	6	3	0.05117	2598	0.02348	17	7	0.37264
LCE1F	0.0945891	NA	NA	NA	NA	0	0	0.0113705	1	2151	0.0013947	2	1	0.029689	2598	0.01963	9	6	0.6424
NFKBIB	0.0946025	NA	NA	NA	NA	0	0	0.0202147	19	2151	0.013947	7	6	0.053094	2598	0.025404	22	13	0.35928
RUVBL2	0.0946158	rs492602	FLJ36070	304617	304617	0	0	0.00463253	19	2151	0.0041841	6	4	0.24161	2598	0.0050038	7	2	0.078966
OSBPL5	0.0946202	NA	NA	NA	NA	0	0	0.0530637	11	2151	0.022315	11	6	0.12666	2598	0.078522	51	25	0.15064
MSH5	0.094799	rs2247056;rs419132;rs3177928	HLA	455323;489986;691622	455323	0	0	0.0145294	6	2151	0.02371	10	5	0.42851	2598	0.0069284	11	8	0.044632
CCDC37	0.0950474	NA	NA	NA	NA	0	0	0.0616972	3	2151	0.043236	21	8	0.56135	2598	0.076982	35	18	0.034182
OR6C75	0.0950653	NA	NA	NA	NA	0	0	0.0120024	12	2151	0.0069735	5	3	0.060596	2598	0.016166	12	6	0.31673
TRBV3-1	0.0950797	NA	NA	NA	NA	0	0	0.0067382	7	2151	0.013482	3	2	0.32155	2598	0.0011547	2	1	0.059699
FBXO39	0.0950927	rs314253	DLG4	404972	404972	0	0	0.0197935	17	2151	0.019991	9	3	0.11641	2598	0.01963	13	8	0.16493
C18orf56	0.0951774	NA	NA	NA	NA	0	0	0.0111603	18	2151	0.0032543	3	2	0.037405	2598	0.017706	8	3	0.51386
FBXO9	0.0951889	NA	NA	NA	NA	0	0	0.00568542	6	2151	0.0051139	7	5	0.3259	2598	0.0061586	7	3	0.058987
SPTLC2	0.0952025	NA	NA	NA	NA	0	0	0.00800184	14	2151	0.010693	3	2	0.77389	2598	0.0057737	10	7	0.024845
PDCL3	0.0952037	NA	NA	NA	NA	0	0	0.0065279	2	2151	0.0018596	3	2	0.083435	2598	0.010393	8	5	0.23045
SERPINE3	0.0952045	NA	NA	NA	NA	0	0	0.0263216	13	2151	0.014412	5	3	0.10998	2598	0.036182	19	10	0.17483
OR5H2	0.0955958	NA	NA	NA	NA	0	0	0.035376	3	2151	0.015807	6	1	0.040421	2598	0.051578	14	5	0.47814
DMPK	0.0955999	rs7412;rs439401;rs1065853;rs4420638	APOE	865798.5;863426.5;864645.5;854931.5	854932	0	0	0.0265316	19	2151	0.012087	12	7	0.80139	2598	0.038491	33	16	0.024118
IGLV9-49	0.0956274	rs181362	UBE2L3	765830	765830	0	0	0.00315858	22	2151	0.0041841	2	1	0.037599	2598	0.0023095	3	2	0.51424
TMPRSS11E	0.0956912	NA	NA	NA	NA	0	0	0.011792	4	2151	0.011158	5	4	0.8539	2598	0.012317	17	12	0.022662
RP11-248J23.6	0.0958304	NA	NA	NA	NA	0	0	0.0328489	10	2151	0.036262	5	1	0.28032	2598	0.030023	17	9	0.069158
ZFP41	0.0959262	rs11136341	PLEC1	711283	711283	0	0	0.0212675	8	2151	0.0060437	4	3	0.069183	2598	0.033872	10	5	0.28057
MRGPRD	0.0960145	NA	NA	NA	NA	0	0	0.0248478	11	2151	0.016272	5	1	0.12273	2598	0.031948	13	6	0.15834
MOGS	0.0960168	NA	NA	NA	NA	0	0	0.04064	2	2151	0.028824	15	9	0.51454	2598	0.050423	32	17	0.037769
ZNF658	0.0961308	NA	NA	NA	NA	0	0	0.0326384	9	2151	0.009298	2	1	0.70822	2598	0.051963	40	20	0.027481
POC5	0.0962153	rs12916	HMGCR	334676	334676	0	0	0.0315858	5	2151	0.042306	15	6	0.028282	2598	0.02271	17	7	0.68892
RINL	0.0962336	NA	NA	NA	NA	0	0	0.0168457	19	2151	0.0055788	5	2	0.025042	2598	0.026174	19	12	0.77824
AIF1L	0.0962704	NA	NA	NA	NA	0	0	0.0149503	9	2151	0.013482	8	4	0.86065	2598	0.016166	8	4	0.022655
TBX4	0.0963012	NA	NA	NA	NA	0	0	0.0200041	17	2151	0.018596	6	2	0.024775	2598	0.02117	18	8	0.78732
RHOD	0.0963331	NA	NA	NA	NA	0	0	0.0164242	11	2151	0.016736	5	2	0.18865	2598	0.016166	8	2	0.10344
SLC25A4	0.09642	NA	NA	NA	NA	0	0	0.00715941	4	2151	0.0041841	4	3	0.056559	2598	0.0096228	4	2	0.34541
ZNF12	0.0965452	rs702485	DAGLB	284682	284682	0	0	0.0174772	7	2151	0.012087	11	8	0.42911	2598	0.02194	10	4	0.045601
IL19	0.0966737	NA	NA	NA	NA	0	0	0.00631713	1	2151	0.0023245	4	3	0.085331	2598	0.0096228	12	8	0.2297
SNX20	0.0967144	NA	NA	NA	NA	0	0	0.0370604	16	2151	0.013017	6	4	0.38929	2598	0.056967	17	9	0.050376
FNDC1	0.0967441	rs12208357;rs1564348	LPA	901616.5;937328.5	901616	0	0	0.120867	6	2151	0.089726	50	30	0.039815	2598	0.14665	87	43	0.49274
XXYLT1	0.096766	NA	NA	NA	NA	0	0	0.0227416	3	2151	0.012552	11	8	0.038443	2598	0.031178	19	11	0.51047
UGDH	0.0968403	NA	NA	NA	NA	0	0	0.0130553	4	2151	0.022315	4	1	0.031286	2598	0.0053888	9	7	0.62785
KRT19	0.096986	NA	NA	NA	NA	0	0	0.0231629	17	2151	0.024175	7	3	0.7896	2598	0.022325	24	11	0.024924
SMARCB1	0.0971477	NA	NA	NA	NA	0	0	0.00189515	22	2151	0.0013947	3	3	0.020694	2598	0.0023095	4	2	0.95299
FMN1	0.0971781	NA	NA	NA	NA	0	0	0.142345	15	2151	0.060437	33	17	0.63763	2598	0.21016	96	39	0.030941
BOP1	0.0973442	rs11136341	PLEC1	471459	471459	0	0	0.00694885	8	2151	0.004649	2	0	0.8378	2598	0.008853	6	0	0.023599
MCTP2	0.0973604	NA	NA	NA	NA	0	0	0.0370605	15	2151	0.019061	17	10	0.40118	2598	0.051963	32	15	0.049293
ZNF321P	0.0974322	NA	NA	NA	NA	0	0	0.0250579	19	2151	0.016736	5	1	0.93406	2598	0.031948	9	1	0.021191
SLC13A2	0.0974493	NA	NA	NA	NA	0	0	0.0273746	17	2151	0.011623	11	9	0.11279	2598	0.040416	23	12	0.17553
USP45	0.0974872	NA	NA	NA	NA	0	0	0.0383238	6	2151	0.0060437	10	9	0.025864	2598	0.06505	24	12	0.76584
TPP2	0.0974895	NA	NA	NA	NA	0	0	0.0206361	13	2151	0.027429	14	8	0.051712	2598	0.015012	20	11	0.38305
SMYD2	0.09759	rs340839	PROX1	320607	320607	0	0	0.0364288	1	2151	0.039517	7	3	0.43424	2598	0.033872	18	10	0.045675
CACNG5	0.0976064	rs1801689	APOH	666776	666776	0	0	0.0305328	17	2151	0.0041841	7	6	0.56522	2598	0.052348	18	9	0.035098
DLL1	0.0976134	NA	NA	NA	NA	0	0	0.0231628	6	2151	0.0083682	12	7	0.98642	2598	0.035412	28	11	0.020113
MGST2	0.0976737	NA	NA	NA	NA	0	0	0.014319	4	2151	0.020456	4	1	0.7507	2598	0.0092379	8	1	0.026449
TMOD1	0.097716	NA	NA	NA	NA	0	0	0.00484312	9	2151	0.0065086	4	1	0.10706	2598	0.0034642	7	5	0.18556
ZNF510	0.097792	NA	NA	NA	NA	0	0	0.0263211	9	2151	0.016736	9	5	0.19213	2598	0.034257	27	13	0.1035
HIST1H1B	0.0978387	NA	NA	NA	NA	0	0	0.0341124	6	2151	0.024175	6	3	0.8262	2598	0.04234	16	7	0.024083
FAR1	0.0978573	NA	NA	NA	NA	0	0	0.00505368	11	2151	0.0060437	4	3	0.12574	2598	0.004234	6	4	0.15828
DCAF5	0.0980261	NA	NA	NA	NA	0	0	0.0204253	14	2151	0.014877	15	5	0.18533	2598	0.025019	25	17	0.10762
SPTBN5	0.0981124	rs2412710	CAPN3	520610	520610	0	0	0.220676	15	2151	0.14737	84	45	0.032773	2598	0.28137	223	110	0.60926
OR10A5	0.0981403	NA	NA	NA	NA	0	0	0.0311648	11	2151	0.024175	9	5	0.18147	2598	0.036952	17	11	0.11007
LACTBL1	0.0982637	rs1077514	ASAP3	481583	481583	0	0	0.0591702	1	2151	0.030683	12	5	0.074195	2598	0.082756	31	13	0.26964
OR2K2	0.0982796	NA	NA	NA	NA	0	0	0.0168455	9	2151	0.0018596	4	4	0.91299	2598	0.029253	18	9	0.021917
HAND2	0.098347	NA	NA	NA	NA	0	0	0.00379024	4	2151	0.0023245	4	3	0.028839	2598	0.0050038	3	2	0.69445
CMTM2	0.0984683	NA	NA	NA	NA	0	0	0.010318	16	2151	0.0018596	3	2	0.06179	2598	0.017321	14	4	0.32462
ALPK1	0.0984806	NA	NA	NA	NA	0	0	0.0932847	4	2151	0.057648	22	12	0.037293	2598	0.12279	47	19	0.53794
CYP4F3	0.0985266	NA	NA	NA	NA	0	0	0.0391661	19	2151	0.018131	14	8	0.38821	2598	0.056582	34	18	0.051707
EXOC3L1	0.0985793	rs16942887	LCAT	707102	707102	0	0	0.0574857	16	2151	0.064156	19	5	0.50851	2598	0.051963	43	25	0.039501
ADAMTS20	0.0986349	NA	NA	NA	NA	0	0	0.0930738	12	2151	0.030683	28	20	0.68021	2598	0.14473	70	36	0.029551
JMJD4	0.0986551	NA	NA	NA	NA	0	0	0.0326384	1	2151	0.011623	14	11	0.020795	2598	0.050038	35	17	0.96687
MRPS24	0.0987393	rs2072183	NPC1L1	672756	672756	0	0	0.00779138	7	2151	0.0041841	2	1	0.61015	2598	0.010778	12	6	0.032988
HN1L	0.0987418	NA	NA	NA	NA	0	0	0.010739	16	2151	0.018131	4	2	0.091297	2598	0.0046189	9	8	0.22047
CSPG4	0.0988791	NA	NA	NA	NA	0	0	0.0979156	15	2151	0.058113	47	26	0.259	2598	0.13087	128	72	0.077851
TRAF6	0.098976	NA	NA	NA	NA	0	0	0.00379028	11	2151	0.004649	7	5	0.044323	2598	0.0030793	7	6	0.45548
DMP1	0.0991092	rs442177	KLHL8	553522	553522	0	0	0.0311643	4	2151	0.02371	8	4	0.23306	2598	0.037336	29	16	0.086769
GAPT	0.0991455	NA	NA	NA	NA	0	0	0.0107395	5	2151	0.010693	4	1	0.023557	2598	0.010778	7	4	0.85884
XPO6	0.0991513	NA	NA	NA	NA	0	0	0.0231628	16	2151	0.014412	14	9	0.47201	2598	0.030408	19	11	0.042866
TMED3	0.0991542	NA	NA	NA	NA	0	0	0.0160035	15	2151	0.019526	4	1	0.39147	2598	0.013087	13	4	0.051687
TLDC2	0.0992714	NA	NA	NA	NA	0	0	0.0252682	20	2151	0.032078	6	1	0.46192	2598	0.01963	14	5	0.043869
LRRC6	0.0993915	NA	NA	NA	NA	0	0	0.022742	8	2151	0.011158	8	4	0.74329	2598	0.032333	20	9	0.027304
PPP1R15A	0.0994504	rs492602	FLJ36070	171419	171419	0	1	0.038534	19	2151	0.039981	13	6	0.042292	2598	0.037336	25	10	0.48023
DNAJC6	0.0994607	NA	NA	NA	NA	0	0	0.0431668	1	2151	0.018596	15	9	0.062504	2598	0.06351	26	16	0.32498
PHF3	0.099484	NA	NA	NA	NA	0	0	0.034323	6	2151	0.022315	20	12	0.55509	2598	0.044265	54	34	0.036604
CLTCL1	0.0995018	NA	NA	NA	NA	0	0	0.0901241	22	2151	0.079033	39	19	0.024501	2598	0.099307	76	32	0.82948
ZC3H13	0.0996096	NA	NA	NA	NA	0	0	0.0654874	13	2151	0.049279	20	12	0.85803	2598	0.078907	51	23	0.023718
PI3	0.0996169	rs1800961;rs6065906	HNF4A;PLTP	761704;749947	749947	0	0	0.00968601	20	2151	0.0079033	2	1	0.39794	2598	0.011162	3	1	0.051145
PEX6	0.099629	rs998584	VEGFA	818469	818469	0	0	0.0459047	6	2151	0.014877	12	7	0.66273	2598	0.071594	39	20	0.030715
ZNF586	0.0997095	rs117492019	ZNF274	385927	385927	0	0	0.0141084	19	2151	0.020456	11	7	0.84923	2598	0.008853	9	6	0.023994
PCDHGC3	0.0998072	NA	NA	NA	NA	0	0	0.0157928	5	2151	0.0032543	6	5	0.043566	2598	0.026174	16	8	0.46829
CREB3L4	0.0998126	NA	NA	NA	NA	0	0	0.0252689	1	2151	0.011158	10	9	0.083094	2598	0.036952	21	8	0.24554
HTR1A	0.0998715	NA	NA	NA	NA	0	0	0.0218993	5	2151	0.028359	7	3	0.41317	2598	0.016551	12	7	0.049418
RMDN1	0.0999234	NA	NA	NA	NA	0	0	0.00989662	8	2151	0.0027894	4	2	0.86809	2598	0.015781	12	4	0.023536
KCNH1	0.100056	NA	NA	NA	NA	0	0	0.0155821	1	2151	0.0041841	4	3	0.08725	2598	0.025019	23	15	0.23456
TP53INP2	0.10008	rs2277862	ERGIC3	855282	855282	0	0	0.00779128	20	2151	0.0051139	2	0	0.3022	2598	0.010008	8	5	0.067742
TBCE	0.100102	rs514230	IRF2BP2	719130	719130	0	0	0.0296905	1	2151	0.02278	10	5	0.56447	2598	0.035412	18	7	0.036277
PSMG2	0.100121	NA	NA	NA	NA	0	0	0.0332701	18	2151	0.0060437	5	2	0.32365	2598	0.055812	13	6	0.063285
WWP2	0.10016	NA	NA	NA	NA	0	0	0.049905	16	2151	0.021385	18	12	0.21238	2598	0.073518	19	6	0.096489
SLFNL1	0.1002	NA	NA	NA	NA	0	0	0.0322174	1	2151	0.0074384	8	4	0.029962	2598	0.052733	30	18	0.68428
CCNT2	0.100242	rs7570971	RAB3GAP1	143778	143778	0	1	0.004422	2	2151	0.0027894	3	2	0.041476	2598	0.0057737	9	7	0.49458
SLC35G1	0.100253	rs2068888	CYP26A1	817840	817840	0	0	0.004422	10	2151	0.0027894	6	6	0.033197	2598	0.0057737	8	3	0.61801
SLC7A6	0.100325	rs16942887	LCAT	391510	391510	0	0	0.0181091	16	2151	0.028359	8	5	0.054828	2598	0.0096228	17	13	0.37453
PGAP2	0.100353	NA	NA	NA	NA	0	0	0.0115811	11	2151	0.0018596	4	4	0.086507	2598	0.01963	8	3	0.23746
NCAPG2	0.100426	NA	NA	NA	NA	0	0	0.0461151	7	2151	0.036727	13	5	0.023665	2598	0.053888	31	15	0.86882
KRTAP19-7	0.10043	NA	NA	NA	NA	0	0	0.00231629	21	2151	0.0018596	2	1	0.095769	2598	0.0026944	4	2	0.2147
NABP2	0.100477	NA	NA	NA	NA	0	0	0.00379028	12	2151	0.004649	3	2	0.34754	2598	0.0030793	5	4	0.059198
CLDN19	0.100505	NA	NA	NA	NA	0	0	0.0128446	1	2151	0.009298	5	4	0.076738	2598	0.015781	8	5	0.2682
AKR1C3	0.100601	rs1832007	AKR1C4	122600	122600	0	1	0.042746	10	2151	0.013017	10	5	0.1317	2598	0.06736	26	10	0.15646
INTS1	0.100668	rs1997243	GPR146	442850	442850	0	0	0.0913874	7	2151	0.082752	45	22	0.23887	2598	0.098537	96	58	0.086336
ALS2CR12	0.100685	NA	NA	NA	NA	0	0	0.0218994	2	2151	0.0060437	7	3	0.075992	2598	0.035027	25	12	0.27144
DISC1	0.10081	NA	NA	NA	NA	0	0	0.0520107	1	2151	0.026499	14	7	0.13089	2598	0.073133	48	26	0.15784
DEF6	0.100872	rs2814982	C6orf106	730784	730784	0	0	0.0101076	6	2151	0.004649	6	3	0.19755	2598	0.014627	13	6	0.10466
SLC35E1	0.100897	NA	NA	NA	NA	0	0	0.00905479	19	2151	0.0018596	4	4	0.031862	2598	0.015012	15	9	0.64911
OR52W1	0.101183	NA	NA	NA	NA	0	0	0.0242158	11	2151	0.010693	2	0	0.16775	2598	0.035412	16	8	0.12373
IL1RAP	0.101373	NA	NA	NA	NA	0	0	0.0122132	3	2151	0.004649	7	6	0.021225	2598	0.018476	22	13	0.9802
CCR3	0.101417	rs2290547	SETD2	754382	754382	0	0	0.0233734	3	2151	0.011623	9	5	0.10906	2598	0.033102	13	4	0.19087
ABCA13	0.101447	NA	NA	NA	NA	0	0	0.222154	7	2151	0.20595	99	47	0.16058	2598	0.23557	186	84	0.12968
CFHR1	0.10147	NA	NA	NA	NA	0	0	0.0041841	1	2151	0.0041841	4	2	0.10147	0	0	NA	NA	NA
ZBTB7C	0.101491	NA	NA	NA	NA	0	0	0.0374812	18	2151	0.016736	14	5	0.036602	2598	0.054657	30	16	0.56924
ZNF750	0.10152	NA	NA	NA	NA	0	0	0.0320072	17	2151	0.016272	13	12	0.16521	2598	0.045035	32	19	0.12616
CTBP1	0.10154	NA	NA	NA	NA	0	0	0.00442196	4	2151	0.0041841	6	5	0.026922	2598	0.0046189	8	5	0.77438
ATXN7	0.101565	NA	NA	NA	NA	0	0	0.0364287	3	2151	0.022315	11	5	0.084833	2598	0.048114	33	15	0.24583
RASL10A	0.101566	rs5763662	MTMR3	668458	668458	0	0	0.00610656	22	2151	0.0065086	6	2	0.049827	2598	0.0057737	10	6	0.41854
UIMC1	0.101586	NA	NA	NA	NA	0	0	0.0252686	5	2151	0.029289	15	8	0.10847	2598	0.02194	24	15	0.19231
RPL10A	0.101593	rs2814982	C6orf106	890927	890927	0	0	0.00210568	6	2151	0.0027894	3	2	0.047022	2598	0.0015396	2	1	0.44366
CNN1	0.101617	rs6511720;rs737337	LDLR;DOCK6	453965;308778	308778	0	0	0.00779107	19	2151	0.0018596	3	2	0.45804	2598	0.012702	12	8	0.045559
IFIH1	0.10169	NA	NA	NA	NA	0	0	0.0673827	2	2151	0.033473	26	11	0.16234	2598	0.095458	45	24	0.12866
CAPS2	0.101724	NA	NA	NA	NA	0	0	0.0471675	12	2151	0.022315	10	5	0.025552	2598	0.067744	34	16	0.81776
IFT88	0.101932	NA	NA	NA	NA	0	0	0.017056	13	2151	0.0079033	9	7	0.47737	2598	0.024634	21	13	0.043885
PANX2	0.101938	NA	NA	NA	NA	0	0	0.0252686	22	2151	0.02371	10	6	0.13732	2598	0.026559	17	10	0.15257
CD300LB	0.101958	NA	NA	NA	NA	0	0	0.00905435	17	2151	0.0060437	3	1	0.38771	2598	0.011547	9	4	0.054051
GANC	0.101976	rs62020698;rs2412710	CAPN3	631367.5;77740.5	77740.5	0	1	0.0421141	15	2151	0.010228	10	5	0.41508	2598	0.068514	43	18	0.050498
RUSC1	0.101994	NA	NA	NA	NA	0	0	0.0311647	1	2151	0.0088331	10	5	0.26158	2598	0.049654	22	13	0.080149
UBXN4	0.102086	rs7570971	RAB3GAP1	688895	688895	0	0	0.00905454	2	2151	0.0041841	5	3	0.099991	2598	0.013087	13	8	0.20991
ACAP2	0.102161	NA	NA	NA	NA	0	0	0.0185305	3	2151	0.028824	7	4	0.059736	2598	0.010008	6	4	0.35169
AC092782.1	0.102256	NA	NA	NA	NA	0	0	0.0023163	1	2151	0.0027894	3	2	0.2327	2598	0.0019246	2	1	0.090388
SYT9	0.10226	NA	NA	NA	NA	0	0	0.0155827	11	2151	0.016272	7	5	0.19129	2598	0.015012	16	6	0.10996
MARS2	0.102269	NA	NA	NA	NA	0	0	0.0185303	2	2151	0.0083682	8	5	0.028654	2598	0.026944	18	10	0.73416
EMG1	0.102345	NA	NA	NA	NA	0	0	0.0136872	12	2151	0.0027894	3	2	0.62025	2598	0.02271	13	6	0.033948
OTOP3	0.102469	NA	NA	NA	NA	0	0	0.0496943	17	2151	0.017201	18	9	0.13244	2598	0.076597	40	18	0.15923
ABAT	0.10248	NA	NA	NA	NA	0	0	0.00905474	16	2151	0.0023245	5	5	0.048614	2598	0.014627	8	4	0.43385
TNKS1BP1	0.102551	NA	NA	NA	NA	0	0	0.12971	11	2151	0.10274	37	16	0.038969	2598	0.15204	89	44	0.5417
GPR150	0.102648	NA	NA	NA	NA	0	0	0.0269529	5	2151	0.013017	9	3	0.026248	2598	0.038491	21	13	0.80519
KIF25	0.102686	NA	NA	NA	NA	0	0	0.0518004	6	2151	0.015807	11	8	0.030127	2598	0.081601	31	12	0.70185
LRIG2	0.102711	NA	NA	NA	NA	0	0	0.047168	1	2151	0.019526	12	7	0.05115	2598	0.070054	36	17	0.41351
ADRA1B	0.10274	NA	NA	NA	NA	0	0	0.0113708	5	2151	0.010693	4	1	0.086751	2598	0.011932	16	11	0.2439
GPD2	0.102807	NA	NA	NA	NA	0	0	0.0305328	2	2151	0.015342	7	2	0.99596	2598	0.04311	23	10	0.021262
ATP5A1	0.102842	NA	NA	NA	NA	0	0	0.0206356	18	2151	0.031148	10	5	0.14016	2598	0.011932	14	8	0.15115
NUDT13	0.102852	NA	NA	NA	NA	0	0	0.0414825	10	2151	0.028824	7	2	0.0968	2598	0.051963	19	6	0.21888
CDC7	0.102897	NA	NA	NA	NA	0	0	0.0200041	1	2151	0.014412	7	5	0.23567	2598	0.024634	18	9	0.089953
SLC26A3	0.102901	NA	NA	NA	NA	0	0	0.038324	7	2151	0.010228	10	7	0.30864	2598	0.061586	24	11	0.06869
IFT46	0.10293	rs11603023	PHLDB1	62743	62743	0	1	0.0141084	11	2151	0.013482	8	5	0.94898	2598	0.014627	15	10	0.022348
AC132186.1	0.103192	NA	NA	NA	NA	0	0	0.023584	16	2151	0.011158	5	2	0.033266	2598	0.033872	16	7	0.63957
TMEM132D	0.103249	NA	NA	NA	NA	0	0	0.0534851	12	2151	0.06834	17	7	0.021961	2598	0.041186	36	19	0.96948
ZNF267	0.103332	rs11649653	CTF1	993277	993277	0	0	0.0313749	16	2151	0.029754	17	7	0.24266	2598	0.032717	20	15	0.087828
FBXO5	0.103373	NA	NA	NA	NA	0	0	0.0197936	6	2151	0.032078	10	6	0.06597	2598	0.0096228	9	4	0.32322
ZYG11A	0.103409	NA	NA	NA	NA	0	0	0.0166353	1	2151	0.013947	9	5	0.075762	2598	0.018861	23	11	0.28157
GOT2	0.103473	NA	NA	NA	NA	0	0	0.0259004	16	2151	0.0027894	5	4	0.2722	2598	0.045035	13	5	0.078431
OR56A1	0.103501	NA	NA	NA	NA	0	0	0.010739	11	2151	0.0032543	5	3	0.033458	2598	0.016936	22	16	0.6383
HOXA1	0.103503	NA	NA	NA	NA	0	0	0.0191619	7	2151	0.0060437	5	2	0.079446	2598	0.030023	12	5	0.26882
CYBA	0.103546	NA	NA	NA	NA	0	0	0.0237946	16	2151	0.0037192	4	2	0.083622	2598	0.040416	12	5	0.25553
EPHB1	0.10358	NA	NA	NA	NA	0	0	0.0324282	3	2151	0.037657	17	9	0.14138	2598	0.028099	22	11	0.1512
ZNF134	0.103649	rs117492019	ZNF274	549724	549724	0	0	0.0124239	19	2151	0.009298	10	7	0.029197	2598	0.015012	18	10	0.73277
PAH	0.10377	NA	NA	NA	NA	0	0	0.0200043	12	2151	0.031148	11	4	0.54685	2598	0.010778	16	10	0.039181
NT5C	0.103881	NA	NA	NA	NA	0	0	0.0172669	17	2151	0.0051139	6	4	0.024749	2598	0.027329	7	2	0.86691
C1orf112	0.103931	NA	NA	NA	NA	0	0	0.036008	1	2151	0.029754	15	5	0.37641	2598	0.041186	26	10	0.057034
B3GNT5	0.103957	NA	NA	NA	NA	0	0	0.0166353	3	2151	0.0027894	5	4	0.052168	2598	0.028099	14	7	0.41165
ARHGDIB	0.103983	NA	NA	NA	NA	0	0	0.00252682	12	2151	0.0037192	5	4	0.030203	2598	0.0015396	3	2	0.71124
LEFTY2	0.104037	NA	NA	NA	NA	0	0	0.0328493	1	2151	0.028359	10	6	0.37236	2598	0.036567	11	7	0.057728
ACOT7	0.104044	NA	NA	NA	NA	0	0	0.00547486	1	2151	0.0018596	3	2	0.31352	2598	0.0084681	10	6	0.068568
MFN2	0.104044	NA	NA	NA	NA	0	0	0.020636	1	2151	0.020456	21	15	0.98885	2598	0.020785	19	11	0.02174
ELAVL4	0.104224	NA	NA	NA	NA	0	0	0.00421144	1	2151	0.0069735	3	0	0.07952	2598	0.0019246	4	3	0.27093
CCND2	0.10425	NA	NA	NA	NA	0	0	0.00526428	12	2151	0.0083682	4	1	0.22639	2598	0.0026944	4	3	0.095195
SSBP1	0.104275	NA	NA	NA	NA	0	0	0.00379028	7	2151	0.004649	3	2	0.72114	2598	0.0030793	3	2	0.029894
HMGB4	0.104292	NA	NA	NA	NA	0	0	0.021478	1	2151	0.02371	6	1	0.049962	2598	0.01963	13	4	0.43157
PROS1	0.104347	NA	NA	NA	NA	0	0	0.0286376	3	2151	0.037192	18	9	0.12352	2598	0.021555	19	7	0.17468
ACMSD	0.104366	rs7570971	RAB3GAP1	210080	210080	0	0	0.00715942	2	2151	0.0051139	9	7	0.034069	2598	0.008853	12	5	0.63346
RP11-295K3.1	0.104388	NA	NA	NA	NA	0	0	0.0195833	11	2151	0.010228	5	4	0.25387	2598	0.027329	20	7	0.085032
NUSAP1	0.104472	NA	NA	NA	NA	0	0	0.017056	15	2151	0.0027894	6	5	0.078339	2598	0.028868	17	10	0.27584
DNAJB1	0.104487	NA	NA	NA	NA	0	0	0.00357972	19	2151	0.0013947	3	3	0.58369	2598	0.0053888	8	3	0.037028
IKBKE	0.104608	NA	NA	NA	NA	0	0	0.0221099	1	2151	0.021385	15	12	0.65234	2598	0.02271	21	11	0.03318
PTPN12	0.10462	NA	NA	NA	NA	0	0	0.0214784	7	2151	0.013482	12	7	0.16592	2598	0.028099	17	11	0.13047
TGFB1	0.104751	NA	NA	NA	NA	0	0	0.00947564	19	2151	0.0055788	7	4	0.29473	2598	0.012702	12	6	0.073565
NIPAL1	0.104803	NA	NA	NA	NA	0	0	0.0160035	4	2151	0.0079033	6	4	0.53006	2598	0.02271	14	5	0.04093
LIMK1	0.104923	rs17145738	MLXIPL	540656	540656	0	0	0.0136871	7	2151	0.014412	9	6	0.13821	2598	0.013087	12	7	0.1572
KLK9	0.104959	rs17695224	HAS1	814448	814448	0	0	0.00336913	19	2151	0.0037192	3	1	0.032342	2598	0.0030793	6	4	0.67207
SPESP1	0.104991	NA	NA	NA	NA	0	0	0.0168457	15	2151	0.0051139	2	0	0.13954	2598	0.026559	17	11	0.15583
CTLA4	0.105165	NA	NA	NA	NA	0	0	0.00379029	2	2151	0.0060437	3	1	0.092073	2598	0.0019246	3	2	0.23666
AP000304.12	0.105261	NA	NA	NA	NA	0	0	0.012213	21	2151	0.022315	2	0	0.12475	2598	0.0038491	4	3	0.17487
TEX264	0.105299	rs13326165	STAB1	808849	808849	0	0	0.00547483	3	2151	0.0037192	4	2	0.022821	2598	0.0069284	8	2	0.95636
INPP5K	0.105309	rs2070863	SERPINF2	240074	240074	0	0	0.025479	17	2151	0.010693	7	4	0.029782	2598	0.037721	23	13	0.73291
ZNF428	0.105315	NA	NA	NA	NA	0	0	0.00842264	19	2151	0.004649	5	2	0.41523	2598	0.011547	6	2	0.052571
NBEAL1	0.105318	rs11694172;rs115400054	FAM117B	461997.5;318196.5	318196	0	0	0.0960206	2	2151	0.049279	39	22	0.087865	2598	0.13472	81	50	0.24845
PLAT	0.105338	NA	NA	NA	NA	0	0	0.0383243	8	2151	0.034868	19	13	0.14335	2598	0.041186	30	17	0.15232
DUSP16	0.105406	NA	NA	NA	NA	0	0	0.0250581	12	2151	0.0065086	6	3	0.099174	2598	0.040416	18	11	0.22035
GCNT3	0.10541	NA	NA	NA	NA	0	0	0.0280056	15	2151	0.026499	12	8	0.14064	2598	0.029253	21	13	0.15539
GLYR1	0.105479	NA	NA	NA	NA	0	0	0.00294798	16	2151	0.0018596	3	2	0.41666	2598	0.0038491	8	6	0.052494
BRIP1	0.105492	NA	NA	NA	NA	0	0	0.0311643	17	2151	0.028824	27	17	0.31007	2598	0.033102	39	23	0.07055
ENPEP	0.105854	NA	NA	NA	NA	0	0	0.0299009	4	2151	0.009298	11	7	0.40402	2598	0.046959	26	15	0.054379
ZNF502	0.105932	NA	NA	NA	NA	0	0	0.0221098	3	2151	0.024175	8	1	0.22069	2598	0.0204	12	5	0.099645
MYH7B	0.106001	rs2277862	ERGIC3	575361	575361	0	0	0.122133	20	2151	0.10135	55	30	0.64199	2598	0.13934	108	55	0.034282
LMF1	0.106025	NA	NA	NA	NA	0	0	0.0654872	16	2151	0.040911	23	12	0.039811	2598	0.085835	43	23	0.55299
CPVL	0.106098	NA	NA	NA	NA	0	0	0.0362182	7	2151	0.034868	8	3	0.27741	2598	0.037336	14	2	0.079428
C1orf170	0.106105	NA	NA	NA	NA	0	0	0.0450618	1	2151	0.017201	16	9	0.056917	2598	0.068129	46	19	0.38716
TSPEAR	0.10617	rs114139997	COL18A1	850247	850247	0	0	0.0684354	21	2151	0.04742	27	13	0.55678	2598	0.085835	55	26	0.039608
PLB1	0.106221	NA	NA	NA	NA	0	0	0.0962307	2	2151	0.055323	23	9	0.048744	2598	0.1301	81	31	0.4527
SYNE3	0.106345	NA	NA	NA	NA	0	0	0.0638028	14	2151	0.036262	24	18	0.65233	2598	0.086605	45	19	0.033877
LGI2	0.106352	NA	NA	NA	NA	0	0	0.0202145	4	2151	0.0051139	5	2	0.093588	2598	0.032717	17	8	0.23615
F2RL3	0.106388	NA	NA	NA	NA	0	0	0.0240048	19	2151	0.0079033	9	5	0.6355	2598	0.037336	23	12	0.034792
ALOX12B	0.10644	rs314253	DLG4	888890	888890	0	0	0.0265319	17	2151	0.033938	11	6	0.19482	2598	0.0204	12	7	0.11356
HS1BP3	0.106466	rs1042034;rs1367117;rs515135	APOB	403638;442257;464414	403638	0	0	0.0252687	2	2151	0.033473	10	1	0.11991	2598	0.018476	17	9	0.18456
LAYN	0.106483	NA	NA	NA	NA	0	0	0.0134765	11	2151	0.0088331	9	5	0.66811	2598	0.017321	15	5	0.033131
TNFRSF10D	0.106495	NA	NA	NA	NA	0	0	0.0271637	8	2151	0.027429	9	4	0.22703	2598	0.026944	12	8	0.097512
NPBWR2	0.106579	NA	NA	NA	NA	0	0	0.0136871	20	2151	0.0088331	7	3	0.62731	2598	0.017706	22	12	0.035326
NOMO2	0.106586	NA	NA	NA	NA	0	0	0.0101075	16	2151	0.0051139	2	0	0.3478	2598	0.014242	11	5	0.063721
POGZ	0.106638	rs267733	ANXA9	428130	428130	0	0	0.0200045	1	2151	0.011158	9	3	0.05008	2598	0.027329	34	22	0.44281
COL4A3	0.106664	NA	NA	NA	NA	0	0	0.0888598	2	2151	0.072989	22	9	0.03426	2598	0.102	53	23	0.64748
SOX17	0.106768	rs10102164	SOX17	49985.5	49985.5	1	1	0.0269529	8	2151	0.019526	7	3	0.11135	2598	0.033102	16	7	0.19946
KLK13	0.106789	rs17695224	HAS1	760130	760130	0	0	0.0111604	19	2151	0.0023245	5	5	0.039155	2598	0.018476	13	7	0.56737
FZD10	0.106955	NA	NA	NA	NA	0	0	0.00694884	12	2151	0.0037192	4	2	0.27279	2598	0.0096228	15	8	0.081598
TRAP1	0.106972	NA	NA	NA	NA	0	0	0.0715937	16	2151	0.054858	25	11	0.52127	2598	0.08545	66	36	0.04271
ZDHHC23	0.106988	NA	NA	NA	NA	0	0	0.00947548	3	2151	0.0018596	2	1	0.11602	2598	0.015781	12	8	0.19193
KEL	0.107007	NA	NA	NA	NA	0	0	0.0429563	7	2151	0.028824	17	8	0.22992	2598	0.054657	42	25	0.096872
CEP112	0.107055	rs1801689	APOH	281382	281382	0	1	0.0330598	17	2151	0.025105	14	7	0.57934	2598	0.039646	29	16	0.038467
PPP1R14B	0.10706	NA	NA	NA	NA	0	0	0.0018596	11	2151	0.0018596	2	1	0.10706	0	0	NA	NA	NA
PABPC4L	0.107102	NA	NA	NA	NA	0	0	0.022531	4	2151	0.016736	5	3	0.09821	2598	0.027329	17	6	0.22704
ATE1	0.107122	NA	NA	NA	NA	0	0	0.0181091	10	2151	0.017201	6	3	0.25799	2598	0.018861	16	10	0.086449
PEBP4	0.107218	NA	NA	NA	NA	0	0	0.0299011	8	2151	0.017201	6	3	0.024586	2598	0.040416	22	8	0.90817
PAPPA	0.107246	NA	NA	NA	NA	0	0	0.0774907	9	2151	0.033938	23	13	0.1111	2598	0.11355	49	23	0.20104
IGHG3	0.10728	rs4983559	ZBTB42	959452	959452	0	0	0.0353756	14	2151	0.02278	14	4	0.25238	2598	0.045804	24	10	0.088535
THRSP	0.10729	NA	NA	NA	NA	0	0	0.0111603	11	2151	0.014412	4	1	0.91677	2598	0.0084681	5	0	0.024376
BCMO1	0.107396	rs2925979	CMIP	233150	233150	0	0	0.0320068	16	2151	0.028359	16	11	0.20685	2598	0.035027	28	14	0.10817
FAM229B	0.107532	NA	NA	NA	NA	0	0	0.0084228	6	2151	0.0088331	2	0	0.57305	2598	0.0080831	4	2	0.039108
VPS13C	0.107661	NA	NA	NA	NA	0	0	0.129709	15	2151	0.074849	55	30	0.13774	2598	0.17513	127	67	0.16295
CDR2L	0.107689	NA	NA	NA	NA	0	0	0.0178985	17	2151	0.017666	8	3	0.16245	2598	0.018091	13	6	0.13821
SPRED2	0.107878	rs2540948	CEP68	315464	315464	0	0	0.0214786	2	2151	0.030219	7	1	0.21855	2598	0.014242	16	9	0.10296
RILP	0.107987	rs2070863	SERPINF2	97093.5	97093.5	0	1	0.048642	17	2151	0.037192	10	4	0.039493	2598	0.058122	22	11	0.5705
PRKAR1B	0.108032	rs1997243	GPR146	413149	413149	0	0	0.00758061	7	2151	0.014412	9	5	0.079916	2598	0.0019246	4	3	0.28208
ZMYND12	0.108047	NA	NA	NA	NA	0	0	0.0195833	1	2151	0.004649	8	6	0.15044	2598	0.031948	13	5	0.14987
PHLDB2	0.108113	NA	NA	NA	NA	0	0	0.0751734	3	2151	0.039052	23	14	0.11537	2598	0.10508	50	22	0.19558
RORC	0.108192	rs267733	ANXA9	833288	833288	0	0	0.0197936	1	2151	0.02464	13	7	0.031103	2598	0.015781	11	7	0.72613
FYTTD1	0.108292	NA	NA	NA	NA	0	0	0.0042114	3	2151	0.004649	5	3	0.87667	2598	0.0038491	8	6	0.025792
CPEB1	0.108308	NA	NA	NA	NA	0	0	0.0147397	15	2151	0.012552	6	2	0.04311	2598	0.016551	14	8	0.5246
RASAL3	0.108438	NA	NA	NA	NA	0	0	0.059381	19	2151	0.051604	23	9	0.042613	2598	0.06582	40	26	0.53152
AL359693.1	0.108441	NA	NA	NA	NA	0	0	0.0178985	6	2151	0.020921	4	1	0.24336	2598	0.015396	6	3	0.093074
RYR2	0.108474	NA	NA	NA	NA	0	0	0.064224	1	2151	0.036262	61	50	0.551	2598	0.087375	82	54	0.041124
PLA2G12A	0.108508	NA	NA	NA	NA	0	0	0.0138977	4	2151	0.011158	7	4	0.040557	2598	0.016166	5	2	0.55892
PLEKHF1	0.108549	NA	NA	NA	NA	0	0	0.0233731	19	2151	0.0065086	7	3	0.055304	2598	0.037336	12	4	0.41008
S100A7	0.108668	NA	NA	NA	NA	0	0	0.00842284	1	2151	0.0074384	2	1	0.047641	2598	0.0092379	7	3	0.4767
C2CD4A	0.108762	NA	NA	NA	NA	0	0	0.0301118	15	2151	0.030219	11	5	0.65829	2598	0.030023	21	8	0.034537
EIF4E	0.108774	rs2602836;rs13132430	ADH5	185861;395126	185861	0	1	0.0115813	4	2151	0.0051139	3	2	0.055041	2598	0.016936	2	1	0.41312
SPATC1	0.108776	rs11136341	PLEC1	50756.5	50756.5	0	1	0.0507474	8	2151	0.013482	12	6	0.24844	2598	0.081601	39	17	0.091527
HIAT1	0.108845	NA	NA	NA	NA	0	0	0.00168459	1	2151	0.0013947	2	1	0.12393	2598	0.0019246	4	3	0.18363
TMEM69	0.108851	NA	NA	NA	NA	0	0	0.00779088	1	2151	0.0037192	2	1	0.11259	2598	0.011162	8	3	0.20214
PDE10A	0.108998	NA	NA	NA	NA	0	0	0.0113708	6	2151	0.010228	5	4	0.96805	2598	0.012317	8	3	0.02355
THPO	0.109105	NA	NA	NA	NA	0	0	0.0117917	3	2151	0.0023245	5	5	0.14014	2598	0.01963	13	7	0.16288
CLCN7	0.109374	NA	NA	NA	NA	0	0	0.014108	16	2151	0.0074384	11	8	0.25013	2598	0.01963	17	9	0.091541
DNAH2	0.109404	rs314253	DLG4	594794	594794	0	0	0.174351	17	2151	0.12087	73	42	0.79976	2598	0.21863	176	85	0.02864
CALCB	0.109483	NA	NA	NA	NA	0	0	0.00294798	11	2151	0.0018596	2	1	0.092999	2598	0.0038491	8	6	0.24652
LHFP	0.109501	NA	NA	NA	NA	0	0	0.00694881	13	2151	0.0097629	2	0	0.17898	2598	0.0046189	5	3	0.12812
SCAMP3	0.109644	NA	NA	NA	NA	0	0	0.0193724	1	2151	0.028824	6	4	0.1651	2598	0.011547	12	6	0.13912
RPUSD2	0.109655	NA	NA	NA	NA	0	0	0.0362185	15	2151	0.014412	12	8	0.37729	2598	0.054273	28	15	0.060886
AP1G1	0.109656	rs2000999	HPR	309874	309874	0	0	0.010739	16	2151	0.017201	7	4	0.21429	2598	0.0053888	11	9	0.1072
FH	0.109678	NA	NA	NA	NA	0	0	0.00673843	1	2151	0.0027894	5	4	0.14128	2598	0.010008	11	7	0.16264
OR5C1	0.109699	NA	NA	NA	NA	0	0	0.0174773	9	2151	0.0079033	9	5	0.19164	2598	0.025404	17	10	0.11993
FGF21	0.109739	rs492602	FLJ36070	54093	54093	0	1	0.0166351	19	2151	0.0051139	9	8	0.83438	2598	0.026174	12	4	0.027558
LRRC58	0.10977	rs6805251	GSK3B	498298	498298	0	0	0.00673824	3	2151	0.0051139	5	3	0.027265	2598	0.0080831	10	7	0.84365
CAPZA2	0.109818	rs38855	MET	171370	171370	0	1	0.020636	7	2151	0.0027894	5	4	0.039024	2598	0.035412	5	1	0.58976
DPP8	0.109875	NA	NA	NA	NA	0	0	0.0181091	15	2151	0.0079033	9	6	0.24595	2598	0.026559	28	17	0.093637
LTA	0.109895	rs2247056;rs419132;rs3177928	HLA	275502.5;669806.5;871442.5	275502	0	0	0.00252687	6	2151	0.0032543	3	2	0.19744	2598	0.0019246	3	1	0.11667
WDR6	0.109912	NA	NA	NA	NA	0	0	0.0353762	3	2151	0.030219	26	14	0.062058	2598	0.039646	32	22	0.37126
ANKRD31	0.110151	rs12916	HMGCR	200231	200231	0	1	0.0827565	5	2151	0.055323	28	13	0.050775	2598	0.10547	65	36	0.45501
TGFA	0.110175	NA	NA	NA	NA	0	0	0.00694884	2	2151	0.0041841	3	2	0.087324	2598	0.0092379	9	4	0.26464
UMOD	0.11031	NA	NA	NA	NA	0	0	0.0145296	16	2151	0.0037192	7	6	0.77612	2598	0.02348	18	11	0.029822
TMOD4	0.110341	rs267733	ANXA9	186147	186147	0	1	0.0259	1	2151	0.033008	7	3	0.62466	2598	0.020015	16	11	0.037066
ALG2	0.110422	NA	NA	NA	NA	0	0	0.0111602	9	2151	0.0037192	4	3	0.25793	2598	0.017321	17	8	0.089851
PPM1H	0.110477	NA	NA	NA	NA	0	0	0.0151614	12	2151	0.004649	5	3	0.85847	2598	0.023865	14	6	0.027013
ACTG2	0.11051	NA	NA	NA	NA	0	0	0.0027894	2	2151	0.0027894	3	1	0.11051	0	0	NA	NA	NA
CCDC172	0.110614	NA	NA	NA	NA	0	0	0.00863355	10	2151	0.0018596	2	1	0.040987	2598	0.014242	6	2	0.56667
SLC9A9	0.11064	NA	NA	NA	NA	0	0	0.0246371	3	2151	0.011623	6	2	0.32643	2598	0.035412	17	7	0.071173
C3	0.110717	rs7248104	INSR	526222	526222	0	0	0.0366392	19	2151	0.020456	20	14	0.17538	2598	0.050038	46	27	0.13259
CAPG	0.110923	NA	NA	NA	NA	0	0	0.0223204	2	2151	0.018131	10	7	0.17389	2598	0.025789	19	9	0.13404
PNLDC1	0.110925	rs12208357;rs1564348;rs186696265	LPA	311516.5;347228.5;880068.5	311516	0	0	0.0263217	6	2151	0.024175	10	5	0.42903	2598	0.028099	23	12	0.054329
C9orf163	0.110975	NA	NA	NA	NA	0	0	0.00947588	9	2151	0.0032543	4	3	0.080963	2598	0.014627	6	4	0.28806
ATP6V0A4	0.110978	NA	NA	NA	NA	0	0	0.0374818	7	2151	0.02278	16	10	0.18928	2598	0.049654	39	18	0.12322
RBM47	0.111014	NA	NA	NA	NA	0	0	0.0149503	4	2151	0.013017	7	5	0.0741	2598	0.016551	19	12	0.31488
PLRG1	0.1111	NA	NA	NA	NA	0	0	0.0130552	4	2151	0.004649	4	2	0.030033	2598	0.020015	10	4	0.77766
SIPA1L2	0.111145	NA	NA	NA	NA	0	0	0.0768582	1	2151	0.066946	28	17	0.63464	2598	0.085065	64	39	0.03682
UBE2Q2	0.111151	NA	NA	NA	NA	0	0	0.00736995	15	2151	0.0065086	3	2	1	2598	0.0080831	8	3	0.023369
KCNB2	0.111154	NA	NA	NA	NA	0	0	0.0101075	8	2151	0.0051139	9	8	0.033866	2598	0.014242	11	6	0.69007
SPAG6	0.111546	NA	NA	NA	NA	0	0	0.00484314	10	2151	0.0037192	5	3	0.11207	2598	0.0057737	9	6	0.20946
DDB1	0.111578	rs174546	FAS1-2-3	486110	486110	0	0	0.00800184	11	2151	0.010693	10	5	0.10596	2598	0.0057737	11	7	0.22162
SLC26A6	0.11163	NA	NA	NA	NA	0	0	0.0197941	3	2151	0.020921	12	7	0.056313	2598	0.018861	24	12	0.41725
CDKL2	0.111695	NA	NA	NA	NA	0	0	0.0122129	4	2151	0.0027894	4	3	0.045293	2598	0.020015	12	7	0.51915
TM4SF5	0.111897	rs193042029	TM4SF5	16969.5	16969.5	1	1	0.00652771	17	2151	0.0037192	2	1	0.035193	2598	0.008853	4	1	0.66967
ARMC1	0.112036	NA	NA	NA	NA	0	0	0.00336913	8	2151	0.0032543	6	5	0.038388	2598	0.0034642	3	1	0.6149
IPO5	0.112127	NA	NA	NA	NA	0	0	0.0187404	13	2151	0.012087	11	5	0.12485	2598	0.024249	18	8	0.18926
FBXW2	0.112241	NA	NA	NA	NA	0	0	0.00821207	9	2151	0.0041841	6	5	0.032051	2598	0.011547	6	2	0.73819
ASGR2	0.112304	rs314253	DLG4	77267	77267	0	1	0.00547486	17	2151	0.0013947	2	1	0.47249	2598	0.008853	17	12	0.05011
PCGF6	0.112361	NA	NA	NA	NA	0	0	0.00294798	10	2151	0.0018596	4	4	0.027579	2598	0.0038491	3	1	0.85905
ANKRD18A	0.112424	NA	NA	NA	NA	0	0	0.0684357	9	2151	0.065086	18	3	0.043384	2598	0.071209	45	28	0.54648
PRDM1	0.112449	NA	NA	NA	NA	0	0	0.0547487	6	2151	0.030219	14	4	0.13816	2598	0.075058	33	22	0.17165
EIF4EBP2	0.112606	NA	NA	NA	NA	0	0	0.00484312	10	2151	0.0065086	3	2	0.024413	2598	0.0034642	6	4	0.97314
ETFB	0.1127	rs17695224	HAS1	471067	471067	0	0	0.0172666	19	2151	0.019526	8	3	0.075466	2598	0.015396	15	5	0.31514
LIN9	0.11278	NA	NA	NA	NA	0	0	0.013266	1	2151	0.019526	5	4	0.38544	2598	0.0080831	9	7	0.061757
MCCC2	0.112805	NA	NA	NA	NA	0	0	0.0233734	5	2151	0.011158	13	7	0.036748	2598	0.033487	17	10	0.64794
LGALS3	0.112837	NA	NA	NA	NA	0	0	0.00694859	14	2151	0.0018596	2	1	0.28061	2598	0.011162	8	2	0.084883
HOXC10	0.112895	NA	NA	NA	NA	0	0	0.0185304	12	2151	0.0023245	5	5	0.32679	2598	0.031948	16	7	0.072935
ARL11	0.1129	NA	NA	NA	NA	0	0	0.0195834	13	2151	0.015807	3	1	0.28735	2598	0.02271	12	5	0.082951
BEND3	0.112983	NA	NA	NA	NA	0	0	0.0210573	6	2151	0.0079033	12	8	0.023876	2598	0.031948	19	11	0.99925
AC007919.2	0.112998	NA	NA	NA	NA	0	0	0.0117919	3	2151	0.0060437	3	1	0.040343	2598	0.016551	8	3	0.59148
SMPDL3A	0.11307	NA	NA	NA	NA	0	0	0.0256898	6	2151	0.023245	8	2	0.092374	2598	0.027714	18	11	0.25853
CDC42SE1	0.113115	rs267733	ANXA9	68310.5	68310.5	0	1	0.00189512	1	2151	0.0027894	2	1	0.11829	2598	0.0011547	3	3	0.20199
RAB3GAP1	0.113151	rs7570971	RAB3GAP1	30240.5	30240.5	1	1	0.0284268	2	2151	0.022315	9	3	0.1974	2598	0.033487	33	19	0.12109
CARD8	0.11316	rs492602	FLJ36070	476793	476793	0	0	0.0494842	19	2151	0.015342	16	8	0.025399	2598	0.077752	28	10	0.9412
C14orf183	0.113286	NA	NA	NA	NA	0	0	0.0143189	14	2151	0.009298	6	3	0.76196	2598	0.018476	13	5	0.031418
NINJ1	0.113365	NA	NA	NA	NA	0	0	0.0124234	9	2151	0.0037192	5	3	0.11149	2598	0.01963	6	5	0.21491
CCL22	0.113418	rs3764261	CETP	401766	401766	0	0	0.00589599	16	2151	0.0055788	3	2	0.057637	2598	0.0061586	5	3	0.41596
LRRC18	0.113518	NA	NA	NA	NA	0	0	0.0185305	10	2151	0.0018596	4	4	0.18484	2598	0.032333	21	11	0.12985
HNRNPM	0.113534	rs116843064;rs7255436	ANGPTL4	101600;97727	97727	0	1	0.0149508	19	2151	0.010228	10	7	0.047193	2598	0.018861	12	3	0.50867
LRRC49	0.113577	NA	NA	NA	NA	0	0	0.0193728	15	2151	0.014412	9	5	0.071897	2598	0.02348	20	11	0.33405
LNP1	0.113592	NA	NA	NA	NA	0	0	0.00989702	3	2151	0.0041841	7	4	0.0397	2598	0.014627	10	3	0.60507
MESDC1	0.113619	NA	NA	NA	NA	0	0	0.00294799	15	2151	0.0023245	3	2	0.13484	2598	0.0034642	7	5	0.1782
GUCY1A2	0.113619	NA	NA	NA	NA	0	0	0.0130553	11	2151	0.015342	8	3	0.040168	2598	0.011162	14	7	0.5982
PCDH1	0.113684	NA	NA	NA	NA	0	0	0.0404295	5	2151	0.033008	22	16	0.069187	2598	0.046574	32	17	0.34755
ZNF717	0.11371	NA	NA	NA	NA	0	0	0.010228	3	2151	0.010228	4	1	0.11371	0	0	NA	NA	NA
ADAM28	0.113745	NA	NA	NA	NA	0	0	0.0431671	8	2151	0.040446	18	8	0.15484	2598	0.04542	34	20	0.1554
UGT2B15	0.113795	NA	NA	NA	NA	0	0	0.0303221	4	2151	0.04649	15	6	0.26054	2598	0.016936	23	14	0.092407
LEFTY1	0.113831	NA	NA	NA	NA	0	0	0.0265321	1	2151	0.010693	6	4	0.034749	2598	0.039646	19	12	0.69312
KBTBD13	0.113912	NA	NA	NA	NA	0	0	0.036218	15	2151	0.022315	12	4	0.036267	2598	0.047729	38	22	0.66471
ANKS1B	0.113914	NA	NA	NA	NA	0	0	0.045904	12	2151	0.039981	15	8	0.1128	2598	0.050808	25	14	0.21372
SEC23IP	0.113945	NA	NA	NA	NA	0	0	0.031796	10	2151	0.013482	13	8	0.5892	2598	0.046959	27	14	0.04093
SHISA2	0.113995	NA	NA	NA	NA	0	0	0.020636	13	2151	0.0079033	8	3	0.14072	2598	0.031178	16	7	0.17147
NFATC2IP	0.114017	NA	NA	NA	NA	0	0	0.0063171	16	2151	0.0041841	7	6	0.50245	2598	0.0080831	13	9	0.048035
C9orf57	0.11403	NA	NA	NA	NA	0	0	0.0124237	9	2151	0.0065086	4	1	0.46295	2598	0.017321	10	4	0.052141
SERTAD3	0.114039	NA	NA	NA	NA	0	0	0.00210572	19	2151	0.0013947	2	1	0.051396	2598	0.0026944	6	5	0.46971
FAM162B	0.114063	rs9488822	FRK	771995	771995	0	0	0.0145291	6	2151	0.0027894	4	2	0.079938	2598	0.024249	9	3	0.30208
CLEC14A	0.114253	NA	NA	NA	NA	0	0	0.0221101	14	2151	0.004649	5	1	0.038087	2598	0.036567	21	13	0.63535
OR10G7	0.114306	NA	NA	NA	NA	0	0	0.0347443	11	2151	0.02371	6	2	0.11825	2598	0.04388	20	7	0.20476
EED	0.114476	NA	NA	NA	NA	0	0	0.0035797	11	2151	0.0037192	7	6	0.68123	2598	0.0034642	7	5	0.03561
MRPL46	0.114777	NA	NA	NA	NA	0	0	0.0244261	15	2151	0.021385	7	5	0.027022	2598	0.026944	13	5	0.90073
PDCD1	0.114861	NA	NA	NA	NA	0	0	0.0120026	2	2151	0.004649	4	3	0.43559	2598	0.018091	10	3	0.055929
ACVRL1	0.11492	NA	NA	NA	NA	0	0	0.0153716	12	2151	0.016736	8	4	0.057317	2598	0.014242	14	10	0.42532
SPATA7	0.114996	NA	NA	NA	NA	0	0	0.0334805	14	2151	0.0079033	9	7	0.12247	2598	0.054657	23	12	0.19922
CEACAM3	0.115022	NA	NA	NA	NA	0	0	0.00610653	19	2151	0.0083682	5	3	0.74237	2598	0.004234	8	5	0.032875
NTSR1	0.115079	NA	NA	NA	NA	0	0	0.0530636	20	2151	0.051139	18	5	0.14095	2598	0.054657	32	16	0.17326
HSPD1	0.115208	NA	NA	NA	NA	0	0	0.0143189	2	2151	0.004649	5	2	0.14531	2598	0.022325	16	5	0.1683
ARMC8	0.115494	NA	NA	NA	NA	0	0	0.00526425	3	2151	0.0065086	6	3	0.37381	2598	0.004234	7	3	0.065629
MTMR14	0.115502	NA	NA	NA	NA	0	0	0.0157928	3	2151	0.015342	6	2	0.24345	2598	0.016166	17	10	0.10078
NINJ2	0.115534	NA	NA	NA	NA	0	0	0.0124236	12	2151	0.0069735	3	1	0.055526	2598	0.016936	8	5	0.44202
CDADC1	0.115582	NA	NA	NA	NA	0	0	0.00505368	13	2151	0.0018596	4	4	0.11374	2598	0.0076982	8	4	0.2159
KIAA0141	0.1156	NA	NA	NA	NA	0	0	0.0286375	5	2151	0.0060437	9	7	0.040377	2598	0.047344	29	13	0.6083
GYS2	0.115617	NA	NA	NA	NA	0	0	0.03327	12	2151	0.026034	5	1	0.098197	2598	0.039261	18	8	0.25017
OR11G2	0.115778	NA	NA	NA	NA	0	0	0.0229522	14	2151	0.0037192	5	4	0.064931	2598	0.038876	10	4	0.37901
PVRL3	0.115829	NA	NA	NA	NA	0	0	0.00800145	3	2151	0.0041841	8	7	0.88439	2598	0.011162	21	14	0.027842
GABARAPL3	0.115939	NA	NA	NA	NA	0	0	0.0189512	15	2151	0.035332	3	0	0.98324	2598	0.0053888	4	0	0.025073
CHMP5	0.11606	NA	NA	NA	NA	0	0	0.0013947	9	2151	0.0013947	3	3	0.11606	0	0	NA	NA	NA
KRI1	0.116129	rs6511720;rs737337	LDLR;DOCK6	531649.5;676836.5	531650	0	0	0.0604334	19	2151	0.030683	19	13	0.02855	2598	0.085065	39	16	0.8653
SH2D3C	0.11622	NA	NA	NA	NA	0	0	0.0202147	9	2151	0.013017	13	10	0.38084	2598	0.026174	32	19	0.064932
C1orf115	0.116248	rs2642442	MOSC1	106652	106652	0	1	0.012213	1	2151	0.0065086	5	3	0.10846	2598	0.016936	7	4	0.22807
FAM151B	0.116278	NA	NA	NA	NA	0	0	0.0153718	5	2151	0.0013947	3	3	0.029388	2598	0.026944	12	6	0.84199
C6orf136	0.116309	rs2247056	HLA	648338	648338	0	0	0.02948	6	2151	0.033938	7	3	0.97915	2598	0.025789	14	8	0.02528
UPK2	0.116324	rs11603023	PHLDB1	342199	342199	0	0	0.0149509	11	2151	0.019991	6	3	0.030134	2598	0.010778	9	5	0.82156
HSD17B7	0.116346	NA	NA	NA	NA	0	0	0.00421139	1	2151	0.0037192	2	0	0.5496	2598	0.0046189	9	6	0.045056
VPS33B	0.116346	NA	NA	NA	NA	0	0	0.0280055	15	2151	0.022315	13	6	0.047567	2598	0.032717	23	13	0.52059
PDS5A	0.116371	NA	NA	NA	NA	0	0	0.0141082	4	2151	0.0051139	5	3	0.10257	2598	0.021555	9	4	0.24149
SRD5A1	0.116515	NA	NA	NA	NA	0	0	0.0105285	5	2151	0.0023245	4	3	0.12736	2598	0.017321	10	7	0.19479
LSM11	0.116545	rs6882076	TIMD4	786172	786172	0	0	0.0101076	5	2151	0.0041841	8	7	0.54668	2598	0.015012	7	2	0.045395
EXOC1	0.116575	NA	NA	NA	NA	0	0	0.0315856	4	2151	0.033008	7	3	0.14314	2598	0.030408	14	8	0.17343
RNASE4	0.11659	NA	NA	NA	NA	0	0	0.00989662	14	2151	0.0027894	3	2	0.53683	2598	0.015781	10	3	0.046251
TGFB1I1	0.116603	rs11649653	CTF1	568580	568580	0	0	0.00736983	16	2151	0.0018596	3	2	0.43386	2598	0.011932	16	8	0.057236
ROCK2	0.116664	NA	NA	NA	NA	0	0	0.0145291	2	2151	0.013482	11	8	0.29364	2598	0.015396	17	9	0.084624
BCKDHB	0.11676	NA	NA	NA	NA	0	0	0.0151614	6	2151	0.011158	6	4	0.14479	2598	0.018476	13	7	0.1718
RBFOX1	0.116761	NA	NA	NA	NA	0	0	0.0143186	16	2151	0.0069735	9	5	0.70462	2598	0.0204	13	5	0.035303
SHOC2	0.116788	NA	NA	NA	NA	0	0	0.00273743	10	2151	0.0027894	6	6	0.89531	2598	0.0026944	6	5	0.027792
RP11-247C2.2	0.116788	NA	NA	NA	NA	0	0	0.0105285	15	2151	0.0023245	2	1	0.19781	2598	0.017321	5	2	0.12579
TXNDC2	0.116826	NA	NA	NA	NA	0	0	0.0328492	18	2151	0.024175	10	4	0.45667	2598	0.040031	21	13	0.054509
ANO8	0.116848	NA	NA	NA	NA	0	0	0.0261105	19	2151	0.02278	16	7	0.0828	2598	0.028868	39	26	0.30071
DMC1	0.1169	rs5756931	PLA2G6	388480	388480	0	0	0.00673847	22	2151	0.0023245	4	3	0.030717	2598	0.010393	5	3	0.81104
GCM1	0.11704	NA	NA	NA	NA	0	0	0.0212677	6	2151	0.010228	4	2	0.27726	2598	0.030408	8	2	0.08999
METTL4	0.117063	NA	NA	NA	NA	0	0	0.0178985	18	2151	0.016736	3	0	0.4098	2598	0.018861	16	8	0.0609
BAZ2A	0.117064	rs11613352	LRP1	781077	781077	0	0	0.0505369	12	2151	0.028824	22	13	0.22769	2598	0.068514	50	20	0.10961
STYK1	0.117083	NA	NA	NA	NA	0	0	0.0206359	12	2151	0.012087	10	4	0.43912	2598	0.027714	18	10	0.056846
VIPAS39	0.117092	NA	NA	NA	NA	0	0	0.0120023	14	2151	0.0079033	7	4	0.73361	2598	0.015396	13	10	0.03403
PAICS	0.117182	NA	NA	NA	NA	0	0	0.0246368	4	2151	0.0018596	3	2	0.66402	2598	0.043495	15	8	0.037633
SUSD4	0.117305	NA	NA	NA	NA	0	0	0.0275844	1	2151	0.026499	8	1	0.099017	2598	0.028483	13	8	0.25271
DEGS1	0.117339	NA	NA	NA	NA	0	0	0.0172666	1	2151	0.019061	4	2	0.81619	2598	0.015781	11	8	0.030669
MZB1	0.117344	NA	NA	NA	NA	0	0	0.0124238	5	2151	0.0051139	6	2	0.96233	2598	0.018476	11	5	0.026013
MGAM	0.117476	NA	NA	NA	NA	0	0	0.101707	7	2151	0.058113	41	27	0.14489	2598	0.1378	92	42	0.17302
KRTAP4-8	0.117484	NA	NA	NA	NA	0	0	0.0242155	17	2151	0.0018596	3	2	0.049264	2598	0.042725	17	6	0.50891
MRPL3	0.117743	rs17404153	ACAD11	961594	961594	0	0	0.028638	3	2151	0.030219	7	0	0.73224	2598	0.027329	15	6	0.034335
ZNF576	0.117814	NA	NA	NA	NA	0	0	0.00779112	19	2151	0.0013947	3	3	0.40013	2598	0.013087	8	3	0.062881
KLK4	0.118	rs17695224	HAS1	912753	912753	0	0	0.0153716	19	2151	0.019991	5	2	0.036128	2598	0.011547	13	8	0.69783
TNNT1	0.118109	rs386000	LILRA3	858584	858584	0	0	0.00463253	19	2151	0.0088331	8	5	0.052308	2598	0.0011547	3	3	0.48254
MAP6D1	0.118137	NA	NA	NA	NA	0	0	0.0117918	3	2151	0.0013947	2	1	0.05765	2598	0.0204	8	4	0.43796
FOXA3	0.118149	rs7412;rs439401;rs1065853;rs4420638	APOE	963671.5;961299.5;962518.5;952804.5	952804	0	0	0.0103181	19	2151	0.0055788	7	6	0.14377	2598	0.014242	15	11	0.17564
TM4SF1	0.118205	NA	NA	NA	NA	0	0	0.00315854	3	2151	0.0013947	3	3	0.76715	2598	0.0046189	7	3	0.032936
TMEM26	0.118271	NA	NA	NA	NA	0	0	0.00779112	10	2151	0.0055788	6	3	0.15999	2598	0.0096228	15	10	0.15804
SNRNP35	0.11831	rs4759375;rs4765127	SBNO1;ZNF664	154196.5;509732.5	154196	0	1	0.0166349	12	2151	0.02185	5	1	0.13755	2598	0.012317	15	7	0.1839
CD274	0.118351	NA	NA	NA	NA	0	0	0.0206361	9	2151	0.0069735	3	1	0.036984	2598	0.031948	9	6	0.68426
[truncated: 14,315 more rows]
