# Supplementary material for: Deep coverage whole genome sequences and plasma lipoprotein(a) in individuals of European and African ancestries
Source: Nat Commun. 2018 Jul 4;9:2606. doi: 10.1038/s41467-018-04668-w (PMC6031652; doi:10.1038/s41467-018-04668-w)
Supplement: Supplementary file 11 — Supplementary Data 8 [file 41467_2018_4668_MOESM11_ESM.xlsx]

## Sheet: Sheet1
Sliding window RVAS: Non-coding rare variant association statistics for aggregates of rare (MAF<1%) non-coding variants within 3kb sliding windows overlapping liver enhancers or promoters in strong DNAse hypersensitivity sites. Note: this is not condiontioned on KIV2-CN.
	# Groups	Bonferroni Threshold
# Windows anal:	163883	3.05096e-07	6:160851000 Significant
# Windows within 100kb of reported top lipid rsIDs:	2813	1.77746e-05	6:160851000 Significant
Group (3kb window start)	META_PVal	GLGC_Top_rsID_within1MB	GLGC_genes_within1MB	dist_to_Top_rsID	MinDist_to_Top_rsID	weighted_AVG_cAF	maf	CHROM	EST_NS	EST_FRAC_WITH_RARE	EST_NUM_PASS_VARS	EST_NUM_SING_VARS	EST_PVALUE	JHS_NS	JHS_FRAC_WITH_RARE	JHS_NUM_PASS_VARS	JHS_NUM_SING_VARS	JHS_PVALUE	weighted_AVG_cAF
6:160851000	4.46151e-08	rs12208357;rs1564348;rs186696265	LPA	309190.5;273478.5;259361.5	259362	0.0393766	0.0393766	6	2151	0.049744	23	14	7.0481e-09	2598	0.030793	35	21	0.30189	0.0393766
5:68002500	1.434e-05	NA	NA	NA	NA	0.0261109	0.0261109	5	2151	0.0037192	4	1	0.00082979	2598	0.04465	16	6	0.0011637	0.0261109
5:68004000	1.434e-05	NA	NA	NA	NA	0.0261109	0.0261109	5	2151	0.0037192	4	1	0.00082979	2598	0.04465	16	6	0.0011637	0.0261109
1:86172000	1.82877e-05	NA	NA	NA	NA	0.0459044	0.0459044	1	2151	0.026964	12	8	0.00031283	2598	0.061586	22	6	0.0040069	0.0459044
1:86173500	1.82877e-05	NA	NA	NA	NA	0.0459044	0.0459044	1	2151	0.026964	12	8	0.00031283	2598	0.061586	22	6	0.0040069	0.0459044
6:160852500	2.65278e-05	rs12208357;rs1564348;rs186696265	LPA	309753;274041;258799	258799	0.0185299	0.0185299	6	2151	0.02185	12	7	5.0591e-06	2598	0.015781	16	9	0.36953	0.0185299
1:40504500	2.75733e-05	rs4660293	PABPC4	477460	477460	0.0467469	0.0467469	1	2151	0.030219	20	11	0.0012762	2598	0.060431	35	19	0.0015271	0.0467469
22:43413000	3.22416e-05	NA	NA	NA	NA	0.0166353	0.0166353	22	2151	0.019526	2	0	0.0040954	2598	0.014242	4	1	0.00056314	0.0166353
22:43414500	3.22416e-05	NA	NA	NA	NA	0.0166353	0.0166353	22	2151	0.019526	2	0	0.0040954	2598	0.014242	4	1	0.00056314	0.0166353
5:149377500	3.6606e-05	NA	NA	NA	NA	0.0250578	0.0250578	5	2151	0.0041841	3	2	0.00021143	2598	0.04234	7	2	0.012507	0.0250578
9:136825500	3.80393e-05	rs635634	ABO	671310	671310	0.0334808	0.0334808	9	2151	0.040446	6	1	0.00052159	2598	0.027714	17	5	0.0052841	0.0334808
11:78507000	4.02261e-05	NA	NA	NA	NA	0.0130554	0.0130554	11	2151	0.0027894	5	3	0.00025462	2598	0.021555	8	6	0.011497	0.0130554
1:151959000	5.00629e-05	NA	NA	NA	NA	0.00484312	0.00484312	1	2151	0.0023245	5	5	0.99277	2598	0.0069284	6	3	3.7339e-06	0.00484312
1:151960500	5.00629e-05	NA	NA	NA	NA	0.00484312	0.00484312	1	2151	0.0023245	5	5	0.99277	2598	0.0069284	6	3	3.7339e-06	0.00484312
8:19240500	6.76171e-05	rs1495741;rs12678919	NAT2;LPL	970385;600956	600956	0.0164241	0.0164241	8	2151	0.012087	5	3	0.00086529	2598	0.020015	13	6	0.0059288	0.0164241
5:149379000	7.85032e-05	NA	NA	NA	NA	0.0551693	0.0551693	5	2151	0.0079033	10	8	0.00038393	2598	0.094303	23	7	0.015706	0.0551693
8:22497000	8.34866e-05	NA	NA	NA	NA	0.00463253	0.00463253	8	2151	0.0041841	2	1	7.015e-05	2598	0.0050038	8	4	0.091886	0.00463253
22:24550500	8.56191e-05	NA	NA	NA	NA	0.0539063	0.0539063	22	2151	0.033008	21	10	0.00092981	2598	0.071209	61	32	0.0071245	0.0539063
12:62583000	8.86713e-05	NA	NA	NA	NA	0.00736983	0.00736983	12	2151	0.0018596	2	0	0.00074784	2598	0.011932	10	1	0.0092009	0.00736983
15:99861000	0.000104424	NA	NA	NA	NA	0.0160034	0.0160034	15	2151	0.015807	4	1	0.013614	2598	0.016166	9	2	0.00060352	0.0160034
14:23022000	0.000105977	NA	NA	NA	NA	0.0435881	0.0435881	14	2151	0.027429	17	10	0.00096219	2598	0.056967	31	13	0.0086771	0.0435881
11:78508500	0.000106242	NA	NA	NA	NA	0.0240048	0.0240048	11	2151	0.0027894	5	3	0.00025462	2598	0.04157	14	7	0.032879	0.0240048
21:43183500	0.000115594	NA	NA	NA	NA	0.00800167	0.00800167	21	2151	0.0083682	4	3	0.0069994	2598	0.0076982	13	10	0.0013108	0.00800167
3:182605500	0.000118614	NA	NA	NA	NA	0.0048431	0.0048431	3	2151	0.0051139	3	2	0.069145	2598	0.0046189	8	6	0.00013646	0.0048431
3:182607000	0.000118614	NA	NA	NA	NA	0.0048431	0.0048431	3	2151	0.0051139	3	2	0.069145	2598	0.0046189	8	6	0.00013646	0.0048431
2:65541000	0.000126148	rs2540948	CEP68	258946	258946	0.00673802	0.00673802	2	2151	0.0013947	2	1	0.014434	2598	0.011162	12	5	0.00069894	0.00673802
3:187528500	0.00012883	NA	NA	NA	NA	0.0374818	0.0374818	3	2151	0.02278	9	2	0.00027103	2598	0.049654	26	10	0.038084	0.0374818
2:65542500	0.000130756	rs2540948	CEP68	259032	259032	0.00694864	0.00694864	2	2151	0.0013947	2	1	0.014434	2598	0.011547	13	6	0.00072674	0.00694864
15:99862500	0.000135031	NA	NA	NA	NA	0.0277955	0.0277955	15	2151	0.023245	8	4	0.0054754	2598	0.031563	25	14	0.001984	0.0277955
8:19242000	0.000151078	rs1495741;rs12678919	NAT2;LPL	970663.5;600677.5	600678	0.0250578	0.0250578	8	2151	0.015342	10	6	0.00092745	2598	0.033102	25	9	0.013235	0.0250578
14:105282000	0.000160156	rs4983559	ZBTB42	5252	5252	0.0305328	0.0305328	14	2151	0.009298	13	6	0.021782	2598	0.048114	19	9	0.00060049	0.0305328
5:72937500	0.000160778	NA	NA	NA	NA	0.005896	0.005896	5	2151	0.0027894	7	5	0.16894	2598	0.0084681	6	1	7.7751e-05	0.005896
4:74988000	0.000165689	rs182616603	MTHFD2L	94780	94780	0.00357968	0.00357968	4	2151	0.0060437	5	1	0.0002159	2598	0.0015396	2	1	0.062866	0.00357968
3:114595500	0.000173108	NA	NA	NA	NA	0.0105286	0.0105286	3	2151	0.019061	6	4	0.00079002	2598	0.0034642	6	5	0.01802	0.0105286
18:55762500	0.000174258	NA	NA	NA	NA	0.0427455	0.0427455	18	2151	0.016736	11	5	0.0012902	2598	0.06428	22	9	0.011114	0.0427455
1:235068000	0.000185163	rs514230	IRF2BP2	210652	210652	0.0181091	0.0181091	1	2151	0.0032543	6	5	0.073668	2598	0.030408	21	9	0.00020796	0.0181091
11:62379000	0.000186229	rs174546	FAS1-2-3	810474	810474	0.0261108	0.0261108	11	2151	0.004649	7	5	0.44567	2598	0.04388	22	11	3.4591e-05	0.0261108
4:74986500	0.00019389	rs182616603	MTHFD2L	95709.5	95709.5	0.0051139	0.0051139	4	2151	0.0051139	4	1	0.00019389	0	0	NA	NA	NA	0.0051139
11:70114500	0.000194887	NA	NA	NA	NA	0.0589599	0.0589599	11	2151	0.020921	13	5	0.061924	2598	0.090454	36	13	0.0002616	0.0589599
22:24552000	0.00019775	NA	NA	NA	NA	0.0623288	0.0623288	22	2151	0.064156	26	12	0.019232	2598	0.060816	56	30	0.00085582	0.0623288
7:50596500	0.000200501	rs4917014	IKZF1	290678	290678	0.00694906	0.00694906	7	2151	0.011623	2	1	0.0007604	2598	0.0030793	7	6	0.021974	0.00694906
11:62377500	0.000203278	rs174546	FAS1-2-3	809682	809682	0.0208466	0.0208466	11	2151	0.0032543	6	5	0.51774	2598	0.035412	17	9	3.2761e-05	0.0208466
7:46023000	0.000210575	NA	NA	NA	NA	0.0134766	0.0134766	7	2151	0.0083682	7	5	0.0001926	2598	0.017706	14	7	0.091522	0.0134766
7:46021500	0.000214737	NA	NA	NA	NA	0.0132659	0.0132659	7	2151	0.0083682	7	5	0.0001926	2598	0.017321	13	6	0.093498	0.0132659
17:4414500	0.00021681	rs193042029	TM4SF5	253318	253318	0.0197935	0.0197935	17	2151	0.017201	3	1	0.0022865	2598	0.02194	7	2	0.0079587	0.0197935
6:148735500	0.000232384	NA	NA	NA	NA	0.0336911	0.0336911	6	2151	0.0032543	6	5	0.055446	2598	0.058891	22	6	0.00035403	0.0336911
11:124626000	0.000238774	NA	NA	NA	NA	0.0149504	0.0149504	11	2151	0.016736	8	3	0.013226	2598	0.013472	12	5	0.0015288	0.0149504
9:136824000	0.000243089	rs635634	ABO	670547	670547	0.0608553	0.0608553	9	2151	0.04835	12	3	0.00073607	2598	0.071209	31	8	0.028013	0.0608553
14:22950000	0.0002435	NA	NA	NA	NA	0.027374	0.027374	14	2151	0.0041841	5	3	0.00038274	2598	0.046574	16	6	0.053973	0.027374
2:69282000	0.000244375	NA	NA	NA	NA	0.0111603	0.0111603	2	2151	0.012552	4	0	0.043689	2598	0.010008	6	3	0.00047469	0.0111603
1:68694000	0.000246809	NA	NA	NA	NA	0.0520109	0.0520109	1	2151	0.042306	12	6	0.00028234	2598	0.060046	31	18	0.074253	0.0520109
11:95779500	0.000250364	NA	NA	NA	NA	0.0164247	0.0164247	11	2151	0.0032543	2	1	8.2159e-05	2598	0.027329	6	3	0.25919	0.0164247
2:55362000	0.000250953	NA	NA	NA	NA	0.0193725	0.0193725	2	2151	0.0055788	4	3	5.3362e-05	2598	0.030793	16	5	0.40009	0.0193725
19:8005500	0.000253082	rs7248104;rs116843064;rs7255436	INSR;ANGPTL4	783706;421186;425059	421186	0.0185302	0.0185302	19	2151	0.0041841	4	3	0.00011456	2598	0.030408	11	7	0.18809	0.0185302
3:195807000	0.000255944	NA	NA	NA	NA	0.0389557	0.0389557	3	2151	0.039517	17	10	0.01951	2598	0.038491	26	12	0.0011181	0.0389557
11:95778000	0.000262258	NA	NA	NA	NA	0.0292692	0.0292692	11	2151	0.016736	11	3	0.00027666	2598	0.039646	16	9	0.080977	0.0292692
3:12352500	0.000268586	rs2606736;rs1699337;rs2290159	ATG7;PPARG;RAF1	952577;97267;276094	97267	0.0124235	0.0124235	3	2151	0.0032543	3	0	0.96185	2598	0.020015	10	7	2.3907e-05	0.0124235
15:58519500	0.000283251	rs686958;rs1532085	LIPC	220492;161974	161974	0.0336916	0.0336916	15	2151	0.014412	9	5	0.00013477	2598	0.049654	28	12	0.18084	0.0336916
3:12351000	0.000287493	rs2606736;rs1699337;rs2290159	ATG7;PPARG;RAF1	952577;97267;276094	97267	0.0147397	0.0147397	3	2151	0.0032543	3	0	0.96185	2598	0.024249	15	10	2.5754e-05	0.0147397
6:160849500	0.000291174	rs12208357;rs1564348;rs186696265	LPA	308343;272631;260209	260209	0.0223205	0.0223205	6	2151	0.028824	14	10	0.00010677	2598	0.016936	22	14	0.23526	0.0223205
6:19837500	0.000303892	NA	NA	NA	NA	0.0869647	0.0869647	6	2151	0.067875	30	13	0.3467	2598	0.10277	56	22	7.5922e-05	0.0869647
3:170893500	0.00030424	NA	NA	NA	NA	0.0147399	0.0147399	3	2151	0.0013947	2	1	0.10299	2598	0.025789	11	5	0.0002559	0.0147399
10:105574500	0.000315724	NA	NA	NA	NA	0.0141082	0.0141082	10	2151	0.0055788	5	4	0.00020097	2598	0.02117	7	2	0.13657	0.0141082
9:136389000	0.000320249	rs635634	ABO	236470	236470	0.0109498	0.0109498	9	2151	0.0069735	7	6	0.0016387	2598	0.014242	14	6	0.017012	0.0109498
6:160953000	0.000333998	rs12208357;rs1564348;rs186696265	LPA	412177.5;376465.5;156374.5	156374	0.0193724	0.0193724	6	2151	0.0065086	6	2	5.0781e-05	2598	0.030023	14	5	0.57485	0.0193724
6:160954500	0.000333998	rs12208357;rs1564348;rs186696265	LPA	412177.5;376465.5;156374.5	156374	0.0193724	0.0193724	6	2151	0.0065086	6	2	5.0781e-05	2598	0.030023	14	5	0.57485	0.0193724
21:17934000	0.000335967	NA	NA	NA	NA	0.00294799	0.00294799	21	2151	0.0023245	4	3	0.00055119	2598	0.0034642	6	4	0.053303	0.00294799
21:17935500	0.000335967	NA	NA	NA	NA	0.00294799	0.00294799	21	2151	0.0023245	4	3	0.00055119	2598	0.0034642	6	4	0.053303	0.00294799
6:144061500	0.000336544	NA	NA	NA	NA	0.0210572	0.0210572	6	2151	0.0032543	3	0	0.0069607	2598	0.035797	12	5	0.0042288	0.0210572
5:142074000	0.00034268	NA	NA	NA	NA	0.0018596	0.0018596	5	2151	0.0018596	2	1	0.00034268	0	0	NA	NA	NA	0.0018596
10:121125000	0.000343095	NA	NA	NA	NA	0.0402192	0.0402192	10	2151	0.02464	9	5	0.019503	2598	0.053118	26	9	0.0015415	0.0402192
16:78162000	0.000348902	NA	NA	NA	NA	0.0787508	0.0787508	16	2151	0.041841	25	14	0.0039021	2598	0.10931	47	19	0.0078476	0.0787508
6:161337000	0.000360774	rs12208357;rs1564348;rs186696265	LPA	796497.5;760785.5;227945.5	227946	0.0246366	0.0246366	6	2151	0.0083682	11	9	0.00022464	2598	0.038106	15	6	0.14141	0.0246366
15:76453500	0.00036784	NA	NA	NA	NA	0.0564326	0.0564326	15	2151	0.026034	17	10	0.020291	2598	0.081601	56	24	0.0015992	0.0564326
1:225115500	0.000375397	NA	NA	NA	NA	0.0311643	0.0311643	1	2151	0.022315	9	5	0.13023	2598	0.038491	14	6	0.00025479	0.0311643
1:225117000	0.000375397	NA	NA	NA	NA	0.0311643	0.0311643	1	2151	0.022315	9	5	0.13023	2598	0.038491	14	6	0.00025479	0.0311643
5:170287500	0.000383251	NA	NA	NA	NA	0.0696987	0.0696987	5	2151	0.049279	18	9	0.073712	2598	0.086605	45	25	0.00046049	0.0696987
14:105280500	0.000385208	rs4983559	ZBTB42	4809	4809	0.0444304	0.0444304	14	2151	0.013947	19	8	0.027894	2598	0.069669	36	16	0.0012237	0.0444304
11:106857000	0.000404493	NA	NA	NA	NA	0.0296904	0.0296904	11	2151	0.019061	8	2	0.00021151	2598	0.038491	16	9	0.17027	0.0296904
11:106858500	0.000404493	NA	NA	NA	NA	0.0296904	0.0296904	11	2151	0.019061	8	2	0.00021151	2598	0.038491	16	9	0.17027	0.0296904
11:76474500	0.000406657	NA	NA	NA	NA	0.0492733	0.0492733	11	2151	0.035797	11	6	0.29174	2598	0.060431	24	13	0.00012417	0.0492733
6:160770000	0.000409569	rs12208357;rs1564348;rs186696265	LPA	227472.5;191760.5;341079.5	191760	0.0307434	0.0307434	6	2151	0.0037192	4	3	0.50835	2598	0.053118	20	12	7.1821e-05	0.0307434
10:81058500	0.000418419	NA	NA	NA	NA	0.0604336	0.0604336	10	2151	0.057183	13	7	0.019009	2598	0.063125	33	16	0.0019663	0.0604336
1:1980000	0.000431056	NA	NA	NA	NA	0.0524319	0.0524319	1	2151	0.064156	17	5	0.21628	2598	0.042725	33	18	0.00017856	0.0524319
1:51450000	0.00044111	NA	NA	NA	NA	0.0233735	0.0233735	1	2151	0.019526	10	4	0.63353	2598	0.026559	8	3	6.2522e-05	0.0233735
20:35818500	0.000447704	NA	NA	NA	NA	0.00294797	0.00294797	20	2151	0.0013947	2	0	5.3324e-05	2598	0.004234	5	2	0.75502	0.00294797
20:35820000	0.000447704	NA	NA	NA	NA	0.00294797	0.00294797	20	2151	0.0013947	2	0	5.3324e-05	2598	0.004234	5	2	0.75502	0.00294797
15:50170500	0.00045515	NA	NA	NA	NA	0.00631713	0.00631713	15	2151	0.0023245	3	2	0.10226	2598	0.0096228	7	3	0.00040091	0.00631713
1:51448500	0.000458609	NA	NA	NA	NA	0.022531	0.022531	1	2151	0.019061	9	3	0.64189	2598	0.025404	6	2	6.4403e-05	0.022531
17:4413000	0.00046113	rs193042029	TM4SF5	253967	253967	0.0317961	0.0317961	17	2151	0.018131	5	3	0.0021962	2598	0.04311	18	7	0.018937	0.0317961
7:30721500	0.000474383	NA	NA	NA	NA	0.0126342	0.0126342	7	2151	0.0018596	4	4	0.14557	2598	0.021555	10	7	0.00029474	0.0126342
12:9217500	0.000491067	rs4883201	PHC1	135353	135353	0.00189516	0.00189516	12	2151	0.0018596	2	1	0.00019455	2598	0.0019246	3	1	0.22908	0.00189516
12:62653500	0.000495233	NA	NA	NA	NA	0.0494843	0.0494843	12	2151	0.02464	19	12	0.0044693	2598	0.070054	43	22	0.010065	0.0494843
16:89938500	0.000500059	NA	NA	NA	NA	0.0869662	0.0869662	16	2151	0.054858	30	16	0.0015256	2598	0.11355	56	19	0.029802	0.0869662
4:26859000	0.00050949	rs10019888	C4orf52	797576	797576	0.063592	0.063592	4	2151	0.02185	12	5	0.33802	2598	0.098152	34	14	0.0001373	0.063592
10:81057000	0.000514688	NA	NA	NA	NA	0.061908	0.061908	10	2151	0.057183	13	7	0.019009	2598	0.06582	39	19	0.0024689	0.061908
6:41697000	0.000515625	NA	NA	NA	NA	0.0155821	0.0155821	6	2151	0.0037192	9	8	0.00091956	2598	0.025404	15	9	0.051139	0.0155821
6:160768500	0.000519355	rs12208357;rs1564348;rs186696265	LPA	227026;191314;341526	191314	0.0406403	0.0406403	6	2151	0.009298	12	9	0.70323	2598	0.06659	32	17	6.7403e-05	0.0406403
1:203637000	0.00052281	NA	NA	NA	NA	0.0235841	0.0235841	1	2151	0.0083682	6	3	0.23441	2598	0.036182	16	9	0.00020369	0.0235841
1:197653500	0.000531686	NA	NA	NA	NA	0.0153716	0.0153716	1	2151	0.012087	3	1	0.00046918	2598	0.018091	5	1	0.10367	0.0153716
1:197655000	0.000531686	NA	NA	NA	NA	0.0153716	0.0153716	1	2151	0.012087	3	1	0.00046918	2598	0.018091	5	1	0.10367	0.0153716
1:1981500	0.000547407	NA	NA	NA	NA	0.0191621	0.0191621	1	2151	0.013947	6	3	0.76768	2598	0.02348	20	11	6.5425e-05	0.0191621
18:55761000	0.000549526	NA	NA	NA	NA	0.0172666	0.0172666	18	2151	0.0088331	3	0	0.0030627	2598	0.024249	6	4	0.016469	0.0172666
3:72637500	0.000551055	NA	NA	NA	NA	0.00968646	0.00968646	3	2151	0.0088331	9	6	0.0019121	2598	0.010393	17	11	0.02646	0.00968646
8:141781500	0.000556576	NA	NA	NA	NA	0.0147398	0.0147398	8	2151	0.017666	8	5	0.0093086	2598	0.012317	12	5	0.0054952	0.0147398
11:43600500	0.000557999	NA	NA	NA	NA	0.054327	0.054327	11	2151	0.032078	25	13	0.17071	2598	0.072748	59	26	0.00030049	0.054327
22:43372500	0.000578891	NA	NA	NA	NA	0.0181092	0.0181092	22	2151	0.0023245	4	3	0.044895	2598	0.031178	15	6	0.0011898	0.0181092
9:99775500	0.000601462	NA	NA	NA	NA	0.0280059	0.0280059	9	2151	0.011623	4	3	0.59492	2598	0.04157	14	7	9.3652e-05	0.0280059
10:98050500	0.000609959	NA	NA	NA	NA	0.00315856	0.00315856	10	2151	0.0027894	3	2	0.0032953	2598	0.0034642	5	4	0.017171	0.00315856
10:98052000	0.000609959	NA	NA	NA	NA	0.00315856	0.00315856	10	2151	0.0027894	3	2	0.0032953	2598	0.0034642	5	4	0.017171	0.00315856
22:34174500	0.000611137	NA	NA	NA	NA	0.0267423	0.0267423	22	2151	0.019526	5	4	0.0010436	2598	0.032717	18	8	0.054335	0.0267423
22:34176000	0.000611137	NA	NA	NA	NA	0.0267423	0.0267423	22	2151	0.019526	5	4	0.0010436	2598	0.032717	18	8	0.054335	0.0267423
2:223918500	0.000622962	NA	NA	NA	NA	0.00758056	0.00758056	2	2151	0.0097629	7	3	0.012052	2598	0.0057737	8	5	0.0048054	0.00758056
11:62520000	0.000624745	rs174546	FAS1-2-3	951782	951782	0.0117919	0.0117919	11	2151	0.0060437	9	6	0.44915	2598	0.016551	12	7	0.00012935	0.0117919
11:70116000	0.000625164	NA	NA	NA	NA	0.0890693	0.0890693	11	2151	0.033473	17	6	0.20304	2598	0.1351	44	18	0.00028635	0.0890693
13:24613500	0.000625557	NA	NA	NA	NA	0.0444304	0.0444304	13	2151	0.051139	16	10	0.0002325	2598	0.038876	26	11	0.25024	0.0444304
2:54592500	0.000625618	NA	NA	NA	NA	0.00526429	0.00526429	2	2151	0.0051139	4	2	7.4594e-05	2598	0.0053888	7	3	0.78005	0.00526429
2:54594000	0.000625618	NA	NA	NA	NA	0.00526429	0.00526429	2	2151	0.0051139	4	2	7.4594e-05	2598	0.0053888	7	3	0.78005	0.00526429
2:31953000	0.000633514	NA	NA	NA	NA	0.00442198	0.00442198	2	2151	0.0013947	2	1	0.0016556	2598	0.0069284	2	0	0.035635	0.00442198
2:31954500	0.000633514	NA	NA	NA	NA	0.00442198	0.00442198	2	2151	0.0013947	2	1	0.0016556	2598	0.0069284	2	0	0.035635	0.00442198
6:107221500	0.000650109	NA	NA	NA	NA	0.0237946	0.0237946	6	2151	0.0041841	7	5	0.00040359	2598	0.040031	23	7	0.15041	0.0237946
12:25402500	0.000658778	NA	NA	NA	NA	0.028848	0.028848	12	2151	0.022315	18	7	0.00087225	2598	0.034257	29	15	0.070619	0.028848
3:69588000	0.000659741	NA	NA	NA	NA	0.034955	0.034955	3	2151	0.039052	19	9	0.31791	2598	0.031563	24	16	0.00019407	0.034955
11:62521500	0.000667102	rs174546	FAS1-2-3	952018	952018	0.00989702	0.00989702	11	2151	0.0041841	5	2	0.52813	2598	0.014627	9	6	0.00011826	0.00989702
3:114597000	0.00067361	NA	NA	NA	NA	0.0261106	0.0261106	3	2151	0.032543	11	5	0.00041191	2598	0.020785	19	12	0.15326	0.0261106
6:107220000	0.00067689	NA	NA	NA	NA	0.0242158	0.0242158	6	2151	0.0041841	7	5	0.00040359	2598	0.040801	25	9	0.15726	0.0242158
17:29298000	0.000681025	NA	NA	NA	NA	0.0480099	0.0480099	17	2151	0.018596	8	4	0.019611	2598	0.072363	39	19	0.0032582	0.0480099
7:1603500	0.0006877	rs1997243	GPR146	522589	522589	0.0174772	0.0174772	7	2151	0.0083682	6	3	0.0063471	2598	0.025019	9	5	0.010176	0.0174772
1:161175000	0.000692068	rs1801274	FCGR2A	302752	302752	0.0286379	0.0286379	1	2151	0.02557	7	1	0.00066598	2598	0.031178	14	6	0.097662	0.0286379
1:161176500	0.000692068	rs1801274	FCGR2A	302752	302752	0.0286379	0.0286379	1	2151	0.02557	7	1	0.00066598	2598	0.031178	14	6	0.097662	0.0286379
2:240220500	0.000701607	NA	NA	NA	NA	0.0372709	0.0372709	2	2151	0.004649	7	5	0.00010759	2598	0.06428	25	10	0.61373	0.0372709
1:162676500	0.000706209	NA	NA	NA	NA	0.00715941	0.00715941	1	2151	0.0041841	4	2	0.015481	2598	0.0096228	6	3	0.0042962	0.00715941
14:92952000	0.00071647	NA	NA	NA	NA	0.0107392	0.0107392	14	2151	0.0069735	6	4	0.00064115	2598	0.013857	17	10	0.1054	0.0107392
14:65676000	0.000726934	NA	NA	NA	NA	0.011581	0.011581	14	2151	0.012087	6	3	0.0015781	2598	0.011162	13	8	0.043513	0.011581
5:154209000	0.000745525	NA	NA	NA	NA	0.0212678	0.0212678	5	2151	0.013017	6	4	0.02807	2598	0.028099	24	12	0.0025155	0.0212678
10:105573000	0.000752514	NA	NA	NA	NA	0.0269531	0.0269531	10	2151	0.0065086	7	6	0.00022467	2598	0.04388	18	5	0.31754	0.0269531
9:133605000	0.00077505	NA	NA	NA	NA	0.010318	0.010318	9	2151	0.0013947	3	3	0.011183	2598	0.017706	14	5	0.0065909	0.010318
4:95332500	0.00078325	NA	NA	NA	NA	0.0027894	0.0027894	4	2151	0.0027894	2	1	0.00078325	0	0	NA	NA	NA	0.0027894
12:27294000	0.000784053	NA	NA	NA	NA	0.0134765	0.0134765	12	2151	0.015342	3	0	0.001143	2598	0.011932	7	1	0.065313	0.0134765
12:27295500	0.000784053	NA	NA	NA	NA	0.0134765	0.0134765	12	2151	0.015342	3	0	0.001143	2598	0.011932	7	1	0.065313	0.0134765
19:8007000	0.000784525	rs7248104;rs116843064;rs7255436	INSR;ANGPTL4	784298;420594;424467	420594	0.0444306	0.0444306	19	2151	0.0074384	10	8	0.00015193	2598	0.075058	32	15	0.49169	0.0444306
19:17226000	0.000787259	NA	NA	NA	NA	0.0157927	0.0157927	19	2151	0.010228	3	0	0.0053279	2598	0.0204	12	6	0.014075	0.0157927
19:17227500	0.000787259	NA	NA	NA	NA	0.0157927	0.0157927	19	2151	0.010228	3	0	0.0053279	2598	0.0204	12	6	0.014075	0.0157927
16:89388000	0.000805044	NA	NA	NA	NA	0.04801	0.04801	16	2151	0.023245	12	6	0.014513	2598	0.068514	30	15	0.0052963	0.04801
16:89937000	0.000808025	NA	NA	NA	NA	0.0513793	0.0513793	16	2151	0.02464	18	9	0.0018629	2598	0.073518	28	10	0.04143	0.0513793
13:30679500	0.000809367	NA	NA	NA	NA	0.0208461	0.0208461	13	2151	0.021385	5	1	0.28234	2598	0.0204	14	6	0.00027386	0.0208461
19:20160000	0.000815192	rs10401969	CILP2	755064	755064	0.0145292	0.0145292	19	2151	0.0023245	4	3	0.015234	2598	0.024634	12	8	0.005116	0.0145292
12:11860500	0.00082837	NA	NA	NA	NA	0.0191622	0.0191622	12	2151	0.019991	3	2	0.004861	2598	0.018476	12	7	0.01632	0.0191622
10:121021500	0.000836558	NA	NA	NA	NA	0.0252684	0.0252684	10	2151	0.0037192	2	1	0.68052	2598	0.04311	8	3	0.00011785	0.0252684
10:121023000	0.000836558	NA	NA	NA	NA	0.0252684	0.0252684	10	2151	0.0037192	2	1	0.68052	2598	0.04311	8	3	0.00011785	0.0252684
1:212839500	0.000838791	NA	NA	NA	NA	0.0284268	0.0284268	1	2151	0.021385	9	4	0.0072043	2598	0.034257	17	9	0.011165	0.0284268
12:108295500	0.000840824	NA	NA	NA	NA	0.0120023	0.0120023	12	2151	0.0023245	5	4	0.28044	2598	0.020015	12	5	0.00028759	0.0120023
12:108297000	0.000840824	NA	NA	NA	NA	0.0120023	0.0120023	12	2151	0.0023245	5	4	0.28044	2598	0.020015	12	5	0.00028759	0.0120023
3:140661000	0.000846511	NA	NA	NA	NA	0.0277953	0.0277953	3	2151	0.015807	8	3	0.42462	2598	0.037721	35	22	0.00019136	0.0277953
19:5076000	0.000851522	NA	NA	NA	NA	0.0299008	0.0299008	19	2151	0.042306	11	4	0.0024538	2598	0.01963	13	7	0.033331	0.0299008
19:5077500	0.000851522	NA	NA	NA	NA	0.0299008	0.0299008	19	2151	0.042306	11	4	0.0024538	2598	0.01963	13	7	0.033331	0.0299008
10:112485000	0.000853543	NA	NA	NA	NA	0.0130553	0.0130553	10	2151	0.017666	7	4	0.00023083	2598	0.0092379	11	5	0.35525	0.0130553
11:111492000	0.000859152	NA	NA	NA	NA	0.00589596	0.00589596	11	2151	0.0037192	4	2	0.3512	2598	0.0076982	9	5	0.00023519	0.00589596
11:111493500	0.000859152	NA	NA	NA	NA	0.00589596	0.00589596	11	2151	0.0037192	4	2	0.3512	2598	0.0076982	9	5	0.00023519	0.00589596
11:3178500	0.00086382	NA	NA	NA	NA	0.0267424	0.0267424	11	2151	0.022315	8	2	0.035674	2598	0.030408	13	7	0.0023293	0.0267424
3:171549000	0.000864411	NA	NA	NA	NA	0.0374817	0.0374817	3	2151	0.018596	9	5	0.011329	2598	0.053118	29	11	0.0073403	0.0374817
12:62652000	0.000867391	NA	NA	NA	NA	0.0560114	0.0560114	12	2151	0.026034	19	10	0.0091411	2598	0.080831	50	24	0.0091319	0.0560114
15:83677500	0.000895895	NA	NA	NA	NA	0.0191618	0.0191618	15	2151	0.0018596	4	4	0.0078239	2598	0.033487	16	6	0.011058	0.0191618
19:2899500	0.000901882	NA	NA	NA	NA	0.0440093	0.0440093	19	2151	0.02185	11	7	0.0088441	2598	0.062356	31	17	0.0098548	0.0440093
3:115503000	0.000921274	NA	NA	NA	NA	0.0486421	0.0486421	3	2151	0.042771	13	5	0.038448	2598	0.053503	36	15	0.0023209	0.0486421
6:97729500	0.000922761	NA	NA	NA	NA	0.020636	0.020636	6	2151	0.020921	11	4	0.0092677	2598	0.0204	14	6	0.0096457	0.020636
11:75921000	0.000941782	rs499974	MOGAT2-DGAT2	466812	466812	0.0454836	0.0454836	11	2151	0.019526	19	13	0.038417	2598	0.066975	40	14	0.0023801	0.0454836
3:30678000	0.00094274	NA	NA	NA	NA	0.0027894	0.0027894	3	2151	0.0027894	2	0	0.00094274	0	0	NA	NA	NA	0.0027894
15:76452000	0.000946895	NA	NA	NA	NA	0.0427456	0.0427456	15	2151	0.02185	11	6	0.018603	2598	0.060046	27	13	0.0049447	0.0427456
1:171051000	0.000955038	NA	NA	NA	NA	0.0553801	0.0553801	1	2151	0.033008	17	8	0.18097	2598	0.073903	35	19	0.00051314	0.0553801
2:21292500	0.000959076	rs1042034;rs1367117;rs515135	APOB	68155.5;29536.5;7379.5	7379.5	0.0216887	0.0216887	2	2151	0.0069735	3	1	0.0041153	2598	0.033872	11	5	0.022671	0.0216887
3:66846000	0.000961546	NA	NA	NA	NA	0.00315858	0.00315858	3	2151	0.0041841	2	1	0.03071	2598	0.0023095	3	1	0.0030467	0.00315858
1:84463500	0.000962428	NA	NA	NA	NA	0.031796	0.031796	1	2151	0.014412	19	12	0.013587	2598	0.046189	28	14	0.0068933	0.031796
3:18483000	0.000964068	NA	NA	NA	NA	0.0166349	0.0166349	3	2151	0.0013947	3	3	0.00010412	2598	0.029253	18	11	0.90123	0.0166349
7:951000	0.000966119	rs1997243	GPR146	129898	129898	0.0204253	0.0204253	7	2151	0.0088331	4	0	0.00088408	2598	0.030023	16	5	0.10639	0.0204253
8:42954000	0.000970576	NA	NA	NA	NA	0.0235838	0.0235838	8	2151	0.0060437	5	4	0.00017419	2598	0.038106	15	5	0.54273	0.0235838
7:131935500	0.000976604	NA	NA	NA	NA	0.00357968	0.00357968	7	2151	0.0023245	5	5	9.6907e-05	2598	0.0046189	7	3	0.98227	0.00357968
2:61240500	0.000981314	NA	NA	NA	NA	0.00800179	0.00800179	2	2151	0.014877	7	1	0.028646	2598	0.0023095	5	2	0.0033407	0.00800179
17:18892500	0.000997942	NA	NA	NA	NA	0.00357969	0.00357969	17	2151	0.0032543	6	5	0.0051998	2598	0.0038491	7	4	0.01875	0.00357969
9:129280500	0.00100069	NA	NA	NA	NA	0.011371	0.011371	9	2151	0.015807	4	3	0.021925	2598	0.0076982	6	4	0.0044604	0.011371
17:55738500	0.00100102	NA	NA	NA	NA	0.0461153	0.0461153	17	2151	0.052534	16	6	0.0060839	2598	0.040801	33	15	0.01608	0.0461153
19:15558000	0.00100772	NA	NA	NA	NA	0.0090547	0.0090547	19	2151	0.0079033	3	1	0.00058864	2598	0.010008	5	3	0.16743	0.0090547
19:15559500	0.00100772	NA	NA	NA	NA	0.0090547	0.0090547	19	2151	0.0079033	3	1	0.00058864	2598	0.010008	5	3	0.16743	0.0090547
13:99130500	0.00101648	NA	NA	NA	NA	0.0320066	0.0320066	13	2151	0.013482	18	12	0.055073	2598	0.047344	29	9	0.0018068	0.0320066
8:8386500	0.00103085	rs9987289	PPP1R3B	794927	794927	0.0208465	0.0208465	8	2151	0.010693	9	6	0.00036373	2598	0.029253	24	14	0.27786	0.0208465
8:8388000	0.00103085	rs9987289	PPP1R3B	794927	794927	0.0208465	0.0208465	8	2151	0.010693	9	6	0.00036373	2598	0.029253	24	14	0.27786	0.0208465
3:149680500	0.00103089	NA	NA	NA	NA	0.00526426	0.00526426	3	2151	0.0027894	2	1	0.00065913	2598	0.0073133	3	1	0.15334	0.00526426
3:149682000	0.00103089	NA	NA	NA	NA	0.00526426	0.00526426	3	2151	0.0027894	2	1	0.00065913	2598	0.0073133	3	1	0.15334	0.00526426
16:4585500	0.00107131	NA	NA	NA	NA	0.0774898	0.0774898	16	2151	0.044166	26	14	0.0041301	2598	0.10508	55	25	0.025538	0.0774898
3:187527000	0.00108241	NA	NA	NA	NA	0.0471682	0.0471682	3	2151	0.034868	17	3	0.0028248	2598	0.057352	31	12	0.037768	0.0471682
19:3052500	0.00108285	NA	NA	NA	NA	0.0286376	0.0286376	19	2151	0.038122	7	2	0.18737	2598	0.020785	14	5	0.00056965	0.0286376
2:61242000	0.00108326	NA	NA	NA	NA	0.049484	0.049484	2	2151	0.036262	16	5	0.0001228	2598	0.060431	34	15	0.86955	0.049484
20:3147000	0.00108598	NA	NA	NA	NA	0.0357967	0.0357967	20	2151	0.018596	7	1	0.013098	2598	0.050038	10	3	0.0081751	0.0357967
20:3148500	0.00108598	NA	NA	NA	NA	0.0357967	0.0357967	20	2151	0.018596	7	1	0.013098	2598	0.050038	10	3	0.0081751	0.0357967
3:115501500	0.00109004	NA	NA	NA	NA	0.0579071	0.0579071	3	2151	0.044166	15	6	0.040866	2598	0.069284	48	21	0.0026311	0.0579071
18:20935500	0.00110918	NA	NA	NA	NA	0.0273742	0.0273742	18	2151	0.02464	16	9	0.00027895	2598	0.029638	24	15	0.39297	0.0273742
10:80304000	0.00113141	NA	NA	NA	NA	0.026953	0.026953	10	2151	0.02185	8	3	0.00042529	2598	0.031178	11	3	0.26349	0.026953
2:105276000	0.00113142	NA	NA	NA	NA	0.00526424	0.00526424	2	2151	0.0097629	2	0	0.18142	2598	0.0015396	2	1	0.00061769	0.00526424
3:138607500	0.00113562	NA	NA	NA	NA	0.00526426	0.00526426	3	2151	0.0032543	3	1	0.00060856	2598	0.0069284	9	6	0.1849	0.00526426
3:138609000	0.00113562	NA	NA	NA	NA	0.00526426	0.00526426	3	2151	0.0032543	3	1	0.00060856	2598	0.0069284	9	6	0.1849	0.00526426
13:107304000	0.00113739	NA	NA	NA	NA	0.0077911	0.0077911	13	2151	0.0079033	2	1	0.014842	2598	0.0076982	8	4	0.0075945	0.0077911
13:43123500	0.00114261	NA	NA	NA	NA	0.0187405	0.0187405	13	2151	0.0018596	4	4	0.45541	2598	0.032717	15	7	0.00024877	0.0187405
11:94840500	0.00116782	NA	NA	NA	NA	0.0541166	0.0541166	11	2151	0.0097629	9	5	0.52497	2598	0.090839	45	15	0.0002211	0.0541166
21:17796000	0.00117357	NA	NA	NA	NA	0.0644344	0.0644344	21	2151	0.02371	19	10	0.0021472	2598	0.098152	44	20	0.054352	0.0644344
1:171052500	0.00117666	NA	NA	NA	NA	0.0393768	0.0393768	1	2151	0.025105	10	4	0.17276	2598	0.051193	13	7	0.00067751	0.0393768
9:82675500	0.00118278	NA	NA	NA	NA	0.0237948	0.0237948	9	2151	0.0079033	4	2	0.049378	2598	0.036952	18	7	0.0023841	0.0237948
9:73048500	0.00118522	NA	NA	NA	NA	0.00442196	0.00442196	9	2151	0.0037192	3	2	0.06487	2598	0.0050038	5	2	0.0018189	0.00442196
9:73050000	0.00118522	NA	NA	NA	NA	0.00442196	0.00442196	9	2151	0.0037192	3	2	0.06487	2598	0.0050038	5	2	0.0018189	0.00442196
13:42529500	0.0011884	NA	NA	NA	NA	0.00989687	0.00989687	13	2151	0.0055788	3	1	0.00048961	2598	0.013472	6	2	0.24171	0.00989687
13:42531000	0.0011884	NA	NA	NA	NA	0.00989687	0.00989687	13	2151	0.0055788	3	1	0.00048961	2598	0.013472	6	2	0.24171	0.00989687
4:3208500	0.00119796	rs59950280;rs6831256	LRPAP1	242866.5;263660.5	242866	0.0082122	0.0082122	4	2151	0.013482	2	0	0.015211	2598	0.0038491	6	4	0.0078497	0.0082122
11:128317500	0.00120244	NA	NA	NA	NA	0.0282167	0.0282167	11	2151	0.024175	12	6	0.07495	2598	0.031563	11	6	0.0015997	0.0282167
3:114867000	0.00120905	NA	NA	NA	NA	0.0130555	0.0130555	3	2151	0.0018596	6	6	0.00013732	2598	0.022325	6	4	0.87846	0.0130555
8:19435500	0.00121578	rs12678919	LPL	407458	407458	0.0570646	0.0570646	8	2151	0.035797	14	8	0.0018644	2598	0.074673	46	19	0.065102	0.0570646
3:197245500	0.00122904	NA	NA	NA	NA	0.038956	0.038956	3	2151	0.020921	8	4	0.002953	2598	0.053888	29	15	0.041601	0.038956
4:15015000	0.00122974	NA	NA	NA	NA	0.0105287	0.0105287	4	2151	0.0060437	5	2	0.064017	2598	0.014242	16	7	0.0019202	0.0105287
10:112483500	0.00123508	NA	NA	NA	NA	0.0299011	0.0299011	10	2151	0.023245	14	8	0.00022849	2598	0.035412	22	10	0.54059	0.0299011
4:26860500	0.00123963	rs10019888	C4orf52	798996	798996	0.0503263	0.0503263	4	2151	0.027429	9	2	0.57339	2598	0.069284	22	8	0.0002163	0.0503263
15:41623500	0.00124248	NA	NA	NA	NA	0.0494845	0.0494845	15	2151	0.039052	14	6	0.0013356	2598	0.058122	21	6	0.093098	0.0494845
19:10137000	0.00125854	NA	NA	NA	NA	0.0202148	0.0202148	19	2151	0.017201	3	2	0.41011	2598	0.02271	8	4	0.00030755	0.0202148
12:1921500	0.00126319	NA	NA	NA	NA	0.0315859	0.0315859	12	2151	0.010228	6	3	0.0036126	2598	0.049269	12	5	0.035057	0.0315859
19:11845500	0.00126559	rs6511720;rs737337	LDLR;DOCK6	645475;500288	500288	0.0164248	0.0164248	19	2151	0.023245	2	0	0.0093251	2598	0.010778	7	3	0.01361	0.0164248
13:24790500	0.00127276	NA	NA	NA	NA	0.0261109	0.0261109	13	2151	0.014877	12	6	0.36805	2598	0.035412	25	11	0.000347	0.0261109
5:34042500	0.00128405	NA	NA	NA	NA	0.0176879	0.0176879	5	2151	0.020456	12	9	0.00097515	2598	0.015396	16	9	0.13226	0.0176879
12:116427000	0.00129553	NA	NA	NA	NA	0.00463255	0.00463255	12	2151	0.0055788	3	2	0.41844	2598	0.0038491	6	4	0.00031129	0.00463255
13:111352500	0.0013005	NA	NA	NA	NA	0.0138978	0.0138978	13	2151	0.019526	3	2	0.00093098	2598	0.0092379	8	4	0.14051	0.0138978
20:11184000	0.00130334	NA	NA	NA	NA	0.0191618	0.0191618	20	2151	0.0013947	3	3	0.0017849	2598	0.033872	28	20	0.073466	0.0191618
20:11185500	0.00130334	NA	NA	NA	NA	0.0191618	0.0191618	20	2151	0.0013947	3	3	0.0017849	2598	0.033872	28	20	0.073466	0.0191618
12:123358500	0.00130466	rs4759375	SBNO1	436170	436170	0.0128448	0.0128448	12	2151	0.0069735	6	4	0.023403	2598	0.017706	28	16	0.0056094	0.0128448
17:5143500	0.0013061	rs193042029	TM4SF5	477894	477894	0.0282167	0.0282167	17	2151	0.02371	7	5	0.80995	2598	0.031948	19	7	0.00016228	0.0282167
17:5145000	0.0013061	rs193042029	TM4SF5	477894	477894	0.0282167	0.0282167	17	2151	0.02371	7	5	0.80995	2598	0.031948	19	7	0.00016228	0.0282167
8:42952500	0.00131025	NA	NA	NA	NA	0.0147401	0.0147401	8	2151	0.004649	2	1	0.00017811	2598	0.023095	13	5	0.74057	0.0147401
8:121078500	0.00131129	NA	NA	NA	NA	0.0176877	0.0176877	8	2151	0.004649	7	5	0.0012966	2598	0.028483	9	5	0.10182	0.0176877
13:24612000	0.00131847	NA	NA	NA	NA	0.0642238	0.0642238	13	2151	0.064621	27	17	0.00035229	2598	0.063895	45	20	0.37703	0.0642238
7:73894500	0.00132378	rs17145738	MLXIPL	913040	913040	0.0654874	0.0654874	7	2151	0.055788	19	5	0.0010067	2598	0.073518	55	33	0.13253	0.0654874
5:40989000	0.00132395	NA	NA	NA	NA	0.00421143	0.00421143	5	2151	0.0023245	3	2	0.05589	2598	0.0057737	8	5	0.0023875	0.00421143
6:160810500	0.00132502	rs12208357;rs1564348;rs186696265	LPA	269587.5;233875.5;298964.5	233876	0.0138977	0.0138977	6	2151	0.0041841	5	4	0.80797	2598	0.02194	10	6	0.0001653	0.0138977
2:9909000	0.00132822	NA	NA	NA	NA	0.0233734	0.0233734	2	2151	0.013947	5	1	0.16645	2598	0.031178	19	9	0.00080454	0.0233734
11:11877000	0.00133143	NA	NA	NA	NA	0.010318	0.010318	11	2151	0.0013947	3	3	0.0012019	2598	0.017706	6	2	0.11172	0.010318
2:43642500	0.00133621	rs4299376;rs76866386	ABCG5;ABCG8	428837;431744	428837	0.0290586	0.0290586	2	2151	0.018131	9	4	0.24344	2598	0.038106	14	5	0.00055378	0.0290586
6:109501500	0.0013388	NA	NA	NA	NA	0.033008	0.033008	6	2151	0.033008	4	1	0.0013388	0	0	NA	NA	NA	0.033008
6:109503000	0.0013388	NA	NA	NA	NA	0.033008	0.033008	6	2151	0.033008	4	1	0.0013388	0	0	NA	NA	NA	0.033008
19:58911000	0.00133989	rs117492019	ZNF274	230946	230946	0.0366392	0.0366392	19	2151	0.012087	5	3	0.0018225	2598	0.056967	23	10	0.074198	0.0366392
18:805500	0.00135371	NA	NA	NA	NA	0.017056	0.017056	18	2151	0.0032543	3	1	0.00043235	2598	0.028483	9	5	0.31636	0.017056
15:51910500	0.00136599	NA	NA	NA	NA	0.0117922	0.0117922	15	2151	0.016272	4	1	0.50054	2598	0.0080831	7	2	0.00027602	0.0117922
4:3207000	0.00136961	rs59950280;rs6831256	LRPAP1	243660.5;264454.5	243660	0.0109499	0.0109499	4	2151	0.016272	6	2	0.015654	2598	0.0065435	9	4	0.0088518	0.0109499
10:31648500	0.00138096	NA	NA	NA	NA	0.00610656	0.00610656	10	2151	0.0018596	3	2	0.0024966	2598	0.0096228	9	7	0.056014	0.00610656
16:49654500	0.00138467	NA	NA	NA	NA	0.00400085	0.00400085	16	2151	0.0013947	2	1	0.2928	2598	0.0061586	6	3	0.00047904	0.00400085
22:45655500	0.00139046	rs4253772	PPARA	969352	969352	0.0178985	0.0178985	22	2151	0.0079033	3	1	0.0024206	2598	0.026174	9	5	0.058215	0.0178985
6:160812000	0.00139579	rs12208357;rs1564348;rs186696265	LPA	269587.5;233875.5;298964.5	233876	0.0143189	0.0143189	6	2151	0.0041841	5	4	0.80797	2598	0.02271	11	6	0.00017515	0.0143189
9:116272500	0.00139854	NA	NA	NA	NA	0.0286376	0.0286376	9	2151	0.0051139	7	4	0.00034811	2598	0.048114	23	10	0.40742	0.0286376
2:229633500	0.00140324	NA	NA	NA	NA	0.00694884	0.00694884	2	2151	0.0037192	2	0	0.69619	2598	0.0096228	10	6	0.00020448	0.00694884
11:128319000	0.00140467	NA	NA	NA	NA	0.0183197	0.0183197	11	2151	0.015807	4	2	0.065268	2598	0.0204	5	3	0.0021836	0.0183197
7:50595000	0.00141645	rs4917014	IKZF1	290540	290540	0.016214	0.016214	7	2151	0.015807	5	1	0.00092526	2598	0.016551	15	10	0.15547	0.016214
3:153850500	0.00141774	NA	NA	NA	NA	0.0136872	0.0136872	3	2151	0.013017	6	1	0.0010898	2598	0.014242	10	6	0.13213	0.0136872
15:40575000	0.00141867	NA	NA	NA	NA	0.00526424	0.00526424	15	2151	0.0018596	3	2	0.036303	2598	0.0080831	10	7	0.0039694	0.00526424
17:17599500	0.00143359	NA	NA	NA	NA	0.0168455	0.0168455	17	2151	0.02185	5	3	0.00052525	2598	0.012702	17	9	0.27756	0.0168455
1:209824500	0.00144269	NA	NA	NA	NA	0.0488522	0.0488522	1	2151	0.046025	18	7	0.0011064	2598	0.051193	33	17	0.1327	0.0488522
17:76135500	0.00144458	rs4129767	PGS1	267291	267291	0.0212676	0.0212676	17	2151	0.0051139	6	5	0.01704	2598	0.034642	14	6	0.0086287	0.0212676
1:72249000	0.00145489	NA	NA	NA	NA	0.0157931	0.0157931	1	2151	0.0060437	4	1	0.052595	2598	0.023865	16	9	0.0028178	0.0157931
1:72250500	0.00145489	NA	NA	NA	NA	0.0157931	0.0157931	1	2151	0.0060437	4	1	0.052595	2598	0.023865	16	9	0.0028178	0.0157931
8:38592000	0.00148337	NA	NA	NA	NA	0.0227416	0.0227416	8	2151	0.0088331	12	8	0.0023142	2598	0.034257	28	17	0.065438	0.0227416
2:121581000	0.00148602	rs2030746	LOC84931	274121	274121	0.0151613	0.0151613	2	2151	0.0055788	8	5	0.82412	2598	0.023095	8	4	0.00018412	0.0151613
2:121582500	0.00148602	rs2030746	LOC84931	274121	274121	0.0151613	0.0151613	2	2151	0.0055788	8	5	0.82412	2598	0.023095	8	4	0.00018412	0.0151613
19:58912500	0.00148602	rs117492019	ZNF274	230946	230946	0.0362179	0.0362179	19	2151	0.012087	5	3	0.0018225	2598	0.056197	21	9	0.083258	0.0362179
2:27652500	0.00149121	rs1260326	GCKR	76420	76420	0.0115812	0.0115812	2	2151	0.0013947	2	1	0.010224	2598	0.020015	3	1	0.014899	0.0115812
2:27654000	0.00149121	rs1260326	GCKR	76420	76420	0.0115812	0.0115812	2	2151	0.0013947	2	1	0.010224	2598	0.020015	3	1	0.014899	0.0115812
1:54868500	0.00149631	rs2479409;rs11591147;rs191448950	PCSK9	634283;635280;714477	634283	0.0355868	0.0355868	1	2151	0.033938	12	5	0.0017733	2598	0.036952	22	5	0.086228	0.0355868
2:39319500	0.00150311	NA	NA	NA	NA	0.0157928	0.0157928	2	2151	0.016272	5	3	0.019839	2598	0.015396	12	8	0.0077465	0.0157928
2:39321000	0.00150311	NA	NA	NA	NA	0.0157928	0.0157928	2	2151	0.016272	5	3	0.019839	2598	0.015396	12	8	0.0077465	0.0157928
19:15547500	0.00150718	NA	NA	NA	NA	0.0124237	0.0124237	19	2151	0.018596	6	4	0.0051915	2598	0.0073133	14	10	0.029692	0.0124237
1:40503000	0.00151606	rs4660293	PABPC4	476574	476574	0.0690671	0.0690671	1	2151	0.036727	19	9	0.0096288	2598	0.095843	36	19	0.016114	0.0690671
1:15756000	0.00151653	NA	NA	NA	NA	0.0473784	0.0473784	1	2151	0.041376	7	4	0.0015579	2598	0.052348	23	11	0.099629	0.0473784
5:40836000	0.0015258	NA	NA	NA	NA	0.0080017	0.0080017	5	2151	0.0069735	5	3	0.09925	2598	0.008853	7	2	0.0015745	0.0080017
16:58458000	0.00152583	NA	NA	NA	NA	0.0218997	0.0218997	16	2151	0.020456	6	2	0.13902	2598	0.023095	10	4	0.0011241	0.0218997
1:209839500	0.00154475	NA	NA	NA	NA	0.0223207	0.0223207	1	2151	0.0051139	5	2	0.0045291	2598	0.036567	13	5	0.034981	0.0223207
17:7377000	0.00155391	rs314253	DLG4	287476	287476	0.0237947	0.0237947	17	2151	0.020456	9	3	0.0039586	2598	0.026559	28	19	0.040287	0.0237947
16:58459500	0.0015673	NA	NA	NA	NA	0.0242155	0.0242155	16	2151	0.022315	7	2	0.14114	2598	0.025789	13	6	0.0011408	0.0242155
2:225310500	0.00159449	NA	NA	NA	NA	0.0280061	0.0280061	2	2151	0.0018596	3	2	0.087461	2598	0.049654	6	0	0.0018766	0.0280061
2:169960500	0.00160422	rs2287623	ABCB11	133284	133284	0.011792	0.011792	2	2151	0.018596	2	0	0.10622	2598	0.0061586	4	1	0.0015557	0.011792
6:24699000	0.00160541	NA	NA	NA	NA	0.00505367	0.00505367	6	2151	0.0013947	3	3	0.020478	2598	0.0080831	6	2	0.0080761	0.00505367
7:135003000	0.00162884	NA	NA	NA	NA	0.00779127	0.00779127	7	2151	0.010693	2	1	0.10368	2598	0.0053888	4	1	0.0016211	0.00779127
7:135004500	0.00162884	NA	NA	NA	NA	0.00779127	0.00779127	7	2151	0.010693	2	1	0.10368	2598	0.0053888	4	1	0.0016211	0.00779127
9:136390500	0.00163161	rs635634	ABO	236486	236486	0.0149508	0.0149508	9	2151	0.011158	8	6	0.0068342	2598	0.018091	19	9	0.02464	0.0149508
8:48603000	0.00163536	NA	NA	NA	NA	0.00694909	0.00694909	8	2151	0.0023245	3	2	0.0040417	2598	0.010778	6	2	0.041771	0.00694909
3:40626000	0.00163875	NA	NA	NA	NA	0.0166349	0.0166349	3	2151	0.0069735	4	1	0.099686	2598	0.024634	14	5	0.0016975	0.0166349
12:19593000	0.00164292	rs7134375	PDE3A	879895	879895	0.0528532	0.0528532	12	2151	0.027429	14	7	0.0068678	2598	0.073903	34	17	0.024709	0.0528532
15:26032500	0.00165556	NA	NA	NA	NA	0.0200045	0.0200045	15	2151	0.011623	15	8	0.0020945	2598	0.026944	15	7	0.081716	0.0200045
6:24697500	0.00165943	NA	NA	NA	NA	0.00421142	0.00421142	6	2151	0.0013947	3	3	0.020478	2598	0.0065435	3	1	0.0083797	0.00421142
14:23023500	0.00166035	NA	NA	NA	NA	0.103178	0.103178	14	2151	0.059042	33	18	0.0064641	2598	0.13972	65	26	0.026563	0.103178
1:203638500	0.00166087	NA	NA	NA	NA	0.042535	0.042535	1	2151	0.02185	11	8	0.12877	2598	0.059661	31	15	0.0013339	0.042535
1:89457000	0.00166313	NA	NA	NA	NA	0.0532746	0.0532746	1	2151	0.042771	17	6	0.00033937	2598	0.061971	40	16	0.5069	0.0532746
15:69687000	0.00167967	NA	NA	NA	NA	0.0107394	0.0107394	15	2151	0.0055788	4	1	0.00096825	2598	0.015012	12	4	0.17964	0.0107394
16:8962500	0.00168531	NA	NA	NA	NA	0.0629606	0.0629606	16	2151	0.02464	22	10	0.00029711	2598	0.094688	56	28	0.58762	0.0629606
19:53604000	0.00169627	NA	NA	NA	NA	0.028006	0.028006	19	2151	0.019061	21	13	0.0097061	2598	0.035412	40	22	0.018118	0.028006
20:35847000	0.00169859	NA	NA	NA	NA	0.038113	0.038113	20	2151	0.012087	6	1	0.089439	2598	0.059661	17	4	0.0019692	0.038113
2:28768500	0.00170248	NA	NA	NA	NA	0.0155821	0.0155821	2	2151	0.0037192	5	3	0.0080638	2598	0.025404	16	7	0.021897	0.0155821
8:22905000	0.00170721	NA	NA	NA	NA	0.0385342	0.0385342	8	2151	0.054393	13	6	0.8388	2598	0.025404	25	16	0.00021116	0.0385342
4:2934000	0.00170817	rs59950280;rs6831256	LRPAP1	516127;536921	516127	0.0576965	0.0576965	4	2151	0.043236	16	9	0.66077	2598	0.069669	20	6	0.00026822	0.0576965
6:161338500	0.00172819	rs12208357;rs1564348;rs186696265	LPA	797134;761422;228582	228582	0.0355865	0.0355865	6	2151	0.009298	16	14	0.00075757	2598	0.057352	19	7	0.23701	0.0355865
9:99774000	0.00173489	NA	NA	NA	NA	0.0553799	0.0553799	9	2151	0.018131	8	4	0.57102	2598	0.08622	32	14	0.0003158	0.0553799
1:11860500	0.00173757	NA	NA	NA	NA	0.0256898	0.0256898	1	2151	0.0079033	8	5	0.10831	2598	0.040416	19	9	0.0016678	0.0256898
18:807000	0.00174004	NA	NA	NA	NA	0.0263215	0.0263215	18	2151	0.0037192	4	2	0.00042914	2598	0.045035	16	9	0.4216	0.0263215
11:113061000	0.00174354	NA	NA	NA	NA	0.0242154	0.0242154	11	2151	0.013482	5	2	0.064975	2598	0.033102	8	4	0.0027908	0.0242154
10:131508000	0.00175483	NA	NA	NA	NA	0.011792	0.011792	10	2151	0.0097629	3	1	0.51069	2598	0.013472	4	2	0.00035764	0.011792
10:131509500	0.00175483	NA	NA	NA	NA	0.011792	0.011792	10	2151	0.0097629	3	1	0.51069	2598	0.013472	4	2	0.00035764	0.011792
7:30720000	0.00175654	NA	NA	NA	NA	0.0317961	0.0317961	7	2151	0.02185	10	7	0.69675	2598	0.040031	21	14	0.00026242	0.0317961
13:111354000	0.00176838	NA	NA	NA	NA	0.017688	0.017688	13	2151	0.021385	5	2	0.00094427	2598	0.014627	10	4	0.19509	0.017688
8:22906500	0.00177117	NA	NA	NA	NA	0.0389554	0.0389554	8	2151	0.054858	14	7	0.83041	2598	0.025789	26	17	0.00022223	0.0389554
1:156120000	0.00177186	rs12145743	PIGV	579638	579638	0.0263216	0.0263216	1	2151	0.019526	7	4	0.00272	2598	0.031948	14	5	0.067876	0.0263216
15:72024000	0.00177312	NA	NA	NA	NA	0.0204252	0.0204252	15	2151	0.0097629	7	4	0.15916	2598	0.029253	9	4	0.0011609	0.0204252
4:4260000	0.00177486	rs59950280;rs6831256	LRPAP1	809465.5;788671.5	788672	0.0120025	0.0120025	4	2151	0.0055788	10	8	0.59339	2598	0.017321	22	14	0.00031172	0.0120025
18:20937000	0.00177673	NA	NA	NA	NA	0.0244261	0.0244261	18	2151	0.02185	15	9	0.00028586	2598	0.026559	18	11	0.64783	0.0244261
4:85612500	0.00178014	NA	NA	NA	NA	0.0080017	0.0080017	4	2151	0.0065086	2	1	0.00060856	2598	0.0092379	6	1	0.30496	0.0080017
10:13675500	0.00178371	NA	NA	NA	NA	0.0320066	0.0320066	10	2151	0.012552	10	5	0.032923	2598	0.048114	20	7	0.0056496	0.0320066
16:4584000	0.00178392	NA	NA	NA	NA	0.032428	0.032428	16	2151	0.025105	9	4	0.0048326	2598	0.038491	17	8	0.038494	0.032428
1:147292500	0.00178755	NA	NA	NA	NA	0.0168454	0.0168454	1	2151	0.0027894	6	6	0.0042121	2598	0.028483	12	4	0.044265	0.0168454
5:74905500	0.00179067	rs12916	HMGCR	251214	251214	0.0176879	0.0176879	5	2151	0.0074384	2	1	0.010896	2598	0.026174	15	5	0.017145	0.0176879
5:74907000	0.00179067	rs12916	HMGCR	251214	251214	0.0176879	0.0176879	5	2151	0.0074384	2	1	0.010896	2598	0.026174	15	5	0.017145	0.0176879
3:40624500	0.00180031	NA	NA	NA	NA	0.0176879	0.0176879	3	2151	0.0074384	5	2	0.10749	2598	0.026174	17	7	0.0017484	0.0176879
6:155059500	0.00180163	NA	NA	NA	NA	0.0385347	0.0385347	6	2151	0.015807	6	2	0.001556	2598	0.057352	19	8	0.12088	0.0385347
1:16063500	0.0018042	NA	NA	NA	NA	0.00400086	0.00400086	1	2151	0.0023245	3	1	0.013325	2598	0.0053888	3	1	0.014138	0.00400086
17:21076500	0.00180577	NA	NA	NA	NA	0.00631728	0.00631728	17	2151	0.0018596	2	1	0.70352	2598	0.010008	8	6	0.00026804	0.00631728
1:23869500	0.00181297	rs1077514	ASAP3	105278	105278	0.00484312	0.00484312	1	2151	0.0023245	4	3	0.00080666	2598	0.0069284	11	8	0.23481	0.00484312
1:147241500	0.00181515	NA	NA	NA	NA	0.0103181	0.0103181	1	2151	0.014877	2	1	0.008303	2598	0.0065435	3	2	0.022843	0.0103181
1:147243000	0.00181515	NA	NA	NA	NA	0.0103181	0.0103181	1	2151	0.014877	2	1	0.008303	2598	0.0065435	3	2	0.022843	0.0103181
17:17601000	0.0018183	NA	NA	NA	NA	0.0191617	0.0191617	17	2151	0.022315	6	4	0.000537	2598	0.016551	21	12	0.35388	0.0191617
4:6766500	0.00182153	NA	NA	NA	NA	0.0147402	0.0147402	4	2151	0.0041841	3	1	1	2598	0.02348	12	9	0.00019041	0.0147402
3:188665500	0.00182931	NA	NA	NA	NA	0.0023163	0.0023163	3	2151	0.0027894	4	3	0.22371	2598	0.0019246	3	2	0.00085521	0.0023163
12:19591500	0.00183041	rs7134375	PDE3A	880619	880619	0.082752	0.082752	12	2151	0.046955	20	11	0.012266	2598	0.11239	53	24	0.015608	0.082752
10:93999000	0.00183248	rs2068888	CYP26A1	838965	838965	0.0381134	0.0381134	10	2151	0.011158	8	5	0.0035781	2598	0.060431	26	16	0.053573	0.0381134
20:19641000	0.00183397	NA	NA	NA	NA	0.0101076	0.0101076	20	2151	0.016272	3	1	0.0086761	2598	0.0050038	4	2	0.022114	0.0101076
20:19642500	0.00183397	NA	NA	NA	NA	0.0101076	0.0101076	20	2151	0.016272	3	1	0.0086761	2598	0.0050038	4	2	0.022114	0.0101076
14:101011500	0.00184087	NA	NA	NA	NA	0.0134765	0.0134765	14	2151	0.010228	4	1	0.0038688	2598	0.016166	8	4	0.049801	0.0134765
12:123208500	0.00185728	rs4759375	SBNO1	585457	585457	0.0111603	0.0111603	12	2151	0.0032543	2	1	0.025051	2598	0.017706	3	2	0.0077677	0.0111603
12:123210000	0.00185728	rs4759375	SBNO1	585457	585457	0.0111603	0.0111603	12	2151	0.0032543	2	1	0.025051	2598	0.017706	3	2	0.0077677	0.0111603
1:92019000	0.00185889	rs7515577	EVI5	988974	988974	0.024426	0.024426	1	2151	0.019061	5	3	0.058418	2598	0.028868	18	10	0.0033342	0.024426
4:74484000	0.00186616	rs117087731;rs182616603	ADAMTS3;MTHFD2L	789064.5;598958.5	598958	0.00652771	0.00652771	4	2151	0.0037192	7	5	0.015531	2598	0.008853	11	5	0.012596	0.00652771
17:15364500	0.001874	NA	NA	NA	NA	0.0242155	0.0242155	17	2151	0.0018596	3	2	0.00065724	2598	0.042725	23	15	0.29905	0.0242155
15:72022500	0.00187429	NA	NA	NA	NA	0.025479	0.025479	15	2151	0.011158	9	5	0.16075	2598	0.037336	14	6	0.0012229	0.025479
10:94450500	0.00188588	rs2068888	CYP26A1	387971	387971	0.0490632	0.0490632	10	2151	0.032543	19	9	0.35893	2598	0.062741	39	25	0.00055147	0.0490632
10:94000500	0.00188799	rs2068888	CYP26A1	838810	838810	0.0172671	0.0172671	10	2151	0.010228	6	3	0.0033072	2598	0.023095	13	8	0.059926	0.0172671
3:30679500	0.00190196	NA	NA	NA	NA	0.016635	0.016635	3	2151	0.0060437	7	4	0.0033394	2598	0.025404	8	1	0.059839	0.016635
12:15685500	0.00190917	NA	NA	NA	NA	0.0149505	0.0149505	12	2151	0.023245	6	3	0.24861	2598	0.0080831	8	5	0.00080718	0.0149505
1:49240500	0.00191093	NA	NA	NA	NA	0.00800169	0.00800169	1	2151	0.0097629	2	1	0.035679	2598	0.0065435	6	2	0.0056302	0.00800169
1:49242000	0.00191093	NA	NA	NA	NA	0.00800169	0.00800169	1	2151	0.0097629	2	1	0.035679	2598	0.0065435	6	2	0.0056302	0.00800169
20:57045000	0.0019186	NA	NA	NA	NA	0.0138978	0.0138978	20	2151	0.015342	5	1	0.00021195	2598	0.012702	11	3	0.95202	0.0138978
20:57046500	0.0019186	NA	NA	NA	NA	0.0138978	0.0138978	20	2151	0.015342	5	1	0.00021195	2598	0.012702	11	3	0.95202	0.0138978
5:149154000	0.00191865	NA	NA	NA	NA	0.0157927	0.0157927	5	2151	0.004649	6	4	0.026988	2598	0.025019	15	7	0.0074769	0.0157927
10:121123500	0.00192711	NA	NA	NA	NA	0.0720142	0.0720142	10	2151	0.035797	21	10	0.028293	2598	0.102	51	21	0.0071672	0.0720142
18:21204000	0.0019331	NA	NA	NA	NA	0.0162139	0.0162139	18	2151	0.004649	4	2	0.23697	2598	0.025789	11	2	0.0008587	0.0162139
3:177496500	0.00194097	NA	NA	NA	NA	0.00294798	0.00294798	3	2151	0.0018596	3	2	0.056205	2598	0.0038491	5	2	0.0036369	0.00294798
11:62457000	0.00194812	rs174546	FAS1-2-3	887684	887684	0.00737014	0.00737014	11	2151	0.0041841	5	3	0.38857	2598	0.010008	5	2	0.00052823	0.00737014
17:41074500	0.00194835	rs8077889;rs72836561	MPP3;CD300LG	803602.5;851562.5	803602	0.00842302	0.00842302	17	2151	0.015807	2	1	0.090728	2598	0.0023095	2	0	0.0022626	0.00842302
3:38040000	0.00194974	NA	NA	NA	NA	0.0212674	0.0212674	3	2151	0.02185	8	3	0.0015073	2598	0.020785	15	6	0.1363	0.0212674
1:147294000	0.00195021	NA	NA	NA	NA	0.0143191	0.0143191	1	2151	0.0027894	6	6	0.0042121	2598	0.023865	10	4	0.048788	0.0143191
2:225312000	0.00195607	NA	NA	NA	NA	0.043588	0.043588	2	2151	0.012552	5	3	0.083098	2598	0.069284	14	4	0.0024813	0.043588
1:209841000	0.00195898	NA	NA	NA	NA	0.022952	0.022952	1	2151	0.0055788	6	3	0.0043383	2598	0.037336	14	5	0.047607	0.022952
1:205645500	0.00197034	NA	NA	NA	NA	0.0193728	0.0193728	1	2151	0.014877	5	1	0.00037134	2598	0.023095	16	9	0.55979	0.0193728
15:26034000	0.00197393	NA	NA	NA	NA	0.0395872	0.0395872	15	2151	0.011158	14	9	0.0014676	2598	0.063125	23	12	0.14193	0.0395872
15:40344000	0.00197703	NA	NA	NA	NA	0.0496946	0.0496946	15	2151	0.035332	18	13	0.0051344	2598	0.061586	41	26	0.04064	0.0496946
19:11199000	0.00198433	rs6511720;rs737337	LDLR;DOCK6	1852;147039	1852	0.0766475	0.0766475	19	2151	0.054393	24	16	0.044355	2598	0.095073	52	31	0.0047238	0.0766475
11:95776500	0.00198533	NA	NA	NA	NA	0.0141084	0.0141084	11	2151	0.015807	9	2	0.01525	2598	0.012702	10	6	0.013747	0.0141084
2:8959500	0.00199496	NA	NA	NA	NA	0.0141084	0.0141084	2	2151	0.013017	9	5	0.0069952	2598	0.015012	7	3	0.030132	0.0141084
12:116893500	0.00199728	NA	NA	NA	NA	0.0461148	0.0461148	12	2151	0.013482	8	5	0.19043	2598	0.073133	24	11	0.0011083	0.0461148
6:19839000	0.00202054	NA	NA	NA	NA	0.0528534	0.0528534	6	2151	0.042771	10	2	0.20446	2598	0.061201	25	10	0.0010457	0.0528534
9:128547000	0.00203311	NA	NA	NA	NA	0.0145296	0.0145296	9	2151	0.0032543	3	2	0.0037595	2598	0.023865	10	4	0.057266	0.0145296
8:29476500	0.00203413	NA	NA	NA	NA	0.00989708	0.00989708	8	2151	0.0088331	10	6	0.18394	2598	0.010778	10	3	0.0011711	0.00989708
2:23773500	0.00203572	NA	NA	NA	NA	0.0328491	0.0328491	2	2151	0.012552	4	1	0.0047388	2598	0.049654	11	6	0.045497	0.0328491
9:128545500	0.00203595	NA	NA	NA	NA	0.0164244	0.0164244	9	2151	0.0055788	7	5	0.0035114	2598	0.025404	14	8	0.061408	0.0164244
9:27663000	0.00204871	NA	NA	NA	NA	0.0389559	0.0389559	9	2151	0.011623	22	18	0.1454	2598	0.061586	26	15	0.0014934	0.0389559
17:15366000	0.00205086	NA	NA	NA	NA	0.026953	0.026953	17	2151	0.0018596	3	2	0.00065724	2598	0.047729	27	16	0.33077	0.026953
11:77347500	0.00205847	NA	NA	NA	NA	0.0711729	0.0711729	11	2151	0.046025	16	9	0.012497	2598	0.091994	39	15	0.017468	0.0711729
15:78328500	0.00206412	NA	NA	NA	NA	0.0212678	0.0212678	15	2151	0.0037192	5	2	0.0031613	2598	0.035797	19	10	0.069265	0.0212678
5:149991000	0.00206708	NA	NA	NA	NA	0.0490634	0.0490634	5	2151	0.048815	7	3	0.24646	2598	0.049269	19	6	0.00088988	0.0490634
6:155058000	0.00206773	NA	NA	NA	NA	0.038956	0.038956	6	2151	0.015807	6	2	0.001556	2598	0.058122	21	8	0.141	0.038956
10:82263000	0.00207564	NA	NA	NA	NA	0.00294801	0.00294801	10	2151	0.0037192	3	1	0.0023719	2598	0.0023095	4	2	0.092894	0.00294801
16:57001500	0.00208484	rs3764261	CETP	8426.5	8426.5	0.0248473	0.0248473	16	2151	0.0083682	3	2	0.0023261	2598	0.038491	6	1	0.095193	0.0248473
6:26158500	0.00209964	rs1800562	HFE	66521.5	66521.5	0.0452728	0.0452728	6	2151	0.010228	15	12	0.0062861	2598	0.074288	38	20	0.035505	0.0452728
16:79626000	0.00210012	NA	NA	NA	NA	0.0267423	0.0267423	16	2151	0.017666	5	2	0.099088	2598	0.034257	16	8	0.002253	0.0267423
20:56112000	0.00210043	NA	NA	NA	NA	0.0145295	0.0145295	20	2151	0.004649	4	1	0.001695	2598	0.02271	19	9	0.13173	0.0145295
1:68692500	0.00211072	NA	NA	NA	NA	0.0223204	0.0223204	1	2151	0.018131	3	0	0.00033434	2598	0.025789	11	6	0.67149	0.0223204
19:23430000	0.00211326	NA	NA	NA	NA	0.0176878	0.0176878	19	2151	0.014877	6	3	0.023702	2598	0.020015	13	10	0.0094848	0.0176878
3:159547500	0.00211634	NA	NA	NA	NA	0.0124239	0.0124239	3	2151	0.011158	3	1	0.0025621	2598	0.013472	6	1	0.087887	0.0124239
22:24543000	0.00211829	NA	NA	NA	NA	0.0389557	0.0389557	22	2151	0.036262	8	2	0.00091902	2598	0.041186	25	15	0.24527	0.0389557
1:240760500	0.0021258	NA	NA	NA	NA	0.00547484	0.00547484	1	2151	0.0083682	4	3	0.04319	2598	0.0030793	6	5	0.0052397	0.00547484
1:156118500	0.00213317	rs12145743	PIGV	580652	580652	0.0296904	0.0296904	1	2151	0.019991	8	5	0.0027774	2598	0.037721	16	5	0.081796	0.0296904
17:49042500	0.00213407	NA	NA	NA	NA	0.00336911	0.00336911	17	2151	0.0018596	2	1	0.15557	2598	0.0046189	4	2	0.001461	0.00336911
17:49044000	0.00213407	NA	NA	NA	NA	0.00336911	0.00336911	17	2151	0.0018596	2	1	0.15557	2598	0.0046189	4	2	0.001461	0.00336911
16:676500	0.00213718	NA	NA	NA	NA	0.0202147	0.0202147	16	2151	0.013947	3	2	0.11088	2598	0.025404	16	7	0.0020532	0.0202147
6:163855500	0.00213757	NA	NA	NA	NA	0.00315856	0.00315856	6	2151	0.0027894	2	1	0.0036904	2598	0.0034642	6	5	0.061702	0.00315856
17:29296500	0.00214013	NA	NA	NA	NA	0.0583281	0.0583281	17	2151	0.02278	10	4	0.022504	2598	0.08776	50	24	0.010132	0.0583281
10:97159500	0.00214905	NA	NA	NA	NA	0.00779097	0.00779097	10	2151	0.0027894	3	2	0.00048134	2598	0.011932	7	2	0.47591	0.00779097
14:101013000	0.00215438	NA	NA	NA	NA	0.015372	0.015372	14	2151	0.011623	5	1	0.0041911	2598	0.018476	10	4	0.054809	0.015372
2:169047000	0.00215909	rs2287623	ABCB11	781526	781526	0.0393766	0.0393766	2	2151	0.015807	7	5	0.0075272	2598	0.058891	28	13	0.030592	0.0393766
9:27664500	0.00216551	NA	NA	NA	NA	0.0372709	0.0372709	9	2151	0.010228	19	15	0.16916	2598	0.059661	23	13	0.0013658	0.0372709
22:24541500	0.00217214	NA	NA	NA	NA	0.0383238	0.0383238	22	2151	0.030683	20	10	0.00060508	2598	0.04465	33	18	0.38314	0.0383238
9:91930500	0.002187	NA	NA	NA	NA	0.017056	0.017056	9	2151	0.0032543	4	2	0.024453	2598	0.028483	16	7	0.0095533	0.017056
11:36048000	0.0022008	NA	NA	NA	NA	0.00631733	0.00631733	11	2151	0.0013947	2	1	0.028872	2598	0.010393	5	1	0.0081483	0.00631733
3:159546000	0.00220142	NA	NA	NA	NA	0.0320066	0.0320066	3	2151	0.013482	7	4	0.0020221	2598	0.047344	15	4	0.11638	0.0320066
5:15015000	0.00220496	NA	NA	NA	NA	0.00610657	0.00610657	5	2151	0.0027894	2	0	0.1975	2598	0.008853	5	2	0.0011937	0.00610657
16:23511000	0.00220533	NA	NA	NA	NA	0.0250583	0.0250583	16	2151	0.011158	8	4	0.10412	2598	0.036567	22	8	0.0022647	0.0250583
4:15234000	0.00221418	NA	NA	NA	NA	0.0185305	0.0185305	4	2151	0.0018596	3	2	0.003721	2598	0.032333	20	10	0.063655	0.0185305
12:125358000	0.00221434	rs4765127;rs838880	ZNF664;SCARB1	899609.5;98183.5	98183.5	0.00589595	0.00589595	12	2151	0.0069735	4	1	0.32162	2598	0.0050038	2	1	0.00073652	0.00589595
12:125359500	0.00221434	rs4765127;rs838880	ZNF664;SCARB1	899609.5;98183.5	98183.5	0.00589595	0.00589595	12	2151	0.0069735	4	1	0.32162	2598	0.0050038	2	1	0.00073652	0.00589595
7:23146500	0.00221596	NA	NA	NA	NA	0.0113708	0.0113708	7	2151	0.0097629	4	1	0.3789	2598	0.012702	16	7	0.00062569	0.0113708
15:68344500	0.00221725	NA	NA	NA	NA	0.0652773	0.0652773	15	2151	0.053464	20	12	0.0010888	2598	0.075058	45	18	0.21788	0.0652773
10:80302500	0.00221912	NA	NA	NA	NA	0.043167	0.043167	10	2151	0.036262	18	11	0.00067003	2598	0.048884	32	10	0.35439	0.043167
15:41622000	0.0022249	NA	NA	NA	NA	0.0248473	0.0248473	15	2151	0.024175	5	1	0.0010572	2598	0.025404	6	1	0.22526	0.0248473
19:16714500	0.00224324	NA	NA	NA	NA	0.0206359	0.0206359	19	2151	0.015342	5	2	0.75554	2598	0.025019	13	6	0.00031811	0.0206359
1:184122000	0.00224728	NA	NA	NA	NA	0.00273741	0.00273741	1	2151	0.0013947	2	1	0.0036823	2598	0.0038491	2	1	0.065402	0.00273741
8:104514000	0.00225449	NA	NA	NA	NA	0.00905466	0.00905466	8	2151	0.015342	3	2	0.35997	2598	0.0038491	5	2	0.00067143	0.00905466
3:4849500	0.00225649	NA	NA	NA	NA	0.0343231	0.0343231	3	2151	0.0065086	6	5	0.0043095	2598	0.057352	16	7	0.05614	0.0343231
11:62455500	0.00226044	rs174546	FAS1-2-3	887370	887370	0.00779128	0.00779128	11	2151	0.0051139	7	5	0.45891	2598	0.010008	5	2	0.00052823	0.00779128
11:130038000	0.00226691	NA	NA	NA	NA	0.00252686	0.00252686	11	2151	0.0027894	4	2	0.05125	2598	0.0023095	3	2	0.0047451	0.00252686
11:130039500	0.00226691	NA	NA	NA	NA	0.00252686	0.00252686	11	2151	0.0027894	4	2	0.05125	2598	0.0023095	3	2	0.0047451	0.00252686
1:9880500	0.00226756	NA	NA	NA	NA	0.0174774	0.0174774	1	2151	0.0069735	5	3	0.19768	2598	0.026174	18	7	0.0012306	0.0174774
2:23290500	0.00228067	NA	NA	NA	NA	0.017688	0.017688	2	2151	0.0018596	3	2	0.10127	2598	0.030793	16	6	0.0024177	0.017688
2:23292000	0.00228067	NA	NA	NA	NA	0.017688	0.017688	2	2151	0.0018596	3	2	0.10127	2598	0.030793	16	6	0.0024177	0.017688
19:50674500	0.00229128	NA	NA	NA	NA	0.0200041	0.0200041	19	2151	0.012552	6	2	0.33306	2598	0.026174	11	2	0.00073896	0.0200041
19:50676000	0.00229128	NA	NA	NA	NA	0.0200041	0.0200041	19	2151	0.012552	6	2	0.33306	2598	0.026174	11	2	0.00073896	0.0200041
5:90609000	0.00229234	NA	NA	NA	NA	0.0437987	0.0437987	5	2151	0.028359	11	6	0.00065503	2598	0.056582	16	7	0.37593	0.0437987
2:111877500	0.00229823	NA	NA	NA	NA	0.0966511	0.0966511	2	2151	0.037192	34	23	0.00076988	2598	0.14588	101	56	0.32077	0.0966511
10:73456500	0.00231644	NA	NA	NA	NA	0.00652795	0.00652795	10	2151	0.0013947	3	3	0.0056782	2598	0.010778	3	1	0.043878	0.00652795
9:99363000	0.00232289	NA	NA	NA	NA	0.0155822	0.0155822	9	2151	0.0032543	7	7	0.77185	2598	0.025789	17	9	0.0003238	0.0155822
7:129991500	0.00232651	rs4731702	KLF14	441152	441152	0.0305328	0.0305328	7	2151	0.013482	13	4	0.37549	2598	0.04465	34	19	0.00066676	0.0305328
8:22498500	0.00232938	NA	NA	NA	NA	0.0764367	0.0764367	8	2151	0.043701	20	10	0.0028093	2598	0.10354	42	17	0.089242	0.0764367
3:101880000	0.00233285	NA	NA	NA	NA	0.0277954	0.0277954	3	2151	0.0079033	11	9	0.0016879	2598	0.044265	20	8	0.14878	0.0277954
3:101881500	0.00233285	NA	NA	NA	NA	0.0277954	0.0277954	3	2151	0.0079033	11	9	0.0016879	2598	0.044265	20	8	0.14878	0.0277954
11:6658500	0.00233431	NA	NA	NA	NA	0.0480099	0.0480099	11	2151	0.017201	5	3	0.0033511	2598	0.073518	24	13	0.074991	0.0480099
15:89544000	0.0023536	NA	NA	NA	NA	0.00336912	0.00336912	15	2151	0.0027894	4	2	0.00053476	2598	0.0038491	3	0	0.47429	0.00336912
15:89545500	0.0023536	NA	NA	NA	NA	0.00336912	0.00336912	15	2151	0.0027894	4	2	0.00053476	2598	0.0038491	3	0	0.47429	0.00336912
1:15757500	0.0023653	NA	NA	NA	NA	0.0303224	0.0303224	1	2151	0.02278	5	3	0.0057454	2598	0.036567	16	8	0.044391	0.0303224
3:107823000	0.00236751	NA	NA	NA	NA	0.00673843	0.00673843	3	2151	0.0027894	2	1	0.0074902	2598	0.010008	8	3	0.034086	0.00673843
14:75031500	0.00236762	NA	NA	NA	NA	0.04064	0.04064	14	2151	0.027894	11	3	0.00068152	2598	0.051193	29	13	0.37464	0.04064
15:89874000	0.00236958	NA	NA	NA	NA	0.00484311	0.00484311	15	2151	0.009298	2	1	0.069501	2598	0.0011547	2	1	0.0036771	0.00484311
14:70881000	0.00238434	NA	NA	NA	NA	0.00379027	0.00379027	14	2151	0.0041841	3	2	0.1385	2598	0.0034642	5	3	0.0018581	0.00379027
14:70882500	0.00238434	NA	NA	NA	NA	0.00379027	0.00379027	14	2151	0.0041841	3	2	0.1385	2598	0.0034642	5	3	0.0018581	0.00379027
22:43146000	0.00239199	NA	NA	NA	NA	0.022531	0.022531	22	2151	0.0083682	8	6	0.12066	2598	0.034257	14	6	0.0021405	0.022531
16:54961500	0.00240348	NA	NA	NA	NA	0.085281	0.085281	16	2151	0.077638	31	13	0.00026395	2598	0.091609	59	27	0.98376	0.085281
13:22009500	0.00240394	NA	NA	NA	NA	0.0124236	0.0124236	13	2151	0.0074384	6	4	0.0061656	2598	0.016551	10	7	0.042124	0.0124236
11:86514000	0.00240742	NA	NA	NA	NA	0.0311646	0.0311646	11	2151	0.004649	6	4	0.0019533	2598	0.053118	13	5	0.13318	0.0311646
7:130902000	0.00240751	rs4731702	KLF14	470446	470446	0.0522213	0.0522213	7	2151	0.021385	9	5	0.00074963	2598	0.077752	32	18	0.34704	0.0522213
1:110338500	0.00242284	rs629301	SORT1	521560	521560	0.0086335	0.0086335	1	2151	0.0023245	4	3	0.0016963	2598	0.013857	10	5	0.15446	0.0086335
8:106665000	0.00244229	NA	NA	NA	NA	0.0160036	0.0160036	8	2151	0.0069735	5	3	0.033676	2598	0.02348	14	4	0.0078504	0.0160036
20:61050000	0.0024567	NA	NA	NA	NA	0.0347443	0.0347443	20	2151	0.02185	10	4	0.017882	2598	0.04542	31	16	0.014882	0.0347443
11:36030000	0.0024609	NA	NA	NA	NA	0.00800159	0.00800159	11	2151	0.0027894	3	1	0.0040429	2598	0.012317	15	11	0.06595	0.00800159
15:52384500	0.0024616	NA	NA	NA	NA	0.0221098	0.0221098	15	2151	0.017201	11	5	0.20855	2598	0.026174	34	20	0.0012789	0.0221098
2:218598000	0.00246321	NA	NA	NA	NA	0.0221102	0.0221102	2	2151	0.0041841	4	3	0.084809	2598	0.036952	9	4	0.0031472	0.0221102
1:11194500	0.0024648	NA	NA	NA	NA	0.0065086	0.0065086	1	2151	0.0065086	4	2	0.0024648	0	0	NA	NA	NA	0.0065086
3:119496000	0.00246576	rs6805251	GSK3B	61835	61835	0.0149504	0.0149504	3	2151	0.031148	3	0	0.014065	2598	0.0015396	2	0	0.018999	0.0149504
3:119497500	0.00246576	rs6805251	GSK3B	61835	61835	0.0149504	0.0149504	3	2151	0.031148	3	0	0.014065	2598	0.0015396	2	0	0.018999	0.0149504
17:27219000	0.00247485	NA	NA	NA	NA	0.0181089	0.0181089	17	2151	0.004649	2	1	0.52106	2598	0.029253	8	2	0.00051496	0.0181089
3:125896500	0.00247661	NA	NA	NA	NA	0.0218993	0.0218993	3	2151	0.0065086	8	7	0.0038671	2598	0.034642	15	7	0.069442	0.0218993
1:84265500	0.00247851	NA	NA	NA	NA	0.0136873	0.0136873	1	2151	0.0023245	2	1	0.0046399	2598	0.023095	6	3	0.057926	0.0136873
3:61825500	0.00248318	NA	NA	NA	NA	0.00357971	0.00357971	3	2151	0.004649	2	1	0.01412	2598	0.0026944	4	2	0.019075	0.00357971
3:61827000	0.00248318	NA	NA	NA	NA	0.00357971	0.00357971	3	2151	0.004649	2	1	0.01412	2598	0.0026944	4	2	0.019075	0.00357971
12:4645500	0.00248805	NA	NA	NA	NA	0.00315854	0.00315854	12	2151	0.0013947	3	3	0.010732	2598	0.0046189	10	9	0.025152	0.00315854
12:4647000	0.00248805	NA	NA	NA	NA	0.00315854	0.00315854	12	2151	0.0013947	3	3	0.010732	2598	0.0046189	10	9	0.025152	0.00315854
5:122110500	0.00249029	rs4530754	CSNK1G3	744310	744310	0.0176879	0.0176879	5	2151	0.022315	6	4	0.0011	2598	0.013857	10	4	0.24564	0.0176879
16:54963000	0.00251631	NA	NA	NA	NA	0.0890716	0.0890716	16	2151	0.078568	28	9	0.00029573	2598	0.097768	69	32	0.9244	0.0890716
17:76128000	0.00251747	rs4129767	PGS1	275008	275008	0.0406398	0.0406398	17	2151	0.013482	11	7	0.45066	2598	0.063125	36	14	0.00060692	0.0406398
14:75033000	0.00251848	NA	NA	NA	NA	0.04801	0.04801	14	2151	0.026964	14	6	0.00053583	2598	0.065435	32	15	0.51068	0.04801
3:4785000	0.00252826	NA	NA	NA	NA	0.0248475	0.0248475	3	2151	0.0055788	2	0	0.0017542	2598	0.040801	10	4	0.15667	0.0248475
17:1293000	0.00253236	rs2070863	SERPINF2	353730	353730	0.0469574	0.0469574	17	2151	0.025105	16	11	0.08238	2598	0.06505	28	10	0.0033422	0.0469574
17:1291500	0.0025356	rs2070863	SERPINF2	354444	354444	0.0414824	0.0414824	17	2151	0.02371	13	8	0.091191	2598	0.056197	22	8	0.0030236	0.0414824
7:4690500	0.00257004	NA	NA	NA	NA	0.0212674	0.0212674	7	2151	0.0069735	9	6	0.20235	2598	0.033102	16	7	0.0013834	0.0212674
2:100905000	0.0025775	NA	NA	NA	NA	0.0294801	0.0294801	2	2151	0.036727	6	1	0.35942	2598	0.02348	12	5	0.00078138	0.0294801
2:100906500	0.0025775	NA	NA	NA	NA	0.0294801	0.0294801	2	2151	0.036727	6	1	0.35942	2598	0.02348	12	5	0.00078138	0.0294801
7:69027000	0.00258361	NA	NA	NA	NA	0.00252685	0.00252685	7	2151	0.0018596	2	1	0.43781	2598	0.0030793	3	1	0.00064318	0.00252685
5:171661500	0.00258777	NA	NA	NA	NA	0.00736983	0.00736983	5	2151	0.0018596	3	2	0.035365	2598	0.011932	9	5	0.0079768	0.00736983
20:61048500	0.00258894	NA	NA	NA	NA	0.0313754	0.0313754	20	2151	0.019526	7	2	0.017211	2598	0.041186	21	7	0.016399	0.0313754
17:17862000	0.00259049	NA	NA	NA	NA	0.021689	0.021689	17	2151	0.0032543	6	5	0.0088368	2598	0.036952	24	9	0.031961	0.021689
11:114159000	0.00259636	NA	NA	NA	NA	0.00673824	0.00673824	11	2151	0.0055788	3	2	0.077928	2598	0.0076982	11	6	0.0036335	0.00673824
17:41992500	0.0025977	rs8077889;rs72836561	MPP3;CD300LG	117239;69279	69279	0.0018596	0.0018596	17	2151	0.0018596	3	2	0.0025977	0	0	NA	NA	NA	0.0018596
17:41994000	0.0025977	rs8077889;rs72836561	MPP3;CD300LG	117239;69279	69279	0.0018596	0.0018596	17	2151	0.0018596	3	2	0.0025977	0	0	NA	NA	NA	0.0018596
13:100741500	0.00260356	NA	NA	NA	NA	0.0339023	0.0339023	13	2151	0.025105	5	0	0.35835	2598	0.041186	14	5	0.00079261	0.0339023
22:43147500	0.00260644	NA	NA	NA	NA	0.0288484	0.0288484	22	2151	0.010228	10	7	0.137	2598	0.044265	20	8	0.0020758	0.0288484
11:2913000	0.00263364	NA	NA	NA	NA	0.0518006	0.0518006	11	2151	0.023245	12	6	0.0026777	2598	0.075443	51	20	0.10745	0.0518006
1:15538500	0.00263575	NA	NA	NA	NA	0.066121	0.066121	1	2151	0.025105	10	3	0.00058081	2598	0.10008	35	12	0.49582	0.066121
9:88420500	0.00263632	NA	NA	NA	NA	0.041904	0.041904	9	2151	0.011623	11	6	0.035208	2598	0.066975	26	11	0.0081813	0.041904
4:74482500	0.00264806	rs117087731;rs182616603	ADAMTS3;MTHFD2L	788511;599512	599512	0.00484312	0.00484312	4	2151	0.0023245	3	2	0.012225	2598	0.0069284	8	4	0.02368	0.00484312
12:25404000	0.00265918	NA	NA	NA	NA	0.0149503	0.0149503	12	2151	0.012087	7	1	0.00047567	2598	0.017321	12	4	0.61146	0.0149503
1:159868500	0.00267026	NA	NA	NA	NA	0.0368499	0.0368499	1	2151	0.02278	17	12	0.27609	2598	0.048499	32	18	0.0010584	0.0368499
15:69685500	0.00267829	NA	NA	NA	NA	0.032638	0.032638	15	2151	0.016736	10	5	0.0032964	2598	0.045804	26	9	0.088946	0.032638
14:68830500	0.00269083	NA	NA	NA	NA	0.0776981	0.0776981	14	2151	0.039517	24	12	0.16145	2598	0.10931	51	22	0.0018256	0.0776981
13:51808500	0.00269496	NA	NA	NA	NA	0.020636	0.020636	13	2151	0.018596	11	5	0.012919	2598	0.022325	23	15	0.022854	0.020636
11:43599000	0.00271909	NA	NA	NA	NA	0.0385344	0.0385344	11	2151	0.030683	21	11	0.30816	2598	0.045035	40	25	0.00096775	0.0385344
15:32217000	0.00272377	NA	NA	NA	NA	0.00779112	0.00779112	15	2151	0.009298	5	2	0.31363	2598	0.0065435	6	2	0.00095271	0.00779112
15:32218500	0.00272377	NA	NA	NA	NA	0.00779112	0.00779112	15	2151	0.009298	5	2	0.31363	2598	0.0065435	6	2	0.00095271	0.00779112
2:46392000	0.00272564	NA	NA	NA	NA	0.0168456	0.0168456	2	2151	0.0013947	2	1	0.097741	2598	0.029638	13	5	0.0030594	0.0168456
17:27217500	0.00273782	NA	NA	NA	NA	0.0183195	0.0183195	17	2151	0.0051139	3	2	0.5836	2598	0.029253	8	2	0.00051496	0.0183195
16:85344000	0.00274548	NA	NA	NA	NA	0.0463254	0.0463254	16	2151	0.013482	20	9	0.0020198	2598	0.073518	41	19	0.14926	0.0463254
7:139947000	0.00274725	NA	NA	NA	NA	0.015161	0.015161	7	2151	0.019991	5	3	0.0033309	2598	0.011162	7	3	0.090574	0.015161
7:139948500	0.00274725	NA	NA	NA	NA	0.015161	0.015161	7	2151	0.019991	5	3	0.0033309	2598	0.011162	7	3	0.090574	0.015161
10:13674000	0.0027506	NA	NA	NA	NA	0.0393767	0.0393767	10	2151	0.014412	15	9	0.045269	2598	0.060046	32	15	0.0066736	0.0393767
3:194802000	0.00275307	NA	NA	NA	NA	0.0122133	0.0122133	3	2151	0.0037192	2	1	0.00084022	2598	0.019246	10	4	0.35992	0.0122133
2:128934000	0.00276215	NA	NA	NA	NA	0.0341125	0.0341125	2	2151	0.034403	13	5	0.51091	2598	0.033872	14	7	0.0005941	0.0341125
13:107302500	0.00276432	NA	NA	NA	NA	0.0202147	0.0202147	13	2151	0.013482	8	4	0.012025	2598	0.025789	33	17	0.025264	0.0202147
18:12075000	0.00277078	NA	NA	NA	NA	0.012634	0.012634	18	2151	0.0037192	2	1	0.0028227	2598	0.020015	13	6	0.10791	0.012634
18:12076500	0.00277078	NA	NA	NA	NA	0.012634	0.012634	18	2151	0.0037192	2	1	0.0028227	2598	0.020015	13	6	0.10791	0.012634
2:145242000	0.00278751	NA	NA	NA	NA	0.0120026	0.0120026	2	2151	0.0051139	2	0	0.0064674	2598	0.017706	10	3	0.047417	0.0120026
7:140047500	0.00279229	NA	NA	NA	NA	0.0376922	0.0376922	7	2151	0.015342	9	4	0.039121	2598	0.056197	23	7	0.007854	0.0376922
8:81909000	0.00279233	NA	NA	NA	NA	0.0183194	0.0183194	8	2151	0.0055788	4	2	0.017681	2598	0.028868	8	6	0.017378	0.0183194
8:81910500	0.00279233	NA	NA	NA	NA	0.0183194	0.0183194	8	2151	0.0055788	4	2	0.017681	2598	0.028868	8	6	0.017378	0.0183194
14:65383500	0.00279537	NA	NA	NA	NA	0.0166349	0.0166349	14	2151	0.0065086	5	3	0.10271	2598	0.025019	4	1	0.0029952	0.0166349
1:61915500	0.00279911	NA	NA	NA	NA	0.017267	0.017267	1	2151	0.004649	5	2	0.0034188	2598	0.027714	21	13	0.090119	0.017267
6:160554000	0.00280451	rs12208357;rs1564348;rs186696265	LPA	12063.5;23648.5;556488.5	12063.5	0.0389555	0.0389555	6	2151	0.02371	8	3	0.12643	2598	0.051578	18	4	0.0024422	0.0389555
2:55245000	0.00280923	NA	NA	NA	NA	0.00905471	0.00905471	2	2151	0.011158	4	1	0.0010272	2598	0.0073133	7	3	0.30116	0.00905471
2:55246500	0.00280923	NA	NA	NA	NA	0.00905471	0.00905471	2	2151	0.011158	4	1	0.0010272	2598	0.0073133	7	3	0.30116	0.00905471
16:23509500	0.00280956	NA	NA	NA	NA	0.0202152	0.0202152	16	2151	0.010693	7	3	0.098282	2598	0.028099	15	8	0.003148	0.0202152
9:35686500	0.00281299	NA	NA	NA	NA	0.0086334	0.0086334	9	2151	0.0032543	3	2	0.003224	2598	0.013087	13	9	0.096097	0.0086334
21:38997000	0.00281558	NA	NA	NA	NA	0.00842298	0.00842298	21	2151	0.0013947	3	3	0.66304	2598	0.014242	10	5	0.00046775	0.00842298
21:38998500	0.00281558	NA	NA	NA	NA	0.00842298	0.00842298	21	2151	0.0013947	3	3	0.66304	2598	0.014242	10	5	0.00046775	0.00842298
10:126333000	0.0028247	NA	NA	NA	NA	0.0349548	0.0349548	10	2151	0.013017	18	12	0.0057644	2598	0.053118	33	14	0.053998	0.0349548
18:61011000	0.00283556	NA	NA	NA	NA	0.00463253	0.00463253	18	2151	0.004649	2	0	0.023324	2598	0.0046189	5	1	0.013403	0.00463253
18:61012500	0.00283556	NA	NA	NA	NA	0.00463253	0.00463253	18	2151	0.004649	2	0	0.023324	2598	0.0046189	5	1	0.013403	0.00463253
5:90607500	0.00283855	NA	NA	NA	NA	0.0871768	0.0871768	5	2151	0.056253	19	8	0.00079	2598	0.11278	45	23	0.39618	0.0871768
12:89577000	0.00284567	NA	NA	NA	NA	0.0290588	0.0290588	12	2151	0.039052	13	5	0.0006554	2598	0.020785	14	10	0.47889	0.0290588
2:128935500	0.00285541	NA	NA	NA	NA	0.0347444	0.0347444	2	2151	0.034403	13	5	0.51091	2598	0.035027	15	7	0.00061669	0.0347444
1:32388000	0.00287785	NA	NA	NA	NA	0.0524325	0.0524325	1	2151	0.029289	12	9	0.23856	2598	0.071594	31	14	0.0013324	0.0524325
5:90172500	0.00287863	NA	NA	NA	NA	0.010739	0.010739	5	2151	0.0037192	6	4	0.043168	2598	0.016551	7	2	0.0073655	0.010739
7:117450000	0.00288842	NA	NA	NA	NA	0.0157929	0.0157929	7	2151	0.0023245	3	1	0.069802	2598	0.026944	6	1	0.0045725	0.0157929
9:137026500	0.00289129	rs635634	ABO	873954	873954	0.0585384	0.0585384	9	2151	0.042306	16	7	0.9942	2598	0.071978	33	16	0.00032139	0.0585384
17:79687500	0.00289661	NA	NA	NA	NA	0.0448515	0.0448515	17	2151	0.04742	15	6	0.0059436	2598	0.042725	9	1	0.053871	0.0448515
11:128326500	0.00290199	NA	NA	NA	NA	0.03685	0.03685	11	2151	0.0065086	9	6	0.0043383	2598	0.061971	16	8	0.073959	0.03685
19:39388500	0.00291751	NA	NA	NA	NA	0.0311647	0.0311647	19	2151	0.020921	10	6	0.011929	2598	0.039646	33	16	0.027059	0.0311647
10:65251500	0.00293431	rs10761731	JMJD1C	224186	224186	0.0174772	0.0174772	10	2151	0.0083682	8	6	0.0070821	2598	0.025019	13	6	0.045873	0.0174772
19:40321500	0.00295049	NA	NA	NA	NA	0.0440094	0.0440094	19	2151	0.033473	12	4	0.0092129	2598	0.052733	24	10	0.035482	0.0440094
12:89575500	0.00295526	NA	NA	NA	NA	0.02948	0.02948	12	2151	0.039517	14	6	0.0006625	2598	0.02117	15	11	0.49432	0.02948
11:44637000	0.00296798	NA	NA	NA	NA	0.0138977	0.0138977	11	2151	0.010693	6	1	0.13584	2598	0.016551	13	4	0.0024225	0.0138977
10:1461000	0.00297433	NA	NA	NA	NA	0.0204253	0.0204253	10	2151	0.009298	8	3	0.15103	2598	0.029638	11	5	0.0021841	0.0204253
10:1462500	0.00297433	NA	NA	NA	NA	0.0204253	0.0204253	10	2151	0.009298	8	3	0.15103	2598	0.029638	11	5	0.0021841	0.0204253
12:9067500	0.0029804	rs4883201	PHC1	14854	14854	0.00842302	0.00842302	12	2151	0.011158	7	3	0.32596	2598	0.0061586	7	5	0.0010143	0.00842302
18:74823000	0.00300405	NA	NA	NA	NA	0.0545377	0.0545377	18	2151	0.036727	10	3	0.0028145	2598	0.069284	45	19	0.11852	0.0545377
11:121242000	0.0030104	NA	NA	NA	NA	0.0284271	0.0284271	11	2151	0.011623	3	1	0.25687	2598	0.04234	20	10	0.0013017	0.0284271
7:73446000	0.00301087	rs17145738	MLXIPL	464706	464706	0.0646451	0.0646451	7	2151	0.029289	16	11	0.077873	2598	0.093918	42	21	0.0042945	0.0646451
3:30588000	0.0030144	NA	NA	NA	NA	0.0248472	0.0248472	3	2151	0.014877	8	2	0.041789	2598	0.033102	19	6	0.0080133	0.0248472
3:30589500	0.0030144	NA	NA	NA	NA	0.0248472	0.0248472	3	2151	0.014877	8	2	0.041789	2598	0.033102	19	6	0.0080133	0.0248472
14:22894500	0.00303025	NA	NA	NA	NA	0.0275843	0.0275843	14	2151	0.021385	4	1	0.040441	2598	0.032717	14	5	0.0083294	0.0275843
3:45585000	0.00303829	NA	NA	NA	NA	0.0271639	0.0271639	3	2151	0.0051139	9	4	0.0052435	2598	0.04542	28	11	0.064433	0.0271639
17:19350000	0.00305386	NA	NA	NA	NA	0.0193723	0.0193723	17	2151	0.0023245	5	4	0.00043644	2598	0.033487	20	6	0.77858	0.0193723
15:78445500	0.00306233	NA	NA	NA	NA	0.00505367	0.00505367	15	2151	0.0013947	2	1	0.015682	2598	0.0080831	10	6	0.021736	0.00505367
15:78447000	0.00306233	NA	NA	NA	NA	0.00505367	0.00505367	15	2151	0.0013947	2	1	0.015682	2598	0.0080831	10	6	0.021736	0.00505367
1:11193000	0.00306503	NA	NA	NA	NA	0.0113706	0.0113706	1	2151	0.0065086	4	2	0.0024648	2598	0.015396	5	0	0.13843	0.0113706
12:15687000	0.00307443	NA	NA	NA	NA	0.0197937	0.0197937	12	2151	0.026034	9	5	0.23187	2598	0.014627	14	8	0.0014766	0.0197937
19:40323000	0.00307722	NA	NA	NA	NA	0.0448519	0.0448519	19	2151	0.033473	12	4	0.0092129	2598	0.054273	28	13	0.037201	0.0448519
6:74232000	0.00308139	NA	NA	NA	NA	0.0124234	0.0124234	6	2151	0.0088331	5	3	0.0018652	2598	0.015396	17	11	0.18403	0.0124234
1:8323500	0.00308244	NA	NA	NA	NA	0.00505369	0.00505369	1	2151	0.0027894	6	6	0.0052042	2598	0.0069284	9	6	0.065982	0.00505369
6:109620000	0.00308329	NA	NA	NA	NA	0.0271635	0.0271635	6	2151	0.019526	8	5	0.0011945	2598	0.033487	16	8	0.28756	0.0271635
2:182847000	0.0030848	NA	NA	NA	NA	0.013266	0.013266	2	2151	0.0023245	4	3	0.048018	2598	0.022325	7	2	0.0071573	0.013266
2:182848500	0.0030848	NA	NA	NA	NA	0.013266	0.013266	2	2151	0.0023245	4	3	0.048018	2598	0.022325	7	2	0.0071573	0.013266
20:61054500	0.00310245	NA	NA	NA	NA	0.0172666	0.0172666	20	2151	0.017666	9	4	0.096392	2598	0.016936	16	10	0.0035884	0.0172666
12:9066000	0.00310521	rs4883201	PHC1	14949.5	14949.5	0.00968605	0.00968605	12	2151	0.012087	8	3	0.36484	2598	0.0076982	10	7	0.00094902	0.00968605
3:71149500	0.00312742	NA	NA	NA	NA	0.0343229	0.0343229	3	2151	0.012087	8	5	0.14033	2598	0.052733	26	11	0.0024872	0.0343229
20:36613500	0.00313754	NA	NA	NA	NA	0.054959	0.054959	20	2151	0.041841	18	12	0.00036716	2598	0.06582	51	26	0.95408	0.054959
16:89440500	0.00314044	NA	NA	NA	NA	0.0570651	0.0570651	16	2151	0.034403	14	8	0.012876	2598	0.075828	42	21	0.027234	0.0570651
10:106093500	0.00314193	NA	NA	NA	NA	0.0136871	0.0136871	10	2151	0.014412	2	0	0.0005849	2598	0.013087	6	3	0.59985	0.0136871
15:77197500	0.00314373	NA	NA	NA	NA	0.0294797	0.0294797	15	2151	0.013482	5	1	0.034954	2598	0.042725	30	17	0.010044	0.0294797
19:4399500	0.00315681	NA	NA	NA	NA	0.060434	0.060434	19	2151	0.043701	11	5	0.01893	2598	0.074288	36	17	0.018633	0.060434
12:120556500	0.00316167	rs1169288	HNF1A	859114	859114	0.00421142	0.00421142	12	2151	0.0055788	6	2	0.24752	2598	0.0030793	3	2	0.0014275	0.00421142
1:10002000	0.00316662	NA	NA	NA	NA	0.0362183	0.0362183	1	2151	0.041376	12	3	0.0042736	2598	0.031948	24	8	0.082824	0.0362183
5:79705500	0.00316912	NA	NA	NA	NA	0.0113709	0.0113709	5	2151	0.0088331	2	0	0.077686	2598	0.013472	9	6	0.0045603	0.0113709
5:137031000	0.00317373	NA	NA	NA	NA	0.0141082	0.0141082	5	2151	0.0051139	3	2	0.2087	2598	0.021555	15	5	0.0017003	0.0141082
18:29946000	0.00319389	NA	NA	NA	NA	0.0174773	0.0174773	18	2151	0.0079033	6	4	0.0024309	2598	0.025404	13	6	0.14702	0.0174773
1:55392000	0.00319664	rs2479409;rs11591147;rs191448950	PCSK9	111028.5;112025.5;191222.5	111028	0.0259004	0.0259004	1	2151	0.025105	15	7	0.1302	2598	0.026559	13	6	0.0027476	0.0259004
19:16183500	0.00319944	NA	NA	NA	NA	0.00168459	0.00168459	19	2151	0.0013947	2	1	0.016626	2598	0.0019246	4	3	0.021538	0.00168459
2:55345500	0.00320659	NA	NA	NA	NA	0.0349548	0.0349548	2	2151	0.019526	14	7	0.0015958	2598	0.047729	30	15	0.22496	0.0349548
9:129279000	0.00320876	NA	NA	NA	NA	0.0263216	0.0263216	9	2151	0.019991	17	16	0.029048	2598	0.031563	36	23	0.012368	0.0263216
12:50100000	0.00322261	NA	NA	NA	NA	0.072648	0.072648	12	2151	0.018596	12	4	0.79373	2598	0.1174	43	14	0.00045483	0.072648
12:110179500	0.00322304	rs7134594	MVK	179804	179804	0.0141082	0.0141082	12	2151	0.0055788	8	6	0.45755	2598	0.02117	12	6	0.00078913	0.0141082
7:33955500	0.00324288	NA	NA	NA	NA	0.0360077	0.0360077	7	2151	0.04649	10	4	0.18616	2598	0.027329	13	5	0.001953	0.0360077
7:65647500	0.00324595	NA	NA	NA	NA	0.0126342	0.0126342	7	2151	0.0018596	4	3	0.94569	2598	0.021555	9	2	0.00038486	0.0126342
7:65649000	0.00324595	NA	NA	NA	NA	0.0126342	0.0126342	7	2151	0.0018596	4	3	0.94569	2598	0.021555	9	2	0.00038486	0.0126342
4:1855500	0.00324629	NA	NA	NA	NA	0.0284268	0.0284268	4	2151	0.021385	10	6	0.0034816	2598	0.034257	25	10	0.10455	0.0284268
14:92953500	0.00325018	NA	NA	NA	NA	0.0174777	0.0174777	14	2151	0.010693	10	3	0.0021278	2598	0.023095	21	11	0.1713	0.0174777
1:10000500	0.00326542	NA	NA	NA	NA	0.0242156	0.0242156	1	2151	0.030683	7	3	0.014863	2598	0.018861	13	5	0.024653	0.0242156
2:9910500	0.00327871	NA	NA	NA	NA	0.034955	0.034955	2	2151	0.032543	6	1	0.40772	2598	0.036952	24	11	0.00090282	0.034955
13:24792000	0.0032925	NA	NA	NA	NA	0.0341125	0.0341125	13	2151	0.026499	14	8	0.55974	2598	0.040416	28	11	0.00066074	0.0341125
1:84264000	0.00330193	NA	NA	NA	NA	0.0162139	0.0162139	1	2151	0.004649	5	3	0.0078108	2598	0.025789	12	6	0.047503	0.0162139
5:170289000	0.00330304	NA	NA	NA	NA	0.0564328	0.0564328	5	2151	0.041376	15	8	0.049745	2598	0.068899	35	20	0.0074616	0.0564328
7:43503000	0.00331062	NA	NA	NA	NA	0.0168456	0.0168456	7	2151	0.0013947	3	3	0.12599	2598	0.029638	6	0	0.0029537	0.0168456
1:23871000	0.00331739	rs1077514	ASAP3	106248	106248	0.0160035	0.0160035	1	2151	0.0027894	5	4	0.00079066	2598	0.026944	20	13	0.47175	0.0160035
15:82338000	0.00333145	NA	NA	NA	NA	0.0884383	0.0884383	15	2151	0.049279	35	21	0.35263	2598	0.12086	58	23	0.0010628	0.0884383
3:151254000	0.00333487	NA	NA	NA	NA	0.0107392	0.0107392	3	2151	0.015342	3	0	0.0053987	2598	0.0069284	3	0	0.0695	0.0107392
3:151255500	0.00333487	NA	NA	NA	NA	0.0107392	0.0107392	3	2151	0.015342	3	0	0.0053987	2598	0.0069284	3	0	0.0695	0.0107392
7:43795500	0.00333706	rs2072183	NPC1L1	780943	780943	0.0357971	0.0357971	7	2151	0.047885	16	4	0.0030394	2598	0.025789	12	5	0.12354	0.0357971
3:149058000	0.00333767	NA	NA	NA	NA	0.0237947	0.0237947	3	2151	0.014877	5	4	0.0039477	2598	0.031178	21	9	0.095135	0.0237947
9:116271000	0.00334539	NA	NA	NA	NA	0.023584	0.023584	9	2151	0.0041841	6	4	0.00056555	2598	0.039646	15	4	0.6658	0.023584
4:742500	0.00334683	NA	NA	NA	NA	0.0322173	0.0322173	4	2151	0.017666	9	6	0.20176	2598	0.044265	15	5	0.0018672	0.0322173
1:45972000	0.00334902	NA	NA	NA	NA	0.0168459	0.0168459	1	2151	0.0037192	2	1	0.032228	2598	0.027714	13	5	0.011698	0.0168459
1:45973500	0.00334902	NA	NA	NA	NA	0.0168459	0.0168459	1	2151	0.0037192	2	1	0.032228	2598	0.027714	13	5	0.011698	0.0168459
1:205644000	0.00335768	NA	NA	NA	NA	0.0326386	0.0326386	1	2151	0.024175	9	3	0.00057507	2598	0.039646	23	14	0.65749	0.0326386
4:2935500	0.00336122	rs59950280;rs6831256	LRPAP1	515712.5;536506.5	515712	0.066751	0.066751	4	2151	0.046955	19	9	0.61752	2598	0.083141	25	9	0.00061302	0.066751
5:180669000	0.00336361	NA	NA	NA	NA	0.0625397	0.0625397	5	2151	0.04835	20	6	0.085113	2598	0.074288	39	20	0.0044512	0.0625397
11:76473000	0.00336389	NA	NA	NA	NA	0.0223204	0.0223204	11	2151	0.019061	8	4	0.15354	2598	0.025019	13	8	0.0024677	0.0223204
1:167260500	0.00337485	NA	NA	NA	NA	0.00589599	0.00589599	1	2151	0.0013947	3	3	0.0067439	2598	0.0096228	5	3	0.056389	0.00589599
1:167262000	0.00337485	NA	NA	NA	NA	0.00589599	0.00589599	1	2151	0.0013947	3	3	0.0067439	2598	0.0096228	5	3	0.056389	0.00589599
13:97935000	0.00338132	NA	NA	NA	NA	0.0273742	0.0273742	13	2151	0.019061	7	5	0.011619	2598	0.034257	14	9	0.0328	0.0273742
7:100924500	0.00338458	NA	NA	NA	NA	0.00715917	0.00715917	7	2151	0.0023245	4	3	0.30617	2598	0.011162	3	1	0.0012461	0.00715917
7:100926000	0.00338458	NA	NA	NA	NA	0.00715917	0.00715917	7	2151	0.0023245	4	3	0.30617	2598	0.011162	3	1	0.0012461	0.00715917
22:26064000	0.00338909	NA	NA	NA	NA	0.0105286	0.0105286	22	2151	0.0018596	4	4	0.00045744	2598	0.017706	8	4	0.83528	0.0105286
9:99364500	0.00340559	NA	NA	NA	NA	0.0269532	0.0269532	9	2151	0.0051139	8	7	0.64178	2598	0.045035	29	14	0.00059863	0.0269532
7:50341500	0.00341588	rs4917014	IKZF1	37646	37646	0.0482208	0.0482208	7	2151	0.035797	8	2	0.088559	2598	0.058507	36	15	0.004353	0.0482208
17:2559000	0.00341834	rs2070863	SERPINF2	910506	910506	0.0141081	0.0141081	17	2151	0.0013947	2	1	0.0099641	2598	0.024634	10	5	0.03872	0.0141081
7:33954000	0.0034242	NA	NA	NA	NA	0.0322171	0.0322171	7	2151	0.040911	5	1	0.21114	2598	0.025019	9	3	0.0018308	0.0322171
19:52599000	0.00343194	rs17695224	HAS1	275346	275346	0.0336913	0.0336913	19	2151	0.032078	4	0	0.09982	2598	0.035027	13	4	0.0038824	0.0336913
11:76545000	0.00343527	NA	NA	NA	NA	0.00421139	0.00421139	11	2151	0.0032543	4	2	0.0042209	2598	0.0050038	7	4	0.091915	0.00421139
5:112558500	0.00344883	NA	NA	NA	NA	0.0178986	0.0178986	5	2151	0.0069735	4	1	0.88056	2598	0.026944	8	5	0.00044255	0.0178986
5:112560000	0.00344883	NA	NA	NA	NA	0.0178986	0.0178986	5	2151	0.0069735	4	1	0.88056	2598	0.026944	8	5	0.00044255	0.0178986
1:109923000	0.00349936	rs629301	SORT1	107588	107588	0.00505368	0.00505368	1	2151	0.0018596	3	2	0.45998	2598	0.0076982	3	1	0.0008612	0.00505368
14:32935500	0.00350367	NA	NA	NA	NA	0.00568542	0.00568542	14	2151	0.0013947	2	1	0.012829	2598	0.0092379	8	3	0.030921	0.00568542
7:952500	0.00351058	rs1997243	GPR146	129820	129820	0.028006	0.028006	7	2151	0.014877	9	3	0.001478	2598	0.038876	24	10	0.26899	0.028006
12:7041000	0.00351741	NA	NA	NA	NA	0.0105285	0.0105285	12	2151	0.0027894	5	4	0.37213	2598	0.016936	8	2	0.0010707	0.0105285
1:17215500	0.00352492	NA	NA	NA	NA	0.0366392	0.0366392	1	2151	0.055323	22	7	0.010284	2598	0.02117	7	3	0.038837	0.0366392
3:71151000	0.0035275	NA	NA	NA	NA	0.0595912	0.0595912	3	2151	0.017201	16	11	0.10956	2598	0.094688	47	18	0.0036485	0.0595912
15:57844500	0.00353575	rs686958;rs1532085	LIPC	895482;836964	836964	0.0252686	0.0252686	15	2151	0.0018596	3	2	0.21085	2598	0.04465	18	7	0.0019008	0.0252686
5:92914500	0.00353644	NA	NA	NA	NA	0.035165	0.035165	5	2151	0.026034	23	14	0.93892	2598	0.042725	33	16	0.00042695	0.035165
9:111544500	0.00355481	NA	NA	NA	NA	0.00273741	0.00273741	9	2151	0.0013947	3	3	0.48512	2598	0.0038491	5	4	0.00083118	0.00273741
11:128331000	0.00355885	NA	NA	NA	NA	0.0160035	0.0160035	11	2151	0.02278	7	3	0.20196	2598	0.010393	8	5	0.0019991	0.0160035
20:40183500	0.00356096	rs6029526	TOP1	512500	512500	0.0122133	0.0122133	20	2151	0.009298	2	1	0.22089	2598	0.014627	5	2	0.001829	0.0122133
20:40185000	0.00356096	rs6029526	TOP1	512500	512500	0.0122133	0.0122133	20	2151	0.009298	2	1	0.22089	2598	0.014627	5	2	0.001829	0.0122133
1:84465000	0.00358054	NA	NA	NA	NA	0.00821247	0.00821247	1	2151	0.0055788	8	5	0.0093864	2598	0.010393	6	2	0.043309	0.00821247
5:171588000	0.00358465	NA	NA	NA	NA	0.0117921	0.0117921	5	2151	0.015342	2	1	0.052508	2598	0.008853	3	1	0.007752	0.0117921
18:3708000	0.00358624	NA	NA	NA	NA	0.00589596	0.00589596	18	2151	0.0032543	3	1	0.016487	2598	0.0080831	8	5	0.024701	0.00589596
1:9882000	0.00358641	NA	NA	NA	NA	0.0189515	0.0189515	1	2151	0.010228	8	4	0.33095	2598	0.026174	18	7	0.0012306	0.0189515
5:34041000	0.00359185	NA	NA	NA	NA	0.0273742	0.0273742	5	2151	0.020456	12	9	0.00097515	2598	0.033102	18	9	0.41836	0.0273742
16:22080000	0.00360074	NA	NA	NA	NA	0.0172671	0.0172671	16	2151	0.010228	8	5	0.84386	2598	0.023095	22	12	0.0004848	0.0172671
22:37942500	0.00360392	rs5756931	PLA2G6	602570	602570	0.0383242	0.0383242	22	2151	0.020456	18	13	0.016609	2598	0.053118	46	29	0.024656	0.0383242
6:45631500	0.00360671	NA	NA	NA	NA	0.0252684	0.0252684	6	2151	0.015807	5	3	0.3417	2598	0.033102	10	4	0.0011995	0.0252684
12:121905000	0.00363778	rs1169288	HNF1A	488822	488822	0.0402191	0.0402191	12	2151	0.014412	13	6	0.14858	2598	0.061586	36	20	0.0027854	0.0402191
1:120312000	0.00364952	NA	NA	NA	NA	0.00484311	0.00484311	1	2151	0.0018596	4	4	0.0013197	2598	0.0073133	8	6	0.31474	0.00484311
11:77346000	0.00365155	NA	NA	NA	NA	0.0631713	0.0631713	11	2151	0.029289	15	9	0.0082995	2598	0.091224	36	14	0.050078	0.0631713
8:141783000	0.00365165	NA	NA	NA	NA	0.0168459	0.0168459	8	2151	0.015342	8	6	0.013849	2598	0.018091	13	5	0.030012	0.0168459
13:27015000	0.00365686	NA	NA	NA	NA	0.0151611	0.0151611	13	2151	0.0018596	2	0	0.42298	2598	0.026174	7	2	0.00098422	0.0151611
13:27016500	0.00365686	NA	NA	NA	NA	0.0151611	0.0151611	13	2151	0.0018596	2	0	0.42298	2598	0.026174	7	2	0.00098422	0.0151611
6:45630000	0.00365757	NA	NA	NA	NA	0.0256897	0.0256897	6	2151	0.015807	5	3	0.3417	2598	0.033872	11	4	0.0012186	0.0256897
4:149364000	0.00366631	NA	NA	NA	NA	0.117921	0.117921	4	2151	0.11483	35	15	0.54291	2598	0.12048	66	27	0.00076904	0.117921
16:79624500	0.00366657	NA	NA	NA	NA	0.0343229	0.0343229	16	2151	0.019526	8	4	0.11345	2598	0.046574	24	13	0.0036805	0.0343229
17:71946000	0.00366953	NA	NA	NA	NA	0.0292691	0.0292691	17	2151	0.009298	7	4	0.0016932	2598	0.045804	19	8	0.24683	0.0292691
3:38038500	0.00367168	NA	NA	NA	NA	0.0273742	0.0273742	3	2151	0.022315	9	4	0.001505	2598	0.031563	17	7	0.27788	0.0273742
3:12367500	0.00368315	rs2606736;rs1699337;rs2290159	ATG7;PPARG;RAF1	968122;81722;260549	81722	0.0345335	0.0345335	3	2151	0.0083682	8	4	0.58429	2598	0.056197	18	8	0.00071828	0.0345335
7:130900500	0.00369135	rs4731702	KLF14	469972	469972	0.029901	0.029901	7	2151	0.019526	5	1	0.00070094	2598	0.038491	9	4	0.60025	0.029901
1:168288000	0.00370033	NA	NA	NA	NA	0.00421144	0.00421144	1	2151	0.0069735	4	1	0.0077205	2598	0.0019246	5	5	0.054646	0.00421144
1:168289500	0.00370033	NA	NA	NA	NA	0.00421144	0.00421144	1	2151	0.0069735	4	1	0.0077205	2598	0.0019246	5	5	0.054646	0.00421144
1:159870000	0.00370282	NA	NA	NA	NA	0.0341129	0.0341129	1	2151	0.020456	14	10	0.46667	2598	0.04542	30	18	0.00090474	0.0341129
11:113062500	0.0037051	NA	NA	NA	NA	0.0503263	0.0503263	11	2151	0.026034	8	4	0.059126	2598	0.070439	22	8	0.0071459	0.0503263
22:25632000	0.00370854	NA	NA	NA	NA	0.00779133	0.00779133	22	2151	0.004649	5	2	0.011152	2598	0.010393	8	2	0.037926	0.00779133
13:113392500	0.00372029	NA	NA	NA	NA	0.0381134	0.0381134	13	2151	0.011623	6	2	0.0015021	2598	0.060046	13	5	0.28258	0.0381134
13:113394000	0.00372029	NA	NA	NA	NA	0.0381134	0.0381134	13	2151	0.011623	6	2	0.0015021	2598	0.060046	13	5	0.28258	0.0381134
17:14221500	0.00372319	NA	NA	NA	NA	0.0254791	0.0254791	17	2151	0.013482	7	4	0.012404	2598	0.035412	16	4	0.03425	0.0254791
19:16716000	0.00372884	NA	NA	NA	NA	0.0303223	0.0303223	19	2151	0.017666	8	3	0.73843	2598	0.040801	18	8	0.00057631	0.0303223
1:8256000	0.00373249	NA	NA	NA	NA	0.029901	0.029901	1	2151	0.014412	8	4	0.16188	2598	0.042725	17	7	0.0026318	0.029901
8:1111500	0.0037357	NA	NA	NA	NA	0.0018596	0.0018596	8	2151	0.0018596	2	1	0.0037357	0	0	NA	NA	NA	0.0018596
8:1113000	0.0037357	NA	NA	NA	NA	0.0018596	0.0018596	8	2151	0.0018596	2	1	0.0037357	0	0	NA	NA	NA	0.0018596
20:61603500	0.00373937	NA	NA	NA	NA	0.00715926	0.00715926	20	2151	0.0013947	2	1	0.00075516	2598	0.011932	13	3	0.56534	0.00715926
6:52167000	0.00375412	NA	NA	NA	NA	0.0244261	0.0244261	6	2151	0.017666	3	1	0.034191	2598	0.030023	20	11	0.012542	0.0244261
1:8322000	0.00375961	NA	NA	NA	NA	0.0056854	0.0056854	1	2151	0.0037192	8	8	0.0066101	2598	0.0073133	10	7	0.064981	0.0056854
4:38802000	0.0037608	NA	NA	NA	NA	0.0183194	0.0183194	4	2151	0.0055788	7	4	0.051576	2598	0.028868	21	9	0.0083311	0.0183194
12:110409000	0.00376413	rs7134594	MVK	411250	411250	0.00463254	0.00463254	12	2151	0.0051139	6	5	0.0024347	2598	0.004234	8	5	0.17666	0.00463254
12:110410500	0.00376413	rs7134594	MVK	411250	411250	0.00463254	0.00463254	12	2151	0.0051139	6	5	0.0024347	2598	0.004234	8	5	0.17666	0.00463254
4:38803500	0.00377463	NA	NA	NA	NA	0.0189513	0.0189513	4	2151	0.0055788	7	4	0.051576	2598	0.030023	23	10	0.0083657	0.0189513
2:23772000	0.00377463	NA	NA	NA	NA	0.0547486	0.0547486	2	2151	0.014877	8	4	0.0051453	2598	0.08776	34	14	0.083857	0.0547486
10:60208500	0.00377821	NA	NA	NA	NA	0.00442197	0.00442197	10	2151	0.004649	3	1	0.41648	2598	0.004234	6	3	0.0010371	0.00442197
10:60210000	0.00377821	NA	NA	NA	NA	0.00442197	0.00442197	10	2151	0.004649	3	1	0.41648	2598	0.004234	6	3	0.0010371	0.00442197
6:160555500	0.00377982	rs12208357;rs1564348;rs186696265	LPA	13959;21753;554593	13959	0.0246371	0.0246371	6	2151	0.010228	6	2	0.19415	2598	0.036567	20	7	0.0022258	0.0246371
13:43122000	0.0037902	NA	NA	NA	NA	0.0608552	0.0608552	13	2151	0.038587	8	5	0.509	2598	0.079292	28	11	0.00085163	0.0608552
14:20883000	0.0037981	NA	NA	NA	NA	0.0166347	0.0166347	14	2151	0.013017	9	4	0.00068309	2598	0.01963	12	4	0.63608	0.0166347
19:13884000	0.00380452	NA	NA	NA	NA	0.0423247	0.0423247	19	2151	0.049279	13	6	0.18472	2598	0.036567	22	14	0.0023567	0.0423247
15:77196000	0.0038171	NA	NA	NA	NA	0.0431672	0.0431672	15	2151	0.016272	10	5	0.042108	2598	0.065435	41	21	0.010377	0.0431672
19:50706000	0.00381919	NA	NA	NA	NA	0.0894899	0.0894899	19	2151	0.063691	20	10	0.054175	2598	0.11085	51	17	0.0080706	0.0894899
9:35685000	0.00382071	NA	NA	NA	NA	0.00968635	0.00968635	9	2151	0.004649	6	5	0.0041204	2598	0.013857	15	11	0.10616	0.00968635
7:1327500	0.00382312	rs1997243	GPR146	246145	246145	0.0614869	0.0614869	7	2151	0.029754	12	6	0.4337	2598	0.08776	26	10	0.0010093	0.0614869
19:13243500	0.0038306	NA	NA	NA	NA	0.0041841	0.0041841	19	2151	0.0041841	2	1	0.0038306	0	0	NA	NA	NA	0.0041841
3:122784000	0.00383071	NA	NA	NA	NA	0.0261106	0.0261106	3	2151	0.0065086	9	2	0.0398	2598	0.04234	22	10	0.011023	0.0261106
12:112021500	0.00383177	rs11065987	BRAP	49021	49021	0.0143189	0.0143189	12	2151	0.011623	11	4	0.049138	2598	0.016551	18	10	0.008931	0.0143189
3:47419500	0.00384183	rs2290547	SETD2	360692	360692	0.0261106	0.0261106	3	2151	0.0065086	7	2	0.075724	2598	0.04234	28	14	0.0058126	0.0261106
10:75775500	0.00384374	NA	NA	NA	NA	0.00694859	0.00694859	10	2151	0.0018596	2	1	0.00099465	2598	0.011162	5	1	0.44277	0.00694859
10:75777000	0.00384374	NA	NA	NA	NA	0.00694859	0.00694859	10	2151	0.0018596	2	1	0.00099465	2598	0.011162	5	1	0.44277	0.00694859
11:352500	0.00385281	NA	NA	NA	NA	0.0349549	0.0349549	11	2151	0.024175	9	5	0.10584	2598	0.04388	26	12	0.0041721	0.0349549
4:73950000	0.0038708	rs117087731	ADAMTS3	255748	255748	0.0023245	0.0023245	4	2151	0.0023245	2	1	0.0038708	0	0	NA	NA	NA	0.0023245
4:73951500	0.0038708	rs117087731	ADAMTS3	255748	255748	0.0023245	0.0023245	4	2151	0.0023245	2	1	0.0038708	0	0	NA	NA	NA	0.0023245
3:153852000	0.00388662	NA	NA	NA	NA	0.0103183	0.0103183	3	2151	0.010693	3	0	0.00085404	2598	0.010008	6	2	0.52217	0.0103183
11:95568000	0.00388968	NA	NA	NA	NA	0.00842269	0.00842269	11	2151	0.0041841	3	1	0.0011474	2598	0.011932	4	0	0.38901	0.00842269
15:68346000	0.00392704	NA	NA	NA	NA	0.0861235	0.0861235	15	2151	0.082752	26	15	0.0017493	2598	0.088915	63	26	0.25793	0.0861235
6:109617000	0.00393376	NA	NA	NA	NA	0.0334807	0.0334807	6	2151	0.033008	10	4	0.0019219	2598	0.033872	22	14	0.23522	0.0334807
20:16587000	0.00393788	NA	NA	NA	NA	0.0600128	0.0600128	20	2151	0.047885	27	13	0.054941	2598	0.070054	41	19	0.008238	0.0600128
6:170599500	0.00393988	NA	NA	NA	NA	0.0376924	0.0376924	6	2151	0.024175	20	12	0.00064145	2598	0.048884	49	24	0.706	0.0376924
1:39325500	0.00394	rs4660293	PABPC4	701881	701881	0.0212674	0.0212674	1	2151	0.0074384	9	6	0.59497	2598	0.032717	22	12	0.00076118	0.0212674
15:47703000	0.00394157	NA	NA	NA	NA	0.00379029	0.00379029	15	2151	0.0013947	3	3	0.028226	2598	0.0057737	5	3	0.016052	0.00379029
2:42105000	0.00395816	NA	NA	NA	NA	0.0471676	0.0471676	2	2151	0.0065086	5	3	0.033285	2598	0.080831	23	7	0.013677	0.0471676
12:1920000	0.00396151	NA	NA	NA	NA	0.0341123	0.0341123	12	2151	0.012087	8	4	0.0050258	2598	0.052348	17	7	0.090667	0.0341123
1:10573500	0.00396544	NA	NA	NA	NA	0.0189512	0.0189512	1	2151	0.026034	7	3	0.021338	2598	0.013087	15	10	0.021379	0.0189512
1:36271500	0.00396692	NA	NA	NA	NA	0.0189516	0.0189516	1	2151	0.019526	12	5	0.19485	2598	0.018476	24	11	0.0023422	0.0189516
19:11847000	0.00397142	rs6511720;rs737337	LDLR;DOCK6	646476.5;501289.5	501290	0.0404296	0.0404296	19	2151	0.046025	13	5	0.016797	2598	0.035797	31	12	0.027205	0.0404296
15:67134000	0.00397325	NA	NA	NA	NA	0.0294798	0.0294798	15	2151	0.019991	4	2	0.061441	2598	0.037336	14	6	0.0074413	0.0294798
11:95566500	0.00397531	NA	NA	NA	NA	0.00800145	0.00800145	11	2151	0.0041841	3	1	0.0011474	2598	0.011162	3	0	0.3987	0.00800145
9:109590000	0.00397703	NA	NA	NA	NA	0.00947543	0.00947543	9	2151	0.0023245	2	1	0.0022357	2598	0.015396	7	5	0.20472	0.00947543
20:36615000	0.00398282	NA	NA	NA	NA	0.067593	0.067593	20	2151	0.051139	23	15	0.00059194	2598	0.081216	52	24	0.77448	0.067593
1:16074000	0.00398898	NA	NA	NA	NA	0.0105285	0.0105285	1	2151	0.0027894	5	4	0.11586	2598	0.016936	11	5	0.0039638	0.0105285
1:16075500	0.00398898	NA	NA	NA	NA	0.0105285	0.0105285	1	2151	0.0027894	5	4	0.11586	2598	0.016936	11	5	0.0039638	0.0105285
5:149863500	0.00399534	NA	NA	NA	NA	0.0282166	0.0282166	5	2151	0.013017	11	7	0.25105	2598	0.040801	32	13	0.0018326	0.0282166
11:1854000	0.00400198	NA	NA	NA	NA	0.0305325	0.0305325	11	2151	0.032543	6	2	0.0015359	2598	0.028868	16	3	0.30011	0.0305325
20:35848500	0.00400667	NA	NA	NA	NA	0.0364285	0.0364285	20	2151	0.012087	5	1	0.25469	2598	0.056582	14	3	0.0018122	0.0364285
9:123388500	0.00400766	NA	NA	NA	NA	0.0543271	0.0543271	9	2151	0.043701	11	6	0.44167	2598	0.063125	20	7	0.0010453	0.0543271
17:1530000	0.00401926	rs2070863	SERPINF2	116701	116701	0.0755949	0.0755949	17	2151	0.050209	20	9	0.22895	2598	0.096613	55	28	0.0020231	0.0755949
14:68869500	0.00402014	NA	NA	NA	NA	0.056854	0.056854	14	2151	0.035332	21	12	0.0051959	2598	0.074673	51	25	0.089167	0.056854
6:168231000	0.00402115	NA	NA	NA	NA	0.0336915	0.0336915	6	2151	0.010228	11	5	0.088376	2598	0.053118	31	15	0.0052439	0.0336915
20:17889000	0.00402757	rs2328223	SNX5	45269	45269	0.0212679	0.0212679	20	2151	0.0027894	6	3	0.0058527	2598	0.036567	27	14	0.079326	0.0212679
22:25630500	0.00402781	NA	NA	NA	NA	0.0107389	0.0107389	22	2151	0.004649	5	2	0.011152	2598	0.015781	12	4	0.041634	0.0107389
1:170674500	0.00403544	NA	NA	NA	NA	0.0105286	0.0105286	1	2151	0.0065086	4	1	0.0029052	2598	0.013857	15	6	0.16016	0.0105286
10:26764500	0.00403835	NA	NA	NA	NA	0.00168454	0.00168454	10	2151	0.0018596	6	6	0.048108	2598	0.0015396	3	2	0.0096798	0.00168454
14:52819500	0.00403943	NA	NA	NA	NA	0.031375	0.031375	14	2151	0.033008	11	6	0.043449	2598	0.030023	24	8	0.010721	0.031375
6:97728000	0.00404485	NA	NA	NA	NA	0.0134765	0.0134765	6	2151	0.014412	4	0	0.0072168	2598	0.012702	5	2	0.064644	0.0134765
19:16939500	0.00405352	NA	NA	NA	NA	0.0242154	0.0242154	19	2151	0.0083682	7	5	0.050774	2598	0.037336	26	14	0.0092105	0.0242154
17:14220000	0.00406231	NA	NA	NA	NA	0.0275847	0.0275847	17	2151	0.014877	10	7	0.013392	2598	0.038106	20	6	0.035006	0.0275847
7:100545000	0.0040698	NA	NA	NA	NA	0.0311642	0.0311642	7	2151	0.018596	5	2	0.03485	2598	0.04157	19	12	0.01348	0.0311642
13:67377000	0.00407508	NA	NA	NA	NA	0.0153716	0.0153716	13	2151	0.0032543	7	7	0.037306	2598	0.025404	14	5	0.012611	0.0153716
19:42984000	0.00407848	NA	NA	NA	NA	0.0101075	0.0101075	19	2151	0.010693	4	2	0.040297	2598	0.0096228	8	4	0.011686	0.0101075
16:86643000	0.00408846	NA	NA	NA	NA	0.0339017	0.0339017	16	2151	0.0027894	3	1	0.002229	2598	0.059661	14	7	0.21185	0.0339017
16:86644500	0.00408846	NA	NA	NA	NA	0.0339017	0.0339017	16	2151	0.0027894	3	1	0.002229	2598	0.059661	14	7	0.21185	0.0339017
9:100291500	0.00409052	NA	NA	NA	NA	0.0465364	0.0465364	9	2151	0.039052	12	5	0.037636	2598	0.052733	17	5	0.012554	0.0465364
19:51637500	0.00411428	rs17695224	HAS1	683955	683955	0.00926487	0.00926487	19	2151	0.0069735	4	3	0.00060481	2598	0.011162	10	8	0.78634	0.00926487
4:140371500	0.00413164	NA	NA	NA	NA	0.0149505	0.0149505	4	2151	0.0065086	2	1	0.0017635	2598	0.02194	9	3	0.27097	0.0149505
2:231081000	0.00413364	NA	NA	NA	NA	0.0105288	0.0105288	2	2151	0.0051139	3	1	0.028024	2598	0.015012	11	4	0.017061	0.0105288
1:164739000	0.00413833	NA	NA	NA	NA	0.0442199	0.0442199	1	2151	0.02185	11	6	0.0015862	2598	0.062741	30	8	0.30181	0.0442199
7:100546500	0.00413969	NA	NA	NA	NA	0.0313748	0.0313748	7	2151	0.018596	5	2	0.03485	2598	0.041955	20	13	0.013742	0.0313748
2:230784000	0.00415389	NA	NA	NA	NA	0.0334806	0.0334806	2	2151	0.026964	18	9	0.0016138	2598	0.038876	36	18	0.29791	0.0334806
2:237760500	0.00416545	NA	NA	NA	NA	0.0292693	0.0292693	2	2151	0.026964	8	3	0.91814	2598	0.031178	17	5	0.00052528	0.0292693
1:120313500	0.0041676	NA	NA	NA	NA	0.00526424	0.00526424	1	2151	0.0018596	4	4	0.0013197	2598	0.0080831	9	6	0.36566	0.00526424
6:26658000	0.00416771	rs1800562	HFE	566780	566780	0.0117918	0.0117918	6	2151	0.0069735	4	1	0.017917	2598	0.015781	13	7	0.026934	0.0117918
6:26659500	0.00416771	rs1800562	HFE	566780	566780	0.0117918	0.0117918	6	2151	0.0069735	4	1	0.017917	2598	0.015781	13	7	0.026934	0.0117918
16:4374000	0.0041705	NA	NA	NA	NA	0.0614867	0.0614867	16	2151	0.016272	13	7	0.017441	2598	0.098922	41	20	0.02769	0.0614867
15:88293000	0.00417651	NA	NA	NA	NA	0.014319	0.014319	15	2151	0.014412	5	2	0.05442	2598	0.014242	12	7	0.0088888	0.014319
12:9888000	0.00418661	rs4883201	PHC1	807284	807284	0.0223206	0.0223206	12	2151	0.0060437	5	4	0.25144	2598	0.035797	12	8	0.0019291	0.0223206
12:9889500	0.00418661	rs4883201	PHC1	807284	807284	0.0223206	0.0223206	12	2151	0.0060437	5	4	0.25144	2598	0.035797	12	8	0.0019291	0.0223206
10:135126000	0.00419394	NA	NA	NA	NA	0.00631713	0.00631713	10	2151	0.0023245	4	3	0.47597	2598	0.0096228	6	3	0.0010211	0.00631713
16:4434000	0.00420353	NA	NA	NA	NA	0.108653	0.108653	16	2151	0.07113	35	20	0.0067516	2598	0.13972	61	23	0.072171	0.108653
1:8724000	0.00420815	NA	NA	NA	NA	0.0437986	0.0437986	1	2151	0.018596	16	11	0.047845	2598	0.064665	35	19	0.010197	0.0437986
15:82336500	0.00420848	NA	NA	NA	NA	0.0899136	0.0899136	15	2151	0.040446	27	13	0.23927	2598	0.13087	64	27	0.0020392	0.0899136
2:26464500	0.00421539	NA	NA	NA	NA	0.0248471	0.0248471	2	2151	0.0097629	14	10	0.0039128	2598	0.037336	29	16	0.12493	0.0248471
16:68449500	0.00423565	rs16942887	LCAT	523115	523115	0.0518005	0.0518005	16	2151	0.017666	9	5	0.069984	2598	0.080062	41	24	0.0070228	0.0518005
5:90174000	0.00424292	NA	NA	NA	NA	0.00884407	0.00884407	5	2151	0.0027894	4	2	0.026795	2598	0.013857	5	1	0.018378	0.00884407
16:29166000	0.00424981	NA	NA	NA	NA	0.064856	0.064856	16	2151	0.052534	21	10	0.042358	2598	0.075058	66	27	0.011647	0.064856
1:63537000	0.00425014	rs2131925	ANGPTL3	513910	513910	0.0170566	0.0170566	1	2151	0.020921	4	2	0.018882	2598	0.013857	7	3	0.02613	0.0170566
1:63538500	0.00425014	rs2131925	ANGPTL3	513910	513910	0.0170566	0.0170566	1	2151	0.020921	4	2	0.018882	2598	0.013857	7	3	0.02613	0.0170566
7:135352500	0.00425164	NA	NA	NA	NA	0.0172667	0.0172667	7	2151	0.0023245	4	3	0.01098	2598	0.029638	8	3	0.044953	0.0172667
7:135354000	0.00425164	NA	NA	NA	NA	0.0172667	0.0172667	7	2151	0.0023245	4	3	0.01098	2598	0.029638	8	3	0.044953	0.0172667
13:103044000	0.00427045	NA	NA	NA	NA	0.0124234	0.0124234	13	2151	0.013017	4	2	0.0023949	2598	0.011932	10	6	0.20713	0.0124234
13:103045500	0.00427045	NA	NA	NA	NA	0.0124234	0.0124234	13	2151	0.013017	4	2	0.0023949	2598	0.011932	10	6	0.20713	0.0124234
13:100740000	0.00427175	NA	NA	NA	NA	0.0427457	0.0427457	13	2151	0.026964	8	2	0.39896	2598	0.055812	19	7	0.0012438	0.0427457
7:43620000	0.00427796	rs2072183	NPC1L1	956764	956764	0.0183197	0.0183197	7	2151	0.0027894	3	1	0.56317	2598	0.031178	14	7	0.00088258	0.0183197
4:122790000	0.00430736	NA	NA	NA	NA	0.0349548	0.0349548	4	2151	0.018131	7	4	0.9205	2598	0.048884	26	13	0.00054417	0.0349548
3:143020500	0.00431295	NA	NA	NA	NA	0.0197936	0.0197936	3	2151	0.0074384	7	3	0.011733	2598	0.030023	10	2	0.042755	0.0197936
1:14923500	0.00431863	NA	NA	NA	NA	0.0122131	0.0122131	1	2151	0.0060437	5	3	0.063276	2598	0.017321	16	8	0.0079397	0.0122131
1:14925000	0.00431863	NA	NA	NA	NA	0.0122131	0.0122131	1	2151	0.0060437	5	3	0.063276	2598	0.017321	16	8	0.0079397	0.0122131
12:117030000	0.00433521	NA	NA	NA	NA	0.0589596	0.0589596	12	2151	0.037192	17	4	0.0010659	2598	0.076982	34	10	0.47338	0.0589596
11:67252500	0.00433586	NA	NA	NA	NA	0.0332706	0.0332706	11	2151	0.039517	19	11	0.099421	2598	0.028099	24	13	0.005076	0.0332706
17:48340500	0.00433906	NA	NA	NA	NA	0.00231628	0.00231628	17	2151	0.0013947	3	3	0.19116	2598	0.0030793	4	2	0.0026422	0.00231628
20:44718000	0.00434139	rs6065906	PLTP	164574	164574	0.0387451	0.0387451	20	2151	0.037192	12	5	0.15956	2598	0.040031	28	14	0.0031674	0.0387451
5:137029500	0.00434525	NA	NA	NA	NA	0.021689	0.021689	5	2151	0.011158	9	5	0.44087	2598	0.030408	25	9	0.0011475	0.021689
14:52383000	0.0043588	NA	NA	NA	NA	0.00947579	0.00947579	14	2151	0.010228	3	0	0.049453	2598	0.008853	3	2	0.010266	0.00947579
15:42210000	0.00437486	rs2412710	CAPN3	472461	472461	0.0505373	0.0505373	15	2151	0.020921	9	4	0.0040557	2598	0.075058	34	12	0.1257	0.0505373
15:77278500	0.00437597	NA	NA	NA	NA	0.0381136	0.0381136	15	2151	0.02464	6	2	0.24221	2598	0.049269	23	11	0.0021054	0.0381136
15:77280000	0.00437597	NA	NA	NA	NA	0.0381136	0.0381136	15	2151	0.02464	6	2	0.24221	2598	0.049269	23	11	0.0021054	0.0381136
19:53602500	0.00438764	NA	NA	NA	NA	0.00610656	0.00610656	19	2151	0.0018596	3	2	0.018718	2598	0.0096228	9	3	0.027326	0.00610656
3:171523500	0.00439328	NA	NA	NA	NA	0.0151609	0.0151609	3	2151	0.0037192	2	1	0.0032977	2598	0.024634	15	8	0.15533	0.0151609
20:35400000	0.00441038	NA	NA	NA	NA	0.0259	0.0259	20	2151	0.027894	11	4	0.0032462	2598	0.024249	14	5	0.15849	0.0259
2:208024500	0.00441758	NA	NA	NA	NA	0.0435881	0.0435881	2	2151	0.028824	11	6	0.0094191	2598	0.055812	23	10	0.054723	0.0435881
7:43797000	0.00442094	rs2072183	NPC1L1	780694	780694	0.0440091	0.0440091	7	2151	0.051139	20	7	0.0032838	2598	0.038106	19	8	0.1571	0.0440091
18:72927000	0.00442901	NA	NA	NA	NA	0.0141079	0.0141079	18	2151	0.016736	4	2	0.024042	2598	0.011932	15	10	0.021502	0.0141079
19:39387000	0.00443396	NA	NA	NA	NA	0.0178984	0.0178984	19	2151	0.013017	4	2	0.0069623	2598	0.02194	11	7	0.074344	0.0178984
12:69726000	0.0044363	NA	NA	NA	NA	0.0360075	0.0360075	12	2151	0.026499	8	2	0.0023799	2598	0.04388	22	9	0.21762	0.0360075
6:125320500	0.00443842	NA	NA	NA	NA	0.0050537	0.0050537	6	2151	0.0037192	6	5	0.018211	2598	0.0061586	9	6	0.028455	0.0050537
1:227944500	0.00444062	NA	NA	NA	NA	0.00400086	0.00400086	1	2151	0.0023245	2	0	0.38902	2598	0.0053888	6	3	0.0013328	0.00400086
1:227946000	0.00444062	NA	NA	NA	NA	0.00400086	0.00400086	1	2151	0.0023245	2	0	0.38902	2598	0.0053888	6	3	0.0013328	0.00400086
2:242320500	0.0044418	NA	NA	NA	NA	0.0023245	0.0023245	2	2151	0.0023245	2	0	0.0044418	0	0	NA	NA	NA	0.0023245
11:85825500	0.0044424	NA	NA	NA	NA	0.00631712	0.00631712	11	2151	0.0060437	4	2	0.097268	2598	0.0065435	8	6	0.0053329	0.00631712
4:113821500	0.00445103	NA	NA	NA	NA	0.00568543	0.00568543	4	2151	0.0023245	5	5	0.84985	2598	0.0084681	13	7	0.00061171	0.00568543
4:113823000	0.00445103	NA	NA	NA	NA	0.00568543	0.00568543	4	2151	0.0023245	5	5	0.84985	2598	0.0084681	13	7	0.00061171	0.00568543
14:68829000	0.00447019	NA	NA	NA	NA	0.0566437	0.0566437	14	2151	0.02278	14	8	0.90975	2598	0.084681	47	25	0.00057422	0.0566437
8:29521500	0.0044834	NA	NA	NA	NA	0.0345338	0.0345338	8	2151	0.033473	12	7	0.1184	2598	0.035412	14	4	0.0044269	0.0345338
2:113883000	0.00449342	NA	NA	NA	NA	0.0178985	0.0178985	2	2151	0.018596	7	3	0.0036312	2598	0.017321	16	7	0.14471	0.0178985
19:13882500	0.00451016	NA	NA	NA	NA	0.023373	0.023373	19	2151	0.021385	5	2	0.13108	2598	0.025019	13	8	0.0040257	0.023373
16:56289000	0.00451345	rs3764261	CETP	702290	702290	0.0309538	0.0309538	16	2151	0.0060437	4	2	0.013609	2598	0.051578	19	7	0.038807	0.0309538
16:84619500	0.00451672	NA	NA	NA	NA	0.0252685	0.0252685	16	2151	0.017201	14	12	0.038876	2598	0.031948	24	12	0.013596	0.0252685
11:65065500	0.00451732	rs12801636	KAT5	324706	324706	0.0185305	0.0185305	11	2151	0.0069735	8	3	0.011838	2598	0.028099	20	11	0.044656	0.0185305
15:75463500	0.00452662	NA	NA	NA	NA	0.0229527	0.0229527	15	2151	0.011623	8	5	0.027755	2598	0.032333	10	4	0.019091	0.0229527
9:131443500	0.00453565	NA	NA	NA	NA	0.0145291	0.0145291	9	2151	0.0027894	2	1	0.021663	2598	0.024249	11	6	0.024515	0.0145291
22:38818500	0.00454091	rs5756931	PLA2G6	273701	273701	0.0501156	0.0501156	22	2151	0.02371	14	8	0.0054993	2598	0.071978	36	14	0.096697	0.0501156
22:24523500	0.00454596	NA	NA	NA	NA	0.00947589	0.00947589	22	2151	0.0083682	2	0	0.12802	2598	0.010393	4	1	0.004159	0.00947589
19:51639000	0.00457058	rs17695224	HAS1	683914	683914	0.013266	0.013266	19	2151	0.0074384	5	4	0.00063743	2598	0.018091	18	13	0.84041	0.013266
1:108418500	0.004576	NA	NA	NA	NA	0.00905479	0.00905479	1	2151	0.0018596	2	1	0.0073552	2598	0.015012	6	3	0.072931	0.00905479
1:108420000	0.004576	NA	NA	NA	NA	0.00905479	0.00905479	1	2151	0.0018596	2	1	0.0073552	2598	0.015012	6	3	0.072931	0.00905479
16:8961000	0.00457628	NA	NA	NA	NA	0.0616975	0.0616975	16	2151	0.028824	28	15	0.00060472	2598	0.088915	67	37	0.88712	0.0616975
2:113884500	0.00457934	NA	NA	NA	NA	0.0153715	0.0153715	2	2151	0.014877	4	1	0.0026889	2598	0.015781	11	3	0.19966	0.0153715
3:197244000	0.00459365	NA	NA	NA	NA	0.0134766	0.0134766	3	2151	0.017666	6	3	0.00089336	2598	0.010008	7	3	0.60308	0.0134766
17:72471000	0.00461243	NA	NA	NA	NA	0.0130554	0.0130554	17	2151	0.0074384	2	1	0.18244	2598	0.017706	8	6	0.0029668	0.0130554
20:32028000	0.00461807	NA	NA	NA	NA	0.0122128	0.0122128	20	2151	0.0032543	4	2	0.0012583	2598	0.01963	8	5	0.43075	0.0122128
22:29775000	0.0046191	rs5763662	MTMR3	602134	602134	0.0105286	0.0105286	22	2151	0.0065086	2	0	0.064821	2598	0.013857	8	4	0.0083638	0.0105286
4:40626000	0.00462199	NA	NA	NA	NA	0.033481	0.033481	4	2151	0.019991	11	6	0.14287	2598	0.04465	17	6	0.0037974	0.033481
14:104151000	0.00462419	NA	NA	NA	NA	0.0120024	0.0120024	14	2151	0.0069735	3	2	0.002868	2598	0.016166	8	5	0.18927	0.0120024
14:104152500	0.00462419	NA	NA	NA	NA	0.0120024	0.0120024	14	2151	0.0069735	3	2	0.002868	2598	0.016166	8	5	0.18927	0.0120024
7:1329000	0.00463051	rs1997243	GPR146	246194	246194	0.0623288	0.0623288	7	2151	0.029754	13	6	0.55719	2598	0.089299	28	11	0.00097573	0.0623288
16:22081500	0.00463068	NA	NA	NA	NA	0.0191621	0.0191621	16	2151	0.011158	10	7	0.9023	2598	0.025789	23	12	0.00060256	0.0191621
17:4675500	0.00463268	rs193042029	TM4SF5	7812	7812	0.0136872	0.0136872	17	2151	0.019526	4	1	0.0081488	2598	0.008853	9	4	0.066753	0.0136872
11:105481500	0.00463298	NA	NA	NA	NA	0.00589596	0.00589596	11	2151	0.0032543	2	1	0.087562	2598	0.0080831	5	2	0.0062127	0.00589596
10:80311500	0.00463421	NA	NA	NA	NA	0.0263212	0.0263212	10	2151	0.026499	7	4	0.0013605	2598	0.026174	10	4	0.39997	0.0263212
20:44716500	0.00463522	rs6065906	PLTP	164348	164348	0.0437989	0.0437989	20	2151	0.039517	13	5	0.14353	2598	0.047344	36	17	0.0037922	0.0437989
14:102906000	0.00463665	NA	NA	NA	NA	0.00231626	0.00231626	14	2151	0.0037192	5	3	0.0042003	2598	0.0011547	3	3	0.12963	0.00231626
2:169048500	0.00464451	rs2287623	ABCB11	780676	780676	0.0237947	0.0237947	2	2151	0.015342	6	4	0.007382	2598	0.030793	14	6	0.0739	0.0237947
1:8257500	0.00465186	NA	NA	NA	NA	0.0357972	0.0357972	1	2151	0.016272	11	6	0.18838	2598	0.051963	26	12	0.0029011	0.0357972
11:354000	0.00466297	NA	NA	NA	NA	0.0235835	0.0235835	11	2151	0.012087	3	2	0.16054	2598	0.033102	9	2	0.0034134	0.0235835
2:38371500	0.00466858	NA	NA	NA	NA	0.0526426	0.0526426	2	2151	0.028824	17	12	0.49183	2598	0.072363	37	16	0.0011157	0.0526426
11:124543500	0.00469064	NA	NA	NA	NA	0.0195834	0.0195834	11	2151	0.020921	7	4	0.82229	2598	0.018476	16	8	0.0006709	0.0195834
14:52381500	0.00469366	NA	NA	NA	NA	0.0200041	0.0200041	14	2151	0.013947	9	5	0.082487	2598	0.025019	13	8	0.0066929	0.0200041
22:31027500	0.00469613	rs5763662	MTMR3	651666	651666	0.0105283	0.0105283	22	2151	0.004649	3	1	0.088248	2598	0.015396	7	4	0.0062597	0.0105283
15:86323500	0.00470314	NA	NA	NA	NA	0.00463254	0.00463254	15	2151	0.0013947	3	3	0.29408	2598	0.0073133	5	2	0.0018816	0.00463254
15:86325000	0.00470314	NA	NA	NA	NA	0.00463254	0.00463254	15	2151	0.0013947	3	3	0.29408	2598	0.0073133	5	2	0.0018816	0.00463254
10:31993500	0.00471102	NA	NA	NA	NA	0.0105285	0.0105285	10	2151	0.0027894	2	0	0.00597	2598	0.016936	7	2	0.092863	0.0105285
3:39166500	0.00471116	NA	NA	NA	NA	0.00589599	0.00589599	3	2151	0.0060437	6	3	0.010067	2598	0.0057737	6	3	0.055072	0.00589599
3:39168000	0.00471116	NA	NA	NA	NA	0.00589599	0.00589599	3	2151	0.0060437	6	3	0.010067	2598	0.0057737	6	3	0.055072	0.00589599
1:39511500	0.00472013	rs4660293	PABPC4	515038	515038	0.0397979	0.0397979	1	2151	0.016272	11	4	0.0063685	2598	0.059276	24	10	0.087243	0.0397979
9:32572500	0.00472231	NA	NA	NA	NA	0.0138978	0.0138978	9	2151	0.013017	4	0	0.22971	2598	0.014627	15	7	0.00242	0.0138978
11:85827000	0.00473382	NA	NA	NA	NA	0.00652769	0.00652769	11	2151	0.0060437	4	2	0.097268	2598	0.0069284	9	7	0.0057309	0.00652769
7:20823000	0.00478035	rs12670798	DNAH11	781736	781736	0.00357967	0.00357967	7	2151	0.0018596	4	4	0.23325	2598	0.0050038	6	3	0.0024165	0.00357967
2:68973000	0.00478123	NA	NA	NA	NA	0.0164247	0.0164247	2	2151	0.0032543	2	1	0.4922	2598	0.027329	5	2	0.0011454	0.0164247
2:68974500	0.00478123	NA	NA	NA	NA	0.0164247	0.0164247	2	2151	0.0032543	2	1	0.4922	2598	0.027329	5	2	0.0011454	0.0164247
14:64575000	0.00478726	NA	NA	NA	NA	0.00800178	0.00800178	14	2151	0.010228	4	3	0.157	2598	0.0061586	12	10	0.003596	0.00800178
14:64576500	0.00478726	NA	NA	NA	NA	0.00800178	0.00800178	14	2151	0.010228	4	3	0.157	2598	0.0061586	12	10	0.003596	0.00800178
11:65064000	0.00479367	rs12801636	KAT5	324706	324706	0.0178986	0.0178986	11	2151	0.0069735	8	3	0.011838	2598	0.026944	17	8	0.047764	0.0178986
22:46729500	0.00481448	rs4253772	PPARA	104038	104038	0.0414824	0.0414824	22	2151	0.02278	10	3	0.049496	2598	0.056967	33	13	0.01148	0.0414824
2:42103500	0.00481892	NA	NA	NA	NA	0.0330594	0.0330594	2	2151	0.0065086	5	3	0.033285	2598	0.055042	19	6	0.017089	0.0330594
14:105279000	0.00482177	rs4983559	ZBTB42	4351.5	4351.5	0.0267425	0.0267425	14	2151	0.0060437	6	2	0.071688	2598	0.04388	17	7	0.0079398	0.0267425
21:45141000	0.00483964	NA	NA	NA	NA	0.0126342	0.0126342	21	2151	0.0023245	2	1	0.006822	2598	0.02117	9	6	0.083785	0.0126342
4:104638500	0.00484902	NA	NA	NA	NA	0.0206361	0.0206361	4	2151	0.0018596	4	4	0.0019884	2598	0.036182	7	3	0.28809	0.0206361
4:104640000	0.00484902	NA	NA	NA	NA	0.0206361	0.0206361	4	2151	0.0018596	4	4	0.0019884	2598	0.036182	7	3	0.28809	0.0206361
20:45318000	0.00486954	rs6065906	PLTP	764684	764684	0.0195833	0.0195833	20	2151	0.011623	7	4	0.038301	2598	0.026174	22	16	0.015028	0.0195833
19:55650000	0.00487761	rs386000	LILRA3	860003	860003	0.00631714	0.00631714	19	2151	0.0074384	5	2	0.18271	2598	0.0053888	6	4	0.0031562	0.00631714
19:55651500	0.00487761	rs386000	LILRA3	860003	860003	0.00631714	0.00631714	19	2151	0.0074384	5	2	0.18271	2598	0.0053888	6	4	0.0031562	0.00631714
2:47269500	0.00488423	NA	NA	NA	NA	0.0435884	0.0435884	2	2151	0.0097629	13	9	0.010219	2598	0.071594	36	14	0.056518	0.0435884
19:35919000	0.00489212	NA	NA	NA	NA	0.0419034	0.0419034	19	2151	0.041841	7	2	0.0045307	2598	0.041955	13	6	0.12771	0.0419034
19:35920500	0.00489212	NA	NA	NA	NA	0.0419034	0.0419034	19	2151	0.041841	7	2	0.0045307	2598	0.041955	13	6	0.12771	0.0419034
9:100330500	0.0048926	NA	NA	NA	NA	0.021689	0.021689	9	2151	0.0032543	2	0	0.0013463	2598	0.036952	6	0	0.42983	0.021689
14:77769000	0.00490227	NA	NA	NA	NA	0.0218992	0.0218992	14	2151	0.02185	9	5	0.2898	2598	0.02194	12	6	0.0020013	0.0218992
2:190476000	0.00491639	NA	NA	NA	NA	0.00715921	0.00715921	2	2151	0.0018596	4	4	0.19198	2598	0.011547	14	7	0.0030309	0.00715921
1:113568000	0.00491792	NA	NA	NA	NA	0.00779127	0.00779127	1	2151	0.010693	4	3	0.10637	2598	0.0053888	4	0	0.0054722	0.00779127
1:113569500	0.00491792	NA	NA	NA	NA	0.00779127	0.00779127	1	2151	0.010693	4	3	0.10637	2598	0.0053888	4	0	0.0054722	0.00779127
2:54949500	0.00492463	NA	NA	NA	NA	0.0985472	0.0985472	2	2151	0.032078	17	7	0.106	2598	0.15358	66	26	0.0054998	0.0985472
7:117448500	0.00492915	NA	NA	NA	NA	0.0254792	0.0254792	7	2151	0.0079033	6	2	0.078518	2598	0.040031	12	5	0.0074325	0.0254792
3:12366000	0.00493753	rs2606736;rs1699337;rs2290159	ATG7;PPARG;RAF1	967848;81996;260823	81996	0.0368498	0.0368498	3	2151	0.013482	9	5	0.75014	2598	0.056197	17	9	0.00077947	0.0368498
19:14668500	0.00494949	NA	NA	NA	NA	0.0256897	0.0256897	19	2151	0.020921	7	2	0.05536	2598	0.029638	24	12	0.010591	0.0256897
15:85368000	0.00495787	NA	NA	NA	NA	0.0101077	0.0101077	15	2151	0.009298	2	1	0.036916	2598	0.010778	5	2	0.015913	0.0101077
16:29683500	0.00496154	NA	NA	NA	NA	0.00673827	0.00673827	16	2151	0.0074384	6	4	0.12091	2598	0.0061586	8	3	0.0048626	0.00673827
16:29685000	0.00496154	NA	NA	NA	NA	0.00673827	0.00673827	16	2151	0.0074384	6	4	0.12091	2598	0.0061586	8	3	0.0048626	0.00673827
12:13537500	0.00496203	NA	NA	NA	NA	0.0246368	0.0246368	12	2151	0.026034	12	5	0.0037753	2598	0.02348	28	15	0.15575	0.0246368
12:13539000	0.00496203	NA	NA	NA	NA	0.0246368	0.0246368	12	2151	0.026034	12	5	0.0037753	2598	0.02348	28	15	0.15575	0.0246368
12:15103500	0.00496395	NA	NA	NA	NA	0.0490629	0.0490629	12	2151	0.049744	12	4	0.026209	2598	0.048499	27	16	0.022445	0.0490629
6:108993000	0.00497109	NA	NA	NA	NA	0.0170561	0.0170561	6	2151	0.0069735	3	1	0.004761	2598	0.025404	9	3	0.12376	0.0170561
4:159040500	0.00497205	NA	NA	NA	NA	0.0183196	0.0183196	4	2151	0.010228	11	3	0.23159	2598	0.025019	15	4	0.0025448	0.0183196
4:159042000	0.00497205	NA	NA	NA	NA	0.0183196	0.0183196	4	2151	0.010228	11	3	0.23159	2598	0.025019	15	4	0.0025448	0.0183196
13:45753000	0.00498709	NA	NA	NA	NA	0.0174774	0.0174774	13	2151	0.0018596	3	2	0.11023	2598	0.030408	7	3	0.0053649	0.0174774
17:8925000	0.00498864	NA	NA	NA	NA	0.0254791	0.0254791	17	2151	0.019991	11	6	0.055036	2598	0.030023	21	11	0.010749	0.0254791
22:19203000	0.00499318	NA	NA	NA	NA	0.022531	0.022531	22	2151	0.012552	3	2	0.023615	2598	0.030793	9	3	0.025077	0.022531
7:151489500	0.00499545	rs17173637	TMEM176A	962127	962127	0.0530635	0.0530635	7	2151	0.04463	11	4	0.38975	2598	0.060046	33	12	0.0015202	0.0530635
13:51483000	0.00499574	NA	NA	NA	NA	0.0522217	0.0522217	13	2151	0.015342	17	11	0.00090508	2598	0.082756	42	12	0.65468	0.0522217
16:57733500	0.00501249	rs3764261	CETP	741700	741700	0.0254787	0.0254787	16	2151	0.021385	7	2	0.041693	2598	0.028868	8	4	0.014266	0.0254787
19:37824000	0.0050127	NA	NA	NA	NA	0.0200046	0.0200046	19	2151	0.010228	8	4	0.0017468	2598	0.028099	22	11	0.34052	0.0200046
20:35401500	0.00501432	NA	NA	NA	NA	0.0280061	0.0280061	20	2151	0.030219	13	5	0.0035565	2598	0.026174	16	5	0.16731	0.0280061
2:145240500	0.00502196	NA	NA	NA	NA	0.0134767	0.0134767	2	2151	0.0074384	4	1	0.011683	2598	0.018476	11	3	0.05102	0.0134767
10:31099500	0.00502309	NA	NA	NA	NA	0.0665403	0.0665403	10	2151	0.040446	12	4	0.022218	2598	0.088145	41	21	0.026835	0.0665403
5:171931500	0.00503078	NA	NA	NA	NA	0.0189516	0.0189516	5	2151	0.019991	7	5	0.016528	2598	0.018091	9	2	0.036136	0.0189516
1:3135000	0.00504374	NA	NA	NA	NA	0.0155823	0.0155823	1	2151	0.02185	4	1	0.021595	2598	0.010393	4	2	0.027738	0.0155823
3:72639000	0.00506062	NA	NA	NA	NA	0.0237947	0.0237947	3	2151	0.015807	22	17	0.0029586	2598	0.030408	45	26	0.20323	0.0237947
4:40627500	0.00507005	NA	NA	NA	NA	0.0343229	0.0343229	4	2151	0.020456	12	7	0.14789	2598	0.045804	18	6	0.0040743	0.0343229
14:77767500	0.00507837	NA	NA	NA	NA	0.0223205	0.0223205	14	2151	0.022315	10	6	0.29184	2598	0.022325	13	7	0.0020685	0.0223205
13:94981500	0.00508178	NA	NA	NA	NA	0.0520109	0.0520109	13	2151	0.04742	17	8	0.27314	2598	0.055812	39	16	0.0022118	0.0520109
3:143305500	0.00508326	NA	NA	NA	NA	0.0197939	0.0197939	3	2151	0.010228	2	0	0.001117	2598	0.027714	7	2	0.54103	0.0197939
8:30438000	0.00509004	NA	NA	NA	NA	0.015582	0.015582	8	2151	0.0051139	2	1	0.073372	2598	0.024249	7	1	0.008249	0.015582
20:32026500	0.00509058	NA	NA	NA	NA	0.0120028	0.0120028	20	2151	0.0032543	4	2	0.0012583	2598	0.019246	7	4	0.48106	0.0120028
7:151488000	0.00509166	rs17173637	TMEM176A	960102	960102	0.0671719	0.0671719	7	2151	0.066481	11	2	0.48026	2598	0.067744	36	14	0.0012607	0.0671719
8:30439500	0.00509501	NA	NA	NA	NA	0.0185304	0.0185304	8	2151	0.0074384	4	1	0.066817	2598	0.027714	10	1	0.0090683	0.0185304
11:67371000	0.00509643	NA	NA	NA	NA	0.0115815	0.0115815	11	2151	0.019061	3	2	0.0063317	2598	0.0053888	4	3	0.095726	0.0115815
14:68139000	0.00510321	NA	NA	NA	NA	0.0528534	0.0528534	14	2151	0.046025	10	5	0.060816	2598	0.058507	21	9	0.0099813	0.0528534
16:89637000	0.00510327	NA	NA	NA	NA	0.0130556	0.0130556	16	2151	0.020456	6	3	0.012323	2598	0.0069284	13	11	0.04926	0.0130556
3:63913500	0.00510969	NA	NA	NA	NA	0.00463255	0.00463255	3	2151	0.0060437	8	5	0.24869	2598	0.0034642	4	1	0.0024444	0.00463255
1:65467500	0.00511095	NA	NA	NA	NA	0.0372708	0.0372708	1	2151	0.037192	8	2	0.45341	2598	0.037336	27	13	0.0013411	0.0372708
11:43602000	0.0051133	NA	NA	NA	NA	0.0231627	0.0231627	11	2151	0.011158	7	4	0.11298	2598	0.033102	23	5	0.0053849	0.0231627
19:17184000	0.00511757	NA	NA	NA	NA	0.0694884	0.0694884	19	2151	0.041841	23	14	0.34675	2598	0.092379	41	16	0.0017562	0.0694884
1:92020500	0.00512536	rs7515577	EVI5	987409	987409	0.0259004	0.0259004	1	2151	0.019061	10	4	0.15472	2598	0.031563	22	9	0.0039427	0.0259004
11:1852500	0.00514752	NA	NA	NA	NA	0.0212675	0.0212675	11	2151	0.032078	5	1	0.0014973	2598	0.012317	9	1	0.40941	0.0212675
1:94284000	0.00515391	NA	NA	NA	NA	0.0128449	0.0128449	1	2151	0.0013947	2	1	0.10755	2598	0.022325	8	4	0.0057078	0.0128449
10:31647000	0.00516007	NA	NA	NA	NA	0.0120023	0.0120023	10	2151	0.0023245	4	3	0.0029633	2598	0.020015	10	7	0.20744	0.0120023
18:20553000	0.0051602	rs79588679	GATA6	647208	647208	0.0086334	0.0086334	18	2151	0.0032543	3	1	0.040055	2598	0.013087	6	0	0.015347	0.0086334
18:20554500	0.0051602	rs79588679	GATA6	647208	647208	0.0086334	0.0086334	18	2151	0.0032543	3	1	0.040055	2598	0.013087	6	0	0.015347	0.0086334
3:143304000	0.00516148	NA	NA	NA	NA	0.0200046	0.0200046	3	2151	0.010228	2	0	0.001117	2598	0.028099	8	3	0.55049	0.0200046
7:73896000	0.00516374	rs17145738	MLXIPL	914260	914260	0.0309542	0.0309542	7	2151	0.02371	12	4	0.0028094	2598	0.036952	30	19	0.21898	0.0309542
10:31995000	0.00517334	NA	NA	NA	NA	0.0109497	0.0109497	10	2151	0.0032543	3	1	0.0070903	2598	0.017321	8	3	0.08695	0.0109497
17:38229000	0.0051744	rs11869286	STARD3	417624	417624	0.0345337	0.0345337	17	2151	0.0065086	8	4	0.038425	2598	0.057737	20	4	0.016048	0.0345337
1:22288500	0.00518413	NA	NA	NA	NA	0.0256897	0.0256897	1	2151	0.0032543	3	1	0.033512	2598	0.044265	7	2	0.01844	0.0256897
1:22290000	0.00518413	NA	NA	NA	NA	0.0256897	0.0256897	1	2151	0.0032543	3	1	0.033512	2598	0.044265	7	2	0.01844	0.0256897
10:98335500	0.00518528	NA	NA	NA	NA	0.0642237	0.0642237	10	2151	0.049744	10	4	0.085294	2598	0.076212	27	12	0.0072469	0.0642237
2:86023500	0.00518838	NA	NA	NA	NA	0.0275848	0.0275848	2	2151	0.0083682	8	4	0.3741	2598	0.043495	26	16	0.0016534	0.0275848
7:69028500	0.00518871	NA	NA	NA	NA	0.00315855	0.00315855	7	2151	0.0018596	2	1	0.43781	2598	0.004234	6	2	0.0014129	0.00315855
16:19134000	0.00519194	NA	NA	NA	NA	0.0250579	0.0250579	16	2151	0.020456	2	0	0.002649	2598	0.028868	8	5	0.23368	0.0250579
12:53895000	0.0051995	NA	NA	NA	NA	0.031375	0.031375	12	2151	0.030683	7	2	0.23466	2598	0.031948	15	9	0.0026423	0.031375
10:5662500	0.00521224	rs1832007	AKR1C4	410360	410360	0.0229522	0.0229522	10	2151	0.0037192	3	2	0.34792	2598	0.038876	9	3	0.0017871	0.0229522
10:5664000	0.00521224	rs1832007	AKR1C4	410360	410360	0.0229522	0.0229522	10	2151	0.0037192	3	2	0.34792	2598	0.038876	9	3	0.0017871	0.0229522
3:187456500	0.00522188	NA	NA	NA	NA	0.0764375	0.0764375	3	2151	0.061832	32	17	0.0033578	2598	0.08853	47	22	0.18556	0.0764375
17:80827500	0.00522404	NA	NA	NA	NA	0.0507474	0.0507474	17	2151	0.012087	10	8	0.00077618	2598	0.082756	36	16	0.80312	0.0507474
3:127461000	0.00523777	NA	NA	NA	NA	0.01853	0.01853	3	2151	0.0060437	7	3	0.17292	2598	0.028868	22	14	0.0036157	0.01853
15:92613000	0.00524545	NA	NA	NA	NA	0.0305324	0.0305324	15	2151	0.016736	8	6	0.0057902	2598	0.041955	17	7	0.10816	0.0305324
10:80310000	0.00524646	NA	NA	NA	NA	0.0336912	0.0336912	10	2151	0.029289	11	7	0.0011196	2598	0.037336	18	7	0.55949	0.0336912
6:43087500	0.00524823	rs998584	VEGFA	668848	668848	0.0218995	0.0218995	6	2151	0.004649	5	3	0.6416	2598	0.036182	13	7	0.00097669	0.0218995
6:16758000	0.00525941	rs3757354	MYLIP	632862	632862	0.0383237	0.0383237	6	2151	0.027894	24	11	0.0013153	2598	0.046959	39	20	0.47758	0.0383237
17:11947500	0.0052597	NA	NA	NA	NA	0.0120026	0.0120026	17	2151	0.019061	3	2	0.0021003	2598	0.0061586	8	3	0.2991	0.0120026
17:11949000	0.0052597	NA	NA	NA	NA	0.0120026	0.0120026	17	2151	0.019061	3	2	0.0021003	2598	0.0061586	8	3	0.2991	0.0120026
17:62656500	0.00526577	NA	NA	NA	NA	0.0581175	0.0581175	17	2151	0.023245	7	3	0.0025174	2598	0.08699	55	25	0.24987	0.0581175
2:47539500	0.00526649	NA	NA	NA	NA	0.0265321	0.0265321	2	2151	0.010693	7	3	0.00088957	2598	0.039646	19	8	0.70722	0.0265321
16:1663500	0.00527847	NA	NA	NA	NA	0.0475892	0.0475892	16	2151	0.019526	16	7	0.016542	2598	0.070824	38	15	0.03813	0.0475892
1:40516500	0.00529074	rs4660293	PABPC4	489932	489932	0.056222	0.056222	1	2151	0.067875	6	0	0.11995	2598	0.046574	16	6	0.0052723	0.056222
15:67401000	0.00531426	NA	NA	NA	NA	0.0751736	0.0751736	15	2151	0.046025	21	11	0.0050501	2598	0.099307	56	21	0.12586	0.0751736
9:90213000	0.00532593	NA	NA	NA	NA	0.0391661	0.0391661	9	2151	0.016736	9	7	0.15238	2598	0.057737	31	10	0.0041816	0.0391661
1:234772500	0.00532675	rs514230	IRF2BP2	83373	83373	0.0130552	0.0130552	1	2151	0.0041841	3	2	0.090526	2598	0.0204	15	5	0.00704	0.0130552
18:42523500	0.0053288	NA	NA	NA	NA	0.00210572	0.00210572	18	2151	0.0013947	3	3	0.037671	2598	0.0026944	5	4	0.016925	0.00210572
17:74241000	0.00533316	NA	NA	NA	NA	0.00673852	0.00673852	17	2151	0.0018596	3	2	0.48966	2598	0.010778	9	3	0.0013033	0.00673852
1:84972000	0.00533522	NA	NA	NA	NA	0.0183199	0.0183199	1	2151	0.0065086	5	4	0.024803	2598	0.028099	14	7	0.025741	0.0183199
19:45376500	0.00534098	rs7412;rs439401;rs1065853;rs4420638	APOE	32875;35247;34028;43742	32875	0.025479	0.025479	19	2151	0.0041841	8	7	0.0024084	2598	0.04311	15	6	0.26542	0.025479
17:55740000	0.00535241	NA	NA	NA	NA	0.068225	0.068225	17	2151	0.065551	18	6	0.0077483	2598	0.070439	38	16	0.082701	0.068225
1:215766000	0.00535441	NA	NA	NA	NA	0.00484313	0.00484313	1	2151	0.0027894	3	1	0.012671	2598	0.0065435	3	1	0.050593	0.00484313
1:215767500	0.00535441	NA	NA	NA	NA	0.00484313	0.00484313	1	2151	0.0027894	3	1	0.012671	2598	0.0065435	3	1	0.050593	0.00484313
17:74242500	0.00536736	NA	NA	NA	NA	0.00821231	0.00821231	17	2151	0.0018596	3	2	0.48966	2598	0.013472	15	8	0.0013128	0.00821231
10:135127500	0.00538157	NA	NA	NA	NA	0.00547486	0.00547486	10	2151	0.0018596	3	2	0.65339	2598	0.0084681	5	3	0.00098679	0.00547486
1:65466000	0.00538603	NA	NA	NA	NA	0.035797	0.035797	1	2151	0.036262	7	2	0.435	2598	0.035412	23	10	0.0014836	0.035797
11:35359500	0.00539869	NA	NA	NA	NA	0.0183197	0.0183197	11	2151	0.017666	9	5	0.00073518	2598	0.018861	19	12	0.88018	0.0183197
2:172384500	0.00540415	NA	NA	NA	NA	0.00631727	0.00631727	2	2151	0.010693	4	1	0.08976	2598	0.0026944	2	1	0.0072174	0.00631727
6:160099500	0.00540582	rs12208357;rs1564348	LPA	441637.5;477349.5	441638	0.0237947	0.0237947	6	2151	0.016272	15	11	0.68353	2598	0.030023	23	13	0.00094811	0.0237947
12:22197000	0.00540636	NA	NA	NA	NA	0.0410612	0.0410612	12	2151	0.029289	6	3	0.046418	2598	0.050808	17	9	0.013963	0.0410612
15:85525500	0.00541554	NA	NA	NA	NA	0.0374817	0.0374817	15	2151	0.0079033	6	2	0.0032784	2598	0.061971	25	10	0.19808	0.0374817
8:28981500	0.00543671	NA	NA	NA	NA	0.0391658	0.0391658	8	2151	0.035797	13	6	0.20765	2598	0.041955	20	9	0.0031412	0.0391658
20:16585500	0.00546819	NA	NA	NA	NA	0.0117917	0.0117917	20	2151	0.0018596	2	1	0.15481	2598	0.020015	8	2	0.0042411	0.0117917
15:75100500	0.0054751	NA	NA	NA	NA	0.0147397	0.0147397	15	2151	0.0088331	5	1	0.027631	2598	0.01963	14	3	0.023796	0.0147397
7:22254000	0.00548079	rs12670798	DNAH11	649172	649172	0.0120025	0.0120025	7	2151	0.0055788	5	3	0.98683	2598	0.017321	17	9	0.00066707	0.0120025
12:22198500	0.00548873	NA	NA	NA	NA	0.0414825	0.0414825	12	2151	0.029289	6	3	0.046418	2598	0.051578	19	11	0.014205	0.0414825
10:65250000	0.00549038	rs10761731	JMJD1C	224119	224119	0.0246366	0.0246366	10	2151	0.0088331	9	6	0.0084347	2598	0.037721	19	9	0.0782	0.0246366
5:71893500	0.00549236	NA	NA	NA	NA	0.0623293	0.0623293	5	2151	0.02557	18	8	0.019988	2598	0.092764	60	26	0.033013	0.0623293
15:67132500	0.00549344	NA	NA	NA	NA	0.034323	0.034323	15	2151	0.02278	7	3	0.068866	2598	0.04388	19	9	0.009584	0.034323
2:55344000	0.00549579	NA	NA	NA	NA	0.0185303	0.0185303	2	2151	0.013017	9	3	0.00080918	2598	0.023095	22	10	0.81605	0.0185303
16:19729500	0.00549646	NA	NA	NA	NA	0.00905474	0.00905474	16	2151	0.0023245	3	2	0.1542	2598	0.014627	8	5	0.0042829	0.00905474
11:3172500	0.00549766	NA	NA	NA	NA	0.0395873	0.0395873	11	2151	0.012087	9	4	0.15012	2598	0.062356	24	11	0.0044004	0.0395873
5:179769000	0.00549957	NA	NA	NA	NA	0.0427461	0.0427461	5	2151	0.019061	10	3	0.029315	2598	0.062356	34	14	0.022543	0.0427461
7:33715500	0.00550029	NA	NA	NA	NA	0.00336913	0.00336913	7	2151	0.0032543	2	0	0.76557	2598	0.0034642	3	0	0.00086334	0.00336913
16:54960000	0.00550223	NA	NA	NA	NA	0.0189516	0.0189516	16	2151	0.019526	12	8	0.00084874	2598	0.018476	22	12	0.77905	0.0189516
5:122109000	0.00550996	rs4530754	CSNK1G3	744394	744394	0.0282167	0.0282167	5	2151	0.023245	8	6	0.0010121	2598	0.032333	15	6	0.65435	0.0282167
12:25878000	0.00551321	NA	NA	NA	NA	0.0149503	0.0149503	12	2151	0.0032543	5	4	0.073941	2598	0.024634	11	6	0.0089627	0.0149503
3:5227500	0.00551691	NA	NA	NA	NA	0.0758057	0.0758057	3	2151	0.065086	24	11	0.025181	2598	0.084681	52	23	0.026338	0.0758057
21:47706000	0.00551753	rs114139997	COL18A1	830350	830350	0.0197937	0.0197937	21	2151	0.026964	3	0	0.034434	2598	0.013857	12	5	0.019263	0.0197937
8:9010500	0.00552437	rs9987289	PPP1R3B	171432	171432	0.0181091	0.0181091	8	2151	0.013482	3	1	0.45987	2598	0.02194	22	8	0.0014444	0.0181091
4:74125500	0.00553326	rs117087731;rs182616603	ADAMTS3;MTHFD2L	428999.5;959023.5	429000	0.00631713	0.00631713	4	2151	0.0027894	3	1	0.17928	2598	0.0092379	9	6	0.0037118	0.00631713
19:58899000	0.00553993	rs117492019	ZNF274	217288	217288	0.0128448	0.0128448	19	2151	0.0069735	4	2	0.13078	2598	0.017706	6	1	0.0050953	0.0128448
20:2151000	0.00554762	NA	NA	NA	NA	0.00526426	0.00526426	20	2151	0.0032543	2	1	0.022135	2598	0.0069284	4	2	0.030152	0.00526426
20:2152500	0.00554762	NA	NA	NA	NA	0.00526426	0.00526426	20	2151	0.0032543	2	1	0.022135	2598	0.0069284	4	2	0.030152	0.00526426
6:108939000	0.00555403	NA	NA	NA	NA	0.00463257	0.00463257	6	2151	0.0074384	3	1	0.0072917	2598	0.0023095	3	2	0.091651	0.00463257
1:6847500	0.00556118	NA	NA	NA	NA	0.00463258	0.00463258	1	2151	0.0037192	3	1	0.0019539	2598	0.0053888	7	5	0.34253	0.00463258
1:6849000	0.00556118	NA	NA	NA	NA	0.00463258	0.00463258	1	2151	0.0037192	3	1	0.0019539	2598	0.0053888	7	5	0.34253	0.00463258
6:109615500	0.00556331	NA	NA	NA	NA	0.0229518	0.0229518	6	2151	0.026499	5	2	0.0016001	2598	0.020015	14	10	0.41845	0.0229518
14:65271000	0.00558002	NA	NA	NA	NA	0.0193726	0.0193726	14	2151	0.004649	2	1	0.053077	2598	0.031563	8	0	0.012658	0.0193726
14:65272500	0.00558002	NA	NA	NA	NA	0.0193726	0.0193726	14	2151	0.004649	2	1	0.053077	2598	0.031563	8	0	0.012658	0.0193726
13:59908500	0.00561738	NA	NA	NA	NA	0.00484311	0.00484311	13	2151	0.0018596	3	2	0.078385	2598	0.0073133	9	7	0.0086364	0.00484311
7:43501500	0.00563649	NA	NA	NA	NA	0.0174774	0.0174774	7	2151	0.0018596	4	4	0.22068	2598	0.030408	9	3	0.0030795	0.0174774
10:77206500	0.00564271	NA	NA	NA	NA	0.00547483	0.00547483	10	2151	0.0032543	3	1	0.011308	2598	0.0073133	6	2	0.060173	0.00547483
16:69924000	0.00564836	NA	NA	NA	NA	0.0143186	0.0143186	16	2151	0.0074384	8	2	0.0088895	2598	0.020015	13	7	0.076631	0.0143186
2:47263500	0.00565616	NA	NA	NA	NA	0.0240054	0.0240054	2	2151	0.019061	8	6	0.012249	2598	0.028099	17	7	0.055701	0.0240054
5:139146000	0.00566333	NA	NA	NA	NA	0.0103179	0.0103179	5	2151	0.0023245	3	1	0.15562	2598	0.016936	11	7	0.0043906	0.0103179
2:230785500	0.00566861	NA	NA	NA	NA	0.0526426	0.0526426	2	2151	0.026964	21	11	0.0085756	2598	0.073903	53	26	0.07976	0.0526426
11:44557500	0.00568148	NA	NA	NA	NA	0.00673839	0.00673839	11	2151	0.010693	4	1	0.00085757	2598	0.0034642	3	1	0.79965	0.00673839
11:44559000	0.00568148	NA	NA	NA	NA	0.00673839	0.00673839	11	2151	0.010693	4	1	0.00085757	2598	0.0034642	3	1	0.79965	0.00673839
10:35667000	0.00568293	NA	NA	NA	NA	0.0654873	0.0654873	10	2151	0.04649	15	10	0.026934	2598	0.081216	46	22	0.025468	0.0654873
1:67168500	0.00568473	NA	NA	NA	NA	0.0164247	0.0164247	1	2151	0.0027894	5	4	0.0070682	2598	0.027714	10	4	0.097083	0.0164247
1:67170000	0.00568473	NA	NA	NA	NA	0.0164247	0.0164247	1	2151	0.0027894	5	4	0.0070682	2598	0.027714	10	4	0.097083	0.0164247
19:48823500	0.00568618	rs492602	FLJ36070	381338	381338	0.0456938	0.0456938	19	2151	0.031148	8	5	0.31942	2598	0.057737	26	8	0.0021489	0.0456938
4:99433500	0.00569934	rs2602836;rs13132430	ADH5	578456;787721	578456	0.0149506	0.0149506	4	2151	0.028824	6	1	0.020126	2598	0.0034642	4	2	0.034195	0.0149506
10:50568000	0.00570268	NA	NA	NA	NA	0.029901	0.029901	10	2151	0.012552	15	10	0.0025121	2598	0.044265	24	12	0.27414	0.029901
7:131934000	0.00570837	NA	NA	NA	NA	0.0141083	0.0141083	7	2151	0.004649	8	6	0.0010914	2598	0.02194	14	6	0.63171	0.0141083
8:59310000	0.00570961	rs2081687	CYP7A1	78096	78096	0.0277955	0.0277955	8	2151	0.024175	4	2	0.019744	2598	0.030793	13	5	0.034928	0.0277955
15:67399500	0.00571099	NA	NA	NA	NA	0.0867553	0.0867553	15	2151	0.032543	30	21	0.0021937	2598	0.13164	65	24	0.31445	0.0867553
19:37822500	0.00573301	NA	NA	NA	NA	0.0111602	0.0111602	19	2151	0.009298	6	2	0.0028961	2598	0.012702	13	8	0.23923	0.0111602
9:131623500	0.00573919	NA	NA	NA	NA	0.0178989	0.0178989	9	2151	0.011623	8	5	0.53699	2598	0.023095	17	9	0.0012918	0.0178989
20:34461000	0.00574401	rs2277862	ERGIC3	310654	310654	0.0189515	0.0189515	20	2151	0.010693	9	4	0.016726	2598	0.025789	12	7	0.041513	0.0189515
21:38749500	0.00574896	NA	NA	NA	NA	0.0307436	0.0307436	21	2151	0.02371	6	2	0.18745	2598	0.036567	23	9	0.0037078	0.0307436
16:3513000	0.00577522	NA	NA	NA	NA	0.0282166	0.0282166	16	2151	0.013947	2	1	0.095996	2598	0.040031	7	1	0.0072778	0.0282166
12:108237000	0.00577794	NA	NA	NA	NA	0.0322175	0.0322175	12	2151	0.032078	20	8	0.014061	2598	0.032333	33	17	0.049713	0.0322175
1:28743000	0.00579614	NA	NA	NA	NA	0.00610657	0.00610657	1	2151	0.0027894	2	1	0.020434	2598	0.008853	13	8	0.034331	0.00610657
1:11997000	0.00579993	NA	NA	NA	NA	0.0168455	0.0168455	1	2151	0.0023245	2	1	0.1983	2598	0.028868	14	7	0.0035403	0.0168455
2:47581500	0.00580322	NA	NA	NA	NA	0.0465364	0.0465364	2	2151	0.044166	9	5	0.051124	2598	0.048499	31	16	0.013741	0.0465364
14:65385000	0.00580742	NA	NA	NA	NA	0.0187408	0.0187408	14	2151	0.0097629	6	3	0.22977	2598	0.026174	6	1	0.0030599	0.0187408
5:35134500	0.00581789	NA	NA	NA	NA	0.0339017	0.0339017	5	2151	0.019526	12	7	0.00096866	2598	0.045804	22	10	0.72731	0.0339017
2:164536500	0.00581943	rs10195252	COBLL1	974160	974160	0.00631733	0.00631733	2	2151	0.0013947	3	3	0.024803	2598	0.010393	8	3	0.028413	0.00631733
2:164538000	0.00581943	rs10195252	COBLL1	974160	974160	0.00631733	0.00631733	2	2151	0.0013947	3	3	0.024803	2598	0.010393	8	3	0.028413	0.00631733
6:71956500	0.00582395	NA	NA	NA	NA	0.0185302	0.0185302	6	2151	0.0041841	2	1	0.0034554	2598	0.030408	16	5	0.20413	0.0185302
10:31101000	0.00583101	NA	NA	NA	NA	0.0675929	0.0675929	10	2151	0.040446	15	4	0.011227	2598	0.090069	40	18	0.062913	0.0675929
10:663000	0.00583582	NA	NA	NA	NA	0.0600125	0.0600125	10	2151	0.018596	15	8	0.049343	2598	0.094303	50	20	0.014328	0.0600125
10:80121000	0.00585783	NA	NA	NA	NA	0.0197935	0.0197935	10	2151	0.017201	5	2	0.0019569	2598	0.02194	8	1	0.36283	0.0197935
1:114657000	0.00586554	NA	NA	NA	NA	0.0120027	0.0120027	1	2151	0.0041841	2	1	0.098506	2598	0.018476	12	3	0.0072187	0.0120027
3:24490500	0.0058739	NA	NA	NA	NA	0.0134766	0.0134766	3	2151	0.0023245	4	3	0.092011	2598	0.02271	20	10	0.0077408	0.0134766
16:4375500	0.00587685	NA	NA	NA	NA	0.00147397	0.00147397	16	2151	0.0013947	3	3	0.14701	2598	0.0015396	3	2	0.0048476	0.00147397
7:5083500	0.00587716	NA	NA	NA	NA	0.035376	0.035376	7	2151	0.014877	5	2	0.0043154	2598	0.052348	18	7	0.16515	0.035376
7:5085000	0.00587716	NA	NA	NA	NA	0.035376	0.035376	7	2151	0.014877	5	2	0.0043154	2598	0.052348	18	7	0.16515	0.035376
16:75322500	0.00587767	NA	NA	NA	NA	0.0391662	0.0391662	16	2151	0.026964	7	3	0.43067	2598	0.049269	27	14	0.001655	0.0391662
1:11998500	0.00588627	NA	NA	NA	NA	0.0229522	0.0229522	1	2151	0.0037192	5	4	0.18013	2598	0.038876	20	11	0.0039635	0.0229522
1:57366000	0.00589238	NA	NA	NA	NA	0.00821241	0.00821241	1	2151	0.015342	4	1	0.0053861	2598	0.0023095	3	2	0.13271	0.00821241
1:57367500	0.00589238	NA	NA	NA	NA	0.00821241	0.00821241	1	2151	0.015342	4	1	0.0053861	2598	0.0023095	3	2	0.13271	0.00821241
1:32386500	0.0058982	NA	NA	NA	NA	0.0442199	0.0442199	1	2151	0.0027894	8	8	0.55088	2598	0.078522	28	11	0.001299	0.0442199
7:65634000	0.00590254	NA	NA	NA	NA	0.0208468	0.0208468	7	2151	0.0013947	3	3	0.15604	2598	0.036952	19	10	0.0045898	0.0208468
6:159195000	0.00590587	NA	NA	NA	NA	0.0170564	0.0170564	6	2151	0.0097629	6	4	0.00153	2598	0.023095	7	4	0.4684	0.0170564
16:2521500	0.00592214	NA	NA	NA	NA	0.0176878	0.0176878	16	2151	0.013017	7	2	0.098996	2598	0.021555	8	4	0.0072619	0.0176878
5:68782500	0.00592444	NA	NA	NA	NA	0.016214	0.016214	5	2151	0.013482	3	1	0.0010179	2598	0.018476	8	3	0.70657	0.016214
5:68784000	0.00592444	NA	NA	NA	NA	0.016214	0.016214	5	2151	0.013482	3	1	0.0010179	2598	0.018476	8	3	0.70657	0.016214
16:88831500	0.00593883	NA	NA	NA	NA	0.0105284	0.0105284	16	2151	0.012087	6	2	0.018108	2598	0.0092379	9	3	0.039828	0.0105284
10:97161000	0.00595338	NA	NA	NA	NA	0.0256894	0.0256894	10	2151	0.0060437	8	5	0.00091594	2598	0.041955	19	7	0.78959	0.0256894
7:22255500	0.00595542	rs12670798	DNAH11	649360	649360	0.0136868	0.0136868	7	2151	0.0065086	7	5	0.99672	2598	0.01963	22	13	0.00072588	0.0136868
7:23994000	0.00595836	NA	NA	NA	NA	0.0189515	0.0189515	7	2151	0.0041841	2	0	0.08057	2598	0.031178	10	5	0.0089848	0.0189515
3:145947000	0.00597563	NA	NA	NA	NA	0.016214	0.016214	3	2151	0.013017	2	0	0.052964	2598	0.018861	4	1	0.013713	0.016214
11:67372500	0.00598208	NA	NA	NA	NA	0.0250581	0.0250581	11	2151	0.033938	8	3	0.01123	2598	0.017706	16	10	0.064754	0.0250581
16:11712000	0.00598237	rs7188861	RMI2	258724	258724	0.0216886	0.0216886	16	2151	0.017201	4	0	0.026755	2598	0.025404	18	7	0.027181	0.0216886
11:95973000	0.00598703	NA	NA	NA	NA	0.00484314	0.00484314	11	2151	0.0037192	3	1	0.15406	2598	0.0057737	6	4	0.0047246	0.00484314
11:95974500	0.00598703	NA	NA	NA	NA	0.00484314	0.00484314	11	2151	0.0037192	3	1	0.15406	2598	0.0057737	6	4	0.0047246	0.00484314
16:57735000	0.0059925	rs3764261	CETP	743280	743280	0.0271641	0.0271641	16	2151	0.020921	3	1	0.050645	2598	0.032333	10	2	0.014387	0.0271641
1:54867000	0.00599516	rs2479409;rs11591147;rs191448950	PCSK9	634935;635932;715129	634935	0.0227413	0.0227413	1	2151	0.031148	8	2	0.002115	2598	0.015781	8	1	0.34468	0.0227413
7:7480500	0.00599832	NA	NA	NA	NA	0.0240049	0.0240049	7	2151	0.0018596	3	2	0.078154	2598	0.04234	7	3	0.0093333	0.0240049
6:16701000	0.00601957	rs3757354	MYLIP	573614	573614	0.010318	0.010318	6	2151	0.0018596	3	2	0.019222	2598	0.017321	3	1	0.038101	0.010318
19:23431500	0.00603495	NA	NA	NA	NA	0.031375	0.031375	19	2151	0.032543	11	6	0.021863	2598	0.030408	24	15	0.033596	0.031375
1:207036000	0.00603726	NA	NA	NA	NA	0.00652769	0.00652769	1	2151	0.0060437	3	1	0.0044823	2598	0.0069284	5	2	0.16394	0.00652769
1:207037500	0.00603726	NA	NA	NA	NA	0.00652769	0.00652769	1	2151	0.0060437	3	1	0.0044823	2598	0.0069284	5	2	0.16394	0.00652769
9:36091500	0.00605544	NA	NA	NA	NA	0.0343231	0.0343231	9	2151	0.034868	10	5	0.0029135	2598	0.033872	16	6	0.25308	0.0343231
22:38254500	0.00605815	rs5756931	PLA2G6	289328	289328	0.0138977	0.0138977	22	2151	0.0037192	4	1	0.38681	2598	0.022325	24	14	0.0019072	0.0138977
1:92278500	0.00606078	rs7515577	EVI5	729268	729268	0.00168459	0.00168459	1	2151	0.0013947	2	1	0.0015615	2598	0.0019246	4	3	0.47268	0.00168459
7:36318000	0.00606195	NA	NA	NA	NA	0.0416932	0.0416932	7	2151	0.033938	11	4	0.18986	2598	0.048114	23	8	0.0038884	0.0416932
14:53259000	0.00607524	NA	NA	NA	NA	0.0132664	0.0132664	14	2151	0.011623	4	2	0.004808	2598	0.014627	5	1	0.15393	0.0132664
22:43278000	0.00607634	NA	NA	NA	NA	0.0256895	0.0256895	22	2151	0.037192	7	1	0.0027209	2598	0.016166	9	6	0.27206	0.0256895
9:85173000	0.00612521	NA	NA	NA	NA	0.0482209	0.0482209	9	2151	0.0041841	5	3	0.054953	2598	0.084681	25	10	0.013594	0.0482209
21:34605000	0.0061269	NA	NA	NA	NA	0.0164246	0.0164246	21	2151	0.011158	6	3	0.014126	2598	0.020785	14	7	0.0529	0.0164246
3:12481500	0.00613188	rs1699337;rs2290159	PPARG;RAF1	33351.5;145475.5	33351.5	0.0212679	0.0212679	3	2151	0.0023245	4	3	0.026751	2598	0.036952	18	9	0.02796	0.0212679
2:161884500	0.00614475	NA	NA	NA	NA	0.0267423	0.0267423	2	2151	0.0027894	4	2	0.0015506	2598	0.046574	12	5	0.48352	0.0267423
15:62721000	0.00615782	rs2652834	LACTB	674318	674318	0.0600126	0.0600126	15	2151	0.033938	18	10	0.30631	2598	0.081601	28	12	0.0024536	0.0600126
19:39393000	0.00616119	NA	NA	NA	NA	0.0130558	0.0130558	19	2151	0.011623	2	1	0.0031404	2598	0.014242	4	0	0.23947	0.0130558
19:39394500	0.00616119	NA	NA	NA	NA	0.0130558	0.0130558	19	2151	0.011623	2	1	0.0031404	2598	0.014242	4	0	0.23947	0.0130558
7:129990000	0.0061654	rs4731702	KLF14	441880	441880	0.0486418	0.0486418	7	2151	0.022315	25	13	0.50111	2598	0.070439	65	36	0.0015019	0.0486418
2:61243500	0.00617655	NA	NA	NA	NA	0.061487	0.061487	2	2151	0.034868	18	11	0.00075586	2598	0.083526	40	19	0.99776	0.061487
11:1507500	0.00617953	NA	NA	NA	NA	0.00884413	0.00884413	11	2151	0.0074384	5	3	0.068257	2598	0.010008	6	2	0.011055	0.00884413
15:58570500	0.00618021	rs686958;rs1532085	LIPC	168467.5;109949.5	109950	0.00652767	0.00652767	15	2151	0.0051139	6	2	0.1157	2598	0.0076982	3	0	0.0065227	0.00652767
6:160398000	0.0061843	rs12208357;rs1564348;rs186696265	LPA	143694.5;179406.5;712246.5	143694	0.0631714	0.0631714	6	2151	0.033938	20	11	0.93382	2598	0.087375	63	31	0.00080877	0.0631714
4:41431500	0.00618554	NA	NA	NA	NA	0.0130556	0.0130556	4	2151	0.020921	9	5	0.03347	2598	0.0065435	8	4	0.02257	0.0130556
10:64917000	0.00618655	rs10761731	JMJD1C	109473	109473	0.0065279	0.0065279	10	2151	0.0018596	4	4	0.22257	2598	0.010393	11	7	0.0033947	0.0065279
1:36273000	0.00619503	NA	NA	NA	NA	0.0244261	0.0244261	1	2151	0.023245	17	9	0.24781	2598	0.025404	31	15	0.0030537	0.0244261
5:35133000	0.00620316	NA	NA	NA	NA	0.0351654	0.0351654	5	2151	0.019526	12	7	0.00096866	2598	0.048114	23	10	0.78239	0.0351654
22:24186000	0.00621527	NA	NA	NA	NA	0.046747	0.046747	22	2151	0.037657	15	8	0.016243	2598	0.054273	36	19	0.046762	0.046747
1:40398000	0.00622509	rs4660293	PABPC4	371752	371752	0.0301112	0.0301112	1	2151	0.021385	13	8	0.032631	2598	0.037336	21	9	0.023319	0.0301112
7:23995500	0.00623401	NA	NA	NA	NA	0.0195832	0.0195832	7	2151	0.0051139	3	0	0.089618	2598	0.031563	11	6	0.0085046	0.0195832
11:116700000	0.00624318	rs964184	APOA1;APOC3	51407.5	51407.5	0.0259002	0.0259002	11	2151	0.010228	4	0	0.0031331	2598	0.038876	12	4	0.24367	0.0259002
2:218719500	0.00624432	rs78058190	PRKAG3	979204	979204	0.0210568	0.0210568	2	2151	0.021385	8	6	0.49103	2598	0.020785	18	13	0.0015551	0.0210568
18:34207500	0.00624888	NA	NA	NA	NA	0.0307434	0.0307434	18	2151	0.010228	7	2	0.045493	2598	0.047729	20	12	0.016799	0.0307434
12:20001000	0.00624945	rs7134375	PDE3A	472185	472185	0.0336915	0.0336915	12	2151	0.04556	7	2	0.3986	2598	0.023865	24	13	0.0019175	0.0336915
17:33913500	0.0062558	NA	NA	NA	NA	0.0587489	0.0587489	17	2151	0.032078	14	6	0.03876	2598	0.080831	39	17	0.019742	0.0587489
2:43641000	0.0062673	rs4299376;rs76866386	ABCG5;ABCG8	430220.5;433127.5	430220	0.0212678	0.0212678	2	2151	0.013017	9	5	0.67979	2598	0.028099	13	7	0.001128	0.0212678
15:67050000	0.00627709	NA	NA	NA	NA	0.00779138	0.00779138	15	2151	0.0041841	5	2	0.0042004	2598	0.010778	14	8	0.18288	0.00779138
5:169650000	0.00628589	NA	NA	NA	NA	0.0246367	0.0246367	5	2151	0.018131	3	2	0.0009962	2598	0.030023	13	8	0.77233	0.0246367
8:131353500	0.00628783	NA	NA	NA	NA	0.0233735	0.0233735	8	2151	0.018596	10	8	0.025756	2598	0.027329	12	6	0.029883	0.0233735
20:17890500	0.00630184	rs2328223	SNX5	45751	45751	0.0277952	0.0277952	20	2151	0.0051139	9	5	0.0072719	2598	0.046574	32	17	0.10611	0.0277952
17:62655000	0.00630523	NA	NA	NA	NA	0.0469569	0.0469569	17	2151	0.026964	7	3	0.0046856	2598	0.06351	36	17	0.16478	0.0469569
16:31137000	0.00631049	rs11649653	CTF1	220719	220719	0.0124238	0.0124238	16	2151	0.0055788	4	1	0.20966	2598	0.018091	8	2	0.0036861	0.0124238
10:116256000	0.00634252	NA	NA	NA	NA	0.00715942	0.00715942	10	2151	0.004649	6	4	0.095583	2598	0.0092379	7	2	0.0081322	0.00715942
12:106618500	0.00634529	NA	NA	NA	NA	0.0412719	0.0412719	12	2151	0.027429	7	3	0.0023542	2598	0.052733	26	11	0.33034	0.0412719
19:16425000	0.0063507	NA	NA	NA	NA	0.0311643	0.0311643	19	2151	0.028359	8	4	0.6161	2598	0.033487	20	10	0.0012635	0.0311643
7:101593500	0.00635294	NA	NA	NA	NA	0.0155823	0.0155823	7	2151	0.0069735	3	1	0.93058	2598	0.02271	14	7	0.00083685	0.0155823
2:235731000	0.00635295	NA	NA	NA	NA	0.0431668	0.0431668	2	2151	0.0074384	6	1	0.014929	2598	0.072748	29	14	0.052164	0.0431668
5:172746000	0.00636068	NA	NA	NA	NA	0.0250578	0.0250578	5	2151	0.0088331	6	2	0.38391	2598	0.038491	18	6	0.0020313	0.0250578
8:141625500	0.0063658	NA	NA	NA	NA	0.0185305	0.0185305	8	2151	0.0069735	9	5	0.0061239	2598	0.028099	24	12	0.12746	0.0185305
20:56158500	0.00637052	NA	NA	NA	NA	0.0162139	0.0162139	20	2151	0.0097629	3	2	0.0016329	2598	0.021555	9	2	0.47842	0.0162139
1:55353000	0.00637619	rs2479409;rs11591147;rs191448950	PCSK9	150994;151991;231188	150994	0.0444305	0.0444305	1	2151	0.0083682	5	1	0.11368	2598	0.074288	31	14	0.006879	0.0444305
12:53893500	0.00637902	NA	NA	NA	NA	0.0444305	0.0444305	12	2151	0.020921	12	6	0.21455	2598	0.063895	39	23	0.0036467	0.0444305
2:128493000	0.0063814	NA	NA	NA	NA	0.0037192	0.0037192	2	2151	0.0037192	2	1	0.0063814	0	0	NA	NA	NA	0.0037192
2:128494500	0.0063814	NA	NA	NA	NA	0.0037192	0.0037192	2	2151	0.0037192	2	1	0.0063814	0	0	NA	NA	NA	0.0037192
21:30388500	0.00638383	NA	NA	NA	NA	0.00694886	0.00694886	21	2151	0.0051139	6	3	0.33301	2598	0.0084681	12	7	0.0023515	0.00694886
8:38029500	0.00640437	NA	NA	NA	NA	0.0111605	0.0111605	8	2151	0.0065086	4	1	0.076491	2598	0.015012	9	5	0.010275	0.0111605
19:14670000	0.00640444	NA	NA	NA	NA	0.0271636	0.0271636	19	2151	0.023245	10	4	0.069241	2598	0.030408	26	14	0.011351	0.0271636
13:96334500	0.00641269	NA	NA	NA	NA	0.0174772	0.0174772	13	2151	0.0083682	7	4	0.69928	2598	0.025019	12	7	0.0011256	0.0174772
13:96336000	0.00641269	NA	NA	NA	NA	0.0174772	0.0174772	13	2151	0.0083682	7	4	0.69928	2598	0.025019	12	7	0.0011256	0.0174772
1:6856500	0.00643176	NA	NA	NA	NA	0.00589596	0.00589596	1	2151	0.0032543	2	1	0.1253	2598	0.0080831	5	2	0.0063031	0.00589596
2:27292500	0.00643245	rs1260326	GCKR	436203	436203	0.0585386	0.0585386	2	2151	0.015342	13	7	0.0085283	2598	0.094303	35	15	0.092618	0.0585386
17:75178500	0.00645726	NA	NA	NA	NA	0.0250579	0.0250579	17	2151	0.016736	5	2	0.26049	2598	0.031948	24	9	0.0030456	0.0250579
3:14364000	0.00645855	NA	NA	NA	NA	0.0800154	0.0800154	3	2151	0.033473	22	12	0.72231	2598	0.11855	48	20	0.0010986	0.0800154
12:112023000	0.00646811	rs11065987	BRAP	48968.5	48968.5	0.0113709	0.0113709	12	2151	0.0083682	10	4	0.033004	2598	0.013857	14	8	0.024084	0.0113709
1:203623500	0.0064694	NA	NA	NA	NA	0.0105284	0.0105284	1	2151	0.017201	6	5	0.23713	2598	0.0050038	4	1	0.0033528	0.0105284
2:225244500	0.0064709	NA	NA	NA	NA	0.00505367	0.00505367	2	2151	0.0013947	3	3	0.49769	2598	0.0080831	6	4	0.0015979	0.00505367
19:16426500	0.00647488	NA	NA	NA	NA	0.0309537	0.0309537	19	2151	0.028359	8	4	0.6161	2598	0.033102	19	9	0.0012917	0.0309537
17:27300000	0.00648264	NA	NA	NA	NA	0.00758065	0.00758065	17	2151	0.010693	5	1	0.86232	2598	0.0050038	10	8	0.00092414	0.00758065
16:84618000	0.00648918	NA	NA	NA	NA	0.0341125	0.0341125	16	2151	0.027894	18	15	0.089161	2598	0.039261	33	17	0.0089481	0.0341125
1:17214000	0.00649102	NA	NA	NA	NA	0.0416931	0.0416931	1	2151	0.065086	24	7	0.018736	2598	0.022325	8	3	0.042596	0.0416931
17:58651500	0.00650761	NA	NA	NA	NA	0.00252685	0.00252685	17	2151	0.0018596	2	1	0.0056466	2598	0.0030793	3	2	0.14175	0.00252685
17:58653000	0.00650761	NA	NA	NA	NA	0.00252685	0.00252685	17	2151	0.0018596	2	1	0.0056466	2598	0.0030793	3	2	0.14175	0.00252685
15:76455000	0.00651418	NA	NA	NA	NA	0.0357971	0.0357971	15	2151	0.0041841	6	4	0.54217	2598	0.061971	29	11	0.001478	0.0357971
17:63579000	0.00651919	rs1801689	APOH	629921	629921	0.030322	0.030322	17	2151	0.0060437	7	5	0.0055259	2598	0.050423	20	9	0.14514	0.030322
20:23067000	0.00652111	NA	NA	NA	NA	0.0273738	0.0273738	20	2151	0.026034	10	8	0.036005	2598	0.028483	23	15	0.022283	0.0273738
7:92328000	0.00652525	NA	NA	NA	NA	0.0176878	0.0176878	7	2151	0.0037192	4	2	0.0024904	2598	0.029253	18	9	0.32239	0.0176878
9:36090000	0.00652656	NA	NA	NA	NA	0.0370606	0.0370606	9	2151	0.034868	10	5	0.0030441	2598	0.038876	20	6	0.26381	0.0370606
13:59910000	0.0065422	NA	NA	NA	NA	0.00547483	0.00547483	13	2151	0.0032543	6	5	0.09324	2598	0.0073133	9	7	0.0086364	0.00547483
16:78160500	0.00656394	NA	NA	NA	NA	0.0878087	0.0878087	16	2151	0.056718	30	16	0.023999	2598	0.11355	53	21	0.033681	0.0878087
1:26125500	0.00656704	rs12027135	LDLRAP1	350858	350858	0.00905445	0.00905445	1	2151	0.0051139	5	3	0.02396	2598	0.012317	11	4	0.033754	0.00905445
19:48828000	0.00657109	rs492602	FLJ36070	377428	377428	0.0296904	0.0296904	19	2151	0.016736	7	2	0.30493	2598	0.040416	26	13	0.0026541	0.0296904
4:39657000	0.00657203	NA	NA	NA	NA	0.0313748	0.0313748	4	2151	0.018596	8	4	0.01322	2598	0.041955	19	7	0.061229	0.0313748
13:111333000	0.00658793	NA	NA	NA	NA	0.00210573	0.00210573	13	2151	0.0023245	2	1	0.0091152	2598	0.0019246	4	3	0.089047	0.00210573
10:121417500	0.00659078	NA	NA	NA	NA	0.0288481	0.0288481	10	2151	0.032078	7	4	0.01789	2598	0.026174	10	3	0.045393	0.0288481
10:121419000	0.00659078	NA	NA	NA	NA	0.0288481	0.0288481	10	2151	0.032078	7	4	0.01789	2598	0.026174	10	3	0.045393	0.0288481
11:11434500	0.0065929	NA	NA	NA	NA	0.0013947	0.0013947	11	2151	0.0013947	2	1	0.0065929	0	0	NA	NA	NA	0.0013947
12:110178000	0.0065958	rs7134594	MVK	178932	178932	0.0218991	0.0218991	12	2151	0.0088331	10	7	0.62715	2598	0.032717	21	12	0.001296	0.0218991
14:68977500	0.00659875	NA	NA	NA	NA	0.0536958	0.0536958	14	2151	0.037192	13	5	0.024571	2598	0.06736	34	11	0.033096	0.0536958
16:89940000	0.00661541	NA	NA	NA	NA	0.0416928	0.0416928	16	2151	0.039981	12	7	0.0053626	2598	0.04311	28	9	0.15208	0.0416928
7:95235000	0.00662291	NA	NA	NA	NA	0.0168453	0.0168453	7	2151	0.012087	5	4	0.0041572	2598	0.020785	12	4	0.19643	0.0168453
9:123955500	0.00664004	NA	NA	NA	NA	0.0341122	0.0341122	9	2151	0.009298	7	6	0.24727	2598	0.054657	32	12	0.0033122	0.0341122
2:42052500	0.00664288	NA	NA	NA	NA	0.0330597	0.0330597	2	2151	0.009298	10	6	0.10925	2598	0.052733	19	10	0.0075003	0.0330597
2:42054000	0.00664288	NA	NA	NA	NA	0.0330597	0.0330597	2	2151	0.009298	10	6	0.10925	2598	0.052733	19	10	0.0075003	0.0330597
17:75276000	0.00664601	NA	NA	NA	NA	0.105706	0.105706	17	2151	0.058113	30	11	0.005213	2598	0.14511	61	22	0.15727	0.105706
1:28105500	0.00665082	rs12748152	HDGF	967396	967396	0.00779123	0.00779123	1	2151	0.014877	2	0	0.15126	2598	0.0019246	3	2	0.0054246	0.00779123
18:3223500	0.0066568	NA	NA	NA	NA	0.0193723	0.0193723	18	2151	0.016736	9	2	0.0027675	2598	0.021555	15	11	0.29679	0.0193723
18:3225000	0.0066568	NA	NA	NA	NA	0.0193723	0.0193723	18	2151	0.016736	9	2	0.0027675	2598	0.021555	15	11	0.29679	0.0193723
6:170532000	0.00665887	NA	NA	NA	NA	0.043378	0.043378	6	2151	0.025105	16	9	0.064002	2598	0.058507	41	24	0.012838	0.043378
13:90795000	0.00666333	NA	NA	NA	NA	0.0128449	0.0128449	13	2151	0.0013947	2	1	0.4321	2598	0.022325	8	4	0.001903	0.0128449
1:76603500	0.00667951	NA	NA	NA	NA	0.00610665	0.00610665	1	2151	0.010228	4	2	0.0036067	2598	0.0026944	3	2	0.22862	0.00610665
1:76605000	0.00667951	NA	NA	NA	NA	0.00610665	0.00610665	1	2151	0.010228	4	2	0.0036067	2598	0.0026944	3	2	0.22862	0.00610665
5:152823000	0.00668294	NA	NA	NA	NA	0.0113706	0.0113706	5	2151	0.0060437	4	2	0.056298	2598	0.015781	16	6	0.014655	0.0113706
1:19758000	0.00669795	NA	NA	NA	NA	0.0160034	0.0160034	1	2151	0.0037192	5	3	0.0023667	2598	0.026174	17	8	0.3495	0.0160034
1:19759500	0.00669795	NA	NA	NA	NA	0.0160034	0.0160034	1	2151	0.0037192	5	3	0.0023667	2598	0.026174	17	8	0.3495	0.0160034
10:52179000	0.00670403	NA	NA	NA	NA	0.0143188	0.0143188	10	2151	0.0051139	4	3	0.0084979	2598	0.02194	11	6	0.097438	0.0143188
2:71298000	0.006718	NA	NA	NA	NA	0.0041841	0.0041841	2	2151	0.0041841	4	2	0.006718	0	0	NA	NA	NA	0.0041841
3:197319000	0.00672067	NA	NA	NA	NA	0.0261109	0.0261109	3	2151	0.013947	16	11	0.0010095	2598	0.036182	19	10	0.82255	0.0261109
6:139336500	0.00672546	rs605066	CITED2	491627	491627	0.0397981	0.0397981	6	2151	0.027894	12	10	0.002919	2598	0.049654	17	8	0.2847	0.0397981
11:77349000	0.0067258	NA	NA	NA	NA	0.031586	0.031586	11	2151	0.020921	5	2	0.28161	2598	0.040416	13	4	0.0029512	0.031586
8:41365500	0.00672913	NA	NA	NA	NA	0.0263211	0.0263211	8	2151	0.02371	7	2	0.0099453	2598	0.028483	16	8	0.083613	0.0263211
8:125632500	0.00673675	rs2954029	TRIB1	857894	857894	0.0181092	0.0181092	8	2151	0.0018596	4	4	0.00119	2598	0.031563	19	9	0.69969	0.0181092
16:4398000	0.00673689	NA	NA	NA	NA	0.0240048	0.0240048	16	2151	0.0079033	16	15	0.36856	2598	0.037336	35	19	0.0022592	0.0240048
22:35805000	0.00674376	rs138777	TOM1	95558	95558	0.0446411	0.0446411	22	2151	0.017666	17	9	0.77705	2598	0.066975	38	18	0.0010728	0.0446411
10:93469500	0.00674548	NA	NA	NA	NA	0.0347443	0.0347443	10	2151	0.026964	13	9	0.028553	2598	0.041186	22	9	0.029204	0.0347443
9:19164000	0.00675522	NA	NA	NA	NA	0.00336913	0.00336913	9	2151	0.0037192	5	4	0.12606	2598	0.0030793	6	4	0.0066257	0.00336913
16:73020000	0.00679671	rs2000999	HPR	912815	912815	0.0231628	0.0231628	16	2151	0.015807	8	5	0.0048576	2598	0.029253	19	9	0.17315	0.0231628
15:89148000	0.00681571	NA	NA	NA	NA	0.0170564	0.0170564	15	2151	0.004649	2	0	0.058722	2598	0.027329	10	6	0.014369	0.0170564
1:27844500	0.00681755	rs12748152	HDGF	707622	707622	0.0562226	0.0562226	1	2151	0.034403	18	11	0.04443	2598	0.074288	38	15	0.018997	0.0562226
8:105331500	0.00681827	NA	NA	NA	NA	0.0147397	0.0147397	8	2151	0.0032543	7	7	0.0036764	2598	0.024249	8	3	0.22961	0.0147397
12:80511000	0.00682282	NA	NA	NA	NA	0.00694864	0.00694864	12	2151	0.0013947	2	1	0.0089967	2598	0.011547	8	4	0.093899	0.00694864
12:80512500	0.00682282	NA	NA	NA	NA	0.00694864	0.00694864	12	2151	0.0013947	2	1	0.0089967	2598	0.011547	8	4	0.093899	0.00694864
1:151792500	0.00683649	rs267733	ANXA9	835224	835224	0.0277954	0.0277954	1	2151	0.019991	13	6	0.025805	2598	0.034257	37	18	0.032812	0.0277954
3:197317500	0.00685573	NA	NA	NA	NA	0.0267422	0.0267422	3	2151	0.013947	16	11	0.0010095	2598	0.037336	21	11	0.84144	0.0267422
21:46453500	0.00686427	rs114139997	COL18A1	421676	421676	0.0486418	0.0486418	21	2151	0.018131	14	5	0.0042763	2598	0.073903	37	15	0.19892	0.0486418
16:23569500	0.00688294	NA	NA	NA	NA	0.0120026	0.0120026	16	2151	0.0051139	5	1	0.013746	2598	0.017706	18	12	0.062075	0.0120026
5:109041000	0.00688506	NA	NA	NA	NA	0.0671707	0.0671707	5	2151	0.0032543	6	5	0.002799	2598	0.12009	34	11	0.30496	0.0671707
3:143019000	0.00689572	NA	NA	NA	NA	0.0160032	0.0160032	3	2151	0.0051139	6	3	0.0043494	2598	0.025019	9	2	0.1966	0.0160032
16:74353500	0.0068981	NA	NA	NA	NA	0.0351651	0.0351651	16	2151	0.032078	11	4	0.21524	2598	0.037721	21	12	0.0039743	0.0351651
7:129192000	0.00689861	NA	NA	NA	NA	0.00758075	0.00758075	7	2151	0.011623	2	0	0.015716	2598	0.004234	2	0	0.054435	0.00758075
7:129193500	0.00689861	NA	NA	NA	NA	0.00758075	0.00758075	7	2151	0.011623	2	0	0.015716	2598	0.004234	2	0	0.054435	0.00758075
5:152824500	0.00690062	NA	NA	NA	NA	0.0120025	0.0120025	5	2151	0.0060437	4	2	0.056298	2598	0.016936	18	7	0.015201	0.0120025
13:50703000	0.00691669	NA	NA	NA	NA	0.075808	0.075808	13	2151	0.038122	26	15	0.0029075	2598	0.10701	55	27	0.29512	0.075808
1:46336500	0.0069179	NA	NA	NA	NA	0.0189515	0.0189515	1	2151	0.013482	9	4	0.009826	2598	0.02348	15	9	0.087343	0.0189515
16:1665000	0.00691868	NA	NA	NA	NA	0.0385347	0.0385347	16	2151	0.015807	11	5	0.010644	2598	0.057352	28	11	0.080641	0.0385347
9:27469500	0.00693079	NA	NA	NA	NA	0.0414825	0.0414825	9	2151	0.026964	9	6	0.030052	2598	0.053503	26	7	0.028619	0.0414825
22:39802500	0.00693227	NA	NA	NA	NA	0.00400085	0.00400085	22	2151	0.0013947	3	3	0.016042	2598	0.0061586	10	5	0.053626	0.00400085
22:39804000	0.00693227	NA	NA	NA	NA	0.00400085	0.00400085	22	2151	0.0013947	3	3	0.016042	2598	0.0061586	10	5	0.053626	0.00400085
12:97297500	0.00697788	NA	NA	NA	NA	0.00926487	0.00926487	12	2151	0.0069735	3	0	0.15419	2598	0.011162	3	0	0.0056212	0.00926487
18:7920000	0.00698179	NA	NA	NA	NA	0.045273	0.045273	18	2151	0.02464	6	3	0.079422	2598	0.062356	25	11	0.01092	0.045273
18:7921500	0.00698179	NA	NA	NA	NA	0.045273	0.045273	18	2151	0.02464	6	3	0.079422	2598	0.062356	25	11	0.01092	0.045273
12:121219500	0.00698883	rs1169288	HNF1A	195425	195425	0.00315856	0.00315856	12	2151	0.0027894	4	2	0.013941	2598	0.0034642	6	4	0.062283	0.00315856
12:121221000	0.00698883	rs1169288	HNF1A	195425	195425	0.00315856	0.00315856	12	2151	0.0027894	4	2	0.013941	2598	0.0034642	6	4	0.062283	0.00315856
6:160395000	0.00698886	rs12208357;rs1564348;rs186696265	LPA	147958.5;183670.5;716510.5	147958	0.0124235	0.0124235	6	2151	0.0027894	4	3	0.0019703	2598	0.0204	8	3	0.44069	0.0124235
5:148905000	0.0069919	NA	NA	NA	NA	0.00842259	0.00842259	5	2151	0.0051139	5	4	0.0043038	2598	0.011162	12	5	0.20185	0.00842259
10:93471000	0.00699317	NA	NA	NA	NA	0.0372712	0.0372712	10	2151	0.027894	15	11	0.029148	2598	0.045035	28	12	0.02981	0.0372712
1:47799000	0.00700274	NA	NA	NA	NA	0.0840198	0.0840198	1	2151	0.059042	13	7	0.012474	2598	0.1047	39	19	0.069766	0.0840198
6:86379000	0.00701017	NA	NA	NA	NA	0.00547486	0.00547486	6	2151	0.0013947	3	3	0.098215	2598	0.008853	6	3	0.0088715	0.00547486
15:75319500	0.00701812	NA	NA	NA	NA	0.0467467	0.0467467	15	2151	0.020456	12	9	0.95223	2598	0.068514	28	15	0.00091621	0.0467467
19:59019000	0.0070314	rs117492019	ZNF274	339689	339689	0.0214785	0.0214785	19	2151	0.019991	3	0	0.055062	2598	0.02271	14	8	0.015879	0.0214785
19:59020500	0.0070314	rs117492019	ZNF274	339689	339689	0.0214785	0.0214785	19	2151	0.019991	3	0	0.055062	2598	0.02271	14	8	0.015879	0.0214785
16:2523000	0.00703913	NA	NA	NA	NA	0.0810696	0.0810696	16	2151	0.0702	13	4	0.11588	2598	0.090069	45	28	0.0075546	0.0810696
14:68976000	0.0070395	NA	NA	NA	NA	0.0680143	0.0680143	14	2151	0.020456	16	12	0.0040064	2598	0.10739	37	18	0.21852	0.0680143
20:19848000	0.00704847	NA	NA	NA	NA	0.049695	0.049695	20	2151	0.033938	11	7	0.0068198	2598	0.062741	23	12	0.12856	0.049695
13:50704500	0.00705537	NA	NA	NA	NA	0.029901	0.029901	13	2151	0.018596	15	11	0.040337	2598	0.039261	25	15	0.02176	0.029901
22:37822500	0.00705907	rs5756931	PLA2G6	722890	722890	0.0307431	0.0307431	22	2151	0.0069735	12	10	0.010355	2598	0.050423	17	7	0.084815	0.0307431
7:34005000	0.0070667	NA	NA	NA	NA	0.0115814	0.0115814	7	2151	0.014412	3	2	0.015147	2598	0.0092379	6	2	0.058054	0.0115814
20:62572500	0.00707482	NA	NA	NA	NA	0.0385343	0.0385343	20	2151	0.017201	11	7	0.022841	2598	0.056197	34	16	0.038549	0.0385343
1:164740500	0.00708091	NA	NA	NA	NA	0.0572751	0.0572751	1	2151	0.027429	13	7	0.0022237	2598	0.081986	37	15	0.39635	0.0572751
3:23917500	0.00708318	NA	NA	NA	NA	0.0269529	0.0269529	3	2151	0.0079033	4	1	0.37605	2598	0.042725	20	11	0.0023446	0.0269529
3:61668000	0.00708532	NA	NA	NA	NA	0.0528531	0.0528531	3	2151	0.02371	11	6	0.051407	2598	0.076982	38	17	0.017157	0.0528531
9:97588500	0.00708877	NA	NA	NA	NA	0.0237943	0.0237943	9	2151	0.022315	8	4	0.020898	2598	0.025019	28	16	0.042228	0.0237943
6:31759500	0.00711372	rs2247056;rs419132;rs3177928	HLA	496890.5;448418.5;650054.5	448418	0.0134765	0.0134765	6	2151	0.0037192	2	0	0.38698	2598	0.021555	5	1	0.0022896	0.0134765
22:24187500	0.00711453	NA	NA	NA	NA	0.0341124	0.0341124	22	2151	0.024175	10	6	0.029014	2598	0.04234	31	18	0.030542	0.0341124
13:48802500	0.00712045	NA	NA	NA	NA	0.0122128	0.0122128	13	2151	0.012087	6	4	0.010272	2598	0.012317	4	2	0.08635	0.0122128
6:151390500	0.00712056	NA	NA	NA	NA	0.0355866	0.0355866	6	2151	0.013482	10	4	0.13553	2598	0.053888	22	7	0.0065447	0.0355866
10:116361000	0.00712359	NA	NA	NA	NA	0.017056	0.017056	10	2151	0.013017	9	4	0.025056	2598	0.0204	14	4	0.035418	0.017056
2:74682000	0.0071247	NA	NA	NA	NA	0.0210571	0.0210571	2	2151	0.0097629	7	3	0.069181	2598	0.030408	19	7	0.01283	0.0210571
19:3616500	0.00712762	NA	NA	NA	NA	0.0235842	0.0235842	19	2151	0.030219	17	10	0.0010072	2598	0.018091	17	10	0.88166	0.0235842
8:49291500	0.00713044	NA	NA	NA	NA	0.0404297	0.0404297	8	2151	0.011623	18	13	0.0016777	2598	0.06428	33	16	0.52954	0.0404297
20:19846500	0.00713822	NA	NA	NA	NA	0.050537	0.050537	20	2151	0.034868	13	9	0.0069903	2598	0.06351	25	14	0.12725	0.050537
19:42816000	0.00713848	NA	NA	NA	NA	0.0254788	0.0254788	19	2151	0.032078	4	2	0.001931	2598	0.020015	12	6	0.46067	0.0254788
15:52386000	0.00713918	NA	NA	NA	NA	0.0357973	0.0357973	15	2151	0.020456	15	7	0.17143	2598	0.048499	37	19	0.0051896	0.0357973
4:1857000	0.00714996	NA	NA	NA	NA	0.03685	0.03685	4	2151	0.029289	14	7	0.0042478	2598	0.04311	30	13	0.2098	0.03685
17:3567000	0.00715467	NA	NA	NA	NA	0.0109496	0.0109496	17	2151	0.010228	6	4	0.016062	2598	0.011547	11	6	0.055526	0.0109496
10:116407500	0.00716761	NA	NA	NA	NA	0.0349549	0.0349549	10	2151	0.024175	7	2	0.029696	2598	0.04388	13	3	0.030095	0.0349549
20:49140000	0.0071744	NA	NA	NA	NA	0.0290586	0.0290586	20	2151	0.0079033	3	0	0.027206	2598	0.046574	19	8	0.032885	0.0290586
16:68038500	0.00718122	rs16942887	LCAT	111620	111620	0.0191622	0.0191622	16	2151	0.019061	7	4	0.23915	2598	0.019246	8	5	0.0037451	0.0191622
17:66574500	0.0071832	rs4148008;rs77542162	ABCA8	299254;505238	299254	0.035376	0.035376	17	2151	0.013482	10	6	0.066032	2598	0.053503	15	6	0.013568	0.035376
6:166998000	0.00719398	NA	NA	NA	NA	0.00252685	0.00252685	6	2151	0.0018596	2	1	0.13316	2598	0.0030793	2	0	0.0067397	0.00252685
7:155707500	0.00719887	NA	NA	NA	NA	0.00905455	0.00905455	7	2151	0.0088331	4	1	0.1927	2598	0.0092379	8	4	0.0046609	0.00905455
12:46803000	0.00721597	NA	NA	NA	NA	0.00568542	0.00568542	12	2151	0.0013947	3	3	0.0019424	2598	0.0092379	8	5	0.46365	0.00568542
8:26470500	0.00721976	NA	NA	NA	NA	0.0370606	0.0370606	8	2151	0.027894	6	2	0.046604	2598	0.04465	17	5	0.019336	0.0370606
12:108235500	0.00722314	NA	NA	NA	NA	0.0288481	0.0288481	12	2151	0.029289	16	6	0.016934	2598	0.028483	26	12	0.053243	0.0288481
11:74466000	0.00722905	rs499974	MOGAT2-DGAT2	988258	988258	0.031375	0.031375	11	2151	0.0065086	5	2	0.60172	2598	0.051963	27	9	0.0014998	0.031375
2:190474500	0.00723325	NA	NA	NA	NA	0.00589599	0.00589599	2	2151	0.0013947	3	3	0.12677	2598	0.0096228	12	7	0.0071236	0.00589599
1:156736500	0.00726983	rs12145743	PIGV	36227.5	36227.5	0.0345337	0.0345337	1	2151	0.030219	11	7	0.11975	2598	0.038106	18	7	0.0075848	0.0345337
19:17343000	0.007284	NA	NA	NA	NA	0.0252683	0.0252683	19	2151	0.0051139	4	2	0.035736	2598	0.041955	13	5	0.025473	0.0252683
2:241309500	0.00728407	NA	NA	NA	NA	0.0366392	0.0366392	2	2151	0.019526	6	2	0.49302	2598	0.050808	17	7	0.0018464	0.0366392
9:137028000	0.00729358	rs635634	ABO	874570	874570	0.116865	0.116865	9	2151	0.061832	38	17	0.97071	2598	0.16243	82	41	0.00093918	0.116865
3:93700500	0.00729432	NA	NA	NA	NA	0.0050537	0.0050537	3	2151	0.0037192	3	0	0.026615	2598	0.0061586	2	1	0.034258	0.0050537
5:172156500	0.00731466	NA	NA	NA	NA	0.00842264	0.00842264	5	2151	0.004649	4	2	0.0046806	2598	0.011547	9	5	0.19542	0.00842264
5:172158000	0.00731466	NA	NA	NA	NA	0.00842264	0.00842264	5	2151	0.004649	4	2	0.0046806	2598	0.011547	9	5	0.19542	0.00842264
2:231711000	0.00732813	NA	NA	NA	NA	0.00694886	0.00694886	2	2151	0.0051139	4	2	0.54867	2598	0.0084681	8	4	0.0016706	0.00694886
2:231712500	0.00732813	NA	NA	NA	NA	0.00694886	0.00694886	2	2151	0.0051139	4	2	0.54867	2598	0.0084681	8	4	0.0016706	0.00694886
16:55866000	0.00733507	NA	NA	NA	NA	0.0616975	0.0616975	16	2151	0.02557	8	3	0.0025724	2598	0.091609	43	20	0.35671	0.0616975
17:29740500	0.00735416	NA	NA	NA	NA	0.0680143	0.0680143	17	2151	0.055788	14	5	0.049184	2598	0.078137	39	11	0.018712	0.0680143
1:148000500	0.0073548	NA	NA	NA	NA	0.0051139	0.0051139	1	2151	0.0051139	3	1	0.0073548	0	0	NA	NA	NA	0.0051139
1:220951500	0.00737172	rs2642442	MOSC1	21880.5	21880.5	0.0120027	0.0120027	1	2151	0.0037192	6	2	0.028276	2598	0.018861	9	3	0.032637	0.0120027
11:95764500	0.00737388	NA	NA	NA	NA	0.0277953	0.0277953	11	2151	0.014877	14	6	0.1119	2598	0.038491	24	11	0.0082498	0.0277953
2:113031000	0.00737419	NA	NA	NA	NA	0.0189515	0.0189515	2	2151	0.013482	13	9	0.19645	2598	0.02348	25	13	0.0046994	0.0189515
8:102171000	0.00737528	NA	NA	NA	NA	0.0303222	0.0303222	8	2151	0.015342	9	5	0.051607	2598	0.042725	22	10	0.017892	0.0303222
14:68002500	0.00737675	NA	NA	NA	NA	0.0157928	0.0157928	14	2151	0.0083682	5	3	0.16379	2598	0.02194	8	3	0.0056387	0.0157928
2:217398000	0.00740785	NA	NA	NA	NA	0.024216	0.024216	2	2151	0.020456	3	1	0.0023715	2598	0.027329	7	3	0.39132	0.024216
12:46801500	0.00741277	NA	NA	NA	NA	0.00315854	0.00315854	12	2151	0.0013947	3	3	0.0019424	2598	0.0046189	5	4	0.47813	0.00315854
5:153645000	0.00741589	NA	NA	NA	NA	0.025058	0.025058	5	2151	0.02371	5	3	0.10649	2598	0.026174	9	4	0.0087254	0.025058
2:237759000	0.007435	NA	NA	NA	NA	0.0117922	0.0117922	2	2151	0.015807	3	0	0.78463	2598	0.0084681	7	3	0.0011877	0.0117922
11:62598000	0.00743639	NA	NA	NA	NA	0.0511687	0.0511687	11	2151	0.023245	12	6	0.0053477	2598	0.074288	38	16	0.1743	0.0511687
8:32283000	0.00743765	NA	NA	NA	NA	0.00926492	0.00926492	8	2151	0.0065086	5	4	0.38808	2598	0.011547	13	9	0.0024023	0.00926492
16:3505500	0.00743944	NA	NA	NA	NA	0.0659084	0.0659084	16	2151	0.037657	24	14	0.01899	2598	0.089299	49	21	0.049107	0.0659084
7:149575500	0.007443	rs17173637	TMEM176A	951098	951098	0.0130556	0.0130556	7	2151	0.0060437	3	2	0.0017531	2598	0.018861	9	4	0.53223	0.0130556
1:156735000	0.0074493	rs12145743	PIGV	36215.5	36215.5	0.0341124	0.0341124	1	2151	0.030219	11	7	0.11975	2598	0.037336	17	6	0.0077992	0.0341124
19:58897500	0.00746903	rs117492019	ZNF274	216552	216552	0.0583282	0.0583282	19	2151	0.033473	22	14	0.008324	2598	0.078907	43	15	0.11254	0.0583282
10:112602000	0.00747356	NA	NA	NA	NA	0.0471682	0.0471682	10	2151	0.033473	16	11	0.1658	2598	0.058507	41	15	0.005654	0.0471682
11:124174500	0.00748206	NA	NA	NA	NA	0.00694871	0.00694871	11	2151	0.012552	6	3	0.065949	2598	0.0023095	3	2	0.014233	0.00694871
11:124176000	0.00748206	NA	NA	NA	NA	0.00694871	0.00694871	11	2151	0.012552	6	3	0.065949	2598	0.0023095	3	2	0.014233	0.00694871
17:75180000	0.0074831	NA	NA	NA	NA	0.061697	0.061697	17	2151	0.027894	12	5	0.26294	2598	0.089684	42	21	0.0035704	0.061697
10:5062500	0.00748387	rs1832007	AKR1C4	192291	192291	0.0256899	0.0256899	10	2151	0.0018596	3	2	0.0022186	2598	0.04542	9	1	0.4232	0.0256899
10:27070500	0.00749779	NA	NA	NA	NA	0.00884414	0.00884414	10	2151	0.011158	2	1	0.0010015	2598	0.0069284	5	3	0.9395	0.00884414
18:20758500	0.00749887	rs79588679	GATA6	852666	852666	0.0126344	0.0126344	18	2151	0.0051139	4	1	0.0050292	2598	0.018861	8	5	0.18712	0.0126344
18:20760000	0.00749887	rs79588679	GATA6	852666	852666	0.0126344	0.0126344	18	2151	0.0051139	4	1	0.0050292	2598	0.018861	8	5	0.18712	0.0126344
14:96703500	0.00750751	NA	NA	NA	NA	0.0446409	0.0446409	14	2151	0.0097629	7	4	0.0015876	2598	0.073518	29	6	0.59354	0.0446409
17:27444000	0.00750966	NA	NA	NA	NA	0.0322172	0.0322172	17	2151	0.014412	12	8	0.43688	2598	0.046959	18	6	0.0021576	0.0322172
6:27114000	0.00751795	NA	NA	NA	NA	0.0269529	0.0269529	6	2151	0.016736	5	4	0.016102	2598	0.035412	17	9	0.058614	0.0269529
19:47536500	0.00751969	NA	NA	NA	NA	0.0153716	0.0153716	19	2151	0.019991	5	3	0.87778	2598	0.011547	13	10	0.0010755	0.0153716
11:95925000	0.00754119	NA	NA	NA	NA	0.0166352	0.0166352	11	2151	0.0037192	3	1	0.0012605	2598	0.027329	11	4	0.7514	0.0166352
21:46452000	0.00754129	rs114139997	COL18A1	421836	421836	0.0543274	0.0543274	21	2151	0.019526	16	6	0.0049139	2598	0.083141	50	21	0.19275	0.0543274
11:95926500	0.00755698	NA	NA	NA	NA	0.0151609	0.0151609	11	2151	0.0037192	3	1	0.0012605	2598	0.024634	7	3	0.7532	0.0151609
3:24282000	0.00755713	NA	NA	NA	NA	0.00610656	0.00610656	3	2151	0.0065086	6	3	0.034628	2598	0.0057737	9	7	0.027418	0.00610656
3:24283500	0.00755713	NA	NA	NA	NA	0.00610656	0.00610656	3	2151	0.0065086	6	3	0.034628	2598	0.0057737	9	7	0.027418	0.00610656
7:149577000	0.00757589	rs17173637	TMEM176A	951098	951098	0.0132662	0.0132662	7	2151	0.0060437	3	2	0.0017531	2598	0.019246	10	5	0.54311	0.0132662
1:235324500	0.00757731	rs514230	IRF2BP2	466232	466232	0.0250577	0.0250577	1	2151	0.0097629	5	2	0.41601	2598	0.037721	18	6	0.0022892	0.0250577
1:40399500	0.00757806	rs4660293	PABPC4	372338	372338	0.0303224	0.0303224	1	2151	0.02278	11	6	0.045894	2598	0.036567	21	11	0.020753	0.0303224
14:104097000	0.00758725	NA	NA	NA	NA	0.00315855	0.00315855	14	2151	0.0018596	3	2	0.0016675	2598	0.004234	7	3	0.57197	0.00315855
19:47832000	0.00758821	NA	NA	NA	NA	0.0101073	0.0101073	19	2151	0.017666	4	1	0.26675	2598	0.0038491	6	4	0.003576	0.0101073
19:47833500	0.00758821	NA	NA	NA	NA	0.0101073	0.0101073	19	2151	0.017666	4	1	0.26675	2598	0.0038491	6	4	0.003576	0.0101073
8:117768000	0.00758971	NA	NA	NA	NA	0.0120023	0.0120023	8	2151	0.0027894	4	2	0.053151	2598	0.01963	7	1	0.017951	0.0120023
20:44398500	0.00760856	rs6065906	PLTP	153998	153998	0.00884421	0.00884421	20	2151	0.0013947	3	3	0.0017767	2598	0.015012	15	7	0.53854	0.00884421
6:52587000	0.00760941	NA	NA	NA	NA	0.0103181	0.0103181	6	2151	0.0055788	6	4	0.016309	2598	0.014242	13	6	0.058676	0.0103181
9:109591500	0.00762434	NA	NA	NA	NA	0.0141084	0.0141084	9	2151	0.0037192	5	4	0.0033258	2598	0.02271	11	5	0.28838	0.0141084
1:100333500	0.0076294	NA	NA	NA	NA	0.0018596	0.0018596	1	2151	0.0018596	2	1	0.0076294	0	0	NA	NA	NA	0.0018596
1:165321000	0.00763373	NA	NA	NA	NA	0.0402189	0.0402189	1	2151	0.036727	17	7	0.0010643	2598	0.04311	32	16	0.90242	0.0402189
1:94188000	0.0076412	NA	NA	NA	NA	0.0408506	0.0408506	1	2151	0.02371	12	5	0.21944	2598	0.055042	23	15	0.0043817	0.0408506
5:154132500	0.00764843	NA	NA	NA	NA	0.0732788	0.0732788	5	2151	0.030219	29	15	0.02646	2598	0.10893	61	29	0.036378	0.0732788
1:149898000	0.00765362	NA	NA	NA	NA	0.0227415	0.0227415	1	2151	0.010693	5	3	0.012922	2598	0.032717	13	2	0.074548	0.0227415
2:27294000	0.00765973	rs1260326	GCKR	435304	435304	0.0648557	0.0648557	2	2151	0.023245	22	13	0.0063824	2598	0.099307	47	23	0.15107	0.0648557
5:171930000	0.00766913	NA	NA	NA	NA	0.0408506	0.0408506	5	2151	0.022315	12	10	0.017416	2598	0.056197	20	6	0.05544	0.0408506
6:35131500	0.00767258	rs2814982	C6orf106	587407	587407	0.0122128	0.0122128	6	2151	0.013017	5	2	0.065592	2598	0.011547	13	6	0.014728	0.0122128
4:8227500	0.00770195	NA	NA	NA	NA	0.0444303	0.0444303	4	2151	0.04649	14	9	0.0018644	2598	0.042725	18	8	0.52042	0.0444303
16:2799000	0.00770433	NA	NA	NA	NA	0.0178984	0.0178984	16	2151	0.013017	12	10	0.52052	2598	0.02194	17	7	0.0018647	0.0178984
1:249120000	0.00770825	NA	NA	NA	NA	0.0362184	0.0362184	1	2151	0.0097629	7	4	0.23655	2598	0.058122	30	16	0.0041056	0.0362184
15:67357500	0.00771506	NA	NA	NA	NA	0.0547486	0.0547486	15	2151	0.014412	21	14	0.0027449	2598	0.088145	60	28	0.35417	0.0547486
22:36462000	0.00772365	rs138777	TOM1	751134	751134	0.0130553	0.0130553	22	2151	0.012552	4	2	0.12406	2598	0.013472	15	9	0.0078462	0.0130553
7:150784500	0.00773704	rs17173637	TMEM176A	256540	256540	0.0122133	0.0122133	7	2151	0.009298	7	4	0.80083	2598	0.014627	9	6	0.0012179	0.0122133
2:27318000	0.00775483	rs1260326	GCKR	412225	412225	0.0050537	0.0050537	2	2151	0.0037192	4	2	0.096592	2598	0.0061586	8	4	0.010124	0.0050537
9:33414000	0.00775571	NA	NA	NA	NA	0.0160033	0.0160033	9	2151	0.010228	2	1	0.036254	2598	0.020785	8	7	0.026977	0.0160033
2:191727000	0.00775796	NA	NA	NA	NA	0.011792	0.011792	2	2151	0.010693	3	2	0.13477	2598	0.012702	6	2	0.0072594	0.011792
2:191728500	0.00775796	NA	NA	NA	NA	0.011792	0.011792	2	2151	0.010693	3	2	0.13477	2598	0.012702	6	2	0.0072594	0.011792
2:225385500	0.00775941	NA	NA	NA	NA	0.0164243	0.0164243	2	2151	0.0013947	2	1	0.092728	2598	0.028868	5	0	0.010553	0.0164243
4:122614500	0.00776013	NA	NA	NA	NA	0.0227412	0.0227412	4	2151	0.026034	6	2	0.99495	2598	0.020015	12	5	0.00098363	0.0227412
15:75099000	0.00778258	NA	NA	NA	NA	0.0183196	0.0183196	15	2151	0.010693	8	3	0.036114	2598	0.024634	17	4	0.027189	0.0183196
22:30717000	0.00779178	rs5763662	MTMR3	339878	339878	0.00463254	0.00463254	22	2151	0.0013947	2	1	0.011744	2598	0.0073133	7	4	0.083722	0.00463254
10:124446000	0.00779181	NA	NA	NA	NA	0.0174772	0.0174772	10	2151	0.014412	4	2	0.0074117	2598	0.020015	14	5	0.13266	0.0174772
10:124447500	0.00779181	NA	NA	NA	NA	0.0174772	0.0174772	10	2151	0.014412	4	2	0.0074117	2598	0.020015	14	5	0.13266	0.0174772
7:93951000	0.00779564	NA	NA	NA	NA	0.0132662	0.0132662	7	2151	0.0060437	2	1	0.64821	2598	0.019246	6	1	0.0015177	0.0132662
12:124504500	0.00779873	rs4759375;rs4765127;rs838880	SBNO1;ZNF664;SCARB1	709224.5;45295.5;756130.5	45295.5	0.00736978	0.00736978	12	2151	0.0023245	4	3	0.21972	2598	0.011547	10	5	0.0044795	0.00736978
9:133723500	0.00780478	NA	NA	NA	NA	0.00168459	0.00168459	9	2151	0.0013947	2	1	0.76704	2598	0.0019246	3	2	0.0012843	0.00168459
8:126457500	0.00780842	rs2954029	TRIB1	31792	31792	0.0090543	0.0090543	8	2151	0.0065086	7	2	0.44187	2598	0.011162	10	6	0.0022306	0.0090543
8:126459000	0.00780842	rs2954029	TRIB1	31792	31792	0.0090543	0.0090543	8	2151	0.0065086	7	2	0.44187	2598	0.011162	10	6	0.0022306	0.0090543
1:101721000	0.00780913	NA	NA	NA	NA	0.0261109	0.0261109	1	2151	0.015342	9	3	0.03454	2598	0.035027	18	9	0.028539	0.0261109
1:101722500	0.00780913	NA	NA	NA	NA	0.0261109	0.0261109	1	2151	0.015342	9	3	0.03454	2598	0.035027	18	9	0.028539	0.0261109
16:89389500	0.00781453	NA	NA	NA	NA	0.0218996	0.0218996	16	2151	0.015807	3	0	0.010718	2598	0.026944	9	1	0.092043	0.0218996
17:76402500	0.00782946	rs4129767	PGS1	741	741	0.0414823	0.0414823	17	2151	0.0032543	5	3	0.2573	2598	0.073133	29	13	0.0038425	0.0414823
19:17185500	0.00783818	NA	NA	NA	NA	0.0732779	0.0732779	19	2151	0.037657	22	13	0.72237	2598	0.10277	49	24	0.0013704	0.0732779
11:8788500	0.00783859	NA	NA	NA	NA	0.039166	0.039166	11	2151	0.015342	14	10	0.0090427	2598	0.058891	28	11	0.10948	0.039166
1:97602000	0.00785185	NA	NA	NA	NA	0.00863328	0.00863328	1	2151	0.013017	2	0	0.081983	2598	0.0050038	7	5	0.012099	0.00863328
1:97603500	0.00785185	NA	NA	NA	NA	0.00863328	0.00863328	1	2151	0.013017	2	0	0.081983	2598	0.0050038	7	5	0.012099	0.00863328
6:136747500	0.00785626	NA	NA	NA	NA	0.00905441	0.00905441	6	2151	0.012552	4	2	0.02006	2598	0.0061586	9	5	0.049479	0.00905441
12:2395500	0.00785711	NA	NA	NA	NA	0.0488524	0.0488524	12	2151	0.018131	7	1	0.52539	2598	0.074288	30	9	0.0018894	0.0488524
9:79234500	0.00786722	NA	NA	NA	NA	0.0145295	0.0145295	9	2151	0.010693	4	2	0.11527	2598	0.017706	10	6	0.0086244	0.0145295
1:20185500	0.00786806	NA	NA	NA	NA	0.019162	0.019162	1	2151	0.0097629	6	3	0.010635	2598	0.026944	13	6	0.093489	0.019162
2:218596500	0.00787894	NA	NA	NA	NA	0.0360073	0.0360073	2	2151	0.0083682	5	3	0.12512	2598	0.058891	27	11	0.007959	0.0360073
9:124483500	0.00788427	NA	NA	NA	NA	0.0225311	0.0225311	9	2151	0.0069735	5	2	0.0045806	2598	0.035412	21	13	0.21757	0.0225311
2:73149000	0.00788667	NA	NA	NA	NA	0.033691	0.033691	2	2151	0.013947	8	3	0.0010465	2598	0.050038	16	7	0.95265	0.033691
2:73150500	0.00788667	NA	NA	NA	NA	0.033691	0.033691	2	2151	0.013947	8	3	0.0010465	2598	0.050038	16	7	0.95265	0.033691
18:21205500	0.00788957	NA	NA	NA	NA	0.0480101	0.0480101	18	2151	0.034403	11	6	0.12931	2598	0.059276	22	4	0.007713	0.0480101
8:117766500	0.00790947	NA	NA	NA	NA	0.0126341	0.0126341	8	2151	0.0027894	4	2	0.053151	2598	0.020785	8	1	0.018819	0.0126341
13:22008000	0.00791646	NA	NA	NA	NA	0.0254791	0.0254791	13	2151	0.014412	13	8	0.013511	2598	0.034642	21	14	0.074107	0.0254791
18:29836500	0.00791804	NA	NA	NA	NA	0.0275848	0.0275848	18	2151	0.0083682	8	5	0.0019474	2598	0.043495	17	8	0.51427	0.0275848
18:29838000	0.00791804	NA	NA	NA	NA	0.0275848	0.0275848	18	2151	0.0083682	8	5	0.0019474	2598	0.043495	17	8	0.51427	0.0275848
6:17200500	0.0079237	NA	NA	NA	NA	0.0141085	0.0141085	6	2151	0.0079033	6	3	0.018142	2598	0.019246	13	6	0.055248	0.0141085
6:17202000	0.0079237	NA	NA	NA	NA	0.0141085	0.0141085	6	2151	0.0079033	6	3	0.018142	2598	0.019246	13	6	0.055248	0.0141085
3:38689500	0.00792741	NA	NA	NA	NA	0.0227416	0.0227416	3	2151	0.015342	4	0	0.025117	2598	0.028868	9	3	0.039927	0.0227416
2:164590500	0.00792983	rs10195252;rs12328675	COBLL1	920553.5;948262.5	920554	0.0621184	0.0621184	2	2151	0.041841	17	9	0.0040691	2598	0.078907	41	22	0.24654	0.0621184
2:231082500	0.00793077	NA	NA	NA	NA	0.00947573	0.00947573	2	2151	0.004649	2	0	0.025547	2598	0.013472	12	6	0.039274	0.00947573
1:28654500	0.00793597	NA	NA	NA	NA	0.0267424	0.0267424	1	2151	0.028824	9	4	0.0027183	2598	0.025019	17	12	0.36938	0.0267424
6:158422500	0.0079567	NA	NA	NA	NA	0.0699096	0.0699096	6	2151	0.038122	15	6	0.0022916	2598	0.096228	48	23	0.43947	0.0699096
4:176458500	0.00797882	NA	NA	NA	NA	0.00526427	0.00526427	4	2151	0.0041841	5	2	0.59175	2598	0.0061586	6	2	0.0017073	0.00526427
12:116892000	0.0079857	NA	NA	NA	NA	0.0779115	0.0779115	12	2151	0.037657	17	10	0.40691	2598	0.11124	47	23	0.0024853	0.0779115
20:37590000	0.00799272	NA	NA	NA	NA	0.0513792	0.0513792	20	2151	0.013947	14	10	0.0049929	2598	0.082371	48	22	0.20275	0.0513792
18:46075500	0.00799816	NA	NA	NA	NA	0.0183199	0.0183199	18	2151	0.0013947	2	1	0.18115	2598	0.032333	13	4	0.0055926	0.0183199
1:235323000	0.00801394	rs514230	IRF2BP2	465920	465920	0.0311646	0.0311646	1	2151	0.010693	7	4	0.41553	2598	0.048114	26	9	0.0024436	0.0311646
8:95251500	0.00802224	NA	NA	NA	NA	0.0408505	0.0408505	8	2151	0.016736	12	7	0.049144	2598	0.060816	26	10	0.020686	0.0408505
20:62574000	0.00802892	NA	NA	NA	NA	0.0157928	0.0157928	20	2151	0.012087	5	3	0.022611	2598	0.018861	11	5	0.045003	0.0157928
3:69589500	0.00804091	NA	NA	NA	NA	0.0793852	0.0793852	3	2151	0.076709	28	12	0.25064	2598	0.081601	53	31	0.0040668	0.0793852
12:104910000	0.0080459	NA	NA	NA	NA	0.0023245	0.0023245	12	2151	0.0023245	3	1	0.0080459	0	0	NA	NA	NA	0.0023245
15:83679000	0.00805686	NA	NA	NA	NA	0.0558011	0.0558011	15	2151	0.012087	12	8	0.0097112	2598	0.091994	33	13	0.1052	0.0558011
17:18085500	0.00805707	NA	NA	NA	NA	0.0526422	0.0526422	17	2151	0.039981	23	11	0.0010352	2598	0.063125	43	21	0.98691	0.0526422
5:82857000	0.00807599	NA	NA	NA	NA	0.0412719	0.0412719	5	2151	0.031613	14	7	0.0050105	2598	0.049269	29	10	0.20445	0.0412719
5:82858500	0.00807599	NA	NA	NA	NA	0.0412719	0.0412719	5	2151	0.031613	14	7	0.0050105	2598	0.049269	29	10	0.20445	0.0412719
18:56160000	0.00807622	NA	NA	NA	NA	0.045273	0.045273	18	2151	0.025105	12	5	0.41674	2598	0.061971	31	12	0.0024582	0.045273
11:35028000	0.00808493	NA	NA	NA	NA	0.0229522	0.0229522	11	2151	0.016272	8	3	0.93415	2598	0.028483	12	4	0.001098	0.0229522
6:3370500	0.00809111	NA	NA	NA	NA	0.0526427	0.0526427	6	2151	0.035797	15	9	0.058733	2598	0.06659	33	19	0.017479	0.0526427
17:1279500	0.00809381	rs2070863	SERPINF2	367534	367534	0.0345336	0.0345336	17	2151	0.018596	10	4	0.1854	2598	0.047729	22	11	0.0055393	0.0345336
4:129438000	0.00809809	NA	NA	NA	NA	0.0423248	0.0423248	4	2151	0.020921	7	4	0.01608	2598	0.060046	25	14	0.063906	0.0423248
17:18084000	0.00809951	NA	NA	NA	NA	0.0606441	0.0606441	17	2151	0.039981	23	13	0.0010428	2598	0.077752	46	19	0.98563	0.0606441
7:45919500	0.0081095	NA	NA	NA	NA	0.0107389	0.0107389	7	2151	0.004649	5	4	0.0027973	2598	0.015781	14	7	0.36795	0.0107389
7:45921000	0.0081095	NA	NA	NA	NA	0.0107389	0.0107389	7	2151	0.004649	5	4	0.0027973	2598	0.015781	14	7	0.36795	0.0107389
12:91533000	0.00811305	NA	NA	NA	NA	0.0482206	0.0482206	12	2151	0.021385	12	6	0.058381	2598	0.070439	33	18	0.017639	0.0482206
3:15106500	0.00811918	NA	NA	NA	NA	0.0065277	0.0065277	3	2151	0.0027894	7	6	0.035291	2598	0.0096228	6	4	0.029205	0.0065277
16:68083500	0.00813235	rs16942887	LCAT	158272	158272	0.0176878	0.0176878	16	2151	0.015342	4	1	0.31626	2598	0.01963	11	4	0.003265	0.0176878
16:81027000	0.0081326	rs2925979	CMIP	506578	506578	0.0128448	0.0128448	16	2151	0.0079033	3	1	0.29459	2598	0.016936	6	3	0.0035053	0.0128448
20:34462500	0.00814881	rs2277862	ERGIC3	310862	310862	0.0250578	0.0250578	20	2151	0.013017	11	5	0.024535	2598	0.035027	21	11	0.042184	0.0250578
5:77937000	0.00815077	NA	NA	NA	NA	0.0130553	0.0130553	5	2151	0.013947	3	1	0.0011756	2598	0.012317	6	2	0.88063	0.0130553
8:17463000	0.00815304	rs1495741	NAT2	808258	808258	0.079597	0.079597	8	2151	0.031148	21	7	0.0093694	2598	0.11971	58	18	0.11053	0.079597
10:73455000	0.00816405	NA	NA	NA	NA	0.00989671	0.00989671	10	2151	0.0018596	4	4	0.013333	2598	0.016551	10	5	0.077792	0.00989671
4:6447000	0.00817093	NA	NA	NA	NA	0.0117919	0.0117919	4	2151	0.0060437	3	0	0.25686	2598	0.016551	13	7	0.0040419	0.0117919
4:6448500	0.00817093	NA	NA	NA	NA	0.0117919	0.0117919	4	2151	0.0060437	3	0	0.25686	2598	0.016551	13	7	0.0040419	0.0117919
16:4507500	0.00822049	NA	NA	NA	NA	0.0204254	0.0204254	16	2151	0.02185	6	2	0.0047074	2598	0.019246	12	5	0.22208	0.0204254
19:718500	0.0082439	NA	NA	NA	NA	0.0334806	0.0334806	19	2151	0.026499	9	4	0.033292	2598	0.039261	15	5	0.031504	0.0334806
8:135730500	0.00825371	NA	NA	NA	NA	0.0402191	0.0402191	8	2151	0.0088331	11	9	0.0016315	2598	0.066205	29	16	0.64374	0.0402191
2:28614000	0.00826235	rs1260326	GCKR	883936	883936	0.0539059	0.0539059	2	2151	0.036727	24	15	0.031528	2598	0.068129	35	17	0.033352	0.0539059
15:46935000	0.00826626	NA	NA	NA	NA	0.00357972	0.00357972	15	2151	0.0013947	5	5	0.022436	2598	0.0053888	8	3	0.046893	0.00357972
15:46936500	0.00826626	NA	NA	NA	NA	0.00357972	0.00357972	15	2151	0.0013947	5	5	0.022436	2598	0.0053888	8	3	0.046893	0.00357972
8:49320000	0.00826702	NA	NA	NA	NA	0.0313754	0.0313754	8	2151	0.019526	17	10	0.48808	2598	0.041186	38	20	0.0021558	0.0313754
2:69310500	0.00826804	NA	NA	NA	NA	0.0191617	0.0191617	2	2151	0.018131	2	0	0.019571	2598	0.020015	7	3	0.053771	0.0191617
19:50704500	0.00828212	NA	NA	NA	NA	0.0739101	0.0739101	19	2151	0.059972	14	6	0.05976	2598	0.08545	30	9	0.017644	0.0739101
10:49809000	0.00830074	NA	NA	NA	NA	0.00947594	0.00947594	10	2151	0.0079033	4	2	0.0081018	2598	0.010778	6	4	0.13048	0.00947594
10:49810500	0.00830074	NA	NA	NA	NA	0.00947594	0.00947594	10	2151	0.0079033	4	2	0.0081018	2598	0.010778	6	4	0.13048	0.00947594
3:149332500	0.0083067	NA	NA	NA	NA	0.0157927	0.0157927	3	2151	0.010228	7	2	0.0079286	2598	0.0204	8	2	0.13344	0.0157927
6:158424000	0.0083107	NA	NA	NA	NA	0.0598021	0.0598021	6	2151	0.037657	14	5	0.0022338	2598	0.078137	35	14	0.47389	0.0598021
12:54006000	0.00831296	NA	NA	NA	NA	0.00315855	0.00315855	12	2151	0.0023245	3	2	0.0062524	2598	0.0038491	6	4	0.16936	0.00315855
12:54007500	0.00831296	NA	NA	NA	NA	0.00315855	0.00315855	12	2151	0.0023245	3	2	0.0062524	2598	0.0038491	6	4	0.16936	0.00315855
19:2901000	0.00831687	NA	NA	NA	NA	0.0324281	0.0324281	19	2151	0.033473	13	7	0.034431	2598	0.031563	18	11	0.030771	0.0324281
9:79233000	0.00831947	NA	NA	NA	NA	0.0429563	0.0429563	9	2151	0.033938	15	7	0.060636	2598	0.050423	27	14	0.017479	0.0429563
6:4905000	0.00832448	NA	NA	NA	NA	0.0181095	0.0181095	6	2151	0.011623	8	6	0.25362	2598	0.02348	15	5	0.0041818	0.0181095
6:4906500	0.00832448	NA	NA	NA	NA	0.0181095	0.0181095	6	2151	0.011623	8	6	0.25362	2598	0.02348	15	5	0.0041818	0.0181095
22:35806500	0.00832933	rs138777	TOM1	95898.5	95898.5	0.0229521	0.0229521	22	2151	0.010693	11	6	0.8356	2598	0.033102	22	10	0.0012701	0.0229521
11:95821500	0.00833316	NA	NA	NA	NA	0.0105284	0.0105284	11	2151	0.012087	11	7	0.0056593	2598	0.0092379	12	6	0.18763	0.0105284
1:33219000	0.00833456	NA	NA	NA	NA	0.0610655	0.0610655	1	2151	0.020921	18	11	0.15359	2598	0.094303	50	24	0.0069149	0.0610655
1:226869000	0.00833589	NA	NA	NA	NA	0.0313749	0.0313749	1	2151	0.02371	4	1	0.1322	2598	0.037721	14	6	0.0080352	0.0313749
7:5449500	0.0083369	rs702485	DAGLB	997513	997513	0.0202147	0.0202147	7	2151	0.013482	3	0	0.01274	2598	0.025789	25	13	0.083391	0.0202147
20:52441500	0.00835588	NA	NA	NA	NA	0.011792	0.011792	20	2151	0.011623	4	3	0.0024533	2598	0.011932	8	3	0.43418	0.011792
20:52443000	0.00835588	NA	NA	NA	NA	0.011792	0.011792	20	2151	0.011623	4	3	0.0024533	2598	0.011932	8	3	0.43418	0.011792
8:29520000	0.00836729	NA	NA	NA	NA	0.0141081	0.0141081	8	2151	0.0013947	3	3	0.18518	2598	0.024634	6	1	0.0057611	0.0141081
1:89455500	0.00836835	NA	NA	NA	NA	0.0389557	0.0389557	1	2151	0.033473	13	5	0.0024071	2598	0.043495	28	10	0.44327	0.0389557
1:172309500	0.0083707	NA	NA	NA	NA	0.00926511	0.00926511	1	2151	0.004649	5	4	0.010094	2598	0.013087	13	8	0.10574	0.00926511
20:61581000	0.00837122	NA	NA	NA	NA	0.0086336	0.0086336	20	2151	0.0013947	3	3	0.38359	2598	0.014627	6	3	0.0027827	0.0086336
14:96705000	0.00837369	NA	NA	NA	NA	0.0530641	0.0530641	14	2151	0.015807	9	5	0.0017382	2598	0.083911	35	8	0.6143	0.0530641
11:121285500	0.00837689	NA	NA	NA	NA	0.0168459	0.0168459	11	2151	0.014877	6	1	0.074546	2598	0.018476	10	5	0.01433	0.0168459
20:22671000	0.008403	NA	NA	NA	NA	0.0023245	0.0023245	20	2151	0.0023245	4	3	0.008403	0	0	NA	NA	NA	0.0023245
11:2230500	0.00842125	NA	NA	NA	NA	0.0193722	0.0193722	11	2151	0.012087	7	2	0.0062835	2598	0.025404	12	5	0.17104	0.0193722
11:2232000	0.00842125	NA	NA	NA	NA	0.0193722	0.0193722	11	2151	0.012087	7	2	0.0062835	2598	0.025404	12	5	0.17104	0.0193722
11:3177000	0.00842784	NA	NA	NA	NA	0.0410612	0.0410612	11	2151	0.029289	15	5	0.034625	2598	0.050808	26	10	0.031067	0.0410612
1:11787000	0.00843252	NA	NA	NA	NA	0.005896	0.005896	1	2151	0.0023245	2	1	0.0017743	2598	0.008853	11	7	0.60665	0.005896
4:88009500	0.0084397	rs442177	KLHL8	19504	19504	0.015372	0.015372	4	2151	0.011158	4	1	0.013046	2598	0.018861	5	2	0.082587	0.015372
12:97299000	0.0084504	NA	NA	NA	NA	0.0252683	0.0252683	12	2151	0.0097629	10	4	0.11763	2598	0.038106	24	9	0.0091728	0.0252683
19:50455500	0.00846004	NA	NA	NA	NA	0.0555908	0.0555908	19	2151	0.037657	9	5	0.17727	2598	0.070439	27	10	0.0060947	0.0555908
9:112749000	0.00847683	NA	NA	NA	NA	0.0101072	0.0101072	9	2151	0.0032543	2	0	0.0052797	2598	0.015781	7	0	0.2051	0.0101072
14:91141500	0.00849194	NA	NA	NA	NA	0.0448517	0.0448517	14	2151	0.014877	8	4	0.0020007	2598	0.069669	24	4	0.54235	0.0448517
7:36316500	0.00849262	NA	NA	NA	NA	0.0362181	0.0362181	7	2151	0.026499	5	1	0.16651	2598	0.044265	26	11	0.0065172	0.0362181
5:95104500	0.00849329	NA	NA	NA	NA	0.00442199	0.00442199	5	2151	0.0060437	3	1	0.22696	2598	0.0030793	4	3	0.0047818	0.00442199
5:95106000	0.00849329	NA	NA	NA	NA	0.00442199	0.00442199	5	2151	0.0060437	3	1	0.22696	2598	0.0030793	4	3	0.0047818	0.00442199
22:38289000	0.00850899	rs5756931	PLA2G6	255696	255696	0.0299011	0.0299011	22	2151	0.02464	10	6	0.81217	2598	0.034257	35	18	0.0013391	0.0299011
21:18813000	0.00853405	NA	NA	NA	NA	0.0115814	0.0115814	21	2151	0.011623	4	2	0.33282	2598	0.011547	12	6	0.0032788	0.0115814
6:109555500	0.00854037	NA	NA	NA	NA	0.0256899	0.0256899	6	2151	0.029754	8	2	0.0027002	2598	0.022325	11	5	0.40448	0.0256899
8:17461500	0.00854274	rs1495741	NAT2	809256	809256	0.0770668	0.0770668	8	2151	0.032543	16	6	0.011835	2598	0.11393	48	16	0.092313	0.0770668
1:159673500	0.00854988	NA	NA	NA	NA	0.0282164	0.0282164	1	2151	0.035797	10	4	0.00129	2598	0.02194	28	16	0.84773	0.0282164
1:159675000	0.00854988	NA	NA	NA	NA	0.0282164	0.0282164	1	2151	0.035797	10	4	0.00129	2598	0.02194	28	16	0.84773	0.0282164
18:8050500	0.0085504	NA	NA	NA	NA	0.0115815	0.0115815	18	2151	0.0037192	4	1	0.012331	2598	0.018091	13	7	0.088691	0.0115815
18:8052000	0.0085504	NA	NA	NA	NA	0.0115815	0.0115815	18	2151	0.0037192	4	1	0.012331	2598	0.018091	13	7	0.088691	0.0115815
10:120864000	0.00855215	NA	NA	NA	NA	0.00926487	0.00926487	10	2151	0.0069735	4	1	0.17555	2598	0.011162	6	4	0.0062313	0.00926487
2:47194500	0.00855741	NA	NA	NA	NA	0.0120028	0.0120028	2	2151	0.0032543	6	4	0.83493	2598	0.019246	16	9	0.0013111	0.0120028
1:161167500	0.00855949	rs1801274	FCGR2A	309912	309912	0.0149504	0.0149504	1	2151	0.0079033	4	2	0.0013533	2598	0.020785	9	1	0.80912	0.0149504
1:161169000	0.00855949	rs1801274	FCGR2A	309912	309912	0.0149504	0.0149504	1	2151	0.0079033	4	2	0.0013533	2598	0.020785	9	1	0.80912	0.0149504
21:17794500	0.00857951	NA	NA	NA	NA	0.0918091	0.0918091	21	2151	0.041841	15	5	0.015177	2598	0.13318	44	18	0.072341	0.0918091
2:28612500	0.00858211	rs1260326	GCKR	883137	883137	0.0926537	0.0926537	2	2151	0.075314	39	19	0.010498	2598	0.10701	58	27	0.10462	0.0926537
3:56589000	0.00859357	NA	NA	NA	NA	0.0305331	0.0305331	3	2151	0.038587	12	5	0.0081024	2598	0.023865	21	13	0.13576	0.0305331
2:236407500	0.00859865	NA	NA	NA	NA	0.0292691	0.0292691	2	2151	0.014412	10	4	0.28381	2598	0.04157	20	6	0.0038784	0.0292691
1:26215500	0.00860259	rs12027135;rs12748152	LDLRAP1;HDGF	440966.5;921693.5	440966	0.0383238	0.0383238	1	2151	0.033938	10	5	0.035181	2598	0.041955	25	8	0.031304	0.0383238
14:20884500	0.0086146	NA	NA	NA	NA	0.042746	0.042746	14	2151	0.013482	11	6	0.0015921	2598	0.066975	22	10	0.69284	0.042746
2:9549000	0.00861623	NA	NA	NA	NA	0.00947584	0.00947584	2	2151	0.0088331	4	1	0.040693	2598	0.010008	5	3	0.027113	0.00947584
11:6660000	0.00861966	NA	NA	NA	NA	0.0212678	0.0212678	11	2151	0.015342	2	1	0.0033572	2598	0.026174	7	3	0.32879	0.0212678
11:118800000	0.0086239	rs11603023	PHLDB1	314658	314658	0.0322174	0.0322174	11	2151	0.027894	22	14	0.019492	2598	0.035797	25	12	0.056661	0.0322174
1:178006500	0.00862998	rs4650994	ANGPTL1	508308	508308	0.0263217	0.0263217	1	2151	0.025105	11	4	0.0070448	2598	0.027329	13	6	0.1569	0.0263217
22:41787000	0.00863952	NA	NA	NA	NA	0.0181092	0.0181092	22	2151	0.02371	8	3	0.0045169	2598	0.013472	8	3	0.24502	0.0181092
1:180204000	0.00865075	NA	NA	NA	NA	0.00947559	0.00947559	1	2151	0.0060437	5	0	0.27298	2598	0.012317	16	8	0.0040603	0.00947559
9:117972000	0.00865483	NA	NA	NA	NA	0.0225309	0.0225309	9	2151	0.0037192	4	3	0.21366	2598	0.038106	21	9	0.0051904	0.0225309
9:117973500	0.00865483	NA	NA	NA	NA	0.0225309	0.0225309	9	2151	0.0037192	4	3	0.21366	2598	0.038106	21	9	0.0051904	0.0225309
2:158680500	0.00866209	NA	NA	NA	NA	0.00379029	0.00379029	2	2151	0.0055788	3	2	0.0018879	2598	0.0023095	4	3	0.58798	0.00379029
2:158682000	0.00866209	NA	NA	NA	NA	0.00379029	0.00379029	2	2151	0.0055788	3	2	0.0018879	2598	0.0023095	4	3	0.58798	0.00379029
7:55119000	0.00866256	NA	NA	NA	NA	0.0410612	0.0410612	7	2151	0.028824	11	7	0.00689	2598	0.051193	23	9	0.16112	0.0410612
15:68899500	0.00867043	NA	NA	NA	NA	0.0404295	0.0404295	15	2151	0.031613	9	4	0.045462	2598	0.047729	25	12	0.024444	0.0404295
3:14362500	0.00867829	NA	NA	NA	NA	0.0779115	0.0779115	3	2151	0.036727	24	12	0.69375	2598	0.11201	47	17	0.0016035	0.0779115
19:15546000	0.00868085	NA	NA	NA	NA	0.00989668	0.00989668	19	2151	0.017201	3	1	0.0047283	2598	0.0038491	6	4	0.23535	0.00989668
3:156832500	0.00868162	NA	NA	NA	NA	0.0299011	0.0299011	3	2151	0.017666	6	2	0.0264	2598	0.040031	16	7	0.042156	0.0299011
7:47007000	0.00868457	NA	NA	NA	NA	0.0147403	0.0147403	7	2151	0.019526	2	1	0.18972	2598	0.010778	5	2	0.0058684	0.0147403
7:47008500	0.00868457	NA	NA	NA	NA	0.0147403	0.0147403	7	2151	0.019526	2	1	0.18972	2598	0.010778	5	2	0.0058684	0.0147403
12:120700500	0.00869145	rs1169288	HNF1A	713305	713305	0.00379028	0.00379028	12	2151	0.0051139	2	0	0.73502	2598	0.0026944	2	1	0.0015161	0.00379028
9:108177000	0.00870519	rs1883025	ABCA1	515298	515298	0.0122132	0.0122132	9	2151	0.019991	5	3	0.010276	2598	0.0057737	8	5	0.10864	0.0122132
14:62226000	0.0087142	NA	NA	NA	NA	0.0181091	0.0181091	14	2151	0.016736	8	4	0.0018566	2598	0.019246	9	2	0.60202	0.0181091
1:200022000	0.00871436	NA	NA	NA	NA	0.0149507	0.0149507	1	2151	0.0051139	5	1	0.095005	2598	0.023095	9	3	0.011765	0.0149507
11:348000	0.00871472	NA	NA	NA	NA	0.0153716	0.0153716	11	2151	0.013947	2	1	0.12993	2598	0.016551	4	1	0.008603	0.0153716
7:93952500	0.00873039	NA	NA	NA	NA	0.0155823	0.0155823	7	2151	0.0069735	3	1	0.70874	2598	0.02271	10	2	0.0015804	0.0155823
7:149157000	0.00873919	NA	NA	NA	NA	0.0406399	0.0406399	7	2151	0.017201	16	9	0.0096964	2598	0.060046	34	17	0.11565	0.0406399
11:72856500	0.00874861	NA	NA	NA	NA	0.0183195	0.0183195	11	2151	0.004649	4	3	0.002018	2598	0.029638	17	6	0.55638	0.0183195
9:107655000	0.00875308	rs1883025	ABCA1	9147	9147	0.0193723	0.0193723	9	2151	0.0083682	5	2	0.50113	2598	0.028483	15	10	0.0022418	0.0193723
17:27055500	0.00875684	NA	NA	NA	NA	0.0515898	0.0515898	17	2151	0.050209	12	6	0.28156	2598	0.052733	21	9	0.003992	0.0515898
9:107653500	0.00875989	rs1883025	ABCA1	9147	9147	0.0183197	0.0183197	9	2151	0.0083682	5	2	0.50113	2598	0.026559	12	8	0.0022438	0.0183197
11:121284000	0.00876281	NA	NA	NA	NA	0.0136871	0.0136871	11	2151	0.011623	2	0	0.082221	2598	0.015396	5	2	0.013681	0.0136871
10:93355500	0.00878893	NA	NA	NA	NA	0.050116	0.050116	10	2151	0.011623	9	6	0.23363	2598	0.081986	34	10	0.0048312	0.050116
6:117921000	0.00878922	NA	NA	NA	NA	0.00947569	0.00947569	6	2151	0.0097629	3	2	0.29737	2598	0.0092379	8	3	0.0037958	0.00947569
22:34317000	0.00879231	NA	NA	NA	NA	0.0958122	0.0958122	22	2151	0.056718	35	16	0.025984	2598	0.12818	76	39	0.043458	0.0958122
7:4689000	0.00879886	NA	NA	NA	NA	0.0393766	0.0393766	7	2151	0.014877	15	10	0.51225	2598	0.059661	29	12	0.0022063	0.0393766
4:176460000	0.00880051	NA	NA	NA	NA	0.0056854	0.0056854	4	2151	0.0041841	5	2	0.59175	2598	0.0069284	8	4	0.0019103	0.0056854
5:179767500	0.00880084	NA	NA	NA	NA	0.0096865	0.0096865	5	2151	0.0032543	3	2	0.081043	2598	0.015012	11	6	0.013949	0.0096865
2:218823000	0.00880941	rs78058190	PRKAG3	874580	874580	0.0240053	0.0240053	2	2151	0.019526	12	9	0.0054439	2598	0.027714	17	11	0.20789	0.0240053
2:218824500	0.00880941	rs78058190	PRKAG3	874580	874580	0.0240053	0.0240053	2	2151	0.019526	12	9	0.0054439	2598	0.027714	17	11	0.20789	0.0240053
3:63912000	0.00881418	NA	NA	NA	NA	0.00758055	0.00758055	3	2151	0.0088331	11	7	0.20308	2598	0.0065435	8	3	0.0055763	0.00758055
19:24235500	0.00881548	NA	NA	NA	NA	0.0341122	0.0341122	19	2151	0.046025	12	5	0.012892	2598	0.024249	19	11	0.087855	0.0341122
1:92148000	0.00881746	rs7515577	EVI5	859006	859006	0.0261106	0.0261106	1	2151	0.0018596	2	1	0.085977	2598	0.046189	16	9	0.013177	0.0261106
8:129120000	0.00883224	NA	NA	NA	NA	0.0484312	0.0484312	8	2151	0.0079033	8	4	0.14854	2598	0.081986	22	8	0.0076417	0.0484312
19:717000	0.00883806	NA	NA	NA	NA	0.0349544	0.0349544	19	2151	0.026499	9	4	0.033292	2598	0.041955	20	8	0.034121	0.0349544
2:69321000	0.00883862	NA	NA	NA	NA	0.0128449	0.0128449	2	2151	0.0013947	3	3	0.28233	2598	0.022325	7	4	0.0040238	0.0128449
9:136995000	0.00883891	rs635634	ABO	841322	841322	0.0256894	0.0256894	9	2151	0.026034	4	1	0.11434	2598	0.025404	20	13	0.009936	0.0256894
14:68140500	0.00883988	NA	NA	NA	NA	0.0515897	0.0515897	14	2151	0.046025	10	5	0.060816	2598	0.056197	23	12	0.018683	0.0515897
6:109563000	0.00884964	NA	NA	NA	NA	0.019794	0.019794	6	2151	0.015342	2	1	0.001707	2598	0.02348	6	1	0.66647	0.019794
11:111168000	0.00885697	NA	NA	NA	NA	0.0103183	0.0103183	11	2151	0.010693	4	3	0.13656	2598	0.010008	7	3	0.0083388	0.0103183
3:46953000	0.00886041	rs2290547	SETD2	105951	105951	0.00547481	0.00547481	3	2151	0.0023245	3	1	0.079049	2598	0.0080831	2	1	0.014412	0.00547481
3:46954500	0.00886041	rs2290547	SETD2	105951	105951	0.00547481	0.00547481	3	2151	0.0023245	3	1	0.079049	2598	0.0080831	2	1	0.014412	0.00547481
12:121903500	0.00886109	rs1169288	HNF1A	488720	488720	0.053485	0.053485	12	2151	0.02557	16	7	0.17471	2598	0.076597	41	23	0.0065214	0.053485
12:92536500	0.00887232	NA	NA	NA	NA	0.0419035	0.0419035	12	2151	0.014877	10	6	0.09381	2598	0.06428	33	14	0.012163	0.0419035
16:29164500	0.00887715	NA	NA	NA	NA	0.0362182	0.0362182	16	2151	0.032543	22	14	0.099384	2598	0.039261	44	20	0.011488	0.0362182
8:49293000	0.00888023	NA	NA	NA	NA	0.0336912	0.0336912	8	2151	0.0074384	9	6	0.0021326	2598	0.055427	20	6	0.53558	0.0336912
2:174267000	0.00889268	NA	NA	NA	NA	0.0117918	0.0117918	2	2151	0.0013947	3	3	0.25141	2598	0.0204	4	1	0.0045504	0.0117918
7:30544500	0.00889618	NA	NA	NA	NA	0.025479	0.025479	7	2151	0.010693	3	1	0.056795	2598	0.037721	22	8	0.020152	0.025479
16:4465500	0.00890056	NA	NA	NA	NA	0.0509584	0.0509584	16	2151	0.04835	21	15	0.042331	2598	0.053118	32	14	0.027053	0.0509584
22:38541000	0.00890429	rs5756931	PLA2G6	2592.5	2592.5	0.0033691	0.0033691	22	2151	0.0013947	2	1	0.76617	2598	0.0050038	3	0	0.0014954	0.0033691
22:38542500	0.00890429	rs5756931	PLA2G6	2592.5	2592.5	0.0033691	0.0033691	22	2151	0.0013947	2	1	0.76617	2598	0.0050038	3	0	0.0014954	0.0033691
14:89287500	0.008906	NA	NA	NA	NA	0.0013947	0.0013947	14	2151	0.0013947	2	1	0.008906	0	0	NA	NA	NA	0.0013947
12:94119000	0.00890978	NA	NA	NA	NA	0.0351652	0.0351652	12	2151	0.043236	9	5	0.0079704	2598	0.028483	24	9	0.14385	0.0351652
12:94120500	0.00890978	NA	NA	NA	NA	0.0351652	0.0351652	12	2151	0.043236	9	5	0.0079704	2598	0.028483	24	9	0.14385	0.0351652
11:747000	0.00891034	NA	NA	NA	NA	0.0608551	0.0608551	11	2151	0.029289	16	8	0.013927	2598	0.08699	44	13	0.082331	0.0608551
11:76485000	0.00891517	NA	NA	NA	NA	0.00526426	0.00526426	11	2151	0.0032543	2	1	0.041685	2598	0.0069284	7	3	0.027524	0.00526426
18:72925500	0.00893048	NA	NA	NA	NA	0.010318	0.010318	18	2151	0.014412	2	1	0.021144	2598	0.0069284	11	9	0.05437	0.010318
22:27502500	0.00893079	NA	NA	NA	NA	0.0755949	0.0755949	22	2151	0.052069	22	11	0.0045677	2598	0.095073	57	31	0.25169	0.0755949
4:53524500	0.00893193	NA	NA	NA	NA	0.0486418	0.0486418	4	2151	0.024175	5	2	0.13068	2598	0.068899	35	19	0.0087987	0.0486418
13:30705000	0.00894242	NA	NA	NA	NA	0.0128451	0.0128451	13	2151	0.010693	9	4	0.0065104	2598	0.014627	9	3	0.17685	0.0128451
2:46452000	0.0089554	NA	NA	NA	NA	0.0170564	0.0170564	2	2151	0.010228	11	8	0.06963	2598	0.02271	17	9	0.016563	0.0170564
6:109561500	0.00896573	NA	NA	NA	NA	0.0446407	0.0446407	6	2151	0.026499	10	7	0.0014163	2598	0.059661	28	14	0.81537	0.0446407
3:145945500	0.00897028	NA	NA	NA	NA	0.0214779	0.0214779	3	2151	0.016736	3	0	0.064272	2598	0.025404	7	2	0.017978	0.0214779
20:48985500	0.00897461	NA	NA	NA	NA	0.0155823	0.0155823	20	2151	0.0074384	6	3	0.0012259	2598	0.022325	12	8	0.94308	0.0155823
5:10287000	0.00897487	NA	NA	NA	NA	0.022531	0.022531	5	2151	0.0032543	4	3	0.0067125	2598	0.038491	17	9	0.17224	0.022531
5:10288500	0.00897487	NA	NA	NA	NA	0.022531	0.022531	5	2151	0.0032543	4	3	0.0067125	2598	0.038491	17	9	0.17224	0.022531
2:20874000	0.00898514	rs1042034;rs1367117;rs515135	APOB	349397.5;388016.5;410173.5	349398	0.054117	0.054117	2	2151	0.039052	18	12	0.0078556	2598	0.06659	44	22	0.14737	0.054117
10:27069000	0.00899005	NA	NA	NA	NA	0.0181091	0.0181091	10	2151	0.017201	8	5	0.0012706	2598	0.018861	13	8	0.9117	0.0181091
21:45139500	0.00899079	NA	NA	NA	NA	0.035376	0.035376	21	2151	0.019061	5	1	0.031168	2598	0.048884	19	11	0.03717	0.035376
1:11862000	0.00900166	NA	NA	NA	NA	0.0370609	0.0370609	1	2151	0.011158	11	6	0.065022	2598	0.058507	30	16	0.017842	0.0370609
5:113698500	0.00900501	NA	NA	NA	NA	0.0132658	0.0132658	5	2151	0.010693	9	5	0.13727	2598	0.015396	10	4	0.008455	0.0132658
16:80970000	0.00900552	rs2925979	CMIP	562520	562520	0.0343228	0.0343228	16	2151	0.009298	16	9	0.49781	2598	0.055042	38	16	0.0023316	0.0343228
16:80971500	0.00900552	rs2925979	CMIP	562520	562520	0.0343228	0.0343228	16	2151	0.009298	16	9	0.49781	2598	0.055042	38	16	0.0023316	0.0343228
13:40803000	0.00901463	NA	NA	NA	NA	0.017267	0.017267	13	2151	0.004649	5	2	0.0049696	2598	0.027714	12	5	0.23383	0.017267
17:72472500	0.00902771	NA	NA	NA	NA	0.0435885	0.0435885	17	2151	0.020456	5	1	0.14755	2598	0.062741	19	11	0.0078887	0.0435885
15:68901000	0.00903369	NA	NA	NA	NA	0.0246368	0.0246368	15	2151	0.027894	5	2	0.045579	2598	0.02194	16	10	0.025557	0.0246368
10:126298500	0.00903838	NA	NA	NA	NA	0.0090548	0.0090548	10	2151	0.0069735	9	7	0.31296	2598	0.010778	18	11	0.0037243	0.0090548
1:26133000	0.00904097	rs12027135	LDLRAP1	357983	357983	0.0265316	0.0265316	1	2151	0.012087	9	4	0.018619	2598	0.038491	11	3	0.062621	0.0265316
1:160977000	0.00904657	rs1801274	FCGR2A	500340	500340	0.02948	0.02948	1	2151	0.031148	10	2	0.0056057	2598	0.028099	18	7	0.20814	0.02948
1:160978500	0.00904657	rs1801274	FCGR2A	500340	500340	0.02948	0.02948	1	2151	0.031148	10	2	0.0056057	2598	0.028099	18	7	0.20814	0.02948
14:25519500	0.00904932	rs8017377	NYNRIN	636028	636028	0.0315856	0.0315856	14	2151	0.029754	7	2	0.0036083	2598	0.033102	14	6	0.32347	0.0315856
15:57675000	0.00905092	NA	NA	NA	NA	0.0357974	0.0357974	15	2151	0.029754	14	8	0.59935	2598	0.040801	26	13	0.0019478	0.0357974
14:53257500	0.00905237	NA	NA	NA	NA	0.0442199	0.0442199	14	2151	0.019061	16	10	0.0032222	2598	0.06505	25	12	0.36237	0.0442199
6:143380500	0.00905508	NA	NA	NA	NA	0.0543273	0.0543273	6	2151	0.013947	19	15	0.007123	2598	0.08776	45	25	0.16398	0.0543273
1:16507500	0.00906405	NA	NA	NA	NA	0.0678032	0.0678032	1	2151	0.02557	19	11	0.059211	2598	0.10277	51	21	0.019749	0.0678032
6:126109500	0.00906899	NA	NA	NA	NA	0.0505369	0.0505369	6	2151	0.026034	16	9	0.53605	2598	0.070824	27	9	0.0021828	0.0505369
14:35851500	0.00907299	NA	NA	NA	NA	0.0193728	0.0193728	14	2151	0.019526	8	4	0.0022188	2598	0.019246	23	15	0.52762	0.0193728
19:6742500	0.00907654	rs7248104	INSR	479707	479707	0.073489	0.073489	19	2151	0.032543	17	9	0.0056403	2598	0.10739	40	20	0.20765	0.073489
19:6744000	0.00907654	rs7248104	INSR	479707	479707	0.073489	0.073489	19	2151	0.032543	17	9	0.0056403	2598	0.10739	40	20	0.20765	0.073489
17:80191500	0.00908721	NA	NA	NA	NA	0.0960193	0.0960193	17	2151	0.035797	23	13	0.16296	2598	0.14588	50	18	0.0071968	0.0960193
2:202128000	0.00909414	NA	NA	NA	NA	0.00547486	0.00547486	2	2151	0.0018596	2	1	0.002064	2598	0.0084681	11	7	0.56871	0.00547486
2:208026000	0.00909558	NA	NA	NA	NA	0.0587494	0.0587494	2	2151	0.027894	14	9	0.0082941	2598	0.084296	39	19	0.14155	0.0587494
4:140838000	0.00909573	NA	NA	NA	NA	0.0543275	0.0543275	4	2151	0.0018596	4	3	0.01255	2598	0.097768	31	14	0.09355	0.0543275
21:28800000	0.00910995	NA	NA	NA	NA	0.0307436	0.0307436	21	2151	0.02371	7	4	0.0018302	2598	0.036567	19	8	0.64264	0.0307436
21:28801500	0.00910995	NA	NA	NA	NA	0.0307436	0.0307436	21	2151	0.02371	7	4	0.0018302	2598	0.036567	19	8	0.64264	0.0307436
6:108994500	0.00911496	NA	NA	NA	NA	0.0343229	0.0343229	6	2151	0.0083682	6	4	0.0048082	2598	0.055812	26	13	0.24477	0.0343229
14:92977500	0.00911678	NA	NA	NA	NA	0.0404292	0.0404292	14	2151	0.013017	18	13	0.014976	2598	0.063125	36	16	0.078604	0.0404292
4:48907500	0.00912064	NA	NA	NA	NA	0.0141084	0.0141084	4	2151	0.019061	5	0	0.96878	2598	0.010008	9	5	0.0012157	0.0141084
10:17706000	0.00912488	rs10904908	VIM-CUBN	447982	447982	0.0246369	0.0246369	10	2151	0.0060437	10	8	0.012513	2598	0.040031	24	13	0.094172	0.0246369
7:28044000	0.00912968	NA	NA	NA	NA	0.0149503	0.0149503	7	2151	0.0037192	6	5	0.23805	2598	0.024249	17	11	0.0049531	0.0149503
2:21291000	0.00913211	rs1042034;rs1367117;rs515135	APOB	67143;28524;6367	6367	0.0303223	0.0303223	2	2151	0.025105	7	1	0.091508	2598	0.034642	14	7	0.012889	0.0303223
16:88507500	0.00914423	NA	NA	NA	NA	0.0202148	0.0202148	16	2151	0.0027894	4	3	0.037672	2598	0.034642	13	6	0.031356	0.0202148
16:88509000	0.00914423	NA	NA	NA	NA	0.0202148	0.0202148	16	2151	0.0027894	4	3	0.037672	2598	0.034642	13	6	0.031356	0.0202148
7:112032000	0.0091533	rs2255811	GPR85	690052	690052	0.0097629	0.0097629	7	2151	0.0097629	6	2	0.0091533	0	0	NA	NA	NA	0.0097629
1:12217500	0.00915629	NA	NA	NA	NA	0.0197935	0.0197935	1	2151	0.0027894	6	6	0.0047084	2598	0.033872	10	3	0.25126	0.0197935
17:74682000	0.00917434	NA	NA	NA	NA	0.0640126	0.0640126	17	2151	0.017201	11	8	0.0059185	2598	0.10277	41	21	0.20034	0.0640126
8:117661500	0.00918284	NA	NA	NA	NA	0.00989699	0.00989699	8	2151	0.0097629	6	4	0.57176	2598	0.010008	14	8	0.002076	0.00989699
1:9462000	0.00918816	NA	NA	NA	NA	0.0086334	0.0086334	1	2151	0.0074384	4	3	0.0018264	2598	0.0096228	6	3	0.65033	0.0086334
13:24276000	0.00919359	NA	NA	NA	NA	0.00779112	0.00779112	13	2151	0.0013947	2	1	0.037902	2598	0.013087	8	4	0.031359	0.00779112
11:745500	0.00920557	NA	NA	NA	NA	0.0600131	0.0600131	11	2151	0.02557	15	9	0.015698	2598	0.08853	46	21	0.075828	0.0600131
2:110250000	0.00920927	NA	NA	NA	NA	0.0370603	0.0370603	2	2151	0.045095	10	3	0.10239	2598	0.030408	20	8	0.011631	0.0370603
21:36247500	0.00922868	NA	NA	NA	NA	0.0267423	0.0267423	21	2151	0.0027894	6	6	0.0045125	2598	0.046574	18	6	0.26455	0.0267423
20:34251000	0.00924166	rs2277862	ERGIC3	99676	99676	0.0494843	0.0494843	20	2151	0.017666	10	6	0.084658	2598	0.075828	31	18	0.014124	0.0494843
16:19132500	0.00924225	NA	NA	NA	NA	0.0454833	0.0454833	16	2151	0.035332	10	3	0.0026381	2598	0.053888	19	12	0.45328	0.0454833
11:12522000	0.0092525	NA	NA	NA	NA	0.0079033	0.0079033	11	2151	0.0079033	2	0	0.0092525	0	0	NA	NA	NA	0.0079033
11:12523500	0.0092525	NA	NA	NA	NA	0.0079033	0.0079033	11	2151	0.0079033	2	0	0.0092525	0	0	NA	NA	NA	0.0079033
16:88830000	0.00925642	NA	NA	NA	NA	0.012424	0.012424	16	2151	0.014877	7	2	0.023258	2598	0.010393	11	4	0.051505	0.012424
15:86017500	0.00925773	NA	NA	NA	NA	0.0250579	0.0250579	15	2151	0.019991	11	3	0.28779	2598	0.029253	21	8	0.0041631	0.0250579
2:148599000	0.00925899	NA	NA	NA	NA	0.0145295	0.0145295	2	2151	0.0097629	6	3	0.35908	2598	0.018476	18	10	0.0033371	0.0145295
17:80193000	0.0092686	NA	NA	NA	NA	0.0629602	0.0629602	17	2151	0.031148	18	9	0.24526	2598	0.089299	27	8	0.0048916	0.0629602
16:21961500	0.00927113	NA	NA	NA	NA	0.0282165	0.0282165	16	2151	0.004649	7	5	0.45283	2598	0.047729	13	5	0.0026502	0.0282165
6:297000	0.00927236	NA	NA	NA	NA	0.0122133	0.0122133	6	2151	0.02464	12	3	0.076911	2598	0.0019246	3	2	0.015606	0.0122133
10:13914000	0.00927414	NA	NA	NA	NA	0.0263213	0.0263213	10	2151	0.0055788	6	3	0.0047032	2598	0.043495	14	8	0.25526	0.0263213
11:67254000	0.00928057	NA	NA	NA	NA	0.0187406	0.0187406	11	2151	0.026034	11	7	0.10891	2598	0.012702	13	9	0.011032	0.0187406
7:43821000	0.00928274	rs2072183	NPC1L1	755949	755949	0.0111603	0.0111603	7	2151	0.0027894	2	0	0.35108	2598	0.018091	5	3	0.0034232	0.0111603
15:86016000	0.00928367	NA	NA	NA	NA	0.0248473	0.0248473	15	2151	0.019991	11	3	0.28779	2598	0.028868	19	7	0.0041765	0.0248473
1:220950000	0.00931109	rs2642442	MOSC1	21917.5	21917.5	0.0138977	0.0138977	1	2151	0.0041841	7	3	0.030572	2598	0.02194	10	3	0.039449	0.0138977
9:110502000	0.00931158	NA	NA	NA	NA	0.0309538	0.0309538	9	2151	0.032543	12	5	0.018792	2598	0.029638	17	5	0.064182	0.0309538
6:112137000	0.00931487	NA	NA	NA	NA	0.0336913	0.0336913	6	2151	0.031148	10	5	0.062408	2598	0.035797	19	11	0.019334	0.0336913
11:2911500	0.00934396	NA	NA	NA	NA	0.11076	0.11076	11	2151	0.10181	25	9	0.0069275	2598	0.11817	80	34	0.1748	0.11076
6:160776000	0.00935217	rs12208357;rs1564348;rs186696265	LPA	234345;198633;334207	198633	0.0086336	0.0086336	6	2151	0.0013947	2	1	0.74047	2598	0.014627	6	3	0.001637	0.0086336
12:122005500	0.00937489	rs1169288	HNF1A	590580	590580	0.00610653	0.00610653	12	2151	0.0037192	4	1	0.51957	2598	0.0080831	8	4	0.0023395	0.00610653
1:221271000	0.00938278	rs2642442	MOSC1	298304	298304	0.0518001	0.0518001	1	2151	0.027429	13	6	0.0066658	2598	0.071978	41	18	0.18253	0.0518001
4:113067000	0.00939896	NA	NA	NA	NA	0.00842302	0.00842302	4	2151	0.011158	5	2	0.0023909	2598	0.0061586	7	3	0.5099	0.00842302
10:6114000	0.0094015	rs1832007	AKR1C4	859852	859852	0.0075804	0.0075804	10	2151	0.0023245	3	2	0.047114	2598	0.011932	10	4	0.025884	0.0075804
12:53565000	0.00940576	NA	NA	NA	NA	0.0128448	0.0128448	12	2151	0.0069735	7	4	0.031939	2598	0.017706	9	6	0.038202	0.0128448
6:119086500	0.00940709	NA	NA	NA	NA	0.00273742	0.00273742	6	2151	0.0018596	4	4	0.033367	2598	0.0034642	5	3	0.036573	0.00273742
8:116971500	0.00940801	rs2293889	TRPS1	374388	374388	0.00652769	0.00652769	8	2151	0.0060437	4	3	0.30757	2598	0.0069284	9	4	0.0039681	0.00652769
8:116973000	0.00940801	rs2293889	TRPS1	374388	374388	0.00652769	0.00652769	8	2151	0.0060437	4	3	0.30757	2598	0.0069284	9	4	0.0039681	0.00652769
2:150442500	0.00941014	NA	NA	NA	NA	0.00442199	0.00442199	2	2151	0.0018596	2	1	0.0071437	2598	0.0065435	11	8	0.17089	0.00442199
3:24492000	0.00941128	NA	NA	NA	NA	0.0141084	0.0141084	3	2151	0.0037192	6	4	0.15773	2598	0.02271	20	10	0.0077408	0.0141084
12:45690000	0.00941727	NA	NA	NA	NA	0.0166353	0.0166353	12	2151	0.0088331	2	1	0.1901	2598	0.023095	17	7	0.0064274	0.0166353
2:111876000	0.00941987	NA	NA	NA	NA	0.0549593	0.0549593	2	2151	0.025105	22	13	0.0062963	2598	0.079677	66	37	0.19412	0.0549593
10:13917000	0.00943189	NA	NA	NA	NA	0.0296903	0.0296903	10	2151	0.0037192	3	1	0.0039406	2598	0.051193	12	2	0.31062	0.0296903
5:142075500	0.00944063	NA	NA	NA	NA	0.0178984	0.0178984	5	2151	0.010228	7	4	0.016258	2598	0.024249	7	1	0.075368	0.0178984
4:148657500	0.00944717	NA	NA	NA	NA	0.021057	0.021057	4	2151	0.0051139	5	3	0.083117	2598	0.034257	12	3	0.014754	0.021057
2:208021500	0.00944826	NA	NA	NA	NA	0.0305325	0.0305325	2	2151	0.026034	6	2	0.0072495	2598	0.034257	6	1	0.16918	0.0305325
19:50322000	0.00945	NA	NA	NA	NA	0.00694885	0.00694885	19	2151	0.0088331	3	1	0.028226	2598	0.0053888	9	8	0.043461	0.00694885
5:133942500	0.00945255	NA	NA	NA	NA	0.00989657	0.00989657	5	2151	0.0032543	2	1	0.015455	2598	0.015396	7	1	0.079399	0.00989657
12:13365000	0.00947297	NA	NA	NA	NA	0.0172667	0.0172667	12	2151	0.0023245	5	4	0.058437	2598	0.029638	14	4	0.021051	0.0172667
2:110251500	0.00947308	NA	NA	NA	NA	0.0389553	0.0389553	2	2151	0.04556	11	4	0.10466	2598	0.033487	23	8	0.011754	0.0389553
5:133944000	0.00948176	NA	NA	NA	NA	0.0105284	0.0105284	5	2151	0.0032543	2	1	0.015455	2598	0.016551	8	1	0.079681	0.0105284
20:49138500	0.00948422	NA	NA	NA	NA	0.0345334	0.0345334	20	2151	0.0097629	7	4	0.029695	2598	0.055042	27	13	0.041483	0.0345334
4:140839500	0.00948898	NA	NA	NA	NA	0.0555923	0.0555923	4	2151	0.0018596	4	3	0.01255	2598	0.10008	33	15	0.098211	0.0555923
2:150444000	0.00949538	NA	NA	NA	NA	0.00379029	0.00379029	2	2151	0.0018596	2	1	0.0071437	2598	0.0053888	8	5	0.17267	0.00379029
16:68085000	0.00949735	rs16942887	LCAT	158352	158352	0.0187409	0.0187409	16	2151	0.015807	5	2	0.32548	2598	0.02117	13	5	0.0037907	0.0187409
4:185397000	0.00950789	NA	NA	NA	NA	0.0065277	0.0065277	4	2151	0.0069735	3	1	0.29	2598	0.0061586	7	3	0.0042599	0.0065277
1:168592500	0.0095096	NA	NA	NA	NA	0.00694859	0.00694859	1	2151	0.0018596	4	4	0.062311	2598	0.011162	8	5	0.01983	0.00694859
9:100056000	0.00951865	NA	NA	NA	NA	0.00589599	0.00589599	9	2151	0.0018596	2	1	0.10297	2598	0.0092379	3	0	0.012013	0.00589599
16:14494500	0.00953181	rs3198697	PDXDC1	634378	634378	0.00273743	0.00273743	16	2151	0.0027894	2	0	0.17349	2598	0.0026944	7	7	0.0071413	0.00273743
18:10792500	0.00953793	NA	NA	NA	NA	0.0170564	0.0170564	18	2151	0.010693	2	0	0.012517	2598	0.022325	9	3	0.099054	0.0170564
18:10794000	0.00953793	NA	NA	NA	NA	0.0170564	0.0170564	18	2151	0.010693	2	0	0.012517	2598	0.022325	9	3	0.099054	0.0170564
15:66954000	0.00953971	NA	NA	NA	NA	0.0155822	0.0155822	15	2151	0.013947	3	2	0.48267	2598	0.016936	8	3	0.0025693	0.0155822
15:76132500	0.00954057	NA	NA	NA	NA	0.0301114	0.0301114	15	2151	0.0055788	5	2	0.0047403	2598	0.050423	19	8	0.26164	0.0301114
10:103812000	0.00954198	NA	NA	NA	NA	0.00336912	0.00336912	10	2151	0.0027894	5	4	0.0015013	2598	0.0038491	6	2	0.82626	0.00336912
2:179920500	0.00954311	NA	NA	NA	NA	0.0532744	0.0532744	2	2151	0.023245	13	6	0.011888	2598	0.078137	32	13	0.10436	0.0532744
3:20112000	0.00954776	NA	NA	NA	NA	0.0280059	0.0280059	3	2151	0.015807	7	3	0.0028313	2598	0.038106	21	11	0.43843	0.0280059
15:94564500	0.00954822	NA	NA	NA	NA	0.0172665	0.0172665	15	2151	0.0037192	6	5	0.0086214	2598	0.028483	11	4	0.14399	0.0172665
18:21597000	0.00955117	NA	NA	NA	NA	0.00484311	0.00484311	18	2151	0.0013947	3	3	0.093851	2598	0.0076982	6	3	0.013232	0.00484311
18:21598500	0.00955117	NA	NA	NA	NA	0.00484311	0.00484311	18	2151	0.0013947	3	3	0.093851	2598	0.0076982	6	3	0.013232	0.00484311
1:151791000	0.00955146	rs267733	ANXA9	834353	834353	0.0096863	0.0096863	1	2151	0.0051139	5	2	0.03792	2598	0.013472	14	8	0.03275	0.0096863
9:71802000	0.00955724	NA	NA	NA	NA	0.0223208	0.0223208	9	2151	0.010693	4	2	0.0404	2598	0.031948	10	3	0.030761	0.0223208
9:71803500	0.00955724	NA	NA	NA	NA	0.0223208	0.0223208	9	2151	0.010693	4	2	0.0404	2598	0.031948	10	3	0.030761	0.0223208
10:94456500	0.00956681	rs2068888	CYP26A1	382305	382305	0.0195832	0.0195832	10	2151	0.0055788	6	4	0.0085746	2598	0.031178	17	6	0.1451	0.0195832
22:50682000	0.00956738	NA	NA	NA	NA	0.0155823	0.0155823	22	2151	0.0074384	7	5	0.011595	2598	0.022325	15	7	0.10731	0.0155823
19:11200500	0.0095697	rs6511720;rs737337	LDLR;DOCK6	951.5;146138.5	951.5	0.0503264	0.0503264	19	2151	0.035332	20	14	0.032492	2598	0.062741	34	20	0.038305	0.0503264
15:85710000	0.00957324	NA	NA	NA	NA	0.00715926	0.00715926	15	2151	0.0013947	2	1	0.0049609	2598	0.011932	8	4	0.25099	0.00715926
15:85711500	0.00957324	NA	NA	NA	NA	0.00715926	0.00715926	15	2151	0.0013947	2	1	0.0049609	2598	0.011932	8	4	0.25099	0.00715926
8:136467000	0.00958209	NA	NA	NA	NA	0.0551699	0.0551699	8	2151	0.019991	14	8	0.0023643	2598	0.084296	29	13	0.5272	0.0551699
2:55363500	0.00958664	NA	NA	NA	NA	0.0360073	0.0360073	2	2151	0.013482	4	1	0.0016818	2598	0.054657	22	7	0.74155	0.0360073
12:121461000	0.00960044	rs1169288	HNF1A	47122.5	47122.5	0.0166351	0.0166351	12	2151	0.004649	6	4	0.050191	2598	0.026559	5	1	0.024889	0.0166351
22:38239500	0.009602	rs5756931	PLA2G6	305979	305979	0.034744	0.034744	22	2151	0.04556	12	6	0.25172	2598	0.025789	13	5	0.0049636	0.034744
17:17475000	0.0096127	NA	NA	NA	NA	0.011371	0.011371	17	2151	0.0023245	4	3	0.22215	2598	0.018861	9	4	0.0056315	0.011371
16:87514500	0.00961904	NA	NA	NA	NA	0.0187409	0.0187409	16	2151	0.013017	7	3	0.022644	2598	0.02348	15	7	0.05529	0.0187409
10:100102500	0.00961941	NA	NA	NA	NA	0.0252685	0.0252685	10	2151	0.0027894	5	4	0.002468	2598	0.04388	15	6	0.50731	0.0252685
10:100104000	0.00961941	NA	NA	NA	NA	0.0252685	0.0252685	10	2151	0.0027894	5	4	0.002468	2598	0.04388	15	6	0.50731	0.0252685
15:85246500	0.0096296	NA	NA	NA	NA	0.00463256	0.00463256	15	2151	0.0027894	2	0	0.31424	2598	0.0061586	6	3	0.0039892	0.00463256
16:53239500	0.00963697	rs1121980	FTO	567226	567226	0.0130553	0.0130553	16	2151	0.013482	5	4	0.011627	2598	0.012702	9	5	0.10791	0.0130553
10:50602500	0.00964398	NA	NA	NA	NA	0.00379026	0.00379026	10	2151	0.0032543	2	1	0.011089	2598	0.004234	4	2	0.11324	0.00379026
10:71920500	0.00964716	NA	NA	NA	NA	0.0153718	0.0153718	10	2151	0.0065086	2	1	0.088533	2598	0.02271	7	3	0.014189	0.0153718
13:50067000	0.00965736	NA	NA	NA	NA	0.0136871	0.0136871	13	2151	0.013947	3	1	0.40556	2598	0.013472	7	4	0.0031012	0.0136871
2:36711000	0.00966159	NA	NA	NA	NA	0.0271637	0.0271637	2	2151	0.0065086	10	7	0.34901	2598	0.044265	23	13	0.0036055	0.0271637
4:123774000	0.00966856	NA	NA	NA	NA	0.0366393	0.0366393	4	2151	0.029754	10	6	0.15326	2598	0.04234	17	6	0.0082174	0.0366393
19:33841500	0.0096804	rs731839	PEPD	57437.5	57437.5	0.0149506	0.0149506	19	2151	0.0055788	5	3	0.060797	2598	0.02271	10	2	0.020744	0.0149506
12:11859000	0.00968242	NA	NA	NA	NA	0.0530638	0.0530638	12	2151	0.028824	8	2	0.0057189	2598	0.073133	38	17	0.22058	0.0530638
14:103539000	0.00970448	NA	NA	NA	NA	0.0513793	0.0513793	14	2151	0.02557	10	5	0.841	2598	0.072748	33	11	0.0015039	0.0513793
11:76290000	0.00970562	rs499974	MOGAT2-DGAT2	835392	835392	0.0284273	0.0284273	11	2151	0.0079033	8	5	0.015005	2598	0.04542	22	10	0.084302	0.0284273
2:217399500	0.00970806	NA	NA	NA	NA	0.0320068	0.0320068	2	2151	0.021385	5	3	0.0024199	2598	0.040801	13	5	0.52288	0.0320068
14:67999500	0.00971531	NA	NA	NA	NA	0.0235839	0.0235839	14	2151	0.0051139	10	9	0.11518	2598	0.038876	22	10	0.010995	0.0235839
6:131265000	0.00971555	NA	NA	NA	NA	0.0299012	0.0299012	6	2151	0.027894	11	4	0.0019781	2598	0.031563	17	10	0.64023	0.0299012
11:118798500	0.00972249	rs11603023	PHLDB1	313900	313900	0.0539064	0.0539064	11	2151	0.038587	32	18	0.026146	2598	0.06659	49	24	0.048477	0.0539064
17:73893000	0.00973507	NA	NA	NA	NA	0.0345338	0.0345338	17	2151	0.0055788	7	4	0.7702	2598	0.058507	20	5	0.0016481	0.0345338
22:38287500	0.00975186	rs5756931	PLA2G6	256816	256816	0.0309543	0.0309543	22	2151	0.029754	11	4	0.88313	2598	0.031948	28	14	0.0014402	0.0309543
7:98674500	0.00975213	NA	NA	NA	NA	0.0128447	0.0128447	7	2151	0.0088331	5	3	0.018894	2598	0.016166	6	2	0.067319	0.0128447
7:98676000	0.00975213	NA	NA	NA	NA	0.0128447	0.0128447	7	2151	0.0088331	5	3	0.018894	2598	0.016166	6	2	0.067319	0.0128447
4:154416000	0.00975229	NA	NA	NA	NA	0.0149504	0.0149504	4	2151	0.0074384	7	3	0.0096316	2598	0.02117	14	6	0.13206	0.0149504
12:121650000	0.00975546	rs1169288	HNF1A	235864	235864	0.0115816	0.0115816	12	2151	0.0027894	5	4	0.12958	2598	0.018861	16	8	0.0098196	0.0115816
1:68100000	0.00975622	NA	NA	NA	NA	0.0212677	0.0212677	1	2151	0.010693	3	0	0.0044652	2598	0.030023	11	4	0.28499	0.0212677
8:19554000	0.00976135	rs12678919	LPL	289387	289387	0.0254791	0.0254791	8	2151	0.017666	8	3	0.0050146	2598	0.031948	20	10	0.25392	0.0254791
21:34632000	0.00976464	NA	NA	NA	NA	0.0178986	0.0178986	21	2151	0.0074384	5	2	0.071174	2598	0.026559	6	3	0.017897	0.0178986
18:10452000	0.00977359	NA	NA	NA	NA	0.0402192	0.0402192	18	2151	0.020921	13	10	0.16556	2598	0.056197	36	17	0.007702	0.0402192
19:50457000	0.00977403	NA	NA	NA	NA	0.0555908	0.0555908	19	2151	0.037657	9	5	0.17727	2598	0.070439	28	10	0.0071936	0.0555908
11:82711500	0.00979211	NA	NA	NA	NA	0.00610656	0.00610656	11	2151	0.0060437	2	0	0.22467	2598	0.0061586	7	5	0.005688	0.00610656
11:82713000	0.00979211	NA	NA	NA	NA	0.00610656	0.00610656	11	2151	0.0060437	2	0	0.22467	2598	0.0061586	7	5	0.005688	0.00610656
16:67929000	0.00979895	rs16942887	LCAT	3240.5	3240.5	0.0145296	0.0145296	16	2151	0.0037192	6	3	0.016315	2598	0.02348	11	7	0.078391	0.0145296
16:67930500	0.00979895	rs16942887	LCAT	3240.5	3240.5	0.0145296	0.0145296	16	2151	0.0037192	6	3	0.016315	2598	0.02348	11	7	0.078391	0.0145296
20:8187000	0.00980168	NA	NA	NA	NA	0.00526425	0.00526425	20	2151	0.0023245	2	1	0.0027933	2598	0.0076982	2	1	0.45801	0.00526425
1:48397500	0.00980446	NA	NA	NA	NA	0.0172672	0.0172672	1	2151	0.02557	8	4	0.21926	2598	0.010393	17	11	0.0058368	0.0172672
1:183910500	0.0098149	NA	NA	NA	NA	0.0294798	0.0294798	1	2151	0.018131	3	1	0.0091134	2598	0.038876	16	11	0.1406	0.0294798
1:183912000	0.0098149	NA	NA	NA	NA	0.0294798	0.0294798	1	2151	0.018131	3	1	0.0091134	2598	0.038876	16	11	0.1406	0.0294798
1:56914500	0.00982872	NA	NA	NA	NA	0.0473788	0.0473788	1	2151	0.039517	8	3	0.0025324	2598	0.053888	21	5	0.5068	0.0473788
3:12460500	0.00983686	rs1699337;rs2290159	PPARG;RAF1	13020;165807	13020	0.00357967	0.00357967	3	2151	0.0018596	4	4	0.22438	2598	0.0050038	4	1	0.0057253	0.00357967
9:107902500	0.00984014	rs1883025	ABCA1	239642	239642	0.0162139	0.0162139	9	2151	0.0051139	5	3	0.0013797	2598	0.025404	9	4	0.93146	0.0162139
11:11167500	0.00984058	rs2923084	AMPD3	781044	781044	0.0096864	0.0096864	11	2151	0.0041841	4	1	0.023084	2598	0.014242	9	4	0.055675	0.0096864
11:11169000	0.00984058	rs2923084	AMPD3	781044	781044	0.0096864	0.0096864	11	2151	0.0041841	4	1	0.023084	2598	0.014242	9	4	0.055675	0.0096864
19:11527500	0.00984107	rs6511720;rs737337	LDLR;DOCK6	327072;181885	181885	0.0225311	0.0225311	19	2151	0.0069735	4	3	0.90768	2598	0.035412	15	4	0.001416	0.0225311
15:38362500	0.00984898	NA	NA	NA	NA	0.0488528	0.0488528	15	2151	0.047885	16	7	0.0068204	2598	0.049654	33	17	0.18862	0.0488528
8:142042500	0.0098534	NA	NA	NA	NA	0.0138973	0.0138973	8	2151	0.017201	2	0	0.13435	2598	0.011162	5	2	0.0095804	0.0138973
2:179922000	0.00986275	NA	NA	NA	NA	0.053485	0.053485	2	2151	0.02371	14	7	0.012347	2598	0.078137	32	13	0.10436	0.053485
11:73987500	0.00986974	NA	NA	NA	NA	0.0160033	0.0160033	11	2151	0.004649	5	4	0.25167	2598	0.025404	10	4	0.0051241	0.0160033
18:65184000	0.00988049	NA	NA	NA	NA	0.0208467	0.0208467	18	2151	0.025105	10	4	0.011822	2598	0.017321	17	11	0.10922	0.0208467
6:58147500	0.0098879	NA	NA	NA	NA	0.0065086	0.0065086	6	2151	0.0065086	3	2	0.0098879	0	0	NA	NA	NA	0.0065086
16:55867500	0.00990081	NA	NA	NA	NA	0.0448513	0.0448513	16	2151	0.027429	9	4	0.0018772	2598	0.059276	35	17	0.68946	0.0448513
14:65677500	0.00990131	NA	NA	NA	NA	0.00715937	0.00715937	14	2151	0.0097629	2	0	0.0015879	2598	0.0050038	5	2	0.81512	0.00715937
19:49969500	0.00990571	rs492602	FLJ36070	765954	765954	0.00568543	0.00568543	19	2151	0.0018596	4	4	0.11133	2598	0.008853	13	9	0.011632	0.00568543
15:64978500	0.00991508	NA	NA	NA	NA	0.00379029	0.00379029	15	2151	0.0013947	2	1	1	2598	0.0057737	4	2	0.0012964	0.00379029
3:149331000	0.00992177	NA	NA	NA	NA	0.0189515	0.0189515	3	2151	0.011158	9	4	0.0079289	2598	0.025404	12	3	0.16363	0.0189515
12:63327000	0.00993605	NA	NA	NA	NA	0.0600126	0.0600126	12	2151	0.033473	21	13	0.011045	2598	0.081986	33	17	0.11766	0.0600126
16:70717500	0.00993722	NA	NA	NA	NA	0.039798	0.039798	16	2151	0.02557	17	7	0.019152	2598	0.051578	28	13	0.067864	0.039798
1:209122500	0.00993904	NA	NA	NA	NA	0.00694909	0.00694909	1	2151	0.0023245	5	5	0.25567	2598	0.010778	5	3	0.0050847	0.00694909
20:18835500	0.00994059	rs2328223	SNX5	992095	992095	0.00800195	0.00800195	20	2151	0.004649	4	1	0.0013687	2598	0.010778	12	3	0.94998	0.00800195
21:17131500	0.00994526	NA	NA	NA	NA	0.0185304	0.0185304	21	2151	0.0023245	3	2	0.86938	2598	0.031948	15	5	0.0014964	0.0185304
21:17133000	0.00994526	NA	NA	NA	NA	0.0185304	0.0185304	21	2151	0.0023245	3	2	0.86938	2598	0.031948	15	5	0.0014964	0.0185304
15:89593500	0.00994576	NA	NA	NA	NA	0.034955	0.034955	15	2151	0.034403	13	7	0.038503	2598	0.035412	25	10	0.03379	0.034955
15:89595000	0.00994576	NA	NA	NA	NA	0.034955	0.034955	15	2151	0.034403	13	7	0.038503	2598	0.035412	25	10	0.03379	0.034955
15:70801500	0.00995309	NA	NA	NA	NA	0.0288481	0.0288481	15	2151	0.0065086	4	3	0.21369	2598	0.047344	23	12	0.0060935	0.0288481
6:38653500	0.00996743	rs2758886	KCNK17	595386	595386	0.0193724	0.0193724	6	2151	0.0018596	3	2	0.37957	2598	0.033872	12	3	0.0034362	0.0193724
2:36712500	0.00998113	NA	NA	NA	NA	0.0267425	0.0267425	2	2151	0.0060437	9	6	0.37785	2598	0.04388	22	12	0.0034573	0.0267425
17:80071500	0.00998222	NA	NA	NA	NA	0.00884423	0.00884423	17	2151	0.0065086	3	1	0.73793	2598	0.010778	4	1	0.0017705	0.00884423
3:171547500	0.00998669	NA	NA	NA	NA	0.0608547	0.0608547	3	2151	0.040911	13	7	0.016427	2598	0.077367	34	13	0.079575	0.0608547
11:128194500	0.00999297	NA	NA	NA	NA	0.0368499	0.0368499	11	2151	0.021385	11	5	0.0092102	2598	0.049654	21	10	0.14203	0.0368499
3:125818500	0.00999552	NA	NA	NA	NA	0.0496946	0.0496946	3	2151	0.038122	13	5	0.0056665	2598	0.059276	33	14	0.23092	0.0496946
16:49843500	0.0100051	NA	NA	NA	NA	0.00631712	0.00631712	16	2151	0.0055788	4	2	0.11281	2598	0.0069284	6	2	0.011612	0.00631712
16:49845000	0.0100051	NA	NA	NA	NA	0.00631712	0.00631712	16	2151	0.0055788	4	2	0.11281	2598	0.0069284	6	2	0.011612	0.00631712
16:30546000	0.0100054	rs11649653	CTF1	371366	371366	0.03306	0.03306	16	2151	0.034868	13	7	0.041213	2598	0.031563	27	12	0.031786	0.03306
14:69099000	0.0100125	NA	NA	NA	NA	0.0336916	0.0336916	14	2151	0.019991	10	3	0.040012	2598	0.045035	25	14	0.032767	0.0336916
20:2728500	0.010016	NA	NA	NA	NA	0.00863348	0.00863348	20	2151	0.010228	7	3	0.0030931	2598	0.0073133	10	7	0.42404	0.00863348
15:89611500	0.0100268	NA	NA	NA	NA	0.0178987	0.0178987	15	2151	0.0065086	6	4	0.074934	2598	0.027329	12	6	0.017525	0.0178987
2:191043000	0.010031	NA	NA	NA	NA	0.00926522	0.00926522	2	2151	0.010693	10	5	0.0018979	2598	0.0080831	14	10	0.69227	0.00926522
3:169899000	0.010032	NA	NA	NA	NA	0.0442199	0.0442199	3	2151	0.017201	12	6	0.0039366	2598	0.06659	26	13	0.33379	0.0442199
16:4432500	0.0100379	NA	NA	NA	NA	0.053906	0.053906	16	2151	0.04463	18	11	0.0022625	2598	0.061586	32	12	0.58117	0.053906
14:79743000	0.0100503	NA	NA	NA	NA	0.0385342	0.0385342	14	2151	0.019061	4	2	0.0048564	2598	0.054657	10	2	0.27114	0.0385342
14:79744500	0.0100503	NA	NA	NA	NA	0.0385342	0.0385342	14	2151	0.019061	4	2	0.0048564	2598	0.054657	10	2	0.27114	0.0385342
3:11649000	0.0100957	rs2606736;rs1699337;rs2290159	ATG7;PPARG;RAF1	250412;799432;978259	250412	0.058749	0.058749	3	2151	0.036727	10	4	0.35195	2598	0.076982	37	17	0.0037608	0.058749
19:11529000	0.0100965	rs6511720;rs737337	LDLR;DOCK6	328183.5;182996.5	182996	0.0210572	0.0210572	19	2151	0.012552	9	5	0.83834	2598	0.028099	19	7	0.001579	0.0210572
1:16062000	0.0101032	NA	NA	NA	NA	0.0195833	0.0195833	1	2151	0.009298	9	4	0.0080404	2598	0.028099	24	13	0.16476	0.0195833
3:44800500	0.0101035	NA	NA	NA	NA	0.0080015	0.0080015	3	2151	0.0037192	4	2	0.0032774	2598	0.011547	7	5	0.40422	0.0080015
10:62898000	0.0101133	NA	NA	NA	NA	0.0147398	0.0147398	10	2151	0.017201	2	1	0.0075726	2598	0.012702	7	2	0.17514	0.0147398
10:62899500	0.0101133	NA	NA	NA	NA	0.0147398	0.0147398	10	2151	0.017201	2	1	0.0075726	2598	0.012702	7	2	0.17514	0.0147398
10:6093000	0.0101215	rs1832007	AKR1C4	840254	840254	0.0579066	0.0579066	10	2151	0.040446	14	6	0.042558	2598	0.072363	28	10	0.031193	0.0579066
1:22140000	0.0101218	NA	NA	NA	NA	0.0178984	0.0178984	1	2151	0.012552	6	3	0.33773	2598	0.022325	15	10	0.0039308	0.0178984
6:166750500	0.0101253	NA	NA	NA	NA	0.0136873	0.0136873	6	2151	0.0023245	2	1	0.088544	2598	0.023095	7	4	0.014999	0.0136873
4:156498000	0.0101344	NA	NA	NA	NA	0.0115813	0.0115813	4	2151	0.0055788	4	3	0.01959	2598	0.016551	2	0	0.067864	0.0115813
4:156499500	0.0101344	NA	NA	NA	NA	0.0115813	0.0115813	4	2151	0.0055788	4	3	0.01959	2598	0.016551	2	0	0.067864	0.0115813
6:2196000	0.0101351	NA	NA	NA	NA	0.0341121	0.0341121	6	2151	0.039981	5	0	0.0053336	2598	0.029253	13	6	0.24928	0.0341121
16:53241000	0.010145	rs1121980	FTO	567043	567043	0.0134765	0.0134765	16	2151	0.013482	5	4	0.011627	2598	0.013472	10	5	0.11448	0.0134765
1:249118500	0.0101469	NA	NA	NA	NA	0.0387453	0.0387453	1	2151	0.010693	8	4	0.27723	2598	0.061971	34	18	0.0048023	0.0387453
12:22045500	0.0101618	NA	NA	NA	NA	0.0204253	0.0204253	12	2151	0.013947	12	7	0.005152	2598	0.025789	21	10	0.25885	0.0204253
12:22047000	0.0101748	NA	NA	NA	NA	0.00758076	0.00758076	12	2151	0.0041841	6	3	0.070795	2598	0.010393	12	6	0.018865	0.00758076
17:66576000	0.0101984	rs4148008;rs77542162	ABCA8	297905;503889	297905	0.0494842	0.0494842	17	2151	0.014877	12	7	0.051166	2598	0.078137	24	11	0.026172	0.0494842
6:97731000	0.0101991	NA	NA	NA	NA	0.0130555	0.0130555	6	2151	0.0069735	7	4	0.61684	2598	0.018091	9	4	0.0021711	0.0130555
12:122014500	0.0102043	rs1169288	HNF1A	600242	600242	0.0305328	0.0305328	12	2151	0.014412	9	4	0.13006	2598	0.04388	21	14	0.010303	0.0305328
8:144595500	0.0102086	rs11136341	PLEC1	445178	445178	0.0109496	0.0109496	8	2151	0.0037192	7	6	0.0077365	2598	0.016936	10	6	0.17329	0.0109496
2:46312500	0.0102124	NA	NA	NA	NA	0.0435879	0.0435879	2	2151	0.013017	12	8	0.22538	2598	0.068899	17	6	0.005951	0.0435879
14:55156500	0.010216	NA	NA	NA	NA	0.043167	0.043167	14	2151	0.032543	9	3	0.016909	2598	0.051963	25	11	0.079353	0.043167
14:55158000	0.010216	NA	NA	NA	NA	0.043167	0.043167	14	2151	0.032543	9	3	0.016909	2598	0.051963	25	11	0.079353	0.043167
4:1195500	0.0102279	NA	NA	NA	NA	0.021689	0.021689	4	2151	0.011158	9	4	0.42117	2598	0.030408	21	12	0.0031901	0.021689
4:119271000	0.0102286	NA	NA	NA	NA	0.00610657	0.00610657	4	2151	0.0032543	5	3	0.77352	2598	0.0084681	5	3	0.0017371	0.00610657
6:53223000	0.0102347	NA	NA	NA	NA	0.0760157	0.0760157	6	2151	0.059507	17	8	0.0093421	2598	0.089684	36	13	0.14393	0.0760157
2:86163000	0.0102378	NA	NA	NA	NA	0.035797	0.035797	2	2151	0.042306	18	8	0.49024	2598	0.030408	22	9	0.0027437	0.035797
6:109621500	0.0102383	NA	NA	NA	NA	0.0164246	0.0164246	6	2151	0.016272	3	2	0.0017534	2598	0.016551	5	2	0.76717	0.0164246
7:37960500	0.0102735	NA	NA	NA	NA	0.0265317	0.0265317	7	2151	0.02371	6	4	0.1942	2598	0.028868	12	5	0.0069541	0.0265317
10:93357000	0.0102781	NA	NA	NA	NA	0.0477998	0.0477998	10	2151	0.015342	9	6	0.36323	2598	0.074673	28	7	0.0037199	0.0477998
19:42817500	0.0102797	NA	NA	NA	NA	0.0105286	0.0105286	19	2151	0.014412	2	1	0.0038206	2598	0.0073133	9	6	0.35372	0.0105286
11:95889000	0.010289	NA	NA	NA	NA	0.0395874	0.0395874	11	2151	0.02464	12	7	0.060949	2598	0.051963	36	15	0.022196	0.0395874
2:74683500	0.0102912	NA	NA	NA	NA	0.0452729	0.0452729	2	2151	0.0083682	10	6	0.049118	2598	0.075828	30	16	0.027549	0.0452729
6:131263500	0.0103012	NA	NA	NA	NA	0.0244262	0.0244262	6	2151	0.031148	11	3	0.002769	2598	0.018861	11	7	0.48923	0.0244262
9:87603000	0.0103027	NA	NA	NA	NA	0.0168454	0.0168454	9	2151	0.018596	4	2	0.073941	2598	0.015396	17	8	0.018324	0.0168454
9:87604500	0.0103027	NA	NA	NA	NA	0.0168454	0.0168454	9	2151	0.018596	4	2	0.073941	2598	0.015396	17	8	0.018324	0.0168454
15:64977000	0.0103034	NA	NA	NA	NA	0.00421142	0.00421142	15	2151	0.0018596	3	2	1	2598	0.0061586	5	3	0.001355	0.00421142
1:41575500	0.0103087	NA	NA	NA	NA	0.00442198	0.00442198	1	2151	0.0013947	3	3	0.04565	2598	0.0069284	7	5	0.0297	0.00442198
1:94282500	0.0103141	NA	NA	NA	NA	0.0397979	0.0397979	1	2151	0.020921	8	5	0.44914	2598	0.055427	21	10	0.0030205	0.0397979
5:73869000	0.0103301	rs12916	HMGCR	784807	784807	0.016214	0.016214	5	2151	0.0037192	7	6	0.0059161	2598	0.026559	13	5	0.22972	0.016214
22:18955500	0.0103448	NA	NA	NA	NA	0.00252685	0.00252685	22	2151	0.0013947	2	1	0.037165	2598	0.0034642	6	4	0.036628	0.00252685
22:18957000	0.0103448	NA	NA	NA	NA	0.00252685	0.00252685	22	2151	0.0013947	2	1	0.037165	2598	0.0034642	6	4	0.036628	0.00252685
3:114342000	0.0103488	NA	NA	NA	NA	0.0221097	0.0221097	3	2151	0.013947	14	8	0.0024809	2598	0.028868	22	10	0.54895	0.0221097
6:135039000	0.0103547	rs9376090	HBS1L	369730	369730	0.00673827	0.00673827	6	2151	0.0032543	4	3	0.28932	2598	0.0096228	9	3	0.0047103	0.00673827
1:41704500	0.0103687	NA	NA	NA	NA	0.0475886	0.0475886	1	2151	0.012087	9	4	0.0062653	2598	0.076982	23	8	0.21785	0.0475886
1:202533000	0.0103839	NA	NA	NA	NA	0.0360079	0.0360079	1	2151	0.019991	10	5	0.12804	2598	0.049269	19	7	0.010678	0.0360079
7:123351000	0.0103867	NA	NA	NA	NA	0.00947548	0.00947548	7	2151	0.0018596	3	2	0.013553	2598	0.015781	14	8	0.10091	0.00947548
1:15540000	0.0103983	NA	NA	NA	NA	0.0387448	0.0387448	1	2151	0.014412	6	3	0.0020251	2598	0.058891	18	5	0.67621	0.0387448
9:34635000	0.010399	NA	NA	NA	NA	0.0172668	0.0172668	9	2151	0.027429	6	4	0.0058207	2598	0.008853	5	2	0.23528	0.0172668
13:99129000	0.0104001	NA	NA	NA	NA	0.0429562	0.0429562	13	2151	0.02185	20	10	0.14292	2598	0.060431	31	13	0.0095834	0.0429562
7:5451000	0.010428	rs702485	DAGLB	997184	997184	0.037692	0.037692	7	2151	0.031148	9	4	0.087744	2598	0.04311	40	21	0.015658	0.037692
15:96871500	0.0104315	NA	NA	NA	NA	0.0547482	0.0547482	15	2151	0.026034	22	13	0.0046952	2598	0.078522	58	31	0.29273	0.0547482
10:93997500	0.0104379	rs2068888	CYP26A1	840318	840318	0.0324277	0.0324277	10	2151	0.004649	5	4	0.0072435	2598	0.055427	24	11	0.18988	0.0324277
12:32653500	0.0104442	NA	NA	NA	NA	0.00842283	0.00842283	12	2151	0.0069735	4	1	0.074309	2598	0.0096228	15	13	0.018522	0.00842283
12:32655000	0.0104442	NA	NA	NA	NA	0.00842283	0.00842283	12	2151	0.0069735	4	1	0.074309	2598	0.0096228	15	13	0.018522	0.00842283
8:18040500	0.0104476	rs1495741	NAT2	230381	230381	0.00631712	0.00631712	8	2151	0.0055788	5	4	0.039188	2598	0.0069284	11	7	0.035135	0.00631712
8:18042000	0.0104476	rs1495741	NAT2	230381	230381	0.00631712	0.00631712	8	2151	0.0055788	5	4	0.039188	2598	0.0069284	11	7	0.035135	0.00631712
5:169728000	0.0104508	NA	NA	NA	NA	0.0328488	0.0328488	5	2151	0.0060437	5	2	0.25627	2598	0.055042	15	6	0.0053746	0.0328488
1:9460500	0.0104633	NA	NA	NA	NA	0.025058	0.025058	1	2151	0.02278	15	9	0.0065154	2598	0.026944	13	6	0.21169	0.025058
11:68151000	0.0104713	NA	NA	NA	NA	0.00694864	0.00694864	11	2151	0.0013947	3	3	0.016759	2598	0.011547	8	6	0.082372	0.00694864
1:226867500	0.010482	NA	NA	NA	NA	0.00652767	0.00652767	1	2151	0.0051139	2	0	0.61637	2598	0.0076982	4	0	0.0022423	0.00652767
12:126463500	0.0104873	NA	NA	NA	NA	0.00357967	0.00357967	12	2151	0.0018596	2	1	0.0075576	2598	0.0050038	3	1	0.18298	0.00357967
20:44710500	0.0104891	rs6065906	PLTP	157932	157932	0.0174772	0.0174772	20	2151	0.0037192	4	3	0.33179	2598	0.028868	8	3	0.0041688	0.0174772
18:74821500	0.0105123	NA	NA	NA	NA	0.0591704	0.0591704	18	2151	0.04742	13	3	0.0077935	2598	0.068899	44	17	0.17793	0.0591704
8:103665000	0.0105297	NA	NA	NA	NA	0.0802276	0.0802276	8	2151	0.065086	25	12	0.013252	2598	0.092764	55	30	0.10484	0.0802276
17:4755000	0.010538	rs193042029	TM4SF5	88068.5	88068.5	0.016272	0.016272	17	2151	0.016272	2	0	0.010538	0	0	NA	NA	NA	0.016272
17:4821000	0.0105448	rs193042029	TM4SF5	155542	155542	0.0263211	0.0263211	17	2151	0.023245	8	5	0.42498	2598	0.028868	19	10	0.0032746	0.0263211
8:131352000	0.0105609	NA	NA	NA	NA	0.0416928	0.0416928	8	2151	0.0097629	11	8	0.018755	2598	0.068129	21	4	0.074331	0.0416928
2:47580000	0.0105618	NA	NA	NA	NA	0.0555909	0.0555909	2	2151	0.046955	11	5	0.058561	2598	0.062741	37	17	0.023808	0.0555909
14:67978500	0.010574	NA	NA	NA	NA	0.0172671	0.0172671	14	2151	0.009298	6	1	0.058153	2598	0.023865	19	9	0.024007	0.0172671
12:7260000	0.010577	NA	NA	NA	NA	0.0273739	0.0273739	12	2151	0.035332	10	3	0.058276	2598	0.020785	15	7	0.023964	0.0273739
9:123652500	0.0105842	NA	NA	NA	NA	0.0587491	0.0587491	9	2151	0.045095	28	17	0.38043	2598	0.070054	55	24	0.0036738	0.0587491
10:98337000	0.010586	NA	NA	NA	NA	0.0821234	0.0821234	10	2151	0.041376	13	6	0.04856	2598	0.11586	45	16	0.028787	0.0821234
11:128388000	0.0105867	NA	NA	NA	NA	0.00884417	0.00884417	11	2151	0.0018596	2	1	0.063138	2598	0.014627	10	5	0.022142	0.00884417
6:148734000	0.0105914	NA	NA	NA	NA	0.00526425	0.00526425	6	2151	0.0023245	4	3	0.053413	2598	0.0076982	5	2	0.026187	0.00526425
11:67147500	0.010594	NA	NA	NA	NA	0.0231629	0.0231629	11	2151	0.0027894	4	3	0.0059763	2598	0.040031	21	5	0.23411	0.0231629
11:67149000	0.010594	NA	NA	NA	NA	0.0231629	0.0231629	11	2151	0.0027894	4	3	0.0059763	2598	0.040031	21	5	0.23411	0.0231629
16:11181000	0.0106049	rs7188861	RMI2	271294	271294	0.0368498	0.0368498	16	2151	0.013482	8	3	0.94411	2598	0.056197	28	8	0.0014837	0.0368498
16:11182500	0.0106049	rs7188861	RMI2	271294	271294	0.0368498	0.0368498	16	2151	0.013482	8	3	0.94411	2598	0.056197	28	8	0.0014837	0.0368498
12:96616500	0.010618	NA	NA	NA	NA	0.013266	0.013266	12	2151	0.0023245	4	3	0.044068	2598	0.022325	5	2	0.031832	0.013266
4:77136000	0.0106259	NA	NA	NA	NA	0.027374	0.027374	4	2151	0.010228	9	5	0.0069968	2598	0.04157	18	7	0.20066	0.027374
14:67980000	0.0106265	NA	NA	NA	NA	0.0364289	0.0364289	14	2151	0.041376	12	2	0.091859	2598	0.032333	28	15	0.015285	0.0364289
17:46795500	0.010629	NA	NA	NA	NA	0.0715966	0.0715966	17	2151	0.026964	14	7	0.21351	2598	0.10855	54	28	0.0065779	0.0715966
4:77137500	0.0106349	NA	NA	NA	NA	0.0166353	0.0166353	4	2151	0.0079033	7	5	0.0056236	2598	0.023865	12	5	0.2499	0.0166353
17:36508500	0.0106371	NA	NA	NA	NA	0.0311648	0.0311648	17	2151	0.025105	10	4	0.17572	2598	0.036182	19	9	0.0079995	0.0311648
8:117663000	0.0106372	NA	NA	NA	NA	0.0065279	0.0065279	8	2151	0.0018596	4	4	0.42316	2598	0.010393	11	7	0.0033219	0.0065279
8:106663500	0.0106373	NA	NA	NA	NA	0.0120024	0.0120024	8	2151	0.0069735	5	3	0.033676	2598	0.016166	9	2	0.041742	0.0120024
15:90696000	0.0106419	NA	NA	NA	NA	0.0290591	0.0290591	15	2151	0.019526	13	6	0.037323	2598	0.036952	24	9	0.037682	0.0290591
7:80692500	0.0106424	rs3211938	CD36	393450	393450	0.00926503	0.00926503	7	2151	0.013017	3	1	0.69381	2598	0.0061586	6	4	0.0020272	0.00926503
5:147763500	0.0106664	NA	NA	NA	NA	0.0242154	0.0242154	5	2151	0.018131	7	4	0.90405	2598	0.029253	19	6	0.0015598	0.0242154
16:74355000	0.0106682	NA	NA	NA	NA	0.0288485	0.0288485	16	2151	0.019061	7	1	0.3348	2598	0.036952	19	11	0.0042127	0.0288485
3:195808500	0.0106755	NA	NA	NA	NA	0.0254793	0.0254793	3	2151	0.033008	10	5	0.016905	2598	0.019246	14	8	0.083498	0.0254793
21:34606500	0.0106769	NA	NA	NA	NA	0.0334809	0.0334809	21	2151	0.011158	6	3	0.014126	2598	0.051963	20	10	0.099939	0.0334809
13:38442000	0.0106796	NA	NA	NA	NA	0.0640134	0.0640134	13	2151	0.042771	21	10	0.13449	2598	0.081601	45	17	0.0105	0.0640134
22:30052500	0.010685	rs5763662	MTMR3	324352	324352	0.00168459	0.00168459	22	2151	0.0013947	2	1	0.033086	2598	0.0019246	4	3	0.042706	0.00168459
22:30054000	0.010685	rs5763662	MTMR3	324352	324352	0.00168459	0.00168459	22	2151	0.0013947	2	1	0.033086	2598	0.0019246	4	3	0.042706	0.00168459
2:8961000	0.0107133	NA	NA	NA	NA	0.0256897	0.0256897	2	2151	0.016272	11	6	0.0078299	2598	0.033487	11	4	0.18101	0.0256897
17:28017000	0.0107162	NA	NA	NA	NA	0.0147402	0.0147402	17	2151	0.009298	2	1	0.3372	2598	0.019246	3	0	0.0042044	0.0147402
17:28018500	0.0107162	NA	NA	NA	NA	0.0147402	0.0147402	17	2151	0.009298	2	1	0.3372	2598	0.019246	3	0	0.0042044	0.0147402
13:113647500	0.010725	NA	NA	NA	NA	0.0109497	0.0109497	13	2151	0.0032543	2	1	0.0017877	2598	0.017321	11	3	0.7938	0.0109497
1:117078000	0.0107296	NA	NA	NA	NA	0.00631712	0.00631712	1	2151	0.0097629	2	0	0.19224	2598	0.0034642	2	0	0.0073854	0.00631712
10:123339000	0.0107391	NA	NA	NA	NA	0.0730681	0.0730681	10	2151	0.054393	15	7	0.01674	2598	0.08853	36	10	0.0849	0.0730681
12:29884500	0.0107441	NA	NA	NA	NA	0.0145291	0.0145291	12	2151	0.018596	2	1	0.72554	2598	0.011162	10	6	0.0019599	0.0145291
10:13915500	0.0107467	NA	NA	NA	NA	0.00779133	0.00779133	10	2151	0.004649	5	3	0.0038918	2598	0.010393	5	4	0.36548	0.00779133
10:121099500	0.0107516	NA	NA	NA	NA	0.0410612	0.0410612	10	2151	0.0023245	5	4	0.033362	2598	0.073133	25	11	0.042657	0.0410612
7:5793000	0.0107657	rs702485	DAGLB	653846	653846	0.00442198	0.00442198	7	2151	0.0013947	2	1	0.73442	2598	0.0069284	8	4	0.0019407	0.00442198
7:5794500	0.0107657	rs702485	DAGLB	653846	653846	0.00442198	0.00442198	7	2151	0.0013947	2	1	0.73442	2598	0.0069284	8	4	0.0019407	0.00442198
5:41923500	0.0107718	NA	NA	NA	NA	0.0477996	0.0477996	5	2151	0.035797	8	3	0.018809	2598	0.057737	40	20	0.075826	0.0477996
12:7258500	0.0107775	NA	NA	NA	NA	0.0246368	0.0246368	12	2151	0.033938	8	2	0.056556	2598	0.016936	10	4	0.025233	0.0246368
19:18852000	0.0107787	rs10401969	CILP2	554308	554308	0.0844391	0.0844391	19	2151	0.079963	28	11	0.094515	2598	0.088145	45	18	0.015101	0.0844391
5:133891500	0.0107833	NA	NA	NA	NA	0.0176879	0.0176879	5	2151	0.017666	4	0	0.19879	2598	0.017706	7	2	0.0071833	0.0176879
2:204652500	0.0107908	rs115400054	FAM117B	977624	977624	0.028006	0.028006	2	2151	0.017666	6	4	0.90262	2598	0.036567	15	4	0.0015833	0.028006
16:29167500	0.0107955	NA	NA	NA	NA	0.0536951	0.0536951	16	2151	0.026034	8	3	0.066257	2598	0.076597	40	15	0.02158	0.0536951
18:42274500	0.0108043	NA	NA	NA	NA	0.0086334	0.0086334	18	2151	0.0074384	5	3	0.002155	2598	0.0096228	8	3	0.66412	0.0086334
18:42276000	0.0108043	NA	NA	NA	NA	0.0086334	0.0086334	18	2151	0.0074384	5	3	0.002155	2598	0.0096228	8	3	0.66412	0.0086334
5:15013500	0.0108065	NA	NA	NA	NA	0.0122128	0.0122128	5	2151	0.0032543	3	1	0.17084	2598	0.01963	8	3	0.0083792	0.0122128
1:11859000	0.0108188	NA	NA	NA	NA	0.00968614	0.00968614	1	2151	0.0013947	2	1	0.68721	2598	0.016551	6	3	0.0020858	0.00968614
11:44638500	0.0108231	NA	NA	NA	NA	0.00631715	0.00631715	11	2151	0.0037192	2	0	0.10222	2598	0.0084681	4	1	0.014029	0.00631715
22:38244000	0.0108307	rs5756931	PLA2G6	300180	300180	0.024426	0.024426	22	2151	0.0037192	7	6	0.65086	2598	0.04157	24	10	0.0022051	0.024426
15:62860500	0.0108388	rs2652834	LACTB	534253	534253	0.0452725	0.0452725	15	2151	0.022315	11	6	0.92757	2598	0.06428	29	12	0.0015486	0.0452725
9:73102500	0.010844	NA	NA	NA	NA	0.0132661	0.0132661	9	2151	0.0013947	2	1	0.073149	2598	0.023095	8	4	0.019648	0.0132661
6:35884500	0.0108493	NA	NA	NA	NA	0.0162141	0.0162141	6	2151	0.019991	5	3	0.049112	2598	0.013087	15	8	0.029281	0.0162141
16:86016000	0.0108574	NA	NA	NA	NA	0.0564329	0.0564329	16	2151	0.045095	20	10	0.031906	2598	0.06582	47	20	0.04511	0.0564329
11:14046000	0.0108658	NA	NA	NA	NA	0.00779097	0.00779097	11	2151	0.0027894	4	3	0.015311	2598	0.011932	10	6	0.094087	0.00779097
11:14047500	0.0108658	NA	NA	NA	NA	0.00779097	0.00779097	11	2151	0.0027894	4	3	0.015311	2598	0.011932	10	6	0.094087	0.00779097
1:201988500	0.0108739	NA	NA	NA	NA	0.00189515	0.00189515	1	2151	0.0013947	4	4	0.014924	2598	0.0023095	3	1	0.09661	0.00189515
4:77587500	0.0108793	NA	NA	NA	NA	0.00800154	0.00800154	4	2151	0.0032543	3	2	0.009764	2598	0.011932	9	7	0.14775	0.00800154
8:53613000	0.0109002	NA	NA	NA	NA	0.00357968	0.00357968	8	2151	0.0023245	2	1	0.015425	2598	0.0046189	4	1	0.093733	0.00357968
8:41364000	0.0109083	NA	NA	NA	NA	0.0303223	0.0303223	8	2151	0.02464	9	4	0.010541	2598	0.035027	18	9	0.13728	0.0303223
2:190012500	0.0109098	NA	NA	NA	NA	0.0204258	0.0204258	2	2151	0.011158	4	2	0.023579	2598	0.028099	20	7	0.061381	0.0204258
13:21622500	0.0109117	NA	NA	NA	NA	0.00758055	0.00758055	13	2151	0.0051139	4	1	0.030204	2598	0.0096228	8	5	0.047927	0.00758055
13:21624000	0.0109117	NA	NA	NA	NA	0.00758055	0.00758055	13	2151	0.0051139	4	1	0.030204	2598	0.0096228	8	5	0.047927	0.00758055
15:90847500	0.0109196	NA	NA	NA	NA	0.0189511	0.0189511	15	2151	0.0023245	4	3	0.023498	2598	0.032717	11	5	0.061656	0.0189511
15:90849000	0.0109196	NA	NA	NA	NA	0.0189511	0.0189511	15	2151	0.0023245	4	3	0.023498	2598	0.032717	11	5	0.061656	0.0189511
16:67020000	0.010933	rs16942887	LCAT	905676	905676	0.0023245	0.0023245	16	2151	0.0023245	2	1	0.010933	0	0	NA	NA	NA	0.0023245
16:67021500	0.010933	rs16942887	LCAT	905676	905676	0.0023245	0.0023245	16	2151	0.0023245	2	1	0.010933	0	0	NA	NA	NA	0.0023245
2:9547500	0.0109417	NA	NA	NA	NA	0.0172666	0.0172666	2	2151	0.013017	8	4	0.020686	2598	0.020785	10	5	0.070201	0.0172666
2:69322500	0.0109438	NA	NA	NA	NA	0.0166349	0.0166349	2	2151	0.0013947	3	3	0.28233	2598	0.029253	6	3	0.0051447	0.0166349
19:10059000	0.0109497	NA	NA	NA	NA	0.0195828	0.0195828	19	2151	0.013017	3	1	0.010746	2598	0.025019	8	3	0.13525	0.0195828
15:67096500	0.0109536	NA	NA	NA	NA	0.03327	0.03327	15	2151	0.033008	3	0	0.0070282	2598	0.033487	14	5	0.20688	0.03327
5:71892000	0.0109597	NA	NA	NA	NA	0.0465362	0.0465362	5	2151	0.02278	10	3	0.10129	2598	0.066205	40	20	0.014364	0.0465362
21:27255000	0.0109677	NA	NA	NA	NA	0.0166348	0.0166348	21	2151	0.017666	5	2	0.0315	2598	0.015781	10	3	0.046227	0.0166348
5:160062000	0.0109969	NA	NA	NA	NA	0.00736974	0.00736974	5	2151	0.0027894	2	1	0.01492	2598	0.011162	11	5	0.097897	0.00736974
6:3910500	0.0110128	NA	NA	NA	NA	0.052643	0.052643	6	2151	0.020456	18	8	0.05893	2598	0.079292	47	26	0.024827	0.052643
6:157005000	0.011017	NA	NA	NA	NA	0.021689	0.021689	6	2151	0.0037192	5	4	0.15735	2598	0.036567	12	3	0.0093022	0.021689
15:57673500	0.0110235	NA	NA	NA	NA	0.0416932	0.0416932	15	2151	0.037192	19	9	0.26374	2598	0.04542	31	12	0.0055536	0.0416932
9:134557500	0.0110465	NA	NA	NA	NA	0.011792	0.011792	9	2151	0.0041841	4	1	0.49344	2598	0.018091	10	3	0.0029755	0.011792
14:91143000	0.0110494	NA	NA	NA	NA	0.0322173	0.0322173	14	2151	0.013017	6	3	0.0018828	2598	0.048114	14	0	0.78005	0.0322173
5:90171000	0.0110527	NA	NA	NA	NA	0.00315855	0.00315855	5	2151	0.0023245	4	3	0.17249	2598	0.0038491	4	2	0.0085175	0.00315855
6:71665500	0.0110559	NA	NA	NA	NA	0.0277955	0.0277955	6	2151	0.02278	5	2	0.80393	2598	0.031948	14	3	0.0018281	0.0277955
11:76494000	0.0110566	NA	NA	NA	NA	0.0558012	0.0558012	11	2151	0.022315	11	6	0.38802	2598	0.083526	47	20	0.0037879	0.0558012
16:2929500	0.0110579	NA	NA	NA	NA	0.00821226	0.00821226	16	2151	0.0065086	6	1	0.82993	2598	0.0096228	14	9	0.0017712	0.00821226
5:175872000	0.0110698	NA	NA	NA	NA	0.031796	0.031796	5	2151	0.014412	3	1	0.9533	2598	0.046189	17	7	0.0015439	0.031796
2:64830000	0.0110793	rs2540948	CEP68	452354	452354	0.0181092	0.0181092	2	2151	0.0018596	3	2	0.44761	2598	0.031563	17	9	0.0032914	0.0181092
2:64831500	0.0110793	rs2540948	CEP68	452354	452354	0.0181092	0.0181092	2	2151	0.0018596	3	2	0.44761	2598	0.031563	17	9	0.0032914	0.0181092
2:192519000	0.0110795	NA	NA	NA	NA	0.00926512	0.00926512	2	2151	0.0088331	3	1	0.11529	2598	0.0096228	4	2	0.012779	0.00926512
10:13918500	0.011089	NA	NA	NA	NA	0.0343228	0.0343228	10	2151	0.0041841	4	2	0.004405	2598	0.059276	17	5	0.33479	0.0343228
9:124429500	0.0110949	NA	NA	NA	NA	0.0122129	0.0122129	9	2151	0.0027894	3	1	0.027934	2598	0.020015	8	3	0.052826	0.0122129
1:202087500	0.0111132	NA	NA	NA	NA	0.0235842	0.0235842	1	2151	0.0074384	4	1	0.0028546	2598	0.036952	21	9	0.51792	0.0235842
12:108907500	0.0111229	NA	NA	NA	NA	0.0360078	0.0360078	12	2151	0.011623	8	2	0.059181	2598	0.056197	33	16	0.025007	0.0360078
22:41776500	0.0111353	NA	NA	NA	NA	0.0977063	0.0977063	22	2151	0.07206	29	15	0.11489	2598	0.11894	75	30	0.012898	0.0977063
1:208005000	0.0111549	NA	NA	NA	NA	0.0235837	0.0235837	1	2151	0.026499	8	5	0.093311	2598	0.02117	13	7	0.015913	0.0235837
3:64938000	0.0111644	NA	NA	NA	NA	0.0132659	0.0132659	3	2151	0.013017	7	4	0.014043	2598	0.013472	10	5	0.10584	0.0132659
18:60124500	0.0111715	NA	NA	NA	NA	0.0128446	0.0128446	18	2151	0.0041841	5	3	0.0079643	2598	0.020015	14	5	0.18676	0.0128446
14:31734000	0.0111996	NA	NA	NA	NA	0.0214784	0.0214784	14	2151	0.0032543	4	2	0.060357	2598	0.036567	13	5	0.024715	0.0214784
5:76068000	0.0112039	NA	NA	NA	NA	0.00336912	0.00336912	5	2151	0.0027894	2	1	0.049609	2598	0.0038491	2	0	0.030083	0.00336912
5:76069500	0.0112039	NA	NA	NA	NA	0.00336912	0.00336912	5	2151	0.0027894	2	1	0.049609	2598	0.0038491	2	0	0.030083	0.00336912
15:65319000	0.0112097	NA	NA	NA	NA	0.0452725	0.0452725	15	2151	0.02278	9	3	0.038027	2598	0.063895	20	6	0.039269	0.0452725
14:68868000	0.0112263	NA	NA	NA	NA	0.0343229	0.0343229	14	2151	0.020456	11	7	0.0025921	2598	0.045804	31	14	0.57707	0.0343229
1:92149500	0.0112273	rs7515577	EVI5	858456	858456	0.0292692	0.0292692	1	2151	0.0027894	4	3	0.15086	2598	0.051193	24	14	0.0099164	0.0292692
11:61654500	0.0112419	rs174546	FAS1-2-3	85862	85862	0.0208466	0.0208466	11	2151	0.019526	4	2	0.036447	2598	0.02194	6	3	0.041107	0.0208466
3:47421000	0.0112467	rs2290547	SETD2	361278	361278	0.0374812	0.0374812	3	2151	0.016736	18	9	0.28532	2598	0.054657	42	23	0.0052536	0.0374812
8:28927500	0.0112472	NA	NA	NA	NA	0.00821226	0.00821226	8	2151	0.0023245	3	1	0.070318	2598	0.013087	9	8	0.021318	0.00821226
17:4267500	0.0112485	rs193042029	TM4SF5	398599	398599	0.0629606	0.0629606	17	2151	0.02278	15	7	0.031619	2598	0.096228	58	24	0.047416	0.0629606
2:149634000	0.0112571	NA	NA	NA	NA	0.0187409	0.0187409	2	2151	0.015342	7	6	0.060536	2598	0.021555	16	8	0.024788	0.0187409
3:64939500	0.0112574	NA	NA	NA	NA	0.0174777	0.0174777	3	2151	0.015807	8	4	0.019773	2598	0.018861	12	6	0.075892	0.0174777
6:163869000	0.0112678	NA	NA	NA	NA	0.00315853	0.00315853	6	2151	0.0051139	3	2	0.091654	2598	0.0015396	3	2	0.01639	0.00315853
17:53524500	0.01127	NA	NA	NA	NA	0.0288483	0.0288483	17	2151	0.040911	8	4	0.018261	2598	0.018861	18	12	0.082282	0.0288483
9:115579500	0.0112715	NA	NA	NA	NA	0.0157929	0.0157929	9	2151	0.0027894	6	6	0.0034383	2598	0.026559	11	7	0.43707	0.0157929
22:43276500	0.0112927	NA	NA	NA	NA	0.0595916	0.0595916	22	2151	0.048815	12	3	0.003283	2598	0.068514	28	16	0.45874	0.0595916
3:125817000	0.0112953	NA	NA	NA	NA	0.0299011	0.0299011	3	2151	0.024175	7	1	0.0032894	2598	0.034642	21	8	0.45797	0.0299011
20:8188500	0.011303	NA	NA	NA	NA	0.00547482	0.00547482	20	2151	0.0027894	3	2	0.0032917	2598	0.0076982	2	1	0.45801	0.00547482
21:32782500	0.0113106	NA	NA	NA	NA	0.00758081	0.00758081	21	2151	0.0037192	3	2	0.016685	2598	0.010778	10	5	0.090428	0.00758081
2:232084500	0.0113125	NA	NA	NA	NA	0.0200043	0.0200043	2	2151	0.026499	6	3	0.1645	2598	0.014627	7	4	0.0091738	0.0200043
2:232086000	0.0113125	NA	NA	NA	NA	0.0200043	0.0200043	2	2151	0.026499	6	3	0.1645	2598	0.014627	7	4	0.0091738	0.0200043
10:11635500	0.0113147	NA	NA	NA	NA	0.00842296	0.00842296	10	2151	0.010693	8	6	0.013506	2598	0.0065435	6	3	0.11176	0.00842296
5:139147500	0.0113148	NA	NA	NA	NA	0.0193727	0.0193727	5	2151	0.009298	6	1	0.26051	2598	0.027714	15	8	0.0057942	0.0193727
10:75255000	0.0113351	NA	NA	NA	NA	0.0202148	0.0202148	10	2151	0.02464	8	4	0.0096336	2598	0.016551	18	12	0.15701	0.0202148
12:26493000	0.0113355	NA	NA	NA	NA	0.0122133	0.0122133	12	2151	0.010693	2	0	0.083446	2598	0.013472	6	3	0.018127	0.0122133
12:26494500	0.0113355	NA	NA	NA	NA	0.0122133	0.0122133	12	2151	0.010693	2	0	0.083446	2598	0.013472	6	3	0.018127	0.0122133
17:3430500	0.0113368	NA	NA	NA	NA	0.0107394	0.0107394	17	2151	0.0055788	2	0	0.13027	2598	0.015012	7	4	0.011613	0.0107394
10:73533000	0.0113482	NA	NA	NA	NA	0.028006	0.028006	10	2151	0.017666	13	6	0.0036184	2598	0.036567	19	8	0.41858	0.028006
2:191044500	0.0113523	NA	NA	NA	NA	0.0103181	0.0103181	2	2151	0.011158	11	6	0.0019268	2598	0.0096228	15	10	0.78639	0.0103181
5:112654500	0.0113538	NA	NA	NA	NA	0.00842293	0.00842293	5	2151	0.0018596	3	2	0.66622	2598	0.013857	8	5	0.0022747	0.00842293
5:173379000	0.0113554	NA	NA	NA	NA	0.00800159	0.00800159	5	2151	0.0027894	5	4	0.049142	2598	0.012317	7	4	0.030843	0.00800159
1:52258500	0.0113558	NA	NA	NA	NA	0.011371	0.011371	1	2151	0.0018596	2	1	0.36031	2598	0.019246	6	3	0.0042068	0.011371
22:42234000	0.0113574	NA	NA	NA	NA	0.017056	0.017056	22	2151	0.013947	4	0	0.099495	2598	0.01963	19	7	0.015237	0.017056
5:80359500	0.0113578	NA	NA	NA	NA	0.0229522	0.0229522	5	2151	0.015342	6	3	0.051991	2598	0.029253	14	5	0.02916	0.0229522
5:80361000	0.0113578	NA	NA	NA	NA	0.0229522	0.0229522	5	2151	0.015342	6	3	0.051991	2598	0.029253	14	5	0.02916	0.0229522
4:48906000	0.0113658	NA	NA	NA	NA	0.0162141	0.0162141	4	2151	0.019526	7	1	0.98673	2598	0.013472	12	7	0.0015377	0.0162141
20:61056000	0.011366	NA	NA	NA	NA	0.0536953	0.0536953	20	2151	0.040911	15	5	0.16001	2598	0.06428	36	22	0.0094827	0.0536953
9:130828500	0.0113683	NA	NA	NA	NA	0.0265322	0.0265322	9	2151	0.019526	10	5	0.0024094	2598	0.032333	29	17	0.6299	0.0265322
11:35757000	0.0113704	NA	NA	NA	NA	0.0214784	0.0214784	11	2151	0.013482	8	6	0.0063632	2598	0.028099	18	8	0.23856	0.0214784
9:123492000	0.0113728	NA	NA	NA	NA	0.032849	0.032849	9	2151	0.011623	10	6	0.10978	2598	0.050423	19	11	0.013831	0.032849
18:56158500	0.0113746	NA	NA	NA	NA	0.0360074	0.0360074	18	2151	0.023245	10	5	0.38676	2598	0.046574	22	8	0.0039266	0.0360074
13:26623500	0.0113768	NA	NA	NA	NA	0.0859128	0.0859128	13	2151	0.073454	35	17	0.06027	2598	0.096228	59	25	0.025203	0.0859128
6:75916500	0.0113847	NA	NA	NA	NA	0.0627497	0.0627497	6	2151	0.039981	7	1	0.0021164	2598	0.081601	30	10	0.7183	0.0627497
12:667500	0.0113938	NA	NA	NA	NA	0.0134765	0.0134765	12	2151	0.018596	6	2	0.028335	2598	0.0092379	9	5	0.053701	0.0134765
12:669000	0.0113938	NA	NA	NA	NA	0.0134765	0.0134765	12	2151	0.018596	6	2	0.028335	2598	0.0092379	9	5	0.053701	0.0134765
1:22141500	0.0114221	NA	NA	NA	NA	0.0303223	0.0303223	1	2151	0.02371	10	5	0.46091	2598	0.035797	20	12	0.0033108	0.0303223
12:106620000	0.0114415	NA	NA	NA	NA	0.0646451	0.0646451	12	2151	0.029754	12	7	0.0024824	2598	0.093533	38	17	0.61592	0.0646451
15:101740500	0.0114497	NA	NA	NA	NA	0.0210573	0.0210573	15	2151	0.0074384	4	2	0.03127	2598	0.032333	18	10	0.048936	0.0210573
1:215715000	0.0114547	NA	NA	NA	NA	0.0141078	0.0141078	1	2151	0.012087	4	1	0.022145	2598	0.015781	9	6	0.069135	0.0141078
1:215716500	0.0114547	NA	NA	NA	NA	0.0141078	0.0141078	1	2151	0.012087	4	1	0.022145	2598	0.015781	9	6	0.069135	0.0141078
11:131556000	0.011455	NA	NA	NA	NA	0.0423248	0.0423248	11	2151	0.015342	16	10	0.13474	2598	0.064665	28	8	0.011363	0.0423248
11:131557500	0.011455	NA	NA	NA	NA	0.0423248	0.0423248	11	2151	0.015342	16	10	0.13474	2598	0.064665	28	8	0.011363	0.0423248
3:56590500	0.011455	NA	NA	NA	NA	0.0320065	0.0320065	3	2151	0.039981	14	5	0.01281	2598	0.025404	24	15	0.11952	0.0320065
1:149899500	0.0114648	NA	NA	NA	NA	0.0389554	0.0389554	1	2151	0.013482	8	5	0.016933	2598	0.060046	21	6	0.090507	0.0389554
6:112138500	0.0114689	NA	NA	NA	NA	0.0383239	0.0383239	6	2151	0.035797	13	7	0.077752	2598	0.040416	25	13	0.019719	0.0383239
17:38230500	0.0114867	rs11869286	STARD3	418238	418238	0.0459047	0.0459047	17	2151	0.010693	15	9	0.050785	2598	0.075058	33	12	0.030244	0.0459047
9:18822000	0.011496	NA	NA	NA	NA	0.005896	0.005896	9	2151	0.0027894	5	4	0.0020061	2598	0.0084681	10	6	0.76635	0.005896
11:121243500	0.0114965	NA	NA	NA	NA	0.0214781	0.0214781	11	2151	0.0013947	2	1	0.43876	2598	0.038106	19	10	0.0035041	0.0214781
5:169726500	0.0114971	NA	NA	NA	NA	0.0343229	0.0343229	5	2151	0.0088331	7	3	0.31069	2598	0.055427	17	7	0.0049488	0.0343229
4:11503500	0.0115027	NA	NA	NA	NA	0.0136871	0.0136871	4	2151	0.019061	2	0	0.74662	2598	0.0092379	6	3	0.0020605	0.0136871
3:171495000	0.011514	NA	NA	NA	NA	0.017899	0.017899	3	2151	0.016272	8	6	0.044943	2598	0.019246	9	1	0.034269	0.017899
1:14437500	0.0115152	NA	NA	NA	NA	0.0221098	0.0221098	1	2151	0.018131	7	3	0.7329	2598	0.025404	11	7	0.0021017	0.0221098
1:14439000	0.0115152	NA	NA	NA	NA	0.0221098	0.0221098	1	2151	0.018131	7	3	0.7329	2598	0.025404	11	7	0.0021017	0.0221098
10:5506500	0.0115345	rs1832007	AKR1C4	253895	253895	0.0486416	0.0486416	10	2151	0.046025	21	13	0.016015	2598	0.050808	42	20	0.096367	0.0486416
8:82014000	0.0115476	NA	NA	NA	NA	0.0113709	0.0113709	8	2151	0.013017	3	1	0.1182	2598	0.010008	7	3	0.013074	0.0113709
2:241896000	0.0115566	NA	NA	NA	NA	0.0160033	0.0160033	2	2151	0.010228	4	3	0.91751	2598	0.020785	9	3	0.0016858	0.0160033
1:48934500	0.011561	NA	NA	NA	NA	0.0284272	0.0284272	1	2151	0.020921	3	1	0.0024002	2598	0.034642	10	6	0.6447	0.0284272
6:3912000	0.0115652	NA	NA	NA	NA	0.0518005	0.0518005	6	2151	0.017666	16	9	0.058347	2598	0.080062	56	32	0.026532	0.0518005
17:80451000	0.0115708	NA	NA	NA	NA	0.0852811	0.0852811	17	2151	0.082752	27	9	0.016994	2598	0.087375	49	18	0.091146	0.0852811
14:81439500	0.0115815	NA	NA	NA	NA	0.019583	0.019583	14	2151	0.02371	8	4	0.28386	2598	0.016166	17	8	0.0054625	0.019583
14:67998000	0.0115917	NA	NA	NA	NA	0.0271639	0.0271639	14	2151	0.0051139	10	9	0.11518	2598	0.04542	24	11	0.013476	0.0271639
9:123490500	0.0116133	NA	NA	NA	NA	0.0299011	0.0299011	9	2151	0.0079033	7	5	0.11121	2598	0.048114	16	9	0.013987	0.0299011
7:114751500	0.0116133	NA	NA	NA	NA	0.0130553	0.0130553	7	2151	0.017201	5	2	0.0041295	2598	0.0096228	6	3	0.37668	0.0130553
7:114753000	0.0116133	NA	NA	NA	NA	0.0130553	0.0130553	7	2151	0.017201	5	2	0.0041295	2598	0.0096228	6	3	0.37668	0.0130553
6:52168500	0.0116164	NA	NA	NA	NA	0.0362186	0.0362186	6	2151	0.025105	7	3	0.039751	2598	0.04542	34	20	0.039143	0.0362186
11:110232000	0.0116177	NA	NA	NA	NA	0.0301117	0.0301117	11	2151	0.017201	6	4	0.13029	2598	0.040801	14	4	0.011944	0.0301117
11:110233500	0.0116177	NA	NA	NA	NA	0.0301117	0.0301117	11	2151	0.017201	6	4	0.13029	2598	0.040801	14	4	0.011944	0.0301117
11:126153000	0.0116196	rs11220462	ST3GAL4	90387.5	90387.5	0.0149506	0.0149506	11	2151	0.0055788	4	2	0.3858	2598	0.02271	15	8	0.0040344	0.0149506
15:85245000	0.0116248	NA	NA	NA	NA	0.00505369	0.00505369	15	2151	0.0027894	2	0	0.31424	2598	0.0069284	8	4	0.0049557	0.00505369
12:97300500	0.0116303	NA	NA	NA	NA	0.0303222	0.0303222	12	2151	0.0088331	9	4	0.18274	2598	0.048114	27	14	0.0085265	0.0303222
3:69163500	0.0116355	NA	NA	NA	NA	0.0130555	0.0130555	3	2151	0.0013947	3	3	0.63279	2598	0.02271	4	0	0.0024636	0.0130555
3:69165000	0.0116355	NA	NA	NA	NA	0.0130555	0.0130555	3	2151	0.0013947	3	3	0.63279	2598	0.02271	4	0	0.0024636	0.0130555
8:129118500	0.0116461	NA	NA	NA	NA	0.0242157	0.0242157	8	2151	0.0051139	3	0	0.15116	2598	0.040031	9	2	0.010324	0.0242157
1:184375500	0.0116628	NA	NA	NA	NA	0.00884409	0.00884409	1	2151	0.010693	8	4	0.010978	2598	0.0073133	10	5	0.14239	0.00884409
1:184377000	0.0116628	NA	NA	NA	NA	0.00884409	0.00884409	1	2151	0.010693	8	4	0.010978	2598	0.0073133	10	5	0.14239	0.00884409
1:54423000	0.0116666	NA	NA	NA	NA	0.00526425	0.00526425	1	2151	0.0060437	2	0	0.3587	2598	0.0046189	3	2	0.0043595	0.00526425
14:103386000	0.0116712	NA	NA	NA	NA	0.035165	0.035165	14	2151	0.026499	5	0	0.01592	2598	0.04234	11	4	0.09827	0.035165
4:157516500	0.0116721	NA	NA	NA	NA	0.00589597	0.00589597	4	2151	0.0083682	3	1	0.10257	2598	0.0038491	3	2	0.015254	0.00589597
5:53914500	0.0116858	rs6450176	ARL15	618241	618241	0.0160034	0.0160034	5	2151	0.0032543	7	7	0.01796	2598	0.026559	11	5	0.087234	0.0160034
3:46336500	0.0117098	rs2290547	SETD2	721787	721787	0.00526426	0.00526426	3	2151	0.0032543	3	1	0.54755	2598	0.0069284	8	3	0.0028681	0.00526426
19:4471500	0.0117264	NA	NA	NA	NA	0.0187406	0.0187406	19	2151	0.0065086	7	4	0.070346	2598	0.028868	22	13	0.022361	0.0187406
12:22044000	0.0117593	NA	NA	NA	NA	0.0296904	0.0296904	12	2151	0.019061	11	7	0.019757	2598	0.038491	19	6	0.079876	0.0296904
2:236409000	0.011762	NA	NA	NA	NA	0.0326385	0.0326385	2	2151	0.015807	11	4	0.39407	2598	0.046574	29	12	0.0040057	0.0326385
15:91446000	0.011776	NA	NA	NA	NA	0.0673824	0.0673824	15	2151	0.049279	21	9	0.0021471	2598	0.082371	41	23	0.7362	0.0673824
5:153643500	0.0117839	NA	NA	NA	NA	0.0355864	0.0355864	5	2151	0.038587	13	6	0.11786	2598	0.033102	17	10	0.013422	0.0355864
6:58146000	0.011798	NA	NA	NA	NA	0.0079033	0.0079033	6	2151	0.0079033	4	2	0.011798	0	0	NA	NA	NA	0.0079033
7:44499000	0.011813	rs2072183	NPC1L1	77918	77918	0.00673802	0.00673802	7	2151	0.0013947	3	3	0.27446	2598	0.011162	10	5	0.0057802	0.00673802
7:44500500	0.011813	rs2072183	NPC1L1	77918	77918	0.00673802	0.00673802	7	2151	0.0013947	3	3	0.27446	2598	0.011162	10	5	0.0057802	0.00673802
17:27054000	0.011814	NA	NA	NA	NA	0.0844391	0.0844391	17	2151	0.079033	26	13	0.6118	2598	0.088915	47	25	0.0025933	0.0844391
8:135234000	0.0118173	NA	NA	NA	NA	0.0130555	0.0130555	8	2151	0.0013947	2	1	0.753	2598	0.02271	5	1	0.0021077	0.0130555
8:135235500	0.0118173	NA	NA	NA	NA	0.0130555	0.0130555	8	2151	0.0013947	2	1	0.753	2598	0.02271	5	1	0.0021077	0.0130555
2:219091500	0.0118241	rs78058190	PRKAG3	606106	606106	0.00842288	0.00842288	2	2151	0.0023245	3	1	0.043371	2598	0.013472	6	3	0.036618	0.00842288
18:52915500	0.0118292	NA	NA	NA	NA	0.0248472	0.0248472	18	2151	0.009298	5	3	0.039213	2598	0.037721	16	6	0.040521	0.0248472
19:52597500	0.0118343	rs17695224	HAS1	274966	274966	0.0475891	0.0475891	19	2151	0.045095	14	2	0.19049	2598	0.049654	20	9	0.0083455	0.0475891
5:16878000	0.0118421	NA	NA	NA	NA	0.0193724	0.0193724	5	2151	0.0018596	3	2	0.21715	2598	0.033872	14	4	0.0073265	0.0193724
15:47998500	0.0118428	NA	NA	NA	NA	0.0212677	0.0212677	15	2151	0.010693	6	3	0.0044763	2598	0.030023	11	6	0.35544	0.0212677
21:44740500	0.011853	NA	NA	NA	NA	0.0153715	0.0153715	21	2151	0.009298	6	3	0.64331	2598	0.0204	12	6	0.0024757	0.0153715
21:44742000	0.011853	NA	NA	NA	NA	0.0153715	0.0153715	21	2151	0.009298	6	3	0.64331	2598	0.0204	12	6	0.0024757	0.0153715
4:53505000	0.0118652	NA	NA	NA	NA	0.0178985	0.0178985	4	2151	0.027894	8	5	0.66243	2598	0.0096228	11	4	0.0024071	0.0178985
6:135372000	0.0118761	rs9376090	HBS1L	36693.5	36693.5	0.0208466	0.0208466	6	2151	0.0083682	7	4	0.61032	2598	0.031178	17	10	0.0026154	0.0208466
8:126441000	0.0118929	rs2954029	TRIB1	48334	48334	0.0631713	0.0631713	8	2151	0.029754	15	7	0.006913	2598	0.090839	50	21	0.23128	0.0631713	0.035027	20	8	0.052418
20:6591000	0.0119108	NA	NA	NA	NA	0.0128445	0.0128445	20	2151	0.004649	6	4	0.013675	2598	0.01963	6	2	0.11712	0.0128445	0.0073133	5	2	0.042068
20:6592500	0.0119108	NA	NA	NA	NA	0.0128445	0.0128445	20	2151	0.004649	6	4	0.013675	2598	0.01963	6	2	0.11712	0.0128445	0.033872	13	6	0.0058334
18:3214500	0.0119132	NA	NA	NA	NA	0.0256893	0.0256893	18	2151	0.022315	6	1	0.0021047	2598	0.028483	13	9	0.76115	0.0256893	0.026559	16	9	0.11867
11:85374000	0.0119265	NA	NA	NA	NA	0.0166349	0.0166349	11	2151	0.02185	10	6	0.96282	2598	0.012317	14	6	0.001666	0.0166349	0.02117	12	8	0.12068
5:180667500	0.0119363	NA	NA	NA	NA	0.0299012	0.0299012	5	2151	0.033473	9	2	0.17601	2598	0.026944	17	9	0.0091221	0.0299012	0.099307	37	17	0.021541
8:100885500	0.011939	NA	NA	NA	NA	0.00442198	0.00442198	8	2151	0.0055788	4	2	0.85571	2598	0.0034642	6	4	0.0018768	0.00442198	0.099307	37	17	0.021541
3:5229000	0.0119422	NA	NA	NA	NA	0.0958098	0.0958098	3	2151	0.079963	28	15	0.040828	2598	0.10893	58	23	0.039348	0.0958098	0.02117	5	1	0.049408
3:20113500	0.0119552	NA	NA	NA	NA	0.0324279	0.0324279	3	2151	0.015807	7	3	0.0028313	2598	0.046189	23	12	0.56812	0.0324279	0.04542	12	4	0.13861
8:49318500	0.0119587	NA	NA	NA	NA	0.024426	0.024426	8	2151	0.014412	14	9	0.5828	2598	0.032717	27	13	0.0027609	0.024426	0.061586	27	11	0.013266
9:33187500	0.0119682	NA	NA	NA	NA	0.00526427	0.00526427	9	2151	0.0037192	3	2	0.22818	2598	0.0065435	7	3	0.0070582	0.00526427	0.054273	29	17	0.014863
4:72052500	0.0119805	NA	NA	NA	NA	0.050537	0.050537	4	2151	0.036262	20	6	0.67309	2598	0.062356	50	23	0.0023956	0.050537	0.035412	17	5	0.040812
12:56550000	0.0119974	NA	NA	NA	NA	0.058539	0.058539	12	2151	0.047885	20	7	0.005062	2598	0.06736	44	20	0.31906	0.058539	0.0096228	13	8	0.02742
11:130270500	0.0120003	NA	NA	NA	NA	0.0501155	0.0501155	11	2151	0.013482	12	10	0.13077	2598	0.080446	31	14	0.012354	0.0501155	0.038106	18	7	0.020318
10:116296500	0.012003	NA	NA	NA	NA	0.0168459	0.0168459	10	2151	0.019061	8	5	0.04612	2598	0.015012	8	1	0.035038	0.0168459	0.030023	23	13	0.00094811
11:114087000	0.0120107	NA	NA	NA	NA	0.0263216	0.0263216	11	2151	0.020921	8	3	0.04291	2598	0.030793	25	14	0.037687	0.0263216	0.017321	14	8	0.045746
5:123988500	0.0120131	NA	NA	NA	NA	0.0301117	0.0301117	5	2151	0.020456	15	9	0.011805	2598	0.038106	30	13	0.13702	0.0301117	0.028099	9	5	0.011802
20:4195500	0.0120198	NA	NA	NA	NA	0.0223205	0.0223205	20	2151	0.0069735	9	7	0.1397	2598	0.035027	19	6	0.011586	0.0223205	0.052348	24	9	0.029174
20:4197000	0.0120198	NA	NA	NA	NA	0.0223205	0.0223205	20	2151	0.0069735	9	7	0.1397	2598	0.035027	19	6	0.011586	0.0223205	0.052348	24	9	0.029174
4:22516500	0.0120251	NA	NA	NA	NA	0.0248474	0.0248474	4	2151	0.026034	22	16	0.34458	2598	0.023865	19	10	0.0046996	0.0248474	0.025789	21	10	0.25885
3:71418000	0.0120262	NA	NA	NA	NA	0.045273	0.045273	3	2151	0.025105	10	7	0.025208	2598	0.061971	18	7	0.064248	0.045273	0.008853	11	6	0.11879
19:33891000	0.0120284	rs731839	PEPD	6653.5	6653.5	0.0113708	0.0113708	19	2151	0.013947	7	3	0.08551	2598	0.0092379	16	12	0.018944	0.0113708	0.008853	11	6	0.11879
8:121096500	0.0120404	NA	NA	NA	NA	0.00673852	0.00673852	8	2151	0.0018596	2	1	0.0021411	2598	0.010778	7	4	0.75745	0.00673852	0.010008	6	2	0.52217
8:96181500	0.0120419	NA	NA	NA	NA	0.0166347	0.0166347	8	2151	0.012087	9	5	0.006705	2598	0.0204	18	11	0.24191	0.0166347	0.033102	19	9	0.0012917
15:73284000	0.0120419	NA	NA	NA	NA	0.0151615	0.0151615	15	2151	0.015807	5	2	0.015118	2598	0.014627	16	10	0.10729	0.0151615	0.046189	26	14	0.012458
12:131356500	0.0120477	NA	NA	NA	NA	0.0195829	0.0195829	12	2151	0.019061	6	2	0.017104	2598	0.020015	21	12	0.094885	0.0195829	0.052348	17	6	0.026472
16:73092000	0.0120504	rs2000999	HPR	985340	985340	0.0619081	0.0619081	16	2151	0.02557	17	8	0.0032214	2598	0.091994	39	20	0.50392	0.0619081	0.01963	11	5	0.024031
8:61933500	0.012051	NA	NA	NA	NA	0.0109498	0.0109498	8	2151	0.0069735	2	1	0.03154	2598	0.014242	5	2	0.051472	0.0109498	0.01963	11	5	0.024031
8:61935000	0.012051	NA	NA	NA	NA	0.0109498	0.0109498	8	2151	0.0069735	2	1	0.03154	2598	0.014242	5	2	0.051472	0.0109498	0.021555	13	5	0.055236
3:145876500	0.0120519	NA	NA	NA	NA	0.0440094	0.0440094	3	2151	0.026499	13	8	0.028867	2598	0.058507	30	11	0.056243	0.0440094	0.021555	13	5	0.055236
7:17961000	0.0120788	rs4142995	SNX13	41939.5	41939.5	0.0147402	0.0147402	7	2151	0.0041841	3	2	0.0096706	2598	0.02348	11	5	0.16832	0.0147402	0.026559	9	4	0.010722
1:234777000	0.0120879	rs514230	IRF2BP2	79417.5	79417.5	0.0206359	0.0206359	1	2151	0.010693	5	2	0.0056809	2598	0.028868	19	9	0.28678	0.0206359	0.04542	25	14	0.01344
[truncated: 3,005 more rows]
