# Supplementary material for: Deep coverage whole genome sequences and plasma lipoprotein(a) in individuals of European and African ancestries
Source: Nat Commun. 2018 Jul 4;9:2606. doi: 10.1038/s41467-018-04668-w (PMC6031652; doi:10.1038/s41467-018-04668-w)
Supplement: Supplementary file 12 — Supplementary Data 9 [file 41467_2018_4668_MOESM12_ESM.xlsx]

## Sheet: Sheet1
Sliding window RVAS conditioned on KIV2-CN: Non-coding rare variant association statistics for aggregates of rare (MAF<1%) non-coding variants within 3kb sliding windows overlapping liver enhancers or promoters in strong DNAse hypersensitivity sites. Note: this analysis is conditioned on KIV2-CN.
	# Groups	Bonferroni Threshold
# Windows anal:	163883	3.05096e-07	Nothing Surpasses This
# Windows within 100kb of reported top lipid rsIDs:	2813	1.77746e-05	Nothing Surpasses This
Group	META_PVal	GLGC_Top_rsID_within1MB	GLGC_genes_within1MB	dist_to_Top_rsID	MinDist_to_Top_rsID	weighted_AVG_cAF	CHROM	EST_NS	EST_FRAC_WITH_RARE	EST_NUM_PASS_VARS	EST_NUM_SING_VARS	EST_PVALUE	JHS_NS	JHS_FRAC_WITH_RARE	JHS_NUM_PASS_VARS	JHS_NUM_SING_VARS	JHS_PVALUE
11:124626000	2.29209e-05	NA	NA	NA	NA	0.0149504	11	2151	0.016736	8	3	0.00068732	2598	0.013472	12	5	0.0023244
4:4260000	2.30791e-05	rs59950280;rs6831256	LRPAP1	809465.5;788671.5	788672	0.0120025	4	2151	0.0055788	10	8	0.012243	2598	0.017321	22	14	0.00013146
11:78507000	2.99366e-05	NA	NA	NA	NA	0.0130554	11	2151	0.0027894	5	3	0.0002529	2598	0.021555	8	6	0.0084193
9:136825500	3.34218e-05	rs635634	ABO	671310	671310	0.0334808	9	2151	0.040446	6	1	0.00022073	2598	0.027714	17	5	0.010861
1:68694000	3.53137e-05	NA	NA	NA	NA	0.0520109	1	2151	0.042306	12	6	8.628e-05	2598	0.060046	31	18	0.029484
9:136824000	3.5736e-05	rs635634	ABO	670547	670547	0.0608553	9	2151	0.04835	12	3	0.00031403	2598	0.071209	31	8	0.0082052
5:149377500	3.61657e-05	NA	NA	NA	NA	0.0250578	5	2151	0.0041841	3	2	0.0001112	2598	0.04234	7	2	0.023472
8:19240500	4.39511e-05	rs1495741;rs12678919	NAT2;LPL	970385;600956	600956	0.0164241	8	2151	0.012087	5	3	0.0007105	2598	0.020015	13	6	0.0045332
1:1980000	5.23886e-05	NA	NA	NA	NA	0.0524319	1	2151	0.064156	17	5	0.029749	2598	0.042725	33	18	0.00013087
11:78508500	5.78196e-05	NA	NA	NA	NA	0.0240048	11	2151	0.0027894	5	3	0.0002529	2598	0.04157	14	7	0.017126
6:144061500	6.38717e-05	NA	NA	NA	NA	0.0210572	6	2151	0.0032543	3	0	0.0046603	2598	0.035797	12	5	0.001035
14:22950000	6.92675e-05	NA	NA	NA	NA	0.027374	14	2151	0.0041841	5	3	0.00084746	2598	0.046574	16	6	0.0062136
8:19242000	7.02914e-05	rs1495741;rs12678919	NAT2;LPL	970663.5;600677.5	600678	0.0250578	8	2151	0.015342	10	6	0.00075403	2598	0.033102	25	9	0.0070953
22:43413000	7.78343e-05	NA	NA	NA	NA	0.0166353	22	2151	0.019526	2	0	0.0045519	2598	0.014242	4	1	0.0013125
22:43414500	7.78343e-05	NA	NA	NA	NA	0.0166353	22	2151	0.019526	2	0	0.0045519	2598	0.014242	4	1	0.0013125
21:17934000	8.49984e-05	NA	NA	NA	NA	0.00294799	21	2151	0.0023245	4	3	0.00033077	2598	0.0034642	6	4	0.01987
21:17935500	8.49984e-05	NA	NA	NA	NA	0.00294799	21	2151	0.0023245	4	3	0.00033077	2598	0.0034642	6	4	0.01987
5:149379000	8.62987e-05	NA	NA	NA	NA	0.0551693	5	2151	0.0079033	10	8	0.00021032	2598	0.094303	23	7	0.031768
14:65676000	0.000106725	NA	NA	NA	NA	0.011581	14	2151	0.012087	6	3	0.00073163	2598	0.011162	13	8	0.011499
19:3052500	0.000130656	NA	NA	NA	NA	0.0286376	19	2151	0.038122	7	2	0.14899	2598	0.020785	14	5	7.0347e-05
8:38592000	0.000145041	NA	NA	NA	NA	0.0227416	8	2151	0.0088331	12	8	0.00067197	2598	0.034257	28	17	0.017474
14:23022000	0.00015303	NA	NA	NA	NA	0.0435881	14	2151	0.027429	17	10	0.0015299	2598	0.056967	31	13	0.0081362
3:149680500	0.000158566	NA	NA	NA	NA	0.00526426	3	2151	0.0027894	2	1	0.00010642	2598	0.0073133	3	1	0.12158
3:149682000	0.000158566	NA	NA	NA	NA	0.00526426	3	2151	0.0027894	2	1	0.00010642	2598	0.0073133	3	1	0.12158
6:160939500	0.000158568	rs12208357;rs1564348;rs186696265	LPA	398255.5;362543.5;170296.5	170296	0.0362182	6	2151	0.030683	14	8	0.0045559	2598	0.040801	22	11	0.00284
6:160941000	0.000162373	rs12208357;rs1564348;rs186696265	LPA	398348;362636;170204	170204	0.0353762	6	2151	0.029754	12	6	0.0045389	2598	0.040031	21	11	0.0029252
14:92952000	0.000167022	NA	NA	NA	NA	0.0107392	14	2151	0.0069735	6	4	4.1807e-05	2598	0.013857	17	10	0.3275
6:107221500	0.000172539	NA	NA	NA	NA	0.0237946	6	2151	0.0041841	7	5	0.0001978	2598	0.040031	23	7	0.071715
17:17599500	0.000174387	NA	NA	NA	NA	0.0168455	17	2151	0.02185	5	3	9.9142e-05	2598	0.012702	17	9	0.14475
5:68002500	0.000175844	NA	NA	NA	NA	0.0261109	5	2151	0.0037192	4	1	0.0082277	2598	0.04465	16	6	0.0017601
5:68004000	0.000175844	NA	NA	NA	NA	0.0261109	5	2151	0.0037192	4	1	0.0082277	2598	0.04465	16	6	0.0017601
5:154209000	0.000175851	NA	NA	NA	NA	0.0212678	5	2151	0.013017	6	4	0.0111	2598	0.028099	24	12	0.0013047
6:107220000	0.00017894	NA	NA	NA	NA	0.0242158	6	2151	0.0041841	7	5	0.0001978	2598	0.040801	25	9	0.074619
1:86172000	0.00018559	NA	NA	NA	NA	0.0459044	1	2151	0.026964	12	8	0.00094876	2598	0.061586	22	6	0.016188
1:86173500	0.00018559	NA	NA	NA	NA	0.0459044	1	2151	0.026964	12	8	0.00094876	2598	0.061586	22	6	0.016188
3:188665500	0.000194662	NA	NA	NA	NA	0.0023163	3	2151	0.0027894	4	3	0.11996	2598	0.0019246	3	2	0.00013487
2:55362000	0.000195945	NA	NA	NA	NA	0.0193725	2	2151	0.0055788	4	3	3.6231e-05	2598	0.030793	16	5	0.44976
4:4261500	0.00020185	rs59950280;rs6831256	LRPAP1	809552.5;788758.5	788758	0.00863316	4	2151	0.0055788	10	8	0.012243	2598	0.011162	13	9	0.0013748
11:95778000	0.000209452	NA	NA	NA	NA	0.0292692	11	2151	0.016736	11	3	0.00014272	2598	0.039646	16	9	0.12279
15:41623500	0.000209457	NA	NA	NA	NA	0.0494845	15	2151	0.039052	14	6	0.00015052	2598	0.058122	21	6	0.11643
3:107823000	0.000209834	NA	NA	NA	NA	0.00673843	3	2151	0.0027894	2	1	0.0066523	2598	0.010008	8	3	0.0026396
3:170893500	0.000222407	NA	NA	NA	NA	0.0147399	3	2151	0.0013947	2	1	0.23282	2598	0.025789	11	5	8.0367e-05
6:97729500	0.000226991	NA	NA	NA	NA	0.020636	6	2151	0.020921	11	4	0.0018441	2598	0.0204	14	6	0.010375
9:136389000	0.000231169	rs635634	ABO	236470	236470	0.0109498	9	2151	0.0069735	7	6	0.0036872	2598	0.014242	14	6	0.0052933
8:22497000	0.000232605	NA	NA	NA	NA	0.00463253	8	2151	0.0041841	2	1	5.7879e-05	2598	0.0050038	8	4	0.3395
1:151959000	0.000253321	NA	NA	NA	NA	0.00484312	1	2151	0.0023245	5	5	0.92159	2598	0.0069284	6	3	2.3405e-05
1:151960500	0.000253321	NA	NA	NA	NA	0.00484312	1	2151	0.0023245	5	5	0.92159	2598	0.0069284	6	3	2.3405e-05
15:41622000	0.000255212	NA	NA	NA	NA	0.0248473	15	2151	0.024175	5	1	0.0001037	2598	0.025404	6	1	0.2097
1:162676500	0.000257493	NA	NA	NA	NA	0.00715941	1	2151	0.0041841	4	2	0.015099	2598	0.0096228	6	3	0.0014543
1:225115500	0.00026253	NA	NA	NA	NA	0.0311643	1	2151	0.022315	9	5	0.062134	2598	0.038491	14	6	0.00036097
1:225117000	0.00026253	NA	NA	NA	NA	0.0311643	1	2151	0.022315	9	5	0.062134	2598	0.038491	14	6	0.00036097
5:149154000	0.000263783	NA	NA	NA	NA	0.0157927	5	2151	0.004649	6	4	0.013626	2598	0.025019	15	7	0.0016546
11:43600500	0.000270429	NA	NA	NA	NA	0.054327	11	2151	0.032078	25	13	0.12234	2598	0.072748	59	26	0.00018937
1:40504500	0.000273236	rs4660293	PABPC4	477460	477460	0.0467469	1	2151	0.030219	20	11	0.0021084	2598	0.060431	35	19	0.011113
3:182605500	0.000278827	NA	NA	NA	NA	0.0048431	3	2151	0.0051139	3	2	0.087772	2598	0.0046189	8	6	0.00027293
3:182607000	0.000278827	NA	NA	NA	NA	0.0048431	3	2151	0.0051139	3	2	0.087772	2598	0.0046189	8	6	0.00027293
14:105282000	0.000282561	rs4983559	ZBTB42	5252	5252	0.0305328	14	2151	0.009298	13	6	0.0080966	2598	0.048114	19	9	0.0030021
17:17601000	0.000291584	NA	NA	NA	NA	0.0191617	17	2151	0.022315	6	4	9.9982e-05	2598	0.016551	21	12	0.25162
19:2899500	0.000303184	NA	NA	NA	NA	0.0440093	19	2151	0.02185	11	7	0.0068401	2598	0.062356	31	17	0.0038384
5:170287500	0.00030332	NA	NA	NA	NA	0.0696987	5	2151	0.049279	18	9	0.029207	2598	0.086605	45	25	0.00089937
15:76453500	0.000314297	NA	NA	NA	NA	0.0564326	15	2151	0.026034	17	10	0.044339	2598	0.081601	56	24	0.00061595
11:128317500	0.000317453	NA	NA	NA	NA	0.0282167	11	2151	0.024175	12	6	0.033256	2598	0.031563	11	6	0.00083026
11:95779500	0.000317712	NA	NA	NA	NA	0.0164247	11	2151	0.0032543	2	1	6.6634e-05	2598	0.027329	6	3	0.41474
20:35847000	0.000318874	NA	NA	NA	NA	0.038113	20	2151	0.012087	6	1	0.092553	2598	0.059661	17	4	0.00029979
1:235068000	0.000332855	rs514230	IRF2BP2	210652	210652	0.0181091	1	2151	0.0032543	6	5	0.095351	2598	0.030408	21	9	0.000305
19:11845500	0.000338184	rs6511720;rs737337	LDLR;DOCK6	645475;500288	500288	0.0164248	19	2151	0.023245	2	0	0.0038184	2598	0.010778	7	3	0.00775
19:16183500	0.00035032	NA	NA	NA	NA	0.00168459	19	2151	0.0013947	2	1	0.0016945	2598	0.0019246	4	3	0.018152
9:133605000	0.000369715	NA	NA	NA	NA	0.010318	9	2151	0.0013947	3	3	0.01566	2598	0.017706	14	5	0.0020837
2:62436000	0.000372603	rs2710642	EHBP1	713413	713413	0.00484312	2	2151	0.0023245	3	1	0.19816	2598	0.0069284	7	5	0.00016608
7:131935500	0.000393052	NA	NA	NA	NA	0.00357968	7	2151	0.0023245	5	5	3.4963e-05	2598	0.0046189	7	3	0.99812
12:62653500	0.00039727	NA	NA	NA	NA	0.0494843	12	2151	0.02464	19	12	0.027615	2598	0.070054	43	22	0.0012786
11:111492000	0.000399744	NA	NA	NA	NA	0.00589596	11	2151	0.0037192	4	2	0.2924	2598	0.0076982	9	5	0.00012158
11:111493500	0.000399744	NA	NA	NA	NA	0.00589596	11	2151	0.0037192	4	2	0.2924	2598	0.0076982	9	5	0.00012158
14:77769000	0.000405571	NA	NA	NA	NA	0.0218992	14	2151	0.02185	9	5	0.30879	2598	0.02194	12	6	0.00011697
22:43146000	0.000407866	NA	NA	NA	NA	0.022531	22	2151	0.0083682	8	6	0.09537	2598	0.034257	14	6	0.00038108
14:77767500	0.000413005	NA	NA	NA	NA	0.0223205	14	2151	0.022315	10	6	0.30987	2598	0.022325	13	7	0.00011891
1:17215500	0.000415846	NA	NA	NA	NA	0.0366392	1	2151	0.055323	22	7	0.0016804	2598	0.02117	7	3	0.022093
7:130900500	0.000415989	rs4731702	KLF14	469972	469972	0.029901	7	2151	0.019526	5	1	0.00022514	2598	0.038491	9	4	0.16496
1:209824500	0.000417716	NA	NA	NA	NA	0.0488522	1	2151	0.046025	18	7	0.00061728	2598	0.051193	33	17	0.06044
14:92953500	0.000446912	NA	NA	NA	NA	0.0174777	14	2151	0.010693	10	3	0.00011129	2598	0.023095	21	11	0.36106
1:203637000	0.000460319	NA	NA	NA	NA	0.0235841	1	2151	0.0083682	6	3	0.1179	2598	0.036182	16	9	0.00035207
19:15558000	0.000460942	NA	NA	NA	NA	0.0090547	19	2151	0.0079033	3	1	0.00035069	2598	0.010008	5	3	0.11854
19:15559500	0.000460942	NA	NA	NA	NA	0.0090547	19	2151	0.0079033	3	1	0.00035069	2598	0.010008	5	3	0.11854
2:8959500	0.000464162	NA	NA	NA	NA	0.0141084	2	2151	0.013017	9	5	0.00086756	2598	0.015012	7	3	0.048285
11:130038000	0.000483062	NA	NA	NA	NA	0.00252686	11	2151	0.0027894	4	2	0.10933	2598	0.0023095	3	2	0.00040034
11:130039500	0.000483062	NA	NA	NA	NA	0.00252686	11	2151	0.0027894	4	2	0.10933	2598	0.0023095	3	2	0.00040034
15:77278500	0.000489343	NA	NA	NA	NA	0.0381136	15	2151	0.02464	6	2	0.013096	2598	0.049269	23	11	0.00339
15:77280000	0.000489343	NA	NA	NA	NA	0.0381136	15	2151	0.02464	6	2	0.013096	2598	0.049269	23	11	0.00339
4:85612500	0.000499038	NA	NA	NA	NA	0.0080017	4	2151	0.0065086	2	1	0.00016954	2598	0.0092379	6	1	0.26757
22:36462000	0.000507975	rs138777	TOM1	751134	751134	0.0130553	22	2151	0.012552	4	2	0.046523	2598	0.013472	15	9	0.00099431
2:65541000	0.000511281	rs2540948	CEP68	258946	258946	0.00673802	2	2151	0.0013947	2	1	0.040474	2598	0.011162	12	5	0.0011511
2:65542500	0.000521161	rs2540948	CEP68	259032	259032	0.00694864	2	2151	0.0013947	2	1	0.040474	2598	0.011547	13	6	0.0011756
19:17226000	0.000527616	NA	NA	NA	NA	0.0157927	19	2151	0.010228	3	0	0.01079	2598	0.0204	12	6	0.0044699
19:17227500	0.000527616	NA	NA	NA	NA	0.0157927	19	2151	0.010228	3	0	0.01079	2598	0.0204	12	6	0.0044699
11:113061000	0.000537859	NA	NA	NA	NA	0.0242154	11	2151	0.013482	5	2	0.031379	2598	0.033102	8	4	0.0015699
19:53604000	0.000540696	NA	NA	NA	NA	0.028006	19	2151	0.019061	21	13	0.0029327	2598	0.035412	40	22	0.016895
1:1981500	0.000545799	NA	NA	NA	NA	0.0191621	1	2151	0.013947	6	3	0.93004	2598	0.02348	20	11	5.3829e-05
4:74484000	0.000551334	rs117087731;rs182616603	ADAMTS3;MTHFD2L	789064.5;598958.5	598958	0.00652771	4	2151	0.0037192	7	5	0.0024099	2598	0.008853	11	5	0.021006
22:43147500	0.00055403	NA	NA	NA	NA	0.0288484	22	2151	0.010228	10	7	0.12143	2598	0.044265	20	8	0.00041913
3:114595500	0.000554635	NA	NA	NA	NA	0.0105286	3	2151	0.019061	6	4	0.0018858	2598	0.0034642	6	5	0.027021
11:106857000	0.000558158	NA	NA	NA	NA	0.0296904	11	2151	0.019061	8	2	0.0002101	2598	0.038491	16	9	0.24423
11:106858500	0.000558158	NA	NA	NA	NA	0.0296904	11	2151	0.019061	8	2	0.0002101	2598	0.038491	16	9	0.24423
12:123208500	0.000558256	rs4759375	SBNO1	585457	585457	0.0111603	12	2151	0.0032543	2	1	0.0070443	2598	0.017706	3	2	0.0072857
12:123210000	0.000558256	rs4759375	SBNO1	585457	585457	0.0111603	12	2151	0.0032543	2	1	0.0070443	2598	0.017706	3	2	0.0072857
7:130902000	0.000564108	rs4731702	KLF14	470446	470446	0.0522213	7	2151	0.021385	9	5	0.00024939	2598	0.077752	32	18	0.20817
3:187528500	0.000566863	NA	NA	NA	NA	0.0374818	3	2151	0.02278	9	2	0.00088213	2598	0.049654	26	10	0.059169
19:8005500	0.000567639	rs7248104;rs116843064;rs7255436	INSR;ANGPTL4	783706;421186;425059	421186	0.0185302	19	2151	0.0041841	4	3	0.00019648	2598	0.030408	11	7	0.26605
8:104514000	0.000572527	NA	NA	NA	NA	0.00905466	8	2151	0.015342	3	2	0.24121	2598	0.0038491	5	2	0.00021877
10:121125000	0.000574945	NA	NA	NA	NA	0.0402192	10	2151	0.02464	9	5	0.0078115	2598	0.053118	26	9	0.0067868
2:229633500	0.000582365	NA	NA	NA	NA	0.00694884	2	2151	0.0037192	2	0	0.51941	2598	0.0096228	10	6	0.00010352
20:56158500	0.000598648	NA	NA	NA	NA	0.0162139	20	2151	0.0097629	3	2	8.2217e-05	2598	0.021555	9	2	0.67417
12:116427000	0.000599488	NA	NA	NA	NA	0.00463255	12	2151	0.0055788	3	2	0.47676	2598	0.0038491	6	4	0.00011644
2:21273000	0.000601103	rs1042034;rs1367117;rs515135	APOB	49733;11114;11043	11043	0.0111602	2	2151	0.0041841	2	1	0.081522	2598	0.016936	5	1	0.00068299
2:21274500	0.000601103	rs1042034;rs1367117;rs515135	APOB	49733;11114;11043	11043	0.0111602	2	2151	0.0041841	2	1	0.081522	2598	0.016936	5	1	0.00068299
8:19435500	0.000608035	rs12678919	LPL	407458	407458	0.0570646	8	2151	0.035797	14	8	0.00066251	2598	0.074673	46	19	0.085111
1:212839500	0.000618896	NA	NA	NA	NA	0.0284268	1	2151	0.021385	9	4	0.023791	2598	0.034257	17	9	0.0024168
11:128319000	0.000623604	NA	NA	NA	NA	0.0183197	11	2151	0.015807	4	2	0.028268	2598	0.0204	5	3	0.0020511
3:12352500	0.000631794	rs2606736;rs1699337;rs2290159	ATG7;PPARG;RAF1	952577;97267;276094	97267	0.0124235	3	2151	0.0032543	3	0	0.8096	2598	0.020015	10	7	7.2654e-05
8:141781500	0.000636107	NA	NA	NA	NA	0.0147398	8	2151	0.017666	8	5	0.0061157	2598	0.012317	12	5	0.0096904
15:40344000	0.000652316	NA	NA	NA	NA	0.0496946	15	2151	0.035332	18	13	0.0019647	2598	0.061586	41	26	0.031013
1:84463500	0.000658432	NA	NA	NA	NA	0.031796	1	2151	0.014412	19	12	0.011582	2598	0.046189	28	14	0.0053153
15:76452000	0.0006586	NA	NA	NA	NA	0.0427456	15	2151	0.02185	11	6	0.039989	2598	0.060046	27	13	0.0015399
20:35848500	0.000669113	NA	NA	NA	NA	0.0364285	20	2151	0.012087	5	1	0.22357	2598	0.056582	14	3	0.00028029
16:74353500	0.00067659	NA	NA	NA	NA	0.0351651	16	2151	0.032078	11	4	0.086149	2598	0.037721	21	12	0.00073637
22:24186000	0.000700571	NA	NA	NA	NA	0.046747	22	2151	0.037657	15	8	0.0010264	2598	0.054273	36	19	0.064228
2:61242000	0.000701998	NA	NA	NA	NA	0.049484	2	2151	0.036262	16	5	8.1972e-05	2598	0.060431	34	15	0.80603
3:12351000	0.000709665	rs2606736;rs1699337;rs2290159	ATG7;PPARG;RAF1	952577;97267;276094	97267	0.0147397	3	2151	0.0032543	3	0	0.8096	2598	0.024249	15	10	8.2595e-05
1:49240500	0.000711659	NA	NA	NA	NA	0.00800169	1	2151	0.0097629	2	1	0.016244	2598	0.0065435	6	2	0.0041293
1:49242000	0.000711659	NA	NA	NA	NA	0.00800169	1	2151	0.0097629	2	1	0.016244	2598	0.0065435	6	2	0.0041293
22:24187500	0.000716786	NA	NA	NA	NA	0.0341124	22	2151	0.024175	10	6	0.0015697	2598	0.04234	31	18	0.043072
12:11860500	0.000720312	NA	NA	NA	NA	0.0191622	12	2151	0.019991	3	2	0.0027459	2598	0.018476	12	7	0.024756
5:170289000	0.000723842	NA	NA	NA	NA	0.0564328	5	2151	0.041376	15	8	0.020486	2598	0.068899	35	20	0.0033362
12:9217500	0.000732639	rs4883201	PHC1	135353	135353	0.00189516	12	2151	0.0018596	2	1	0.00029177	2598	0.0019246	3	1	0.23739
10:116256000	0.000738246	NA	NA	NA	NA	0.00715942	10	2151	0.004649	6	4	0.017499	2598	0.0092379	7	2	0.0039916
3:93700500	0.000743253	NA	NA	NA	NA	0.0050537	3	2151	0.0037192	3	0	0.0058381	2598	0.0061586	2	1	0.012054
22:43372500	0.000744731	NA	NA	NA	NA	0.0181092	22	2151	0.0023245	4	3	0.12965	2598	0.031178	15	6	0.00054398
11:70114500	0.000745062	NA	NA	NA	NA	0.0589599	11	2151	0.020921	13	5	0.10344	2598	0.090454	36	13	0.00068215
16:74355000	0.000745518	NA	NA	NA	NA	0.0288485	16	2151	0.019061	7	1	0.088287	2598	0.036952	19	11	0.00079977
15:32217000	0.000746849	NA	NA	NA	NA	0.00779112	15	2151	0.009298	5	2	0.32295	2598	0.0065435	6	2	0.00021907
15:32218500	0.000746849	NA	NA	NA	NA	0.00779112	15	2151	0.009298	5	2	0.32295	2598	0.0065435	6	2	0.00021907
9:82675500	0.000751414	NA	NA	NA	NA	0.0237948	9	2151	0.0079033	4	2	0.066961	2598	0.036952	18	7	0.0010637
12:62652000	0.000782711	NA	NA	NA	NA	0.0560114	12	2151	0.026034	19	10	0.051863	2598	0.080831	50	24	0.0014367
3:72637500	0.000790334	NA	NA	NA	NA	0.00968646	3	2151	0.0088331	9	6	0.0026534	2598	0.010393	17	11	0.028384
5:35134500	0.000792536	NA	NA	NA	NA	0.0339017	5	2151	0.019526	12	7	0.00025481	2598	0.045804	22	10	0.29648
2:223918500	0.000795945	NA	NA	NA	NA	0.00758056	2	2151	0.0097629	7	3	0.0089981	2598	0.0057737	8	5	0.0084357
19:718500	0.000797789	NA	NA	NA	NA	0.0334806	19	2151	0.026499	9	4	0.018678	2598	0.039261	15	5	0.0040743
11:76474500	0.000800159	NA	NA	NA	NA	0.0492733	11	2151	0.035797	11	6	0.30027	2598	0.060431	24	13	0.00025427
6:24699000	0.000810698	NA	NA	NA	NA	0.00505367	6	2151	0.0013947	3	3	0.04689	2598	0.0080831	6	2	0.001652
6:108939000	0.000815148	NA	NA	NA	NA	0.00463257	6	2151	0.0074384	3	1	0.00056989	2598	0.0023095	3	2	0.13675
14:22894500	0.000824963	NA	NA	NA	NA	0.0275843	14	2151	0.021385	4	1	0.047728	2598	0.032717	14	5	0.0016546
6:24697500	0.00082781	NA	NA	NA	NA	0.00421142	6	2151	0.0013947	3	3	0.04689	2598	0.0065435	3	1	0.0016906
1:17214000	0.000853574	NA	NA	NA	NA	0.0416931	1	2151	0.065086	24	7	0.0034098	2598	0.022325	8	3	0.02405
10:94450500	0.000853783	rs2068888	CYP26A1	387971	387971	0.0490632	10	2151	0.032543	19	9	0.79231	2598	0.062741	39	25	0.00010353
6:148735500	0.000853857	NA	NA	NA	NA	0.0336911	6	2151	0.0032543	6	5	0.12152	2598	0.058891	22	6	0.00067508
6:97728000	0.00085464	NA	NA	NA	NA	0.0134765	6	2151	0.014412	4	0	0.001329	2598	0.012702	5	2	0.06179
5:35133000	0.000865765	NA	NA	NA	NA	0.0351654	5	2151	0.019526	12	7	0.00025481	2598	0.048114	23	10	0.32692
7:73446000	0.00086654	rs17145738	MLXIPL	464706	464706	0.0646451	7	2151	0.029289	16	11	0.032557	2598	0.093918	42	21	0.0025612
1:51450000	0.00087453	NA	NA	NA	NA	0.0233735	1	2151	0.019526	10	4	0.76218	2598	0.026559	8	3	0.00011052
19:717000	0.000879205	NA	NA	NA	NA	0.0349544	19	2151	0.026499	9	4	0.018678	2598	0.041955	20	8	0.0045366
13:99130500	0.000883459	NA	NA	NA	NA	0.0320066	13	2151	0.013482	18	12	0.048841	2598	0.047344	29	9	0.0017442
3:140661000	0.000885538	NA	NA	NA	NA	0.0277953	3	2151	0.015807	8	3	0.74128	2598	0.037721	35	22	0.00011522
17:18085500	0.000893038	NA	NA	NA	NA	0.0526422	17	2151	0.039981	23	11	0.00014197	2598	0.063125	43	21	0.60725
10:96829500	0.000919566	NA	NA	NA	NA	0.00379026	10	2151	0.0032543	3	2	0.49536	2598	0.004234	5	3	0.00017977
10:96831000	0.000919566	NA	NA	NA	NA	0.00379026	10	2151	0.0032543	3	2	0.49536	2598	0.004234	5	3	0.00017977
14:105280500	0.000926119	rs4983559	ZBTB42	4809	4809	0.0444304	14	2151	0.013947	19	8	0.011303	2598	0.069669	36	16	0.0079407
9:27663000	0.000926507	NA	NA	NA	NA	0.0389559	9	2151	0.011623	22	18	0.23242	2598	0.061586	26	15	0.00038635
8:48603000	0.000930426	NA	NA	NA	NA	0.00694909	8	2151	0.0023245	3	2	0.0027349	2598	0.010778	6	2	0.032987
1:51448500	0.000933607	NA	NA	NA	NA	0.022531	1	2151	0.019061	9	3	0.76362	2598	0.025404	6	2	0.00011859
20:56160000	0.000934647	NA	NA	NA	NA	0.0461148	20	2151	0.012087	8	6	9.1886e-05	2598	0.074288	27	8	0.98676
1:68692500	0.000946679	NA	NA	NA	NA	0.0223204	1	2151	0.018131	3	0	0.0002237	2598	0.025789	11	6	0.4111
6:39307500	0.000948933	rs2758886	KCNK17	57045	57045	0.00484312	6	2151	0.0065086	4	2	0.030106	2598	0.0034642	7	6	0.0030627
19:39388500	0.000951077	NA	NA	NA	NA	0.0311647	19	2151	0.020921	10	6	0.002607	2598	0.039646	33	16	0.035457
17:62656500	0.000963053	NA	NA	NA	NA	0.0581175	17	2151	0.023245	7	3	0.00074754	2598	0.08699	55	25	0.12538
1:15538500	0.000970994	NA	NA	NA	NA	0.066121	1	2151	0.025105	10	3	0.00024908	2598	0.10008	35	12	0.37973
17:15364500	0.000971094	NA	NA	NA	NA	0.0242155	17	2151	0.0018596	3	2	0.00082999	2598	0.042725	23	15	0.11397
10:105574500	0.00097337	NA	NA	NA	NA	0.0141082	10	2151	0.0055788	5	4	0.00016885	2598	0.02117	7	2	0.56168
10:112485000	0.000977249	NA	NA	NA	NA	0.0130553	10	2151	0.017666	7	4	0.00038635	2598	0.0092379	11	5	0.24656
1:20185500	0.00098261	NA	NA	NA	NA	0.019162	1	2151	0.0097629	6	3	0.0084595	2598	0.026944	13	6	0.011329
19:47536500	0.000989183	NA	NA	NA	NA	0.0153716	19	2151	0.019991	5	3	0.70721	2598	0.011547	13	10	0.00013652
11:95776500	0.00101307	NA	NA	NA	NA	0.0141084	11	2151	0.015807	9	2	0.0082393	2598	0.012702	10	6	0.012032
6:43543500	0.0010186	rs998584	VEGFA	213357	213357	0.0189513	6	2151	0.0060437	4	3	0.0017466	2598	0.029638	12	3	0.057103
12:19593000	0.00102416	rs7134375	PDE3A	879895	879895	0.0528532	12	2151	0.027429	14	7	0.023447	2598	0.073903	34	17	0.0042794
17:15366000	0.0010285	NA	NA	NA	NA	0.026953	17	2151	0.0018596	3	2	0.00082999	2598	0.047729	27	16	0.12146
14:102906000	0.00103971	NA	NA	NA	NA	0.00231626	14	2151	0.0037192	5	3	0.0013183	2598	0.0011547	3	3	0.077395
2:113884500	0.0010421	NA	NA	NA	NA	0.0153715	2	2151	0.014877	4	1	0.00051168	2598	0.015781	11	3	0.19991
12:19591500	0.00104878	rs7134375	PDE3A	880619	880619	0.082752	12	2151	0.046955	20	11	0.047386	2598	0.11239	53	24	0.002174
20:35818500	0.00107716	NA	NA	NA	NA	0.00294797	20	2151	0.0013947	2	0	0.00012484	2598	0.004234	5	2	0.85
20:35820000	0.00107716	NA	NA	NA	NA	0.00294797	20	2151	0.0013947	2	0	0.00012484	2598	0.004234	5	2	0.85
11:62377500	0.00109766	rs174546	FAS1-2-3	809682	809682	0.0208466	11	2151	0.0032543	6	5	0.40238	2598	0.035412	17	9	0.00026929
2:113883000	0.00110259	NA	NA	NA	NA	0.0178985	2	2151	0.018596	7	3	0.00071506	2598	0.017321	16	7	0.15229
14:65383500	0.00112109	NA	NA	NA	NA	0.0166349	14	2151	0.0065086	5	3	0.050152	2598	0.025019	4	1	0.0022118
1:52108500	0.00112839	NA	NA	NA	NA	0.0105285	1	2151	0.0027894	3	1	0.00013307	2598	0.016936	8	4	0.83962
10:13917000	0.00113273	NA	NA	NA	NA	0.0296903	10	2151	0.0037192	3	1	0.00056521	2598	0.051193	12	2	0.19852
3:115503000	0.00113658	NA	NA	NA	NA	0.0486421	3	2151	0.042771	13	5	0.013272	2598	0.053503	36	15	0.0084862
11:113062500	0.00114816	NA	NA	NA	NA	0.0503263	11	2151	0.026034	8	4	0.018564	2598	0.070439	22	8	0.0061357
1:184122000	0.00116859	NA	NA	NA	NA	0.00273741	1	2151	0.0013947	2	1	0.0013394	2598	0.0038491	2	1	0.086722
9:129280500	0.0011731	NA	NA	NA	NA	0.011371	9	2151	0.015807	4	3	0.073663	2598	0.0076982	6	4	0.0015836
10:105573000	0.00117587	NA	NA	NA	NA	0.0269531	10	2151	0.0065086	7	6	0.00018097	2598	0.04388	18	5	0.64629
16:55866000	0.00117733	NA	NA	NA	NA	0.0616975	16	2151	0.02557	8	3	0.00053955	2598	0.091609	43	20	0.21707
1:11193000	0.00117826	NA	NA	NA	NA	0.0113706	1	2151	0.0065086	4	2	0.0017833	2598	0.015396	5	0	0.065734
10:82215000	0.00118602	NA	NA	NA	NA	0.00715947	10	2151	0.010228	8	4	0.062513	2598	0.0046189	6	3	0.0018889
2:31953000	0.00119264	NA	NA	NA	NA	0.00442198	2	2151	0.0013947	2	1	0.0020707	2598	0.0069284	2	0	0.057378
2:31954500	0.00119264	NA	NA	NA	NA	0.00442198	2	2151	0.0013947	2	1	0.0020707	2598	0.0069284	2	0	0.057378
16:78162000	0.00119279	NA	NA	NA	NA	0.0787508	16	2151	0.041841	25	14	0.031989	2598	0.10931	47	19	0.0037147
15:68344500	0.00119558	NA	NA	NA	NA	0.0652773	15	2151	0.053464	20	12	0.00037405	2598	0.075058	45	18	0.31851
12:62583000	0.00120396	NA	NA	NA	NA	0.00736983	12	2151	0.0018596	2	0	0.0028482	2598	0.011932	10	1	0.042155
6:45631500	0.00121782	NA	NA	NA	NA	0.0252684	6	2151	0.015807	5	3	0.16729	2598	0.033102	10	4	0.0007269
11:62379000	0.00122823	rs174546	FAS1-2-3	810474	810474	0.0261108	11	2151	0.004649	7	5	0.36632	2598	0.04388	22	11	0.00033511
4:15015000	0.00123325	NA	NA	NA	NA	0.0105287	4	2151	0.0060437	5	2	0.17957	2598	0.014242	16	7	0.00068673
9:27664500	0.00123526	NA	NA	NA	NA	0.0372709	9	2151	0.010228	19	15	0.34281	2598	0.059661	23	13	0.00036037
11:74466000	0.00124042	rs499974	MOGAT2-DGAT2	988258	988258	0.031375	11	2151	0.0065086	5	2	0.43437	2598	0.051963	27	9	0.00028573
9:136390500	0.00124243	rs635634	ABO	236486	236486	0.0149508	9	2151	0.011158	8	6	0.013816	2598	0.018091	19	9	0.0089994
6:45630000	0.00124526	NA	NA	NA	NA	0.0256897	6	2151	0.015807	5	3	0.16729	2598	0.033872	11	4	0.00074512
1:85779000	0.00125055	NA	NA	NA	NA	0.0482208	1	2151	0.035797	9	3	0.71865	2598	0.058507	19	12	0.00017427
21:17796000	0.00125446	NA	NA	NA	NA	0.0644344	21	2151	0.02371	19	10	0.0011585	2598	0.098152	44	20	0.10848
19:8007000	0.00126596	rs7248104;rs116843064;rs7255436	INSR;ANGPTL4	784298;420594;424467	420594	0.0444306	19	2151	0.0074384	10	8	0.00028682	2598	0.075058	32	15	0.44263
1:85777500	0.00127396	NA	NA	NA	NA	0.0477996	1	2151	0.035797	9	3	0.71865	2598	0.057737	17	10	0.0001779
5:34042500	0.00127601	NA	NA	NA	NA	0.0176879	5	2151	0.020456	12	9	0.0008721	2598	0.015396	16	9	0.14686
2:61240500	0.001279	NA	NA	NA	NA	0.00800179	2	2151	0.014877	7	1	0.022545	2598	0.0023095	5	2	0.0056957
19:11847000	0.00128323	rs6511720;rs737337	LDLR;DOCK6	646476.5;501289.5	501290	0.0404296	19	2151	0.046025	13	5	0.0061253	2598	0.035797	31	12	0.021041
13:43123500	0.00129235	NA	NA	NA	NA	0.0187405	13	2151	0.0018596	4	4	0.47595	2598	0.032717	15	7	0.00027293
3:177496500	0.00129452	NA	NA	NA	NA	0.00294798	3	2151	0.0018596	3	2	0.0099926	2598	0.0038491	5	2	0.013024
3:115501500	0.00129582	NA	NA	NA	NA	0.0579071	3	2151	0.044166	15	6	0.013849	2598	0.069284	48	21	0.0094078
10:13914000	0.00129762	NA	NA	NA	NA	0.0263213	10	2151	0.0055788	6	3	0.00042861	2598	0.043495	14	8	0.30445
9:124429500	0.00130404	NA	NA	NA	NA	0.0122129	9	2151	0.0027894	3	1	0.001981	2598	0.020015	8	3	0.066233
18:61011000	0.00130709	NA	NA	NA	NA	0.00463253	18	2151	0.004649	2	0	0.022783	2598	0.0046189	5	1	0.005774
18:61012500	0.00130709	NA	NA	NA	NA	0.00463253	18	2151	0.004649	2	0	0.022783	2598	0.0046189	5	1	0.005774
9:128545500	0.0013093	NA	NA	NA	NA	0.0164244	9	2151	0.0055788	7	5	0.0016637	2598	0.025404	14	8	0.079219
17:18084000	0.00131451	NA	NA	NA	NA	0.0606441	17	2151	0.039981	23	13	0.00017437	2598	0.077752	46	19	0.75919
21:43183500	0.00132462	NA	NA	NA	NA	0.00800167	21	2151	0.0083682	4	3	0.029094	2598	0.0076982	13	10	0.004589
1:23890500	0.0013247	rs1077514	ASAP3	125528	125528	0.0446411	1	2151	0.019526	12	8	0.0038186	2598	0.065435	21	9	0.034966
6:28806000	0.00133319	NA	NA	NA	NA	0.0536958	6	2151	0.037192	20	8	0.00018447	2598	0.06736	40	14	0.72897
22:19203000	0.00134068	NA	NA	NA	NA	0.022531	22	2151	0.012552	3	2	0.0083183	2598	0.030793	9	3	0.016267
7:73894500	0.00135027	rs17145738	MLXIPL	913040	913040	0.0654874	7	2151	0.055788	19	5	0.00064163	2598	0.073518	55	33	0.21257
9:100291500	0.00135444	NA	NA	NA	NA	0.0465364	9	2151	0.039052	12	5	0.01605	2598	0.052733	17	5	0.0085271
4:26859000	0.0013625	rs10019888	C4orf52	797576	797576	0.063592	4	2151	0.02185	12	5	0.092653	2598	0.098152	34	14	0.0014869
9:91930500	0.00139232	NA	NA	NA	NA	0.017056	9	2151	0.0032543	4	2	0.0036505	2598	0.028483	16	7	0.038659
6:108993000	0.00140895	NA	NA	NA	NA	0.0170561	6	2151	0.0069735	3	1	0.00043638	2598	0.025404	9	3	0.3277
1:221271000	0.00142187	rs2642442	MOSC1	298304	298304	0.0518001	1	2151	0.027429	13	6	0.00186	2598	0.071978	41	18	0.077668
3:171523500	0.00142389	NA	NA	NA	NA	0.0151609	3	2151	0.0037192	2	1	0.00085268	2598	0.024634	15	8	0.16969
11:94840500	0.00143044	NA	NA	NA	NA	0.0541166	11	2151	0.0097629	9	5	0.27037	2598	0.090839	45	15	0.0005379
19:16714500	0.0014415	NA	NA	NA	NA	0.0206359	19	2151	0.015342	5	2	0.95479	2598	0.025019	13	6	0.00015363
19:11199000	0.0014421	rs6511720;rs737337	LDLR;DOCK6	1852;147039	1852	0.0766475	19	2151	0.054393	24	16	0.041305	2598	0.095073	52	31	0.0035529
6:28804500	0.0014454	NA	NA	NA	NA	0.0591702	6	2151	0.037192	20	8	0.00018447	2598	0.077367	43	15	0.79756
1:89457000	0.0014756	NA	NA	NA	NA	0.0532746	1	2151	0.042771	17	6	0.00039707	2598	0.061971	40	16	0.37916
16:89938500	0.00147649	NA	NA	NA	NA	0.0869662	16	2151	0.054858	30	16	0.0065462	2598	0.11355	56	19	0.023014
5:172410000	0.00148266	NA	NA	NA	NA	0.032217	5	2151	0.031613	23	14	0.00031277	2598	0.032717	32	14	0.48392
11:68068500	0.0014832	NA	NA	NA	NA	0.0263211	11	2151	0.02185	6	2	0.0017028	2598	0.030023	16	7	0.088922
22:24523500	0.001484	NA	NA	NA	NA	0.00947589	22	2151	0.0083682	2	0	0.10351	2598	0.010393	4	1	0.0014637
4:176458500	0.00149629	NA	NA	NA	NA	0.00526427	4	2151	0.0041841	5	2	0.50161	2598	0.0061586	6	2	0.00030483
18:805500	0.00149737	NA	NA	NA	NA	0.017056	18	2151	0.0032543	3	1	0.0010206	2598	0.028483	9	5	0.14994
7:50596500	0.00150037	rs4917014	IKZF1	290678	290678	0.00694906	7	2151	0.011623	2	1	0.0014944	2598	0.0030793	7	6	0.10263
18:13455000	0.00150346	NA	NA	NA	NA	0.0218993	18	2151	0.0018596	3	2	0.00023757	2598	0.038491	13	2	0.64706
2:237759000	0.00150659	NA	NA	NA	NA	0.0117922	2	2151	0.015807	3	0	0.71718	2598	0.0084681	7	3	0.00021484
10:13918500	0.0015109	NA	NA	NA	NA	0.0343228	10	2151	0.0041841	4	2	0.00064246	2598	0.059276	17	5	0.24059
8:18040500	0.00151869	rs1495741	NAT2	230381	230381	0.00631712	8	2151	0.0055788	5	4	0.0043673	2598	0.0069284	11	7	0.035596
8:18042000	0.00151869	rs1495741	NAT2	230381	230381	0.00631712	8	2151	0.0055788	5	4	0.0043673	2598	0.0069284	11	7	0.035596
2:27318000	0.00152118	rs1260326	GCKR	412225	412225	0.0050537	2	2151	0.0037192	4	2	0.086769	2598	0.0061586	8	4	0.0017949
1:209839500	0.00152274	NA	NA	NA	NA	0.0223207	1	2151	0.0051139	5	2	0.0019029	2598	0.036567	13	5	0.081938
1:92148000	0.00152457	rs7515577	EVI5	859006	859006	0.0261106	1	2151	0.0018596	2	1	0.066011	2598	0.046189	16	9	0.0023652
3:40626000	0.00154211	NA	NA	NA	NA	0.0166349	3	2151	0.0069735	4	1	0.17874	2598	0.024634	14	5	0.0008847
3:195807000	0.00154978	NA	NA	NA	NA	0.0389557	3	2151	0.039517	17	10	0.23516	2598	0.038491	26	12	0.00067617
6:2197500	0.00155293	NA	NA	NA	NA	0.015161	6	2151	0.0083682	2	0	0.0012525	2598	0.020785	7	3	0.12724
9:99775500	0.00155792	NA	NA	NA	NA	0.0280059	9	2151	0.011623	4	3	0.53884	2598	0.04157	14	7	0.00029682
1:22263000	0.0015711	NA	NA	NA	NA	0.0360073	1	2151	0.012087	7	4	0.00061633	2598	0.055812	30	16	0.26195
22:45655500	0.00158509	rs4253772	PPARA	969352	969352	0.0178985	22	2151	0.0079033	3	1	0.0063854	2598	0.026174	9	5	0.025535
6:89550000	0.00158958	NA	NA	NA	NA	0.00652795	6	2151	0.0013947	2	1	0.0215	2598	0.010778	8	6	0.0076077
3:40624500	0.00160141	NA	NA	NA	NA	0.0176879	3	2151	0.0074384	5	2	0.19335	2598	0.026174	17	7	0.00085298
17:17475000	0.00160503	NA	NA	NA	NA	0.011371	17	2151	0.0023245	4	3	0.13364	2598	0.018861	9	4	0.0012372
1:19369500	0.00160959	NA	NA	NA	NA	0.0254792	1	2151	0.0023245	5	5	0.0004304	2598	0.04465	13	7	0.38537
16:85344000	0.0016178	NA	NA	NA	NA	0.0463254	16	2151	0.013482	20	9	0.000668	2598	0.073518	41	19	0.24971
5:142074000	0.0016292	NA	NA	NA	NA	0.0018596	5	2151	0.0018596	2	1	0.0016292	0	0	NA	NA	NA
12:2395500	0.00163017	NA	NA	NA	NA	0.0488524	12	2151	0.018131	7	1	0.25149	2598	0.074288	30	9	0.00066893
12:25402500	0.0016307	NA	NA	NA	NA	0.028848	12	2151	0.022315	18	7	0.0030716	2598	0.034257	29	15	0.054789
22:29775000	0.00163933	rs5763662	MTMR3	602134	602134	0.0105286	22	2151	0.0065086	2	0	0.11501	2598	0.013857	8	4	0.0014719
17:58651500	0.00164011	NA	NA	NA	NA	0.00252685	17	2151	0.0018596	2	1	0.0024785	2598	0.0030793	3	2	0.068337
17:58653000	0.00164011	NA	NA	NA	NA	0.00252685	17	2151	0.0018596	2	1	0.0024785	2598	0.0030793	3	2	0.068337
1:6856500	0.00164184	NA	NA	NA	NA	0.00589596	1	2151	0.0032543	2	1	0.014784	2598	0.0080831	5	2	0.01147
3:125896500	0.00164207	NA	NA	NA	NA	0.0218993	3	2151	0.0065086	8	7	0.0038078	2598	0.034642	15	7	0.04454
18:3708000	0.00164739	NA	NA	NA	NA	0.00589596	18	2151	0.0032543	3	1	0.036483	2598	0.0080831	8	5	0.0046655
2:225244500	0.00165249	NA	NA	NA	NA	0.00505367	2	2151	0.0013947	3	3	0.54298	2598	0.0080831	6	4	0.00031456
2:218823000	0.00166051	rs78058190	PRKAG3	874580	874580	0.0240053	2	2151	0.019526	12	9	0.00041181	2598	0.027714	17	11	0.417
2:218824500	0.00166051	rs78058190	PRKAG3	874580	874580	0.0240053	2	2151	0.019526	12	9	0.00041181	2598	0.027714	17	11	0.417
10:13915500	0.00166472	NA	NA	NA	NA	0.00779133	10	2151	0.004649	5	3	0.00037777	2598	0.010393	5	4	0.45586
2:21292500	0.00167668	rs1042034;rs1367117;rs515135	APOB	68155.5;29536.5;7379.5	7379.5	0.0216887	2	2151	0.0069735	3	1	0.015407	2598	0.033872	11	5	0.011267
11:36048000	0.00167861	NA	NA	NA	NA	0.00631733	11	2151	0.0013947	2	1	0.082057	2598	0.010393	5	1	0.0021182
22:23590500	0.0016801	NA	NA	NA	NA	0.0113708	22	2151	0.019061	2	1	0.0027611	2598	0.0050038	4	1	0.063013
1:14923500	0.00168089	NA	NA	NA	NA	0.0122131	1	2151	0.0060437	5	3	0.016764	2598	0.017321	16	8	0.010384
1:14925000	0.00168089	NA	NA	NA	NA	0.0122131	1	2151	0.0060437	5	3	0.016764	2598	0.017321	16	8	0.010384
9:27364500	0.0016932	NA	NA	NA	NA	0.0273744	9	2151	0.032543	12	7	0.0016045	2598	0.023095	14	4	0.10938
9:128547000	0.00169608	NA	NA	NA	NA	0.0145296	9	2151	0.0032543	3	2	0.0024592	2598	0.023865	10	4	0.0715
20:19641000	0.00169608	NA	NA	NA	NA	0.0101076	20	2151	0.016272	3	1	0.013115	2598	0.0050038	4	2	0.013407
20:19642500	0.00169608	NA	NA	NA	NA	0.0101076	20	2151	0.016272	3	1	0.013115	2598	0.0050038	4	2	0.013407
7:139947000	0.00170234	NA	NA	NA	NA	0.015161	7	2151	0.019991	5	3	0.0013313	2598	0.011162	7	3	0.13262
7:139948500	0.00170234	NA	NA	NA	NA	0.015161	7	2151	0.019991	5	3	0.0013313	2598	0.011162	7	3	0.13262
3:143020500	0.00170305	NA	NA	NA	NA	0.0197936	3	2151	0.0074384	7	3	0.0029173	2598	0.030023	10	2	0.060549
14:52426500	0.0017044	NA	NA	NA	NA	0.0013947	14	2151	0.0013947	2	1	0.0017044	0	0	NA	NA	NA
6:160810500	0.0017054	rs12208357;rs1564348;rs186696265	LPA	269587.5;233875.5;298964.5	233876	0.0138977	6	2151	0.0041841	5	4	0.71292	2598	0.02194	10	6	0.00024815
8:141625500	0.00172015	NA	NA	NA	NA	0.0185305	8	2151	0.0069735	9	5	0.002313	2598	0.028099	24	12	0.077224
11:43599000	0.0017264	NA	NA	NA	NA	0.0385344	11	2151	0.030683	21	11	0.21011	2598	0.045035	40	25	0.00085357
11:44637000	0.00174451	NA	NA	NA	NA	0.0138977	11	2151	0.010693	6	1	0.20297	2598	0.016551	13	4	0.00089395
3:30679500	0.00175037	NA	NA	NA	NA	0.016635	3	2151	0.0060437	7	4	0.02568	2598	0.025404	8	1	0.0070921
21:38749500	0.00176326	NA	NA	NA	NA	0.0307436	21	2151	0.02371	6	2	0.01704	2598	0.036567	23	9	0.010776
4:176460000	0.00176517	NA	NA	NA	NA	0.0056854	4	2151	0.0041841	5	2	0.50161	2598	0.0069284	8	4	0.00036651
2:47539500	0.00177161	NA	NA	NA	NA	0.0265321	2	2151	0.010693	7	3	0.00026446	2598	0.039646	19	8	0.698
7:23994000	0.00177643	NA	NA	NA	NA	0.0189515	7	2151	0.0041841	2	0	0.072944	2598	0.031178	10	5	0.0025383
22:38818500	0.00177963	rs5756931	PLA2G6	273701	273701	0.0501156	22	2151	0.02371	14	8	0.010172	2598	0.071978	36	14	0.018239
5:173379000	0.00178186	NA	NA	NA	NA	0.00800159	5	2151	0.0027894	5	4	0.013023	2598	0.012317	7	4	0.014266
1:11194500	0.0017833	NA	NA	NA	NA	0.0065086	1	2151	0.0065086	4	2	0.0017833	0	0	NA	NA	NA
6:160812000	0.00178719	rs12208357;rs1564348;rs186696265	LPA	269587.5;233875.5;298964.5	233876	0.0143189	6	2151	0.0041841	5	4	0.71292	2598	0.02271	11	6	0.00026147
1:40398000	0.00179453	rs4660293	PABPC4	371752	371752	0.0301112	1	2151	0.021385	13	8	0.0092202	2598	0.037336	21	9	0.02031
18:807000	0.00180363	NA	NA	NA	NA	0.0263215	18	2151	0.0037192	4	2	0.00091726	2598	0.045035	16	9	0.20531
16:55867500	0.00180844	NA	NA	NA	NA	0.0448513	16	2151	0.027429	9	4	0.00045311	2598	0.059276	35	17	0.41686
7:23995500	0.00181337	NA	NA	NA	NA	0.0195832	7	2151	0.0051139	3	0	0.078921	2598	0.031563	11	6	0.0024006
1:214105500	0.00181629	rs340839	PROX1	53582	53582	0.0124239	1	2151	0.004649	2	1	0.1934	2598	0.018861	8	4	0.00098138
19:4471500	0.00181819	NA	NA	NA	NA	0.0187406	19	2151	0.0065086	7	4	0.02706	2598	0.028868	22	13	0.0070222
18:55762500	0.00182146	NA	NA	NA	NA	0.0427455	18	2151	0.016736	11	5	0.0054396	2598	0.06428	22	9	0.035003
12:69493500	0.0018309	NA	NA	NA	NA	0.00779112	12	2151	0.009298	5	1	0.0097856	2598	0.0065435	10	6	0.01957
9:35686500	0.00183998	NA	NA	NA	NA	0.0086334	9	2151	0.0032543	3	2	0.0018712	2598	0.013087	13	9	0.10291
5:172408500	0.00184363	NA	NA	NA	NA	0.0210572	5	2151	0.018596	12	7	0.00025928	2598	0.023095	20	8	0.74434
19:20160000	0.00184836	rs10401969	CILP2	755064	755064	0.0145292	19	2151	0.0023245	4	3	0.085583	2598	0.024634	12	8	0.0022615
1:92149500	0.00185868	rs7515577	EVI5	858456	858456	0.0292692	1	2151	0.0027894	4	3	0.11194	2598	0.051193	24	14	0.0017398
2:237760500	0.00186626	NA	NA	NA	NA	0.0292693	2	2151	0.026964	8	3	0.92888	2598	0.031178	17	5	0.00021062
11:2913000	0.00186678	NA	NA	NA	NA	0.0518006	11	2151	0.023245	12	6	0.0016082	2598	0.075443	51	20	0.12169
1:15540000	0.00187518	NA	NA	NA	NA	0.0387448	1	2151	0.014412	6	3	0.00052851	2598	0.058891	18	5	0.37215
7:20823000	0.00188883	rs12670798	DNAH11	781736	781736	0.00357967	7	2151	0.0018596	4	4	0.084981	2598	0.0050038	6	3	0.0023333
1:169498500	0.00189405	NA	NA	NA	NA	0.00779097	1	2151	0.0027894	2	1	0.00054506	2598	0.011932	6	4	0.36491
12:120556500	0.00190166	rs1169288	HNF1A	859114	859114	0.00421142	12	2151	0.0055788	6	2	0.3489	2598	0.0030793	3	2	0.00057263
1:249120000	0.00190366	NA	NA	NA	NA	0.0362184	1	2151	0.0097629	7	4	0.061303	2598	0.058122	30	16	0.0032629
5:14143500	0.00191053	NA	NA	NA	NA	0.0713835	5	2151	0.039981	25	16	0.023016	2598	0.097383	72	47	0.0087258
13:42529500	0.0019227	NA	NA	NA	NA	0.00989687	13	2151	0.0055788	3	1	0.00096772	2598	0.013472	6	2	0.20901
13:42531000	0.0019227	NA	NA	NA	NA	0.00989687	13	2151	0.0055788	3	1	0.00096772	2598	0.013472	6	2	0.20901
2:190476000	0.00193862	NA	NA	NA	NA	0.00715921	2	2151	0.0018596	4	4	0.1811	2598	0.011547	14	7	0.0011272
2:69282000	0.00196522	NA	NA	NA	NA	0.0111603	2	2151	0.012552	4	0	0.09741	2598	0.010008	6	3	0.0021278
6:108994500	0.00197941	NA	NA	NA	NA	0.0343229	6	2151	0.0083682	6	4	0.00042023	2598	0.055812	26	13	0.49721
1:54868500	0.00198	rs2479409;rs11591147;rs191448950	PCSK9	634283;635280;714477	634283	0.0355868	1	2151	0.033938	12	5	0.0011898	2598	0.036952	22	5	0.17567
16:4399500	0.00198412	NA	NA	NA	NA	0.0732787	16	2151	0.058113	19	11	0.098287	2598	0.085835	47	17	0.0021315
2:89062500	0.00198733	NA	NA	NA	NA	0.0229522	2	2151	0.014412	5	3	0.069166	2598	0.030023	17	7	0.0030344
2:89064000	0.00198733	NA	NA	NA	NA	0.0229522	2	2151	0.014412	5	3	0.069166	2598	0.030023	17	7	0.0030344
17:80827500	0.00199345	NA	NA	NA	NA	0.0507474	17	2151	0.012087	10	8	0.00028112	2598	0.082756	36	16	0.74915
4:15234000	0.00199621	NA	NA	NA	NA	0.0185305	4	2151	0.0018596	3	2	0.0027977	2598	0.032333	20	10	0.075393
4:53505000	0.00200644	NA	NA	NA	NA	0.0178985	4	2151	0.027894	8	5	0.66053	2598	0.0096228	11	4	0.00032116
17:17862000	0.00201606	NA	NA	NA	NA	0.021689	17	2151	0.0032543	6	5	0.008969	2598	0.036952	24	9	0.023779
12:89767500	0.00201776	NA	NA	NA	NA	0.0256897	12	2151	0.012552	8	5	0.0041113	2598	0.036567	22	10	0.051924
3:194802000	0.00201875	NA	NA	NA	NA	0.0122133	3	2151	0.0037192	2	1	0.0005029	2598	0.019246	10	4	0.42472
5:92914500	0.0020241	NA	NA	NA	NA	0.035165	5	2151	0.026034	23	14	0.95756	2598	0.042725	33	16	0.00022372
14:23023500	0.00202748	NA	NA	NA	NA	0.103178	14	2151	0.059042	33	18	0.0089621	2598	0.13972	65	26	0.023948
3:143019000	0.00203416	NA	NA	NA	NA	0.0160032	3	2151	0.0051139	6	3	0.0011361	2598	0.025019	9	2	0.18961
19:15547500	0.00203835	NA	NA	NA	NA	0.0124237	19	2151	0.018596	6	4	0.0041761	2598	0.0073133	14	10	0.051702
8:18952500	0.00204142	rs1495741;rs12678919	NAT2;LPL	681258;890083	681258	0.0412717	8	2151	0.013482	11	5	0.13887	2598	0.06428	30	10	0.0015574
12:120700500	0.00205584	rs1169288	HNF1A	713305	713305	0.00379028	12	2151	0.0051139	2	0	0.38461	2598	0.0026944	2	1	0.00056677
16:4585500	0.0020607	NA	NA	NA	NA	0.0774898	16	2151	0.044166	26	14	0.017626	2598	0.10508	55	25	0.0124
2:8961000	0.00206221	NA	NA	NA	NA	0.0256897	2	2151	0.016272	11	6	0.00096788	2598	0.033487	11	4	0.226
20:19848000	0.00207336	NA	NA	NA	NA	0.049695	20	2151	0.033938	11	7	0.0023161	2598	0.062741	23	12	0.095015
7:36318000	0.00207438	NA	NA	NA	NA	0.0416932	7	2151	0.033938	11	4	0.18401	2598	0.048114	23	8	0.0011966
20:19846500	0.00208361	NA	NA	NA	NA	0.050537	20	2151	0.034868	13	9	0.0023185	2598	0.06351	25	14	0.095442
22:39490500	0.00208841	rs5756931	PLA2G6	946030	946030	0.036218	22	2151	0.024175	10	5	0.39921	2598	0.046189	19	10	0.00055573
11:114159000	0.00208875	NA	NA	NA	NA	0.00673824	11	2151	0.0055788	3	2	0.10875	2598	0.0076982	11	6	0.0020404
4:80928000	0.00209285	NA	NA	NA	NA	0.0311644	4	2151	0.030683	14	8	0.0057856	2598	0.031563	33	20	0.038437
4:159040500	0.0021007	NA	NA	NA	NA	0.0183196	4	2151	0.010228	11	3	0.063521	2598	0.025019	15	4	0.0035156
4:159042000	0.0021007	NA	NA	NA	NA	0.0183196	4	2151	0.010228	11	3	0.063521	2598	0.025019	15	4	0.0035156
16:86643000	0.00210523	NA	NA	NA	NA	0.0339017	16	2151	0.0027894	3	1	0.0013897	2598	0.059661	14	7	0.16108
16:86644500	0.00210523	NA	NA	NA	NA	0.0339017	16	2151	0.0027894	3	1	0.0013897	2598	0.059661	14	7	0.16108
9:116272500	0.0021123	NA	NA	NA	NA	0.0286376	9	2151	0.0051139	7	4	0.00043441	2598	0.048114	23	10	0.51724
1:209841000	0.00211499	NA	NA	NA	NA	0.022952	1	2151	0.0055788	6	3	0.0018535	2598	0.037336	14	5	0.1214
1:40399500	0.00211651	rs4660293	PABPC4	372338	372338	0.0303224	1	2151	0.02278	11	6	0.01199	2598	0.036567	21	11	0.018782
17:1293000	0.00211934	rs2070863	SERPINF2	353730	353730	0.0469574	17	2151	0.025105	16	11	0.071072	2598	0.06505	28	10	0.0031733
19:39387000	0.00212323	NA	NA	NA	NA	0.0178984	19	2151	0.013017	4	2	0.0016907	2598	0.02194	11	7	0.13367
19:37822500	0.00212713	NA	NA	NA	NA	0.0111602	19	2151	0.009298	6	2	0.0014474	2598	0.012702	13	8	0.15646
9:35685000	0.00213006	NA	NA	NA	NA	0.00968635	9	2151	0.004649	6	5	0.0020448	2598	0.013857	15	11	0.11092
17:18892500	0.00213418	NA	NA	NA	NA	0.00357969	17	2151	0.0032543	6	5	0.007754	2598	0.0038491	7	4	0.029314
22:38176500	0.0021356	rs5756931	PLA2G6	367380	367380	0.0246365	22	2151	0.009298	8	4	0.0035479	2598	0.037336	21	7	0.064114
7:73896000	0.00213701	rs17145738	MLXIPL	914260	914260	0.0309542	7	2151	0.02371	12	4	0.0011717	2598	0.036952	30	19	0.19428
17:1291500	0.0021416	rs2070863	SERPINF2	354444	354444	0.0414824	17	2151	0.02371	13	8	0.078984	2598	0.056197	22	8	0.002889
5:72937500	0.0021452	NA	NA	NA	NA	0.005896	5	2151	0.0027894	7	5	0.56518	2598	0.0084681	6	1	0.0004045
16:58458000	0.00214815	NA	NA	NA	NA	0.0218997	16	2151	0.020456	6	2	0.24905	2598	0.023095	10	4	0.00091936
3:143305500	0.0021683	NA	NA	NA	NA	0.0197939	3	2151	0.010228	2	0	0.0006344	2598	0.027714	7	2	0.36471
16:23511000	0.0021724	NA	NA	NA	NA	0.0250583	16	2151	0.011158	8	4	0.16318	2598	0.036567	22	8	0.0014209
9:108177000	0.00217469	rs1883025	ABCA1	515298	515298	0.0122132	9	2151	0.019991	5	3	0.0083021	2598	0.0057737	8	5	0.027961
1:94284000	0.00219706	NA	NA	NA	NA	0.0128449	1	2151	0.0013947	2	1	0.06086	2598	0.022325	8	4	0.0038582
8:22498500	0.00220144	NA	NA	NA	NA	0.0764367	8	2151	0.043701	20	10	0.0039817	2598	0.10354	42	17	0.059104
3:143304000	0.00220623	NA	NA	NA	NA	0.0200046	3	2151	0.010228	2	0	0.0006344	2598	0.028099	8	3	0.37186
15:68346000	0.00221339	NA	NA	NA	NA	0.0861235	15	2151	0.082752	26	15	0.00057981	2598	0.088915	63	26	0.40835
17:62655000	0.00223556	NA	NA	NA	NA	0.0469569	17	2151	0.026964	7	3	0.0023155	2598	0.06351	36	17	0.1034
9:88420500	0.00223638	NA	NA	NA	NA	0.041904	9	2151	0.011623	11	6	0.050641	2598	0.066975	26	11	0.0047298
7:33715500	0.00223808	NA	NA	NA	NA	0.00336913	7	2151	0.0032543	2	0	0.47881	2598	0.0034642	3	0	0.00050067
13:33513000	0.0022383	rs4942486	BRCA2	561526	561526	0.0143191	13	2151	0.019061	4	2	0.14153	2598	0.010393	8	2	0.001694
13:33514500	0.0022383	rs4942486	BRCA2	561526	561526	0.0143191	13	2151	0.019061	4	2	0.14153	2598	0.010393	8	2	0.001694
11:86514000	0.00223962	NA	NA	NA	NA	0.0311646	11	2151	0.004649	6	4	0.001001	2598	0.053118	13	5	0.23967
12:53895000	0.00224244	NA	NA	NA	NA	0.031375	12	2151	0.030683	7	2	0.10787	2598	0.031948	15	9	0.0022272
6:160776000	0.00225069	rs12208357;rs1564348;rs186696265	LPA	234345;198633;334207	198633	0.0086336	6	2151	0.0013947	2	1	0.90409	2598	0.014627	6	3	0.00026683
7:95235000	0.002255	NA	NA	NA	NA	0.0168453	7	2151	0.012087	5	4	0.00062161	2598	0.020785	12	4	0.38892
12:2350500	0.00227825	NA	NA	NA	NA	0.00400085	12	2151	0.0013947	3	3	0.29784	2598	0.0061586	9	6	0.00082108
5:40989000	0.00228109	NA	NA	NA	NA	0.00421143	5	2151	0.0023245	3	2	0.17324	2598	0.0057737	8	5	0.0014136
10:112483500	0.00229622	NA	NA	NA	NA	0.0299011	10	2151	0.023245	14	8	0.00036991	2598	0.035412	22	10	0.66695
3:197319000	0.00229634	NA	NA	NA	NA	0.0261109	3	2151	0.013947	16	11	0.00083764	2598	0.036182	19	10	0.29455
1:32388000	0.00229802	NA	NA	NA	NA	0.0524325	1	2151	0.029289	12	9	0.099045	2598	0.071594	31	14	0.0024931
7:95233500	0.00230205	NA	NA	NA	NA	0.00968646	7	2151	0.011158	3	2	0.00061787	2598	0.0084681	5	0	0.40043
10:31648500	0.00232057	NA	NA	NA	NA	0.00610656	10	2151	0.0018596	3	2	0.0039181	2598	0.0096228	9	7	0.063716
17:4414500	0.00233199	rs193042029	TM4SF5	253318	253318	0.0197935	17	2151	0.017201	3	1	0.0079513	2598	0.02194	7	2	0.03157
11:62652000	0.00233915	NA	NA	NA	NA	0.00231629	11	2151	0.0018596	3	2	0.11411	2598	0.0026944	2	1	0.0022074
19:18948000	0.00234215	rs10401969	CILP2	458555	458555	0.00547486	19	2151	0.0013947	3	3	0.57583	2598	0.008853	12	8	0.00043806
3:187527000	0.00234792	NA	NA	NA	NA	0.0471682	3	2151	0.034868	17	3	0.0037713	2598	0.057352	31	12	0.067071
15:58519500	0.00235165	rs686958;rs1532085	LIPC	220492;161974	161974	0.0336916	15	2151	0.014412	9	5	0.0015348	2598	0.049654	28	12	0.1651
6:53223000	0.00235295	NA	NA	NA	NA	0.0760157	6	2151	0.059507	17	8	0.00208	2598	0.089684	36	13	0.1219
1:67519500	0.00235354	NA	NA	NA	NA	0.00947578	1	2151	0.0041841	3	1	0.0009477	2598	0.013857	9	4	0.26762
12:110409000	0.00235939	rs7134594	MVK	411250	411250	0.00463254	12	2151	0.0051139	6	5	0.00082998	2598	0.004234	8	5	0.30643
12:110410500	0.00235939	rs7134594	MVK	411250	411250	0.00463254	12	2151	0.0051139	6	5	0.00082998	2598	0.004234	8	5	0.30643
12:19590000	0.00236677	rs7134375	PDE3A	881520	881520	0.0459043	12	2151	0.022315	6	4	0.30367	2598	0.065435	21	9	0.00084046
2:190474500	0.00237402	NA	NA	NA	NA	0.00589599	2	2151	0.0013947	3	3	0.10871	2598	0.0096228	12	7	0.0023558
1:15756000	0.0023768	NA	NA	NA	NA	0.0473784	1	2151	0.041376	7	4	0.0011199	2598	0.052348	23	11	0.22898
16:23509500	0.00238102	NA	NA	NA	NA	0.0202152	16	2151	0.010693	7	3	0.15351	2598	0.028099	15	8	0.0016738
3:24642000	0.00238451	NA	NA	NA	NA	0.0248473	3	2151	0.020456	7	3	0.39692	2598	0.028483	15	6	0.00064841
6:139336500	0.00238693	rs605066	CITED2	491627	491627	0.0397981	6	2151	0.027894	12	10	0.00067631	2598	0.049654	17	8	0.38098
1:249118500	0.00239283	NA	NA	NA	NA	0.0387453	1	2151	0.010693	8	4	0.071378	2598	0.061971	34	18	0.0036198
9:132457500	0.00239314	NA	NA	NA	NA	0.0652773	9	2151	0.053464	16	7	0.0033708	2598	0.075058	33	16	0.076662
9:132459000	0.00239314	NA	NA	NA	NA	0.0652773	9	2151	0.053464	16	7	0.0033708	2598	0.075058	33	16	0.076662
15:58570500	0.00240514	rs686958;rs1532085	LIPC	168467.5;109949.5	109950	0.00652767	15	2151	0.0051139	6	2	0.35376	2598	0.0076982	3	0	0.00073458
13:27015000	0.00240925	NA	NA	NA	NA	0.0151611	13	2151	0.0018596	2	0	0.15428	2598	0.026174	7	2	0.0016876
13:27016500	0.00240925	NA	NA	NA	NA	0.0151611	13	2151	0.0018596	2	0	0.15428	2598	0.026174	7	2	0.0016876
9:107917500	0.00241419	rs1883025	ABCA1	255258	255258	0.00168454	9	2151	0.0018596	3	2	0.00065692	2598	0.0015396	3	2	0.39725
9:107919000	0.00241419	rs1883025	ABCA1	255258	255258	0.00168454	9	2151	0.0018596	3	2	0.00065692	2598	0.0015396	3	2	0.39725
12:110152500	0.00242311	rs7134594	MVK	154361	154361	0.024216	12	2151	0.020456	8	2	0.0043114	2598	0.027329	10	6	0.060779
12:110154000	0.00242311	rs7134594	MVK	154361	154361	0.024216	12	2151	0.020456	8	2	0.0043114	2598	0.027329	10	6	0.060779
22:39489000	0.00242547	rs5756931	PLA2G6	944971	944971	0.034323	22	2151	0.022315	7	3	0.40362	2598	0.044265	16	8	0.00064994
3:23917500	0.00242583	NA	NA	NA	NA	0.0269529	3	2151	0.0079033	4	1	0.11339	2598	0.042725	20	11	0.0023139
3:197317500	0.00242771	NA	NA	NA	NA	0.0267422	3	2151	0.013947	16	11	0.00083764	2598	0.037336	21	11	0.3135
17:79687500	0.00243413	NA	NA	NA	NA	0.0448515	17	2151	0.04742	15	6	0.0048104	2598	0.042725	9	1	0.054752
8:129120000	0.00243443	NA	NA	NA	NA	0.0484312	8	2151	0.0079033	8	4	0.080506	2598	0.081986	22	8	0.003272
5:90609000	0.00244614	NA	NA	NA	NA	0.0437987	5	2151	0.028359	11	6	0.0013624	2598	0.056582	16	7	0.19439
1:159868500	0.00248514	NA	NA	NA	NA	0.0368499	1	2151	0.02278	17	12	0.14597	2598	0.048499	32	18	0.0018468
1:1803000	0.00249151	NA	NA	NA	NA	0.0109499	1	2151	0.0065086	4	3	0.0016253	2598	0.014627	13	8	0.16634
1:1804500	0.00249151	NA	NA	NA	NA	0.0109499	1	2151	0.0065086	4	3	0.0016253	2598	0.014627	13	8	0.16634
2:149634000	0.00249717	NA	NA	NA	NA	0.0187409	2	2151	0.015342	7	6	0.055202	2598	0.021555	16	8	0.00491
9:124428000	0.00249765	NA	NA	NA	NA	0.0299011	9	2151	0.0027894	3	1	0.001981	2598	0.052348	19	10	0.13685
1:220933500	0.00249932	rs2642442	MOSC1	38120.5	38120.5	0.0145291	1	2151	0.017666	13	5	0.011008	2598	0.011932	10	4	0.024646
1:220935000	0.00249932	rs2642442	MOSC1	38120.5	38120.5	0.0145291	1	2151	0.017666	13	5	0.011008	2598	0.011932	10	4	0.024646
1:58920000	0.00250236	NA	NA	NA	NA	0.0162139	1	2151	0.0051139	5	4	0.0052244	2598	0.025404	6	4	0.052001
1:58921500	0.00250236	NA	NA	NA	NA	0.0162139	1	2151	0.0051139	5	4	0.0052244	2598	0.025404	6	4	0.052001
11:43602000	0.00250436	NA	NA	NA	NA	0.0231627	11	2151	0.011158	7	4	0.091284	2598	0.033102	23	5	0.0029788
16:81027000	0.00250774	rs2925979	CMIP	506578	506578	0.0128448	16	2151	0.0079033	3	1	0.65772	2598	0.016936	6	3	0.00041405
13:94981500	0.00251088	NA	NA	NA	NA	0.0520109	13	2151	0.04742	17	8	0.34126	2598	0.055812	39	16	0.00079913
12:131355000	0.00251868	NA	NA	NA	NA	0.0753847	12	2151	0.04835	26	14	0.0079562	2598	0.097768	52	25	0.034396
19:16425000	0.00251918	NA	NA	NA	NA	0.0311643	19	2151	0.028359	8	4	0.66889	2598	0.033487	20	10	0.00040922
10:81058500	0.00252224	NA	NA	NA	NA	0.0604336	10	2151	0.057183	13	7	0.073368	2598	0.063125	33	16	0.0037359
7:36316500	0.00252742	NA	NA	NA	NA	0.0362181	7	2151	0.026499	5	1	0.17858	2598	0.044265	26	11	0.0015384
7:129991500	0.00253421	rs4731702	KLF14	441152	441152	0.0305328	7	2151	0.013482	13	4	0.3166	2598	0.04465	34	19	0.00087036
16:58459500	0.00253558	NA	NA	NA	NA	0.0242155	16	2151	0.022315	7	2	0.27984	2598	0.025789	13	6	0.00098529
22:41776500	0.00253728	NA	NA	NA	NA	0.0977063	22	2151	0.07206	29	15	0.057971	2598	0.11894	75	30	0.0047598
15:69687000	0.00254103	NA	NA	NA	NA	0.0107394	15	2151	0.0055788	4	1	0.00092966	2598	0.015012	12	4	0.2973
11:95926500	0.00254887	NA	NA	NA	NA	0.0151609	11	2151	0.0037192	3	1	0.00053424	2598	0.024634	7	3	0.51914
3:122784000	0.00255124	NA	NA	NA	NA	0.0261106	3	2151	0.0065086	9	2	0.018269	2598	0.04234	22	10	0.015197
3:171600000	0.00255356	NA	NA	NA	NA	0.0248472	3	2151	0.013482	7	4	0.12002	2598	0.034257	21	13	0.0023156
3:12481500	0.00255522	rs1699337;rs2290159	PPARG;RAF1	33351.5;145475.5	33351.5	0.0212679	3	2151	0.0023245	4	3	0.015348	2598	0.036952	18	9	0.018121
8:141624000	0.00255581	NA	NA	NA	NA	0.0269533	8	2151	0.0097629	12	6	0.0020912	2598	0.041186	31	15	0.13303
1:109923000	0.00256535	rs629301	SORT1	107588	107588	0.00505368	1	2151	0.0018596	3	2	0.59637	2598	0.0076982	3	1	0.00046843
19:16426500	0.00257085	NA	NA	NA	NA	0.0309537	19	2151	0.028359	8	4	0.66889	2598	0.033102	19	9	0.00041865
2:219091500	0.00257168	rs78058190	PRKAG3	606106	606106	0.00842288	2	2151	0.0023245	3	1	0.013381	2598	0.013472	6	3	0.020935
14:68002500	0.00257261	NA	NA	NA	NA	0.0157928	14	2151	0.0083682	5	3	0.11691	2598	0.02194	8	3	0.0023971
6:108954000	0.00257498	NA	NA	NA	NA	0.0475889	6	2151	0.030683	14	5	0.00047072	2598	0.061586	16	5	0.59597
9:110310000	0.00257866	NA	NA	NA	NA	0.0307435	9	2151	0.015342	7	5	0.043575	2598	0.043495	20	13	0.0064483
11:70116000	0.00257866	NA	NA	NA	NA	0.0890693	11	2151	0.033473	17	6	0.29199	2598	0.1351	44	18	0.00096231
14:103386000	0.00258158	NA	NA	NA	NA	0.035165	14	2151	0.026499	5	0	0.0027246	2598	0.04234	11	4	0.10326
4:74482500	0.00259187	rs117087731;rs182616603	ADAMTS3;MTHFD2L	788511;599512	599512	0.00484312	4	2151	0.0023245	3	2	0.008269	2598	0.0069284	8	4	0.034176
10:94449000	0.00259385	rs2068888	CYP26A1	389123	389123	0.0814911	10	2151	0.04463	21	10	0.14343	2598	0.11201	54	21	0.001972
15:78328500	0.00261179	NA	NA	NA	NA	0.0212678	15	2151	0.0037192	5	2	0.0024446	2598	0.035797	19	10	0.1166
8:102618000	0.00263848	NA	NA	NA	NA	0.0210574	8	2151	0.033473	10	7	0.28241	2598	0.010778	12	5	0.0010209
17:25660500	0.00264409	NA	NA	NA	NA	0.00505371	17	2151	0.0079033	3	0	0.036427	2598	0.0026944	2	1	0.0079337
18:74823000	0.00267485	NA	NA	NA	NA	0.0545377	18	2151	0.036727	10	3	0.0036617	2598	0.069284	45	19	0.079957
7:98674500	0.00267594	NA	NA	NA	NA	0.0128447	7	2151	0.0088331	5	3	0.0022687	2598	0.016166	6	2	0.12911
7:98676000	0.00267594	NA	NA	NA	NA	0.0128447	7	2151	0.0088331	5	3	0.0022687	2598	0.016166	6	2	0.12911
3:12460500	0.00268015	rs1699337;rs2290159	PPARG;RAF1	13020;165807	13020	0.00357967	3	2151	0.0018596	4	4	0.026428	2598	0.0050038	4	1	0.011103
16:4401000	0.00268948	NA	NA	NA	NA	0.065698	16	2151	0.056253	14	6	0.10006	2598	0.073518	32	9	0.002944
3:159547500	0.00269083	NA	NA	NA	NA	0.0124239	3	2151	0.011158	3	1	0.0014929	2598	0.013472	6	1	0.19743
1:160977000	0.00269401	rs1801274	FCGR2A	500340	500340	0.02948	1	2151	0.031148	10	2	0.0012502	2598	0.028099	18	7	0.23607
1:160978500	0.00269401	rs1801274	FCGR2A	500340	500340	0.02948	1	2151	0.031148	10	2	0.0012502	2598	0.028099	18	7	0.23607
11:95925000	0.00270097	NA	NA	NA	NA	0.0166352	11	2151	0.0037192	3	1	0.00053424	2598	0.027329	11	4	0.55404
3:101880000	0.0027058	NA	NA	NA	NA	0.0277954	3	2151	0.0079033	11	9	0.001651	2598	0.044265	20	8	0.17964
3:101881500	0.0027058	NA	NA	NA	NA	0.0277954	3	2151	0.0079033	11	9	0.001651	2598	0.044265	20	8	0.17964
9:132198000	0.00270718	NA	NA	NA	NA	0.0143185	9	2151	0.012552	4	1	0.0039945	2598	0.015781	12	3	0.074291
16:82659000	0.00270824	NA	NA	NA	NA	0.0705408	16	2151	0.068805	21	4	0.26904	2598	0.071978	35	16	0.0011035
1:214107000	0.00271486	rs340839	PROX1	53582	53582	0.0164245	1	2151	0.004649	2	1	0.1934	2598	0.026174	13	7	0.0015393
16:69924000	0.00272567	NA	NA	NA	NA	0.0143186	16	2151	0.0074384	8	2	0.005459	2598	0.020015	13	7	0.054778
12:15685500	0.00272789	NA	NA	NA	NA	0.0149505	12	2151	0.023245	6	3	0.21553	2598	0.0080831	8	5	0.0013887
5:85974000	0.00273101	NA	NA	NA	NA	0.0065279	5	2151	0.0018596	3	2	0.025619	2598	0.010393	6	4	0.011698
17:53524500	0.00273423	NA	NA	NA	NA	0.0288483	17	2151	0.040911	8	4	0.025752	2598	0.018861	18	12	0.011653
14:65385000	0.00274675	NA	NA	NA	NA	0.0187408	14	2151	0.0097629	6	3	0.13127	2598	0.026174	6	1	0.0022978
1:183910500	0.00274986	NA	NA	NA	NA	0.0294798	1	2151	0.018131	3	1	0.003321	2598	0.038876	16	11	0.090941
1:183912000	0.00274986	NA	NA	NA	NA	0.0294798	1	2151	0.018131	3	1	0.003321	2598	0.038876	16	11	0.090941
17:19156500	0.00275351	NA	NA	NA	NA	0.00568543	17	2151	0.0023245	2	0	0.0014614	2598	0.0084681	4	1	0.20697
17:19158000	0.00275351	NA	NA	NA	NA	0.00568543	17	2151	0.0023245	2	0	0.0014614	2598	0.0084681	4	1	0.20697
5:154132500	0.0027549	NA	NA	NA	NA	0.0732788	5	2151	0.030219	29	15	0.013196	2598	0.10893	61	29	0.022934
6:151987500	0.00275626	NA	NA	NA	NA	0.00947552	6	2151	0.0013947	2	1	0.21917	2598	0.016166	5	3	0.0013816
11:95568000	0.00278583	NA	NA	NA	NA	0.00842269	11	2151	0.0041841	3	1	0.00036214	2598	0.011932	4	0	0.84624
12:108295500	0.00279521	NA	NA	NA	NA	0.0120023	12	2151	0.0023245	5	4	0.30358	2598	0.020015	12	5	0.0010133
12:108297000	0.00279521	NA	NA	NA	NA	0.0120023	12	2151	0.0023245	5	4	0.30358	2598	0.020015	12	5	0.0010133
19:5952000	0.0027976	NA	NA	NA	NA	0.0558012	19	2151	0.025105	14	5	0.025589	2598	0.081216	41	18	0.012033
1:159870000	0.00280204	NA	NA	NA	NA	0.0341129	1	2151	0.020456	14	10	0.19611	2598	0.04542	30	18	0.0015729
6:130684500	0.00281298	NA	NA	NA	NA	0.0317961	6	2151	0.019061	7	2	0.0010865	2598	0.04234	25	14	0.28515
19:16716000	0.00282175	NA	NA	NA	NA	0.0303223	19	2151	0.017666	8	3	0.95036	2598	0.040801	18	8	0.00032714
9:19164000	0.00282674	NA	NA	NA	NA	0.00336913	9	2151	0.0037192	5	4	0.045557	2598	0.0030793	6	4	0.006838
15:77196000	0.00282788	NA	NA	NA	NA	0.0431672	15	2151	0.016272	10	5	0.040019	2598	0.065435	41	21	0.0077878
8:102619500	0.00284184	NA	NA	NA	NA	0.0204254	8	2151	0.033473	10	7	0.28241	2598	0.0096228	11	5	0.0011097
15:74284500	0.00284592	NA	NA	NA	NA	0.0235841	15	2151	0.0083682	10	6	0.003119	2598	0.036182	16	6	0.10064
8:22905000	0.00285348	NA	NA	NA	NA	0.0385342	8	2151	0.054393	13	6	0.84774	2598	0.025404	25	16	0.00037138
16:79573500	0.00285685	NA	NA	NA	NA	0.0172668	16	2151	0.0013947	3	3	0.0026993	2598	0.030408	16	5	0.11679
2:27652500	0.00286647	rs1260326	GCKR	76420	76420	0.0115812	2	2151	0.0013947	2	1	0.012526	2598	0.020015	3	1	0.025263
2:27654000	0.00286647	rs1260326	GCKR	76420	76420	0.0115812	2	2151	0.0013947	2	1	0.012526	2598	0.020015	3	1	0.025263
8:117661500	0.00287793	NA	NA	NA	NA	0.00989699	8	2151	0.0097629	6	4	0.55615	2598	0.010008	14	8	0.00057155
8:141783000	0.00290965	NA	NA	NA	NA	0.0168459	8	2151	0.015342	8	6	0.0089793	2598	0.018091	13	5	0.035839
16:57733500	0.0029278	rs3764261	CETP	741700	741700	0.0254787	16	2151	0.021385	7	2	0.016726	2598	0.028868	8	4	0.019375
18:21204000	0.00293882	NA	NA	NA	NA	0.0162139	18	2151	0.004649	4	2	0.32085	2598	0.025789	11	2	0.0010143
1:171052500	0.00295799	NA	NA	NA	NA	0.0393768	1	2151	0.025105	10	4	0.09041	2598	0.051193	13	7	0.003626
1:23871000	0.00298288	rs1077514	ASAP3	106248	106248	0.0160035	1	2151	0.0027894	5	4	0.0022583	2598	0.026944	20	13	0.14654
4:22512000	0.00298306	NA	NA	NA	NA	0.0237948	4	2151	0.024175	7	4	0.17425	2598	0.02348	9	2	0.0018993
15:26034000	0.00298712	NA	NA	NA	NA	0.0395872	15	2151	0.011158	14	9	0.0017415	2598	0.063125	23	12	0.19033
1:23889000	0.00298819	rs1077514	ASAP3	123906	123906	0.0566437	1	2151	0.025105	16	10	0.0057189	2598	0.082756	33	14	0.057982
4:80926500	0.00298837	NA	NA	NA	NA	0.0368501	4	2151	0.038587	17	9	0.0086426	2598	0.035412	37	21	0.03837
6:17200500	0.00298987	NA	NA	NA	NA	0.0141085	6	2151	0.0079033	6	3	0.018781	2598	0.019246	13	6	0.017667
6:17202000	0.00298987	NA	NA	NA	NA	0.0141085	6	2151	0.0079033	6	3	0.018781	2598	0.019246	13	6	0.017667
10:81057000	0.00299025	NA	NA	NA	NA	0.061908	10	2151	0.057183	13	7	0.073368	2598	0.06582	39	19	0.0045231
11:95566500	0.0029921	NA	NA	NA	NA	0.00800145	11	2151	0.0041841	3	1	0.00036214	2598	0.011162	3	0	0.917
15:67096500	0.00300082	NA	NA	NA	NA	0.03327	15	2151	0.033008	3	0	0.0017563	2598	0.033487	14	5	0.1897
13:30679500	0.00300504	NA	NA	NA	NA	0.0208461	13	2151	0.021385	5	1	0.30699	2598	0.0204	14	6	0.001087
3:171549000	0.00300983	NA	NA	NA	NA	0.0374817	3	2151	0.018596	9	5	0.0097696	2598	0.053118	29	11	0.034218
19:7740000	0.00301325	rs7248104;rs116843064;rs7255436	INSR;ANGPTL4	517273.5;687618.5;691491.5	517274	0.0204253	19	2151	0.015807	4	2	0.68815	2598	0.024249	11	3	0.00048641
8:22906500	0.00301547	NA	NA	NA	NA	0.0389554	8	2151	0.054858	14	7	0.85071	2598	0.025789	26	17	0.00039379
16:89830500	0.00301783	NA	NA	NA	NA	0.0183193	16	2151	0.026034	5	1	0.54212	2598	0.011932	10	5	0.00061849
16:89832000	0.00301783	NA	NA	NA	NA	0.0183193	16	2151	0.026034	5	1	0.54212	2598	0.011932	10	5	0.00061849
16:57735000	0.00302085	rs3764261	CETP	743280	743280	0.0271641	16	2151	0.020921	3	1	0.016064	2598	0.032333	10	2	0.020896
7:43503000	0.00302524	NA	NA	NA	NA	0.0168456	7	2151	0.0013947	3	3	0.14124	2598	0.029638	6	0	0.0023805
2:111891000	0.00302936	NA	NA	NA	NA	0.0111602	2	2151	0.0037192	5	3	0.00051801	2598	0.017321	11	5	0.65006
2:111892500	0.00302936	NA	NA	NA	NA	0.0111602	2	2151	0.0037192	5	3	0.00051801	2598	0.017321	11	5	0.65006
3:93699000	0.00303313	NA	NA	NA	NA	0.0193727	3	2151	0.010228	9	2	0.04702	2598	0.026944	16	5	0.0071716
6:131265000	0.00304284	NA	NA	NA	NA	0.0299012	6	2151	0.027894	11	4	0.0008206	2598	0.031563	17	10	0.41241
10:65251500	0.00304472	rs10761731	JMJD1C	224186	224186	0.0174772	10	2151	0.0083682	8	6	0.008705	2598	0.025019	13	6	0.038904
19:3189000	0.00304889	NA	NA	NA	NA	0.0562219	19	2151	0.021385	13	5	0.00076783	2598	0.085065	44	21	0.44174
4:2934000	0.00305513	rs59950280;rs6831256	LRPAP1	516127;536921	516127	0.0576965	4	2151	0.043236	16	9	0.5859	2598	0.069669	20	6	0.00058024
2:225310500	0.00305776	NA	NA	NA	NA	0.0280061	2	2151	0.0018596	3	2	0.14803	2598	0.049654	6	0	0.0022988
14:22948500	0.00306909	NA	NA	NA	NA	0.0341127	14	2151	0.0097629	6	3	0.026233	2598	0.054273	24	8	0.013026
13:107304000	0.00307343	NA	NA	NA	NA	0.0077911	13	2151	0.0079033	2	1	0.018766	2598	0.0076982	8	4	0.018238
6:168231000	0.00307505	NA	NA	NA	NA	0.0336915	6	2151	0.010228	11	5	0.074797	2598	0.053118	31	15	0.0045785
14:70881000	0.00308009	NA	NA	NA	NA	0.00379027	14	2151	0.0041841	3	2	0.33433	2598	0.0034642	5	3	0.0010262
14:70882500	0.00308009	NA	NA	NA	NA	0.00379027	14	2151	0.0041841	3	2	0.33433	2598	0.0034642	5	3	0.0010262
22:38178000	0.00311452	rs5756931	PLA2G6	366396	366396	0.0315859	22	2151	0.011158	10	5	0.0032302	2598	0.048499	24	9	0.10755
1:25018500	0.00311978	rs12027135	LDLRAP1	754852	754852	0.0138973	1	2151	0.017201	8	5	0.014715	2598	0.011162	13	8	0.023654
12:7041000	0.00312694	NA	NA	NA	NA	0.0105285	12	2151	0.0027894	5	4	0.26651	2598	0.016936	8	2	0.0013094
10:121123500	0.00312853	NA	NA	NA	NA	0.0720142	10	2151	0.035797	21	10	0.010886	2598	0.102	51	21	0.032075
20:6591000	0.00313364	NA	NA	NA	NA	0.0128445	20	2151	0.004649	6	4	0.0037168	2598	0.01963	6	2	0.094116
20:6592500	0.00313364	NA	NA	NA	NA	0.0128445	20	2151	0.004649	6	4	0.0037168	2598	0.01963	6	2	0.094116
7:111823500	0.00313488	rs2255811	GPR85	895909	895909	0.0126341	7	2151	0.017201	5	4	0.027127	2598	0.008853	7	5	0.012901
14:101011500	0.00313757	NA	NA	NA	NA	0.0134765	14	2151	0.010228	4	1	0.0045425	2598	0.016166	8	4	0.077117
7:50595000	0.00315014	rs4917014	IKZF1	290540	290540	0.016214	7	2151	0.015807	5	1	0.0015931	2598	0.016551	15	10	0.22088
6:2196000	0.00316258	NA	NA	NA	NA	0.0341121	6	2151	0.039981	5	0	0.0043781	2598	0.029253	13	6	0.080731
3:153850500	0.00316383	NA	NA	NA	NA	0.0136872	3	2151	0.013017	6	1	0.0062774	2598	0.014242	10	6	0.05633
12:13537500	0.00317403	NA	NA	NA	NA	0.0246368	12	2151	0.026034	12	5	0.0030348	2598	0.02348	28	15	0.11694
12:13539000	0.00317403	NA	NA	NA	NA	0.0246368	12	2151	0.026034	12	5	0.0030348	2598	0.02348	28	15	0.11694
4:6766500	0.00318008	NA	NA	NA	NA	0.0147402	4	2151	0.0041841	3	1	0.63254	2598	0.02348	12	9	0.00056226
17:46797000	0.00318244	NA	NA	NA	NA	0.0315858	17	2151	0.004649	6	4	0.64671	2598	0.053888	26	15	0.0005504
10:135126000	0.00318772	NA	NA	NA	NA	0.00631713	10	2151	0.0023245	4	3	0.58695	2598	0.0096228	6	3	0.00060757
10:98335500	0.00321705	NA	NA	NA	NA	0.0642237	10	2151	0.049744	10	4	0.15872	2598	0.076212	27	12	0.0022701
13:38440500	0.00321751	NA	NA	NA	NA	0.0149506	13	2151	0.024175	11	5	0.0038939	2598	0.0073133	7	4	0.092547
6:71956500	0.00322125	NA	NA	NA	NA	0.0185302	6	2151	0.0041841	2	1	0.0052466	2598	0.030408	16	5	0.068776
2:169047000	0.00322705	rs2287623	ABCB11	781526	781526	0.0393766	2	2151	0.015807	7	5	0.0071532	2598	0.058891	28	13	0.050547
8:38590500	0.00322984	NA	NA	NA	NA	0.0315854	8	2151	0.0088331	14	11	0.0047859	2598	0.050423	36	17	0.075623
14:22896000	0.00323598	NA	NA	NA	NA	0.0507477	14	2151	0.036727	14	8	0.057905	2598	0.062356	30	16	0.0062637
20:34672500	0.00323886	rs2277862	ERGIC3	521206	521206	0.0153716	20	2151	0.012087	9	5	0.0073023	2598	0.018091	22	11	0.049719
20:56112000	0.00324209	NA	NA	NA	NA	0.0145295	20	2151	0.004649	4	1	0.0098214	2598	0.02271	19	9	0.037008
2:21291000	0.0032479	rs1042034;rs1367117;rs515135	APOB	67143;28524;6367	6367	0.0303223	2	2151	0.025105	7	1	0.1097	2598	0.034642	14	7	0.00332
6:131263500	0.00325513	NA	NA	NA	NA	0.0244262	6	2151	0.031148	11	3	0.0011964	2598	0.018861	11	7	0.30518
10:102871500	0.00325876	rs11597086	CHUK	919358	919358	0.0347438	10	2151	0.030683	8	2	0.14952	2598	0.038106	18	7	0.002445
8:23035500	0.00329928	NA	NA	NA	NA	0.026532	8	2151	0.0055788	8	4	0.73945	2598	0.04388	9	2	0.00050132
19:3187500	0.00330088	NA	NA	NA	NA	0.0574857	19	2151	0.02185	14	6	0.00079617	2598	0.08699	45	21	0.46586
1:171051000	0.00330234	NA	NA	NA	NA	0.0553801	1	2151	0.033008	17	8	0.097309	2598	0.073903	35	19	0.0038135
17:5143500	0.00330501	rs193042029	TM4SF5	477894	477894	0.0282167	17	2151	0.02371	7	5	0.78916	2598	0.031948	19	7	0.00047066
17:5145000	0.00330501	rs193042029	TM4SF5	477894	477894	0.0282167	17	2151	0.02371	7	5	0.78916	2598	0.031948	19	7	0.00047066
14:65271000	0.00330587	NA	NA	NA	NA	0.0193726	14	2151	0.004649	2	1	0.10985	2598	0.031563	8	0	0.0033822
14:65272500	0.00330587	NA	NA	NA	NA	0.0193726	14	2151	0.004649	2	1	0.10985	2598	0.031563	8	0	0.0033822
15:83677500	0.00332559	NA	NA	NA	NA	0.0191618	15	2151	0.0018596	4	4	0.037871	2598	0.033487	16	6	0.0098765
17:42277500	0.00332652	rs8077889;rs72836561	MPP3;CD300LG	399763.5;351803.5	351804	0.0524321	17	2151	0.040911	13	5	0.83447	2598	0.061971	41	22	0.00044837
19:3616500	0.00332712	NA	NA	NA	NA	0.0235842	19	2151	0.030219	17	10	0.00037993	2598	0.018091	17	10	0.98499
13:24790500	0.00332968	NA	NA	NA	NA	0.0261109	13	2151	0.014877	12	6	0.37033	2598	0.035412	25	11	0.0010114
4:95332500	0.0033299	NA	NA	NA	NA	0.0027894	4	2151	0.0027894	2	1	0.0033299	0	0	NA	NA	NA
1:203638500	0.00333175	NA	NA	NA	NA	0.042535	1	2151	0.02185	11	8	0.11548	2598	0.059661	31	15	0.0032457
7:65590500	0.00333297	NA	NA	NA	NA	0.0189512	7	2151	0.0013947	3	3	0.76507	2598	0.033487	11	4	0.00049011
8:29520000	0.00333981	NA	NA	NA	NA	0.0141081	8	2151	0.0013947	3	3	0.075723	2598	0.024634	6	1	0.0049633
3:66846000	0.00334373	NA	NA	NA	NA	0.00315858	3	2151	0.0041841	2	1	0.058172	2598	0.0023095	3	1	0.0064693
10:73533000	0.00334589	NA	NA	NA	NA	0.028006	10	2151	0.017666	13	6	0.00095753	2598	0.036567	19	8	0.39331
12:125358000	0.00334958	rs4765127;rs838880	ZNF664;SCARB1	899609.5;98183.5	98183.5	0.00589595	12	2151	0.0069735	4	1	0.13267	2598	0.0050038	2	1	0.0028422
12:125359500	0.00334958	rs4765127;rs838880	ZNF664;SCARB1	899609.5;98183.5	98183.5	0.00589595	12	2151	0.0069735	4	1	0.13267	2598	0.0050038	2	1	0.0028422
1:193149000	0.00335449	NA	NA	NA	NA	0.00294798	1	2151	0.0018596	2	1	0.1084	2598	0.0038491	3	1	0.0034843
1:193150500	0.00335449	NA	NA	NA	NA	0.00294798	1	2151	0.0018596	2	1	0.1084	2598	0.0038491	3	1	0.0034843
17:59325000	0.00335835	NA	NA	NA	NA	0.00947569	17	2151	0.0097629	3	1	0.024723	2598	0.0092379	8	4	0.015297
4:38802000	0.00336766	NA	NA	NA	NA	0.0183194	4	2151	0.0055788	7	4	0.22073	2598	0.028868	21	9	0.0017187
2:27546000	0.00337955	rs1260326	GCKR	184640	184640	0.0254792	2	2151	0.0079033	9	7	0.0049057	2598	0.040031	24	15	0.07764
2:145242000	0.00338227	NA	NA	NA	NA	0.0120026	2	2151	0.0051139	2	0	0.013087	2598	0.017706	10	3	0.02913
19:42526500	0.00338557	NA	NA	NA	NA	0.0259	19	2151	0.0060437	3	1	0.0010684	2598	0.04234	15	7	0.35721
19:42528000	0.00338557	NA	NA	NA	NA	0.0259	19	2151	0.0060437	3	1	0.0010684	2598	0.04234	15	7	0.35721
19:46873500	0.0033906	NA	NA	NA	NA	0.00484314	19	2151	0.0079033	6	4	0.51254	2598	0.0023095	5	4	0.00074586
17:36510000	0.00339133	NA	NA	NA	NA	0.0307429	17	2151	0.012087	10	5	0.025082	2598	0.046189	22	12	0.015245
5:154207500	0.00341403	NA	NA	NA	NA	0.0208465	5	2151	0.014412	9	7	0.011532	2598	0.026174	23	11	0.033408
12:13365000	0.00341672	NA	NA	NA	NA	0.0172667	12	2151	0.0023245	5	4	0.036481	2598	0.029638	14	4	0.01057
17:76135500	0.00342225	rs4129767	PGS1	267291	267291	0.0212676	17	2151	0.0051139	6	5	0.079753	2598	0.034642	14	6	0.0048438
2:73518000	0.00343869	NA	NA	NA	NA	0.0221099	2	2151	0.028824	6	3	0.012257	2598	0.016551	12	7	0.031688
5:40836000	0.00345281	NA	NA	NA	NA	0.0080017	5	2151	0.0069735	5	3	0.047655	2598	0.008853	7	2	0.008188
5:122110500	0.00345491	rs4530754	CSNK1G3	744310	744310	0.0176879	5	2151	0.022315	6	4	0.0011487	2598	0.013857	10	4	0.33992
3:46953000	0.00345782	rs2290547	SETD2	105951	105951	0.00547481	3	2151	0.0023245	3	1	0.048344	2598	0.0080831	2	1	0.0080845
3:46954500	0.00345782	rs2290547	SETD2	105951	105951	0.00547481	3	2151	0.0023245	3	1	0.048344	2598	0.0080831	2	1	0.0080845
14:32935500	0.00346721	NA	NA	NA	NA	0.00568542	14	2151	0.0013947	2	1	0.0068831	2598	0.0092379	8	3	0.056956
7:65718000	0.00348298	NA	NA	NA	NA	0.0162139	7	2151	0.0097629	4	2	0.032421	2598	0.021555	10	7	0.012154
2:100905000	0.00348727	NA	NA	NA	NA	0.0294801	2	2151	0.036727	6	1	0.41224	2598	0.02348	12	5	0.00095719
2:100906500	0.00348727	NA	NA	NA	NA	0.0294801	2	2151	0.036727	6	1	0.41224	2598	0.02348	12	5	0.00095719
12:22198500	0.00349152	NA	NA	NA	NA	0.0414825	12	2151	0.029289	6	3	0.05295	2598	0.051578	19	11	0.0074624
12:22197000	0.00349795	NA	NA	NA	NA	0.0410612	12	2151	0.029289	6	3	0.05295	2598	0.050808	17	9	0.0074779
1:110338500	0.00350516	rs629301	SORT1	521560	521560	0.0086335	1	2151	0.0023245	4	3	0.0092061	2598	0.013857	10	5	0.04311
8:28654500	0.00352568	NA	NA	NA	NA	0.00547481	8	2151	0.0060437	3	1	0.38666	2598	0.0050038	4	1	0.0010332
1:20187000	0.00353087	NA	NA	NA	NA	0.00989708	1	2151	0.0088331	4	1	0.0081767	2598	0.010778	10	6	0.048939
6:4905000	0.00353168	NA	NA	NA	NA	0.0181095	6	2151	0.011623	8	6	0.092903	2598	0.02348	15	5	0.0043084
6:4906500	0.00353168	NA	NA	NA	NA	0.0181095	6	2151	0.011623	8	6	0.092903	2598	0.02348	15	5	0.0043084
4:38803500	0.00353226	NA	NA	NA	NA	0.0189513	4	2151	0.0055788	7	4	0.22073	2598	0.030023	23	10	0.0018137
1:84465000	0.00355272	NA	NA	NA	NA	0.00821247	1	2151	0.0055788	8	5	0.0082938	2598	0.010393	6	2	0.048585
5:34041000	0.00355544	NA	NA	NA	NA	0.0273742	5	2151	0.020456	12	9	0.0008721	2598	0.033102	18	9	0.46245
5:142075500	0.00357016	NA	NA	NA	NA	0.0178984	5	2151	0.010228	7	4	0.013399	2598	0.024249	7	1	0.03024
20:14967000	0.0035747	NA	NA	NA	NA	0.0252685	20	2151	0.020456	4	0	0.00089597	2598	0.029253	12	4	0.45288
10:45915000	0.00358204	rs970548	MARCH8-ALOX5	97987.5	97987.5	0.0147399	10	2151	0.0018596	4	4	0.0025124	2598	0.025404	17	4	0.16188
12:9888000	0.00361041	rs4883201	PHC1	807284	807284	0.0223206	12	2151	0.0060437	5	4	0.1137	2598	0.035797	12	8	0.003609
12:9889500	0.00361041	rs4883201	PHC1	807284	807284	0.0223206	12	2151	0.0060437	5	4	0.1137	2598	0.035797	12	8	0.003609
10:1461000	0.0036118	NA	NA	NA	NA	0.0204253	10	2151	0.009298	8	3	0.035713	2598	0.029638	11	5	0.011495
10:1462500	0.0036118	NA	NA	NA	NA	0.0204253	10	2151	0.009298	8	3	0.035713	2598	0.029638	11	5	0.011495
5:53898000	0.003623	rs6450176	ARL15	601000	601000	0.0096865	5	2151	0.0032543	4	3	0.010078	2598	0.015012	10	4	0.040877
21:38997000	0.00362791	NA	NA	NA	NA	0.00842298	21	2151	0.0013947	3	3	0.95308	2598	0.014242	10	5	0.0004329
21:38998500	0.00362791	NA	NA	NA	NA	0.00842298	21	2151	0.0013947	3	3	0.95308	2598	0.014242	10	5	0.0004329
10:71920500	0.00362815	NA	NA	NA	NA	0.0153718	10	2151	0.0065086	2	1	0.086311	2598	0.02271	7	3	0.0047806
11:77346000	0.0036282	NA	NA	NA	NA	0.0631713	11	2151	0.029289	15	9	0.011792	2598	0.091224	36	14	0.034992
5:15015000	0.00362823	NA	NA	NA	NA	0.00610657	5	2151	0.0027894	2	0	0.41867	2598	0.008853	5	2	0.00098557
1:8724000	0.0036303	NA	NA	NA	NA	0.0437986	1	2151	0.018596	16	11	0.038704	2598	0.064665	35	19	0.010668
17:1171500	0.00363288	rs2070863	SERPINF2	476762	476762	0.017056	17	2151	0.018131	4	2	0.0058777	2598	0.016166	17	6	0.070304
12:53893500	0.00363982	NA	NA	NA	NA	0.0444305	12	2151	0.020921	12	6	0.16564	2598	0.063895	39	23	0.0025001
10:64917000	0.00364147	rs10761731	JMJD1C	109473	109473	0.0065279	10	2151	0.0018596	4	4	0.091816	2598	0.010393	11	7	0.0045126
8:106665000	0.00364153	NA	NA	NA	NA	0.0160036	8	2151	0.0069735	5	3	0.049496	2598	0.02348	14	4	0.0083711
17:53526000	0.00365062	NA	NA	NA	NA	0.0379028	17	2151	0.051139	13	6	0.026185	2598	0.026944	23	14	0.015868
1:146943000	0.00366287	NA	NA	NA	NA	0.0168456	1	2151	0.0013947	3	1	0.0017938	2598	0.029638	10	3	0.23251
20:61054500	0.00369036	NA	NA	NA	NA	0.0172666	20	2151	0.017666	9	4	0.15454	2598	0.016936	16	10	0.0027217
2:9909000	0.0037141	NA	NA	NA	NA	0.0233734	2	2151	0.013947	5	1	0.16687	2598	0.031178	19	9	0.0025389
14:103245000	0.00372033	NA	NA	NA	NA	0.0564333	14	2151	0.043236	14	5	0.00056991	2598	0.06736	37	17	0.7448
6:109501500	0.0037236	NA	NA	NA	NA	0.033008	6	2151	0.033008	4	1	0.0037236	0	0	NA	NA	NA
6:109503000	0.0037236	NA	NA	NA	NA	0.033008	6	2151	0.033008	4	1	0.0037236	0	0	NA	NA	NA
5:1798500	0.00372824	NA	NA	NA	NA	0.063382	5	2151	0.033938	27	14	0.064464	2598	0.08776	64	33	0.0066004
1:36393000	0.00372882	NA	NA	NA	NA	0.00715926	1	2151	0.0013947	3	3	0.05102	2598	0.011932	5	2	0.0083411
17:46041000	0.00373662	rs7206971	OSBPL7	618271	618271	0.0303222	17	2151	0.012552	7	3	0.068132	2598	0.045035	14	5	0.0062609
1:226296000	0.00373727	NA	NA	NA	NA	0.0949647	1	2151	0.052069	18	12	0.027565	2598	0.13048	70	27	0.015478
13:79977000	0.00376783	NA	NA	NA	NA	0.0105284	13	2151	0.012087	5	3	0.79508	2598	0.0092379	15	10	0.00054157
9:129279000	0.00376985	NA	NA	NA	NA	0.0263216	9	2151	0.019991	17	16	0.10057	2598	0.031563	36	23	0.0042841
2:27544500	0.00377302	rs1260326	GCKR	185042	185042	0.0341127	2	2151	0.011623	14	10	0.0042733	2598	0.052733	33	18	0.10092
5:59064000	0.0037735	NA	NA	NA	NA	0.0261106	5	2151	0.026499	7	4	0.1536	2598	0.025789	12	7	0.0028081
2:105276000	0.00377388	NA	NA	NA	NA	0.00526424	2	2151	0.0097629	2	0	0.18173	2598	0.0015396	2	1	0.0023737
22:23419500	0.00377685	NA	NA	NA	NA	0.0149507	22	2151	0.004649	6	4	0.18547	2598	0.02348	14	4	0.0023279
22:23421000	0.00377685	NA	NA	NA	NA	0.0149507	22	2151	0.004649	6	4	0.18547	2598	0.02348	14	4	0.0023279
19:17580000	0.00377698	NA	NA	NA	NA	0.0518	19	2151	0.02185	21	11	0.042514	2598	0.076597	44	13	0.010156
4:74862000	0.00378151	rs182616603	MTHFD2L	220296	220296	0.0277954	4	2151	0.020921	6	4	0.0070467	2598	0.033487	11	3	0.061356
4:74863500	0.00378151	rs182616603	MTHFD2L	220296	220296	0.0277954	4	2151	0.020921	6	4	0.0070467	2598	0.033487	11	3	0.061356
1:114657000	0.00378346	NA	NA	NA	NA	0.0120027	1	2151	0.0041841	2	1	0.24763	2598	0.018476	12	3	0.001747
1:23895000	0.00378579	rs1077514	ASAP3	128960	128960	0.0122133	1	2151	0.011158	4	2	0.02577	2598	0.013087	5	3	0.016799
22:34174500	0.00378763	NA	NA	NA	NA	0.0267423	22	2151	0.019526	5	4	0.00079398	2598	0.032717	18	8	0.54554
22:34176000	0.00378763	NA	NA	NA	NA	0.0267423	22	2151	0.019526	5	4	0.00079398	2598	0.032717	18	8	0.54554
14:67999500	0.00380356	NA	NA	NA	NA	0.0235839	14	2151	0.0051139	10	9	0.10573	2598	0.038876	22	10	0.0041162
19:37824000	0.00380663	NA	NA	NA	NA	0.0200046	19	2151	0.010228	8	4	0.0012682	2598	0.028099	22	11	0.34348
11:67879500	0.00380763	NA	NA	NA	NA	0.0122133	11	2151	0.010693	4	0	0.00079753	2598	0.013472	5	3	0.54635
7:140047500	0.00381617	NA	NA	NA	NA	0.0376922	7	2151	0.015342	9	4	0.057338	2598	0.056197	23	7	0.0076186
13:67377000	0.00383034	NA	NA	NA	NA	0.0153716	13	2151	0.0032543	7	7	0.027551	2598	0.025404	14	5	0.015922
18:12075000	0.00383189	NA	NA	NA	NA	0.012634	18	2151	0.0037192	2	1	0.0025215	2598	0.020015	13	6	0.17405
18:12076500	0.00383189	NA	NA	NA	NA	0.012634	18	2151	0.0037192	2	1	0.0025215	2598	0.020015	13	6	0.17405
4:88009500	0.00384243	rs442177	KLHL8	19504	19504	0.015372	4	2151	0.011158	4	1	0.0043944	2598	0.018861	5	2	0.10018
10:71922000	0.00384524	NA	NA	NA	NA	0.0368497	10	2151	0.010228	5	2	0.095202	2598	0.058891	14	7	0.004628
15:99861000	0.00384664	NA	NA	NA	NA	0.0160034	15	2151	0.015807	4	1	0.094183	2598	0.016166	9	2	0.00468
5:90172500	0.00385362	NA	NA	NA	NA	0.010739	5	2151	0.0037192	6	4	0.028136	2598	0.016551	7	2	0.015698
12:20001000	0.00386554	rs7134375	PDE3A	472185	472185	0.0336915	12	2151	0.04556	7	2	0.68144	2598	0.023865	24	13	0.00065042
12:15687000	0.00387037	NA	NA	NA	NA	0.0197937	12	2151	0.026034	9	5	0.21872	2598	0.014627	14	8	0.0020293
17:19653000	0.00387707	NA	NA	NA	NA	0.0174772	17	2151	0.0032543	5	3	0.0026609	2598	0.029253	19	10	0.16713
10:116361000	0.00389138	NA	NA	NA	NA	0.017056	10	2151	0.013017	9	4	0.01181	2598	0.0204	14	4	0.037813
7:44499000	0.00390374	rs2072183	NPC1L1	77918	77918	0.00673802	7	2151	0.0013947	3	3	0.38975	2598	0.011162	10	5	0.0011499
7:44500500	0.00390374	rs2072183	NPC1L1	77918	77918	0.00673802	7	2151	0.0013947	3	3	0.38975	2598	0.011162	10	5	0.0011499
11:77347500	0.00391938	NA	NA	NA	NA	0.0711729	11	2151	0.046025	16	9	0.019028	2598	0.091994	39	15	0.02366
20:61050000	0.00391966	NA	NA	NA	NA	0.0347443	20	2151	0.02185	10	4	0.033947	2598	0.04542	31	16	0.013263
1:92278500	0.00391999	rs7515577	EVI5	729268	729268	0.00168459	1	2151	0.0013947	2	1	0.0016171	2598	0.0019246	4	3	0.27845
10:17424000	0.00392276	rs10904908	VIM-CUBN	166414	166414	0.0124235	10	2151	0.0023245	3	1	0.0024522	2598	0.020785	11	5	0.18377
10:17425500	0.00392276	rs10904908	VIM-CUBN	166414	166414	0.0124235	10	2151	0.0023245	3	1	0.0024522	2598	0.020785	11	5	0.18377
17:80071500	0.00392492	NA	NA	NA	NA	0.00884423	17	2151	0.0065086	3	1	0.78936	2598	0.010778	4	1	0.00057125
5:171930000	0.00396427	NA	NA	NA	NA	0.0408506	5	2151	0.022315	12	10	0.012711	2598	0.056197	20	6	0.035877
14:92977500	0.00396764	NA	NA	NA	NA	0.0404292	14	2151	0.013017	18	13	0.01281	2598	0.063125	36	16	0.035634
16:84619500	0.0039768	NA	NA	NA	NA	0.0252685	16	2151	0.017201	14	12	0.030054	2598	0.031948	24	12	0.015228
5:172156500	0.00398413	NA	NA	NA	NA	0.00842264	5	2151	0.004649	4	2	0.0059788	2598	0.011547	9	5	0.076707
5:172158000	0.00398413	NA	NA	NA	NA	0.00842264	5	2151	0.004649	4	2	0.0059788	2598	0.011547	9	5	0.076707
14:101013000	0.00399629	NA	NA	NA	NA	0.015372	14	2151	0.011623	5	1	0.0050926	2598	0.018476	10	4	0.090366
3:63913500	0.0040084	NA	NA	NA	NA	0.00463255	3	2151	0.0060437	8	5	0.55677	2598	0.0034642	4	1	0.00082938
2:218766000	0.00400893	rs78058190	PRKAG3	932272	932272	0.0600128	2	2151	0.044166	19	8	0.089128	2598	0.073133	47	23	0.0051818
11:128587500	0.00401919	NA	NA	NA	NA	0.00294798	11	2151	0.0018596	3	2	0.0027217	2598	0.0038491	3	1	0.17018
16:15615000	0.00402706	rs3198697	PDXDC1	486168	486168	0.0370607	16	2151	0.038122	27	13	0.005525	2598	0.036182	25	12	0.084019
11:74464500	0.00403201	rs499974	MOGAT2-DGAT2	988472	988472	0.0412717	11	2151	0.018596	10	4	0.82464	2598	0.060046	37	14	0.0005637
12:121461000	0.0040447	rs1169288	HNF1A	47122.5	47122.5	0.0166351	12	2151	0.004649	6	4	0.031389	2598	0.026559	5	1	0.014862
5:71760000	0.00404921	NA	NA	NA	NA	0.0292695	5	2151	0.0055788	4	1	0.040599	2598	0.048884	12	3	0.011505
18:9477000	0.00405404	NA	NA	NA	NA	0.0128447	18	2151	0.013017	7	5	0.042863	2598	0.012702	9	5	0.010912
3:159546000	0.00406533	NA	NA	NA	NA	0.0320066	3	2151	0.013482	7	4	0.00091781	2598	0.047344	15	4	0.51121
1:92019000	0.0040688	rs7515577	EVI5	988974	988974	0.024426	1	2151	0.019061	5	3	0.060435	2598	0.028868	18	10	0.0077711
18:21597000	0.00407119	NA	NA	NA	NA	0.00484311	18	2151	0.0013947	3	3	0.023635	2598	0.0076982	6	3	0.019884
18:21598500	0.00407119	NA	NA	NA	NA	0.00484311	18	2151	0.0013947	3	3	0.023635	2598	0.0076982	6	3	0.019884
1:15853500	0.00407242	NA	NA	NA	NA	0.00989673	1	2151	0.0069735	6	2	0.0015602	2598	0.012317	11	5	0.30132
12:1111500	0.00407889	NA	NA	NA	NA	0.0303219	12	2151	0.026034	5	2	0.23012	2598	0.033872	13	6	0.0020466
5:172746000	0.00408184	NA	NA	NA	NA	0.0250578	5	2151	0.0088331	6	2	0.46247	2598	0.038491	18	6	0.0010192
10:135127500	0.00408783	NA	NA	NA	NA	0.00547486	10	2151	0.0018596	3	2	0.77382	2598	0.0084681	5	3	0.00061013
4:22516500	0.00408818	NA	NA	NA	NA	0.0248474	4	2151	0.026034	22	16	0.45454	2598	0.023865	19	10	0.0010388
15:76455000	0.00411095	NA	NA	NA	NA	0.0357971	15	2151	0.0041841	6	4	0.57779	2598	0.061971	29	11	0.00082236
10:113988000	0.0041112	rs2255141	GPAM	56662	56662	0.00168454	10	2151	0.0018596	3	2	0.071524	2598	0.0015396	4	4	0.0066437
10:113989500	0.0041112	rs2255141	GPAM	56662	56662	0.00168454	10	2151	0.0018596	3	2	0.071524	2598	0.0015396	4	4	0.0066437
1:117015000	0.00411673	NA	NA	NA	NA	0.0309541	1	2151	0.019991	4	3	0.15915	2598	0.040031	15	5	0.0029903
1:57366000	0.00412263	NA	NA	NA	NA	0.00821241	1	2151	0.015342	4	1	0.0056534	2598	0.0023095	3	2	0.084317
1:57367500	0.00412263	NA	NA	NA	NA	0.00821241	1	2151	0.015342	4	1	0.0056534	2598	0.0023095	3	2	0.084317
5:173380500	0.00413253	NA	NA	NA	NA	0.013687	5	2151	0.004649	7	5	0.026186	2598	0.02117	15	8	0.018253
3:119496000	0.00413398	rs6805251	GSK3B	61835	61835	0.0149504	3	2151	0.031148	3	0	0.006957	2598	0.0015396	2	0	0.068731
3:119497500	0.00413398	rs6805251	GSK3B	61835	61835	0.0149504	3	2151	0.031148	3	0	0.006957	2598	0.0015396	2	0	0.068731
6:37114500	0.0041399	NA	NA	NA	NA	0.0370605	6	2151	0.022315	8	3	0.10235	2598	0.049269	18	10	0.0046794
3:23919000	0.00415334	NA	NA	NA	NA	0.0195832	3	2151	0.0051139	2	0	0.070704	2598	0.031563	13	7	0.0067987
9:27469500	0.00416973	NA	NA	NA	NA	0.0414825	9	2151	0.026964	9	6	0.016299	2598	0.053503	26	7	0.029624
7:26241000	0.00417599	rs4722551	MIR148A	250042	250042	0.0844365	7	2151	0.053464	27	10	0.17871	2598	0.11008	67	28	0.0027064
2:28612500	0.00417804	rs1260326	GCKR	883137	883137	0.0926537	2	2151	0.075314	39	19	0.0012515	2598	0.10701	58	27	0.38668
7:951000	0.00417806	rs1997243	GPR146	129898	129898	0.0204253	7	2151	0.0088331	4	0	0.0030863	2598	0.030023	16	5	0.1568
6:160768500	0.0041852	rs12208357;rs1564348;rs186696265	LPA	227026;191314;341526	191314	0.0406403	6	2151	0.009298	12	9	0.23133	2598	0.06659	32	17	0.002096
9:87603000	0.00419638	NA	NA	NA	NA	0.0168454	9	2151	0.018596	4	2	0.055053	2598	0.015396	17	8	0.0088339
9:87604500	0.00419638	NA	NA	NA	NA	0.0168454	9	2151	0.018596	4	2	0.055053	2598	0.015396	17	8	0.0088339
14:45447000	0.00420517	NA	NA	NA	NA	0.0187407	14	2151	0.032078	5	2	0.024033	2598	0.0076982	5	0	0.020284
14:45448500	0.00420517	NA	NA	NA	NA	0.0187407	14	2151	0.032078	5	2	0.024033	2598	0.0076982	5	0	0.020284
8:145158000	0.00421086	rs11136341	PLEC1	116056	116056	0.0233735	8	2151	0.0083682	10	5	0.02713	2598	0.035797	15	3	0.017996
5:68782500	0.00421581	NA	NA	NA	NA	0.016214	5	2151	0.013482	3	1	0.00053761	2598	0.018476	8	3	0.90936
5:68784000	0.00421581	NA	NA	NA	NA	0.016214	5	2151	0.013482	3	1	0.00053761	2598	0.018476	8	3	0.90936
12:89577000	0.00421816	NA	NA	NA	NA	0.0290588	12	2151	0.039052	13	5	0.0012253	2598	0.020785	14	10	0.39924
5:75567000	0.00422157	rs12916	HMGCR	912963	912963	0.0166349	5	2151	0.0013947	3	3	0.046981	2598	0.029253	21	12	0.010422
5:75568500	0.00422157	rs12916	HMGCR	912963	912963	0.0166349	5	2151	0.0013947	3	3	0.046981	2598	0.029253	21	12	0.010422
15:26032500	0.00422464	NA	NA	NA	NA	0.0200045	15	2151	0.011623	15	8	0.0025972	2598	0.026944	15	7	0.18868
8:8239500	0.0042259	rs9987289	PPP1R3B	941445	941445	0.0427459	8	2151	0.039981	15	5	0.0018894	2598	0.045035	42	22	0.25945
13:45753000	0.00423373	NA	NA	NA	NA	0.0174774	13	2151	0.0018596	3	2	0.11073	2598	0.030408	7	3	0.0044363
19:18385500	0.00424805	NA	NA	NA	NA	0.0178984	19	2151	0.012087	10	6	0.028686	2598	0.02271	18	7	0.01719
19:18387000	0.00424805	NA	NA	NA	NA	0.0178984	19	2151	0.012087	10	6	0.028686	2598	0.02271	18	7	0.01719
7:26239500	0.00425011	rs4722551	MIR148A	249138	249138	0.152873	7	2151	0.11483	60	29	0.25548	2598	0.18437	121	50	0.0019312
10:121021500	0.00425017	NA	NA	NA	NA	0.0252684	10	2151	0.0037192	2	1	0.61484	2598	0.04311	8	3	0.00080247
10:121023000	0.00425017	NA	NA	NA	NA	0.0252684	10	2151	0.0037192	2	1	0.61484	2598	0.04311	8	3	0.00080247
12:22047000	0.00425503	NA	NA	NA	NA	0.00758076	12	2151	0.0041841	6	3	0.041648	2598	0.010393	12	6	0.011862
6:160395000	0.00426159	rs12208357;rs1564348;rs186696265	LPA	147958.5;183670.5;716510.5	147958	0.0124235	6	2151	0.0027894	4	3	0.00086539	2598	0.0204	8	3	0.57187
17:61816500	0.00426406	NA	NA	NA	NA	0.022531	17	2151	0.012087	6	2	0.19736	2598	0.031178	27	16	0.0025092
5:137031000	0.00427533	NA	NA	NA	NA	0.0141082	5	2151	0.0051139	3	2	0.08259	2598	0.021555	15	5	0.006014
6:108952500	0.00428448	NA	NA	NA	NA	0.0568539	6	2151	0.033008	16	5	0.00068655	2598	0.076597	21	5	0.72522
6:160851000	0.00428837	rs12208357;rs1564348;rs186696265	LPA	309190.5;273478.5;259361.5	259362	0.0393766	6	2151	0.049744	23	14	0.00098122	2598	0.030793	35	21	0.50795
17:59323500	0.00429573	NA	NA	NA	NA	0.00779112	17	2151	0.009298	2	0	0.024004	2598	0.0065435	4	2	0.020804
3:69588000	0.00429669	NA	NA	NA	NA	0.034955	3	2151	0.039052	19	9	0.27721	2598	0.031563	24	16	0.0018019
14:65677500	0.00430624	NA	NA	NA	NA	0.00715937	14	2151	0.0097629	2	0	0.00070825	2598	0.0050038	5	2	0.70704
19:50706000	0.00431429	NA	NA	NA	NA	0.0894899	19	2151	0.063691	20	10	0.054576	2598	0.11085	51	17	0.0091949
12:89575500	0.00431436	NA	NA	NA	NA	0.02948	12	2151	0.039517	14	6	0.0012416	2598	0.02117	15	11	0.40418
4:140371500	0.00432969	NA	NA	NA	NA	0.0149505	4	2151	0.0065086	2	1	0.00090084	2598	0.02194	9	3	0.55931
3:134043000	0.00433138	NA	NA	NA	NA	0.0486418	3	2151	0.02557	17	8	0.36353	2598	0.067744	38	18	0.0013866
18:54297000	0.00433566	NA	NA	NA	NA	0.012213	18	2151	0.0018596	4	4	0.038968	2598	0.020785	19	12	0.01295
18:54298500	0.00433566	NA	NA	NA	NA	0.012213	18	2151	0.0018596	4	4	0.038968	2598	0.020785	19	12	0.01295
19:50674500	0.00433721	NA	NA	NA	NA	0.0200041	19	2151	0.012552	6	2	0.37844	2598	0.026174	11	2	0.001334
19:50676000	0.00433721	NA	NA	NA	NA	0.0200041	19	2151	0.012552	6	2	0.37844	2598	0.026174	11	2	0.001334
1:76603500	0.00433926	NA	NA	NA	NA	0.00610665	1	2151	0.010228	4	2	0.0046192	2598	0.0026944	3	2	0.10935
1:76605000	0.00433926	NA	NA	NA	NA	0.00610665	1	2151	0.010228	4	2	0.0046192	2598	0.0026944	3	2	0.10935
6:160770000	0.00435262	rs12208357;rs1564348;rs186696265	LPA	227472.5;191760.5;341079.5	191760	0.0307434	6	2151	0.0037192	4	3	0.27492	2598	0.053118	20	12	0.0018437
11:64900500	0.00436322	rs12801636	KAT5	489366	489366	0.0530639	11	2151	0.033008	23	14	0.0030624	2598	0.069669	64	32	0.16597
17:60132000	0.004371	NA	NA	NA	NA	0.00926513	17	2151	0.014412	3	2	0.34414	2598	0.0050038	4	2	0.0014799
7:137661000	0.00438115	NA	NA	NA	NA	0.0823323	7	2151	0.031148	17	8	0.018453	2598	0.12471	45	19	0.027672
9:116271000	0.00438757	NA	NA	NA	NA	0.023584	9	2151	0.0041841	6	4	0.00071326	2598	0.039646	15	4	0.7171
17:4755000	0.0043941	rs193042029	TM4SF5	88068.5	88068.5	0.016272	17	2151	0.016272	2	0	0.0043941	0	0	NA	NA	NA
15:69685500	0.00439658	NA	NA	NA	NA	0.032638	15	2151	0.016736	10	5	0.002595	2598	0.045804	26	9	0.19756
7:100929000	0.00439878	NA	NA	NA	NA	0.0170561	7	2151	0.02185	3	1	0.16049	2598	0.013087	5	1	0.0031962
7:112032000	0.0044185	rs2255811	GPR85	690052	690052	0.0097629	7	2151	0.0097629	6	2	0.0044185	0	0	NA	NA	NA
5:153645000	0.00442375	NA	NA	NA	NA	0.025058	5	2151	0.02371	5	3	0.37353	2598	0.026174	9	4	0.0013821
1:92202000	0.00442758	rs7515577	EVI5	806680	806680	0.016214	1	2151	0.0088331	4	1	0.075149	2598	0.022325	18	9	0.0068765
1:63537000	0.00442847	rs2131925	ANGPTL3	513910	513910	0.0170566	1	2151	0.020921	4	2	0.045504	2598	0.013857	7	3	0.011359
1:63538500	0.00442847	rs2131925	ANGPTL3	513910	513910	0.0170566	1	2151	0.020921	4	2	0.045504	2598	0.013857	7	3	0.011359
8:85093500	0.00443446	NA	NA	NA	NA	0.044641	8	2151	0.011623	16	13	0.48594	2598	0.071978	21	5	0.0010653
1:147241500	0.0044348	NA	NA	NA	NA	0.0103181	1	2151	0.014877	2	1	0.0091445	2598	0.0065435	3	2	0.056615
1:147243000	0.0044348	NA	NA	NA	NA	0.0103181	1	2151	0.014877	2	1	0.0091445	2598	0.0065435	3	2	0.056615
2:73519500	0.00444471	NA	NA	NA	NA	0.0237949	2	2151	0.029289	7	4	0.01206	2598	0.019246	16	8	0.043037
20:61048500	0.00445599	NA	NA	NA	NA	0.0313754	20	2151	0.019526	7	2	0.03361	2598	0.041186	21	7	0.015487
5:71589000	0.0044638	NA	NA	NA	NA	0.0259004	5	2151	0.020456	4	2	0.13381	2598	0.030408	8	2	0.0038977
5:71590500	0.0044638	NA	NA	NA	NA	0.0259004	5	2151	0.020456	4	2	0.13381	2598	0.030408	8	2	0.0038977
11:67780500	0.00447159	NA	NA	NA	NA	0.0435879	11	2151	0.013947	8	4	0.068088	2598	0.068129	25	8	0.0076751
16:68083500	0.00448007	rs16942887	LCAT	158272	158272	0.0176878	16	2151	0.015342	4	1	0.33807	2598	0.01963	11	4	0.0015491
12:9066000	0.00449581	rs4883201	PHC1	14949.5	14949.5	0.00968605	12	2151	0.012087	8	3	0.37821	2598	0.0076982	10	7	0.0013902
12:131356500	0.00449827	NA	NA	NA	NA	0.0195829	12	2151	0.019061	6	2	0.0060755	2598	0.020015	21	12	0.086596
12:4645500	0.00450799	NA	NA	NA	NA	0.00315854	12	2151	0.0013947	3	3	0.011502	2598	0.0046189	10	9	0.045853
12:4647000	0.00450799	NA	NA	NA	NA	0.00315854	12	2151	0.0013947	3	3	0.011502	2598	0.0046189	10	9	0.045853
11:11877000	0.00451053	NA	NA	NA	NA	0.010318	11	2151	0.0013947	3	3	0.0082702	2598	0.017706	6	2	0.063812
5:122109000	0.00451069	rs4530754	CSNK1G3	744394	744394	0.0282167	5	2151	0.023245	8	6	0.0010142	2598	0.032333	15	6	0.52037
8:29521500	0.00453444	NA	NA	NA	NA	0.0345338	8	2151	0.033473	12	7	0.098484	2598	0.035412	14	4	0.0053908
3:71149500	0.00453687	NA	NA	NA	NA	0.0343229	3	2151	0.012087	8	5	0.1208	2598	0.052733	26	11	0.0043976
5:75973500	0.00453988	NA	NA	NA	NA	0.00505371	5	2151	0.0041841	3	1	0.153	2598	0.0057737	3	0	0.0034747
5:75975000	0.00453988	NA	NA	NA	NA	0.00505371	5	2151	0.0041841	3	1	0.153	2598	0.0057737	3	0	0.0034747
16:2929500	0.00454289	NA	NA	NA	NA	0.00821226	16	2151	0.0065086	6	1	0.56571	2598	0.0096228	14	9	0.00094046
7:43501500	0.00455137	NA	NA	NA	NA	0.0174774	7	2151	0.0018596	4	4	0.21499	2598	0.030408	9	3	0.0024799
21:44493000	0.00455221	NA	NA	NA	NA	0.0303223	21	2151	0.024175	17	8	0.0052741	2598	0.035412	23	12	0.10111
1:89455500	0.00455417	NA	NA	NA	NA	0.0389557	1	2151	0.033473	13	5	0.0010714	2598	0.043495	28	10	0.49797
2:150442500	0.00455579	NA	NA	NA	NA	0.00442199	2	2151	0.0018596	2	1	0.0040784	2598	0.0065435	11	8	0.13087
21:47706000	0.00455945	rs114139997	COL18A1	830350	830350	0.0197937	21	2151	0.026964	3	0	0.014953	2598	0.013857	12	5	0.035727
7:46023000	0.00456317	NA	NA	NA	NA	0.0134766	7	2151	0.0083682	7	5	0.0042008	2598	0.017706	14	7	0.12729
6:41697000	0.00457911	NA	NA	NA	NA	0.0155821	6	2151	0.0037192	9	8	0.0033377	2598	0.025404	15	9	0.16084
7:2158500	0.00458337	NA	NA	NA	NA	0.0109499	7	2151	0.0013947	2	1	0.00059536	2598	0.018861	7	4	0.90265
19:11197500	0.00460339	rs6511720;rs737337	LDLR;DOCK6	2694;147881	2694	0.0345336	19	2151	0.020456	6	3	0.12073	2598	0.046189	26	14	0.0044733
12:116893500	0.00460375	NA	NA	NA	NA	0.0461148	12	2151	0.013482	8	5	0.24467	2598	0.073133	24	11	0.0022075
17:36508500	0.00461381	NA	NA	NA	NA	0.0311648	17	2151	0.025105	10	4	0.12127	2598	0.036182	19	9	0.0044648
1:1975500	0.00463044	NA	NA	NA	NA	0.0166353	1	2151	0.014877	5	2	0.90486	2598	0.018091	4	0	0.00060082
8:81909000	0.00464079	NA	NA	NA	NA	0.0183194	8	2151	0.0055788	4	2	0.0056883	2598	0.028868	8	6	0.095817
8:81910500	0.00464079	NA	NA	NA	NA	0.0183194	8	2151	0.0055788	4	2	0.0056883	2598	0.028868	8	6	0.095817
3:125818500	0.00465052	NA	NA	NA	NA	0.0496946	3	2151	0.038122	13	5	0.0026499	2598	0.059276	33	14	0.20617
7:23146500	0.0046521	NA	NA	NA	NA	0.0113708	7	2151	0.0097629	4	1	0.47896	2598	0.012702	16	7	0.0011411
1:11787000	0.00467724	NA	NA	NA	NA	0.005896	1	2151	0.0023245	2	1	0.0010033	2598	0.008853	11	7	0.54808
4:149364000	0.00467744	NA	NA	NA	NA	0.117921	4	2151	0.11483	35	15	0.7251	2598	0.12048	66	27	0.0007584
3:114597000	0.0046859	NA	NA	NA	NA	0.0261106	3	2151	0.032543	11	5	0.0021438	2598	0.020785	19	12	0.25704
1:178006500	0.00472394	rs4650994	ANGPTL1	508308	508308	0.0263217	1	2151	0.025105	11	4	0.013082	2598	0.027329	13	6	0.04251
10:99258000	0.0047315	NA	NA	NA	NA	0.0345338	10	2151	0.0055788	3	1	0.14056	2598	0.058507	18	6	0.0039636
5:90174000	0.00473809	NA	NA	NA	NA	0.00884407	5	2151	0.0027894	4	2	0.019153	2598	0.013857	5	1	0.029134
11:103932000	0.00474071	NA	NA	NA	NA	0.0189513	11	2151	0.031613	7	2	0.0034588	2598	0.0084681	9	4	0.16143
21:38815500	0.00474154	NA	NA	NA	NA	0.0101073	21	2151	0.0074384	5	3	0.44319	2598	0.012317	7	2	0.0012601
7:65647500	0.00474922	NA	NA	NA	NA	0.0126342	7	2151	0.0018596	4	3	0.94478	2598	0.021555	9	2	0.00059219
7:65649000	0.00474922	NA	NA	NA	NA	0.0126342	7	2151	0.0018596	4	3	0.94478	2598	0.021555	9	2	0.00059219
7:1603500	0.0047642	rs1997243	GPR146	522589	522589	0.0174772	7	2151	0.0083682	6	3	0.011346	2598	0.025019	9	5	0.049488
11:76473000	0.00476927	NA	NA	NA	NA	0.0223204	11	2151	0.019061	8	4	0.11388	2598	0.025019	13	8	0.0049365
6:82914000	0.00477168	NA	NA	NA	NA	0.00526429	6	2151	0.0013947	2	1	0.00062046	2598	0.0084681	7	3	0.90657
6:82915500	0.00477168	NA	NA	NA	NA	0.00526429	6	2151	0.0013947	2	1	0.00062046	2598	0.0084681	7	3	0.90657
15:66792000	0.00477927	NA	NA	NA	NA	0.00168455	15	2151	0.0023245	2	1	0.64565	2598	0.0011547	3	3	0.00087277
15:66793500	0.00477927	NA	NA	NA	NA	0.00168455	15	2151	0.0023245	2	1	0.64565	2598	0.0011547	3	3	0.00087277
3:52083000	0.00478278	rs13326165	STAB1	446482	446482	0.00905436	3	2151	0.012087	3	2	0.013809	2598	0.0065435	3	0	0.040841
3:52084500	0.00478278	rs13326165	STAB1	446482	446482	0.00905436	3	2151	0.012087	3	2	0.013809	2598	0.0065435	3	0	0.040841
2:43642500	0.00478395	rs4299376;rs76866386	ABCG5;ABCG8	428837;431744	428837	0.0290586	2	2151	0.018131	9	4	0.39078	2598	0.038106	14	5	0.0014436
17:4413000	0.00479774	rs193042029	TM4SF5	253967	253967	0.0317961	17	2151	0.018131	5	3	0.0081563	2598	0.04311	18	7	0.069391
1:32445000	0.0048004	NA	NA	NA	NA	0.00905451	1	2151	0.013482	3	1	0.076562	2598	0.0053888	3	1	0.007397
1:32446500	0.0048004	NA	NA	NA	NA	0.00905451	1	2151	0.013482	3	1	0.076562	2598	0.0053888	3	1	0.007397
16:67020000	0.004801	rs16942887	LCAT	905676	905676	0.0023245	16	2151	0.0023245	2	1	0.004801	0	0	NA	NA	NA
16:67021500	0.004801	rs16942887	LCAT	905676	905676	0.0023245	16	2151	0.0023245	2	1	0.004801	0	0	NA	NA	NA
1:221272500	0.00480241	rs2642442	MOSC1	300498	300498	0.0341129	1	2151	0.020456	5	2	0.0038872	2598	0.04542	12	4	0.14576
15:31614000	0.00480825	NA	NA	NA	NA	0.0351654	15	2151	0.014877	16	11	0.0083448	2598	0.051963	21	10	0.067992
13:111352500	0.0048106	NA	NA	NA	NA	0.0138978	13	2151	0.019526	3	2	0.003483	2598	0.0092379	8	4	0.16299
7:46021500	0.00481344	NA	NA	NA	NA	0.0132659	7	2151	0.0083682	7	5	0.0042008	2598	0.017321	13	6	0.13523
3:13630500	0.00481928	NA	NA	NA	NA	0.00589598	3	2151	0.0088331	2	1	0.043978	2598	0.0034642	5	4	0.012935
8:49293000	0.00482396	NA	NA	NA	NA	0.0336912	8	2151	0.0074384	9	6	0.0010874	2598	0.055427	20	6	0.52371
6:19837500	0.00482535	NA	NA	NA	NA	0.0869647	6	2151	0.067875	30	13	0.42182	2598	0.10277	56	22	0.0013505
16:54963000	0.0048364	NA	NA	NA	NA	0.0890716	16	2151	0.078568	28	9	0.00066053	2598	0.097768	69	32	0.86468
17:8925000	0.00484389	NA	NA	NA	NA	0.0254791	17	2151	0.019991	11	6	0.032272	2598	0.030023	21	11	0.017729
9:85173000	0.00484637	NA	NA	NA	NA	0.0482209	9	2151	0.0041841	5	3	0.06674	2598	0.084681	25	10	0.0085778
1:161175000	0.00485689	rs1801274	FCGR2A	302752	302752	0.0286379	1	2151	0.02557	7	1	0.0015993	2598	0.031178	14	6	0.35884
1:161176500	0.00485689	rs1801274	FCGR2A	302752	302752	0.0286379	1	2151	0.02557	7	1	0.0015993	2598	0.031178	14	6	0.35884
6:130686000	0.00485806	NA	NA	NA	NA	0.0406404	6	2151	0.019991	9	4	0.0010995	2598	0.057737	37	19	0.5221
16:20913000	0.00487146	NA	NA	NA	NA	0.0311646	16	2151	0.011623	8	4	0.011097	2598	0.047344	19	8	0.051892
8:102700500	0.00487512	NA	NA	NA	NA	0.0227416	8	2151	0.0083682	7	4	0.097349	2598	0.034642	21	8	0.0059203
8:102702000	0.00487512	NA	NA	NA	NA	0.0227416	8	2151	0.0083682	7	4	0.097349	2598	0.034642	21	8	0.0059203
12:69726000	0.00487701	NA	NA	NA	NA	0.0360075	12	2151	0.026499	8	2	0.001699	2598	0.04388	22	9	0.33937
7:50478000	0.00487771	rs4917014	IKZF1	173059	173059	0.0627504	7	2151	0.052534	19	10	0.0029928	2598	0.071209	46	19	0.19269
1:193080000	0.00488857	NA	NA	NA	NA	0.0136873	1	2151	0.0023245	5	5	0.0048912	2598	0.023095	12	5	0.1182
4:26860500	0.00489266	rs10019888	C4orf52	798996	798996	0.0503263	4	2151	0.027429	9	2	0.24111	2598	0.069284	22	8	0.0024001
9:85174500	0.00489533	NA	NA	NA	NA	0.0246366	9	2151	0.0037192	4	2	0.055242	2598	0.041955	11	4	0.010482
6:136747500	0.00490985	NA	NA	NA	NA	0.00905441	6	2151	0.012552	4	2	0.0079692	2598	0.0061586	9	5	0.072905
3:31501500	0.00491847	NA	NA	NA	NA	0.013687	3	2151	0.004649	2	0	0.013126	2598	0.02117	11	4	0.044351
3:31503000	0.00491847	NA	NA	NA	NA	0.013687	3	2151	0.004649	2	0	0.013126	2598	0.02117	11	4	0.044351
12:7258500	0.0049191	NA	NA	NA	NA	0.0246368	12	2151	0.033938	8	2	0.06591	2598	0.016936	10	4	0.0088338
8:17469000	0.00494079	rs1495741	NAT2	802362	802362	0.030743	8	2151	0.017201	4	1	0.017912	2598	0.041955	15	5	0.032668
11:62521500	0.00496172	rs174546	FAS1-2-3	952018	952018	0.00989702	11	2151	0.0041841	5	2	0.67264	2598	0.014627	9	6	0.00087411
10:97159500	0.00496287	NA	NA	NA	NA	0.00779097	10	2151	0.0027894	3	2	0.0010242	2598	0.011932	7	2	0.57422
15:48894000	0.00497489	NA	NA	NA	NA	0.0151608	15	2151	0.0097629	3	1	0.14456	2598	0.01963	7	3	0.0040795
16:20007000	0.00497758	NA	NA	NA	NA	0.014108	16	2151	0.0074384	2	1	0.036805	2598	0.01963	8	4	0.016033
16:20008500	0.00497758	NA	NA	NA	NA	0.014108	16	2151	0.0074384	2	1	0.036805	2598	0.01963	8	4	0.016033
7:131934000	0.00498326	NA	NA	NA	NA	0.0141083	7	2151	0.004649	8	6	0.0006287	2598	0.02194	14	6	0.93981
9:27366000	0.00498688	NA	NA	NA	NA	0.0509585	9	2151	0.053464	20	9	0.0041203	2598	0.048884	34	9	0.14352
3:194671500	0.00498985	NA	NA	NA	NA	0.0336911	3	2151	0.016736	6	0	0.00060994	2598	0.047729	15	6	0.97017
3:194673000	0.00498985	NA	NA	NA	NA	0.0336911	3	2151	0.016736	6	0	0.00060994	2598	0.047729	15	6	0.97017
8:99837000	0.00499468	NA	NA	NA	NA	0.0155822	8	2151	0.020921	6	3	0.040931	2598	0.011162	9	5	0.014473
20:32397000	0.00500023	NA	NA	NA	NA	0.0235836	20	2151	0.021385	10	5	0.0023119	2598	0.025404	13	7	0.25656
16:89940000	0.00500188	NA	NA	NA	NA	0.0416928	16	2151	0.039981	12	7	0.017088	2598	0.04311	28	9	0.034724
4:103275000	0.00500612	rs13107325	SLC39A8	88723	88723	0.0433776	4	2151	0.032078	12	7	0.47022	2598	0.052733	24	12	0.0012631
4:103276500	0.00500612	rs13107325	SLC39A8	88723	88723	0.0433776	4	2151	0.032078	12	7	0.47022	2598	0.052733	24	12	0.0012631
6:16701000	0.00500845	rs3757354	MYLIP	573614	573614	0.010318	6	2151	0.0018596	3	2	0.0080635	2598	0.017321	3	1	0.073696
11:116700000	0.00501095	rs964184	APOA1;APOC3	51407.5	51407.5	0.0259002	11	2151	0.010228	4	0	0.0036222	2598	0.038876	12	4	0.16415
6:143476500	0.00502068	NA	NA	NA	NA	0.0126341	6	2151	0.0027894	5	4	0.0017498	2598	0.020785	9	7	0.34055
15:89611500	0.0050289	NA	NA	NA	NA	0.0178987	15	2151	0.0065086	6	4	0.22317	2598	0.027329	12	6	0.0026751
2:190257000	0.00504383	NA	NA	NA	NA	0.0075804	2	2151	0.0023245	3	2	0.0014804	2598	0.011932	5	2	0.40463
17:27219000	0.00504521	NA	NA	NA	NA	0.0181089	17	2151	0.004649	2	1	0.56	2598	0.029253	8	2	0.00107
16:1663500	0.00504871	NA	NA	NA	NA	0.0475892	16	2151	0.019526	16	7	0.047794	2598	0.070824	38	15	0.012547
1:9460500	0.00506582	NA	NA	NA	NA	0.025058	1	2151	0.02278	15	9	0.0068409	2598	0.026944	13	6	0.087997
14:67998000	0.0050741	NA	NA	NA	NA	0.0271639	14	2151	0.0051139	10	9	0.10573	2598	0.04542	24	11	0.0057041
15:85525500	0.0050884	NA	NA	NA	NA	0.0374817	15	2151	0.0079033	6	2	0.0012309	2598	0.061971	25	10	0.49153
19:10039500	0.00509213	NA	NA	NA	NA	0.0134764	19	2151	0.004649	3	1	0.0036039	2598	0.020785	6	2	0.16802
19:10041000	0.00509213	NA	NA	NA	NA	0.0134764	19	2151	0.004649	3	1	0.0036039	2598	0.020785	6	2	0.16802
7:137977500	0.0050938	NA	NA	NA	NA	0.0301118	7	2151	0.029289	7	4	0.18979	2598	0.030793	20	5	0.0031917
7:137979000	0.0050938	NA	NA	NA	NA	0.0301118	7	2151	0.029289	7	4	0.18979	2598	0.030793	20	5	0.0031917
18:55761000	0.00510387	NA	NA	NA	NA	0.0172666	18	2151	0.0088331	3	0	0.01932	2598	0.024249	6	4	0.031424
8:17463000	0.00510899	rs1495741	NAT2	808258	808258	0.079597	8	2151	0.031148	21	7	0.0055854	2598	0.11971	58	18	0.10882
12:9067500	0.00511157	rs4883201	PHC1	14854	14854	0.00842302	12	2151	0.011158	7	3	0.33023	2598	0.0061586	7	5	0.0018416
21:36247500	0.00512698	NA	NA	NA	NA	0.0267423	21	2151	0.0027894	6	6	0.002188	2598	0.046574	18	6	0.2789
10:80304000	0.00512896	NA	NA	NA	NA	0.026953	10	2151	0.02185	8	3	0.0012499	2598	0.031178	11	3	0.48844
3:197244000	0.00512995	NA	NA	NA	NA	0.0134766	3	2151	0.017666	6	3	0.0017217	2598	0.010008	7	3	0.35467
13:22026000	0.00513045	NA	NA	NA	NA	0.0155824	13	2151	0.0065086	6	2	0.059211	2598	0.023095	12	5	0.010314
13:22027500	0.00513045	NA	NA	NA	NA	0.0155824	13	2151	0.0065086	6	2	0.059211	2598	0.023095	12	5	0.010314
5:175872000	0.0051456	NA	NA	NA	NA	0.031796	5	2151	0.014412	3	1	0.88517	2598	0.046189	17	7	0.00069224
9:110308500	0.0051547	NA	NA	NA	NA	0.0261109	9	2151	0.009298	5	4	0.097791	2598	0.040031	13	7	0.0062785
1:220957500	0.00517028	rs2642442	MOSC1	13784	13784	0.0109498	1	2151	0.015342	7	3	0.00772	2598	0.0073133	5	3	0.079804
6:26158500	0.00517682	rs1800562	HFE	66521.5	66521.5	0.0452728	6	2151	0.010228	15	12	0.025896	2598	0.074288	38	20	0.023825
19:10137000	0.00518056	NA	NA	NA	NA	0.0202148	19	2151	0.017201	3	2	0.49276	2598	0.02271	8	4	0.0012531
8:32283000	0.00518589	NA	NA	NA	NA	0.00926492	8	2151	0.0065086	5	4	0.24032	2598	0.011547	13	9	0.0025724
17:29740500	0.00518973	NA	NA	NA	NA	0.0680143	17	2151	0.055788	14	5	0.063771	2598	0.078137	39	11	0.0097022
4:2935500	0.00519534	rs59950280;rs6831256	LRPAP1	515712.5;536506.5	515712	0.066751	4	2151	0.046955	19	9	0.52009	2598	0.083141	25	9	0.0011911
11:2230500	0.00519659	NA	NA	NA	NA	0.0193722	11	2151	0.012087	7	2	0.0059777	2598	0.025404	12	5	0.10366
11:2232000	0.00519659	NA	NA	NA	NA	0.0193722	11	2151	0.012087	7	2	0.0059777	2598	0.025404	12	5	0.10366
9:32572500	0.0052073	NA	NA	NA	NA	0.0138978	9	2151	0.013017	4	0	0.097232	2598	0.014627	15	7	0.0063878
16:89937000	0.00521385	NA	NA	NA	NA	0.0513793	16	2151	0.02464	18	9	0.0075168	2598	0.073518	28	10	0.082746
9:99774000	0.00521392	NA	NA	NA	NA	0.0553799	9	2151	0.018131	8	4	0.42652	2598	0.08622	32	14	0.0014583
5:169728000	0.00521601	NA	NA	NA	NA	0.0328488	5	2151	0.0060437	5	2	0.24945	2598	0.055042	15	6	0.0024946
17:1170000	0.005218	rs2070863	SERPINF2	476918	476918	0.0275849	17	2151	0.02185	7	3	0.006792	2598	0.032333	30	11	0.091659
18:60459000	0.00522002	NA	NA	NA	NA	0.0105284	18	2151	0.017666	3	0	0.014113	2598	0.0046189	7	5	0.044131
13:38442000	0.00522695	NA	NA	NA	NA	0.0640134	13	2151	0.042771	21	10	0.020054	2598	0.081601	45	17	0.031104
10:65250000	0.00523217	rs10761731	JMJD1C	224119	224119	0.0246366	10	2151	0.0088331	9	6	0.0089318	2598	0.037721	19	9	0.069915
10:102870000	0.00523664	rs11597086	CHUK	919146	919146	0.0181091	10	2151	0.019061	4	1	0.18277	2598	0.017321	8	3	0.00342
1:207036000	0.00524069	NA	NA	NA	NA	0.00652769	1	2151	0.0060437	3	1	0.0068727	2598	0.0069284	5	2	0.09103
1:207037500	0.00524069	NA	NA	NA	NA	0.00652769	1	2151	0.0060437	3	1	0.0068727	2598	0.0069284	5	2	0.09103
14:52293000	0.0052429	NA	NA	NA	NA	0.0113705	14	2151	0.0013947	3	3	0.048862	2598	0.01963	17	6	0.01281
14:52294500	0.0052429	NA	NA	NA	NA	0.0113705	14	2151	0.0013947	3	3	0.048862	2598	0.01963	17	6	0.01281
10:63753000	0.00524895	NA	NA	NA	NA	0.0349549	10	2151	0.028824	8	2	0.0031858	2598	0.040031	22	10	0.19673
21:45141000	0.00525831	NA	NA	NA	NA	0.0126342	21	2151	0.0023245	2	1	0.008104	2598	0.02117	9	6	0.077494
4:54241500	0.00525874	NA	NA	NA	NA	0.0124235	4	2151	0.0083682	7	4	0.94683	2598	0.015781	25	20	0.00066334
4:54243000	0.00525874	NA	NA	NA	NA	0.0124235	4	2151	0.0083682	7	4	0.94683	2598	0.015781	25	20	0.00066334
2:218767500	0.00526224	rs78058190	PRKAG3	931710	931710	0.0452729	2	2151	0.016272	10	6	0.15381	2598	0.069284	35	14	0.0040865
4:41431500	0.0052792	NA	NA	NA	NA	0.0130556	4	2151	0.020921	9	5	0.091964	2598	0.0065435	8	4	0.0068597
1:208030500	0.00528992	NA	NA	NA	NA	0.00926502	1	2151	0.0055788	2	0	0.000866	2598	0.012317	4	1	0.73014
1:208032000	0.00528992	NA	NA	NA	NA	0.00926502	1	2151	0.0055788	2	0	0.000866	2598	0.012317	4	1	0.73014
8:135730500	0.00529146	NA	NA	NA	NA	0.0402191	8	2151	0.0088331	11	9	0.0014355	2598	0.066205	29	16	0.44062
12:69495000	0.00531154	NA	NA	NA	NA	0.0412722	12	2151	0.010693	8	4	0.0090861	2598	0.06659	20	7	0.069913
2:150444000	0.00532606	NA	NA	NA	NA	0.00379029	2	2151	0.0018596	2	1	0.0040784	2598	0.0053888	8	5	0.15624
6:43767000	0.00533656	rs998584	VEGFA	10775.5	10775.5	0.0252684	6	2151	0.016272	8	4	0.02391	2598	0.032717	19	7	0.02671
1:167632500	0.00534275	NA	NA	NA	NA	0.0351657	1	2151	0.039052	7	1	0.22618	2598	0.031948	14	5	0.0028273
17:19270500	0.0053523	NA	NA	NA	NA	0.0225309	17	2151	0.0088331	6	4	0.083648	2598	0.033872	12	6	0.0076604
16:68085000	0.00535382	rs16942887	LCAT	158352	158352	0.0187409	16	2151	0.015807	5	2	0.35059	2598	0.02117	13	5	0.0018283
6:108981000	0.0053588	NA	NA	NA	NA	0.0185303	6	2151	0.014877	10	6	0.0011074	2598	0.021555	13	7	0.57943
6:108982500	0.0053588	NA	NA	NA	NA	0.0185303	6	2151	0.014877	10	6	0.0011074	2598	0.021555	13	7	0.57943
7:135352500	0.0053589	NA	NA	NA	NA	0.0172667	7	2151	0.0023245	4	3	0.029618	2598	0.029638	8	3	0.021665
7:135354000	0.0053589	NA	NA	NA	NA	0.0172667	7	2151	0.0023245	4	3	0.029618	2598	0.029638	8	3	0.021665
9:123388500	0.00535922	NA	NA	NA	NA	0.0543271	9	2151	0.043701	11	6	0.29575	2598	0.063125	20	7	0.0021698
20:16587000	0.00537073	NA	NA	NA	NA	0.0600128	20	2151	0.047885	27	13	0.041406	2598	0.070054	41	19	0.015536
8:49291500	0.00537146	NA	NA	NA	NA	0.0404297	8	2151	0.011623	18	13	0.0011102	2598	0.06428	33	16	0.57952
15:86133000	0.0053715	NA	NA	NA	NA	0.0138976	15	2151	0.0051139	5	4	0.002947	2598	0.02117	10	5	0.21832
15:86134500	0.0053715	NA	NA	NA	NA	0.0138976	15	2151	0.0051139	5	4	0.002947	2598	0.02117	10	5	0.21832
14:71347500	0.00537639	NA	NA	NA	NA	0.0355863	14	2151	0.033473	17	8	0.048674	2598	0.037336	23	12	0.013232
14:71349000	0.00537639	NA	NA	NA	NA	0.0355863	14	2151	0.033473	17	8	0.048674	2598	0.037336	23	12	0.013232
1:9880500	0.00537642	NA	NA	NA	NA	0.0174774	1	2151	0.0069735	5	3	0.071236	2598	0.026174	18	7	0.0090412
15:31215000	0.00538934	NA	NA	NA	NA	0.0214779	15	2151	0.0079033	6	2	0.0027166	2598	0.032717	18	10	0.23773
11:62520000	0.00538967	rs174546	FAS1-2-3	951782	951782	0.0117919	11	2151	0.0060437	9	6	0.70146	2598	0.016551	12	7	0.00092074
13:103044000	0.00539693	NA	NA	NA	NA	0.0124234	13	2151	0.013017	4	2	0.0028675	2598	0.011932	10	6	0.22558
13:103045500	0.00539693	NA	NA	NA	NA	0.0124234	13	2151	0.013017	4	2	0.0028675	2598	0.011932	10	6	0.22558
13:111354000	0.00539937	NA	NA	NA	NA	0.017688	13	2151	0.021385	5	2	0.0036379	2598	0.014627	10	4	0.1779
2:240961500	0.00540696	NA	NA	NA	NA	0.00715938	2	2151	0.0060437	2	0	0.011804	2598	0.0080831	7	5	0.054915
11:36522000	0.00541638	NA	NA	NA	NA	0.0235839	11	2151	0.004649	5	2	0.013033	2598	0.039261	22	12	0.049835
16:11181000	0.00542964	rs7188861	RMI2	271294	271294	0.0368498	16	2151	0.013482	8	3	0.82422	2598	0.056197	28	8	0.00079021
16:11182500	0.00542964	rs7188861	RMI2	271294	271294	0.0368498	16	2151	0.013482	8	3	0.82422	2598	0.056197	28	8	0.00079021
12:1921500	0.00544644	NA	NA	NA	NA	0.0315859	12	2151	0.010228	6	3	0.012394	2598	0.049269	12	5	0.052735
2:127456500	0.00546383	NA	NA	NA	NA	0.0254789	2	2151	0.0055788	6	3	0.26394	2598	0.041955	18	8	0.0024853
2:23773500	0.00546644	NA	NA	NA	NA	0.0328491	2	2151	0.012552	4	1	0.0073385	2598	0.049654	11	6	0.089436
15:77197500	0.00547164	NA	NA	NA	NA	0.0294797	15	2151	0.013482	5	1	0.03864	2598	0.042725	30	17	0.017004
11:35437500	0.00547433	NA	NA	NA	NA	0.0185304	11	2151	0.0023245	4	3	0.0018393	2598	0.031948	8	4	0.35742
1:159721500	0.00548755	NA	NA	NA	NA	0.0324279	1	2151	0.0088331	8	5	0.71264	2598	0.051963	21	6	0.00092502
15:51559500	0.00550561	NA	NA	NA	NA	0.00631727	15	2151	0.010693	3	1	0.0047054	2598	0.0026944	4	2	0.14062
12:7260000	0.00551172	NA	NA	NA	NA	0.0273739	12	2151	0.035332	10	3	0.064736	2598	0.020785	15	7	0.010234
10:5886000	0.00551536	rs1832007	AKR1C4	633516	633516	0.00547482	10	2151	0.0069735	5	3	0.90619	2598	0.004234	9	7	0.00073164
10:5887500	0.00551536	rs1832007	AKR1C4	633516	633516	0.00547482	10	2151	0.0069735	5	3	0.90619	2598	0.004234	9	7	0.00073164
6:86106000	0.00551855	NA	NA	NA	NA	0.00315854	6	2151	0.0013947	2	1	0.062295	2598	0.0046189	2	0	0.01065
15:9e+07	0.0055229	NA	NA	NA	NA	0.0299007	15	2151	0.031613	11	5	0.0013619	2598	0.028483	16	4	0.48758
9:117972000	0.00553761	NA	NA	NA	NA	0.0225309	9	2151	0.0037192	4	3	0.73387	2598	0.038106	21	9	0.00090758
9:117973500	0.00553761	NA	NA	NA	NA	0.0225309	9	2151	0.0037192	4	3	0.73387	2598	0.038106	21	9	0.00090758
16:8962500	0.00553878	NA	NA	NA	NA	0.0629606	16	2151	0.02464	22	10	0.0010794	2598	0.094688	56	28	0.6172
3:197242500	0.00554723	NA	NA	NA	NA	0.0242159	3	2151	0.0088331	6	3	0.0059778	2598	0.036952	15	10	0.11164
17:27217500	0.00555668	NA	NA	NA	NA	0.0183195	17	2151	0.0051139	3	2	0.62491	2598	0.029253	8	2	0.00107
9:97800000	0.00555791	NA	NA	NA	NA	0.017056	9	2151	0.013482	11	8	0.41385	2598	0.020015	10	4	0.0016161
6:152416500	0.00556425	NA	NA	NA	NA	0.0122132	6	2151	0.015342	9	4	0.091419	2598	0.0096228	13	7	0.0073255
6:152418000	0.00556425	NA	NA	NA	NA	0.0122132	6	2151	0.015342	9	4	0.091419	2598	0.0096228	13	7	0.0073255
7:30721500	0.00556489	NA	NA	NA	NA	0.0126342	7	2151	0.0018596	4	4	0.40855	2598	0.021555	10	7	0.0016394
13:94980000	0.00557962	NA	NA	NA	NA	0.0433776	13	2151	0.035797	16	8	0.30719	2598	0.049654	33	15	0.0021869
10:14080500	0.00557999	NA	NA	NA	NA	0.0490626	10	2151	0.026034	10	7	0.11724	2598	0.068129	24	7	0.0057305
9:20979000	0.0055807	NA	NA	NA	NA	0.0429566	9	2151	0.0041841	5	3	0.0057976	2598	0.075058	27	12	0.1159
9:20980500	0.0055807	NA	NA	NA	NA	0.0429566	9	2151	0.0041841	5	3	0.0057976	2598	0.075058	27	12	0.1159
2:55245000	0.00558381	NA	NA	NA	NA	0.00905471	2	2151	0.011158	4	1	0.001998	2598	0.0073133	7	3	0.33652
2:55246500	0.00558381	NA	NA	NA	NA	0.00905471	2	2151	0.011158	4	1	0.001998	2598	0.0073133	7	3	0.33652
7:100924500	0.00558549	NA	NA	NA	NA	0.00715917	7	2151	0.0023245	4	3	0.3659	2598	0.011162	3	1	0.0018382
7:100926000	0.00558549	NA	NA	NA	NA	0.00715917	7	2151	0.0023245	4	3	0.3659	2598	0.011162	3	1	0.0018382
16:82660500	0.00558614	NA	NA	NA	NA	0.0857022	16	2151	0.076244	25	7	0.26731	2598	0.093533	45	23	0.0025165
18:65184000	0.00559722	NA	NA	NA	NA	0.0208467	18	2151	0.025105	10	4	0.020753	2598	0.017321	17	11	0.032487
8:118969500	0.00559867	NA	NA	NA	NA	0.0273742	8	2151	0.0023245	3	2	0.15605	2598	0.048114	23	9	0.0043217
2:9676500	0.00560012	NA	NA	NA	NA	0.00968636	2	2151	0.014877	7	4	0.098672	2598	0.0053888	11	8	0.0068368
2:9678000	0.00560012	NA	NA	NA	NA	0.00968636	2	2151	0.014877	7	4	0.098672	2598	0.0053888	11	8	0.0068368
5:137029500	0.00560066	NA	NA	NA	NA	0.021689	5	2151	0.011158	9	5	0.18991	2598	0.030408	25	9	0.0035526
12:6277500	0.00560404	NA	NA	NA	NA	0.0357969	12	2151	0.032078	11	4	0.56028	2598	0.038876	19	9	0.001205
17:48340500	0.00564083	NA	NA	NA	NA	0.00231628	17	2151	0.0013947	3	3	0.032028	2598	0.0030793	4	2	0.021237
15:48850500	0.00566848	NA	NA	NA	NA	0.0448513	15	2151	0.026964	9	3	0.54801	2598	0.059661	31	16	0.0012481
21:36250500	0.0056768	NA	NA	NA	NA	0.0130556	21	2151	0.020921	4	2	0.088371	2598	0.0065435	6	3	0.0077527
19:4690500	0.00567723	NA	NA	NA	NA	0.0484315	19	2151	0.048815	15	9	0.00082545	2598	0.048114	21	7	0.83006
2:192870000	0.00568992	NA	NA	NA	NA	0.00484312	2	2151	0.0060437	3	1	0.17324	2598	0.0038491	6	3	0.0039651
2:192871500	0.00568992	NA	NA	NA	NA	0.00484312	2	2151	0.0060437	3	1	0.17324	2598	0.0038491	6	3	0.0039651
1:15852000	0.00569625	NA	NA	NA	NA	0.0305328	1	2151	0.013947	14	8	0.0048984	2598	0.044265	35	13	0.14041
8:125616000	0.00571202	rs2954029	TRIB1	873454	873454	0.0619077	8	2151	0.037192	20	10	0.0074716	2598	0.082371	39	16	0.092343
1:212323500	0.00571726	NA	NA	NA	NA	0.0166349	1	2151	0.0018596	2	1	0.00080112	2598	0.028868	14	8	0.86213
1:212325000	0.00571726	NA	NA	NA	NA	0.0166349	1	2151	0.0018596	2	1	0.00080112	2598	0.028868	14	8	0.86213
2:145240500	0.00572265	NA	NA	NA	NA	0.0134767	2	2151	0.0074384	4	1	0.023047	2598	0.018476	11	3	0.03
5:54132000	0.00572862	rs6450176	ARL15	835816	835816	0.0427456	5	2151	0.023245	5	1	0.31317	2598	0.058891	31	10	0.0022104
7:105681000	0.00574206	NA	NA	NA	NA	0.0248472	7	2151	0.0032543	5	3	0.0048083	2598	0.042725	11	5	0.14435
7:105682500	0.00574206	NA	NA	NA	NA	0.0248472	7	2151	0.0032543	5	3	0.0048083	2598	0.042725	11	5	0.14435
2:99069000	0.00574782	NA	NA	NA	NA	0.00694884	2	2151	0.0041841	6	4	0.16987	2598	0.0092379	14	9	0.0040906
2:99070500	0.00574782	NA	NA	NA	NA	0.00694884	2	2151	0.0041841	6	4	0.16987	2598	0.0092379	14	9	0.0040906
17:55738500	0.00575145	NA	NA	NA	NA	0.0461153	17	2151	0.052534	16	6	0.0094184	2598	0.040801	33	15	0.073831
18:10267500	0.00575648	NA	NA	NA	NA	0.0246367	18	2151	0.018131	5	3	0.32959	2598	0.030023	22	11	0.0021119
2:187453500	0.00575776	NA	NA	NA	NA	0.0357973	2	2151	0.019061	14	8	0.047225	2598	0.049654	29	13	0.014743
7:50341500	0.00576505	rs4917014	IKZF1	37646	37646	0.0482208	7	2151	0.035797	8	2	0.054353	2598	0.058507	36	15	0.012828
6:58147500	0.0057821	NA	NA	NA	NA	0.0065086	6	2151	0.0065086	3	2	0.0057821	0	0	NA	NA	NA
22:24552000	0.00578222	NA	NA	NA	NA	0.0623288	22	2151	0.064156	26	12	0.17127	2598	0.060816	56	30	0.0040848
7:111825000	0.00578244	rs2255811	GPR85	895810	895810	0.0147398	7	2151	0.017666	6	5	0.027739	2598	0.012317	12	8	0.025222
2:113551500	0.00581055	NA	NA	NA	NA	0.00779088	2	2151	0.0037192	4	2	0.0027877	2598	0.011162	13	8	0.25236
10:82263000	0.00581759	NA	NA	NA	NA	0.00294801	10	2151	0.0037192	3	1	0.0042533	2598	0.0023095	4	2	0.16563
7:151489500	0.00582792	rs17173637	TMEM176A	962127	962127	0.0530635	7	2151	0.04463	11	4	0.48868	2598	0.060046	33	12	0.0014445
14:93213000	0.00582875	NA	NA	NA	NA	0.0292693	14	2151	0.027429	9	2	0.87711	2598	0.030793	27	12	0.00080493
12:11859000	0.00583133	NA	NA	NA	NA	0.0530638	12	2151	0.028824	8	2	0.0033712	2598	0.073133	38	17	0.20953
19:5950500	0.00583248	NA	NA	NA	NA	0.04801	19	2151	0.023245	15	8	0.04666	2598	0.068514	42	19	0.015142
3:24640500	0.00583751	NA	NA	NA	NA	0.0397982	3	2151	0.038587	10	4	0.5523	2598	0.040801	28	12	0.0012805
13:77878500	0.00583957	NA	NA	NA	NA	0.0324279	13	2151	0.0088331	2	1	0.39605	2598	0.051963	13	4	0.0017864
13:77880000	0.00583957	NA	NA	NA	NA	0.0324279	13	2151	0.0088331	2	1	0.39605	2598	0.051963	13	4	0.0017864
15:72786000	0.00584306	NA	NA	NA	NA	0.00400086	15	2151	0.0060437	2	1	0.83802	2598	0.0023095	3	1	0.00084483
15:72787500	0.00584306	NA	NA	NA	NA	0.00400086	15	2151	0.0060437	2	1	0.83802	2598	0.0023095	3	1	0.00084483
7:30720000	0.00584903	NA	NA	NA	NA	0.0317961	7	2151	0.02185	10	7	0.75174	2598	0.040031	21	14	0.00094289
19:46872000	0.0058522	NA	NA	NA	NA	0.00400082	19	2151	0.0069735	4	2	0.43432	2598	0.0015396	3	2	0.001633
16:57708000	0.0058635	rs3764261	CETP	716544	716544	0.0229523	16	2151	0.016736	7	4	0.015981	2598	0.028099	8	2	0.044478
19:4399500	0.00586484	NA	NA	NA	NA	0.060434	19	2151	0.043701	11	5	0.037021	2598	0.074288	36	17	0.019205
15:90001500	0.00586685	NA	NA	NA	NA	0.0277956	15	2151	0.033938	12	6	0.0015298	2598	0.02271	18	5	0.46494
1:205645500	0.00587526	NA	NA	NA	NA	0.0193728	1	2151	0.014877	5	1	0.00081154	2598	0.023095	16	9	0.87787
4:186694500	0.00588277	NA	NA	NA	NA	0.0235836	4	2151	0.021385	6	2	0.021305	2598	0.025404	14	8	0.033488
1:54867000	0.00588674	rs2479409;rs11591147;rs191448950	PCSK9	634935;635932;715129	634935	0.0227413	1	2151	0.031148	8	2	0.0013161	2598	0.015781	8	1	0.54252
22:24532500	0.00589617	NA	NA	NA	NA	0.00400085	22	2151	0.0013947	3	3	0.045133	2598	0.0061586	5	3	0.015849
1:170665500	0.00589883	NA	NA	NA	NA	0.0176878	1	2151	0.013017	6	4	0.022365	2598	0.021555	10	5	0.032
16:81025500	0.00590152	rs2925979	CMIP	507888	507888	0.0223204	16	2151	0.0083682	5	2	0.55379	2598	0.033872	14	6	0.001293
8:126348000	0.00590207	rs2954029	TRIB1	140624	140624	0.00484311	8	2151	0.0018596	4	4	0.0028959	2598	0.0073133	6	2	0.24729
8:117768000	0.00591899	NA	NA	NA	NA	0.0120023	8	2151	0.0027894	4	2	0.040859	2598	0.01963	7	1	0.017584
19:15546000	0.00592601	NA	NA	NA	NA	0.00989668	19	2151	0.017201	3	1	0.0038223	2598	0.0038491	6	4	0.18822
19:4689000	0.00593397	NA	NA	NA	NA	0.0204255	19	2151	0.038122	9	4	0.001382	2598	0.0057737	7	3	0.52137
16:15616500	0.005937	rs3198697	PDXDC1	487133	487133	0.00652768	16	2151	0.009298	4	1	0.0049195	2598	0.004234	4	1	0.14655
8:117766500	0.00594176	NA	NA	NA	NA	0.0126341	8	2151	0.0027894	4	2	0.040859	2598	0.020785	8	1	0.017661
10:98050500	0.00594312	NA	NA	NA	NA	0.00315856	10	2151	0.0027894	3	2	0.0054242	2598	0.0034642	5	4	0.13307
10:98052000	0.00594312	NA	NA	NA	NA	0.00315856	10	2151	0.0027894	3	2	0.0054242	2598	0.0034642	5	4	0.13307
1:40503000	0.00594615	rs4660293	PABPC4	476574	476574	0.0690671	1	2151	0.036727	19	9	0.010443	2598	0.095843	36	19	0.069158
6:125280000	0.00594624	NA	NA	NA	NA	0.0132657	6	2151	0.0051139	3	2	0.18428	2598	0.020015	7	3	0.0039192
8:42952500	0.00594819	NA	NA	NA	NA	0.0147401	8	2151	0.004649	2	1	0.0015891	2598	0.023095	13	5	0.45466
15:64864500	0.00595848	NA	NA	NA	NA	0.0143187	15	2151	0.0013947	3	3	0.014958	2598	0.025019	14	7	0.048397
15:64866000	0.00595848	NA	NA	NA	NA	0.0143187	15	2151	0.0013947	3	3	0.014958	2598	0.025019	14	7	0.048397
15:31213500	0.00597819	NA	NA	NA	NA	0.0320066	15	2151	0.010228	10	5	0.002857	2598	0.050038	33	15	0.25434
12:122521500	0.00599441	NA	NA	NA	NA	0.0435882	12	2151	0.039517	11	4	0.095187	2598	0.046959	29	16	0.0076575
2:27486000	0.00599538	rs1260326	GCKR	243026	243026	0.018109	2	2151	0.0037192	3	1	0.0019108	2598	0.030023	17	6	0.38153
16:29620500	0.00599717	NA	NA	NA	NA	0.0155823	16	2151	0.0079033	3	0	0.56306	2598	0.02194	14	7	0.0012952
2:182847000	0.00600355	NA	NA	NA	NA	0.013266	2	2151	0.0023245	4	3	0.012116	2598	0.022325	7	2	0.060264
2:182848500	0.00600355	NA	NA	NA	NA	0.013266	2	2151	0.0023245	4	3	0.012116	2598	0.022325	7	2	0.060264
9:131649000	0.00600676	NA	NA	NA	NA	0.0210571	9	2151	0.0041841	5	2	0.0055848	2598	0.035027	19	8	0.13082
1:170667000	0.00601463	NA	NA	NA	NA	0.0178984	1	2151	0.013017	6	4	0.022365	2598	0.02194	11	6	0.032716
11:18243000	0.00601975	rs10128711	SPTY2D1	387686	387686	0.024216	11	2151	0.019526	5	3	0.0010001	2598	0.028099	19	13	0.73233
11:18244500	0.00601975	rs10128711	SPTY2D1	387686	387686	0.024216	11	2151	0.019526	5	3	0.0010001	2598	0.028099	19	13	0.73233
17:4266000	0.00602194	rs193042029	TM4SF5	399378	399378	0.0216885	17	2151	0.0083682	7	4	0.0083649	2598	0.032717	17	4	0.087593
22:24550500	0.006024	NA	NA	NA	NA	0.0539063	22	2151	0.033008	21	10	0.030373	2598	0.071209	61	32	0.024133
2:169048500	0.00603242	rs2287623	ABCB11	780676	780676	0.0237947	2	2151	0.015342	6	4	0.0070735	2598	0.030793	14	6	0.10379
4:85611000	0.00603893	NA	NA	NA	NA	0.0136872	4	2151	0.017666	6	2	0.0024265	2598	0.010393	9	4	0.30293
3:4849500	0.00605018	NA	NA	NA	NA	0.0343231	3	2151	0.0065086	6	5	0.0044372	2598	0.057352	16	7	0.16601
22:36615000	0.0060537	rs138777	TOM1	906858	906858	0.0027894	22	2151	0.0027894	2	1	0.0060537	0	0	NA	NA	NA
3:188017500	0.00605511	NA	NA	NA	NA	0.00779112	3	2151	0.0097629	5	0	0.71237	2598	0.0061586	10	5	0.001035
9:132754500	0.00606479	NA	NA	NA	NA	0.00863356	9	2151	0.0069735	4	2	0.086666	2598	0.010008	9	7	0.0085229
9:75609000	0.00607941	NA	NA	NA	NA	0.0166353	9	2151	0.018596	4	3	0.0075811	2598	0.015012	10	5	0.0977
6:119086500	0.00608134	NA	NA	NA	NA	0.00273742	6	2151	0.0018596	4	4	0.033501	2598	0.0034642	5	3	0.022117
19:13884000	0.00608611	NA	NA	NA	NA	0.0423247	19	2151	0.049279	13	6	0.21926	2598	0.036567	22	14	0.0033823
10:31647000	0.00609502	NA	NA	NA	NA	0.0120023	10	2151	0.0023245	4	3	0.0032615	2598	0.020015	10	7	0.22776
8:20077500	0.00609794	rs12678919	LPL	236027	236027	0.0351653	8	2151	0.052069	8	4	0.0082682	2598	0.02117	18	9	0.089892
1:235323000	0.00610686	rs514230	IRF2BP2	465920	465920	0.0311646	1	2151	0.010693	7	4	0.75725	2598	0.048114	26	9	0.00098314
16:1665000	0.00611798	NA	NA	NA	NA	0.0385347	16	2151	0.015807	11	5	0.032552	2598	0.057352	28	11	0.022918
16:696000	0.00611886	NA	NA	NA	NA	0.0339018	16	2151	0.02464	7	3	0.031043	2598	0.04157	20	10	0.024036
17:41992500	0.0061235	rs8077889;rs72836561	MPP3;CD300LG	117239;69279	69279	0.0018596	17	2151	0.0018596	3	2	0.0061235	0	0	NA	NA	NA
17:41994000	0.0061235	rs8077889;rs72836561	MPP3;CD300LG	117239;69279	69279	0.0018596	17	2151	0.0018596	3	2	0.0061235	0	0	NA	NA	NA
4:1855500	0.00613093	NA	NA	NA	NA	0.0284268	4	2151	0.021385	10	6	0.012211	2598	0.034257	25	10	0.061242
17:46795500	0.00613131	NA	NA	NA	NA	0.0715966	17	2151	0.026964	14	7	0.23972	2598	0.10855	54	28	0.0031198
20:17656500	0.00613221	rs2328223	SNX5	187396	187396	0.0136874	20	2151	0.0013947	2	1	0.05064	2598	0.023865	11	5	0.014771
2:218598000	0.00613673	NA	NA	NA	NA	0.0221102	2	2151	0.0041841	4	3	0.12538	2598	0.036952	9	4	0.0059709
2:38371500	0.00614227	NA	NA	NA	NA	0.0526426	2	2151	0.028824	17	12	0.61056	2598	0.072363	37	16	0.0012274
14:68139000	0.00614452	NA	NA	NA	NA	0.0528534	14	2151	0.046025	10	5	0.25023	2598	0.058507	21	9	0.0029961
13:46072500	0.00615273	NA	NA	NA	NA	0.00926513	13	2151	0.0097629	6	3	0.14271	2598	0.008853	9	4	0.0052614
13:46074000	0.00615273	NA	NA	NA	NA	0.00926513	13	2151	0.0097629	6	3	0.14271	2598	0.008853	9	4	0.0052614
7:50476500	0.0061636	rs4917014	IKZF1	172650	172650	0.0699098	7	2151	0.052534	21	12	0.0031724	2598	0.084296	49	23	0.23716
1:235324500	0.00616831	rs514230	IRF2BP2	466232	466232	0.0250577	1	2151	0.0097629	5	2	0.85788	2598	0.037721	18	6	0.00087777
16:133500	0.00617617	NA	NA	NA	NA	0.0562225	16	2151	0.02464	11	7	0.0049652	2598	0.082371	36	16	0.15188
7:129990000	0.0061967	rs4731702	KLF14	441880	441880	0.0486418	7	2151	0.022315	25	13	0.42849	2598	0.070439	65	36	0.0017666
1:151135500	0.00619979	rs267733	ANXA9	179086	179086	0.00547482	1	2151	0.0069735	3	0	0.14444	2598	0.004234	5	2	0.0052437
1:167260500	0.00620385	NA	NA	NA	NA	0.00589599	1	2151	0.0013947	3	3	0.016272	2598	0.0096228	5	3	0.046581
1:167262000	0.00620385	NA	NA	NA	NA	0.00589599	1	2151	0.0013947	3	3	0.016272	2598	0.0096228	5	3	0.046581
5:166720500	0.00621247	NA	NA	NA	NA	0.0560119	5	2151	0.02278	16	9	0.55204	2598	0.083526	31	17	0.0013752
19:58911000	0.00621576	rs117492019	ZNF274	230946	230946	0.0366392	19	2151	0.012087	5	3	0.0072719	2598	0.056967	23	10	0.10446
17:78390000	0.00622254	NA	NA	NA	NA	0.00357968	17	2151	0.0023245	2	1	0.015028	2598	0.0046189	3	1	0.05061
3:114867000	0.00622415	NA	NA	NA	NA	0.0130555	3	2151	0.0018596	6	6	0.0010946	2598	0.022325	6	4	0.69504
5:169726500	0.00622627	NA	NA	NA	NA	0.0343229	5	2151	0.0088331	7	3	0.32464	2598	0.055427	17	7	0.0023444
20:36615000	0.00622748	NA	NA	NA	NA	0.067593	20	2151	0.051139	23	15	0.0016901	2598	0.081216	52	24	0.45042
12:22045500	0.00623289	NA	NA	NA	NA	0.0204253	12	2151	0.013947	12	7	0.0047055	2598	0.025789	21	10	0.16194
13:114877500	0.00623417	NA	NA	NA	NA	0.0341127	13	2151	0.04835	11	3	0.0068278	2598	0.022325	14	7	0.11163
4:186696000	0.00623432	NA	NA	NA	NA	0.0242155	4	2151	0.021385	6	2	0.021305	2598	0.026559	17	10	0.035776
10:75775500	0.00623451	NA	NA	NA	NA	0.00694859	10	2151	0.0018596	2	1	0.0037025	2598	0.011162	5	1	0.20587
10:75777000	0.00623451	NA	NA	NA	NA	0.00694859	10	2151	0.0018596	2	1	0.0037025	2598	0.011162	5	1	0.20587
8:96181500	0.00623712	NA	NA	NA	NA	0.0166347	8	2151	0.012087	9	5	0.0083088	2598	0.0204	18	11	0.091782
2:191526000	0.00624116	NA	NA	NA	NA	0.00947548	2	2151	0.0018596	4	4	0.04	2598	0.015781	7	2	0.019079
12:75945000	0.00624793	NA	NA	NA	NA	0.0216886	12	2151	0.022315	10	6	0.63617	2598	0.02117	17	11	0.0012011
6:58146000	0.0062541	NA	NA	NA	NA	0.0079033	6	2151	0.0079033	4	2	0.0062541	0	0	NA	NA	NA
13:46962000	0.00625533	NA	NA	NA	NA	0.0147399	13	2151	0.022315	11	5	0.025183	2598	0.0084681	12	8	0.030383
15:42214500	0.00626479	rs2412710	CAPN3	467768	467768	0.00694909	15	2151	0.0023245	3	2	0.12987	2598	0.010778	6	4	0.0059017
15:48852000	0.00626826	NA	NA	NA	NA	0.0309536	15	2151	0.016736	7	2	0.49656	2598	0.042725	19	9	0.0015445
1:148000500	0.0062702	NA	NA	NA	NA	0.0051139	1	2151	0.0051139	3	1	0.0062702	0	0	NA	NA	NA
22:41787000	0.00627045	NA	NA	NA	NA	0.0181092	22	2151	0.02371	8	3	0.0041223	2598	0.013472	8	3	0.18612
7:65719500	0.00627045	NA	NA	NA	NA	0.0242158	7	2151	0.0097629	4	2	0.032421	2598	0.036182	17	9	0.023665
20:22671000	0.0062776	NA	NA	NA	NA	0.0023245	20	2151	0.0023245	4	3	0.0062776	0	0	NA	NA	NA
8:82014000	0.00628016	NA	NA	NA	NA	0.0113709	8	2151	0.013017	3	1	0.035674	2598	0.010008	7	3	0.021545
17:75180000	0.00628444	NA	NA	NA	NA	0.061697	17	2151	0.027894	12	5	0.24717	2598	0.089684	42	21	0.003112
1:85809000	0.00629031	NA	NA	NA	NA	0.0389554	1	2151	0.012552	12	6	0.8525	2598	0.060816	26	11	0.00090324
12:19170000	0.00629103	NA	NA	NA	NA	0.0231629	12	2151	0.02464	4	1	0.86985	2598	0.02194	8	4	0.00088534
12:19171500	0.00629103	NA	NA	NA	NA	0.0231629	12	2151	0.02464	4	1	0.86985	2598	0.02194	8	4	0.00088534
21:45139500	0.00629139	NA	NA	NA	NA	0.035376	21	2151	0.019061	5	1	0.018325	2598	0.048884	19	11	0.042028
1:193078500	0.00629529	NA	NA	NA	NA	0.0128448	1	2151	0.0023245	5	5	0.0048912	2598	0.021555	10	5	0.15757
1:9462000	0.00629967	NA	NA	NA	NA	0.0086334	1	2151	0.0074384	4	3	0.0021958	2598	0.0096228	6	3	0.35127
6:159195000	0.00631285	NA	NA	NA	NA	0.0170564	6	2151	0.0097629	6	4	0.0016705	2598	0.023095	7	4	0.46283
18:74821500	0.00632651	NA	NA	NA	NA	0.0591704	18	2151	0.04742	13	3	0.0095919	2598	0.068899	44	17	0.080804
8:95874000	0.00633216	NA	NA	NA	NA	0.0349546	8	2151	0.0051139	6	3	0.001789	2598	0.059661	22	9	0.43368
1:197653500	0.00633645	NA	NA	NA	NA	0.0153716	1	2151	0.012087	3	1	0.0078558	2598	0.018091	5	1	0.098838
1:197655000	0.00633645	NA	NA	NA	NA	0.0153716	1	2151	0.012087	3	1	0.0078558	2598	0.018091	5	1	0.098838
12:56122500	0.00633729	NA	NA	NA	NA	0.0301119	12	2151	0.038587	10	3	0.0013054	2598	0.023095	19	14	0.59489
4:24469500	0.00634908	NA	NA	NA	NA	0.0265321	4	2151	0.010228	9	4	0.016442	2598	0.040031	27	13	0.047331
4:74485500	0.00635816	rs117087731;rs182616603	ADAMTS3;MTHFD2L	789487.5;598535.5	598536	0.00189516	4	2151	0.0018596	4	3	0.011351	2598	0.0019246	3	1	0.068671
8:136467000	0.00637526	NA	NA	NA	NA	0.0551699	8	2151	0.019991	14	8	0.00096181	2598	0.084296	29	13	0.81292
16:4465500	0.00637931	NA	NA	NA	NA	0.0509584	16	2151	0.04835	21	15	0.063779	2598	0.053118	32	14	0.012268
2:21318000	0.00637982	rs1042034;rs1367117;rs515135	APOB	95015.5;56396.5;34239.5	34239.5	0.0229518	2	2151	0.021385	6	3	0.60754	2598	0.024249	13	6	0.001288
2:42052500	0.00639154	NA	NA	NA	NA	0.0330597	2	2151	0.009298	10	6	0.070214	2598	0.052733	19	10	0.011168
2:42054000	0.00639154	NA	NA	NA	NA	0.0330597	2	2151	0.009298	10	6	0.070214	2598	0.052733	19	10	0.011168
7:73447500	0.00640605	rs17145738	MLXIPL	465423	465423	0.0454836	7	2151	0.020921	10	6	0.2701	2598	0.06582	32	15	0.0029107
15:51910500	0.00640924	NA	NA	NA	NA	0.0117922	15	2151	0.016272	4	1	0.28136	2598	0.0080831	7	2	0.0027958
6:106041000	0.00641717	NA	NA	NA	NA	0.0195831	6	2151	0.0013947	3	3	0.0060289	2598	0.034642	17	7	0.13066
19:17670000	0.00642183	NA	NA	NA	NA	0.0181091	19	2151	0.013947	6	2	0.52661	2598	0.021555	15	11	0.0014971
1:72249000	0.00642229	NA	NA	NA	NA	0.0157931	1	2151	0.0060437	4	1	0.27895	2598	0.023865	16	9	0.0028265
1:72250500	0.00642229	NA	NA	NA	NA	0.0157931	1	2151	0.0060437	4	1	0.27895	2598	0.023865	16	9	0.0028265
5:115348500	0.00642292	NA	NA	NA	NA	0.0181091	5	2151	0.0079033	4	1	0.0013953	2598	0.026559	11	4	0.56514
10:126298500	0.00642595	NA	NA	NA	NA	0.0090548	10	2151	0.0069735	9	7	0.29005	2598	0.010778	18	11	0.0027201
11:9336000	0.00644097	NA	NA	NA	NA	0.0345337	11	2151	0.027894	8	4	0.2464	2598	0.040031	14	6	0.0032105
9:133723500	0.00644496	NA	NA	NA	NA	0.00168459	9	2151	0.0013947	2	1	0.70801	2598	0.0019246	3	2	0.0011181
3:171522000	0.00645554	NA	NA	NA	NA	0.0393767	3	2151	0.0079033	5	2	0.0018105	2598	0.065435	29	13	0.43806
6:26518500	0.00646031	rs1800562	HFE	427960	427960	0.0271636	6	2151	0.017201	19	8	0.18397	2598	0.035412	25	10	0.0043147
1:68100000	0.00646091	NA	NA	NA	NA	0.0212677	1	2151	0.010693	3	0	0.0085976	2598	0.030023	11	4	0.092335
2:21319500	0.0064628	rs1042034;rs1367117;rs515135	APOB	95383;56764;34607	34607	0.0235836	2	2151	0.02185	7	4	0.61541	2598	0.025019	15	8	0.0012904
4:105982500	0.00646436	NA	NA	NA	NA	0.0223209	4	2151	0.015807	6	3	0.12137	2598	0.027714	14	7	0.0065448
3:24490500	0.00646508	NA	NA	NA	NA	0.0134766	3	2151	0.0023245	4	3	0.11659	2598	0.02271	20	10	0.006814
16:67879500	0.00646558	rs16942887	LCAT	46981.5	46981.5	0.0473784	16	2151	0.046025	21	9	0.018676	2598	0.048499	36	18	0.042542
16:84618000	0.00647805	NA	NA	NA	NA	0.0341125	16	2151	0.027894	18	15	0.0749	2598	0.039261	33	17	0.010631
1:68695500	0.0064801	NA	NA	NA	NA	0.0475894	1	2151	0.034403	19	11	0.038585	2598	0.058507	37	20	0.020644
12:92536500	0.00648286	NA	NA	NA	NA	0.0419035	12	2151	0.014877	10	6	0.09723	2598	0.06428	33	14	0.0081964
7:55119000	0.00648337	NA	NA	NA	NA	0.0410612	7	2151	0.028824	11	7	0.0073315	2598	0.051193	23	9	0.10871
14:22806000	0.00648619	NA	NA	NA	NA	0.00736974	14	2151	0.0027894	5	4	0.0012006	2598	0.011162	10	6	0.66417
14:22807500	0.00648619	NA	NA	NA	NA	0.00736974	14	2151	0.0027894	5	4	0.0012006	2598	0.011162	10	6	0.66417
16:57001500	0.00648914	rs3764261	CETP	8426.5	8426.5	0.0248473	16	2151	0.0083682	3	2	0.0023934	2598	0.038491	6	1	0.33334
4:88552500	0.00649952	rs442177	KLHL8	524382	524382	0.00989697	4	2151	0.010693	2	1	0.004154	2598	0.0092379	5	3	0.19241
4:88554000	0.00649952	rs442177	KLHL8	524382	524382	0.00989697	4	2151	0.010693	2	1	0.004154	2598	0.0092379	5	3	0.19241
10:131508000	0.00650052	NA	NA	NA	NA	0.011792	10	2151	0.0097629	3	1	0.47726	2598	0.013472	4	2	0.001675
10:131509500	0.00650052	NA	NA	NA	NA	0.011792	10	2151	0.0097629	3	1	0.47726	2598	0.013472	4	2	0.001675
8:96180000	0.00651838	NA	NA	NA	NA	0.017056	8	2151	0.012087	9	5	0.0083088	2598	0.02117	20	13	0.096514
16:29622000	0.00652315	NA	NA	NA	NA	0.018741	16	2151	0.0079033	3	0	0.56306	2598	0.027714	17	8	0.0014254
15:50170500	0.00652504	NA	NA	NA	NA	0.00631713	15	2151	0.0023245	3	2	0.30411	2598	0.0096228	7	3	0.00264
17:1530000	0.00652636	rs2070863	SERPINF2	116701	116701	0.0755949	17	2151	0.050209	20	9	0.20659	2598	0.096613	55	28	0.0038871
1:15757500	0.00652866	NA	NA	NA	NA	0.0303224	1	2151	0.02278	5	3	0.0070793	2598	0.036567	16	8	0.11348
19:50704500	0.00653482	NA	NA	NA	NA	0.0739101	19	2151	0.059972	14	6	0.059418	2598	0.08545	30	9	0.013535
11:77344500	0.00655503	NA	NA	NA	NA	0.0282165	11	2151	0.004649	5	2	0.046279	2598	0.047729	12	5	0.017439
17:61911000	0.00659106	NA	NA	NA	NA	0.0277952	17	2151	0.0051139	6	3	0.23505	2598	0.046574	11	7	0.0034551
20:36613500	0.0065949	NA	NA	NA	NA	0.054959	20	2151	0.041841	18	12	0.0010766	2598	0.06582	51	26	0.75484
5:115347000	0.00659753	NA	NA	NA	NA	0.0141081	5	2151	0.0065086	2	0	0.0014812	2598	0.0204	4	1	0.5489
15:70558500	0.00660006	NA	NA	NA	NA	0.0244263	15	2151	0.0055788	6	4	0.0093597	2598	0.040031	20	11	0.086903
7:139858500	0.00660906	NA	NA	NA	NA	0.00547483	7	2151	0.0037192	3	1	0.0010016	2598	0.0069284	7	6	0.81335
7:139860000	0.00660906	NA	NA	NA	NA	0.00547483	7	2151	0.0037192	3	1	0.0010016	2598	0.0069284	7	6	0.81335
19:58912500	0.00662627	rs117492019	ZNF274	230946	230946	0.0362179	19	2151	0.012087	5	3	0.0072719	2598	0.056197	21	9	0.11236
1:39325500	0.00663182	rs4660293	PABPC4	701881	701881	0.0212674	1	2151	0.0074384	9	6	0.58443	2598	0.032717	22	12	0.0013994
17:7377000	0.00663825	rs314253	DLG4	287476	287476	0.0237947	17	2151	0.020456	9	3	0.0090234	2598	0.026559	28	19	0.090737
7:101593500	0.00664325	NA	NA	NA	NA	0.0155823	7	2151	0.0069735	3	1	1	2598	0.02271	14	7	0.00081946
17:25813500	0.00665504	NA	NA	NA	NA	0.0176878	17	2151	0.0032543	6	5	0.068307	2598	0.029638	22	12	0.012021
16:49654500	0.00666796	NA	NA	NA	NA	0.00400085	16	2151	0.0013947	2	1	0.33923	2598	0.0061586	6	3	0.0024259
2:96997500	0.00666801	NA	NA	NA	NA	0.00779112	2	2151	0.009298	4	2	0.031812	2598	0.0065435	3	0	0.025869
12:124455000	0.00667091	rs4759375;rs4765127;rs838880	SBNO1;ZNF664;SCARB1	660681;3248;804674	3248	0.0336915	12	2151	0.047885	15	8	0.4118	2598	0.02194	21	13	0.0019994
16:132000	0.00667174	NA	NA	NA	NA	0.05538	16	2151	0.024175	10	6	0.0048778	2598	0.081216	34	16	0.16882
9:97675500	0.00667189	NA	NA	NA	NA	0.0218994	9	2151	0.031613	8	4	0.069265	2598	0.013857	10	2	0.011889
18:21081000	0.00668144	NA	NA	NA	NA	0.030322	18	2151	0.035797	11	4	0.004165	2598	0.025789	22	9	0.19804
13:97935000	0.00669371	NA	NA	NA	NA	0.0273742	13	2151	0.019061	7	5	0.01107	2598	0.034257	14	9	0.074667
13:114585000	0.00670135	NA	NA	NA	NA	0.0248474	13	2151	0.027429	4	2	0.010514	2598	0.02271	13	5	0.078718
8:8386500	0.00672263	rs9987289	PPP1R3B	794927	794927	0.0208465	8	2151	0.010693	9	6	0.0028254	2598	0.029253	24	14	0.29399
8:8388000	0.00672263	rs9987289	PPP1R3B	794927	794927	0.0208465	8	2151	0.010693	9	6	0.0028254	2598	0.029253	24	14	0.29399
2:27292500	0.0067246	rs1260326	GCKR	436203	436203	0.0585386	2	2151	0.015342	13	7	0.0051415	2598	0.094303	35	15	0.16161
9:123651000	0.00674695	NA	NA	NA	NA	0.0305324	9	2151	0.016736	13	7	0.02626	2598	0.041955	28	15	0.031762
17:4675500	0.00674909	rs193042029	TM4SF5	7812	7812	0.0136872	17	2151	0.019526	4	1	0.0057523	2598	0.008853	9	4	0.14505
15:73282500	0.00675338	NA	NA	NA	NA	0.00926487	15	2151	0.0069735	3	1	0.004834	2598	0.011162	13	8	0.17273
21:38827500	0.00675626	NA	NA	NA	NA	0.0145294	21	2151	0.0060437	2	1	0.0094432	2598	0.021555	16	7	0.088464
17:71946000	0.00676419	NA	NA	NA	NA	0.0292691	17	2151	0.009298	7	4	0.003935	2598	0.045804	19	8	0.21258
10:31275000	0.00677077	NA	NA	NA	NA	0.0103181	10	2151	0.019526	5	4	0.8947	2598	0.0026944	5	3	0.00093599
7:139929000	0.00678051	NA	NA	NA	NA	0.100653	7	2151	0.036727	25	12	0.0068958	2598	0.15358	73	35	0.12164
16:89637000	0.00678158	NA	NA	NA	NA	0.0130556	16	2151	0.020456	6	3	0.031431	2598	0.0069284	13	11	0.026692
2:97464000	0.00678936	NA	NA	NA	NA	0.0183197	2	2151	0.015807	8	6	0.087617	2598	0.0204	9	3	0.0095878
2:97465500	0.00678936	NA	NA	NA	NA	0.0183197	2	2151	0.015807	8	6	0.087617	2598	0.0204	9	3	0.0095878
22:38820000	0.00679255	rs5756931	PLA2G6	274200	274200	0.0221099	22	2151	0.0074384	4	2	0.048172	2598	0.034257	14	5	0.017448
3:149058000	0.00679577	NA	NA	NA	NA	0.0237947	3	2151	0.014877	5	4	0.0034367	2598	0.031178	21	9	0.2447
12:111904500	0.00680265	rs11065987	BRAP	166712	166712	0.0189514	12	2151	0.011623	12	8	0.0046344	2598	0.025019	17	8	0.18167
6:53221500	0.00681184	NA	NA	NA	NA	0.0574859	6	2151	0.042771	13	6	0.012964	2598	0.069669	25	9	0.065044
4:24229500	0.00681352	NA	NA	NA	NA	0.0012634	4	2151	0.0013947	2	1	0.56658	2598	0.0011547	3	3	0.0014887
4:24231000	0.00681352	NA	NA	NA	NA	0.0012634	4	2151	0.0013947	2	1	0.56658	2598	0.0011547	3	3	0.0014887
2:47194500	0.00681613	NA	NA	NA	NA	0.0120028	2	2151	0.0032543	6	4	0.86653	2598	0.019246	16	9	0.00097381
17:2446500	0.00682742	rs2070863	SERPINF2	800347	800347	0.0294798	17	2151	0.016736	3	1	0.004139	2598	0.040031	17	8	0.20426
17:2448000	0.00682742	rs2070863	SERPINF2	800347	800347	0.0294798	17	2151	0.016736	3	1	0.004139	2598	0.040031	17	8	0.20426
21:46452000	0.00683218	rs114139997	COL18A1	421836	421836	0.0543274	21	2151	0.019526	16	6	0.0027915	2598	0.083141	50	21	0.3031
6:38076000	0.00683465	NA	NA	NA	NA	0.0170566	6	2151	0.020921	6	4	0.029184	2598	0.013857	14	5	0.029004
6:38077500	0.00683465	NA	NA	NA	NA	0.0170566	6	2151	0.020921	6	4	0.029184	2598	0.013857	14	5	0.029004
13:96334500	0.00683818	NA	NA	NA	NA	0.0174772	13	2151	0.0083682	7	4	0.368	2598	0.025019	12	7	0.0023015
13:96336000	0.00683818	NA	NA	NA	NA	0.0174772	13	2151	0.0083682	7	4	0.368	2598	0.025019	12	7	0.0023015
1:186267000	0.00684045	NA	NA	NA	NA	0.0185303	1	2151	0.0037192	2	1	0.16914	2598	0.030793	15	6	0.0050093
1:186268500	0.00684045	NA	NA	NA	NA	0.0185303	1	2151	0.0037192	2	1	0.16914	2598	0.030793	15	6	0.0050093
8:20079000	0.00684119	rs12678919	LPL	236542	236542	0.036429	8	2151	0.053464	11	7	0.0085846	2598	0.022325	20	10	0.098709
10:26764500	0.00685641	NA	NA	NA	NA	0.00168454	10	2151	0.0018596	6	6	0.032678	2598	0.0015396	3	2	0.025997
2:28614000	0.00686067	rs1260326	GCKR	883936	883936	0.0539059	2	2151	0.036727	24	15	0.0057422	2598	0.068129	35	17	0.14805
5:153643500	0.00686123	NA	NA	NA	NA	0.0355864	5	2151	0.038587	13	6	0.45794	2598	0.033102	17	10	0.0018566
1:23869500	0.00686796	rs1077514	ASAP3	105278	105278	0.00484312	1	2151	0.0023245	4	3	0.002568	2598	0.0069284	11	8	0.33145
4:169992000	0.00688032	NA	NA	NA	NA	0.0101073	4	2151	0.0023245	4	3	0.74044	2598	0.016551	5	2	0.0011519
2:225312000	0.00688301	NA	NA	NA	NA	0.043588	2	2151	0.012552	5	3	0.38278	2598	0.069284	14	4	0.0022292
13:24792000	0.00688573	NA	NA	NA	NA	0.0341125	13	2151	0.026499	14	8	0.49523	2598	0.040416	28	11	0.0017238
14:104364000	0.00688633	rs4983559	ZBTB42	912574	912574	0.00547483	14	2151	0.0037192	3	2	0.010383	2598	0.0069284	7	4	0.082227
12:117030000	0.00688656	NA	NA	NA	NA	0.0589596	12	2151	0.037192	17	4	0.0035389	2598	0.076982	34	10	0.24126
2:217203000	0.00689458	rs1250229	FN1	900470	900470	0.0244266	2	2151	0.020456	5	3	0.0012199	2598	0.027714	11	5	0.70082
2:217204500	0.00689458	rs1250229	FN1	900470	900470	0.0244266	2	2151	0.020456	5	3	0.0012199	2598	0.027714	11	5	0.70082
19:49969500	0.00689531	rs492602	FLJ36070	765954	765954	0.00568543	19	2151	0.0018596	4	4	0.22355	2598	0.008853	13	9	0.0038248
6:79788000	0.00690795	NA	NA	NA	NA	0.0315855	6	2151	0.0079033	9	5	0.11332	2598	0.051193	30	18	0.0075611
3:61668000	0.00691708	NA	NA	NA	NA	0.0528531	3	2151	0.02371	11	6	0.010712	2598	0.076982	38	17	0.080108
11:44557500	0.00692399	NA	NA	NA	NA	0.00673839	11	2151	0.010693	4	1	0.0013703	2598	0.0034642	3	1	0.62694
11:44559000	0.00692399	NA	NA	NA	NA	0.00673839	11	2151	0.010693	4	1	0.0013703	2598	0.0034642	3	1	0.62694
8:82015500	0.00692658	NA	NA	NA	NA	0.0132659	8	2151	0.014412	6	3	0.03526	2598	0.012317	11	6	0.024375
3:15247500	0.00693185	NA	NA	NA	NA	0.0355861	3	2151	0.012552	13	9	0.18224	2598	0.054657	37	20	0.0047202
11:67252500	0.00695414	NA	NA	NA	NA	0.0332706	11	2151	0.039517	19	11	0.14377	2598	0.028099	24	13	0.0060052
15:89874000	0.00695772	NA	NA	NA	NA	0.00484311	15	2151	0.009298	2	1	0.18078	2598	0.0011547	2	1	0.0047786
7:158604000	0.00696811	NA	NA	NA	NA	0.0391662	7	2151	0.02278	12	8	0.0010088	2598	0.052733	24	11	0.8578
6:139338000	0.00697529	rs605066	CITED2	491336	491336	0.0290586	6	2151	0.024175	4	2	0.00097124	2598	0.033102	11	5	0.89202
12:26469000	0.00697991	NA	NA	NA	NA	0.0136873	12	2151	0.0074384	10	6	0.15376	2598	0.018861	20	11	0.0056388
2:225385500	0.00698054	NA	NA	NA	NA	0.0164243	2	2151	0.0013947	2	1	0.080609	2598	0.028868	5	0	0.010757
4:148470000	0.00698928	NA	NA	NA	NA	0.0153719	4	2151	0.0051139	5	3	0.0032977	2598	0.023865	8	3	0.26332
4:148471500	0.00698928	NA	NA	NA	NA	0.0153719	4	2151	0.0051139	5	3	0.0032977	2598	0.023865	8	3	0.26332
15:48840000	0.00699095	NA	NA	NA	NA	0.0360074	15	2151	0.021385	8	2	0.39838	2598	0.048114	35	19	0.0021803
14:75033000	0.00699722	NA	NA	NA	NA	0.04801	14	2151	0.026964	14	6	0.0013659	2598	0.065435	32	15	0.63656
6:116727000	0.00699826	rs9488822	FRK	414809	414809	0.0174773	6	2151	0.016736	8	7	0.0050704	2598	0.018091	10	5	0.17151
16:30570000	0.00700116	rs11649653	CTF1	348360	348360	0.00379024	16	2151	0.0023245	3	2	0.57074	2598	0.0050038	5	3	0.0015244
6:53298000	0.00700145	NA	NA	NA	NA	0.00379026	6	2151	0.0037192	2	0	0.13338	2598	0.0038491	6	3	0.0065233
13:24613500	0.0070072	NA	NA	NA	NA	0.0444304	13	2151	0.051139	16	10	0.0028787	2598	0.038876	26	11	0.30253
11:47265000	0.00700759	rs3136441	LRP4	523064	523064	0.0164243	11	2151	0.0069735	6	3	0.17752	2598	0.024249	13	5	0.0049062
20:56274000	0.00701323	NA	NA	NA	NA	0.0126345	20	2151	0.011158	6	3	0.17261	2598	0.013857	19	10	0.0050504
4:113821500	0.00701834	NA	NA	NA	NA	0.00568543	4	2151	0.0023245	5	5	0.67918	2598	0.0084681	13	7	0.0012846
4:113823000	0.00701834	NA	NA	NA	NA	0.00568543	4	2151	0.0023245	5	5	0.67918	2598	0.0084681	13	7	0.0012846
17:7066500	0.00701945	rs314253	DLG4	23305	23305	0.0109496	17	2151	0.0088331	4	3	0.00098307	2598	0.012702	13	5	0.88766
17:7068000	0.00701945	rs314253	DLG4	23305	23305	0.0109496	17	2151	0.0088331	4	3	0.00098307	2598	0.012702	13	5	0.88766
5:154212000	0.00701979	NA	NA	NA	NA	0.00989676	5	2151	0.0013947	2	1	0.0033676	2598	0.016936	8	4	0.25914
7:4690500	0.00702581	NA	NA	NA	NA	0.0212674	7	2151	0.0069735	9	6	0.23581	2598	0.033102	16	7	0.0037044
4:48268500	0.00702631	NA	NA	NA	NA	0.0153717	4	2151	0.0069735	8	6	0.1104	2598	0.022325	16	9	0.0079131
19:660000	0.00703263	NA	NA	NA	NA	0.0292691	19	2151	0.013017	5	2	0.16028	2598	0.042725	25	13	0.0054561
16:4375500	0.00703341	NA	NA	NA	NA	0.00147397	16	2151	0.0013947	3	3	0.5683	2598	0.0015396	3	2	0.001539
10:17706000	0.00705882	rs10904908	VIM-CUBN	447982	447982	0.0246369	10	2151	0.0060437	10	8	0.013368	2598	0.040031	24	13	0.065696
17:21076500	0.00706555	NA	NA	NA	NA	0.00631728	17	2151	0.0018596	2	1	1	2598	0.010008	8	6	0.00087918
7:5083500	0.00707479	NA	NA	NA	NA	0.035376	7	2151	0.014877	5	2	0.0058559	2598	0.052348	18	7	0.15036
7:5085000	0.00707479	NA	NA	NA	NA	0.035376	7	2151	0.014877	5	2	0.0058559	2598	0.052348	18	7	0.15036
3:30678000	0.0070843	NA	NA	NA	NA	0.0027894	3	2151	0.0027894	2	0	0.0070843	0	0	NA	NA	NA
14:75031500	0.00708958	NA	NA	NA	NA	0.04064	14	2151	0.027894	11	3	0.0016759	2598	0.051193	29	13	0.52664
1:205566000	0.00710857	NA	NA	NA	NA	0.0339019	1	2151	0.031148	10	4	0.41777	2598	0.036182	21	10	0.0021191
4:140373000	0.00711756	NA	NA	NA	NA	0.0307434	4	2151	0.010693	9	4	0.0010363	2598	0.047344	33	19	0.85552
12:97299000	0.00712274	NA	NA	NA	NA	0.0252683	12	2151	0.0097629	10	4	0.15175	2598	0.038106	24	9	0.0058472
17:61437000	0.00712719	NA	NA	NA	NA	0.00884413	17	2151	0.0074384	2	0	0.0013851	2598	0.010008	5	4	0.64107
17:61438500	0.00712719	NA	NA	NA	NA	0.00884413	17	2151	0.0074384	2	0	0.0013851	2598	0.010008	5	4	0.64107
15:91446000	0.0071369	NA	NA	NA	NA	0.0673824	15	2151	0.049279	21	9	0.0012662	2598	0.082371	41	23	0.70236
8:103930500	0.00714402	NA	NA	NA	NA	0.0383236	8	2151	0.0083682	9	6	0.0019637	2598	0.063125	25	14	0.4534
4:1033500	0.00715722	NA	NA	NA	NA	0.00252687	4	2151	0.0032543	2	1	0.54417	2598	0.0019246	2	1	0.0016396
1:41704500	0.00715751	NA	NA	NA	NA	0.0475886	1	2151	0.012087	9	4	0.0099297	2598	0.076982	23	8	0.089858
14:68004000	0.00717311	NA	NA	NA	NA	0.0275847	14	2151	0.0088331	6	4	0.11223	2598	0.04311	16	7	0.0079701
11:62457000	0.00717366	rs174546	FAS1-2-3	887684	887684	0.00737014	11	2151	0.0041841	5	3	0.41438	2598	0.010008	5	2	0.0021588
17:3567000	0.00720235	NA	NA	NA	NA	0.0109496	17	2151	0.010228	6	4	0.0097805	2598	0.011547	11	6	0.091882
8:95872500	0.00721187	NA	NA	NA	NA	0.0225309	8	2151	0.0041841	4	1	0.002065	2598	0.037721	11	3	0.43584
15:40179000	0.00721637	NA	NA	NA	NA	0.042325	15	2151	0.033938	10	6	0.0079598	2598	0.049269	22	12	0.11315
16:30615000	0.00721739	rs11649653	CTF1	301647	301647	0.00168455	16	2151	0.0023245	2	0	0.0056661	2598	0.0011547	3	3	0.15898
16:30616500	0.00721739	rs11649653	CTF1	301647	301647	0.00168455	16	2151	0.0023245	2	0	0.0056661	2598	0.0011547	3	3	0.15898
9:97683000	0.00723289	NA	NA	NA	NA	0.0507478	9	2151	0.047885	18	11	0.020049	2598	0.053118	40	22	0.04504
8:42954000	0.00723912	NA	NA	NA	NA	0.0235838	8	2151	0.0060437	5	4	0.0014935	2598	0.038106	15	5	0.60522
15:99862500	0.00724337	NA	NA	NA	NA	0.0277955	15	2151	0.023245	8	4	0.060028	2598	0.031563	25	14	0.015068
4:742500	0.00727339	NA	NA	NA	NA	0.0322173	4	2151	0.017666	9	6	0.13615	2598	0.044265	15	5	0.0066749
2:42283500	0.00727637	NA	NA	NA	NA	0.0033691	2	2151	0.0013947	2	1	0.047281	2598	0.0050038	7	4	0.01923
2:231081000	0.00727986	NA	NA	NA	NA	0.0105288	2	2151	0.0051139	3	1	0.046101	2598	0.015012	11	4	0.019733
20:3147000	0.00729002	NA	NA	NA	NA	0.0357967	20	2151	0.018596	7	1	0.047108	2598	0.050038	10	3	0.019342
20:3148500	0.00729002	NA	NA	NA	NA	0.0357967	20	2151	0.018596	7	1	0.047108	2598	0.050038	10	3	0.019342
1:168288000	0.00729128	NA	NA	NA	NA	0.00421144	1	2151	0.0069735	4	1	0.016108	2598	0.0019246	5	5	0.056577
1:168289500	0.00729128	NA	NA	NA	NA	0.00421144	1	2151	0.0069735	4	1	0.016108	2598	0.0019246	5	5	0.056577
16:75322500	0.00729538	NA	NA	NA	NA	0.0391662	16	2151	0.026964	7	3	0.29973	2598	0.049269	27	14	0.0030425
2:61243500	0.00729703	NA	NA	NA	NA	0.061487	2	2151	0.034868	18	11	0.00093154	2598	0.083526	40	19	0.9792
16:1471500	0.00729778	NA	NA	NA	NA	0.0212678	16	2151	0.0037192	7	6	0.0027176	2598	0.035797	17	5	0.33569
2:55363500	0.00730058	NA	NA	NA	NA	0.0360073	2	2151	0.013482	4	1	0.00118	2598	0.054657	22	7	0.77345
8:29476500	0.00730201	NA	NA	NA	NA	0.00989708	8	2151	0.0088331	10	6	0.18495	2598	0.010778	10	3	0.0049358
1:36547500	0.00730567	NA	NA	NA	NA	0.0242154	1	2151	0.017666	4	2	0.030248	2598	0.029638	21	7	0.030197
1:36549000	0.00730567	NA	NA	NA	NA	0.0242154	1	2151	0.017666	4	2	0.030248	2598	0.029638	21	7	0.030197
8:23283000	0.00730577	NA	NA	NA	NA	0.04064	8	2151	0.026499	10	5	0.17889	2598	0.052348	30	12	0.005106
8:23284500	0.00730577	NA	NA	NA	NA	0.04064	8	2151	0.026499	10	5	0.17889	2598	0.052348	30	12	0.005106
15:67134000	0.00730971	NA	NA	NA	NA	0.0294798	15	2151	0.019991	4	2	0.023054	2598	0.037336	14	6	0.039645
3:167787000	0.00731379	NA	NA	NA	NA	0.00379026	3	2151	0.0037192	2	0	0.336	2598	0.0038491	4	1	0.0027219
3:167788500	0.00731379	NA	NA	NA	NA	0.00379026	3	2151	0.0037192	2	0	0.336	2598	0.0038491	4	1	0.0027219
22:27289500	0.00734741	NA	NA	NA	NA	0.0303225	22	2151	0.033473	10	6	0.018112	2598	0.027714	18	10	0.05076
14:56047500	0.0073496	NA	NA	NA	NA	0.0558014	14	2151	0.037192	24	12	0.49931	2598	0.071209	38	10	0.0018419
8:121078500	0.00735143	NA	NA	NA	NA	0.0176877	8	2151	0.004649	7	5	0.0058309	2598	0.028483	9	5	0.15777
19:16492500	0.00735714	NA	NA	NA	NA	0.0774925	19	2151	0.040911	16	9	0.037829	2598	0.10778	41	18	0.02434
22:19953000	0.00736092	NA	NA	NA	NA	0.0187408	22	2151	0.011158	8	7	0.012638	2598	0.025019	16	8	0.072899
22:19954500	0.00736092	NA	NA	NA	NA	0.0187408	22	2151	0.011158	8	7	0.012638	2598	0.025019	16	8	0.072899
21:46453500	0.00736589	rs114139997	COL18A1	421676	421676	0.0486418	21	2151	0.018131	14	5	0.0024201	2598	0.073903	37	15	0.38098
16:54961500	0.00736974	NA	NA	NA	NA	0.085281	16	2151	0.077638	31	13	0.0009608	2598	0.091609	59	27	0.9602
13:47251500	0.00738015	NA	NA	NA	NA	0.0250577	13	2151	0.0097629	4	2	0.012587	2598	0.037721	22	10	0.073413
13:47253000	0.00738015	NA	NA	NA	NA	0.0250577	13	2151	0.0097629	4	2	0.012587	2598	0.037721	22	10	0.073413
13:48802500	0.00738686	NA	NA	NA	NA	0.0122128	13	2151	0.012087	6	4	0.035021	2598	0.012317	4	2	0.026413
19:17668500	0.00739188	NA	NA	NA	NA	0.0176878	19	2151	0.014412	7	3	0.67537	2598	0.0204	12	8	0.0013707
6:109615500	0.00739524	NA	NA	NA	NA	0.0229518	6	2151	0.026499	5	2	0.0028441	2598	0.020015	14	10	0.32566
12:49351500	0.00742157	NA	NA	NA	NA	0.015793	12	2151	0.0018596	2	1	0.075985	2598	0.027329	5	1	0.012239
9:100290000	0.00742538	NA	NA	NA	NA	0.032428	9	2151	0.02278	7	2	0.0056137	2598	0.040416	13	4	0.16576
6:16675500	0.00743137	rs3757354	MYLIP	549117	549117	0.0153718	6	2151	0.0060437	5	3	0.0019023	2598	0.023095	23	13	0.48961
11:66630000	0.00744807	NA	NA	NA	NA	0.0166352	11	2151	0.0041841	6	4	0.0038854	2598	0.026944	12	8	0.24033
11:66631500	0.00744807	NA	NA	NA	NA	0.0166352	11	2151	0.0041841	6	4	0.0038854	2598	0.026944	12	8	0.24033
4:114597000	0.00745258	NA	NA	NA	NA	0.0242154	4	2151	0.018131	6	5	0.24655	2598	0.029253	15	6	0.00379
18:46260000	0.0074545	rs149615216;rs7241918	LIPG	844985;899910	844985	0.0197936	18	2151	0.0069735	7	4	0.08779	2598	0.030408	14	9	0.010647
9:131443500	0.00745465	NA	NA	NA	NA	0.0145291	9	2151	0.0027894	2	1	0.038037	2598	0.024249	11	6	0.024574
1:153630000	0.00745496	NA	NA	NA	NA	0.0033691	1	2151	0.0013947	3	3	0.003576	2598	0.0050038	4	2	0.2614
5:123939000	0.00746924	NA	NA	NA	NA	0.0448516	5	2151	0.009298	9	5	0.14192	2598	0.074288	22	9	0.006601
17:17740500	0.00748556	NA	NA	NA	NA	0.063803	17	2151	0.020921	18	11	0.050672	2598	0.099307	46	22	0.018534
8:87363000	0.00748942	NA	NA	NA	NA	0.0149504	8	2151	0.016736	8	4	0.0085366	2598	0.013472	12	5	0.11008
11:44638500	0.00749011	NA	NA	NA	NA	0.00631715	11	2151	0.0037192	2	0	0.12481	2598	0.0084681	4	1	0.0075299
19:39393000	0.00749497	NA	NA	NA	NA	0.0130558	19	2151	0.011623	2	1	0.0019793	2598	0.014242	4	0	0.47517
19:39394500	0.00749497	NA	NA	NA	NA	0.0130558	19	2151	0.011623	2	1	0.0019793	2598	0.014242	4	0	0.47517
1:226297500	0.00750243	NA	NA	NA	NA	0.0947568	1	2151	0.050209	23	15	0.01925	2598	0.13164	75	30	0.048913
15:48892500	0.00750252	NA	NA	NA	NA	0.012213	15	2151	0.0065086	2	1	0.25319	2598	0.016936	5	2	0.0037189
1:28743000	0.00751061	NA	NA	NA	NA	0.00610657	1	2151	0.0027894	2	1	0.012448	2598	0.008853	13	8	0.075735
17:33913500	0.00751696	NA	NA	NA	NA	0.0587489	17	2151	0.032078	14	6	0.15958	2598	0.080831	39	17	0.0059134
1:202249500	0.00755574	NA	NA	NA	NA	0.0122133	1	2151	0.015807	9	5	0.66524	2598	0.0092379	15	9	0.0014269
3:69063000	0.00756	NA	NA	NA	NA	0.0355862	3	2151	0.0023245	4	3	0.27143	2598	0.063125	15	3	0.0034994
11:110218500	0.00756127	NA	NA	NA	NA	0.0174772	11	2151	0.013947	9	6	0.039755	2598	0.0204	19	8	0.023897
5:175873500	0.00756188	NA	NA	NA	NA	0.0524319	5	2151	0.02278	16	11	0.96331	2598	0.076982	39	17	0.0009863
1:23893500	0.00756494	rs1077514	ASAP3	128272	128272	0.0294798	1	2151	0.016736	11	7	0.040184	2598	0.040031	15	5	0.023655
5:74905500	0.00756593	rs12916	HMGCR	251214	251214	0.0176879	5	2151	0.0074384	2	1	0.090062	2598	0.026174	15	5	0.010556
5:74907000	0.00756593	rs12916	HMGCR	251214	251214	0.0176879	5	2151	0.0074384	2	1	0.090062	2598	0.026174	15	5	0.010556
9:97798500	0.00756868	NA	NA	NA	NA	0.0204254	9	2151	0.018596	13	8	0.52903	2598	0.02194	11	4	0.0017978
1:200022000	0.00758659	NA	NA	NA	NA	0.0149507	1	2151	0.0051139	5	1	0.10427	2598	0.023095	9	3	0.0091461
7:131049000	0.00759555	rs4731702	KLF14	616760	616760	0.0208462	7	2151	0.0065086	10	6	0.042983	2598	0.032717	24	13	0.022217
19:47626500	0.00761082	NA	NA	NA	NA	0.00400085	19	2151	0.0013947	3	3	0.16096	2598	0.0061586	6	4	0.0059465
19:47628000	0.00761082	NA	NA	NA	NA	0.00400085	19	2151	0.0013947	3	3	0.16096	2598	0.0061586	6	4	0.0059465
6:52167000	0.00761184	NA	NA	NA	NA	0.0244261	6	2151	0.017666	3	1	0.068432	2598	0.030023	20	11	0.013989
6:112137000	0.00761466	NA	NA	NA	NA	0.0336913	6	2151	0.031148	10	5	0.051004	2598	0.035797	19	11	0.018777
2:121581000	0.00761518	rs2030746	LOC84931	274121	274121	0.0151613	2	2151	0.0055788	8	5	0.59294	2598	0.023095	8	4	0.0016153
2:121582500	0.00761518	rs2030746	LOC84931	274121	274121	0.0151613	2	2151	0.0055788	8	5	0.59294	2598	0.023095	8	4	0.0016153
12:11883000	0.00761754	NA	NA	NA	NA	0.081701	12	2151	0.072524	27	7	0.024293	2598	0.089299	50	29	0.03944
16:89440500	0.00762367	NA	NA	NA	NA	0.0570651	16	2151	0.034403	14	8	0.015744	2598	0.075828	42	21	0.060912
2:27300000	0.00762743	rs1260326	GCKR	429798	429798	0.00905459	2	2151	0.0037192	3	2	0.062235	2598	0.013472	19	15	0.015418
18:11856000	0.00763217	NA	NA	NA	NA	0.0151613	18	2151	0.0055788	3	1	0.16362	2598	0.023095	11	7	0.0058686
17:75276000	0.00763364	NA	NA	NA	NA	0.105706	17	2151	0.058113	30	11	0.00226	2598	0.14511	61	22	0.42497
1:26125500	0.00763749	rs12027135	LDLRAP1	350858	350858	0.00905445	1	2151	0.0051139	5	3	0.02596	2598	0.012317	11	4	0.037018
1:235107000	0.00765244	rs514230	IRF2BP2	250119	250119	0.056222	1	2151	0.026964	14	8	0.01011	2598	0.080446	36	10	0.095266
8:85095000	0.00766207	NA	NA	NA	NA	0.0383241	8	2151	0.015807	14	12	0.668	2598	0.056967	25	7	0.0014439
2:9349500	0.00766376	NA	NA	NA	NA	0.0360074	2	2151	0.018131	7	3	0.01387	2598	0.050808	17	4	0.069558
1:6847500	0.00766953	NA	NA	NA	NA	0.00463258	1	2151	0.0037192	3	1	0.002042	2598	0.0053888	7	5	0.47287
1:6849000	0.00766953	NA	NA	NA	NA	0.00463258	1	2151	0.0037192	3	1	0.002042	2598	0.0053888	7	5	0.47287
3:125817000	0.00767688	NA	NA	NA	NA	0.0299011	3	2151	0.024175	7	1	0.001798	2598	0.034642	21	8	0.53763
1:9172500	0.00768382	NA	NA	NA	NA	0.023584	1	2151	0.0037192	6	3	0.070632	2598	0.040031	20	8	0.0137
11:122931000	0.00771561	rs7941030	UBASH3B	410552	410552	0.090543	11	2151	0.066946	38	21	0.0071091	2598	0.11008	72	38	0.13676
1:101703000	0.0077286	NA	NA	NA	NA	0.043167	1	2151	0.039517	11	6	0.037361	2598	0.046189	30	14	0.026073
2:47269500	0.00772939	NA	NA	NA	NA	0.0435884	2	2151	0.0097629	13	9	0.0087109	2598	0.071594	36	14	0.11184
11:62455500	0.0077355	rs174546	FAS1-2-3	887370	887370	0.00779128	11	2151	0.0051139	7	5	0.45169	2598	0.010008	5	2	0.0021588
10:77206500	0.00773596	NA	NA	NA	NA	0.00547483	10	2151	0.0032543	3	1	0.021009	2598	0.0073133	6	2	0.046417
1:203623500	0.00774062	NA	NA	NA	NA	0.0105284	1	2151	0.017201	6	5	0.27585	2598	0.0050038	4	1	0.0035376
15:76491000	0.00774247	NA	NA	NA	NA	0.0151613	15	2151	0.0055788	3	2	0.0014139	2598	0.023095	16	10	0.69037
5:149991000	0.00775781	NA	NA	NA	NA	0.0490634	5	2151	0.048815	7	3	0.27001	2598	0.049269	19	6	0.0036233
14:52383000	0.00776366	NA	NA	NA	NA	0.00947579	14	2151	0.010228	3	0	0.039084	2598	0.008853	3	2	0.025053
12:26493000	0.00777434	NA	NA	NA	NA	0.0122133	12	2151	0.010693	2	0	0.20359	2598	0.013472	6	3	0.0048171
12:26494500	0.00777434	NA	NA	NA	NA	0.0122133	12	2151	0.010693	2	0	0.20359	2598	0.013472	6	3	0.0048171
4:185343000	0.00777533	NA	NA	NA	NA	0.0166349	4	2151	0.0065086	5	1	0.015793	2598	0.025019	13	7	0.062107
19:59053500	0.00777697	rs117492019	ZNF274	373539	373539	0.0334807	19	2151	0.032078	19	10	0.0037993	2598	0.034642	29	16	0.25823
19:5076000	0.00779648	NA	NA	NA	NA	0.0299008	19	2151	0.042306	11	4	0.01823	2598	0.01963	13	7	0.053972
19:5077500	0.00779648	NA	NA	NA	NA	0.0299008	19	2151	0.042306	11	4	0.01823	2598	0.01963	13	7	0.053972
1:50887500	0.00780543	NA	NA	NA	NA	0.0355864	1	2151	0.040446	19	10	0.038838	2598	0.031563	21	7	0.025367
1:50889000	0.00780543	NA	NA	NA	NA	0.0355864	1	2151	0.040446	19	10	0.038838	2598	0.031563	21	7	0.025367
5:123940500	0.0078196	NA	NA	NA	NA	0.0330596	5	2151	0.004649	4	1	0.21172	2598	0.056582	12	4	0.004663
1:235123500	0.00784712	rs514230	IRF2BP2	265688	265688	0.0328492	1	2151	0.0079033	7	4	0.0046871	2598	0.053503	16	4	0.21148
17:17742000	0.00785849	NA	NA	NA	NA	0.0640133	17	2151	0.028359	18	8	0.032845	2598	0.093533	57	27	0.030229
1:26601000	0.00786591	rs12027135;rs12748152	LDLRAP1;HDGF	826958;535702	535702	0.017688	1	2151	0.0018596	3	2	0.01083	2598	0.030793	20	13	0.091777
3:15246000	0.00787064	NA	NA	NA	NA	0.0368498	3	2151	0.012552	13	9	0.18224	2598	0.056967	38	20	0.0054578
6:109620000	0.00787192	NA	NA	NA	NA	0.0271635	6	2151	0.019526	8	5	0.0034055	2598	0.033487	16	8	0.29212
18:20935500	0.00787326	NA	NA	NA	NA	0.0273742	18	2151	0.02464	16	9	0.0027039	2598	0.029638	24	15	0.36799
8:116971500	0.00787659	rs2293889	TRPS1	374388	374388	0.00652769	8	2151	0.0060437	4	3	0.36572	2598	0.0069284	9	4	0.002722
8:116973000	0.00787659	rs2293889	TRPS1	374388	374388	0.00652769	8	2151	0.0060437	4	3	0.36572	2598	0.0069284	9	4	0.002722
7:37983000	0.00789087	NA	NA	NA	NA	0.0313748	7	2151	0.0083682	8	3	0.041603	2598	0.050423	17	7	0.023978
2:174267000	0.00789672	NA	NA	NA	NA	0.0117918	2	2151	0.0013947	3	3	0.33339	2598	0.0204	4	1	0.0029947
8:49308000	0.00789827	NA	NA	NA	NA	0.0136874	8	2151	0.0013947	2	1	0.51839	2598	0.023865	7	4	0.0019264
12:27294000	0.00791129	NA	NA	NA	NA	0.0134765	12	2151	0.015342	3	0	0.0090185	2598	0.011932	7	1	0.11094
12:27295500	0.00791129	NA	NA	NA	NA	0.0134765	12	2151	0.015342	3	0	0.0090185	2598	0.011932	7	1	0.11094
19:49219500	0.00791206	rs492602	FLJ36070	15839.5	15839.5	0.00421139	19	2151	0.0037192	5	3	0.29246	2598	0.0046189	7	5	0.0034214
6:35131500	0.00791379	rs2814982	C6orf106	587407	587407	0.0122128	6	2151	0.013017	5	2	0.15203	2598	0.011547	13	6	0.0065834
5:52770000	0.00792246	rs6450176	ARL15	525162	525162	0.0254791	5	2151	0.018596	7	2	0.0085674	2598	0.031178	7	3	0.11697
7:65634000	0.00793587	NA	NA	NA	NA	0.0208468	7	2151	0.0013947	3	3	0.13726	2598	0.036952	19	10	0.0073151
2:27294000	0.00794651	rs1260326	GCKR	435304	435304	0.0648557	2	2151	0.023245	22	13	0.0038485	2598	0.099307	47	23	0.2613
12:97297500	0.0079484	NA	NA	NA	NA	0.00926487	12	2151	0.0069735	3	0	0.20834	2598	0.011162	3	0	0.0048281
7:94951500	0.00795089	NA	NA	NA	NA	0.0252682	7	2151	0.0055788	6	4	0.0065545	2598	0.04157	13	4	0.15352
10:124446000	0.0079643	NA	NA	NA	NA	0.0174772	10	2151	0.014412	4	2	0.0075469	2598	0.020015	14	5	0.13359
10:124447500	0.0079643	NA	NA	NA	NA	0.0174772	10	2151	0.014412	4	2	0.0075469	2598	0.020015	14	5	0.13359
6:107179500	0.00796523	NA	NA	NA	NA	0.0326383	6	2151	0.0051139	8	7	0.17874	2598	0.055427	20	6	0.0056413
6:107178000	0.00796815	NA	NA	NA	NA	0.0490631	6	2151	0.0074384	10	8	0.046514	2598	0.083526	34	11	0.021687
6:26658000	0.00797226	rs1800562	HFE	566780	566780	0.0117918	6	2151	0.0069735	4	1	0.076246	2598	0.015781	13	7	0.013238
6:26659500	0.00797226	rs1800562	HFE	566780	566780	0.0117918	6	2151	0.0069735	4	1	0.076246	2598	0.015781	13	7	0.013238
14:67980000	0.00797744	NA	NA	NA	NA	0.0364289	14	2151	0.041376	12	2	0.050276	2598	0.032333	28	15	0.020091
5:14142000	0.00798101	NA	NA	NA	NA	0.0749656	5	2151	0.035332	23	16	0.063757	2598	0.10778	72	44	0.015851
19:1098000	0.00799782	NA	NA	NA	NA	0.0400085	19	2151	0.0088331	11	6	0.38276	2598	0.06582	33	15	0.0026467
11:1902000	0.00800153	NA	NA	NA	NA	0.0381134	11	2151	0.011158	4	3	0.00494	2598	0.060431	31	13	0.20518
22:26944500	0.00800375	NA	NA	NA	NA	0.0168459	22	2151	0.013947	5	2	0.26993	2598	0.019246	6	3	0.0037562
11:67254000	0.0080067	NA	NA	NA	NA	0.0187406	11	2151	0.026034	11	7	0.24815	2598	0.012702	13	9	0.0040876
3:14364000	0.00800971	NA	NA	NA	NA	0.0800154	3	2151	0.033473	22	12	0.90387	2598	0.11855	48	20	0.0011227
20:17889000	0.00801653	rs2328223	SNX5	45269	45269	0.0212679	20	2151	0.0027894	6	3	0.0087355	2598	0.036567	27	14	0.11628
13:111333000	0.00802362	NA	NA	NA	NA	0.00210573	13	2151	0.0023245	2	1	0.011414	2598	0.0019246	4	3	0.089083
8:134439000	0.00804468	NA	NA	NA	NA	0.0360074	8	2151	0.02371	8	5	0.06309	2598	0.046189	30	16	0.016165
8:134440500	0.00804468	NA	NA	NA	NA	0.0360074	8	2151	0.02371	8	5	0.06309	2598	0.046189	30	16	0.016165
19:56877000	0.0080587	NA	NA	NA	NA	0.0200044	19	2151	0.0051139	9	6	0.0044226	2598	0.032333	13	5	0.23106
16:75321000	0.00806123	NA	NA	NA	NA	0.054959	16	2151	0.035332	15	6	0.20135	2598	0.071209	38	20	0.005077
5:90607500	0.00806157	NA	NA	NA	NA	0.0871768	5	2151	0.056253	19	8	0.0028967	2598	0.11278	45	23	0.35292
2:208024500	0.00806447	NA	NA	NA	NA	0.0435881	2	2151	0.028824	11	6	0.010991	2598	0.055812	23	10	0.093051
6:31153500	0.00806743	rs2247056	HLA	110636	110636	0.016214	6	2151	0.0088331	5	2	0.0061893	2598	0.022325	13	9	0.16531
9:27471000	0.00807214	NA	NA	NA	NA	0.0568544	9	2151	0.028824	10	6	0.014045	2598	0.080062	33	11	0.072897
6:31759500	0.00807496	rs2247056;rs419132;rs3177928	HLA	496890.5;448418.5;650054.5	448418	0.0134765	6	2151	0.0037192	2	0	0.40911	2598	0.021555	5	1	0.0025036
7:150171000	0.00807615	rs17173637	TMEM176A	355864	355864	0.0138978	7	2151	0.0079033	3	2	0.08179	2598	0.018861	7	3	0.012525
7:150172500	0.00807615	rs17173637	TMEM176A	355864	355864	0.0138978	7	2151	0.0079033	3	2	0.08179	2598	0.018861	7	3	0.012525
3:185541000	0.00807766	NA	NA	NA	NA	0.065279	3	2151	0.018596	25	19	0.0031281	2598	0.10393	66	42	0.32756
14:93214500	0.00807806	NA	NA	NA	NA	0.0263217	14	2151	0.025105	9	3	0.89019	2598	0.027329	22	9	0.0011511
3:185539500	0.00808212	NA	NA	NA	NA	0.0579073	3	2151	0.015342	20	15	0.0023103	2598	0.093149	47	27	0.44379
8:144595500	0.0080822	rs11136341	PLEC1	445178	445178	0.0109496	8	2151	0.0037192	7	6	0.0077739	2598	0.016936	10	6	0.13189
15:90847500	0.00809823	NA	NA	NA	NA	0.0189511	15	2151	0.0023245	4	3	0.0058183	2598	0.032717	11	5	0.17662
15:90849000	0.00809823	NA	NA	NA	NA	0.0189511	15	2151	0.0023245	4	3	0.0058183	2598	0.032717	11	5	0.17662
3:24492000	0.00811317	NA	NA	NA	NA	0.0141084	3	2151	0.0037192	6	4	0.15113	2598	0.02271	20	10	0.006814
18:11854500	0.00815248	NA	NA	NA	NA	0.0143188	18	2151	0.0055788	3	1	0.16362	2598	0.021555	8	5	0.0063288
3:136662000	0.00816111	rs645040	MSL2L1	735832	735832	0.00463256	3	2151	0.0023245	5	5	0.06432	2598	0.0065435	5	2	0.016119
19:47832000	0.00816126	NA	NA	NA	NA	0.0101073	19	2151	0.017666	4	1	0.25789	2598	0.0038491	6	4	0.0040203
19:47833500	0.00816126	NA	NA	NA	NA	0.0101073	19	2151	0.017666	4	1	0.25789	2598	0.0038491	6	4	0.0040203
10:49518000	0.00817222	NA	NA	NA	NA	0.00631709	10	2151	0.0079033	2	1	0.041852	2598	0.0050038	3	2	0.024811
12:97300500	0.00817276	NA	NA	NA	NA	0.0303222	12	2151	0.0088331	9	4	0.20997	2598	0.048114	27	14	0.0049458
15:40077000	0.00818274	NA	NA	NA	NA	0.0113705	15	2151	0.0013947	2	1	0.89233	2598	0.01963	6	2	0.0011654
15:40078500	0.00818274	NA	NA	NA	NA	0.0113705	15	2151	0.0013947	2	1	0.89233	2598	0.01963	6	2	0.0011654
6:2223000	0.00818665	NA	NA	NA	NA	0.022531	6	2151	0.017666	3	1	0.29429	2598	0.026559	11	3	0.0035356
12:2355000	0.00819177	NA	NA	NA	NA	0.0296905	12	2151	0.0018596	3	2	0.0026745	2598	0.052733	11	4	0.38932
17:25590000	0.00819772	NA	NA	NA	NA	0.0187409	17	2151	0.015342	5	2	0.071421	2598	0.021555	7	2	0.014591
11:57042000	0.00821691	NA	NA	NA	NA	0.00821226	11	2151	0.0023245	3	2	0.011096	2598	0.013087	17	12	0.094169
3:37902000	0.00823435	NA	NA	NA	NA	0.0397975	3	2151	0.021385	15	9	0.001149	2598	0.055042	56	28	0.91161
11:2292000	0.00823449	NA	NA	NA	NA	0.00610656	11	2151	0.0060437	2	0	0.0024765	2598	0.0061586	8	5	0.42296
4:25858500	0.0082424	rs10019888	C4orf52	203061	203061	0.00779138	4	2151	0.0041841	2	0	0.0015593	2598	0.010778	16	9	0.67249
20:47445000	0.00828867	NA	NA	NA	NA	0.0221102	20	2151	0.0097629	3	1	0.0053328	2598	0.032333	20	8	0.1979
8:62505000	0.00830275	NA	NA	NA	NA	0.0109501	8	2151	0.011623	3	1	0.0018625	2598	0.010393	7	3	0.56774
1:19792500	0.00832747	NA	NA	NA	NA	0.0313749	1	2151	0.0079033	9	6	0.0031116	2598	0.050808	14	5	0.34099
9:6567000	0.00833829	NA	NA	NA	NA	0.0244262	9	2151	0.0069735	11	7	0.6133	2598	0.038876	26	11	0.0017326
19:59055000	0.00834741	rs117492019	ZNF274	373606	373606	0.0326382	19	2151	0.031148	18	10	0.0041416	2598	0.033872	28	16	0.25689
22:41907000	0.00834747	NA	NA	NA	NA	0.0181091	22	2151	0.017666	12	7	0.018131	2598	0.018476	21	14	0.058681
21:45562500	0.00835593	NA	NA	NA	NA	0.0724365	21	2151	0.039517	18	11	0.013673	2598	0.099692	57	28	0.077904
8:9010500	0.00836926	rs9987289	PPP1R3B	171432	171432	0.0181091	8	2151	0.013482	3	1	0.20833	2598	0.02194	22	8	0.0051223
15:71103000	0.00838178	NA	NA	NA	NA	0.00715921	15	2151	0.0018596	2	0	0.018824	2598	0.011547	8	4	0.056787
3:134071500	0.00838261	NA	NA	NA	NA	0.0221102	3	2151	0.0097629	9	5	0.37774	2598	0.032333	25	16	0.0028302
16:21961500	0.00838406	NA	NA	NA	NA	0.0282165	16	2151	0.004649	7	5	0.41797	2598	0.047729	13	5	0.0025583
6:125320500	0.0083852	NA	NA	NA	NA	0.0050537	6	2151	0.0037192	6	5	0.02018	2598	0.0061586	9	6	0.052996
12:102453000	0.00838854	NA	NA	NA	NA	0.043588	12	2151	0.019526	5	3	0.013562	2598	0.06351	17	9	0.078893
1:225645000	0.00838985	NA	NA	NA	NA	0.0212674	1	2151	0.0018596	3	2	0.01674	2598	0.037336	6	2	0.063927
6:143206500	0.00839821	NA	NA	NA	NA	0.0113707	6	2151	0.0051139	8	7	0.0029671	2598	0.016551	13	7	0.36108
6:39306000	0.00840639	rs2758886	KCNK17	56388.5	56388.5	0.0134765	6	2151	0.010228	10	7	0.025674	2598	0.016166	19	14	0.041776
12:106618500	0.00841373	NA	NA	NA	NA	0.0412719	12	2151	0.027429	7	3	0.0036854	2598	0.052733	26	11	0.29132
12:112021500	0.00841493	rs11065987	BRAP	49021	49021	0.0143189	12	2151	0.011623	11	4	0.13348	2598	0.016551	18	10	0.0080447
1:211506000	0.00842998	NA	NA	NA	NA	0.0124237	1	2151	0.023245	4	1	0.60267	2598	0.0034642	3	1	0.0017854
10:22917000	0.00843204	NA	NA	NA	NA	0.0206357	10	2151	0.0060437	8	5	0.0045676	2598	0.032717	12	6	0.23564
19:2901000	0.00843583	NA	NA	NA	NA	0.0324281	19	2151	0.033473	13	7	0.037621	2598	0.031563	18	11	0.028624
19:59019000	0.00845037	rs117492019	ZNF274	339689	339689	0.0214785	19	2151	0.019991	3	0	0.05732	2598	0.02271	14	8	0.018824
19:59020500	0.00845037	rs117492019	ZNF274	339689	339689	0.0214785	19	2151	0.019991	3	0	0.05732	2598	0.02271	14	8	0.018824
6:109617000	0.00845772	NA	NA	NA	NA	0.0334807	6	2151	0.033008	10	4	0.0040001	2598	0.033872	22	14	0.27001
14:68140500	0.00845926	NA	NA	NA	NA	0.0515897	14	2151	0.046025	10	5	0.25023	2598	0.056197	23	12	0.0043172
19:11613000	0.0084624	rs6511720;rs737337	LDLR;DOCK6	413530.5;268343.5	268344	0.005896	19	2151	0.0065086	2	1	0.1538	2598	0.0053888	5	2	0.007027
10:50568000	0.00846737	NA	NA	NA	NA	0.029901	10	2151	0.012552	15	10	0.0020663	2598	0.044265	24	12	0.52339
7:99069000	0.00847	NA	NA	NA	NA	0.0210572	7	2151	0.015342	14	7	0.0321	2598	0.025789	24	12	0.033703
22:18955500	0.00847471	NA	NA	NA	NA	0.00252685	22	2151	0.0013947	2	1	0.09472	2598	0.0034642	6	4	0.011429
22:18957000	0.00847471	NA	NA	NA	NA	0.00252685	22	2151	0.0013947	2	1	0.09472	2598	0.0034642	6	4	0.011429
2:47263500	0.00848473	NA	NA	NA	NA	0.0240054	2	2151	0.019061	8	6	0.031303	2598	0.028099	17	7	0.03463
1:225643500	0.00848696	NA	NA	NA	NA	0.0210573	1	2151	0.0018596	3	2	0.01674	2598	0.036952	5	1	0.064776
8:17484000	0.00848701	rs1495741	NAT2	787443	787443	0.0193728	8	2151	0.019526	9	4	0.0014278	2598	0.019246	19	8	0.75946
7:92328000	0.00849339	NA	NA	NA	NA	0.0176878	7	2151	0.0037192	4	2	0.0056099	2598	0.029253	18	9	0.19346
5:43314000	0.00849926	NA	NA	NA	NA	0.0212679	5	2151	0.02371	16	11	0.00368	2598	0.019246	19	11	0.29515
8:17461500	0.00850632	rs1495741	NAT2	809256	809256	0.0770668	8	2151	0.032543	16	6	0.0067805	2598	0.11393	48	16	0.16034
16:87616500	0.0085125	NA	NA	NA	NA	0.0115811	16	2151	0.0018596	2	0	0.014248	2598	0.01963	11	5	0.076368
5:80359500	0.00851847	NA	NA	NA	NA	0.0229522	5	2151	0.015342	6	3	0.017077	2598	0.029253	14	5	0.063768
5:80361000	0.00851847	NA	NA	NA	NA	0.0229522	5	2151	0.015342	6	3	0.017077	2598	0.029253	14	5	0.063768
2:43648500	0.00851992	rs4299376;rs76866386	ABCG5;ABCG8	421400;424307	421400	0.0172666	2	2151	0.014412	6	3	0.29279	2598	0.01963	13	6	0.00372
2:43351500	0.00852908	rs4299376;rs76866386	ABCG5;ABCG8	718236;721143	718236	0.00652767	2	2151	0.0051139	2	1	0.43826	2598	0.0076982	9	7	0.0024883
7:47397000	0.00854243	NA	NA	NA	NA	0.00947578	7	2151	0.0041841	3	0	0.0034124	2598	0.013857	13	9	0.32015
17:64230000	0.00854744	rs1801689	APOH	20829	20829	0.016214	17	2151	0.014412	12	6	0.064201	2598	0.017706	15	8	0.017028
19:5124000	0.00854948	NA	NA	NA	NA	0.041693	19	2151	0.016736	15	9	0.032034	2598	0.062356	45	21	0.034136
22:41908500	0.00855845	NA	NA	NA	NA	0.0141084	22	2151	0.014412	8	4	0.013069	2598	0.013857	12	8	0.083773
15:40575000	0.00856069	NA	NA	NA	NA	0.00526424	15	2151	0.0018596	3	2	0.031292	2598	0.0080831	10	7	0.034998
7:44185500	0.00857664	rs2072183	NPC1L1	393207	393207	0.0290588	7	2151	0.030683	7	4	0.50836	2598	0.027714	17	4	0.0021589
1:196576500	0.00858526	NA	NA	NA	NA	0.0294803	1	2151	0.020456	11	4	0.61267	2598	0.036952	29	11	0.0017934
11:114087000	0.00859094	NA	NA	NA	NA	0.0263216	11	2151	0.020921	8	3	0.050668	2598	0.030793	25	14	0.021702
19:56878500	0.00859544	NA	NA	NA	NA	0.0210569	19	2151	0.0055788	10	7	0.0046726	2598	0.033872	17	8	0.23547
1:246771000	0.00859881	NA	NA	NA	NA	0.0233733	1	2151	0.0097629	7	5	0.01332	2598	0.034642	17	8	0.082639
5:56989500	0.00860178	NA	NA	NA	NA	0.0355865	5	2151	0.010228	7	6	0.25285	2598	0.056582	28	15	0.0043551
1:28653000	0.00863115	NA	NA	NA	NA	0.0221099	1	2151	0.021385	9	4	0.017732	2598	0.02271	24	17	0.062345
19:4741500	0.00863659	NA	NA	NA	NA	0.0528533	19	2151	0.030683	17	10	0.12065	2598	0.071209	34	14	0.0091695
11:44833500	0.00864836	NA	NA	NA	NA	0.0172667	11	2151	0.0079033	6	3	0.069683	2598	0.025019	13	6	0.015901
20:35400000	0.00866507	NA	NA	NA	NA	0.0259	20	2151	0.027894	11	4	0.0043255	2598	0.024249	14	5	0.25673
2:9910500	0.00869739	NA	NA	NA	NA	0.034955	2	2151	0.032543	6	1	0.37156	2598	0.036952	24	11	0.0030015
5:179769000	0.0087168	NA	NA	NA	NA	0.0427461	5	2151	0.019061	10	3	0.033352	2598	0.062356	34	14	0.033524
19:16605000	0.00872234	NA	NA	NA	NA	0.0216891	19	2151	0.020456	6	3	0.0015204	2598	0.02271	15	5	0.73593
10:80302500	0.0087264	NA	NA	NA	NA	0.043167	10	2151	0.036262	18	11	0.0019024	2598	0.048884	32	10	0.58847
11:130185000	0.00872673	NA	NA	NA	NA	0.0307436	11	2151	0.029754	9	2	0.45874	2598	0.031563	15	6	0.0024405
12:92854500	0.00874059	NA	NA	NA	NA	0.0202149	12	2151	0.0018596	4	4	0.042475	2598	0.035412	12	5	0.026406
7:1327500	0.00875234	rs1997243	GPR146	246145	246145	0.0614869	7	2151	0.029754	12	6	0.4339	2598	0.08776	26	10	0.0025889
11:122932500	0.00877616	rs7941030	UBASH3B	411550	411550	0.0996009	11	2151	0.079963	47	28	0.0071314	2598	0.11586	90	44	0.15801
10:50602500	0.00878657	NA	NA	NA	NA	0.00379026	10	2151	0.0032543	2	1	0.011907	2598	0.004234	4	2	0.094765
12:2394000	0.00878896	NA	NA	NA	NA	0.0734887	12	2151	0.049279	13	3	0.66403	2598	0.093533	46	17	0.0016998
2:39319500	0.0088021	NA	NA	NA	NA	0.0157928	2	2151	0.016272	5	3	0.10336	2598	0.015396	12	8	0.010939
2:39321000	0.0088021	NA	NA	NA	NA	0.0157928	2	2151	0.016272	5	3	0.10336	2598	0.015396	12	8	0.010939
10:13887000	0.00881527	NA	NA	NA	NA	0.00357972	10	2151	0.0013947	3	3	0.15508	2598	0.0053888	6	2	0.0073033
12:45690000	0.00881601	NA	NA	NA	NA	0.0166353	12	2151	0.0088331	2	1	0.41488	2598	0.023095	17	7	0.0027302
22:39568500	0.00882317	NA	NA	NA	NA	0.0465363	22	2151	0.032543	14	9	0.22802	2598	0.058122	34	17	0.0049722
1:200020500	0.00883147	NA	NA	NA	NA	0.0343232	1	2151	0.0055788	6	2	0.058315	2598	0.058122	12	3	0.019463
21:38826000	0.00883911	NA	NA	NA	NA	0.01116	21	2151	0.0060437	2	1	0.0094432	2598	0.015396	12	6	0.12031
1:246769500	0.0088408	NA	NA	NA	NA	0.0206359	1	2151	0.0088331	4	2	0.011631	2598	0.030408	13	7	0.097701
18:20553000	0.00884652	rs79588679	GATA6	647208	647208	0.0086334	18	2151	0.0032543	3	1	0.039195	2598	0.013087	6	0	0.029014
18:20554500	0.00884652	rs79588679	GATA6	647208	647208	0.0086334	18	2151	0.0032543	3	1	0.039195	2598	0.013087	6	0	0.029014
10:31993500	0.00884942	NA	NA	NA	NA	0.0105285	10	2151	0.0027894	2	0	0.015867	2598	0.016936	7	2	0.071698
17:56487000	0.00884966	NA	NA	NA	NA	0.0113706	17	2151	0.016736	2	0	0.019929	2598	0.0069284	9	3	0.057086
11:94986000	0.00886313	NA	NA	NA	NA	0.0109497	11	2151	0.0032543	6	5	0.12089	2598	0.017321	8	5	0.0094272
15:48838500	0.0088707	NA	NA	NA	NA	0.0442199	15	2151	0.023245	13	6	0.44081	2598	0.061586	44	23	0.0025879
10:31099500	0.00887529	NA	NA	NA	NA	0.0665403	10	2151	0.040446	12	4	0.026619	2598	0.088145	41	21	0.042881
22:31027500	0.00888226	rs5763662	MTMR3	651666	651666	0.0105283	22	2151	0.004649	3	1	0.057985	2598	0.015396	7	4	0.019703
17:18216000	0.00889189	NA	NA	NA	NA	0.031375	17	2151	0.032543	13	6	0.22407	2598	0.030408	22	10	0.0051051
2:23772000	0.00889398	NA	NA	NA	NA	0.0547486	2	2151	0.014877	8	4	0.0071308	2598	0.08776	34	14	0.16046
7:7480500	0.00890372	NA	NA	NA	NA	0.0240049	7	2151	0.0018596	3	2	0.075931	2598	0.04234	7	3	0.015088
4:39568500	0.00890806	NA	NA	NA	NA	0.00926528	4	2151	0.015807	2	0	0.0079981	2598	0.0038491	4	3	0.14332
4:39570000	0.00890806	NA	NA	NA	NA	0.00926528	4	2151	0.015807	2	0	0.0079981	2598	0.0038491	4	3	0.14332
18:20937000	0.00894985	NA	NA	NA	NA	0.0244261	18	2151	0.02185	15	9	0.0027805	2598	0.026559	18	11	0.41448
15:67132500	0.00896142	NA	NA	NA	NA	0.034323	15	2151	0.02278	7	3	0.025836	2598	0.04388	19	9	0.044673
9:120463500	0.00896797	NA	NA	NA	NA	0.0136869	9	2151	0.0060437	4	3	0.24156	2598	0.020015	8	4	0.004782
11:67125000	0.00896878	NA	NA	NA	NA	0.0134765	11	2151	0.0088331	3	0	0.041777	2598	0.017321	8	2	0.027653
15:82338000	0.00897071	NA	NA	NA	NA	0.0884383	15	2151	0.049279	35	21	0.34106	2598	0.12086	58	23	0.0033881
16:11712000	0.00897998	rs7188861	RMI2	258724	258724	0.0216886	16	2151	0.017201	4	0	0.038084	2598	0.025404	18	7	0.030378
13:94944000	0.00898095	NA	NA	NA	NA	0.0208466	13	2151	0.017201	6	2	0.21333	2598	0.023865	14	6	0.0054238
22:42195000	0.00898398	NA	NA	NA	NA	0.0475888	22	2151	0.027429	14	7	0.090664	2598	0.06428	45	23	0.012767
2:172384500	0.0089859	NA	NA	NA	NA	0.00631727	2	2151	0.010693	4	1	0.047103	2598	0.0026944	2	1	0.02458
16:88338000	0.00900272	NA	NA	NA	NA	0.0484316	16	2151	0.015807	17	11	0.031271	2598	0.075443	45	16	0.037104
10:21463500	0.00901307	NA	NA	NA	NA	0.00421139	10	2151	0.0032543	5	4	0.0014184	2598	0.0050038	5	3	0.8191
19:49221000	0.00902234	rs492602	FLJ36070	15879	15879	0.00463253	19	2151	0.0041841	8	4	0.25026	2598	0.0050038	9	7	0.0046479
9:2619000	0.00902286	rs3780181	VLDLR	19288.5	19288.5	0.0459043	9	2151	0.025105	19	14	0.57295	2598	0.063125	42	19	0.0020303
16:4584000	0.00902329	NA	NA	NA	NA	0.032428	16	2151	0.025105	9	4	0.01683	2598	0.038491	17	8	0.069122
5:171931500	0.00902649	NA	NA	NA	NA	0.0189516	5	2151	0.019991	7	5	0.011817	2598	0.018091	9	2	0.098485
17:18217500	0.00904337	NA	NA	NA	NA	0.0292693	17	2151	0.030219	11	5	0.2131	2598	0.028483	19	8	0.005473
8:126441000	0.00905532	rs2954029	TRIB1	48334	48334	0.0631713	8	2151	0.029754	15	7	0.0069965	2598	0.090839	50	21	0.16695
4:185391000	0.00906513	NA	NA	NA	NA	0.0492731	4	2151	0.016736	15	8	0.031072	2598	0.076212	26	12	0.037639
5:123085500	0.00907576	rs4530754	CSNK1G3	232944	232944	0.0185302	5	2151	0.004649	4	1	0.039251	2598	0.030023	9	2	0.029836
2:69310500	0.00907709	NA	NA	NA	NA	0.0191617	2	2151	0.018131	2	0	0.0080562	2598	0.020015	7	3	0.14539
16:88531500	0.00907735	NA	NA	NA	NA	0.044641	16	2151	0.011623	9	5	0.0057466	2598	0.071978	21	10	0.20383
1:156120000	0.00908608	rs12145743	PIGV	579638	579638	0.0263216	1	2151	0.019526	7	4	0.0052695	2598	0.031948	14	5	0.22253
19:16606500	0.00908925	NA	NA	NA	NA	0.0235836	19	2151	0.02278	7	3	0.0015201	2598	0.024249	16	5	0.77172
6:2224500	0.00910532	NA	NA	NA	NA	0.0233735	6	2151	0.018131	4	2	0.28829	2598	0.027714	15	6	0.0040774
6:112138500	0.00911226	NA	NA	NA	NA	0.0383239	6	2151	0.035797	13	7	0.064413	2598	0.040416	25	13	0.018265
18:67962000	0.00915725	NA	NA	NA	NA	0.0366395	18	2151	0.037657	9	2	0.57244	2598	0.035797	23	6	0.0020669
18:67963500	0.00915725	NA	NA	NA	NA	0.0366395	18	2151	0.037657	9	2	0.57244	2598	0.035797	23	6	0.0020669
1:9882000	0.00915939	NA	NA	NA	NA	0.0189515	1	2151	0.010228	8	4	0.1309	2598	0.026174	18	7	0.0090412
22:24541500	0.00916466	NA	NA	NA	NA	0.0383238	22	2151	0.030683	20	10	0.0025236	2598	0.04465	33	18	0.46928
10:49516500	0.00916473	NA	NA	NA	NA	0.00673828	10	2151	0.0079033	2	1	0.041852	2598	0.0057737	4	2	0.028297
16:20914500	0.00917052	NA	NA	NA	NA	0.0364286	16	2151	0.017201	17	11	0.018669	2598	0.052348	25	8	0.063482
11:40206000	0.00917439	NA	NA	NA	NA	0.0122133	11	2151	0.0037192	6	5	0.012376	2598	0.019246	10	4	0.095808
11:40207500	0.00917439	NA	NA	NA	NA	0.0122133	11	2151	0.0037192	6	5	0.012376	2598	0.019246	10	4	0.095808
1:39550500	0.00917471	rs4660293	PABPC4	475417	475417	0.0115814	1	2151	0.0041841	8	7	0.0093338	2598	0.017706	11	8	0.12704
1:39552000	0.00917471	rs4660293	PABPC4	475417	475417	0.0115814	1	2151	0.0041841	8	7	0.0093338	2598	0.017706	11	8	0.12704
5:58183500	0.00917583	NA	NA	NA	NA	0.00905435	5	2151	0.0060437	8	6	0.038139	2598	0.011547	7	3	0.031095
8:103665000	0.00917794	NA	NA	NA	NA	0.0802276	8	2151	0.065086	25	12	0.019246	2598	0.092764	55	30	0.061636
19:35919000	0.0091804	NA	NA	NA	NA	0.0419034	19	2151	0.041841	7	2	0.0070139	2598	0.041955	13	6	0.16918
19:35920500	0.0091804	NA	NA	NA	NA	0.0419034	19	2151	0.041841	7	2	0.0070139	2598	0.041955	13	6	0.16918
8:117663000	0.00918786	NA	NA	NA	NA	0.0065279	8	2151	0.0018596	4	4	0.55112	2598	0.010393	11	7	0.0021551
2:8467500	0.00919513	NA	NA	NA	NA	0.0237941	2	2151	0.012087	4	1	0.0029937	2598	0.033487	16	8	0.3971
4:22513500	0.00919949	NA	NA	NA	NA	0.0423245	4	2151	0.030683	13	8	0.25769	2598	0.051963	23	8	0.0046158
3:72639000	0.00920849	NA	NA	NA	NA	0.0237947	3	2151	0.015807	22	17	0.0049786	2598	0.030408	45	26	0.23918
3:151254000	0.00921242	NA	NA	NA	NA	0.0107392	3	2151	0.015342	3	0	0.014237	2598	0.0069284	3	0	0.083681
3:151255500	0.00921242	NA	NA	NA	NA	0.0107392	3	2151	0.015342	3	0	0.014237	2598	0.0069284	3	0	0.083681
11:1852500	0.00922123	NA	NA	NA	NA	0.0212675	11	2151	0.032078	5	1	0.0069269	2598	0.012317	9	1	0.17218
19:18597000	0.00922373	rs10401969	CILP2	810288	810288	0.0189515	19	2151	0.0037192	3	1	0.37278	2598	0.031563	12	6	0.0032004
12:50100000	0.00922702	NA	NA	NA	NA	0.072648	12	2151	0.018596	12	4	0.86463	2598	0.1174	43	14	0.0013804
1:16074000	0.00922737	NA	NA	NA	NA	0.0105285	1	2151	0.0027894	5	4	0.05185	2598	0.016936	11	5	0.02302
1:16075500	0.00922737	NA	NA	NA	NA	0.0105285	1	2151	0.0027894	5	4	0.05185	2598	0.016936	11	5	0.02302
19:52599000	0.00923102	rs17695224	HAS1	275346	275346	0.0336913	19	2151	0.032078	4	0	0.19556	2598	0.035027	13	4	0.0061062
22:39802500	0.009238	NA	NA	NA	NA	0.00400085	22	2151	0.0013947	3	3	0.011289	2598	0.0061586	10	5	0.10587
22:39804000	0.009238	NA	NA	NA	NA	0.00400085	22	2151	0.0013947	3	3	0.011289	2598	0.0061586	10	5	0.10587
1:10573500	0.0092417	NA	NA	NA	NA	0.0189512	1	2151	0.026034	7	3	0.032702	2598	0.013087	15	10	0.036564
8:28513500	0.00924458	NA	NA	NA	NA	0.0572753	8	2151	0.04556	12	4	0.34469	2598	0.066975	31	13	0.0034702
5:61707000	0.00924733	NA	NA	NA	NA	0.0193724	5	2151	0.0069735	7	3	0.015504	2598	0.029638	23	10	0.077177
2:37750500	0.00926696	NA	NA	NA	NA	0.0141085	2	2151	0.0027894	5	4	0.003916	2598	0.02348	8	4	0.3063
12:122523000	0.00928342	NA	NA	NA	NA	0.0311649	12	2151	0.034868	10	2	0.046586	2598	0.028099	21	15	0.0258
1:156118500	0.00928738	rs12145743	PIGV	580652	580652	0.0296904	1	2151	0.019991	8	5	0.0052767	2598	0.037721	16	5	0.22789
11:12421500	0.00928856	NA	NA	NA	NA	0.0246367	11	2151	0.021385	6	5	0.012771	2598	0.027329	11	4	0.094173
13:28531500	0.0092889	NA	NA	NA	NA	0.0032543	13	2151	0.0032543	2	1	0.0092889	0	0	NA	NA	NA
4:156498000	0.00929292	NA	NA	NA	NA	0.0115813	4	2151	0.0055788	4	3	0.034946	2598	0.016551	2	0	0.034434
4:156499500	0.00929292	NA	NA	NA	NA	0.0115813	4	2151	0.0055788	4	3	0.034946	2598	0.016551	2	0	0.034434
1:28650000	0.00929978	NA	NA	NA	NA	0.00800154	1	2151	0.0032543	3	2	0.0021833	2598	0.011932	7	2	0.55162
11:64074000	0.00930407	NA	NA	NA	NA	0.0096861	11	2151	0.0018596	3	2	0.012238	2598	0.016166	12	6	0.098463
20:18835500	0.00930656	rs2328223	SNX5	992095	992095	0.00800195	20	2151	0.004649	4	1	0.0013578	2598	0.010778	12	3	0.88773
9:6447000	0.00931067	NA	NA	NA	NA	0.0269529	9	2151	0.013947	4	1	0.77054	2598	0.037721	11	4	0.0015651
9:6448500	0.00931067	NA	NA	NA	NA	0.0269529	9	2151	0.013947	4	1	0.77054	2598	0.037721	11	4	0.0015651
14:62226000	0.00932006	NA	NA	NA	NA	0.0181091	14	2151	0.016736	8	4	0.0038109	2598	0.019246	9	2	0.31682
9:100983000	0.00932503	NA	NA	NA	NA	0.0109496	9	2151	0.009298	7	4	0.019849	2598	0.012317	12	5	0.060865
21:18813000	0.0093263	NA	NA	NA	NA	0.0115814	21	2151	0.011623	4	2	0.46279	2598	0.011547	12	6	0.0026109
12:94119000	0.00933794	NA	NA	NA	NA	0.0351652	12	2151	0.043236	9	5	0.0041222	2598	0.028483	24	9	0.29354
12:94120500	0.00933794	NA	NA	NA	NA	0.0351652	12	2151	0.043236	9	5	0.0041222	2598	0.028483	24	9	0.29354
5:93447000	0.00933831	NA	NA	NA	NA	0.0164248	5	2151	0.0074384	4	1	0.18247	2598	0.023865	15	6	0.0066317
16:79626000	0.00935511	NA	NA	NA	NA	0.0267423	16	2151	0.017666	5	2	0.18277	2598	0.034257	16	8	0.0066345
14:91164000	0.00936926	NA	NA	NA	NA	0.0520107	14	2151	0.026964	16	10	0.015789	2598	0.072748	38	19	0.076933
1:19794000	0.00937025	NA	NA	NA	NA	0.0195833	1	2151	0.010228	10	6	0.005549	2598	0.027329	12	5	0.21893
16:9207000	0.00937383	NA	NA	NA	NA	0.0105283	16	2151	0.004649	3	2	0.057009	2598	0.015396	6	0	0.021319
16:9208500	0.00937383	NA	NA	NA	NA	0.0105283	16	2151	0.004649	3	2	0.057009	2598	0.015396	6	0	0.021319
5:176449500	0.00938268	NA	NA	NA	NA	0.0370605	5	2151	0.0079033	8	5	0.0013917	2598	0.061201	24	7	0.87425
6:144063000	0.00938327	NA	NA	NA	NA	0.0423243	6	2151	0.016736	11	4	0.22026	2598	0.06351	23	9	0.0055243
10:14082000	0.00938626	NA	NA	NA	NA	0.0732789	10	2151	0.026499	13	10	0.094564	2598	0.11201	30	8	0.012872
14:103243500	0.00938707	NA	NA	NA	NA	0.0783326	14	2151	0.067411	17	6	0.0017727	2598	0.087375	61	32	0.68672
3:111547500	0.00939851	NA	NA	NA	NA	0.0187406	3	2151	0.0065086	4	1	0.57351	2598	0.028868	6	2	0.0021256
20:23067000	0.00940078	NA	NA	NA	NA	0.0273738	20	2151	0.026034	10	8	0.082918	2598	0.028483	23	15	0.014706
17:62959500	0.00940266	NA	NA	NA	NA	0.00842292	17	2151	0.014877	2	1	0.11402	2598	0.0030793	4	2	0.010697
17:62961000	0.00940266	NA	NA	NA	NA	0.00842292	17	2151	0.014877	2	1	0.11402	2598	0.0030793	4	2	0.010697
22:26943000	0.00940322	NA	NA	NA	NA	0.021689	22	2151	0.015342	8	5	0.26448	2598	0.026944	13	6	0.0046119
6:154768500	0.00940529	NA	NA	NA	NA	0.0330592	6	2151	0.012552	7	2	0.0060522	2598	0.050038	22	9	0.20159
5:67978500	0.00940879	NA	NA	NA	NA	0.00863337	5	2151	0.009298	4	3	0.017246	2598	0.0080831	10	3	0.070775
16:19729500	0.00940908	NA	NA	NA	NA	0.00905474	16	2151	0.0023245	3	2	0.081702	2598	0.014627	8	5	0.01494
2:198007500	0.00941092	NA	NA	NA	NA	0.0160034	2	2151	0.013017	2	1	0.63086	2598	0.018476	4	1	0.0019353
16:86617500	0.00941384	NA	NA	NA	NA	0.0256893	16	2151	0.026499	12	5	0.015329	2598	0.025019	29	13	0.079675
16:86619000	0.00941384	NA	NA	NA	NA	0.0256893	16	2151	0.026499	12	5	0.015329	2598	0.025019	29	13	0.079675
1:165321000	0.00941461	NA	NA	NA	NA	0.0402189	1	2151	0.036727	17	7	0.0013339	2598	0.04311	32	16	0.9157
4:53524500	0.00942213	NA	NA	NA	NA	0.0486418	4	2151	0.024175	5	2	0.26894	2598	0.068899	35	19	0.0045459
14:68937000	0.00943903	NA	NA	NA	NA	0.0315853	14	2151	0.009298	9	5	0.26812	2598	0.050038	11	6	0.0045692
10:77533500	0.00944021	NA	NA	NA	NA	0.00526428	10	2151	0.004649	2	1	0.0045966	2598	0.0057737	4	2	0.26656
1:8256000	0.0094436	NA	NA	NA	NA	0.029901	1	2151	0.014412	8	4	0.18727	2598	0.042725	17	7	0.0065455
21:36931500	0.00944614	NA	NA	NA	NA	0.0259003	21	2151	0.013482	8	4	0.0018288	2598	0.036182	15	7	0.67047
5:151051500	0.00944846	NA	NA	NA	NA	0.0459044	5	2151	0.033473	12	5	0.35827	2598	0.056197	25	10	0.0034234
20:61581000	0.00945172	NA	NA	NA	NA	0.0086336	20	2151	0.0013947	3	3	0.4702	2598	0.014627	6	3	0.0026095
14:68938500	0.00945209	NA	NA	NA	NA	0.0345334	14	2151	0.010228	10	5	0.23346	2598	0.054657	17	10	0.0052559
22:50683500	0.00945233	NA	NA	NA	NA	0.014108	22	2151	0.0074384	6	3	0.0054358	2598	0.01963	10	4	0.22574
4:186651000	0.00945629	NA	NA	NA	NA	0.0271637	4	2151	0.031613	9	4	0.001572	2598	0.02348	22	11	0.78096
7:30841500	0.00947576	NA	NA	NA	NA	0.0355861	7	2151	0.017201	7	5	0.57008	2598	0.050808	15	5	0.0021586
7:30843000	0.00947576	NA	NA	NA	NA	0.0355861	7	2151	0.017201	7	5	0.57008	2598	0.050808	15	5	0.0021586
3:149331000	0.00947686	NA	NA	NA	NA	0.0189515	3	2151	0.011158	9	4	0.0063118	2598	0.025404	12	3	0.19499
15:89148000	0.00948756	NA	NA	NA	NA	0.0170564	15	2151	0.004649	2	0	0.087611	2598	0.027329	10	6	0.014066
20:20739000	0.0094925	NA	NA	NA	NA	0.0164247	20	2151	0.0032543	5	3	0.016629	2598	0.027329	9	4	0.074152
1:92020500	0.00951187	rs7515577	EVI5	987409	987409	0.0259004	1	2151	0.019061	10	4	0.11637	2598	0.031563	22	9	0.010621
20:20737500	0.00951221	NA	NA	NA	NA	0.0164247	20	2151	0.0032543	5	3	0.016629	2598	0.027329	9	4	0.074329
19:33841500	0.00951805	rs731839	PEPD	57437.5	57437.5	0.0149506	19	2151	0.0055788	5	3	0.043824	2598	0.02271	10	2	0.028224
12:121219500	0.00951871	rs1169288	HNF1A	195425	195425	0.00315856	12	2151	0.0027894	4	2	0.010422	2598	0.0034642	6	4	0.11869
12:121221000	0.00951871	rs1169288	HNF1A	195425	195425	0.00315856	12	2151	0.0027894	4	2	0.010422	2598	0.0034642	6	4	0.11869
1:223897500	0.00953784	NA	NA	NA	NA	0.0370602	1	2151	0.042306	10	4	0.39299	2598	0.032717	17	11	0.0031549
2:165681000	0.00953832	rs10195252;rs12328675	COBLL1	169359.5;141650.5	141650	0.0117919	2	2151	0.0055788	2	0	0.024379	2598	0.016936	15	8	0.05086
7:17077500	0.00954909	rs4142995	SNX13	840542	840542	0.0376923	7	2151	0.0027894	6	6	0.18375	2598	0.06659	20	4	0.0067566
7:151488000	0.00955041	rs17173637	TMEM176A	960102	960102	0.0671719	7	2151	0.066481	11	2	0.53115	2598	0.067744	36	14	0.0023378
4:186649500	0.00955494	NA	NA	NA	NA	0.0336913	4	2151	0.038122	16	6	0.0017054	2598	0.030023	30	13	0.72851
20:58633500	0.00955776	NA	NA	NA	NA	0.0433776	20	2151	0.033473	13	6	0.0076637	2598	0.051578	16	6	0.16217
17:53355000	0.00955778	NA	NA	NA	NA	0.00673834	17	2151	0.010228	3	1	0.04122	2598	0.0038491	2	0	0.030151
6:160849500	0.00955962	rs12208357;rs1564348;rs186696265	LPA	308343;272631;260209	260209	0.0223205	6	2151	0.028824	14	10	0.0049518	2598	0.016936	22	14	0.25104
12:104910000	0.0095655	NA	NA	NA	NA	0.0023245	12	2151	0.0023245	3	1	0.0095655	0	0	NA	NA	NA
9:124089000	0.00956607	NA	NA	NA	NA	0.00568539	9	2151	0.0032543	3	0	0.20862	2598	0.0076982	5	2	0.0059633
9:124090500	0.00956607	NA	NA	NA	NA	0.00568539	9	2151	0.0032543	3	0	0.20862	2598	0.0076982	5	2	0.0059633
3:149332500	0.00958541	NA	NA	NA	NA	0.0157927	3	2151	0.010228	7	2	0.0081543	2598	0.0204	8	2	0.15292
5:133801500	0.0095955	NA	NA	NA	NA	0.0482211	5	2151	0.020456	16	12	0.0032995	2598	0.071209	32	14	0.37838
5:147763500	0.0096	NA	NA	NA	NA	0.0242154	5	2151	0.018131	7	4	0.96675	2598	0.029253	19	6	0.0012921
8:59310000	0.00960333	rs2081687	CYP7A1	78096	78096	0.0277955	8	2151	0.024175	4	2	0.0184	2598	0.030793	13	5	0.067915
19:55650000	0.00960574	rs386000	LILRA3	860003	860003	0.00631714	19	2151	0.0074384	5	2	0.27363	2598	0.0053888	6	4	0.0045682
19:55651500	0.00960574	rs386000	LILRA3	860003	860003	0.00631714	19	2151	0.0074384	5	2	0.27363	2598	0.0053888	6	4	0.0045682
4:73950000	0.0096062	rs117087731	ADAMTS3	255748	255748	0.0023245	4	2151	0.0023245	2	1	0.0096062	0	0	NA	NA	NA
4:73951500	0.0096062	rs117087731	ADAMTS3	255748	255748	0.0023245	4	2151	0.0023245	2	1	0.0096062	0	0	NA	NA	NA
4:74086500	0.00961153	rs117087731;rs182616603	ADAMTS3;MTHFD2L	392274.5;995748.5	392274	0.0115814	4	2151	0.004649	6	4	0.083302	2598	0.017321	10	5	0.015016
4:74088000	0.00961153	rs117087731;rs182616603	ADAMTS3;MTHFD2L	392274.5;995748.5	392274	0.0115814	4	2151	0.004649	6	4	0.083302	2598	0.017321	10	5	0.015016
11:105481500	0.00961363	NA	NA	NA	NA	0.00589596	11	2151	0.0032543	2	1	0.20283	2598	0.0080831	5	2	0.0061686
22:24798000	0.00963538	NA	NA	NA	NA	0.0223204	22	2151	0.019991	5	3	0.18625	2598	0.024249	16	6	0.0067352
22:27502500	0.00965034	NA	NA	NA	NA	0.0755949	22	2151	0.052069	22	11	0.0037173	2598	0.095073	57	31	0.33806
11:64902000	0.00965177	rs12801636	KAT5	488662	488662	0.0265322	11	2151	0.019991	6	2	0.0038782	2598	0.031948	36	18	0.32409
22:24880500	0.00965296	NA	NA	NA	NA	0.0170564	22	2151	0.0097629	4	2	0.36187	2598	0.023095	20	12	0.0034738
10:90684000	0.00965316	NA	NA	NA	NA	0.00610653	10	2151	0.0037192	6	5	0.39525	2598	0.0080831	14	9	0.0031805
4:103474500	0.00966533	rs13107325	SLC39A8	286886	286886	0.0157927	4	2151	0.010228	10	3	0.0018975	2598	0.0204	14	8	0.66346
5:53916000	0.00967289	rs6450176	ARL15	618340	618340	0.0153716	5	2151	0.0032543	7	7	0.0029794	2598	0.025404	9	4	0.42292
22:38244000	0.00967427	rs5756931	PLA2G6	300180	300180	0.024426	22	2151	0.0037192	7	6	0.41572	2598	0.04157	24	10	0.0030315
20:33738000	0.00967741	rs2277862	ERGIC3	413066	413066	0.0103181	20	2151	0.011158	5	2	0.5597	2598	0.0096228	5	2	0.0022525
20:33739500	0.00967741	rs2277862	ERGIC3	413066	413066	0.0103181	20	2151	0.011158	5	2	0.5597	2598	0.0096228	5	2	0.0022525
10:93999000	0.00967831	rs2068888	CYP26A1	838965	838965	0.0381134	10	2151	0.011158	8	5	0.022237	2598	0.060431	26	16	0.056701
17:42276000	0.00968493	rs8077889;rs72836561	MPP3;CD300LG	399056;351096	351096	0.0880206	17	2151	0.070665	30	12	0.83362	2598	0.10239	74	38	0.0015137
19:3618000	0.00968981	NA	NA	NA	NA	0.00989692	19	2151	0.010228	4	2	0.0014165	2598	0.0096228	5	2	0.89134
22:27288000	0.00969439	NA	NA	NA	NA	0.0202148	22	2151	0.022315	4	2	0.011835	2598	0.018476	10	4	0.10674
6:160507500	0.00969817	rs12208357;rs1564348;rs186696265	LPA	33217;68929;601769	33217	0.0197935	6	2151	0.016736	7	4	0.081093	2598	0.022325	27	13	0.015585
17:75277500	0.00970586	NA	NA	NA	NA	0.0286379	17	2151	0.020456	9	5	0.0015668	2598	0.035412	21	9	0.80737
16:69301500	0.00971315	NA	NA	NA	NA	0.00463256	16	2151	0.0023245	2	1	0.0035053	2598	0.0065435	4	0	0.36119
13:94942500	0.00971332	NA	NA	NA	NA	0.022531	13	2151	0.020456	9	3	0.23031	2598	0.024249	15	7	0.0054974
17:53527500	0.00972029	NA	NA	NA	NA	0.020636	17	2151	0.019061	15	6	0.38847	2598	0.02194	25	15	0.0032619
2:23290500	0.00972257	NA	NA	NA	NA	0.017688	2	2151	0.0018596	3	2	0.42632	2598	0.030793	16	6	0.0029731
2:23292000	0.00972257	NA	NA	NA	NA	0.017688	2	2151	0.0018596	3	2	0.42632	2598	0.030793	16	6	0.0029731
5:177675000	0.0097241	NA	NA	NA	NA	0.0160035	5	2151	0.0027894	5	4	0.0099188	2598	0.026944	8	3	0.12781
8:135234000	0.00972452	NA	NA	NA	NA	0.0130555	8	2151	0.0013947	2	1	0.78632	2598	0.02271	5	1	0.0016123
8:135235500	0.00972452	NA	NA	NA	NA	0.0130555	8	2151	0.0013947	2	1	0.78632	2598	0.02271	5	1	0.0016123
14:69394500	0.00972813	NA	NA	NA	NA	0.0126343	14	2151	0.0013947	3	3	0.0021402	2598	0.02194	13	8	0.59262
3:172293000	0.00973611	NA	NA	NA	NA	0.014319	3	2151	0.0088331	5	2	0.019267	2598	0.018861	3	0	0.065891
1:151137000	0.00973788	rs267733	ANXA9	179328	179328	0.00694885	1	2151	0.0083682	5	0	0.13421	2598	0.0057737	10	6	0.0094612
20:44539500	0.00973815	rs6065906	PLTP	13618.5	13618.5	0.0351654	20	2151	0.019061	5	3	0.052947	2598	0.048499	25	15	0.023983
2:37749000	0.00975234	NA	NA	NA	NA	0.015161	2	2151	0.0027894	5	4	0.003916	2598	0.025404	10	4	0.32481
20:43161000	0.0097541	rs1800961	HNF4A	120496	120496	0.0101076	20	2151	0.004649	4	2	0.0042659	2598	0.014627	6	3	0.29823
11:76545000	0.00976169	NA	NA	NA	NA	0.00421139	11	2151	0.0032543	4	2	0.015141	2598	0.0050038	7	4	0.0841
9:140586000	0.00976335	NA	NA	NA	NA	0.019162	9	2151	0.0051139	4	2	0.0017651	2598	0.030793	19	12	0.72155
2:69321000	0.00976676	NA	NA	NA	NA	0.0128449	2	2151	0.0013947	3	3	0.15565	2598	0.022325	7	4	0.0081858
18:20050500	0.00978668	rs79588679	GATA6	143460	143460	0.0379027	18	2151	0.047885	6	2	0.0035183	2598	0.029638	16	8	0.36299
16:22080000	0.00979249	NA	NA	NA	NA	0.0172671	16	2151	0.010228	8	5	0.78346	2598	0.023095	22	12	0.0016312
6:135372000	0.00980089	rs9376090	HBS1L	36693.5	36693.5	0.0208466	6	2151	0.0083682	7	4	0.69283	2598	0.031178	17	10	0.0018464
17:38229000	0.00980887	rs11869286	STARD3	417624	417624	0.0345337	17	2151	0.0065086	8	4	0.075174	2598	0.057737	20	4	0.017033
8:62673000	0.00981158	NA	NA	NA	NA	0.0553803	8	2151	0.040911	10	2	0.04572	2598	0.06736	40	23	0.028015
16:23607000	0.00981393	NA	NA	NA	NA	0.0490627	16	2151	0.036262	9	5	0.15782	2598	0.059661	30	17	0.0081181
5:53914500	0.00981435	rs6450176	ARL15	618241	618241	0.0160034	5	2151	0.0032543	7	7	0.0029794	2598	0.026559	11	5	0.43004
17:7072500	0.00981785	rs314253	DLG4	17043.5	17043.5	0.00252687	17	2151	0.0032543	3	2	0.0060596	2598	0.0019246	5	5	0.21153
17:7074000	0.00981785	rs314253	DLG4	17043.5	17043.5	0.00252687	17	2151	0.0032543	3	2	0.0060596	2598	0.0019246	5	5	0.21153
21:38937000	0.00983108	NA	NA	NA	NA	0.028848	21	2151	0.017666	7	4	0.05064	2598	0.038106	13	6	0.025351
5:79705500	0.00983541	NA	NA	NA	NA	0.0113709	5	2151	0.0088331	2	0	0.24982	2598	0.013472	9	6	0.0051414
2:46477500	0.00985861	NA	NA	NA	NA	0.00294799	2	2151	0.0027894	5	4	0.11945	2598	0.0030793	5	4	0.010782
17:17695500	0.00985941	NA	NA	NA	NA	0.0263216	17	2151	0.014412	11	3	0.79769	2598	0.036182	19	8	0.0016147
3:171598500	0.00986289	NA	NA	NA	NA	0.0122129	3	2151	0.0079033	3	2	0.10629	2598	0.015781	11	9	0.012123
2:27484500	0.00986622	rs1260326	GCKR	244507	244507	0.00947559	2	2151	0.0060437	6	3	0.0035695	2598	0.012317	15	9	0.36113
1:89776500	0.00987137	NA	NA	NA	NA	0.0252682	1	2151	0.0055788	3	1	0.015445	2598	0.04157	19	6	0.083511
3:152275500	0.00987185	NA	NA	NA	NA	0.0155823	3	2151	0.0074384	3	2	1	2598	0.022325	8	3	0.0012899
17:1279500	0.00987857	rs2070863	SERPINF2	367534	367534	0.0345336	17	2151	0.018596	10	4	0.19636	2598	0.047729	22	11	0.0065742
5:54787500	0.00988008	NA	NA	NA	NA	0.020004	5	2151	0.009298	5	3	0.021671	2598	0.028868	23	13	0.059579
3:111546000	0.00988092	NA	NA	NA	NA	0.0233734	3	2151	0.013482	6	1	0.52563	2598	0.031563	7	2	0.0024566
8:49726500	0.00989724	NA	NA	NA	NA	0.0290589	8	2151	0.0051139	7	6	0.010004	2598	0.048884	27	14	0.12932
11:67147500	0.00989731	NA	NA	NA	NA	0.0231629	11	2151	0.0027894	4	3	0.0024935	2598	0.040031	21	5	0.51884
11:67149000	0.00989731	NA	NA	NA	NA	0.0231629	11	2151	0.0027894	4	3	0.0024935	2598	0.040031	21	5	0.51884
12:29884500	0.00990431	NA	NA	NA	NA	0.0145291	12	2151	0.018596	2	1	0.33656	2598	0.011162	10	6	0.0038471
17:28927500	0.00990494	NA	NA	NA	NA	0.040219	17	2151	0.0051139	10	7	0.0019193	2598	0.069284	33	17	0.67466
2:38902500	0.00990496	NA	NA	NA	NA	0.0240051	2	2151	0.0055788	5	2	0.034531	2598	0.039261	14	5	0.037499
2:38904000	0.00990496	NA	NA	NA	NA	0.0240051	2	2151	0.0055788	5	2	0.034531	2598	0.039261	14	5	0.037499
9:73102500	0.00991148	NA	NA	NA	NA	0.0132661	9	2151	0.0013947	2	1	0.1183	2598	0.023095	8	4	0.010954
3:23641500	0.00991322	NA	NA	NA	NA	0.00737	3	2151	0.013947	3	1	0.87228	2598	0.0019246	4	3	0.0014859
4:26034000	0.00991336	rs10019888	C4orf52	28571.5	28571.5	0.0200041	4	2151	0.019991	8	7	0.027907	2598	0.020015	16	8	0.046445
2:222382500	0.00993955	NA	NA	NA	NA	0.0410611	2	2151	0.018596	11	4	0.43022	2598	0.059661	35	14	0.0030219
1:89775000	0.00994171	NA	NA	NA	NA	0.0242157	1	2151	0.0055788	3	1	0.015445	2598	0.039646	17	5	0.084196
8:67423500	0.00994239	NA	NA	NA	NA	0.0419037	8	2151	0.027429	12	4	0.34446	2598	0.053888	22	4	0.0037755
1:28654500	0.0099486	NA	NA	NA	NA	0.0267424	1	2151	0.028824	9	4	0.0053244	2598	0.025019	17	12	0.24443
11:2911500	0.00995367	NA	NA	NA	NA	0.11076	11	2151	0.10181	25	9	0.0076659	2598	0.11817	80	34	0.16987
1:212841000	0.00995399	NA	NA	NA	NA	0.031796	1	2151	0.013017	9	4	0.96714	2598	0.047344	17	7	0.0013465
15:71091000	0.00995565	NA	NA	NA	NA	0.0151613	15	2151	0.0055788	8	6	0.067645	2598	0.023095	24	15	0.019255
1:25078500	0.0099667	rs12027135	LDLRAP1	695322	695322	0.00989667	1	2151	0.0023245	5	5	0.055259	2598	0.016166	10	4	0.023601
4:53506500	0.00996891	NA	NA	NA	NA	0.0237943	4	2151	0.028359	10	7	0.63175	2598	0.020015	19	6	0.0020649
9:131623500	0.00996981	NA	NA	NA	NA	0.0178989	9	2151	0.011623	8	5	0.59567	2598	0.023095	17	9	0.0021902
5:141222000	0.0099711	NA	NA	NA	NA	0.0448516	5	2151	0.015342	12	6	0.075849	2598	0.069284	21	8	0.017203
3:125895000	0.00997217	NA	NA	NA	NA	0.0170562	3	2151	0.0013947	4	4	0.038575	2598	0.030023	11	6	0.03383
17:1924500	0.0099752	rs2070863	SERPINF2	278628	278628	0.0191617	17	2151	0.017201	12	6	0.073348	2598	0.020785	13	7	0.017798
1:161167500	0.00997583	rs1801274	FCGR2A	309912	309912	0.0149504	1	2151	0.0079033	4	2	0.0017192	2598	0.020785	9	1	0.75939
1:161169000	0.00997583	rs1801274	FCGR2A	309912	309912	0.0149504	1	2151	0.0079033	4	2	0.0017192	2598	0.020785	9	1	0.75939
1:9745500	0.00998627	NA	NA	NA	NA	0.0663296	1	2151	0.030683	11	3	0.027377	2598	0.095843	33	17	0.047745
9:112540500	0.00999003	NA	NA	NA	NA	0.0640136	9	2151	0.051139	14	4	0.12447	2598	0.074673	30	13	0.010506
5:152823000	0.0100049	NA	NA	NA	NA	0.0113706	5	2151	0.0060437	4	2	0.013569	2598	0.015781	16	6	0.096538
14:94600500	0.0100059	NA	NA	NA	NA	0.0134763	14	2151	0.0055788	4	3	0.77749	2598	0.020015	9	4	0.001685
14:94602000	0.0100059	NA	NA	NA	NA	0.0134763	14	2151	0.0055788	4	3	0.77749	2598	0.020015	9	4	0.001685
10:31995000	0.0100119	NA	NA	NA	NA	0.0109497	10	2151	0.0032543	3	1	0.018857	2598	0.017321	8	3	0.069522
8:96222000	0.0100123	NA	NA	NA	NA	0.0381136	8	2151	0.02557	17	11	0.10044	2598	0.048499	15	7	0.013053
18:20814000	0.0100132	rs79588679	GATA6	908748	908748	0.00631711	18	2151	0.0051139	4	3	0.011539	2598	0.0073133	9	2	0.11363
3:86842500	0.0100134	NA	NA	NA	NA	0.0168453	3	2151	0.012087	8	4	0.0032558	2598	0.020785	12	6	0.40273
14:104151000	0.0100182	NA	NA	NA	NA	0.0120024	14	2151	0.0069735	3	2	0.0040201	2598	0.016166	8	5	0.32634
14:104152500	0.0100182	NA	NA	NA	NA	0.0120024	14	2151	0.0069735	3	2	0.0040201	2598	0.016166	8	5	0.32634
5:178687500	0.0100192	NA	NA	NA	NA	0.0101075	5	2151	0.015342	4	2	0.0021703	2598	0.0057737	7	5	0.60456
3:127461000	0.0100397	NA	NA	NA	NA	0.01853	3	2151	0.0060437	7	3	0.16028	2598	0.028868	22	14	0.0082054
1:205644000	0.0100428	NA	NA	NA	NA	0.0326386	1	2151	0.024175	9	3	0.0014856	2598	0.039646	23	14	0.88559
8:27348000	0.0100485	NA	NA	NA	NA	0.0324279	8	2151	0.012087	13	9	0.0028693	2598	0.049269	17	7	0.45882
5:95104500	0.0100551	NA	NA	NA	NA	0.00442199	5	2151	0.0060437	3	1	0.45203	2598	0.0030793	4	3	0.0029146
5:95106000	0.0100551	NA	NA	NA	NA	0.00442199	5	2151	0.0060437	3	1	0.45203	2598	0.0030793	4	3	0.0029146
1:150039000	0.0100587	rs267733	ANXA9	919130	919130	0.0134765	1	2151	0.009298	10	6	0.0037804	2598	0.016936	15	10	0.34865
13:96705000	0.0100748	NA	NA	NA	NA	0.039798	13	2151	0.024175	10	4	0.19859	2598	0.052733	36	22	0.0066492
22:26064000	0.010079	NA	NA	NA	NA	0.0105286	22	2151	0.0018596	4	4	0.002031	2598	0.017706	8	4	0.65046
3:64938000	0.0100831	NA	NA	NA	NA	0.0132659	3	2151	0.013017	7	4	0.025234	2598	0.013472	10	5	0.052378
7:858000	0.010096	rs1997243	GPR146	225629	225629	0.0191616	7	2151	0.012087	4	1	0.063025	2598	0.025019	8	2	0.021002
17:81010500	0.010096	NA	NA	NA	NA	0.0433775	17	2151	0.026499	17	9	0.24651	2598	0.057352	39	19	0.0053696
10:80311500	0.0100966	NA	NA	NA	NA	0.0263212	10	2151	0.026499	7	4	0.0079821	2598	0.026174	10	4	0.16584
15:78445500	0.0101017	NA	NA	NA	NA	0.00505367	15	2151	0.0013947	2	1	0.075107	2598	0.0080831	10	6	0.017635
15:78447000	0.0101017	NA	NA	NA	NA	0.00505367	15	2151	0.0013947	2	1	0.075107	2598	0.0080831	10	6	0.017635
4:41991000	0.0101096	NA	NA	NA	NA	0.012424	4	2151	0.014877	11	7	0.0015093	2598	0.010393	16	12	0.87836
4:140374500	0.0101216	NA	NA	NA	NA	0.019162	4	2151	0.0097629	7	3	0.0015313	2598	0.026944	24	16	0.86692
12:6657000	0.0101375	NA	NA	NA	NA	0.0204255	12	2151	0.0013947	3	3	0.015597	2598	0.036182	9	3	0.085268
19:20959500	0.0101413	NA	NA	NA	NA	0.0126343	19	2151	0.0013947	3	3	0.043299	2598	0.02194	10	3	0.030728
1:162580500	0.0101451	NA	NA	NA	NA	0.00842283	1	2151	0.0069735	5	2	0.04339	2598	0.0096228	10	4	0.030677
10:34939500	0.0101627	NA	NA	NA	NA	0.0050537	10	2151	0.0074384	3	2	0.07089	2598	0.0030793	5	3	0.018814
1:53556000	0.0101669	NA	NA	NA	NA	0.0315855	1	2151	0.024175	5	1	0.014477	2598	0.037721	16	6	0.092171
9:137026500	0.0101768	rs635634	ABO	873954	873954	0.0585384	9	2151	0.042306	16	7	0.95836	2598	0.071978	33	16	0.0013939
2:216876000	0.010187	rs1250229	FN1	573112	573112	0.0210569	2	2151	0.0055788	6	2	0.0024119	2598	0.033872	17	11	0.5545
1:92763000	0.0102006	rs7515577	EVI5	244866	244866	0.0231629	1	2151	0.018131	8	2	0.5038	2598	0.027329	27	21	0.0026587
8:102171000	0.0102039	NA	NA	NA	NA	0.0303222	8	2151	0.015342	9	5	0.012695	2598	0.042725	22	10	0.10555
5:152824500	0.0102043	NA	NA	NA	NA	0.0120025	5	2151	0.0060437	4	2	0.013569	2598	0.016936	18	7	0.098756
5:142077000	0.0102166	NA	NA	NA	NA	0.0187408	5	2151	0.010693	8	4	0.046917	2598	0.025404	12	5	0.028601
3:171495000	0.0102302	NA	NA	NA	NA	0.017899	3	2151	0.016272	8	6	0.031255	2598	0.019246	9	1	0.042999
8:62506500	0.0102328	NA	NA	NA	NA	0.0250578	8	2151	0.013482	5	2	0.0016654	2598	0.034642	16	8	0.80721
9:16333500	0.0102445	NA	NA	NA	NA	0.0259004	9	2151	0.0079033	7	5	0.13687	2598	0.040801	16	8	0.0098348
9:16335000	0.0102445	NA	NA	NA	NA	0.0259004	9	2151	0.0079033	7	5	0.13687	2598	0.040801	16	8	0.0098348
10:93355500	0.0102452	NA	NA	NA	NA	0.050116	10	2151	0.011623	9	6	0.11048	2598	0.081986	34	10	0.012185
8:27178500	0.0102554	NA	NA	NA	NA	0.0153716	8	2151	0.012552	6	3	0.2607	2598	0.017706	7	2	0.0051697
1:180204000	0.0102627	NA	NA	NA	NA	0.00947559	1	2151	0.0060437	5	0	0.11217	2598	0.012317	16	8	0.012025
3:12367500	0.0102652	rs2606736;rs1699337;rs2290159	ATG7;PPARG;RAF1	968122;81722;260549	81722	0.0345335	3	2151	0.0083682	8	4	0.42789	2598	0.056197	18	8	0.0031532
11:111586500	0.0102668	NA	NA	NA	NA	0.0143186	11	2151	0.0018596	3	2	0.26471	2598	0.024634	9	2	0.0050979
8:131440500	0.0102671	NA	NA	NA	NA	0.00231629	8	2151	0.0023245	3	1	0.033112	2598	0.0023095	4	3	0.040756
8:131442000	0.0102671	NA	NA	NA	NA	0.00231629	8	2151	0.0023245	3	1	0.033112	2598	0.0023095	4	3	0.040756
2:231082500	0.0102679	NA	NA	NA	NA	0.00947573	2	2151	0.004649	2	0	0.041866	2598	0.013472	12	6	0.032237
1:159720000	0.0102802	NA	NA	NA	NA	0.0233732	1	2151	0.0055788	3	1	0.80547	2598	0.038106	16	6	0.0016779
10:31101000	0.0102834	NA	NA	NA	NA	0.0675929	10	2151	0.040446	15	4	0.011654	2598	0.090069	40	18	0.11601
11:64882500	0.0102909	rs12801636	KAT5	506032	506032	0.0176878	11	2151	0.013017	4	1	0.0067329	2598	0.021555	11	8	0.20097
4:114369000	0.0102913	NA	NA	NA	NA	0.0195834	4	2151	0.020456	9	3	0.057185	2598	0.018861	19	12	0.023663
22:42234000	0.0102916	NA	NA	NA	NA	0.017056	22	2151	0.013947	4	0	0.046682	2598	0.01963	19	7	0.028988
2:159826500	0.0102927	NA	NA	NA	NA	0.0145296	2	2151	0.0088331	8	6	0.20032	2598	0.019246	17	13	0.0067561
1:33403500	0.0102939	NA	NA	NA	NA	0.0101073	1	2151	0.018131	4	2	0.39125	2598	0.0034642	8	7	0.0034596
1:33405000	0.0102939	NA	NA	NA	NA	0.0101073	1	2151	0.018131	4	2	0.39125	2598	0.0034642	8	7	0.0034596
15:86323500	0.0102946	NA	NA	NA	NA	0.00463254	15	2151	0.0013947	3	3	0.44085	2598	0.0073133	5	2	0.0030706
15:86325000	0.0102946	NA	NA	NA	NA	0.00463254	15	2151	0.0013947	3	3	0.44085	2598	0.0073133	5	2	0.0030706
15:94564500	0.0102987	NA	NA	NA	NA	0.0172665	15	2151	0.0037192	6	5	0.015249	2598	0.028483	11	4	0.088812
15:67399500	0.0102997	NA	NA	NA	NA	0.0867553	15	2151	0.032543	30	21	0.0024714	2598	0.13164	65	24	0.54805
6:143208000	0.0103045	NA	NA	NA	NA	0.00463257	6	2151	0.0032543	4	3	0.002242	2598	0.0057737	5	2	0.60445
1:76080000	0.010306	NA	NA	NA	NA	0.044852	1	2151	0.039052	16	7	0.10341	2598	0.049654	36	22	0.013107
17:42187500	0.0103111	rs8077889;rs72836561	MPP3;CD300LG	312230.5;264270.5	264270	0.0351654	17	2151	0.019526	6	4	0.3696	2598	0.048114	10	3	0.0036693
3:18483000	0.0103194	NA	NA	NA	NA	0.0166349	3	2151	0.0013947	3	3	0.0015755	2598	0.029253	18	11	0.86159
6:148734000	0.0103343	NA	NA	NA	NA	0.00526425	6	2151	0.0023245	4	3	0.083786	2598	0.0076982	5	2	0.016228
4:140128500	0.0103426	NA	NA	NA	NA	0.0181091	4	2151	0.013947	10	5	0.0054208	2598	0.021555	23	8	0.25106
7:17418000	0.0103461	rs4142995	SNX13	498684	498684	0.00905449	7	2151	0.004649	3	2	0.0024141	2598	0.012702	14	9	0.56397
7:17419500	0.0103461	rs4142995	SNX13	498684	498684	0.00905449	7	2151	0.004649	3	2	0.0024141	2598	0.012702	14	9	0.56397
2:54687000	0.0103513	NA	NA	NA	NA	0.0042114	2	2151	0.004649	4	2	0.11116	2598	0.0038491	4	1	0.012255
22:41788500	0.0103533	NA	NA	NA	NA	0.0218993	22	2151	0.027894	10	4	0.0055921	2598	0.016936	15	8	0.24366
17:25591500	0.0103538	NA	NA	NA	NA	0.0162139	17	2151	0.0097629	3	1	0.093389	2598	0.021555	7	2	0.014591
16:80572500	0.0103553	rs2925979	CMIP	960016	960016	0.0286373	16	2151	0.012552	9	5	0.23583	2598	0.041955	19	9	0.005779
16:80574000	0.0103553	rs2925979	CMIP	960016	960016	0.0286373	16	2151	0.012552	9	5	0.23583	2598	0.041955	19	9	0.005779
19:1096500	0.0103561	NA	NA	NA	NA	0.0343231	19	2151	0.0065086	11	8	0.86167	2598	0.057352	26	10	0.0015818
19:10059000	0.0103617	NA	NA	NA	NA	0.0195828	19	2151	0.013017	3	1	0.010825	2598	0.025019	8	3	0.12599
11:1900500	0.0103647	NA	NA	NA	NA	0.0347441	11	2151	0.014877	7	4	0.0057998	2598	0.051193	22	10	0.23523
17:79227000	0.0103714	NA	NA	NA	NA	0.0290592	17	2151	0.02557	11	8	0.091405	2598	0.031948	21	11	0.014937
17:79228500	0.0103714	NA	NA	NA	NA	0.0290592	17	2151	0.02557	11	8	0.091405	2598	0.031948	21	11	0.014937
11:110220000	0.0103723	NA	NA	NA	NA	0.00968621	11	2151	0.0060437	7	5	0.071426	2598	0.012702	10	4	0.019117
1:235108500	0.0103923	rs514230	IRF2BP2	251630	251630	0.0692778	1	2151	0.040446	17	11	0.018016	2598	0.093149	44	13	0.075959
20:46341000	0.0103943	NA	NA	NA	NA	0.0195832	20	2151	0.0051139	6	3	0.17243	2598	0.031563	13	4	0.0079382
16:22081500	0.010397	NA	NA	NA	NA	0.0191621	16	2151	0.011158	10	7	0.8517	2598	0.025789	23	12	0.0016076
11:128316000	0.0104098	NA	NA	NA	NA	0.0178986	11	2151	0.02185	8	4	0.042089	2598	0.014627	6	3	0.032577
8:76314000	0.0104153	NA	NA	NA	NA	0.0242155	8	2151	0.024175	12	6	0.3667	2598	0.024249	28	16	0.0037414
5:109041000	0.0104424	NA	NA	NA	NA	0.0671707	5	2151	0.0032543	6	5	0.003566	2598	0.12009	34	11	0.38589
11:63915000	0.0104508	NA	NA	NA	NA	0.0301112	11	2151	0.021385	11	7	0.10645	2598	0.037336	21	10	0.012939
2:218596500	0.0104514	NA	NA	NA	NA	0.0360073	2	2151	0.0083682	5	3	0.093825	2598	0.058891	27	11	0.014681
11:4627500	0.010475	NA	NA	NA	NA	0.0263216	11	2151	0.014412	7	4	0.018338	2598	0.036182	18	11	0.07531
22:46564500	0.010477	rs4253772	PPARA	60698	60698	0.0120027	22	2151	0.015342	8	5	0.016536	2598	0.0092379	8	3	0.083535
9:95877000	0.0104807	NA	NA	NA	NA	0.018109	9	2151	0.0088331	5	1	0.0019832	2598	0.025789	11	5	0.6968
22:36460500	0.0104883	rs138777	TOM1	750922	750922	0.0210567	22	2151	0.016736	8	5	0.044733	2598	0.024634	20	11	0.030918
1:249115500	0.0104918	NA	NA	NA	NA	0.0488524	1	2151	0.025105	11	7	0.088295	2598	0.068514	21	10	0.01567
4:6982500	0.0104985	NA	NA	NA	NA	0.0115811	4	2151	0.0018596	2	1	0.010286	2598	0.01963	10	7	0.13461
12:133168500	0.0104998	NA	NA	NA	NA	0.0216887	12	2151	0.0069735	6	2	0.17383	2598	0.033872	7	1	0.0079664
12:133170000	0.0104998	NA	NA	NA	NA	0.0216887	12	2151	0.0069735	6	2	0.17383	2598	0.033872	7	1	0.0079664
10:93111000	0.0105024	NA	NA	NA	NA	0.00926537	10	2151	0.0074384	3	2	0.083915	2598	0.010778	11	7	0.016507
2:20376000	0.010532	rs1042034;rs1367117;rs515135	APOB	846617;885236;907393	846617	0.0178983	2	2151	0.004649	8	7	0.20954	2598	0.028868	15	8	0.0066321
20:1864500	0.0105342	NA	NA	NA	NA	0.014108	20	2151	0.0074384	3	1	0.098465	2598	0.01963	7	5	0.014117
4:185392500	0.0105424	NA	NA	NA	NA	0.0477993	4	2151	0.017201	15	10	0.034255	2598	0.073133	37	16	0.040615
11:111588000	0.0105577	NA	NA	NA	NA	0.0147399	11	2151	0.0018596	3	2	0.26471	2598	0.025404	11	4	0.0052646
7:5704500	0.01056	rs702485	DAGLB	742010	742010	0.0122132	7	2151	0.015342	7	3	0.001789	2598	0.0096228	10	6	0.77918
13:43122000	0.0105749	NA	NA	NA	NA	0.0608552	13	2151	0.038587	8	5	0.54361	2598	0.079292	28	11	0.0025684
14:91141500	0.0105763	NA	NA	NA	NA	0.0448517	14	2151	0.014877	8	4	0.0058886	2598	0.069669	24	4	0.23714
11:124627500	0.0105908	NA	NA	NA	NA	0.0625393	11	2151	0.054393	19	8	0.065089	2598	0.069284	41	15	0.021488
5:139954500	0.0105995	NA	NA	NA	NA	0.00631715	5	2151	0.0037192	2	1	0.037367	2598	0.0084681	5	3	0.037465
14:104097000	0.0105996	NA	NA	NA	NA	0.00315855	14	2151	0.0018596	3	2	0.0016437	2598	0.004234	7	3	0.85172
2:190255500	0.0106053	NA	NA	NA	NA	0.00231629	2	2151	0.0023245	3	2	0.0014804	2598	0.0023095	4	2	0.94626
1:215715000	0.0106074	NA	NA	NA	NA	0.0141078	1	2151	0.012087	4	1	0.054874	2598	0.015781	9	6	0.025534
1:215716500	0.0106074	NA	NA	NA	NA	0.0141078	1	2151	0.012087	4	1	0.054874	2598	0.015781	9	6	0.025534
14:50523000	0.0106113	NA	NA	NA	NA	0.0391661	14	2151	0.0027894	4	2	0.72222	2598	0.069284	20	9	0.0019409
20:35401500	0.0106128	NA	NA	NA	NA	0.0280061	20	2151	0.030219	13	5	0.0048597	2598	0.026174	16	5	0.28849
12:31924500	0.010616	NA	NA	NA	NA	0.00736998	12	2151	0.004649	5	4	0.15834	2598	0.0096228	13	8	0.0088573
5:158368500	0.0106236	NA	NA	NA	NA	0.0170565	5	2151	0.014412	2	1	0.0034326	2598	0.019246	7	3	0.40891
11:36030000	0.0106289	NA	NA	NA	NA	0.00800159	11	2151	0.0027894	3	1	0.014185	2598	0.012317	15	11	0.099008
7:43795500	0.0106395	rs2072183	NPC1L1	780943	780943	0.0357971	7	2151	0.047885	16	4	0.0038939	2598	0.025789	12	5	0.36109
6:71665500	0.0106414	NA	NA	NA	NA	0.0277955	6	2151	0.02278	5	2	0.94766	2598	0.031948	14	3	0.001484
17:2559000	0.0106521	rs2070863	SERPINF2	910506	910506	0.0141081	17	2151	0.0013947	2	1	0.025908	2598	0.024634	10	5	0.054345
15:92619000	0.0106539	NA	NA	NA	NA	0.0120026	15	2151	0.0051139	6	3	0.79418	2598	0.017706	12	8	0.0017732
8:19245000	0.0106557	rs1495741;rs12678919	NAT2;LPL	974139;597202	597202	0.0206361	8	2151	0.0023245	3	2	0.094575	2598	0.035797	22	9	0.014893
8:91953000	0.010661	NA	NA	NA	NA	0.0065279	8	2151	0.0018596	2	1	0.0070646	2598	0.010393	10	5	0.19949
2:86163000	0.010684	NA	NA	NA	NA	0.035797	2	2151	0.042306	18	8	0.28915	2598	0.030408	22	9	0.0048861
14:54354000	0.0106977	NA	NA	NA	NA	0.0160036	14	2151	0.0013947	2	1	0.010288	2598	0.028099	18	13	0.13753
13:113392500	0.0107078	NA	NA	NA	NA	0.0381134	13	2151	0.011623	6	2	0.0020463	2598	0.060046	13	5	0.6922
13:113394000	0.0107078	NA	NA	NA	NA	0.0381134	13	2151	0.011623	6	2	0.0020463	2598	0.060046	13	5	0.6922
5:173113500	0.0107109	NA	NA	NA	NA	0.0421137	5	2151	0.021385	12	6	0.01132	2598	0.059276	17	7	0.12517
3:171366000	0.0107149	NA	NA	NA	NA	0.004422	3	2151	0.0027894	2	0	0.089763	2598	0.0057737	4	1	0.015792
14:90378000	0.0107208	NA	NA	NA	NA	0.0128451	14	2151	0.011623	9	4	0.55347	2598	0.013857	18	9	0.0025628
1:25080000	0.0107255	rs12027135	LDLRAP1	695270	695270	0.00779107	1	2151	0.0018596	4	4	0.049786	2598	0.012702	8	3	0.028505
10:114717000	0.0107266	rs2255141	GPAM	784432	784432	0.0240052	10	2151	0.011158	6	2	0.044014	2598	0.034642	33	15	0.032247
15:57735000	0.0107385	rs1532085	LIPC	945877	945877	0.0120027	15	2151	0.010228	4	1	0.053308	2598	0.013472	5	1	0.026659
15:57736500	0.0107385	rs1532085	LIPC	945877	945877	0.0120027	15	2151	0.010228	4	1	0.053308	2598	0.013472	5	1	0.026659
14:96703500	0.0107469	NA	NA	NA	NA	0.0446409	14	2151	0.0097629	7	4	0.0036158	2598	0.073518	29	6	0.39339
2:64629000	0.010751	rs2540948	CEP68	654108	654108	0.0145296	2	2151	0.0032543	5	3	0.30222	2598	0.023865	14	6	0.0047086
3:14362500	0.010752	NA	NA	NA	NA	0.0779115	3	2151	0.036727	24	12	0.84347	2598	0.11201	47	17	0.0016873
16:29703000	0.0107567	NA	NA	NA	NA	0.00800164	16	2151	0.0023245	3	2	0.021607	2598	0.012702	9	5	0.0659
15:67095000	0.0107612	NA	NA	NA	NA	0.051379	15	2151	0.041376	19	10	0.005762	2598	0.059661	40	20	0.24724
2:145215000	0.0107635	NA	NA	NA	NA	0.0101074	2	2151	0.0060437	6	4	0.0034284	2598	0.013472	14	7	0.41563
14:69019500	0.0107662	NA	NA	NA	NA	0.0324276	14	2151	0.035797	14	6	0.080592	2598	0.029638	25	13	0.017686
11:95821500	0.010768	NA	NA	NA	NA	0.0105284	11	2151	0.012087	11	7	0.0045752	2598	0.0092379	12	6	0.3116
6:154767000	0.0107712	NA	NA	NA	NA	0.0299009	6	2151	0.010693	5	1	0.0058534	2598	0.045804	19	8	0.24364
6:15349500	0.0107731	rs3757354	MYLIP	775329	775329	0.0130554	6	2151	0.0027894	2	1	0.33938	2598	0.021555	4	1	0.004203
9:134557500	0.0107779	NA	NA	NA	NA	0.011792	9	2151	0.0041841	4	1	0.32983	2598	0.018091	10	3	0.0043269
1:225637500	0.0107911	NA	NA	NA	NA	0.00715941	1	2151	0.0041841	6	4	0.0077752	2598	0.0096228	12	7	0.18381
2:219219000	0.0107986	rs78058190	PRKAG3	479498	479498	0.00926486	2	2151	0.0018596	4	4	0.001655	2598	0.015396	11	9	0.86423
4:88008000	0.0108147	rs442177	KLHL8	20756.5	20756.5	0.0294798	4	2151	0.012087	6	3	0.0044149	2598	0.04388	13	6	0.32453
7:1329000	0.0108217	rs1997243	GPR146	246194	246194	0.0623288	7	2151	0.029754	13	6	0.55547	2598	0.089299	28	11	0.0025813
6:83776500	0.0108266	NA	NA	NA	NA	0.0473781	6	2151	0.021385	9	6	0.22607	2598	0.068899	27	13	0.0063457
12:12597000	0.0108278	NA	NA	NA	NA	0.0143187	12	2151	0.0060437	4	2	0.04846	2598	0.02117	11	8	0.029607
1:146743500	0.0108335	NA	NA	NA	NA	0.0360077	1	2151	0.047885	6	0	0.01834	2598	0.026174	18	6	0.078279
9:112542000	0.0108606	NA	NA	NA	NA	0.0644343	9	2151	0.050209	12	2	0.12885	2598	0.076212	30	11	0.011174
6:135258000	0.0108754	rs9376090	HBS1L	152465	152465	0.0147402	6	2151	0.016272	2	1	0.015045	2598	0.013472	7	3	0.095848
4:122790000	0.0108804	NA	NA	NA	NA	0.0349548	4	2151	0.018131	7	4	0.83573	2598	0.048884	26	13	0.0017264
10:5062500	0.0108866	rs1832007	AKR1C4	192291	192291	0.0256899	10	2151	0.0018596	3	2	0.0037828	2598	0.04542	9	1	0.38166
14:81439500	0.0108884	NA	NA	NA	NA	0.019583	14	2151	0.02371	8	4	0.31206	2598	0.016166	17	8	0.0046274
1:21901500	0.0108894	NA	NA	NA	NA	0.0227416	1	2151	0.017666	4	2	0.10431	2598	0.026944	6	2	0.013845
12:44230500	0.0109003	NA	NA	NA	NA	0.0189516	12	2151	0.020921	10	6	0.45633	2598	0.017321	13	7	0.0031684
19:2631000	0.0109128	NA	NA	NA	NA	0.0223203	19	2151	0.014412	11	7	0.0016064	2598	0.028868	23	15	0.90124
11:111169500	0.0109175	NA	NA	NA	NA	0.0122128	11	2151	0.0083682	6	3	0.35134	2598	0.015396	8	2	0.0041227
4:124399500	0.010919	NA	NA	NA	NA	0.0385347	4	2151	0.010228	6	3	0.0095738	2598	0.061971	19	5	0.15132
1:59872500	0.0109206	NA	NA	NA	NA	0.0130554	1	2151	0.0023245	2	1	0.097995	2598	0.02194	7	2	0.014786
7:37246500	0.0109332	NA	NA	NA	NA	0.00210572	7	2151	0.0013947	2	1	0.076912	2598	0.0026944	4	3	0.018864
3:14397000	0.0109497	NA	NA	NA	NA	0.00252685	3	2151	0.0018596	2	1	0.0022452	2598	0.0030793	3	1	0.64734
21:36930000	0.0109506	NA	NA	NA	NA	0.0305328	21	2151	0.014412	10	6	0.0019122	2598	0.04388	21	7	0.76014
21:45564000	0.010953	NA	NA	NA	NA	0.0690672	21	2151	0.042306	18	9	0.0249	2598	0.091224	53	28	0.05839
22:30717000	0.0109606	rs5763662	MTMR3	339878	339878	0.00463254	22	2151	0.0013947	2	1	0.020987	2598	0.0073133	7	4	0.069332
6:26193000	0.0109636	rs1800562	HFE	102650	102650	0.00715939	6	2151	0.0065086	4	3	0.75773	2598	0.0076982	8	3	0.0019209
11:74154000	0.0109687	NA	NA	NA	NA	0.0233735	11	2151	0.0027894	3	1	0.0015278	2598	0.040416	17	9	0.95321
5:148875000	0.0109698	NA	NA	NA	NA	0.00947573	5	2151	0.004649	3	2	0.0016702	2598	0.013472	9	2	0.87204
5:148876500	0.0109698	NA	NA	NA	NA	0.00947573	5	2151	0.004649	3	2	0.0016702	2598	0.013472	9	2	0.87204
17:49042500	0.0109791	NA	NA	NA	NA	0.00336911	17	2151	0.0018596	2	1	0.12774	2598	0.0046189	4	2	0.011413
17:49044000	0.0109791	NA	NA	NA	NA	0.00336911	17	2151	0.0018596	2	1	0.12774	2598	0.0046189	4	2	0.011413
15:72024000	0.0109895	NA	NA	NA	NA	0.0204252	15	2151	0.0097629	7	4	0.43991	2598	0.029253	9	4	0.0033177
6:76075500	0.011001	NA	NA	NA	NA	0.00947593	6	2151	0.0027894	5	4	0.029785	2598	0.015012	5	2	0.04906
1:109804500	0.0110016	rs629301	SORT1	12143.5	12143.5	0.0284269	1	2151	0.0060437	8	5	0.71885	2598	0.046959	18	5	0.0020329
17:21115500	0.0110279	NA	NA	NA	NA	0.0326387	17	2151	0.027894	9	4	0.58076	2598	0.036567	27	11	0.0025232
22:50682000	0.0110298	NA	NA	NA	NA	0.0155823	22	2151	0.0074384	7	5	0.0065672	2598	0.022325	15	7	0.22318
11:4629000	0.011037	NA	NA	NA	NA	0.0256897	11	2151	0.014412	7	4	0.018338	2598	0.035027	15	9	0.079985
14:105144000	0.0110391	rs4983559	ZBTB42	132172	132172	0.0437986	14	2151	0.013017	17	13	0.0042974	2598	0.069284	34	15	0.34139
22:37942500	0.0110471	rs5756931	PLA2G6	602570	602570	0.0383242	22	2151	0.020456	18	13	0.045587	2598	0.053118	46	29	0.032209
4:140127000	0.0110493	NA	NA	NA	NA	0.0189515	4	2151	0.015807	12	6	0.0058498	2598	0.021555	23	8	0.25106
10:29607000	0.0110504	NA	NA	NA	NA	0.0178985	10	2151	0.0083682	5	3	0.94083	2598	0.025789	13	4	0.0015612
3:25701000	0.0110532	NA	NA	NA	NA	0.00357968	3	2151	0.0060437	4	3	0.00741	2598	0.0015396	5	5	0.19828
13:90795000	0.0110537	NA	NA	NA	NA	0.0128449	13	2151	0.0013947	2	1	0.76852	2598	0.022325	8	4	0.0019119
11:44832000	0.0110664	NA	NA	NA	NA	0.0153718	11	2151	0.0065086	4	2	0.11208	2598	0.02271	9	3	0.013127
2:149632500	0.0110668	NA	NA	NA	NA	0.0431668	2	2151	0.02185	9	7	0.082271	2598	0.060816	28	16	0.017884
4:24471000	0.0111279	NA	NA	NA	NA	0.0675953	4	2151	0.02557	18	8	0.014847	2598	0.10239	63	32	0.099731
1:92761500	0.0111426	rs7515577	EVI5	245134	245134	0.0200046	1	2151	0.015807	5	2	0.61404	2598	0.02348	18	14	0.0024151
17:80073000	0.0111483	NA	NA	NA	NA	0.0162142	17	2151	0.0074384	5	3	0.8279	2598	0.02348	8	3	0.0017923
1:12183000	0.0111488	NA	NA	NA	NA	0.0242154	1	2151	0.018131	4	2	0.087754	2598	0.029253	15	6	0.01691
1:12184500	0.0111488	NA	NA	NA	NA	0.0242154	1	2151	0.018131	4	2	0.087754	2598	0.029253	15	6	0.01691
1:36667500	0.0111526	NA	NA	NA	NA	0.0467466	1	2151	0.010693	7	4	0.63227	2598	0.076597	22	6	0.0023479
1:36669000	0.0111526	NA	NA	NA	NA	0.0467466	1	2151	0.010693	7	4	0.63227	2598	0.076597	22	6	0.0023479
17:7464000	0.0111538	rs314253	DLG4	373748	373748	0.0206359	17	2151	0.011158	8	5	0.0016939	2598	0.028483	23	8	0.87649
10:31911000	0.0111541	NA	NA	NA	NA	0.0105283	10	2151	0.009298	8	6	0.1304	2598	0.011547	13	7	0.011386
16:57166500	0.0111732	rs3764261	CETP	174500	174500	0.0225307	16	2151	0.036262	5	1	0.0082809	2598	0.011162	11	5	0.17965
9:132888000	0.0111896	NA	NA	NA	NA	0.00800184	9	2151	0.010693	5	1	0.0050527	2598	0.0057737	9	8	0.29493
9:132889500	0.0111896	NA	NA	NA	NA	0.00800184	9	2151	0.010693	5	1	0.0050527	2598	0.0057737	9	8	0.29493
7:49384500	0.0111928	rs4917014	IKZF1	919990	919990	0.0189515	7	2151	0.010228	5	1	0.048155	2598	0.026174	13	3	0.030956
2:242320500	0.011193	NA	NA	NA	NA	0.0023245	2	2151	0.0023245	2	0	0.011193	0	0	NA	NA	NA
19:17184000	0.0111984	NA	NA	NA	NA	0.0694884	19	2151	0.041841	23	14	0.16423	2598	0.092379	41	16	0.009082
7:51187500	0.0111998	rs4917014	IKZF1	883784	883784	0.0423249	7	2151	0.030219	11	6	0.056697	2598	0.052348	27	14	0.026311
15:85368000	0.0112058	NA	NA	NA	NA	0.0101077	15	2151	0.009298	2	1	0.13544	2598	0.010778	5	2	0.011021
5:173115000	0.0112086	NA	NA	NA	NA	0.0433775	5	2151	0.021385	12	6	0.01132	2598	0.061586	19	8	0.1319
12:126463500	0.0112149	NA	NA	NA	NA	0.00357967	12	2151	0.0018596	2	1	0.0039806	2598	0.0050038	3	1	0.37534
3:138550500	0.0112151	NA	NA	NA	NA	0.0640133	3	2151	0.028359	15	4	0.012663	2598	0.093533	41	16	0.11799
7:47007000	0.0112161	NA	NA	NA	NA	0.0147403	7	2151	0.019526	2	1	0.1157	2598	0.010778	5	2	0.012915
7:47008500	0.0112161	NA	NA	NA	NA	0.0147403	7	2151	0.019526	2	1	0.1157	2598	0.010778	5	2	0.012915
14:69021000	0.0112185	NA	NA	NA	NA	0.0292694	14	2151	0.033008	10	4	0.083775	2598	0.026174	20	11	0.017841
12:25404000	0.0112332	NA	NA	NA	NA	0.0149503	12	2151	0.012087	7	1	0.0016797	2598	0.017321	12	4	0.89116
19:4740000	0.0112357	NA	NA	NA	NA	0.0419037	19	2151	0.023245	14	9	0.12996	2598	0.057352	23	8	0.011521
8:49320000	0.0112392	NA	NA	NA	NA	0.0313754	8	2151	0.019526	17	10	0.27811	2598	0.041186	38	20	0.0053857
13:114876000	0.0112401	NA	NA	NA	NA	0.0747525	13	2151	0.055788	25	10	0.011669	2598	0.090454	46	22	0.12837
9:112035000	0.0112436	NA	NA	NA	NA	0.021689	9	2151	0.010693	11	7	0.80716	2598	0.030793	22	11	0.0018565
10:88855500	0.0112642	NA	NA	NA	NA	0.0301117	10	2151	0.023245	11	5	0.0091369	2598	0.035797	12	4	0.16435
8:27346500	0.0112788	NA	NA	NA	NA	0.0496947	8	2151	0.0097629	11	8	0.0023631	2598	0.082756	26	13	0.63641
2:161187000	0.0112879	NA	NA	NA	NA	0.0448516	2	2151	0.009298	12	9	0.045762	2598	0.074288	29	10	0.032894
2:73291500	0.0112963	NA	NA	NA	NA	0.0282162	2	2151	0.027429	8	5	0.059622	2598	0.028868	11	3	0.025269
2:73293000	0.0112963	NA	NA	NA	NA	0.0282162	2	2151	0.027429	8	5	0.059622	2598	0.028868	11	3	0.025269
9:74523000	0.0113095	NA	NA	NA	NA	0.0395874	9	2151	0.0074384	8	4	0.0054283	2598	0.066205	24	7	0.27792
1:164739000	0.0113181	NA	NA	NA	NA	0.0442199	1	2151	0.02185	11	6	0.004879	2598	0.062741	30	8	0.30948
11:35359500	0.0113207	NA	NA	NA	NA	0.0183197	11	2151	0.017666	9	5	0.0015526	2598	0.018861	19	12	0.97279
6:8433000	0.0113253	NA	NA	NA	NA	0.00821226	6	2151	0.0065086	5	3	0.016975	2598	0.0096228	12	7	0.089017
20:34251000	0.0113268	rs2277862	ERGIC3	99676	99676	0.0494843	20	2151	0.017666	10	6	0.037135	2598	0.075828	31	18	0.040697
5:138129000	0.011333	NA	NA	NA	NA	0.00315858	5	2151	0.0041841	2	0	0.0027315	2598	0.0023095	3	2	0.55363
18:7920000	0.0113374	NA	NA	NA	NA	0.045273	18	2151	0.02464	6	3	0.17962	2598	0.062356	25	11	0.0084229
18:7921500	0.0113374	NA	NA	NA	NA	0.045273	18	2151	0.02464	6	3	0.17962	2598	0.062356	25	11	0.0084229
21:38434500	0.0113519	NA	NA	NA	NA	0.0101075	21	2151	0.0055788	2	0	0.075052	2598	0.013857	8	3	0.020188
13:111357000	0.0113519	NA	NA	NA	NA	0.038324	13	2151	0.0041841	6	5	0.27465	2598	0.06659	27	6	0.0055167
22:38679000	0.0113539	rs5756931	PLA2G6	134617	134617	0.0423249	22	2151	0.02278	12	6	0.24068	2598	0.058507	27	13	0.0062966
6:75916500	0.0113541	NA	NA	NA	NA	0.0627497	6	2151	0.039981	7	1	0.0038855	2598	0.081601	30	10	0.39004
7:106756500	0.0113586	NA	NA	NA	NA	0.00610656	7	2151	0.0018596	4	3	0.0066578	2598	0.0096228	9	5	0.22773
7:106758000	0.0113586	NA	NA	NA	NA	0.00610656	7	2151	0.0018596	4	3	0.0066578	2598	0.0096228	9	5	0.22773
15:51558000	0.0113656	NA	NA	NA	NA	0.0240049	15	2151	0.022315	5	2	0.026318	2598	0.025404	14	5	0.057651
3:74661000	0.0113677	NA	NA	NA	NA	0.0292698	3	2151	0.02557	12	6	0.0023965	2598	0.032333	29	19	0.63325
[truncated: 3,005 more rows]
