# Supplementary material for: Deep coverage whole genome sequences and plasma lipoprotein(a) in individuals of European and African ancestries
Source: Nat Commun. 2018 Jul 4;9:2606. doi: 10.1038/s41467-018-04668-w (PMC6031652; doi:10.1038/s41467-018-04668-w)
Supplement: Supplementary file 13 — Supplementary Data 10 [file 41467_2018_4668_MOESM13_ESM.xlsx]

## Sheet: Sheet1
By-distance RVAS: Non-coding rare variant association statistics for aggregates of rare (MAF<1%) non-coding variants overlapping enhancers within 20kb and promoters within 5kb of gene transcription start sites in strong DNAse hypersensitivity sites. Note: this analysis is not conditioned on KIV2-CN.
	# Groups	Bonferroni Threshold
# Genes anal:	18754	2.6661e-06	Nothing surpasses this
# Genes which Match Reported Genes:	152	0.000328947	Nothing surpasses this
Group	META_PVal	GLGC_Top_rsID_within1MB	GLGC_genes_within1MB	dist_to_Top_rsID	MinDist_to_Top_rsID	Match_ReportedGenes	Match_PossibleGenes	weighted_AVG_cAF	CHROM	EST_NS	EST_FRAC_WITH_RARE	EST_NUM_PASS_VARS	EST_NUM_SING_VARS	EST_PVALUE	JHS_NS	JHS_FRAC_WITH_RARE	JHS_NUM_PASS_VARS	JHS_NUM_SING_VARS	JHS_PVALUE
ZNHIT6	1.82877e-05	NA	NA	NA	NA	0	0	0.0459044	1	2151	0.026964	12	8	0.00031283	2598	0.061586	22	6	0.0040069
LOC100506679	3.18152e-05	NA	NA	NA	NA	0	0	0.0166353	22	2151	0.019526	2	0	0.0040371	2598	0.014242	4	1	0.00056314
SLC22A3	3.92512e-05	rs12208357;rs1564348;rs186696265	LPA	230183;194471;338369	194471	0	1	0.0488523	6	2151	0.010693	14	10	0.78616	2598	0.080446	38	20	3.6264e-06
HMGXB3	7.85032e-05	NA	NA	NA	NA	0	0	0.0551693	5	2151	0.0079033	10	8	0.00038393	2598	0.094303	23	7	0.015706
TIGD6	7.85032e-05	NA	NA	NA	NA	0	0	0.0551693	5	2151	0.0079033	10	8	0.00038393	2598	0.094303	23	7	0.015706
CARS2	9.13109e-05	NA	NA	NA	NA	0	0	0.0547487	13	2151	0.02557	11	7	0.0010057	2598	0.078907	37	10	0.0070629
MIR658	0.000256849	rs5756931	PLA2G6	295662	295662	0	0	0.0437986	22	2151	0.017201	21	16	0.2431	2598	0.06582	57	27	9.008e-05
ANKEF1	0.000269885	NA	NA	NA	NA	0	0	0.00821252	20	2151	0.0051139	4	1	0.013622	2598	0.010778	12	6	0.001697
MIR659	0.000339078	rs5756931	PLA2G6	293506	293506	0	0	0.0486416	22	2151	0.010228	17	13	0.80292	2598	0.080446	65	31	3.6963e-05
DNAH14	0.000375397	NA	NA	NA	NA	0	0	0.0311643	1	2151	0.022315	9	5	0.13023	2598	0.038491	14	6	0.00025479
RANBP17	0.000383251	NA	NA	NA	NA	0	0	0.0696987	5	2151	0.049279	18	9	0.073712	2598	0.086605	45	25	0.00046049
EIF3L	0.000446659	rs5756931	PLA2G6	296762	296762	0	0	0.0671709	22	2151	0.026964	28	19	0.56952	2598	0.10046	81	37	7.0511e-05
CDIP1	0.000518416	NA	NA	NA	NA	0	0	0.141502	16	2151	0.087866	66	33	0.00075747	2598	0.18591	132	63	0.062452
ANKRD54	0.000528417	rs5756931	PLA2G6	296762	296762	0	0	0.0722256	22	2151	0.062297	32	20	0.38046	2598	0.080446	76	38	0.00012698
EML3	0.000554091	rs174546	FAS1-2-3	811392	811392	0	0	0.055801	11	2151	0.040446	20	8	0.60396	2598	0.068514	51	27	8.4279e-05
PPFIA1	0.00065673	NA	NA	NA	NA	0	0	0.0897012	11	2151	0.033938	18	7	0.20901	2598	0.13587	46	20	0.0002937
ROM1	0.000695395	rs174546	FAS1-2-3	801521	801521	0	0	0.054959	11	2151	0.042306	20	7	0.60336	2598	0.065435	47	24	0.00010837
TCF25	0.000738979	NA	NA	NA	NA	0	0	0.132657	16	2151	0.079498	51	31	0.0016643	2598	0.17667	92	29	0.042015
ADAMTS4	0.000780148	rs1801274	FCGR2A	306457	306457	0	0	0.0520108	1	2151	0.038122	19	5	0.00046802	2598	0.06351	39	14	0.15863
ID4	0.000782573	NA	NA	NA	NA	0	0	0.0985488	6	2151	0.06834	31	14	0.34841	2598	0.12356	79	35	0.00021382
CCDC162P	0.000818098	NA	NA	NA	NA	0	0	0.0880161	6	2151	0.062297	32	16	0.0012285	2598	0.10931	72	37	0.063691
MIR1295B	0.000837649	NA	NA	NA	NA	0	0	0.0566438	1	2151	0.034403	18	8	0.16506	2598	0.075058	37	20	0.00048658
LOC728739	0.000840824	NA	NA	NA	NA	0	0	0.0120023	12	2151	0.0023245	5	4	0.28044	2598	0.020015	12	5	0.00028759
MMS22L	0.000922761	NA	NA	NA	NA	0	0	0.020636	6	2151	0.020921	11	4	0.0092677	2598	0.0204	14	6	0.0096457
FCER1G	0.000936371	rs1801274	FCGR2A	305176	305176	0	0	0.0408506	1	2151	0.027894	12	3	0.00041911	2598	0.051578	28	10	0.21678
TTLL7	0.000962428	NA	NA	NA	NA	0	0	0.031796	1	2151	0.014412	19	12	0.013587	2598	0.046189	28	14	0.0068933
WLS	0.00101161	NA	NA	NA	NA	0	0	0.103812	1	2151	0.060902	29	15	0.0007623	2598	0.13934	89	46	0.12984
CLNS1A	0.00111308	NA	NA	NA	NA	0	0	0.0865427	11	2151	0.050674	21	11	0.0098954	2598	0.11624	54	22	0.011121
FMO3	0.00118332	NA	NA	NA	NA	0	0	0.0621183	1	2151	0.034403	18	8	0.16506	2598	0.085065	47	25	0.00071357
LOC101928363	0.00122152	rs2412710	CAPN3	475409	475409	0	0	0.131816	15	2151	0.063691	34	18	0.0013953	2598	0.18822	118	50	0.087446
NUSAP1	0.00123184	NA	NA	NA	NA	0	0	0.0494845	15	2151	0.039052	14	6	0.0013229	2598	0.058122	21	6	0.093098
OIP5	0.00123184	NA	NA	NA	NA	0	0	0.0494845	15	2151	0.039052	14	6	0.0013229	2598	0.058122	21	6	0.093098
KRAS	0.00123854	NA	NA	NA	NA	0	0	0.034323	12	2151	0.02371	21	10	0.00088031	2598	0.04311	37	18	0.14075
NDUFS2	0.00128037	rs1801274	FCGR2A	313742	313742	0	0	0.0791743	1	2151	0.045095	29	10	0.00042391	2598	0.10739	67	30	0.30328
MFSD10	0.00128616	rs59950280;rs6831256	LRPAP1	507683;528477	507683	0	0	0.136448	4	2151	0.082287	40	17	0.79406	2598	0.18129	82	32	0.00016272
ZBTB3	0.00129233	rs174546	FAS1-2-3	959494	959494	0	0	0.0231627	11	2151	0.0097629	12	7	0.57126	2598	0.034257	19	10	0.00022739
SIGLEC7	0.00142274	rs17695224	HAS1	684333	684333	0	0	0.0429566	19	2151	0.015342	12	9	0.00015368	2598	0.06582	46	27	0.94066
GATA5	0.00144077	NA	NA	NA	NA	0	0	0.0690672	20	2151	0.042306	16	6	0.016613	2598	0.091224	54	21	0.0088245
NFKBIB	0.00146864	NA	NA	NA	NA	0	0	0.0437987	19	2151	0.029289	17	8	0.0041705	2598	0.055812	43	19	0.03591
SIRT2	0.00146864	NA	NA	NA	NA	0	0	0.0437987	19	2151	0.029289	17	8	0.0041705	2598	0.055812	43	19	0.03591
MIR6125	0.00168498	NA	NA	NA	NA	0	0	0.0564331	12	2151	0.024175	11	4	0.033719	2598	0.083141	40	19	0.0051766
HIATL2	0.00173489	NA	NA	NA	NA	0	0	0.0553799	9	2151	0.018131	8	4	0.57102	2598	0.08622	32	14	0.0003158
SLC22A1	0.00175425	rs12208357;rs1564348;rs186696265	LPA	394;35318;568158	394	0	1	0.120235	6	2151	0.10321	30	11	0.027544	2598	0.13433	71	31	0.0066285
CCBL2	0.00177546	NA	NA	NA	NA	0	0	0.0579067	1	2151	0.04463	20	8	0.00035143	2598	0.068899	47	20	0.52654
RBMXL1	0.00177546	NA	NA	NA	NA	0	0	0.0579067	1	2151	0.04463	20	8	0.00035143	2598	0.068899	47	20	0.52654
BEND5	0.00180071	NA	NA	NA	NA	0	0	0.0101076	1	2151	0.0097629	2	1	0.035679	2598	0.010393	11	3	0.0052687
SPNS2	0.00181899	rs193042029	TM4SF5	265629	265629	0	0	0.208044	17	2151	0.106	67	40	0.0036016	2598	0.29253	174	65	0.052786
AEBP2	0.00182327	rs7134375	PDE3A	880619	880619	0	0	0.0829654	12	2151	0.046955	20	11	0.012266	2598	0.11278	55	26	0.01554
SLC25A36	0.00183712	NA	NA	NA	NA	0	0	0.0509583	3	2151	0.037192	15	4	0.55925	2598	0.062356	51	32	0.00034373
ANKDD1B	0.00184118	rs12916	HMGCR	255614	255614	0	0	0.0183198	5	2151	0.0079033	3	2	0.011274	2598	0.026944	17	7	0.017093
ZNF57	0.00191786	NA	NA	NA	NA	0	0	0.0682253	19	2151	0.044166	20	12	0.055088	2598	0.088145	45	24	0.0036613
NOP14-AS1	0.00194802	rs59950280;rs6831256	LRPAP1	516660.5;537454.5	516660	0	0	0.136451	4	2151	0.081822	42	20	0.87857	2598	0.18168	82	32	0.00023361
HCAR3	0.00195441	rs4759375	SBNO1	587964	587964	0	0	0.0193727	12	2151	0.0041841	4	3	0.022365	2598	0.031948	21	12	0.0092106
TMEM8C	0.00196212	rs635634	ABO	233482	233482	0	0	0.0376922	9	2151	0.015342	15	10	0.0098959	2598	0.056197	37	15	0.020908
MIR129-2	0.00198783	NA	NA	NA	NA	0	0	0.0798063	11	2151	0.062762	42	21	0.30198	2598	0.093918	91	49	0.0006952
MIR1276	0.00203879	NA	NA	NA	NA	0	0	0.0440093	15	2151	0.02464	18	11	0.021353	2598	0.060046	41	18	0.010114
PEX13	0.00205476	NA	NA	NA	NA	0	0	0.074963	2	2151	0.051604	28	14	0.00024122	2598	0.094303	53	26	0.90315
PUS10	0.00205476	NA	NA	NA	NA	0	0	0.074963	2	2151	0.051604	28	14	0.00024122	2598	0.094303	53	26	0.90315
CRNDE	0.00211367	NA	NA	NA	NA	0	0	0.111815	16	2151	0.097629	46	22	0.00024696	2598	0.12356	109	55	0.9105
IRX5	0.00211367	NA	NA	NA	NA	0	0	0.111815	16	2151	0.097629	46	22	0.00024696	2598	0.12356	109	55	0.9105
ABRACL	0.00216729	rs605066	CITED2	485688	485688	0	0	0.128659	6	2151	0.09391	44	24	0.0088779	2598	0.15743	61	25	0.026048
C3P1	0.00220569	NA	NA	NA	NA	0	0	0.0303224	19	2151	0.029289	9	4	0.6144	2598	0.031178	13	6	0.00038386
UBXN1	0.00226619	rs174546	FAS1-2-3	884712	884712	0	0	0.0374817	11	2151	0.018131	20	12	0.050724	2598	0.053503	26	12	0.0047926
LRRN4CL	0.00226797	rs174546	FAS1-2-3	896289	896289	0	0	0.0309541	11	2151	0.014877	12	6	0.015093	2598	0.044265	16	9	0.016121
LOC100287036	0.00231245	NA	NA	NA	NA	0	0	0.130763	16	2151	0.086936	43	22	0.01061	2598	0.16705	127	60	0.023437
NCOA5	0.00233172	rs6065906	PLTP	161386	161386	0	1	0.0867538	20	2151	0.04649	21	11	0.15945	2598	0.12009	63	27	0.0015741
CLCN6	0.00237011	NA	NA	NA	NA	0	0	0.116448	1	2151	0.049279	39	21	0.14382	2598	0.17206	94	53	0.0017774
MTHFR	0.00237011	NA	NA	NA	NA	0	0	0.116448	1	2151	0.049279	39	21	0.14382	2598	0.17206	94	53	0.0017774
SYNJ2BP	0.00239002	NA	NA	NA	NA	0	0	0.00379027	14	2151	0.0041841	3	2	0.13887	2598	0.0034642	5	3	0.0018581
SYNJ2BP-COX16	0.00239002	NA	NA	NA	NA	0	0	0.00379027	14	2151	0.0041841	3	2	0.13887	2598	0.0034642	5	3	0.0018581
C12orf4	0.00248805	NA	NA	NA	NA	0	0	0.00315854	12	2151	0.0013947	3	3	0.010732	2598	0.0046189	10	9	0.025152
RAD51AP1	0.00248805	NA	NA	NA	NA	0	0	0.00315854	12	2151	0.0013947	3	3	0.010732	2598	0.0046189	10	9	0.025152
MIR4754	0.00250814	rs117492019	ZNF274	216886	216886	0	0	0.0440093	19	2151	0.02464	13	7	0.005896	2598	0.060046	28	9	0.046197
MEX3B	0.0025687	NA	NA	NA	NA	0	0	0.120654	15	2151	0.053928	44	25	0.35522	2598	0.1759	88	35	0.00078759
LUCAT1	0.00263172	NA	NA	NA	NA	0	0	0.0966514	5	2151	0.059972	22	8	0.0007765	2598	0.12702	58	31	0.37023
LINC00443	0.00276432	NA	NA	NA	NA	0	0	0.0202147	13	2151	0.013482	8	4	0.012025	2598	0.025789	33	17	0.025264
DDC-AS1	0.00278377	rs4917014	IKZF1	293710	293710	0	0	0.0320068	7	2151	0.028824	14	5	0.0067349	2598	0.034642	29	18	0.045465
EMP3	0.00303892	rs492602	FLJ36070	379356	379356	0	0	0.0688566	19	2151	0.047885	15	7	0.32717	2598	0.08622	52	21	0.0010329
DYRK1B	0.0030852	NA	NA	NA	NA	0	0	0.0450625	19	2151	0.033938	13	5	0.0092398	2598	0.054273	28	13	0.037201
MIR6719	0.0030852	NA	NA	NA	NA	0	0	0.0450625	19	2151	0.033938	13	5	0.0092398	2598	0.054273	28	13	0.037201
PHC1	0.00310521	rs4883201	PHC1	14949.5	14949.5	1	1	0.00968605	12	2151	0.012087	8	3	0.36484	2598	0.0076982	10	7	0.00094902
C16orf96	0.00323629	NA	NA	NA	NA	0	0	0.0421143	16	2151	0.02557	10	5	0.0043053	2598	0.055812	21	9	0.084254
WBP1	0.003247	NA	NA	NA	NA	0	0	0.0705435	2	2151	0.029289	20	9	0.029712	2598	0.1047	52	24	0.012254
ZNF823	0.00342019	rs6511720;rs737337	LDLR;DOCK6	646643;501456	501456	0	0	0.0484311	19	2151	0.055323	15	5	0.017238	2598	0.042725	39	16	0.022395
INO80B-WBP1	0.00342402	NA	NA	NA	NA	0	0	0.0715966	2	2151	0.029754	21	10	0.029994	2598	0.10624	54	24	0.012887
LYZ	0.00351776	NA	NA	NA	NA	0	0	0.0463252	12	2151	0.035797	13	4	0.001684	2598	0.055042	31	13	0.23663
RAB33B	0.00357596	NA	NA	NA	NA	0	0	0.0591705	4	2151	0.014877	15	7	0.0031482	2598	0.095843	54	24	0.12894
TPM2	0.00367153	NA	NA	NA	NA	0	0	0.0214784	9	2151	0.015807	16	10	0.0044342	2598	0.026174	38	26	0.09431
AAMDC	0.00371087	NA	NA	NA	NA	0	0	0.0977068	11	2151	0.066481	23	10	0.081603	2598	0.12356	64	33	0.0051867
RSF1	0.00371087	NA	NA	NA	NA	0	0	0.0977068	11	2151	0.066481	23	10	0.081603	2598	0.12356	64	33	0.0051867
PLEKHH1	0.00379051	NA	NA	NA	NA	0	0	0.0656998	14	2151	0.021385	19	13	0.22133	2598	0.10239	58	28	0.0019587
C19orf53	0.00380452	NA	NA	NA	NA	0	0	0.0423247	19	2151	0.049279	13	6	0.18472	2598	0.036567	22	14	0.0023567
AIP	0.00391263	NA	NA	NA	NA	0	0	0.0425352	11	2151	0.040911	22	14	0.10457	2598	0.04388	37	20	0.0042969
TSKU	0.00397772	NA	NA	NA	NA	0	0	0.162559	11	2151	0.087866	51	29	0.44749	2598	0.2244	164	79	0.001023
B4GALNT4	0.00401077	NA	NA	NA	NA	0	0	0.0566434	11	2151	0.042771	18	12	0.08054	2598	0.068129	49	23	0.0057373
FLOT2	0.00401938	NA	NA	NA	NA	0	0	0.0448517	17	2151	0.014877	12	9	0.57816	2598	0.069669	45	20	0.00080117
SIN3B	0.00405352	NA	NA	NA	NA	0	0	0.0242154	19	2151	0.0083682	7	5	0.050774	2598	0.037336	26	14	0.0092105
MUC3A	0.00407575	NA	NA	NA	NA	0	0	0.0313748	7	2151	0.018596	5	2	0.034242	2598	0.041955	20	13	0.013742
ZNF322	0.00416771	rs1800562	HFE	566780	566780	0	0	0.0117918	6	2151	0.0069735	4	1	0.017917	2598	0.015781	13	7	0.026934
FGF14-AS2	0.00427045	NA	NA	NA	NA	0	0	0.0124234	13	2151	0.013017	4	2	0.0023949	2598	0.011932	10	6	0.20713
TNFSF11	0.00430024	NA	NA	NA	NA	0	0	0.0638033	13	2151	0.039052	9	6	0.51956	2598	0.084296	37	16	0.0009623
BBS7	0.00430736	NA	NA	NA	NA	0	0	0.0349548	4	2151	0.018131	7	4	0.9205	2598	0.048884	26	13	0.00054417
KAZN	0.00431863	NA	NA	NA	NA	0	0	0.0122131	1	2151	0.0060437	5	3	0.063276	2598	0.017321	16	8	0.0079397
SPON2	0.00432634	NA	NA	NA	NA	0	0	0.148874	4	2151	0.088331	57	25	0.18826	2598	0.199	118	56	0.002674
MIR6752	0.00433586	NA	NA	NA	NA	0	0	0.0332706	11	2151	0.039517	19	11	0.099421	2598	0.028099	24	13	0.005076
SCAF8	0.00438375	NA	NA	NA	NA	0	0	0.115394	6	2151	0.081822	30	10	0.0054151	2598	0.14319	78	30	0.094361
MED18	0.00445548	NA	NA	NA	NA	0	0	0.0793852	1	2151	0.070665	24	8	0.0046254	2598	0.086605	60	34	0.11252
LOC101926896	0.00446371	NA	NA	NA	NA	0	0	0.0473787	16	2151	0.02464	18	13	0.14315	2598	0.066205	42	21	0.0036433
VARS	0.00451024	rs2247056;rs419132;rs3177928	HLA	497813;447496;649132	447496	0	0	0.0353762	6	2151	0.030219	12	4	0.22484	2598	0.039646	20	9	0.002347
MIR7852	0.004576	NA	NA	NA	NA	0	0	0.00905479	1	2151	0.0018596	2	1	0.0073552	2598	0.015012	6	3	0.072931
NEDD1	0.00465342	NA	NA	NA	NA	0	0	0.0355866	12	2151	0.013482	12	4	0.14562	2598	0.053888	30	14	0.0037544
ELN	0.00465801	rs17145738	MLXIPL	460148	460148	0	0	0.152663	7	2151	0.079498	53	38	0.2581	2598	0.21324	120	63	0.0021206
MTOR-AS1	0.0046909	NA	NA	NA	NA	0	0	0.0229523	1	2151	0.0079033	5	2	0.0030625	2598	0.035412	9	3	0.18015
MIR6822	0.00471116	NA	NA	NA	NA	0	0	0.00589599	3	2151	0.0060437	6	3	0.010067	2598	0.0057737	6	3	0.055072
CLECL1	0.00473004	rs4883201	PHC1	807270	807270	0	0	0.042746	12	2151	0.0088331	11	10	0.20317	2598	0.070824	27	16	0.0027412
CHAF1A	0.00476302	NA	NA	NA	NA	0	0	0.122133	19	2151	0.066481	26	14	0.033215	2598	0.16821	92	36	0.0169
SH3GL1	0.00476302	NA	NA	NA	NA	0	0	0.122133	19	2151	0.066481	26	14	0.033215	2598	0.16821	92	36	0.0169
TRMU	0.00477817	rs4253772	PPARA	104038	104038	0	1	0.0414824	22	2151	0.02278	10	3	0.049073	2598	0.056967	33	13	0.01148
TACR3	0.00484902	NA	NA	NA	NA	0	0	0.0206361	4	2151	0.0018596	4	4	0.0019884	2598	0.036182	7	3	0.28809
TOMM40L	0.00488772	rs1801274	FCGR2A	293648	293648	0	0	0.045062	1	2151	0.036727	11	3	0.0036041	2598	0.051963	32	13	0.16038
PRRT2	0.00489414	NA	NA	NA	NA	0	0	0.0515896	16	2151	0.036262	23	11	0.0349	2598	0.06428	47	29	0.016587
EML6	0.00492463	NA	NA	NA	NA	0	0	0.0985472	2	2151	0.032078	17	7	0.106	2598	0.15358	66	26	0.0054998
ACTL10	0.00494989	NA	NA	NA	NA	0	0	0.0570648	20	2151	0.016272	19	14	0.017893	2598	0.090839	64	27	0.032771
IGF2R	0.00496545	rs12208357;rs1564348;rs186696265	LPA	151582.5;187294.5;720134.5	151582	0	1	0.229523	6	2151	0.17294	91	42	0.16353	2598	0.27637	195	88	0.0035985
SCIMP	0.00497657	rs193042029	TM4SF5	467444	467444	0	0	0.0779113	17	2151	0.061832	25	18	0.92576	2598	0.091224	63	27	0.00063727
HKR1	0.0050127	NA	NA	NA	NA	0	0	0.0200046	19	2151	0.010228	8	4	0.0017468	2598	0.028099	22	11	0.34052
DSN1	0.00501432	NA	NA	NA	NA	0	0	0.0280061	20	2151	0.030219	13	5	0.0035565	2598	0.026174	16	5	0.16731
XXYLT1-AS1	0.00501852	NA	NA	NA	NA	0	0	0.0581176	3	2151	0.032543	25	14	0.0026381	2598	0.079292	46	20	0.22577
SMURF2	0.00505085	NA	NA	NA	NA	0	0	0.0642239	17	2151	0.032078	13	7	0.0026214	2598	0.090839	62	30	0.22887
LZIC	0.00510678	NA	NA	NA	NA	0	0	0.0534854	1	2151	0.058113	24	11	0.0056824	2598	0.049654	37	15	0.10691
NMNAT1	0.00510678	NA	NA	NA	NA	0	0	0.0534854	1	2151	0.058113	24	11	0.0056824	2598	0.049654	37	15	0.10691
FGF14-IT1	0.00517895	NA	NA	NA	NA	0	0	0.0235841	13	2151	0.013482	5	3	0.0024251	2598	0.031948	14	8	0.25453
SECISBP2	0.00531701	NA	NA	NA	NA	0	0	0.0534846	9	2151	0.035332	18	8	0.066382	2598	0.068514	51	27	0.0095806
MIR3126	0.00535549	NA	NA	NA	NA	0	0	0.0591705	2	2151	0.015807	11	7	0.75324	2598	0.095073	30	11	0.00085127
APOH	0.00544046	rs1801689	APOH	18415	18415	1	1	0.0223204	17	2151	0.018131	17	9	0.09674	2598	0.025789	27	14	0.0067478
PACSIN2	0.00544724	NA	NA	NA	NA	0	0	0.101918	22	2151	0.079498	25	15	0.036841	2598	0.12048	78	34	0.017744
IFNAR2	0.00545454	NA	NA	NA	NA	0	0	0.156453	21	2151	0.066946	50	25	0.024587	2598	0.23056	137	64	0.026628
SNX2	0.00550996	rs4530754	CSNK1G3	744394	744394	0	0	0.0282167	5	2151	0.023245	8	6	0.0010121	2598	0.032333	15	6	0.65435
YWHAE	0.00556456	rs2070863	SERPINF2	346908	346908	0	0	0.145505	17	2151	0.079033	54	32	0.089243	2598	0.20054	125	54	0.0075046
GJA5	0.00569904	NA	NA	NA	NA	0	0	0.0208465	1	2151	0.015342	3	2	0.0084331	2598	0.025404	15	8	0.081603
CFAP58	0.0057195	NA	NA	NA	NA	0	0	0.0473783	10	2151	0.035332	10	4	0.0031966	2598	0.057352	49	16	0.21616
CMAS	0.00572752	NA	NA	NA	NA	0	0	0.0574858	12	2151	0.031613	10	6	0.045308	2598	0.078907	37	20	0.015275
RBAK	0.00573567	NA	NA	NA	NA	0	0	0.035376	7	2151	0.014877	5	2	0.0041974	2598	0.052348	18	7	0.16515
RBAK-RBAKDN	0.00573567	NA	NA	NA	NA	0	0	0.035376	7	2151	0.014877	5	2	0.0041974	2598	0.052348	18	7	0.16515
KDM2B	0.00574029	rs1169288	HNF1A	597443	597443	0	0	0.0793863	12	2151	0.034403	35	21	0.10075	2598	0.11663	82	43	0.0068867
DCHS1	0.00575948	NA	NA	NA	NA	0	0	0.0962304	11	2151	0.030683	21	11	0.0023027	2598	0.1505	49	26	0.30246
NDUFV1	0.00598208	NA	NA	NA	NA	0	0	0.0250581	11	2151	0.033938	8	3	0.01123	2598	0.017706	16	10	0.064754
LOC100130872	0.00601535	NA	NA	NA	NA	0	0	0.12571	4	2151	0.07206	49	20	0.086276	2598	0.17013	96	46	0.008482
IL20	0.00603726	NA	NA	NA	NA	0	0	0.00652769	1	2151	0.0060437	3	1	0.0044823	2598	0.0069284	5	2	0.16394
TMEM145	0.00614558	NA	NA	NA	NA	0	0	0.0324276	19	2151	0.032078	5	3	0.0019047	2598	0.032717	24	13	0.39369
RNF8	0.00617477	NA	NA	NA	NA	0	0	0.0528536	6	2151	0.020456	15	7	0.071543	2598	0.079677	35	15	0.010538
CES1	0.00624369	NA	NA	NA	NA	0	0	0.0656977	16	2151	0.031148	13	6	0.002343	2598	0.094303	50	26	0.32587
PRIM2	0.00635678	NA	NA	NA	NA	0	0	0.0682248	6	2151	0.046955	25	15	0.0027435	2598	0.085835	49	22	0.28405
LZTS3	0.00636893	NA	NA	NA	NA	0	0	0.0614867	20	2151	0.056253	21	11	0.18008	2598	0.06582	41	19	0.0043369
SP110	0.00639066	NA	NA	NA	NA	0	0	0.0120026	2	2151	0.0051139	3	1	0.028024	2598	0.017706	17	8	0.027977
FMNL3	0.00642916	NA	NA	NA	NA	0	0	0.102759	12	2151	0.042306	27	11	0.53364	2598	0.15281	69	29	0.0014793
HS3ST3B1	0.00657269	NA	NA	NA	NA	0	0	0.172249	17	2151	0.10972	59	31	0.17601	2598	0.22402	174	81	0.0045994
KIF23	0.00678374	NA	NA	NA	NA	0	0	0.0360075	15	2151	0.026034	13	5	0.003636	2598	0.044265	29	11	0.23082
SH3BP5L	0.0068361	NA	NA	NA	NA	0	0	0.0867543	1	2151	0.040911	27	18	0.071599	2598	0.12471	73	40	0.011825
CD93	0.00683953	NA	NA	NA	NA	0	0	0.0480101	20	2151	0.034868	22	15	0.027989	2598	0.058891	51	32	0.030267
TET2	0.0069192	NA	NA	NA	NA	0	0	0.0720149	4	2151	0.045095	23	14	0.015079	2598	0.094303	69	39	0.056928
BLVRA	0.00693397	rs2072183	NPC1L1	778755	778755	0	0	0.0503266	7	2151	0.051604	21	8	0.0033462	2598	0.049269	27	11	0.25716
USP46	0.00700214	NA	NA	NA	NA	0	0	0.0827541	4	2151	0.072524	25	17	0.24032	2598	0.091224	67	32	0.0036209
CTC-338M12.4	0.00705365	NA	NA	NA	NA	0	0	0.0835958	5	2151	0.062297	34	17	0.082595	2598	0.10123	65	36	0.010624
GNB2L1	0.00705365	NA	NA	NA	NA	0	0	0.0835958	5	2151	0.062297	34	17	0.082595	2598	0.10123	65	36	0.010624
SNORD96A	0.00707012	NA	NA	NA	NA	0	0	0.0798062	5	2151	0.057183	31	15	0.080837	2598	0.098537	57	30	0.010884
MAZ	0.00720039	NA	NA	NA	NA	0	0	0.0831733	16	2151	0.047885	38	20	0.037083	2598	0.11239	97	64	0.024226
CTBP1-AS	0.00721982	NA	NA	NA	NA	0	0	0.134345	4	2151	0.079963	51	24	0.16734	2598	0.17937	96	44	0.0053851
SLC27A5	0.00725495	rs117492019	ZNF274	339689	339689	0	0	0.0221103	19	2151	0.019991	3	0	0.055062	2598	0.023865	16	9	0.016457
COMP	0.00731407	rs10401969	CILP2	497035	497035	0	0	0.0233735	19	2151	0.0027894	4	2	0.011752	2598	0.040416	13	4	0.077825
NRG1-IT3	0.00743765	NA	NA	NA	NA	0	0	0.00926492	8	2151	0.0065086	5	4	0.38808	2598	0.011547	13	9	0.0024023
USP46-AS1	0.00750454	NA	NA	NA	NA	0	0	0.0804377	4	2151	0.069735	19	11	0.24872	2598	0.089299	62	30	0.0037869
LBHD1	0.007643	rs174546	FAS1-2-3	876450	876450	0	0	0.0459043	11	2151	0.025105	23	14	0.067215	2598	0.063125	34	15	0.014309
CGNL1	0.00764339	NA	NA	NA	NA	0	0	0.18446	15	2151	0.10832	63	35	0.35462	2598	0.2475	149	75	0.0027123
LSP1	0.00768516	NA	NA	NA	NA	0	0	0.180882	11	2151	0.13529	70	32	0.0025868	2598	0.21863	156	66	0.37415
FICD	0.00773535	NA	NA	NA	NA	0	0	0.0461149	12	2151	0.02557	11	2	0.034623	2598	0.063125	45	26	0.028163
DNPEP	0.00773698	rs78058190	PRKAG3	562078	562078	0	0	0.110129	2	2151	0.052069	28	12	0.032673	2598	0.1582	62	25	0.029851
SPTB	0.00781311	NA	NA	NA	NA	0	0	0.0296904	14	2151	0.014412	15	9	0.072178	2598	0.04234	25	8	0.013665
LINC00638	0.00788471	rs4983559	ZBTB42	7672	7672	0	1	0.0147401	14	2151	0.004649	5	1	0.028611	2598	0.023095	14	6	0.034835
WIZ	0.00790965	NA	NA	NA	NA	0	0	0.0880161	19	2151	0.061367	26	11	0.0067935	2598	0.11008	71	34	0.14724
MIR7851	0.00800662	rs12145743	PIGV	575062	575062	0	0	0.0619076	1	2151	0.027894	19	11	0.0036815	2598	0.090069	39	16	0.27552
RBM34	0.00801394	rs514230	IRF2BP2	465920	465920	0	0	0.0311646	1	2151	0.010693	7	4	0.41553	2598	0.048114	26	9	0.0024436
C15orf40	0.00804179	NA	NA	NA	NA	0	0	0.0558011	15	2151	0.012087	12	8	0.0096904	2598	0.091994	33	13	0.1052
CCDC114	0.0082142	rs492602	FLJ36070	381338	381338	0	0	0.0518002	19	2151	0.031148	8	5	0.31942	2598	0.068899	27	8	0.00327
HEATR2	0.00828267	rs1997243	GPR146	315196	315196	0	0	0.0688565	7	2151	0.032078	24	16	0.010859	2598	0.099307	63	32	0.097107
PRKAR1B	0.00828267	rs1997243	GPR146	315196	315196	0	0	0.0688565	7	2151	0.032078	24	16	0.010859	2598	0.099307	63	32	0.097107
CTRC	0.00828827	NA	NA	NA	NA	0	0	0.148665	1	2151	0.072989	33	19	0.0032418	2598	0.21132	113	51	0.32553
TFRC	0.00838604	NA	NA	NA	NA	0	0	0.107602	3	2151	0.080428	36	22	0.059057	2598	0.1301	66	34	0.018111
COL5A3	0.00863635	NA	NA	NA	NA	0	0	0.142347	19	2151	0.087401	46	22	0.18496	2598	0.18784	104	43	0.0059811
MIR6071	0.00885071	NA	NA	NA	NA	0	0	0.0964442	2	2151	0.029754	25	14	0.44805	2598	0.15166	79	36	0.0025395
SF3B4	0.00885899	NA	NA	NA	NA	0	0	0.0467467	1	2151	0.015807	12	8	0.015282	2598	0.072363	32	13	0.074535
VTI1B	0.00890343	NA	NA	NA	NA	0	0	0.0922302	14	2151	0.06927	24	13	0.10257	2598	0.11124	51	18	0.011169
CPNE1	0.00916253	rs2277862	ERGIC3	96393.5	96393.5	0	1	0.0587494	20	2151	0.02278	15	9	0.07511	2598	0.08853	41	20	0.015763
RBM12	0.00916253	rs2277862	ERGIC3	96393.5	96393.5	0	1	0.0587494	20	2151	0.02278	15	9	0.07511	2598	0.08853	41	20	0.015763
CMPK1	0.00924301	NA	NA	NA	NA	0	0	0.0920201	1	2151	0.064156	22	14	0.012703	2598	0.11509	49	22	0.094144
MAN2A2	0.00960833	NA	NA	NA	NA	0	0	0.140451	15	2151	0.071595	45	26	0.0030921	2598	0.19746	106	54	0.40438
FIP1L1	0.00963352	NA	NA	NA	NA	0	0	0.0141083	4	2151	0.0097629	8	4	0.66604	2598	0.017706	28	22	0.001883
CELA3B	0.00969833	NA	NA	NA	NA	0	0	0.056854	1	2151	0.0051139	7	5	0.034187	2598	0.099692	37	18	0.036969
MIR3124	0.00973805	NA	NA	NA	NA	0	0	0.0789619	1	2151	0.035797	21	14	0.11549	2598	0.1147	56	28	0.010995
SIGLEC11	0.00977403	NA	NA	NA	NA	0	0	0.0555908	19	2151	0.037657	9	5	0.17727	2598	0.070439	28	10	0.0071936
SIGLEC16	0.00977403	NA	NA	NA	NA	0	0	0.0555908	19	2151	0.037657	9	5	0.17727	2598	0.070439	28	10	0.0071936
MIR4743	0.00983487	rs149615216;rs7241918	LIPG	916816;971741	916816	0	0	0.0421143	18	2151	0.028824	10	5	0.13892	2598	0.053118	27	13	0.0092452
CCDC141	0.00983604	NA	NA	NA	NA	0	0	0.105498	2	2151	0.033473	25	12	0.0085107	2598	0.16513	55	22	0.15093
DPEP2	0.00990435	rs16942887	LCAT	102824	102824	0	1	0.0202148	16	2151	0.019061	8	4	0.28948	2598	0.02117	9	5	0.0044728
SSBP3	0.00996689	rs2479409;rs11591147;rs191448950	PCSK9	628146;629143;708340	628146	0	0	0.0930704	1	2151	0.066016	28	14	0.010103	2598	0.11547	56	23	0.12909
HEPACAM	0.0099675	NA	NA	NA	NA	0	0	0.0593809	11	2151	0.041841	16	8	0.63469	2598	0.073903	45	22	0.002055
FOXO6	0.0100131	NA	NA	NA	NA	0	0	0.0795982	1	2151	0.04649	18	6	0.0022979	2598	0.10701	54	24	0.57059
TMEM39A	0.0101198	rs6805251	GSK3B	375580	375580	0	0	0.00884383	3	2151	0.0051139	8	5	0.040683	2598	0.011932	8	4	0.032624
STX5	0.0102791	NA	NA	NA	NA	0	0	0.0576963	11	2151	0.027429	14	6	0.0057374	2598	0.082756	42	18	0.23553
LINC01298	0.0103089	NA	NA	NA	NA	0	0	0.0972815	8	2151	0.051604	30	17	0.040656	2598	0.1351	53	25	0.033349
MIR1470	0.0103251	NA	NA	NA	NA	0	0	0.0800169	19	2151	0.059972	24	10	0.0068109	2598	0.096613	61	28	0.19943
PRAC2	0.0103287	NA	NA	NA	NA	0	0	0.0915975	17	2151	0.052534	19	8	0.48814	2598	0.12394	66	33	0.0027837
AGL	0.0104957	NA	NA	NA	NA	0	0	0.0334808	1	2151	0.004649	8	7	0.022067	2598	0.057352	24	12	0.062726
BAG3	0.0105185	NA	NA	NA	NA	0	0	0.168876	10	2151	0.097164	61	29	0.052574	2598	0.22825	134	61	0.026394
DGCR5	0.0105186	NA	NA	NA	NA	0	0	0.00252685	22	2151	0.0013947	2	1	0.037885	2598	0.0034642	6	4	0.036628
ZNF724P	0.0105676	NA	NA	NA	NA	0	0	0.0446409	19	2151	0.04463	12	6	0.06368	2598	0.04465	30	18	0.021908
SLC43A2	0.0106768	rs2070863	SERPINF2	115334	115334	0	1	0.169296	17	2151	0.10274	53	27	0.096786	2598	0.2244	144	63	0.014586
ARL11	0.0107246	NA	NA	NA	NA	0	0	0.0080015	13	2151	0.0037192	6	5	0.19247	2598	0.011547	16	10	0.0073726
NR3C2	0.0107403	NA	NA	NA	NA	0	0	0.163191	4	2151	0.14133	46	20	0.58615	2598	0.18129	109	50	0.002425
IZUMO2	0.0107499	NA	NA	NA	NA	0	0	0.0364286	19	2151	0.019061	19	14	0.34156	2598	0.050808	28	8	0.0041658
UBE2G1	0.0107963	rs193042029	TM4SF5	403472	403472	0	0	0.0724341	17	2151	0.024175	18	10	0.031712	2598	0.11239	72	30	0.045092
TENM2	0.0110131	NA	NA	NA	NA	0	0	0.060855	5	2151	0.02464	19	11	0.47672	2598	0.090839	39	20	0.0030691
B3GAT2	0.0110559	NA	NA	NA	NA	0	0	0.0277955	6	2151	0.02278	5	2	0.80393	2598	0.031948	14	3	0.0018281
CYP2C8	0.0112299	NA	NA	NA	NA	0	0	0.0042114	10	2151	0.0041841	5	4	0.32496	2598	0.004234	5	3	0.0046048
MAF1	0.0113193	rs11136341	PLEC1	114892	114892	0	1	0.0256896	8	2151	0.009298	11	5	0.0073683	2598	0.039261	21	8	0.20495
ALDH1L1-AS1	0.0113312	NA	NA	NA	NA	0	0	0.0520114	3	2151	0.039052	15	7	0.0058893	2598	0.062741	37	15	0.25673
INO80B	0.0113589	NA	NA	NA	NA	0	0	0.0349549	2	2151	0.022315	13	6	0.042599	2598	0.04542	27	9	0.035593
DERL3	0.0113616	NA	NA	NA	NA	0	0	0.0673831	22	2151	0.067411	30	17	0.048131	2598	0.06736	55	29	0.031511
SCMH1	0.0113703	NA	NA	NA	NA	0	0	0.0911755	1	2151	0.031613	28	17	0.0061722	2598	0.14049	52	17	0.24594
ICAM1	0.0113832	rs6511720;rs737337	LDLR;DOCK6	825524.5;970711.5	825524	0	0	0.0823308	19	2151	0.045095	24	14	0.0038544	2598	0.11316	60	35	0.39435
CCDC66	0.011455	NA	NA	NA	NA	0	0	0.0320065	3	2151	0.039981	14	5	0.01281	2598	0.025404	24	15	0.11952
C20orf144	0.011582	NA	NA	NA	NA	0	0	0.0518004	20	2151	0.013947	15	11	0.021952	2598	0.083141	50	21	0.070639
LMOD3	0.0116355	NA	NA	NA	NA	0	0	0.0130555	3	2151	0.0013947	3	3	0.63279	2598	0.02271	4	0	0.0024636
PDIA5	0.0116438	NA	NA	NA	NA	0	0	0.0722248	3	2151	0.035332	22	6	0.1436	2598	0.10277	59	32	0.010865
ZNF777	0.0117691	NA	NA	NA	NA	0	0	0.0591701	7	2151	0.022315	24	14	0.0098052	2598	0.089684	55	27	0.1611
ZNF841	0.0118343	rs17695224	HAS1	274966	274966	0	0	0.0475891	19	2151	0.045095	14	2	0.19049	2598	0.049654	20	9	0.0083455
MIR550B1	0.0119111	NA	NA	NA	NA	0	0	0.0124234	7	2151	0.013947	10	4	0.009746	2598	0.011162	16	10	0.16434
TMEM151A	0.0120623	rs12801636	KAT5	663291	663291	0	0	0.0711728	11	2151	0.036727	22	10	0.0057132	2598	0.099692	52	22	0.28446
LARGE	0.0120776	NA	NA	NA	NA	0	0	0.129498	22	2151	0.075314	50	25	0.034978	2598	0.17436	108	53	0.046531
ZC3H6	0.0121081	NA	NA	NA	NA	0	0	0.0353756	2	2151	0.026034	17	11	0.12595	2598	0.04311	33	17	0.01296
UBE2E3	0.0121712	NA	NA	NA	NA	0	0	0.0665395	2	2151	0.02278	23	16	0.024568	2598	0.10277	46	23	0.066841
SPATA6	0.0121887	NA	NA	NA	NA	0	0	0.0414825	1	2151	0.027429	11	5	0.0026113	2598	0.053118	22	12	0.62991
AP2B1	0.0121894	NA	NA	NA	NA	0	0	0.074121	17	2151	0.047885	23	11	0.03329	2598	0.095843	58	28	0.049414
PRKCZ	0.0122792	NA	NA	NA	NA	0	0	0.104655	1	2151	0.10274	32	11	0.48999	2598	0.10624	68	32	0.0033858
ZNF254	0.0123141	NA	NA	NA	NA	0	0	0.0576957	19	2151	0.0023245	5	4	0.027836	2598	0.10354	26	12	0.059795
MIR7845	0.0123699	NA	NA	NA	NA	0	0	0.235206	2	2151	0.15853	75	37	0.011891	2598	0.29869	174	74	0.14071
FBXO4	0.0125105	NA	NA	NA	NA	0	0	0.0528533	5	2151	0.037657	9	3	0.020419	2598	0.065435	48	21	0.083021
GOPC	0.0125728	NA	NA	NA	NA	0	0	0.0214781	6	2151	0.027429	9	6	0.35001	2598	0.016551	15	5	0.0048712
STIM2	0.0126194	rs10019888	C4orf52	801448	801448	0	0	0.139821	4	2151	0.055323	35	12	0.64891	2598	0.20978	94	43	0.0026387
ARHGEF26	0.0126491	NA	NA	NA	NA	0	0	0.0701191	3	2151	0.030683	25	13	0.0030284	2598	0.10277	69	39	0.56695
ARHGEF26-AS1	0.0126491	NA	NA	NA	NA	0	0	0.0701191	3	2151	0.030683	25	13	0.0030284	2598	0.10277	69	39	0.56695
LOC101928034	0.0126869	NA	NA	NA	NA	0	0	0.0920201	1	2151	0.064156	28	13	0.078409	2598	0.11509	71	38	0.021973
TRPC4	0.0126967	NA	NA	NA	NA	0	0	0.0734893	13	2151	0.055323	25	12	0.15634	2598	0.08853	52	20	0.01103
LINC01227	0.0127201	rs2925979	CMIP	930578	930578	0	0	0.0229522	16	2151	0.014877	4	1	0.022948	2598	0.029638	16	6	0.075305
LOC102724084	0.0127201	rs2925979	CMIP	930578	930578	0	0	0.0229522	16	2151	0.014877	4	1	0.022948	2598	0.029638	16	6	0.075305
AADAT	0.0127251	NA	NA	NA	NA	0	0	0.0223203	4	2151	0.0041841	5	2	0.0017732	2598	0.037336	15	5	0.97501
C1orf204	0.0127652	NA	NA	NA	NA	0	0	0.0402192	1	2151	0.02464	12	7	0.29092	2598	0.053118	27	13	0.0059645
NTN1	0.0128498	NA	NA	NA	NA	0	0	0.0467463	17	2151	0.026964	19	9	0.059731	2598	0.063125	43	24	0.029273
ARMC9	0.0129138	NA	NA	NA	NA	0	0	0.0301118	2	2151	0.033473	11	6	0.2305	2598	0.027329	24	14	0.0076295
LINC01258	0.0129466	NA	NA	NA	NA	0	0	0.0153715	4	2151	0.0041841	3	1	0.037461	2598	0.024634	10	6	0.047083
RAB3GAP1	0.013059	rs7570971	RAB3GAP1	27803.5	27803.5	1	1	0.0513793	2	2151	0.017201	5	1	0.0070796	2598	0.079677	22	7	0.25164
ADAM23	0.0131001	NA	NA	NA	NA	0	0	0.0330594	2	2151	0.0069735	6	4	0.20316	2598	0.054657	23	9	0.008801
COG4	0.0132131	NA	NA	NA	NA	0	0	0.109287	16	2151	0.099489	51	29	0.030384	2598	0.1174	65	33	0.059435
SF3B3	0.0132131	NA	NA	NA	NA	0	0	0.109287	16	2151	0.099489	51	29	0.030384	2598	0.1174	65	33	0.059435
CREBZF	0.0132929	NA	NA	NA	NA	0	0	0.0176879	11	2151	0.022315	11	7	0.97055	2598	0.013857	16	7	0.0018737
RNF215	0.0133464	rs5763662	MTMR3	413095	413095	0	0	0.0667529	22	2151	0.02557	23	11	0.049831	2598	0.10085	54	32	0.036664
KLHL25	0.013361	NA	NA	NA	NA	0	0	0.104021	15	2151	0.083682	44	23	0.11132	2598	0.12086	90	43	0.016433
TFEB	0.0134122	NA	NA	NA	NA	0	0	0.177512	6	2151	0.095769	63	36	0.030537	2598	0.24519	166	80	0.060171
SH2D2A	0.0134227	rs12145743	PIGV	80316.5	80316.5	0	1	0.0206359	1	2151	0.016272	6	5	0.05694	2598	0.024249	8	0	0.032299
CCDC134	0.0135354	NA	NA	NA	NA	0	0	0.0490631	22	2151	0.027894	15	8	0.039233	2598	0.06659	47	24	0.047333
MIR5705	0.013579	rs442177	KLHL8	208610	208610	0	1	0.0191618	4	2151	0.027429	5	1	0.051418	2598	0.012317	7	4	0.036251
REPS1	0.0135828	rs605066	CITED2	526272	526272	0	0	0.127816	6	2151	0.096699	40	20	0.0041048	2598	0.15358	92	48	0.45424
ZNF700	0.013667	rs6511720;rs737337	LDLR;DOCK6	833750.5;688563.5	688564	0	0	0.0271636	19	2151	0.02371	9	5	0.029749	2598	0.030023	24	13	0.063127
FAM19A2	0.0136726	NA	NA	NA	NA	0	0	0.016214	12	2151	0.013947	6	2	0.065438	2598	0.018091	19	7	0.028712
DCK	0.013698	NA	NA	NA	NA	0	0	0.0814906	4	2151	0.050209	18	8	0.094362	2598	0.10739	60	33	0.019954
FLJ31356	0.0137098	rs1260326	GCKR	891624	891624	0	0	0.132659	2	2151	0.1218	59	28	0.025706	2598	0.14165	95	44	0.073321
DUS2	0.0137751	rs16942887	LCAT	128971	128971	0	1	0.0256899	16	2151	0.029289	11	6	0.42931	2598	0.02271	15	10	0.0044145
LOC102723604	0.0138201	NA	NA	NA	NA	0	0	0.0471677	14	2151	0.037657	11	4	0.02628	2598	0.055042	24	11	0.072389
PTCHD2	0.0138904	NA	NA	NA	NA	0	0	0.0366393	1	2151	0.027429	9	5	0.20882	2598	0.044265	19	11	0.0091639
OCIAD2	0.0139323	NA	NA	NA	NA	0	0	0.0176879	4	2151	0.019991	8	2	0.9825	2598	0.015781	16	10	0.0019545
PON1	0.013997	NA	NA	NA	NA	0	0	0.0252682	7	2151	0.0055788	6	4	0.015291	2598	0.04157	13	4	0.12626
MIR4474	0.0140446	NA	NA	NA	NA	0	0	0.00463256	9	2151	0.0027894	3	1	0.059162	2598	0.0061586	12	9	0.032762
RPL19P12	0.0141421	NA	NA	NA	NA	0	0	0.0284272	7	2151	0.014412	11	6	0.046498	2598	0.040031	19	7	0.042021
SYVN1	0.0141792	rs12801636	KAT5	481060	481060	0	0	0.056012	11	2151	0.034868	25	15	0.0084867	2598	0.073518	67	33	0.23093
QPRT	0.0142591	NA	NA	NA	NA	0	0	0.0208464	16	2151	0.0097629	9	6	0.10211	2598	0.030023	22	11	0.019319
SLC7A7	0.014268	NA	NA	NA	NA	0	0	0.0101076	14	2151	0.004649	6	4	0.04665	2598	0.014627	9	1	0.042317
DENND6A	0.0143188	rs13315871	PXK	704776	704776	0	0	0.0543274	3	2151	0.054393	23	12	0.14704	2598	0.054273	42	20	0.013481
2017-09-09	0.0143468	NA	NA	NA	NA	0	0	0.149293	17	2151	0.077638	40	14	0.0065928	2598	0.20862	92	36	0.30135
MIR3176	0.014468	NA	NA	NA	NA	0	0	NA	16	2151	0.0018596	2	0	0.014468	0	NA	NA	NA	NA
MIR5587	0.014468	NA	NA	NA	NA	0	0	NA	16	2151	0.0018596	2	0	0.014468	0	NA	NA	NA	NA
DEFB1	0.0145316	NA	NA	NA	NA	0	0	0.0288482	8	2151	0.0055788	4	2	0.8503	2598	0.048114	20	9	0.0023715
POGLUT1	0.0146123	rs6805251	GSK3B	375030	375030	0	0	0.0456936	3	2151	0.013482	8	2	0.03868	2598	0.072363	30	17	0.052469
FGF1	0.0146304	NA	NA	NA	NA	0	0	0.0499049	5	2151	0.017201	17	10	0.025253	2598	0.076982	48	27	0.080482
ATP6V0E1	0.0146595	NA	NA	NA	NA	0	0	0.0368495	5	2151	0.035797	25	14	0.0056139	2598	0.037721	36	16	0.36287
LOC101559451	0.0146948	rs193042029	TM4SF5	66572	66572	0	1	0.026111	17	2151	0.0079033	11	6	0.14068	2598	0.041186	23	11	0.014521
PGCP1	0.0147079	NA	NA	NA	NA	0	0	0.00379029	1	2151	0.0055788	5	2	0.007753	2598	0.0023095	4	3	0.26376
CDC14B	0.0147086	NA	NA	NA	NA	0	0	0.064435	9	2151	0.02557	25	20	0.51423	2598	0.096613	72	36	0.0039769
LDLR	0.0147149	rs6511720;rs737337	LDLR;DOCK6	4133.5;149320.5	4133.5	1	1	0.168459	19	2151	0.11576	56	29	0.065155	2598	0.21209	137	60	0.031403
ZNF747	0.0147646	rs11649653	CTF1	363425	363425	0	0	0.0842286	16	2151	0.090656	29	12	0.076958	2598	0.078907	57	28	0.026691
DES	0.0148386	rs78058190	PRKAG3	574333	574333	0	0	0.12192	2	2151	0.062762	34	14	0.042045	2598	0.1709	85	37	0.049139
LOC100996579	0.0148958	NA	NA	NA	NA	0	0	0.0197939	2	2151	0.010693	5	2	0.024157	2598	0.027329	10	2	0.085909
RRAGC	0.0149267	rs4660293	PABPC4	703048	703048	0	0	0.0541167	1	2151	0.015807	19	11	0.72497	2598	0.085835	41	22	0.0028695
ZNF619	0.014952	NA	NA	NA	NA	0	0	NA	3	2151	0.0023245	2	1	0.014952	0	NA	NA	NA	NA
MIR1179	0.0149569	NA	NA	NA	NA	0	0	0.0250582	15	2151	0.0055788	4	2	0.05622	2598	0.041186	16	7	0.03709
KLRG1	0.0150329	rs4883201	PHC1	57911	57911	0	1	0.00736988	12	2151	0.0013947	2	1	0.012486	2598	0.012317	8	5	0.16799
APOBEC3B	0.0150644	rs5756931	PLA2G6	816333	816333	0	0	0.0109498	22	2151	0.0023245	5	3	0.0070812	2598	0.018091	12	6	0.29693
ATXN2	0.0151208	rs11065987	BRAP	33776	33776	0	1	0.0947546	12	2151	0.048815	36	19	0.40451	2598	0.13279	92	49	0.0052206
RAI1	0.0151526	NA	NA	NA	NA	0	0	0.212887	17	2151	0.16364	82	47	0.04367	2598	0.25366	184	83	0.048476
LYST	0.0152392	NA	NA	NA	NA	0	0	0.0505373	1	2151	0.015807	9	1	0.014425	2598	0.079292	42	19	0.14773
C17orf49	0.015401	rs314253	DLG4	177671	177671	0	1	0.0671718	17	2151	0.054393	25	14	0.0045932	2598	0.077752	59	25	0.46968
RNASEK-C17orf49	0.015401	rs314253	DLG4	177671	177671	0	1	0.0671718	17	2151	0.054393	25	14	0.0045932	2598	0.077752	59	25	0.46968
RGL3	0.015448	rs6511720;rs737337	LDLR;DOCK6	328866;183679	183679	0	1	0.0444307	19	2151	0.033008	17	11	0.93098	2598	0.053888	44	24	0.0023255
CEACAM7	0.0155171	NA	NA	NA	NA	0	0	0.00357972	19	2151	0.0013947	2	1	0.4141	2598	0.0053888	6	4	0.0052554
STRIP2	0.0155684	NA	NA	NA	NA	0	0	0.0612764	7	2151	0.039052	20	10	0.050356	2598	0.079677	39	21	0.043384
MYOM1	0.0157424	NA	NA	NA	NA	0	0	0.111182	18	2151	0.081822	39	14	0.0025077	2598	0.13549	87	42	0.88251
GPR179	0.0157978	NA	NA	NA	NA	0	0	0.0330597	17	2151	0.013482	12	6	0.054479	2598	0.049269	28	17	0.040789
SHMT1	0.0158052	NA	NA	NA	NA	0	0	0.0635923	17	2151	0.051139	14	6	0.015093	2598	0.073903	40	20	0.14731
PIK3IP1	0.0158122	NA	NA	NA	NA	0	0	0.118553	22	2151	0.087866	35	17	0.033182	2598	0.14396	69	35	0.067039
S100A6	0.0158285	NA	NA	NA	NA	0	0	0.0934927	1	2151	0.054858	28	14	0.096397	2598	0.12548	85	37	0.023104
PHF19	0.0158401	NA	NA	NA	NA	0	0	0.0739099	9	2151	0.050209	38	25	0.44385	2598	0.093533	81	38	0.0050221
ST8SIA6-AS1	0.0158734	rs10904908	VIM-CUBN	166414	166414	0	1	0.0124235	10	2151	0.0023245	3	1	0.013108	2598	0.020785	11	5	0.17047
SCN5A	0.0159221	NA	NA	NA	NA	0	0	0.0322173	3	2151	0.017201	5	0	0.025959	2598	0.04465	15	6	0.086386
LOC100506207	0.0160122	NA	NA	NA	NA	0	0	0.00821226	6	2151	0.0065086	5	3	0.026371	2598	0.0096228	12	7	0.085597
SLC35B3	0.0160122	NA	NA	NA	NA	0	0	0.00821226	6	2151	0.0065086	5	3	0.026371	2598	0.0096228	12	7	0.085597
LHFPL2	0.0160722	NA	NA	NA	NA	0	0	0.146769	5	2151	0.077173	34	17	0.0079104	2598	0.20439	120	55	0.2866
ANKRD63	0.0161027	NA	NA	NA	NA	0	0	0.00926512	15	2151	0.009298	7	4	0.48861	2598	0.0092379	13	10	0.0046502
EOGT	0.0161056	NA	NA	NA	NA	0	0	0.0703307	3	2151	0.02185	21	13	0.28434	2598	0.11047	66	30	0.0079926
LINC01423	0.0161128	NA	NA	NA	NA	0	0	0.0920193	21	2151	0.048815	20	12	0.010011	2598	0.12779	67	36	0.22713
TNS1	0.0161526	rs78058190	PRKAG3	886252	886252	0	0	0.166144	2	2151	0.11065	64	38	0.012689	2598	0.21209	140	61	0.17971
TLCD1	0.0163639	NA	NA	NA	NA	0	0	0.115393	17	2151	0.10414	40	23	0.4715	2598	0.12471	75	42	0.0049101
EIF3H	0.0163785	NA	NA	NA	NA	0	0	0.0229521	8	2151	0.0097629	6	2	0.11878	2598	0.033872	15	2	0.019511
VWA8	0.0164438	NA	NA	NA	NA	0	0	0.0282166	13	2151	0.018131	11	8	0.018436	2598	0.036567	21	7	0.12629
VWA8-AS1	0.0164438	NA	NA	NA	NA	0	0	0.0282166	13	2151	0.018131	11	8	0.018436	2598	0.036567	21	7	0.12629
TMEM229B	0.0164825	NA	NA	NA	NA	0	0	0.0446409	14	2151	0.046955	13	2	0.12913	2598	0.042725	34	18	0.01808
LOC339807	0.0166892	rs2540948	CEP68	455052	455052	0	0	0.0427459	2	2151	0.011623	5	3	0.41984	2598	0.068514	33	13	0.0056422
TRIM71	0.0166928	rs7640978	CMTM6	327348	327348	0	0	0.0766476	3	2151	0.065086	27	15	0.17104	2598	0.08622	53	32	0.013853
DRC7	0.0167119	rs3764261	CETP	730730	730730	0	0	0.121919	16	2151	0.076709	33	14	0.022568	2598	0.15935	72	29	0.10513
LINC01559	0.0168342	NA	NA	NA	NA	0	0	0.0461151	12	2151	0.032078	20	10	0.004629	2598	0.057737	52	33	0.51692
TMEM212	0.0168805	NA	NA	NA	NA	0	0	0.155189	3	2151	0.097164	48	27	0.092594	2598	0.20323	123	46	0.025925
DHFRL1	0.0169417	NA	NA	NA	NA	0	0	0.0136873	3	2151	0.0018596	3	2	0.80562	2598	0.02348	10	3	0.0029923
NSUN3	0.0169417	NA	NA	NA	NA	0	0	0.0136873	3	2151	0.0018596	3	2	0.80562	2598	0.02348	10	3	0.0029923
SMIM14	0.0170598	NA	NA	NA	NA	0	0	0.117289	4	2151	0.041376	40	28	0.027873	2598	0.18014	100	45	0.08719
KLF7	0.0170715	NA	NA	NA	NA	0	0	0.250579	2	2151	0.17573	85	42	0.01204	2598	0.31255	207	87	0.20201
FBXO36	0.0171318	NA	NA	NA	NA	0	0	0.0747522	2	2151	0.038122	30	17	0.010351	2598	0.10508	71	35	0.23594
TRIP12	0.0171318	NA	NA	NA	NA	0	0	0.0747522	2	2151	0.038122	30	17	0.010351	2598	0.10508	71	35	0.23594
PPP3CB	0.017157	NA	NA	NA	NA	0	0	0.048642	10	2151	0.032078	18	10	0.01236	2598	0.062356	35	18	0.19793
RAN	0.0171973	NA	NA	NA	NA	0	0	0.0753847	12	2151	0.04835	26	14	0.030896	2598	0.097768	52	25	0.079399
COL11A1	0.0171999	NA	NA	NA	NA	0	0	0.0315855	1	2151	0.016736	18	12	0.51584	2598	0.04388	34	14	0.0047564
LOC101928626	0.0172721	NA	NA	NA	NA	0	0	0.0050537	1	2151	0.0032543	4	1	0.0026747	2598	0.0065435	3	1	0.92181
MIR6723	0.0172721	NA	NA	NA	NA	0	0	0.0050537	1	2151	0.0032543	4	1	0.0026747	2598	0.0065435	3	1	0.92181
TYMS	0.0172773	NA	NA	NA	NA	0	0	0.0231628	18	2151	0.012087	11	6	0.003852	2598	0.032333	21	13	0.6403
TYMSOS	0.0172773	NA	NA	NA	NA	0	0	0.0231628	18	2151	0.012087	11	6	0.003852	2598	0.032333	21	13	0.6403
LOC284788	0.0173739	NA	NA	NA	NA	0	0	0.0299012	20	2151	0.027894	18	6	0.013267	2598	0.031563	34	14	0.18712
DMP1	0.0174878	rs442177	KLHL8	524382	524382	0	0	0.00989697	4	2151	0.010693	2	1	0.011635	2598	0.0092379	5	3	0.215
TMEM147	0.0175036	NA	NA	NA	NA	0	0	0.0284272	19	2151	0.020456	9	4	0.21506	2598	0.035027	24	14	0.011644
TMEM147-AS1	0.0175036	NA	NA	NA	NA	0	0	0.0284272	19	2151	0.020456	9	4	0.21506	2598	0.035027	24	14	0.011644
ZBED3	0.0175445	NA	NA	NA	NA	0	0	0.0240053	5	2151	0.013947	8	5	0.10211	2598	0.032333	22	10	0.024591
DZANK1	0.0178386	rs2328223	SNX5	601876	601876	0	0	0.011792	20	2151	0.004649	5	3	0.003178	2598	0.017706	16	10	0.8056
MIR3192	0.0178386	rs2328223	SNX5	601876	601876	0	0	0.011792	20	2151	0.004649	5	3	0.003178	2598	0.017706	16	10	0.8056
POLR3F	0.0178386	rs2328223	SNX5	601876	601876	0	0	0.011792	20	2151	0.004649	5	3	0.003178	2598	0.017706	16	10	0.8056
FAF2	0.0179523	NA	NA	NA	NA	0	0	0.0524319	5	2151	0.02278	16	11	0.95109	2598	0.076982	39	17	0.0027119
LETM1	0.0182395	NA	NA	NA	NA	0	0	0.0760158	4	2151	0.069735	41	24	0.016045	2598	0.081216	73	36	0.16376
NEK8	0.0183711	NA	NA	NA	NA	0	0	0.122554	17	2151	0.106	45	27	0.44115	2598	0.13626	85	49	0.0060063
S100A5	0.0184034	NA	NA	NA	NA	0	0	0.0899149	1	2151	0.053928	30	14	0.11531	2598	0.11971	78	41	0.023026
YIF1A	0.0185892	rs12801636	KAT5	665766	665766	0	0	0.0629603	11	2151	0.035332	21	10	0.0055051	2598	0.085835	41	17	0.488
GPR162	0.0186026	NA	NA	NA	NA	0	0	0.0397979	12	2151	0.013017	8	4	0.88899	2598	0.061971	26	8	0.0030245
TRIO	0.0186323	NA	NA	NA	NA	0	0	0.138556	5	2151	0.087401	54	30	0.083832	2598	0.18091	157	91	0.032133
LOC100996634	0.018645	NA	NA	NA	NA	0	0	0.206146	6	2151	0.16411	52	23	0.003158	2598	0.24095	126	49	0.85368
KCTD17	0.0186683	NA	NA	NA	NA	0	0	0.113916	22	2151	0.065551	43	24	0.85764	2598	0.15396	96	48	0.003148
GNPNAT1	0.0187202	NA	NA	NA	NA	0	0	0.0576968	14	2151	0.025105	19	10	0.0059275	2598	0.084681	47	24	0.45696
NUP93	0.0187489	rs3764261	CETP	222787	222787	0	0	0.0623291	16	2151	0.047885	30	18	0.061101	2598	0.074288	53	25	0.04441
IGFALS	0.0187842	NA	NA	NA	NA	0	0	0.0734892	16	2151	0.04835	25	14	0.013038	2598	0.094303	60	26	0.20858
MIR583	0.0188633	NA	NA	NA	NA	0	0	0.0208465	5	2151	0.0041841	6	5	0.0091867	2598	0.034642	21	9	0.29748
CD2	0.0189312	NA	NA	NA	NA	0	0	0.0379029	1	2151	0.016272	11	7	0.040432	2598	0.055812	34	14	0.067876
SIGMAR1	0.0189884	NA	NA	NA	NA	0	0	0.0583278	9	2151	0.041841	28	22	0.0034074	2598	0.071978	50	24	0.80826
OLFM2	0.0190075	NA	NA	NA	NA	0	0	0.122341	19	2151	0.043701	35	18	0.008274	2598	0.18745	97	48	0.33325
MFN2	0.0190108	NA	NA	NA	NA	0	0	0.0785416	1	2151	0.026499	21	11	0.49825	2598	0.12163	54	23	0.0055351
ZNF277	0.019033	rs2255811	GPR85	876284	876284	0	0	0.13266	7	2151	0.074384	47	25	0.0064443	2598	0.18091	101	53	0.42854
AKT1S1	0.019222	NA	NA	NA	NA	0	0	0.0400082	19	2151	0.027894	10	4	0.16726	2598	0.050038	22	9	0.016703
MIR1469	0.0192359	NA	NA	NA	NA	0	0	0.0705403	15	2151	0.032543	31	17	0.0054817	2598	0.102	71	38	0.51008
TMEM9	0.0192503	NA	NA	NA	NA	0	0	0.0389555	1	2151	0.0083682	9	6	0.0032653	2598	0.06428	29	15	0.85706
MYL6	0.0192884	NA	NA	NA	NA	0	0	0.118552	12	2151	0.072524	36	13	0.013306	2598	0.15666	93	43	0.21081
ABCC11	0.0193174	NA	NA	NA	NA	0	0	0.0254789	16	2151	0.0051139	8	6	0.015054	2598	0.04234	19	9	0.18666
LINC00615	0.01935	NA	NA	NA	NA	0	0	0.0299009	12	2151	0.010693	5	2	0.73388	2598	0.045804	15	5	0.0038365
HIATL1	0.0194176	NA	NA	NA	NA	0	0	0.0202149	9	2151	0.0069735	4	1	0.44733	2598	0.031178	20	9	0.0063198
LOC400958	0.0195316	rs2540948	CEP68	122900	122900	0	1	0.0715934	2	2151	0.034868	15	7	0.44477	2598	0.102	40	14	0.0063999
BIN3-IT1	0.0195346	NA	NA	NA	NA	0	0	0.148029	8	2151	0.088796	47	26	0.011567	2598	0.19707	101	47	0.24613
NFKBIL1	0.0196241	rs2247056;rs419132;rs3177928	HLA	252153.5;693155.5;894791.5	252154	0	0	0.034323	6	2151	0.019061	11	5	0.057007	2598	0.046959	12	5	0.050209
ZNF184	0.0196444	NA	NA	NA	NA	0	0	0.0132664	6	2151	0.011158	8	6	0.0070529	2598	0.015012	15	10	0.40632
SLC41A3	0.0196685	NA	NA	NA	NA	0	0	0.088442	3	2151	0.042306	19	9	0.0053493	2598	0.12664	57	25	0.53649
NT5C1B	0.0196947	NA	NA	NA	NA	0	0	0.0065279	2	2151	0.0018596	3	2	0.0033679	2598	0.010393	12	8	0.85345
NT5C1B-RDH14	0.0196947	NA	NA	NA	NA	0	0	0.0065279	2	2151	0.0018596	3	2	0.0033679	2598	0.010393	12	8	0.85345
DOCK4	0.0198125	rs2255811	GPR85	876354	876354	0	0	0.135185	7	2151	0.074849	48	26	0.0064916	2598	0.18514	108	57	0.44588
SAMD3	0.019855	NA	NA	NA	NA	0	0	0.0406404	6	2151	0.019991	9	4	0.012457	2598	0.057737	37	19	0.23294
TMEM200A	0.019855	NA	NA	NA	NA	0	0	0.0406404	6	2151	0.019991	9	4	0.012457	2598	0.057737	37	19	0.23294
MEGF9	0.0198906	NA	NA	NA	NA	0	0	0.143185	9	2151	0.077173	59	36	0.10803	2598	0.19784	115	56	0.026917
LINC01305	0.0199313	NA	NA	NA	NA	0	0	0.00968645	2	2151	0.0037192	5	3	0.050124	2598	0.014627	7	2	0.058152
BANF2	0.0201363	rs2328223	SNX5	172357	172357	0	1	0.0503264	20	2151	0.031613	19	10	0.099088	2598	0.06582	43	22	0.029771
LRFN4	0.0201436	NA	NA	NA	NA	0	0	0.0863331	11	2151	0.039981	25	11	0.0040757	2598	0.12471	69	31	0.7241
UGGT2	0.0201577	NA	NA	NA	NA	0	0	0.0454831	13	2151	0.024175	10	4	0.24881	2598	0.063125	38	23	0.011871
TM4SF18	0.0202053	NA	NA	NA	NA	0	0	0.039587	3	2151	0.031148	15	12	0.010069	2598	0.046574	36	19	0.29415
AVIL	0.0202559	rs11613352	LRP1	425888	425888	0	0	0.0602233	12	2151	0.032543	15	9	0.005207	2598	0.083141	54	31	0.57048
PTPN1	0.0202689	NA	NA	NA	NA	0	0	0.233734	20	2151	0.1497	96	54	0.081891	2598	0.30331	211	96	0.036301
SHISA2	0.0203903	NA	NA	NA	NA	0	0	0.092651	13	2151	0.073919	37	19	0.062263	2598	0.10816	65	29	0.04808
CLASP2	0.0204787	NA	NA	NA	NA	0	0	0.0240049	3	2151	0.0069735	7	5	0.063962	2598	0.038106	21	10	0.047041
IGFBP2	0.0206092	NA	NA	NA	NA	0	0	0.189723	2	2151	0.12831	56	27	0.042322	2598	0.24057	125	60	0.071625
POLH	0.0206358	rs998584	VEGFA	213717	213717	0	0	0.0387453	6	2151	0.015807	10	8	0.014219	2598	0.057737	23	6	0.21351
XPO5	0.0206358	rs998584	VEGFA	213717	213717	0	0	0.0387453	6	2151	0.015807	10	8	0.014219	2598	0.057737	23	6	0.21351
SNRK-AS1	0.0207283	NA	NA	NA	NA	0	0	0.00821227	3	2151	0.0069735	8	5	0.035206	2598	0.0092379	7	5	0.086686
MKRN9P	0.020775	NA	NA	NA	NA	0	0	0.0208466	12	2151	0.017201	3	1	0.0096458	2598	0.023865	10	6	0.31723
PKD2L1	0.0208213	rs11597086	CHUK	135314	135314	0	1	0.0675931	10	2151	0.057183	28	17	0.013347	2598	0.076212	43	21	0.22986
SNORA36C	0.0208602	NA	NA	NA	NA	0	0	0.0393767	2	2151	0.020921	9	4	0.0049706	2598	0.054657	22	11	0.61857
LOC145474	0.0208943	NA	NA	NA	NA	0	0	0.00147398	14	2151	0.0018596	2	1	0.0034566	2598	0.0011547	3	3	0.89121
IL2RA	0.0209755	rs1832007	AKR1C4	848620	848620	0	0	0.110127	10	2151	0.073454	46	24	0.018211	2598	0.14049	99	41	0.16993
LINC01422	0.0211087	NA	NA	NA	NA	0	0	0.0303225	22	2151	0.033473	10	6	0.021297	2598	0.027714	18	10	0.14639
TTYH1	0.0211652	rs386000	LILRA3	136770	136770	0	1	0.0307434	19	2151	0.0041841	4	2	0.15808	2598	0.052733	13	2	0.019784
GFPT2	0.0212663	NA	NA	NA	NA	0	0	0.084438	5	2151	0.036727	25	15	0.13542	2598	0.12394	66	29	0.023224
PALLD	0.0213043	NA	NA	NA	NA	0	0	0.0309541	4	2151	0.015342	9	6	0.041744	2598	0.04388	21	10	0.075498
GGCT	0.0213934	NA	NA	NA	NA	0	0	0.056012	7	2151	0.033938	13	4	0.10329	2598	0.074288	45	19	0.030662
CHML	0.02143	NA	NA	NA	NA	0	0	0.0440094	1	2151	0.029754	12	7	0.12482	2598	0.055812	24	7	0.025424
CCNC	0.0214403	NA	NA	NA	NA	0	0	0.0168459	6	2151	0.015342	3	2	0.096891	2598	0.018091	9	4	0.032771
PTPN23	0.021456	rs2290547	SETD2	360996	360996	0	0	0.104232	3	2151	0.073919	43	24	0.36363	2598	0.12933	81	45	0.0087395
SPARC	0.0214615	NA	NA	NA	NA	0	0	0.185303	5	2151	0.11948	64	26	0.28325	2598	0.2398	128	48	0.011223
CLIC5	0.0216778	NA	NA	NA	NA	0	0	0.0134766	6	2151	0.017201	6	1	0.35402	2598	0.010393	14	10	0.0090858
MEX3D	0.0217657	NA	NA	NA	NA	0	0	0.0779128	19	2151	0.049279	17	8	0.14439	2598	0.10162	40	19	0.022383
LEPREL2	0.0218046	NA	NA	NA	NA	0	0	0.0753843	12	2151	0.049279	20	11	0.82354	2598	0.096998	48	18	0.0039326
CYFIP2	0.0218177	rs6882076	TIMD4	304318	304318	0	0	0.113498	5	2151	0.032078	25	15	0.56767	2598	0.18091	76	27	0.0057092
F11R	0.0218475	rs1801274	FCGR2A	492476	492476	0	0	0.090967	1	2151	0.066481	32	14	0.026257	2598	0.11124	72	29	0.12363
TRIM28	0.0218707	rs117492019	ZNF274	373539	373539	0	0	0.0334807	19	2151	0.032078	19	10	0.014951	2598	0.034642	29	16	0.21739
SLFN5	0.021905	NA	NA	NA	NA	0	0	0.0547485	17	2151	0.051139	17	7	0.015157	2598	0.057737	37	14	0.21483
BTG1	0.0219569	NA	NA	NA	NA	0	0	0.0673823	12	2151	0.040911	27	15	0.24571	2598	0.089299	52	23	0.013289
TESK2	0.0219872	NA	NA	NA	NA	0	0	0.0419036	1	2151	0.019061	13	7	0.056982	2598	0.060816	31	14	0.057396
CENPT	0.022034	rs16942887	LCAT	39180	39180	0	1	0.0625393	16	2151	0.053928	34	17	0.071139	2598	0.069669	60	31	0.046089
BHLHA9	0.0222377	rs2070863	SERPINF2	476918	476918	0	0	0.0275849	17	2151	0.02185	7	3	0.016339	2598	0.032333	30	11	0.20285
RPS5	0.0222687	rs117492019	ZNF274	209658	209658	0	0	0.0703304	19	2151	0.046955	27	16	0.020322	2598	0.089684	59	24	0.16336
SDHD	0.0222802	NA	NA	NA	NA	0	0	0.0147398	11	2151	0.0023245	3	2	0.078543	2598	0.025019	8	4	0.042293
BASP1	0.022311	NA	NA	NA	NA	0	0	0.11518	5	2151	0.065551	39	23	0.007996	2598	0.15627	95	44	0.41611
LOC285696	0.022311	NA	NA	NA	NA	0	0	0.11518	5	2151	0.065551	39	23	0.007996	2598	0.15627	95	44	0.41611
DENR	0.0223345	rs4759375	SBNO1	558622	558622	0	0	0.0223206	12	2151	0.0065086	8	5	0.047593	2598	0.035412	23	14	0.069996
CATIP	0.0224127	rs78058190	PRKAG3	479498	479498	0	0	0.00926486	2	2151	0.0018596	4	4	0.0034518	2598	0.015396	11	9	0.96907
JPH3	0.022445	NA	NA	NA	NA	0	0	0.0435881	16	2151	0.029289	12	6	0.29292	2598	0.055427	38	17	0.011439
DYNLRB2	0.0224604	rs2925979	CMIP	960016	960016	0	0	0.0286373	16	2151	0.012552	9	5	0.12132	2598	0.041955	19	9	0.027641
LINC01150	0.022544	NA	NA	NA	NA	0	0	0.162353	11	2151	0.099489	60	32	0.010224	2598	0.2144	140	65	0.32943
ARHGEF28	0.022562	NA	NA	NA	NA	0	0	0.0795952	5	2151	0.025105	18	11	0.011564	2598	0.12471	51	17	0.29153
EGR4	0.0225712	NA	NA	NA	NA	0	0	0.0237949	2	2151	0.029289	7	4	0.077782	2598	0.019246	16	8	0.043363
SNRNP200	0.0225922	NA	NA	NA	NA	0	0	0.0412722	2	2151	0.015807	14	8	0.11014	2598	0.062356	22	13	0.030657
CAMP	0.0226048	NA	NA	NA	NA	0	0	0.0387453	3	2151	0.015342	15	8	0.020716	2598	0.058122	31	15	0.1631
GABRB2	0.0226051	NA	NA	NA	NA	0	0	0.0267425	5	2151	0.033938	17	8	0.0038966	2598	0.020785	16	5	0.86712
LOC388942	0.0227024	NA	NA	NA	NA	0	0	0.092022	2	2151	0.04835	12	4	0.09925	2598	0.12818	43	12	0.034216
BDKRB1	0.022745	NA	NA	NA	NA	0	0	0.0646451	14	2151	0.026499	16	8	0.0048671	2598	0.096228	51	13	0.69927
MIR6766	0.0227976	NA	NA	NA	NA	0	0	0.0210572	15	2151	0.020456	6	2	0.10751	2598	0.021555	13	6	0.031743
SAP30L	0.0228203	NA	NA	NA	NA	0	0	0.0332699	5	2151	0.017666	10	7	0.12226	2598	0.046189	33	19	0.027946
SAP30L-AS1	0.0228203	NA	NA	NA	NA	0	0	0.0332699	5	2151	0.017666	10	7	0.12226	2598	0.046189	33	19	0.027946
PIK3R6	0.0229136	NA	NA	NA	NA	0	0	0.0172671	17	2151	0.010228	9	3	0.006437	2598	0.023095	18	9	0.53334
MIR3689A	0.0229738	NA	NA	NA	NA	0	0	0.0185304	9	2151	0.018596	9	5	0.33167	2598	0.018476	10	5	0.010383
MIR3689B	0.0229738	NA	NA	NA	NA	0	0	0.0185304	9	2151	0.018596	9	5	0.33167	2598	0.018476	10	5	0.010383
MIR3689C	0.0229738	NA	NA	NA	NA	0	0	0.0185304	9	2151	0.018596	9	5	0.33167	2598	0.018476	10	5	0.010383
MIR3689D1	0.0229738	NA	NA	NA	NA	0	0	0.0185304	9	2151	0.018596	9	5	0.33167	2598	0.018476	10	5	0.010383
MIR3689D2	0.0229738	NA	NA	NA	NA	0	0	0.0185304	9	2151	0.018596	9	5	0.33167	2598	0.018476	10	5	0.010383
MIR3689E	0.0229738	NA	NA	NA	NA	0	0	0.0185304	9	2151	0.018596	9	5	0.33167	2598	0.018476	10	5	0.010383
MIR3689F	0.0229738	NA	NA	NA	NA	0	0	0.0185304	9	2151	0.018596	9	5	0.33167	2598	0.018476	10	5	0.010383
SLC22A9	0.0230201	NA	NA	NA	NA	0	0	0.00694866	11	2151	0.012087	3	1	0.012898	2598	0.0026944	5	3	0.26763
GLMN	0.0230449	rs7515577	EVI5	244866	244866	0	0	0.0231629	1	2151	0.018131	8	2	0.73533	2598	0.027329	27	21	0.0047003
RPAP2	0.0230449	rs7515577	EVI5	244866	244866	0	0	0.0231629	1	2151	0.018131	8	2	0.73533	2598	0.027329	27	21	0.0047003
KIZ	0.023046	NA	NA	NA	NA	0	0	0.0488522	20	2151	0.040911	11	3	0.079304	2598	0.055427	32	13	0.043585
LOC101926950	0.0230499	NA	NA	NA	NA	0	0	0.0120027	16	2151	0.011158	9	5	0.31403	2598	0.012702	10	4	0.011009
SLC4A4	0.0230508	NA	NA	NA	NA	0	0	0.0635922	4	2151	0.042771	23	6	0.41856	2598	0.080831	64	32	0.00826
VPS45	0.0231101	rs267733	ANXA9	927294	927294	0	0	0.0172666	1	2151	0.013947	12	7	0.11125	2598	0.020015	19	12	0.031171
BCL2L11	0.0231186	NA	NA	NA	NA	0	0	0.157087	2	2151	0.075314	60	40	0.004825	2598	0.22479	167	85	0.71902
LOC100506804	0.0232038	NA	NA	NA	NA	0	0	0.0977045	6	2151	0.061367	36	22	0.137	2598	0.12779	82	44	0.025433
ANKRD36BP2	0.0232339	NA	NA	NA	NA	0	0	0.0246371	2	2151	0.015807	7	4	0.22244	2598	0.031948	20	8	0.015688
CPLX3	0.0232378	NA	NA	NA	NA	0	0	0.0718068	15	2151	0.033008	20	11	0.12486	2598	0.10393	49	13	0.027954
KLHL7	0.0232919	NA	NA	NA	NA	0	0	0.017056	7	2151	0.012087	6	2	0.482	2598	0.02117	23	10	0.0072612
KLHL7-AS1	0.0232919	NA	NA	NA	NA	0	0	0.017056	7	2151	0.012087	6	2	0.482	2598	0.02117	23	10	0.0072612
STOX1	0.0234342	NA	NA	NA	NA	0	0	0.0334811	10	2151	0.024175	10	5	0.0036877	2598	0.041186	30	14	0.9559
MTSS1L	0.0235026	NA	NA	NA	NA	0	0	0.299853	16	2151	0.21618	165	76	0.0076712	2598	0.36913	349	160	0.4611
VPS25	0.0235033	rs8077889	MPP3	956583	956583	0	0	0.0349544	17	2151	0.026499	20	8	0.28224	2598	0.041955	33	16	0.012533
LOC102723582	0.0235455	NA	NA	NA	NA	0	0	0.0330597	3	2151	0.015342	11	7	0.31987	2598	0.047729	21	10	0.011082
WDR5B	0.0235455	NA	NA	NA	NA	0	0	0.0330597	3	2151	0.015342	11	7	0.31987	2598	0.047729	21	10	0.011082
ERC1	0.0238469	NA	NA	NA	NA	0	0	0.0991793	12	2151	0.057183	22	12	0.43595	2598	0.13395	78	38	0.0082539
RAD52	0.0238469	NA	NA	NA	NA	0	0	0.0991793	12	2151	0.057183	22	12	0.43595	2598	0.13395	78	38	0.0082539
TIMM8B	0.023926	NA	NA	NA	NA	0	0	0.0157929	11	2151	0.0023245	3	2	0.078543	2598	0.026944	11	6	0.045992
WAC	0.0239325	NA	NA	NA	NA	0	0	0.139612	10	2151	0.10786	51	26	0.01506	2598	0.1659	86	40	0.23994
WAC-AS1	0.0239325	NA	NA	NA	NA	0	0	0.139612	10	2151	0.10786	51	26	0.01506	2598	0.1659	86	40	0.23994
DDX58	0.0239445	NA	NA	NA	NA	0	0	0.0282162	9	2151	0.02278	16	12	0.17477	2598	0.032717	26	17	0.020688
MIR5191	0.0239696	NA	NA	NA	NA	0	0	0.148239	1	2151	0.11204	60	37	0.96864	2598	0.17821	133	67	0.0037373
CLVS2	0.0240326	NA	NA	NA	NA	0	0	0.0202148	6	2151	0.0074384	5	3	0.020896	2598	0.030793	11	5	0.17378
P2RY12	0.0240376	NA	NA	NA	NA	0	0	0.0096864	3	2151	0.010693	5	2	0.018446	2598	0.008853	8	3	0.19691
C12orf79	0.0241088	NA	NA	NA	NA	0	0	0.101705	12	2151	0.0702	36	19	0.079626	2598	0.12779	75	34	0.045775
PDE12	0.0241614	rs13315871	PXK	845012	845012	0	0	0.0240049	3	2151	0.02278	14	10	0.56411	2598	0.025019	18	10	0.0064779
CPA5	0.0242038	rs4731702	KLF14	439456	439456	0	0	0.107393	7	2151	0.057648	45	26	0.92365	2598	0.14858	108	56	0.0039645
MGARP	0.024214	NA	NA	NA	NA	0	0	0.0191619	4	2151	0.0060437	9	6	0.11053	2598	0.030023	27	13	0.033146
EZR-AS1	0.0242344	NA	NA	NA	NA	0	0	0.260054	6	2151	0.15481	108	72	0.006461	2598	0.34719	218	108	0.5676
HDAC7	0.0243467	NA	NA	NA	NA	0	0	0.231207	12	2151	0.1311	74	40	0.44594	2598	0.31409	192	83	0.0082686
LINC00870	0.0243621	NA	NA	NA	NA	0	0	0.100233	3	2151	0.04556	22	14	0.014887	2598	0.1455	73	30	0.24787
TGOLN2	0.0243695	NA	NA	NA	NA	0	0	0.0280059	2	2151	0.016272	3	1	0.031499	2598	0.037721	20	8	0.11719
LYN	0.0244609	NA	NA	NA	NA	0	0	0.121918	8	2151	0.052999	38	21	0.021222	2598	0.17898	115	58	0.17471
MIR6746	0.0245426	rs174546	FAS1-2-3	85496	85496	0	1	0.056012	11	2151	0.032078	19	14	0.051967	2598	0.075828	36	16	0.071628
AGAP3	0.0246612	rs17173637	TMEM176A	256700	256700	0	0	0.113499	7	2151	0.077638	39	23	0.8751	2598	0.14319	87	43	0.0042778
BTN2A2	0.0246635	rs1800562	HFE	290621	290621	0	0	0.0153716	6	2151	0.019526	5	3	0.0043032	2598	0.011932	9	4	0.87003
HAUS8	0.02469	NA	NA	NA	NA	0	0	0.180039	19	2151	0.099489	58	34	0.6851	2598	0.24673	162	72	0.0054717
ARHGAP25	0.0247743	NA	NA	NA	NA	0	0	0.100232	2	2151	0.059507	28	14	0.95143	2598	0.13395	63	26	0.0039559
C14orf79	0.0247976	rs4983559	ZBTB42	168230	168230	0	1	0.132658	14	2151	0.106	55	25	0.12751	2598	0.15473	97	46	0.02955
PSTPIP1	0.0248085	NA	NA	NA	NA	0	0	0.141294	15	2151	0.093445	43	21	0.10412	2598	0.18091	134	63	0.036207
ATP11A-AS1	0.0248367	NA	NA	NA	NA	0	0	0.101495	13	2151	0.064156	52	20	0.15051	2598	0.13241	85	38	0.025081
TNNI2	0.0248446	NA	NA	NA	NA	0	0	0.203832	11	2151	0.15574	73	40	0.011952	2598	0.24365	182	81	0.31596
DGCR6	0.024874	NA	NA	NA	NA	0	0	0.0227416	22	2151	0.015807	11	9	0.19378	2598	0.028483	12	5	0.019515
QRFPR	0.0249811	NA	NA	NA	NA	0	0	0.0162137	4	2151	0.0013947	3	3	0.019091	2598	0.028483	4	1	0.19909
WNT11	0.0250781	rs499974	MOGAT2-DGAT2	462474	462474	0	0	0.148453	11	2151	0.086471	61	37	0.54647	2598	0.19977	120	46	0.0069871
NSMCE4A	0.0251378	NA	NA	NA	NA	0	0	0.0709616	10	2151	0.032543	16	6	0.0080889	2598	0.10277	46	18	0.47336
UQCRC2	0.0251508	NA	NA	NA	NA	0	0	0.0406402	16	2151	0.004649	7	5	0.45283	2598	0.070439	22	8	0.0084608
DPRXP4	0.0251665	NA	NA	NA	NA	0	0	0.0939149	17	2151	0.04556	19	7	0.10777	2598	0.13395	73	34	0.035577
EIF2AK4	0.025191	NA	NA	NA	NA	0	0	0.0553802	15	2151	0.043236	11	5	0.66821	2598	0.065435	40	21	0.0057445
WNK4	0.025283	rs8077889	MPP3	956583	956583	0	0	0.0275848	17	2151	0.02464	16	6	0.32003	2598	0.030023	17	7	0.012046
PRCC	0.0253294	rs12145743	PIGV	39459	39459	0	1	0.0608548	1	2151	0.051604	16	8	0.32222	2598	0.068514	38	20	0.01199
LINC00577	0.0253493	NA	NA	NA	NA	0	0	0.039587	6	2151	0.031148	8	4	0.56975	2598	0.046574	38	22	0.0067872
MIR3187	0.0253756	NA	NA	NA	NA	0	0	0.0819109	19	2151	0.058577	24	8	0.021782	2598	0.10123	50	24	0.17775
PCCA	0.0253861	NA	NA	NA	NA	0	0	0.0699097	13	2151	0.046955	15	7	0.66482	2598	0.088915	35	15	0.0058266
CLSTN1	0.0254606	NA	NA	NA	NA	0	0	0.0469574	1	2151	0.02278	17	8	0.19593	2598	0.066975	38	16	0.019839
ICT1	0.0256141	NA	NA	NA	NA	0	0	0.0785434	17	2151	0.038122	29	11	0.0045622	2598	0.11201	52	23	0.85808
VPS33A	0.0256801	NA	NA	NA	NA	0	0	0.0301116	12	2151	0.013482	15	8	0.013331	2598	0.04388	23	7	0.29455
PAM16	0.0258541	NA	NA	NA	NA	0	0	0.0934962	16	2151	0.076244	36	24	0.48301	2598	0.10778	76	32	0.0081946
IMPACT	0.0259044	NA	NA	NA	NA	0	0	0.0385342	18	2151	0.0088331	10	6	0.061927	2598	0.063125	31	18	0.064062
APOB	0.025912	rs1042034;rs1367117;rs515135	APOB	42158;3539;18618	3539	1	1	0.0819123	2	2151	0.04649	23	14	0.36896	2598	0.11124	52	25	0.010756
KIAA1143	0.0259356	NA	NA	NA	NA	0	0	0.0299012	3	2151	0.0065086	6	3	0.016094	2598	0.049269	21	11	0.24685
KIF15	0.0259356	NA	NA	NA	NA	0	0	0.0299012	3	2151	0.0065086	6	3	0.016094	2598	0.049269	21	11	0.24685
KIDINS220	0.0259533	NA	NA	NA	NA	0	0	0.0766505	2	2151	0.038122	31	14	0.0085736	2598	0.10855	47	22	0.46375
RAMP2-AS1	0.0259818	rs8077889	MPP3	958154	958154	0	0	0.0414822	17	2151	0.045095	25	9	0.27216	2598	0.038491	28	13	0.014628
SCAF1	0.0260223	rs492602	FLJ36070	933680	933680	0	0	0.105075	19	2151	0.072989	50	30	0.0039942	2598	0.13164	92	43	0.99857
NOG	0.0260624	NA	NA	NA	NA	0	0	0.0174777	17	2151	0.015807	14	8	0.16523	2598	0.018861	20	12	0.024183
NFE2L2	0.0261251	NA	NA	NA	NA	0	0	0.125919	2	2151	0.088331	48	23	0.044877	2598	0.15704	118	67	0.089291
STC2	0.0262514	NA	NA	NA	NA	0	0	0.118763	5	2151	0.09391	39	19	0.62326	2598	0.13934	79	33	0.006466
RNF135	0.0263313	NA	NA	NA	NA	0	0	0.094544	17	2151	0.04556	19	7	0.10777	2598	0.1351	77	37	0.037529
COX20	0.0265371	NA	NA	NA	NA	0	0	0.11076	1	2151	0.060902	35	18	0.0083561	2598	0.15204	98	47	0.48849
C18orf42	0.0265887	NA	NA	NA	NA	0	0	0.0113711	18	2151	0.0069735	6	5	0.077969	2598	0.015012	9	4	0.052473
PGBD2	0.0266137	NA	NA	NA	NA	0	0	0.0795969	1	2151	0.032078	21	12	0.087993	2598	0.11894	59	30	0.046547
GPR18	0.026639	NA	NA	NA	NA	0	0	0.0696987	13	2151	0.056718	19	11	0.0066339	2598	0.080446	44	18	0.6181
MIR3143	0.0266941	NA	NA	NA	NA	0	0	0.0726467	6	2151	0.045095	23	13	0.011816	2598	0.095458	43	18	0.34787
RRAS	0.0270218	rs492602	FLJ36070	936110	936110	0	0	0.0960214	19	2151	0.06927	43	25	0.0041773	2598	0.11817	74	34	0.99829
KBTBD13	0.0270617	NA	NA	NA	NA	0	0	0.0416929	15	2151	0.014877	13	6	0.01015	2598	0.063895	38	16	0.41157
FAM172A	0.0270678	NA	NA	NA	NA	0	0	0.0189515	5	2151	0.011158	9	5	0.32054	2598	0.025404	18	8	0.013036
LOC100128164	0.0271593	NA	NA	NA	NA	0	0	0.0374816	3	2151	0.011623	11	8	0.019436	2598	0.058891	24	9	0.21585
SEC62	0.0271593	NA	NA	NA	NA	0	0	0.0374816	3	2151	0.011623	11	8	0.019436	2598	0.058891	24	9	0.21585
MANEA	0.0273113	NA	NA	NA	NA	0	0	0.0448513	6	2151	0.0069735	6	3	0.0093023	2598	0.076212	28	11	0.45398
MANEA-AS1	0.0273113	NA	NA	NA	NA	0	0	0.0448513	6	2151	0.0069735	6	3	0.0093023	2598	0.076212	28	11	0.45398
TBC1D24	0.0273135	NA	NA	NA	NA	0	0	0.170351	16	2151	0.11948	37	15	0.17374	2598	0.21247	117	64	0.024309
LINC00548	0.027374	NA	NA	NA	NA	0	0	0.128869	13	2151	0.074384	46	20	0.36451	2598	0.17398	112	56	0.011617
NR2F1	0.0275319	NA	NA	NA	NA	0	0	0.0930741	5	2151	0.056253	51	31	0.89961	2598	0.12356	85	36	0.0047392
LOC101928837	0.0275385	NA	NA	NA	NA	0	0	0.129501	11	2151	0.076709	44	25	0.391	2598	0.17321	140	66	0.010907
HIST1H2BK	0.0275535	NA	NA	NA	NA	0	0	0.074121	6	2151	0.04556	24	14	0.011805	2598	0.097768	46	20	0.36149
FAM86A	0.0275544	NA	NA	NA	NA	0	0	0.0463255	16	2151	0.012087	10	7	0.02722	2598	0.074673	46	26	0.15678
CDK5	0.0276172	rs17173637	TMEM176A	226782	226782	0	0	0.0998127	7	2151	0.040911	29	17	0.35505	2598	0.14858	70	36	0.012052
CBX6	0.027637	rs5756931	PLA2G6	725833	725833	0	0	0.0711726	22	2151	0.059972	40	21	0.44321	2598	0.080446	69	38	0.0096629
LOC100289495	0.0276703	NA	NA	NA	NA	0	0	0.0751752	6	2151	0.045095	18	10	0.22814	2598	0.10008	49	28	0.018799
ANGPT2	0.0277322	NA	NA	NA	NA	0	0	0.126974	8	2151	0.1153	50	22	0.63032	2598	0.13664	88	48	0.0068222
GNG3	0.0277558	rs174546	FAS1-2-3	896614	896614	0	0	0.0739101	11	2151	0.064621	38	20	0.29053	2598	0.081601	49	23	0.014816
CCDC53	0.0278652	NA	NA	NA	NA	0	0	0.0553801	12	2151	0.031613	10	6	0.014584	2598	0.075058	28	11	0.29653
ZFYVE27	0.0279045	NA	NA	NA	NA	0	0	0.0998099	10	2151	0.043236	25	14	0.02132	2598	0.14665	87	40	0.20318
BAG4	0.0279432	NA	NA	NA	NA	0	0	0.0515897	8	2151	0.04556	32	14	0.66602	2598	0.056582	69	35	0.0065147
LSM1	0.0279432	NA	NA	NA	NA	0	0	0.0515897	8	2151	0.04556	32	14	0.66602	2598	0.056582	69	35	0.0065147
MTMR6	0.0281486	NA	NA	NA	NA	0	0	0.0682248	13	2151	0.053464	16	7	0.090422	2598	0.080446	30	11	0.048403
IBA57-AS1	0.028158	NA	NA	NA	NA	0	0	0.0410613	1	2151	0.026034	11	2	0.32306	2598	0.053503	38	25	0.013553
CXCL5	0.0281581	rs182616603	MTHFD2L	216869	216869	0	0	0.035165	4	2151	0.026034	10	7	0.055639	2598	0.042725	20	9	0.078694
MIR548AV	0.0282019	NA	NA	NA	NA	0	0	0.141504	10	2151	0.1153	50	25	0.0046172	2598	0.1632	87	39	0.95004
TCF20	0.0282628	NA	NA	NA	NA	0	0	0.0551694	22	2151	0.021385	10	7	0.022614	2598	0.083141	37	14	0.19447
MCEMP1	0.0282864	rs7248104;rs116843064;rs7255436	INSR;ANGPTL4	517273.5;687618.5;691491.5	517274	0	0	0.0204253	19	2151	0.015807	4	2	0.76062	2598	0.024249	11	3	0.0057875
PITRM1-AS1	0.0283124	NA	NA	NA	NA	0	0	0.111815	10	2151	0.06834	34	15	0.11257	2598	0.14781	74	33	0.039148
CLDN15	0.0283973	NA	NA	NA	NA	0	0	0.0749606	7	2151	0.032543	23	13	0.66849	2598	0.11008	48	20	0.0066157
MAPK8	0.0284559	NA	NA	NA	NA	0	0	0.0684351	10	2151	0.023245	15	9	0.11667	2598	0.10585	46	22	0.037999
MACC1	0.0285172	NA	NA	NA	NA	0	0	0.126341	7	2151	0.056253	35	20	0.073244	2598	0.18437	84	34	0.060683
LOC101928436	0.0285744	NA	NA	NA	NA	0	0	0.0372713	1	2151	0.033938	12	4	0.024258	2598	0.040031	23	11	0.18366
RNPC3	0.0285744	NA	NA	NA	NA	0	0	0.0372713	1	2151	0.033938	12	4	0.024258	2598	0.040031	23	11	0.18366
AMDHD2	0.0286071	NA	NA	NA	NA	0	0	0.0477995	16	2151	0.039052	23	12	0.0054981	2598	0.055042	30	16	0.81142
LMX1A	0.0287072	NA	NA	NA	NA	0	0	0.0793839	1	2151	0.053928	22	10	0.0053957	2598	0.10046	66	29	0.83025
ZNF789	0.0287531	NA	NA	NA	NA	0	0	0.0210572	7	2151	0.015342	14	7	0.023188	2598	0.025789	24	12	0.19356
ZNF85	0.0288686	NA	NA	NA	NA	0	0	0.0435881	19	2151	0.021385	11	6	0.26329	2598	0.061971	24	8	0.017128
SENP3	0.0289326	rs314253	DLG4	368141	368141	0	0	0.0566433	17	2151	0.033008	29	19	0.008124	2598	0.076212	61	26	0.55656
MIR8086	0.0290462	NA	NA	NA	NA	0	0	0.0341123	10	2151	0.018596	11	7	0.071536	2598	0.046959	26	9	0.0635
CFAP45	0.029048	NA	NA	NA	NA	0	0	0.116868	1	2151	0.064156	50	32	0.44753	2598	0.16051	135	65	0.010151
AP2A1	0.0291549	NA	NA	NA	NA	0	0	0.0934918	19	2151	0.037657	24	14	0.81243	2598	0.13972	96	43	0.0056161
TSKS	0.0291549	NA	NA	NA	NA	0	0	0.0934918	19	2151	0.037657	24	14	0.81243	2598	0.13972	96	43	0.0056161
LRTM2	0.0292024	NA	NA	NA	NA	0	0	0.0623289	12	2151	0.031613	11	5	0.038781	2598	0.08776	25	9	0.11788
TRIM67	0.0293276	NA	NA	NA	NA	0	0	0.0840177	1	2151	0.07206	20	6	0.040312	2598	0.093918	46	18	0.11398
SCD5	0.0293304	NA	NA	NA	NA	0	0	0.112656	4	2151	0.085077	35	18	0.73866	2598	0.13549	86	38	0.0062211
ENDOD1	0.0293898	NA	NA	NA	NA	0	0	0.165723	11	2151	0.10786	49	18	0.58432	2598	0.21363	132	59	0.0078832
LGALS17A	0.0293978	NA	NA	NA	NA	0	0	0.0101073	19	2151	0.0023245	4	3	0.10449	2598	0.016551	7	1	0.044098
ZRANB1	0.0295421	NA	NA	NA	NA	0	0	0.0972856	10	2151	0.064621	29	18	0.077082	2598	0.12433	80	35	0.060126
RAB6B	0.0295586	NA	NA	NA	NA	0	0	0.0736978	3	2151	0.025105	8	2	0.19323	2598	0.11393	39	21	0.024001
MYO9B	0.0296808	NA	NA	NA	NA	0	0	0.182988	19	2151	0.099489	59	35	0.68907	2598	0.25212	166	73	0.0067634
BCDIN3D	0.0297175	NA	NA	NA	NA	0	0	0.00863355	12	2151	0.0018596	4	4	0.033376	2598	0.014242	13	8	0.13984
CCDC122	0.0297333	NA	NA	NA	NA	0	0	0.0273743	13	2151	0.034403	7	2	0.67218	2598	0.021555	10	5	0.0069479
LACC1	0.0297333	NA	NA	NA	NA	0	0	0.0273743	13	2151	0.034403	7	2	0.67218	2598	0.021555	10	5	0.0069479
CYP4F24P	0.0299411	NA	NA	NA	NA	0	0	0.0237947	19	2151	0.0032543	5	3	0.25952	2598	0.040801	15	5	0.018145
OR10H5	0.0299411	NA	NA	NA	NA	0	0	0.0237947	19	2151	0.0032543	5	3	0.25952	2598	0.040801	15	5	0.018145
RINL	0.0300029	NA	NA	NA	NA	0	0	0.00737	19	2151	0.013947	5	0	0.014454	2598	0.0019246	2	0	0.32659
HNRNPH1	0.0300291	NA	NA	NA	NA	0	0	0.0850726	5	2151	0.036727	27	15	0.53535	2598	0.1251	69	27	0.0088268
WDR11	0.0300457	NA	NA	NA	NA	0	0	0.00400086	10	2151	0.0018596	2	1	0.5684	2598	0.0057737	8	5	0.008319
WDR11-AS1	0.0300457	NA	NA	NA	NA	0	0	0.00400086	10	2151	0.0018596	2	1	0.5684	2598	0.0057737	8	5	0.008319
NCKIPSD	0.0300833	NA	NA	NA	NA	0	0	0.0486419	3	2151	0.028824	11	4	0.050816	2598	0.06505	31	14	0.09319
SYT8	0.0301138	NA	NA	NA	NA	0	0	0.136871	11	2151	0.10739	41	21	0.016433	2598	0.16128	103	47	0.28852
LOC643387	0.0301853	NA	NA	NA	NA	0	0	0.0402189	2	2151	0.036727	13	6	0.20065	2598	0.04311	18	7	0.023696
MED19	0.0302182	NA	NA	NA	NA	0	0	0.0164247	11	2151	0.018131	7	2	0.076071	2598	0.015012	7	3	0.062583
TMX2	0.0302182	NA	NA	NA	NA	0	0	0.0164247	11	2151	0.018131	7	2	0.076071	2598	0.015012	7	3	0.062583
TMX2-CTNND1	0.0302182	NA	NA	NA	NA	0	0	0.0164247	11	2151	0.018131	7	2	0.076071	2598	0.015012	7	3	0.062583
CCDC94	0.0302183	NA	NA	NA	NA	0	0	0.0429565	19	2151	0.0097629	12	7	0.14459	2598	0.070439	39	20	0.032926
FNIP1	0.0302739	NA	NA	NA	NA	0	0	0.0389555	5	2151	0.02464	14	5	0.11451	2598	0.050808	35	17	0.041666
RHOC	0.0303094	NA	NA	NA	NA	0	0	0.102129	1	2151	0.070665	26	12	0.033388	2598	0.12818	66	26	0.1431
TIMM13	0.0303446	NA	NA	NA	NA	0	0	0.0259004	19	2151	0.018596	7	4	0.58274	2598	0.031948	17	8	0.0082102
PTPRCAP	0.0303561	NA	NA	NA	NA	0	0	0.0635923	11	2151	0.050674	28	13	0.0084742	2598	0.074288	63	36	0.56484
NRBP1	0.0306617	rs1260326	GCKR	78069	78069	0	1	0.0393767	2	2151	0.013017	14	8	0.37751	2598	0.061201	34	18	0.012831
MINPP1	0.0306744	NA	NA	NA	NA	0	0	0.0456936	10	2151	0.012552	15	12	0.027871	2598	0.073133	41	21	0.17388
A2M-AS1	0.0306966	rs4883201	PHC1	134748	134748	0	1	0.00463256	12	2151	0.0069735	6	4	0.021268	2598	0.0026944	5	3	0.22806
TYSND1	0.0307105	NA	NA	NA	NA	0	0	0.0631713	10	2151	0.027894	14	7	0.23619	2598	0.092379	30	15	0.020547
CEACAM22P	0.0307221	rs7412;rs439401;rs1065853;rs4420638	APOE	337316;339688;338469;348183	337316	0	0	0.0233736	19	2151	0.0069735	3	1	0.23019	2598	0.036952	10	4	0.021092
GPX1	0.0307367	rs2013208	RBM5	733325	733325	0	0	0.0214779	3	2151	0.018131	8	2	0.025033	2598	0.024249	15	5	0.19406
MIR3610	0.0308724	NA	NA	NA	NA	0	0	0.0256892	8	2151	0.017201	12	6	0.013242	2598	0.032717	22	11	0.36878
MIR4513	0.030916	NA	NA	NA	NA	0	0	0.0899137	15	2151	0.086936	29	10	0.30167	2598	0.092379	75	30	0.016215
TTLL4	0.0309222	rs78058190	PRKAG3	121294	121294	0	1	0.050116	2	2151	0.013947	11	9	0.26267	2598	0.080062	33	18	0.018627
KLHDC4	0.0309533	NA	NA	NA	NA	0	0	0.0884415	16	2151	0.048815	28	19	0.028778	2598	0.12125	82	34	0.17022
SCD	0.0309725	rs11597086	CHUK	148397	148397	0	1	0.150137	10	2151	0.11344	42	21	0.01013	2598	0.18052	93	39	0.48393
AZI2	0.0309935	NA	NA	NA	NA	0	0	0.0747549	3	2151	0.038587	17	8	0.91812	2598	0.1047	51	24	0.0053437
AHI1	0.0309946	rs9376090	HBS1L	411537	411537	0	0	0.0737019	6	2151	0.038122	16	10	0.78745	2598	0.10316	43	25	0.0062307
LINC00271	0.0309946	rs9376090	HBS1L	411537	411537	0	0	0.0737019	6	2151	0.038122	16	10	0.78745	2598	0.10316	43	25	0.0062307
MUC13	0.0310001	NA	NA	NA	NA	0	0	0.0261109	3	2151	0.0041841	3	0	0.47191	2598	0.044265	15	6	0.010399
PCDHGC4	0.0310533	NA	NA	NA	NA	0	0	0.0299012	5	2151	0.026964	8	5	0.0085169	2598	0.032333	18	7	0.57737
RNY5	0.0311365	NA	NA	NA	NA	0	0	0.0465364	12	2151	0.037657	9	3	0.30851	2598	0.053888	22	12	0.01599
MDH2	0.0311545	NA	NA	NA	NA	0	0	0.0989705	7	2151	0.066481	27	16	0.016015	2598	0.12587	75	29	0.30824
CECR3	0.0311788	NA	NA	NA	NA	0	0	0.0558015	22	2151	0.042771	14	9	0.012879	2598	0.06659	45	20	0.38365
PTPN11	0.0312582	rs11065987	BRAP	784665	784665	0	0	0.0208464	12	2151	0.004649	9	8	0.46715	2598	0.034257	18	10	0.010609
ZNHIT2	0.0312792	rs12801636	KAT5	503643	503643	0	0	0.0869684	11	2151	0.060902	20	11	0.025914	2598	0.10855	46	17	0.1914
RTBDN	0.0314804	NA	NA	NA	NA	0	0	0.0665395	19	2151	0.02185	19	9	0.66509	2598	0.10354	56	28	0.0075146
APCDD1	0.0315911	NA	NA	NA	NA	0	0	0.0629606	18	2151	0.025105	18	13	0.20824	2598	0.094303	56	27	0.024101
C14orf180	0.0316341	rs4983559	ZBTB42	229826	229826	0	0	0.146555	14	2151	0.12552	67	26	0.010911	2598	0.16397	118	46	0.46072
CORO7	0.0316822	NA	NA	NA	NA	0	0	0.141082	16	2151	0.073919	36	19	0.10226	2598	0.19669	100	45	0.049247
CORO7-PAM16	0.0316822	NA	NA	NA	NA	0	0	0.141082	16	2151	0.073919	36	19	0.10226	2598	0.19669	100	45	0.049247
SORCS1	0.0317781	NA	NA	NA	NA	0	0	0.0221102	10	2151	0.010693	7	5	0.0079268	2598	0.031563	17	6	0.6376
PPP1R3B	0.0318173	rs9987289	PPP1R3B	170333	170333	1	1	0.136661	8	2151	0.061367	41	24	0.052807	2598	0.199	125	62	0.09585
MGC12916	0.0318339	NA	NA	NA	NA	0	0	0.0966515	17	2151	0.059042	29	13	0.87076	2598	0.12779	104	54	0.0058164
PSKH1	0.031871	rs16942887	LCAT	4621	4621	0	1	0.0743302	16	2151	0.019061	30	22	0.074375	2598	0.12009	56	28	0.068191
CAP1	0.0318838	rs4660293	PABPC4	484632	484632	0	0	0.202568	1	2151	0.17992	79	33	0.086582	2598	0.22132	126	54	0.058605
HIST1H3A	0.0319046	rs1800562	HFE	72568	72568	0	1	0.0164247	6	2151	0.019526	7	3	0.017454	2598	0.013857	18	10	0.29094
NEDD4	0.0319379	NA	NA	NA	NA	0	0	0.0233735	15	2151	0.017666	20	13	0.68503	2598	0.028099	23	8	0.0074221
RPL35	0.031985	NA	NA	NA	NA	0	0	0.0406399	9	2151	0.017201	11	8	0.0050962	2598	0.060046	39	21	0.99943
TUBA8	0.0321118	NA	NA	NA	NA	0	0	0.047589	22	2151	0.041376	14	7	0.23688	2598	0.052733	42	21	0.021603
MIR4681	0.0321296	NA	NA	NA	NA	0	0	0.204045	10	2151	0.1497	67	34	0.067956	2598	0.24904	154	70	0.075353
MIR5093	0.0322066	NA	NA	NA	NA	0	0	0.290585	16	2151	0.15481	105	51	0.0084874	2598	0.403	249	101	0.60505
MCM3	0.0322234	NA	NA	NA	NA	0	0	0.0614866	6	2151	0.040446	15	7	0.040598	2598	0.078907	42	19	0.12657
RNASEK	0.032302	rs314253	DLG4	178895	178895	0	1	0.0440089	17	2151	0.031148	14	8	0.019237	2598	0.054657	39	19	0.26789
MIR942	0.0324419	NA	NA	NA	NA	0	0	0.0223203	1	2151	0.013017	10	4	0.077768	2598	0.030023	25	10	0.066608
DNAAF1	0.0324814	NA	NA	NA	NA	0	0	0.0534846	16	2151	0.030683	20	6	0.24253	2598	0.072363	41	20	0.021389
HSDL1	0.0324814	NA	NA	NA	NA	0	0	0.0534846	16	2151	0.030683	20	6	0.24253	2598	0.072363	41	20	0.021389
MPP7	0.0324956	NA	NA	NA	NA	0	0	0.0355867	10	2151	0.020456	13	9	0.069266	2598	0.048114	23	8	0.074931
KCNK16	0.0325374	rs2758886	KCNK17	56388.5	56388.5	0	1	0.0134765	6	2151	0.010228	10	7	0.14845	2598	0.016166	19	14	0.035016
DGCR8	0.0325466	NA	NA	NA	NA	0	0	0.0711726	22	2151	0.030219	22	14	0.0083528	2598	0.10508	59	29	0.62253
NDNL2	0.032656	NA	NA	NA	NA	0	0	0.0284273	15	2151	0.02557	11	6	0.087719	2598	0.030793	23	10	0.059516
PTPRS	0.0326564	NA	NA	NA	NA	0	0	0.0598022	19	2151	0.042771	16	7	0.021422	2598	0.073903	53	24	0.24371
MIR6787	0.0326974	NA	NA	NA	NA	0	0	0.181091	17	2151	0.084612	52	29	0.58845	2598	0.26097	110	44	0.0088853
SLC30A3	0.0328403	rs1260326	GCKR	244055	244055	0	0	0.0235837	2	2151	0.0065086	7	4	0.011597	2598	0.037721	28	14	0.4532
DNAJC3	0.0328604	NA	NA	NA	NA	0	0	0.0583278	13	2151	0.035797	24	14	0.49558	2598	0.076982	45	20	0.010613
FCN2	0.0328937	NA	NA	NA	NA	0	0	0.0372709	9	2151	0.046955	15	8	0.20667	2598	0.029253	22	13	0.02548
LOC101448202	0.0328937	NA	NA	NA	NA	0	0	0.0372709	9	2151	0.046955	15	8	0.20667	2598	0.029253	22	13	0.02548
OST4	0.0329344	rs1260326	GCKR	434194	434194	0	0	0.0884397	2	2151	0.036262	31	18	0.039079	2598	0.13164	69	33	0.13495
SLC22A12	0.0329723	NA	NA	NA	NA	0	0	0.0126342	11	2151	0.0023245	4	3	0.80491	2598	0.02117	6	1	0.0065609
PPP1R14A	0.0329827	NA	NA	NA	NA	0	0	0.0736997	19	2151	0.042771	27	13	0.014072	2598	0.099307	48	21	0.37542
SCAMP3	0.0330238	NA	NA	NA	NA	0	0	0.0149503	1	2151	0.013482	11	7	0.025687	2598	0.016166	15	9	0.20597
CDK5R2	0.0331439	rs78058190	PRKAG3	124240	124240	0	1	0.00589598	2	2151	0.0051139	4	2	0.049001	2598	0.0065435	3	1	0.10844
EXOC1	0.0332337	NA	NA	NA	NA	0	0	0.0404297	4	2151	0.011623	11	3	0.65645	2598	0.06428	30	15	0.0081207
LOC100505795	0.033277	NA	NA	NA	NA	0	0	0.141084	1	2151	0.1046	59	30	0.0075718	2598	0.17129	136	65	0.70513
CDCA7L	0.0333167	rs12670798	DNAH11	376365	376365	0	0	0.115392	7	2151	0.052069	30	19	0.017604	2598	0.16782	82	45	0.30372
SNAR-C1	0.0333186	rs492602	FLJ36070	806186	806186	0	0	0.0221098	19	2151	0.0083682	3	1	0.030131	2598	0.033487	11	3	0.17746
SNAR-C5	0.0333186	rs492602	FLJ36070	806186	806186	0	0	0.0221098	19	2151	0.0083682	3	1	0.030131	2598	0.033487	11	3	0.17746
AGTPBP1	0.033388	NA	NA	NA	NA	0	0	0.100022	9	2151	0.077173	47	14	0.0055951	2598	0.11894	93	32	0.95804
TRIM65	0.0334028	NA	NA	NA	NA	0	0	0.105074	17	2151	0.056718	44	25	0.61838	2598	0.14511	93	46	0.0086729
RFC5	0.0334267	NA	NA	NA	NA	0	0	0.0227417	12	2151	0.025105	6	2	0.053554	2598	0.020785	12	5	0.10023
C21orf62-AS1	0.0334435	NA	NA	NA	NA	0	0	0.04422	21	2151	0.034403	12	6	0.069543	2598	0.052348	33	16	0.077232
PAXBP1	0.0334435	NA	NA	NA	NA	0	0	0.04422	21	2151	0.034403	12	6	0.069543	2598	0.052348	33	16	0.077232
AHNAK2	0.0335844	rs4983559	ZBTB42	165518	165518	0	1	0.125081	14	2151	0.097629	52	26	0.079721	2598	0.14781	88	37	0.06771
RMND5A	0.0336619	NA	NA	NA	NA	0	0	0.0475894	2	2151	0.034868	9	4	0.28168	2598	0.058122	25	11	0.019216
RNF103-CHMP3	0.0336619	NA	NA	NA	NA	0	0	0.0475894	2	2151	0.034868	9	4	0.28168	2598	0.058122	25	11	0.019216
TMA16	0.0336681	NA	NA	NA	NA	0	0	0.0555907	4	2151	0.034403	15	6	0.17238	2598	0.073133	36	14	0.031407
FUK	0.0337029	NA	NA	NA	NA	0	0	0.0448517	16	2151	0.013947	19	10	0.18787	2598	0.070439	28	13	0.028853
RPS6KB2	0.0339557	NA	NA	NA	NA	0	0	0.0579069	11	2151	0.030219	21	9	0.063316	2598	0.080831	49	26	0.086378
TBC1D17	0.0340619	NA	NA	NA	NA	0	0	0.0513794	19	2151	0.029754	13	6	0.18076	2598	0.069284	37	16	0.030369
ZBED3-AS1	0.0340826	NA	NA	NA	NA	0	0	0.034323	5	2151	0.018131	12	8	0.12956	2598	0.047729	29	13	0.042401
OPN3	0.0342109	NA	NA	NA	NA	0	0	0.066751	1	2151	0.04649	17	10	0.18994	2598	0.083526	41	17	0.029052
SLC4A2	0.034297	rs17173637	TMEM176A	218046	218046	0	0	0.108021	7	2151	0.046955	34	18	0.47439	2598	0.15858	81	41	0.011667
LINC01191	0.0343258	NA	NA	NA	NA	0	0	0.0185298	2	2151	0.016736	3	0	0.058714	2598	0.020015	15	10	0.09436
TSPYL5	0.0344102	NA	NA	NA	NA	0	0	0.050537	8	2151	0.034403	19	10	0.028207	2598	0.063895	38	16	0.19699
PFKFB2	0.0344313	NA	NA	NA	NA	0	0	0.108023	1	2151	0.053928	37	28	0.022363	2598	0.15281	82	45	0.24865
YOD1	0.0344313	NA	NA	NA	NA	0	0	0.108023	1	2151	0.053928	37	28	0.022363	2598	0.15281	82	45	0.24865
C5orf58	0.0346476	NA	NA	NA	NA	0	0	0.0541167	5	2151	0.057648	10	6	0.0063941	2598	0.051193	22	11	0.87616
LGALS12	0.0347047	NA	NA	NA	NA	0	0	0.0294799	11	2151	0.030219	19	11	0.20717	2598	0.028868	37	22	0.027095
GPR125	0.0347375	NA	NA	NA	NA	0	0	0.123605	4	2151	0.09205	61	36	0.51199	2598	0.14973	108	44	0.010976
TMUB1	0.0348844	rs17173637	TMEM176A	258612	258612	0	0	0.09244	7	2151	0.050674	31	19	0.59701	2598	0.12702	70	33	0.0094604
PLD1	0.0349176	NA	NA	NA	NA	0	0	0.194356	3	2151	0.1139	63	35	0.234	2598	0.26097	157	68	0.024164
HOXD12	0.0349376	NA	NA	NA	NA	0	0	0.0286374	2	2151	0.02371	16	12	0.0067401	2598	0.032717	36	16	0.83949
NKX3-2	0.0349418	NA	NA	NA	NA	0	0	0.0629606	4	2151	0.058577	17	10	0.080177	2598	0.06659	43	19	0.070582
FAM107A	0.0349443	rs13315871	PXK	233402	233402	0	0	0.0351655	3	2151	0.0069735	6	4	0.19376	2598	0.058507	18	6	0.029209
NQO1	0.0349839	NA	NA	NA	NA	0	0	0.0644346	16	2151	0.038122	16	8	0.35866	2598	0.08622	50	21	0.015801
SLC30A9	0.0349983	NA	NA	NA	NA	0	0	0.0267425	4	2151	0.032078	15	8	0.015328	2598	0.022325	23	15	0.36991
IGSF8	0.0351393	NA	NA	NA	NA	0	0	0.139396	1	2151	0.082287	49	23	0.24518	2598	0.18668	120	62	0.023237
PDCD5	0.0351461	rs731839	PEPD	826820	826820	0	0	0.045062	19	2151	0.031148	16	8	0.054673	2598	0.056582	35	17	0.10423
TMEM212-AS1	0.0352316	NA	NA	NA	NA	0	0	0.0364286	3	2151	0.016736	11	5	0.050093	2598	0.052733	27	15	0.11409
HSPA1L	0.0352502	rs2247056;rs419132;rs3177928	HLA	525561;419748;621384	419748	0	0	0.0469575	6	2151	0.034403	22	10	0.065965	2598	0.057352	33	17	0.086693
RUFY1	0.0352521	NA	NA	NA	NA	0	0	0.0555909	5	2151	0.041841	36	20	0.90851	2598	0.066975	39	23	0.006295
GHRH	0.0354529	NA	NA	NA	NA	0	0	0.0488525	20	2151	0.028359	18	13	0.023185	2598	0.06582	34	17	0.24835
HCK	0.0354588	NA	NA	NA	NA	0	0	0.032638	20	2151	0.016736	22	17	0.74576	2598	0.045804	22	10	0.0077225
YIPF3	0.0355248	rs998584	VEGFA	272482	272482	0	0	0.0326386	6	2151	0.0079033	8	5	0.042635	2598	0.053118	31	15	0.13538
PRG4	0.0355497	NA	NA	NA	NA	0	0	0.0366392	1	2151	0.0083682	10	7	0.90901	2598	0.060046	25	12	0.006355
RNU6-72P	0.0355497	NA	NA	NA	NA	0	0	0.0366392	1	2151	0.0083682	10	7	0.90901	2598	0.060046	25	12	0.006355
HIST1H4A	0.0355612	rs1800562	HFE	72024.5	72024.5	0	1	0.0379025	6	2151	0.026034	15	9	0.023193	2598	0.047729	42	20	0.24917
AVPR1A	0.0355743	NA	NA	NA	NA	0	0	0.00842293	12	2151	0.0018596	3	2	0.1162	2598	0.013857	5	2	0.049755
INMT	0.0356636	NA	NA	NA	NA	0	0	0.0349548	7	2151	0.017666	11	6	0.071428	2598	0.049269	32	15	0.081185
MIR760	0.0359973	NA	NA	NA	NA	0	0	0.034323	1	2151	0.02557	14	9	0.1518	2598	0.04157	21	12	0.038628
GALR3	0.0361017	rs5756931	PLA2G6	332583	332583	0	0	0.00842281	22	2151	0.009298	4	2	0.34071	2598	0.0076982	9	5	0.01727
HSPA1A	0.0361291	rs2247056;rs419132;rs3177928	HLA	516678;428631;630267	428631	0	0	0.0227418	6	2151	0.029289	14	5	0.071893	2598	0.017321	14	6	0.081919
KIF11	0.0361369	rs2068888	CYP26A1	487156	487156	0	0	0.0526422	10	2151	0.039981	25	11	0.097906	2598	0.063125	53	28	0.060169
FAM206A	0.036163	NA	NA	NA	NA	0	0	0.0250579	9	2151	0.018131	7	2	0.11663	2598	0.030793	30	17	0.050553
IKBKAP	0.036163	NA	NA	NA	NA	0	0	0.0250579	9	2151	0.018131	7	2	0.11663	2598	0.030793	30	17	0.050553
DOK6	0.0361794	NA	NA	NA	NA	0	0	0.0656984	18	2151	0.04835	23	13	0.33583	2598	0.080062	62	29	0.017566
ZMAT3	0.0362707	NA	NA	NA	NA	0	0	0.0545378	3	2151	0.047885	17	11	0.064276	2598	0.060046	32	12	0.092056
TMX1	0.0364587	NA	NA	NA	NA	0	0	0.0551694	14	2151	0.027894	11	6	0.012161	2598	0.077752	23	8	0.48957
MREG	0.0364753	rs1250229	FN1	569810	569810	0	0	0.0640153	2	2151	0.020456	18	9	0.010152	2598	0.10008	65	35	0.58677
C11orf65	0.036489	NA	NA	NA	NA	0	0	0.0692803	11	2151	0.02278	9	4	0.061063	2598	0.10778	30	8	0.097597
LINC00882	0.0365144	NA	NA	NA	NA	0	0	0.0381136	3	2151	0.024175	10	4	0.25544	2598	0.049654	25	13	0.02335
LINC00883	0.0365144	NA	NA	NA	NA	0	0	0.0381136	3	2151	0.024175	10	4	0.25544	2598	0.049654	25	13	0.02335
ADIPOR1	0.0365849	NA	NA	NA	NA	0	0	0.0623286	1	2151	0.049279	35	21	0.90528	2598	0.073133	41	16	0.0066038
ZNF490	0.0366004	NA	NA	NA	NA	0	0	0.0579069	19	2151	0.030219	22	14	0.070247	2598	0.080831	37	16	0.085147
ZNF791	0.0366004	NA	NA	NA	NA	0	0	0.0579069	19	2151	0.030219	22	14	0.070247	2598	0.080831	37	16	0.085147
AQP11	0.0367057	NA	NA	NA	NA	0	0	0.0503261	11	2151	0.012552	15	10	0.17333	2598	0.081601	44	27	0.034627
PAQR8	0.0367722	NA	NA	NA	NA	0	0	0.0720124	6	2151	0.026034	28	20	0.008244	2598	0.11008	58	27	0.72961
IGSF21	0.0367781	NA	NA	NA	NA	0	0	0.0678028	1	2151	0.027429	9	6	0.3116	2598	0.10123	30	11	0.019307
NBEAL2	0.0367835	rs2290547	SETD2	40405.5	40405.5	0	1	0.0707542	3	2151	0.026964	31	19	0.0073798	2598	0.10701	82	42	0.81535
RNF220	0.036862	NA	NA	NA	NA	0	0	0.106337	1	2151	0.065086	39	18	0.80344	2598	0.14049	100	39	0.0075083
CCNB1IP1	0.0371783	NA	NA	NA	NA	0	0	0.0555905	14	2151	0.050674	15	6	0.26869	2598	0.059661	33	15	0.022682
MIR4710	0.0372547	rs4983559	ZBTB42	123155	123155	0	1	0.0918074	14	2151	0.033938	38	21	0.018166	2598	0.13972	74	32	0.33631
LOC554206	0.037301	NA	NA	NA	NA	0	0	0.015793	16	2151	0.0069735	7	5	0.034418	2598	0.023095	19	7	0.17777
PPM1H	0.0373477	NA	NA	NA	NA	0	0	0.0696992	12	2151	0.052999	22	13	0.057672	2598	0.083526	35	17	0.10625
LMO2	0.0373624	NA	NA	NA	NA	0	0	0.0265322	11	2151	0.019991	12	7	0.018922	2598	0.031948	29	18	0.32399
CACTIN	0.0373668	NA	NA	NA	NA	0	0	0.0838067	19	2151	0.082287	40	22	0.0062769	2598	0.085065	57	27	0.97682
IL1A	0.0374027	NA	NA	NA	NA	0	0	0.0240053	2	2151	0.0037192	4	2	0.012003	2598	0.040801	19	9	0.51141
PEMT	0.037424	NA	NA	NA	NA	0	0	0.18004	17	2151	0.12506	55	31	0.65599	2598	0.22556	144	59	0.0093639
MAP1B	0.037444	NA	NA	NA	NA	0	0	0.0652749	5	2151	0.0055788	11	10	0.96459	2598	0.1147	44	16	0.0063722
MIR4306	0.0376089	NA	NA	NA	NA	0	0	0.0218996	13	2151	0.016272	7	5	0.012306	2598	0.026559	12	8	0.50211
HSPA8	0.0376305	rs7941030	UBASH3B	416048	416048	0	0	0.12529	11	2151	0.090191	60	31	0.021533	2598	0.15435	122	60	0.28715
MCM3AP	0.0376349	rs114139997	COL18A1	835324	835324	0	0	0.0568542	21	2151	0.057183	18	9	0.01549	2598	0.056582	58	31	0.39923
YBEY	0.0376349	rs114139997	COL18A1	835324	835324	0	0	0.0568542	21	2151	0.057183	18	9	0.01549	2598	0.056582	58	31	0.39923
RBBP4	0.0378587	NA	NA	NA	NA	0	0	0.0414824	1	2151	0.024175	18	12	0.0071998	2598	0.055812	40	24	0.86504
ZBTB8OS	0.0378587	NA	NA	NA	NA	0	0	0.0414824	1	2151	0.024175	18	12	0.0071998	2598	0.055812	40	24	0.86504
ALKBH3	0.0378649	NA	NA	NA	NA	0	0	0.0355867	11	2151	0.019526	6	1	0.0099647	2598	0.048884	16	7	0.62514
SNAPC1	0.0379015	NA	NA	NA	NA	0	0	0.0715942	14	2151	0.046025	19	11	0.015336	2598	0.092764	42	16	0.40666
MIR5189	0.0380352	NA	NA	NA	NA	0	0	0.141712	16	2151	0.07113	43	24	0.012182	2598	0.20015	87	34	0.51411
GPR37L1	0.0381517	NA	NA	NA	NA	0	0	0.14508	1	2151	0.083217	51	29	0.0068691	2598	0.1963	129	53	0.91509
NAPEPLD	0.0381776	NA	NA	NA	NA	0	0	0.103389	7	2151	0.078568	33	17	0.074913	2598	0.12394	78	30	0.083977
LINC01359	0.0382472	NA	NA	NA	NA	0	0	0.064645	1	2151	0.059507	18	9	0.18522	2598	0.068899	48	20	0.034039
BCL2L13	0.0382798	NA	NA	NA	NA	0	0	0.0665378	22	2151	0.013947	14	13	0.05861	2598	0.11008	34	17	0.10768
MMP14	0.0383429	NA	NA	NA	NA	0	0	0.0633817	14	2151	0.045095	19	12	0.077993	2598	0.078522	55	26	0.081079
STYXL1	0.0384065	NA	NA	NA	NA	0	0	0.11413	7	2151	0.067411	28	16	0.016734	2598	0.15281	88	36	0.37864
MOCOS	0.0384492	NA	NA	NA	NA	0	0	0.124658	18	2151	0.064156	34	19	0.0068548	2598	0.17475	82	38	0.92557
LOC101927811	0.0385701	NA	NA	NA	NA	0	0	0.0894923	7	2151	0.041376	27	14	0.17458	2598	0.12933	68	35	0.036479
RPP25L	0.0386835	NA	NA	NA	NA	0	0	0.0486417	9	2151	0.054393	15	8	0.24913	2598	0.04388	29	16	0.025653
LINC00160	0.0386949	NA	NA	NA	NA	0	0	0.0149505	21	2151	0.0065086	5	4	0.017542	2598	0.02194	5	2	0.36445
LINC01426	0.0386949	NA	NA	NA	NA	0	0	0.0149505	21	2151	0.0065086	5	4	0.017542	2598	0.02194	5	2	0.36445
LMAN1L	0.0387685	NA	NA	NA	NA	0	0	0.115605	15	2151	0.077638	34	15	0.29954	2598	0.14704	95	35	0.021392
VWA7	0.0388455	rs2247056;rs419132;rs3177928	HLA	475902.5;469406.5;671042.5	469406	0	0	0.0475889	6	2151	0.039052	17	7	0.27948	2598	0.054657	30	12	0.022982
PAK2	0.0388735	NA	NA	NA	NA	0	0	0.0865459	3	2151	0.04649	30	14	0.31457	2598	0.11971	85	53	0.020436
GALNT10	0.0389427	NA	NA	NA	NA	0	0	0.0444303	5	2151	0.0097629	14	11	0.14238	2598	0.073133	46	26	0.045247
APOBEC3H	0.0389475	rs5756931	PLA2G6	937876	937876	0	0	0.0627497	22	2151	0.041376	16	7	0.84986	2598	0.080446	39	19	0.0075815
ZNF354C	0.039167	NA	NA	NA	NA	0	0	0.0307435	5	2151	0.0079033	6	4	0.043862	2598	0.049654	21	12	0.14789
IPO11	0.0392538	NA	NA	NA	NA	0	0	0.029059	5	2151	0.010693	11	5	0.071268	2598	0.044265	38	17	0.091261
SLC43A1	0.0392775	NA	NA	NA	NA	0	0	0.0707537	11	2151	0.032543	21	11	0.56929	2598	0.10239	70	39	0.011433
TMC1	0.0393702	NA	NA	NA	NA	0	0	0.0429567	9	2151	0.019991	9	7	0.047168	2598	0.061971	28	14	0.13838
IRGQ	0.0393944	NA	NA	NA	NA	0	0	0.0602233	19	2151	0.036262	12	3	0.035762	2598	0.080062	46	16	0.18265
PIGC	0.0394543	NA	NA	NA	NA	0	0	0.113285	1	2151	0.056718	26	15	0.08585	2598	0.16012	75	33	0.076224
CA3	0.0395065	NA	NA	NA	NA	0	0	0.029059	8	2151	0.010693	6	2	0.014186	2598	0.044265	19	9	0.46202
PCNX	0.0395335	NA	NA	NA	NA	0	0	0.155614	14	2151	0.056253	48	22	0.22175	2598	0.23788	149	67	0.029581
RIN2	0.0395484	NA	NA	NA	NA	0	0	0.14677	20	2151	0.064156	32	20	0.010557	2598	0.21517	98	45	0.62163
SLC35G6	0.0396844	rs314253	DLG4	287180	287180	0	0	0.143187	17	2151	0.092515	45	24	0.059797	2598	0.18514	127	62	0.1102
CLGN	0.0397579	NA	NA	NA	NA	0	0	0.0480099	4	2151	0.012552	9	4	0.26078	2598	0.077367	31	11	0.025325
MIR6809	0.039809	rs78058190	PRKAG3	930784	930784	0	0	0.0688566	2	2151	0.047885	24	11	0.25331	2598	0.08622	54	24	0.026112
MAMSTR	0.0398092	rs492602	FLJ36070	25172	25172	0	1	0.0726467	19	2151	0.088796	27	9	0.093889	2598	0.059276	45	20	0.07045
LINC00920	0.039903	NA	NA	NA	NA	0	0	0.0374817	16	2151	0.02464	7	3	0.025925	2598	0.048114	14	6	0.25586
SREBF2	0.0399317	NA	NA	NA	NA	0	0	0.145296	22	2151	0.13808	57	28	0.63439	2598	0.15127	172	85	0.010465
ZNRF3	0.039983	NA	NA	NA	NA	0	0	0.138764	22	2151	0.09205	36	15	0.04914	2598	0.17744	97	47	0.13531
NEO1	0.0400553	NA	NA	NA	NA	0	0	0.0694884	15	2151	0.038587	26	15	0.0077013	2598	0.095073	61	25	0.86525
SNORD111B	0.0400627	NA	NA	NA	NA	0	0	0.0404299	16	2151	0.029289	11	6	0.14459	2598	0.049654	22	12	0.046096
GPR111	0.0401759	NA	NA	NA	NA	0	0	0.0126341	6	2151	0.0032543	2	1	0.013518	2598	0.0204	3	1	0.49472
MRPS24	0.0401766	rs2072183	NPC1L1	664073	664073	0	0	0.0793841	7	2151	0.027429	22	11	0.17988	2598	0.1224	62	31	0.037179
RPSAP58	0.0402668	NA	NA	NA	NA	0	0	0.058539	19	2151	0.044166	21	12	0.11079	2598	0.070439	45	18	0.060527
ZNF681	0.0402668	NA	NA	NA	NA	0	0	0.058539	19	2151	0.044166	21	12	0.11079	2598	0.070439	45	18	0.060527
EIF4E	0.0402772	rs2602836;rs13132430	ADH5	163353;372618	163353	0	1	0.0585386	4	2151	0.051604	18	9	0.021347	2598	0.06428	29	9	0.31423
NTN3	0.0402958	NA	NA	NA	NA	0	0	0.045904	16	2151	0.040911	19	7	0.17813	2598	0.050038	37	16	0.037678
NF1	0.0403379	NA	NA	NA	NA	0	0	0.0715942	17	2151	0.046025	22	11	0.11939	2598	0.092764	46	19	0.056286
MIR1181	0.04036	rs6511720;rs737337	LDLR;DOCK6	683322.5;828509.5	683322	0	0	0.0701191	19	2151	0.033473	19	12	0.10947	2598	0.10046	71	30	0.061427
MOGS	0.0404011	NA	NA	NA	NA	0	0	0.0101072	2	2151	0.012087	7	1	0.10661	2598	0.0084681	12	6	0.063152
PTPRA	0.0404086	NA	NA	NA	NA	0	0	0.0349549	20	2151	0.029289	17	9	0.19065	2598	0.039646	22	8	0.035322
KRT19P2	0.0404753	NA	NA	NA	NA	0	0	0.0507473	12	2151	0.0037192	4	3	0.044032	2598	0.089684	27	8	0.15324
MIR492	0.0404753	NA	NA	NA	NA	0	0	0.0507473	12	2151	0.0037192	4	3	0.044032	2598	0.089684	27	8	0.15324
CCDC140	0.0404875	NA	NA	NA	NA	0	0	0.071382	2	2151	0.012552	14	9	0.10838	2598	0.12009	52	21	0.06228
PAX3	0.0404875	NA	NA	NA	NA	0	0	0.071382	2	2151	0.012552	14	9	0.10838	2598	0.12009	52	21	0.06228
CTB-174D11.1	0.040554	NA	NA	NA	NA	0	0	0.0400086	5	2151	0.019991	12	6	0.25748	2598	0.056582	29	12	0.026267
C1QTNF3	0.0405773	NA	NA	NA	NA	0	0	0.116446	5	2151	0.067875	40	23	0.0079238	2598	0.15666	86	42	0.85412
TRABD2B	0.0405778	NA	NA	NA	NA	0	0	0.0431669	1	2151	0.033473	16	9	0.019451	2598	0.051193	43	24	0.34795
MIR193B	0.0405964	rs3198697	PDXDC1	733640	733640	0	0	0.065698	16	2151	0.050209	28	13	0.14846	2598	0.078522	53	31	0.045613
SYT3	0.0406167	NA	NA	NA	NA	0	0	0.00947593	19	2151	0.0027894	2	0	0.07767	2598	0.015012	11	5	0.087238
NR1I2	0.0407441	rs6805251	GSK3B	54106	54106	0	1	0.0410613	3	2151	0.032543	6	3	0.013688	2598	0.048114	16	6	0.49688
COX6C	0.0408469	NA	NA	NA	NA	0	0	0.0286379	8	2151	0.020921	3	1	0.017795	2598	0.035027	25	14	0.38336
LOC101929023	0.0408578	NA	NA	NA	NA	0	0	0.177091	1	2151	0.10507	62	35	0.68159	2598	0.23672	133	57	0.010012
TARDBP	0.0409114	NA	NA	NA	NA	0	0	0.0536957	1	2151	0.033938	17	8	0.29334	2598	0.070054	49	24	0.0233
KIF19	0.0410339	NA	NA	NA	NA	0	0	0.0147399	17	2151	0.027429	6	2	0.033641	2598	0.004234	5	3	0.2039
TM2D1	0.0410719	rs2131925	ANGPTL3	842356	842356	0	0	0.00715937	1	2151	0.0097629	9	3	0.097431	2598	0.0050038	7	4	0.070481
ASTN1	0.041137	NA	NA	NA	NA	0	0	0.0233736	1	2151	0.030219	5	1	0.011121	2598	0.017706	17	12	0.61866
LOC100130992	0.041284	NA	NA	NA	NA	0	0	0.0221097	10	2151	0.009298	4	1	0.87537	2598	0.032717	20	11	0.0078934
SFT2D1	0.0413046	NA	NA	NA	NA	0	0	0.0993872	6	2151	0.056253	25	15	0.25354	2598	0.1351	68	40	0.027269
ID2	0.0414032	NA	NA	NA	NA	0	0	0.220463	2	2151	0.14458	69	35	0.66268	2598	0.28329	176	82	0.010463
YDJC	0.0414973	rs181362	UBE2L3	60185	60185	0	1	0.0322174	22	2151	0.02371	7	2	0.71072	2598	0.039261	29	14	0.0097824
CORO1B	0.0415334	NA	NA	NA	NA	0	0	0.106972	11	2151	0.084147	42	21	0.018656	2598	0.12587	95	48	0.37306
EFNA4	0.041543	NA	NA	NA	NA	0	0	0.0185303	1	2151	0.020921	8	5	0.093824	2598	0.016551	12	3	0.0742
ERI2	0.041597	NA	NA	NA	NA	0	0	0.0221097	16	2151	0.013947	13	9	0.03479	2598	0.028868	21	9	0.20042
LOC81691	0.041597	NA	NA	NA	NA	0	0	0.0221097	16	2151	0.013947	13	9	0.03479	2598	0.028868	21	9	0.20042
SULT1B1	0.0416424	NA	NA	NA	NA	0	0	0.027585	4	2151	0.033473	7	1	0.02993	2598	0.02271	15	5	0.23327
SEMA4A	0.041708	rs12145743	PIGV	579181	579181	0	0	0.121498	1	2151	0.072989	47	26	0.012573	2598	0.16166	87	43	0.55635
EEF1B2	0.0417169	NA	NA	NA	NA	0	0	0.0315856	2	2151	0.0069735	9	7	0.034266	2598	0.051963	22	8	0.20419
NDUFS1	0.0417169	NA	NA	NA	NA	0	0	0.0315856	2	2151	0.0069735	9	7	0.034266	2598	0.051963	22	8	0.20419
SNORA41	0.0417169	NA	NA	NA	NA	0	0	0.0315856	2	2151	0.0069735	9	7	0.034266	2598	0.051963	22	8	0.20419
SNORD51	0.0417169	NA	NA	NA	NA	0	0	0.0315856	2	2151	0.0069735	9	7	0.034266	2598	0.051963	22	8	0.20419
LOC100132356	0.04173	NA	NA	NA	NA	0	0	0.0117921	5	2151	0.0032543	5	3	0.05871	2598	0.018861	9	5	0.11922
MKRN1	0.0417881	NA	NA	NA	NA	0	0	0.0539061	7	2151	0.049279	27	16	0.71943	2598	0.057737	39	16	0.0097454
UBE2E1	0.0418091	NA	NA	NA	NA	0	0	0.122131	3	2151	0.056718	41	21	0.3469	2598	0.17629	86	48	0.020223
DTX2	0.0421018	NA	NA	NA	NA	0	0	0.00589596	7	2151	0.0079033	4	1	0.045911	2598	0.004234	4	3	0.15409
CHKA	0.0421301	NA	NA	NA	NA	0	0	0.133921	11	2151	0.078568	49	23	0.049762	2598	0.17975	104	52	0.14228
MCOLN1	0.042137	rs7248104;rs116843064;rs7255436	INSR;ANGPTL4	363306.5;841585.5;845458.5	363306	0	0	0.0309541	19	2151	0.020921	13	4	0.10179	2598	0.039261	34	13	0.06957
G2E3	0.0421418	NA	NA	NA	NA	0	0	0.0400081	14	2151	0.021385	16	8	0.012728	2598	0.055427	37	18	0.55645
MIR5739	0.0422162	NA	NA	NA	NA	0	0	0.0208466	22	2151	0.017666	6	3	0.75998	2598	0.02348	16	8	0.0093391
CDC42BPB	0.0422397	NA	NA	NA	NA	0	0	0.170559	14	2151	0.086471	55	26	0.52813	2598	0.24018	152	69	0.013448
UGCG	0.0423439	NA	NA	NA	NA	0	0	0.126977	9	2151	0.045095	44	26	0.48001	2598	0.19477	119	55	0.01484
RIC1	0.042447	NA	NA	NA	NA	0	0	0.187617	9	2151	0.11018	45	18	0.76135	2598	0.25173	170	75	0.0093836
FGF21	0.0425271	rs492602	FLJ36070	44500	44500	0	1	0.0543273	19	2151	0.051139	19	7	0.10341	2598	0.056967	36	13	0.069243
DDHD2	0.042734	NA	NA	NA	NA	0	0	0.0408508	8	2151	0.037192	9	3	0.47275	2598	0.04388	35	15	0.015235
CAPN7	0.0428082	NA	NA	NA	NA	0	0	0.050958	3	2151	0.017666	16	10	0.55276	2598	0.078522	53	29	0.013057
COL6A4P1	0.0428082	NA	NA	NA	NA	0	0	0.050958	3	2151	0.017666	16	10	0.55276	2598	0.078522	53	29	0.013057
CIR1	0.0429313	NA	NA	NA	NA	0	0	0.0174773	2	2151	0.017201	7	3	0.010344	2598	0.017706	23	15	0.70015
SCRN3	0.0429313	NA	NA	NA	NA	0	0	0.0174773	2	2151	0.017201	7	3	0.010344	2598	0.017706	23	15	0.70015
CBLN3	0.042943	rs8017377	NYNRIN	17841.5	17841.5	0	1	0.0477992	14	2151	0.013482	9	3	0.014047	2598	0.076212	57	26	0.51575
CPNE3	0.0429503	NA	NA	NA	NA	0	0	0.030743	8	2151	0.017201	15	8	0.17593	2598	0.041955	25	12	0.041188
LOC284950	0.0429642	NA	NA	NA	NA	0	0	0.0505373	2	2151	0.019991	15	6	0.75256	2598	0.075828	43	22	0.0096325
PHF20	0.0429841	rs2277862	ERGIC3	214800	214800	0	0	0.105284	20	2151	0.10646	23	9	0.65526	2598	0.10431	56	27	0.011069
MESDC2	0.0430009	NA	NA	NA	NA	0	0	0.084231	15	2151	0.029289	28	20	0.46394	2598	0.12972	82	48	0.015641
CCDC116	0.0430701	rs181362	UBE2L3	49457	49457	0	1	0.0511686	22	2151	0.013482	9	4	0.56457	2598	0.082371	50	23	0.012878
SYT9	0.0431915	NA	NA	NA	NA	0	0	0.0254791	11	2151	0.013482	4	2	0.23262	2598	0.035412	21	9	0.031361
EIF4ENIF1	0.0431998	NA	NA	NA	NA	0	0	0.0669608	22	2151	0.02278	25	16	0.72175	2598	0.10354	70	37	0.01011
GFOD1	0.0432232	NA	NA	NA	NA	0	0	0.149295	6	2151	0.10553	40	19	0.14548	2598	0.18553	104	48	0.05019
SNORD7	0.0432481	NA	NA	NA	NA	0	0	0.0155823	17	2151	0.022315	11	8	0.049413	2598	0.010008	9	5	0.14787
SIAE	0.0432815	NA	NA	NA	NA	0	0	0.0315855	11	2151	0.024175	10	5	0.89736	2598	0.037721	39	20	0.00815
SPA17	0.0432815	NA	NA	NA	NA	0	0	0.0315855	11	2151	0.024175	10	5	0.89736	2598	0.037721	39	20	0.00815
TRAPPC5	0.043288	rs7248104;rs116843064;rs7255436	INSR;ANGPTL4	519876;685016;688889	519876	0	0	0.0593813	19	2151	0.028824	15	9	0.81968	2598	0.084681	47	26	0.008924
MIR92B	0.0433328	NA	NA	NA	NA	0	0	0.0703306	1	2151	0.057648	34	16	0.056757	2598	0.080831	67	35	0.12904
HHEX	0.0434012	rs2068888	CYP26A1	388916	388916	0	0	0.0991766	10	2151	0.054858	27	13	0.29032	2598	0.13587	74	32	0.025275
CCNO	0.0434222	NA	NA	NA	NA	0	0	0.0452731	5	2151	0.029754	19	5	0.25444	2598	0.058122	44	22	0.028856
MYLPF	0.0434226	rs11649653	CTF1	535016	535016	0	0	0.0819118	16	2151	0.087401	36	19	0.51158	2598	0.077367	53	31	0.014352
MIR4733	0.0435141	NA	NA	NA	NA	0	0	0.069488	17	2151	0.045095	19	8	0.13453	2598	0.089684	41	17	0.054715
ARL13B	0.0435173	NA	NA	NA	NA	0	0	0.0311648	3	2151	0.019991	18	6	0.38172	2598	0.040416	31	12	0.019285
ZNF542P	0.0436096	NA	NA	NA	NA	0	0	0.02211	19	2151	0.0060437	11	8	0.01623	2598	0.035412	20	10	0.45473
NUTF2	0.0436721	rs16942887	LCAT	41375.5	41375.5	0	1	0.0787533	16	2151	0.06927	40	18	0.10719	2598	0.086605	71	36	0.068971
TPP1	0.0436952	NA	NA	NA	NA	0	0	0.112655	11	2151	0.065086	26	13	0.031773	2598	0.15204	66	27	0.23283
STXBP6	0.0437364	rs8017377	NYNRIN	631641	631641	0	0	0.0728575	14	2151	0.059042	17	8	0.018571	2598	0.084296	40	15	0.3988
MICALL1	0.0437781	rs5756931	PLA2G6	243532	243532	0	0	0.104235	22	2151	0.075314	43	24	0.83062	2598	0.12818	97	47	0.0089266
ZNF580	0.0438058	NA	NA	NA	NA	0	0	0.0743337	19	2151	0.035797	23	10	0.3564	2598	0.10624	71	36	0.02082
GRPEL1	0.0438212	NA	NA	NA	NA	0	0	0.0669614	4	2151	0.028359	17	7	0.62613	2598	0.098922	55	26	0.011856
CDH13	0.0438258	NA	NA	NA	NA	0	0	0.193723	16	2151	0.14086	58	26	0.68833	2598	0.23749	141	69	0.010786
DDX50	0.0438487	NA	NA	NA	NA	0	0	0.0696986	10	2151	0.045095	19	11	0.15346	2598	0.090069	46	26	0.04841
PMPCB	0.0438499	NA	NA	NA	NA	0	0	0.0309539	7	2151	0.0055788	5	3	0.099344	2598	0.051963	22	8	0.074783
ZNF480	0.0439671	rs17695224	HAS1	476458	476458	0	0	0.0713833	19	2151	0.067875	14	6	0.27283	2598	0.074288	42	18	0.027318
LOC101928008	0.0439703	rs2923084	AMPD3	510640	510640	0	0	0.0286378	11	2151	0.015807	5	2	0.18649	2598	0.039261	23	8	0.039969
NT5C	0.0440083	NA	NA	NA	NA	0	0	0.037271	17	2151	0.014412	7	4	0.25514	2598	0.056197	32	18	0.029245
MIR6808	0.0440316	NA	NA	NA	NA	0	0	0.0503267	1	2151	0.020921	13	7	0.028401	2598	0.074673	37	16	0.26289
BAZ2A	0.044142	rs11613352	LRP1	766660	766660	0	0	0.106129	12	2151	0.062297	32	16	0.08777	2598	0.14242	55	26	0.085324
SENP3-EIF4A1	0.0441845	rs314253	DLG4	376052	376052	0	0	0.0897057	17	2151	0.044166	37	24	0.0088608	2598	0.12741	88	39	0.84615
TMEM184A	0.044187	rs1997243	GPR146	517426	517426	0	0	0.0551695	7	2151	0.026499	24	16	0.12826	2598	0.078907	38	15	0.05846
RAD9A	0.0443048	NA	NA	NA	NA	0	0	0.0477997	11	2151	0.011158	10	6	0.051067	2598	0.078137	43	13	0.1473
SNORA71A	0.0443068	NA	NA	NA	NA	0	0	0.00842259	20	2151	0.0051139	8	6	0.20377	2598	0.011162	9	7	0.036917
SNORA71B	0.0443068	NA	NA	NA	NA	0	0	0.00842259	20	2151	0.0051139	8	6	0.20377	2598	0.011162	9	7	0.036917
TRAF5	0.0443122	NA	NA	NA	NA	0	0	0.0878059	1	2151	0.054393	25	11	0.17949	2598	0.11547	59	26	0.041917
PCCB	0.0443161	rs645040	MSL2L1	42294	42294	0	1	0.0431674	3	2151	0.029754	20	10	0.17858	2598	0.054273	29	10	0.042135
PRKRIP1	0.0444113	NA	NA	NA	NA	0	0	0.0446412	7	2151	0.029754	13	9	0.33481	2598	0.056967	27	14	0.022532
DOHH	0.0447933	NA	NA	NA	NA	0	0	0.108024	19	2151	0.06834	49	29	0.32111	2598	0.14088	103	49	0.023737
GPR176	0.0449024	NA	NA	NA	NA	0	0	0.0416929	15	2151	0.012552	12	7	0.48243	2598	0.06582	45	22	0.015846
ZNF135	0.0449847	rs117492019	ZNF274	113212	113212	0	1	0.0576966	19	2151	0.011158	12	9	0.20373	2598	0.096228	49	19	0.037606
2017-03-01	0.0449918	rs2642442	MOSC1	14665	14665	0	1	0.129081	1	2151	0.09205	60	19	0.062068	2598	0.15974	91	44	0.12346
BBS5	0.0450182	rs2287623	ABCB11	505476	505476	0	0	0.0490631	2	2151	0.02557	12	5	0.036367	2598	0.068514	25	12	0.21086
PRSS36	0.045024	rs11649653	CTF1	237154	237154	0	0	0.0143186	16	2151	0.0018596	4	4	0.53294	2598	0.024634	15	9	0.014391
TMEM30A	0.0450686	NA	NA	NA	NA	0	0	0.116234	6	2151	0.082287	40	23	0.1818	2598	0.14434	98	49	0.042237
LINC00620	0.0451191	NA	NA	NA	NA	0	0	0.0513793	3	2151	0.018131	7	1	0.18867	2598	0.078907	41	16	0.040754
TTLL10	0.0451635	NA	NA	NA	NA	0	0	0.0191618	1	2151	0.0069735	8	6	0.0087935	2598	0.029253	16	7	0.87544
CCDC25	0.0452024	NA	NA	NA	NA	0	0	0.0549588	8	2151	0.029289	26	17	0.79588	2598	0.076212	74	39	0.0096826
ESCO2	0.0452024	NA	NA	NA	NA	0	0	0.0549588	8	2151	0.029289	26	17	0.79588	2598	0.076212	74	39	0.0096826
SRI	0.0452057	NA	NA	NA	NA	0	0	0.0511688	7	2151	0.034403	13	6	0.12423	2598	0.06505	32	19	0.062037
PRAC1	0.0453427	NA	NA	NA	NA	0	0	0.0282163	17	2151	0.038122	5	1	0.72014	2598	0.020015	12	5	0.010741
CHRNB2	0.0453901	NA	NA	NA	NA	0	0	0.0191621	1	2151	0.011158	5	2	0.0077884	2598	0.025789	17	7	0.9944
LRIG3	0.0454073	NA	NA	NA	NA	0	0	0.0496947	12	2151	0.04835	19	9	0.018391	2598	0.050808	45	24	0.42131
MIR2277	0.0454351	NA	NA	NA	NA	0	0	0.0406402	5	2151	0.041841	10	5	0.16772	2598	0.039646	22	13	0.046232
PIFO	0.0454851	NA	NA	NA	NA	0	0	0.0111603	1	2151	0.0083682	8	6	0.020397	2598	0.013472	11	8	0.38066
PDK4	0.0455153	NA	NA	NA	NA	0	0	0.0903321	7	2151	0.041841	30	17	0.030727	2598	0.13048	93	46	0.25289
MYOD1	0.0455602	rs10128711	SPTY2D1	901203	901203	0	0	0.0448517	11	2151	0.054858	11	6	0.65741	2598	0.036567	23	13	0.011834
LOC101926898	0.0455623	NA	NA	NA	NA	0	0	0.0579065	6	2151	0.030683	15	7	0.046242	2598	0.080446	43	15	0.16825
RCAN2	0.0455623	NA	NA	NA	NA	0	0	0.0579065	6	2151	0.030683	15	7	0.046242	2598	0.080446	43	15	0.16825
PPP2R1A	0.0455717	rs17695224	HAS1	373727	373727	0	0	0.0901256	19	2151	0.027894	30	19	0.046152	2598	0.14165	77	31	0.16862
CSRP2BP	0.0455871	rs2328223	SNX5	273085	273085	0	0	0.0871746	20	2151	0.049279	20	6	0.012517	2598	0.11855	55	18	0.62198
PET117	0.0455871	rs2328223	SNX5	273085	273085	0	0	0.0871746	20	2151	0.049279	20	6	0.012517	2598	0.11855	55	18	0.62198
ITPRIP	0.0455944	NA	NA	NA	NA	0	0	0.193301	10	2151	0.14086	66	36	0.046046	2598	0.23672	200	79	0.16911
LGALSL	0.0456277	rs2540948	CEP68	609503	609503	0	0	0.00273743	2	2151	0.0027894	3	1	0.022614	2598	0.0026944	6	5	0.34464
MOB2	0.0458005	NA	NA	NA	NA	0	0	0.0640135	11	2151	0.040911	26	18	0.39286	2598	0.083141	50	20	0.019929
BCHE	0.0458087	NA	NA	NA	NA	0	0	0.0419037	3	2151	0.028824	7	3	0.10241	2598	0.052733	12	1	0.076467
PHF12	0.045871	NA	NA	NA	NA	0	0	0.165718	17	2151	0.12506	60	28	0.52039	2598	0.19938	137	69	0.015073
C9orf171	0.0458829	rs635634	ABO	871705	871705	0	0	0.0667509	9	2151	0.037192	16	11	0.011333	2598	0.091224	40	22	0.69234
TTF1	0.0458829	rs635634	ABO	871705	871705	0	0	0.0667509	9	2151	0.037192	16	11	0.011333	2598	0.091224	40	22	0.69234
ZFYVE16	0.0460789	NA	NA	NA	NA	0	0	0.105074	5	2151	0.052999	30	17	0.029749	2598	0.14819	64	30	0.26511
NEK1	0.0461247	NA	NA	NA	NA	0	0	0.0206361	4	2151	0.027429	14	7	0.17977	2598	0.015012	16	9	0.043924
MYH14	0.0461551	NA	NA	NA	NA	0	0	0.148452	19	2151	0.09391	42	20	0.17461	2598	0.19361	106	35	0.045258
DLK2	0.046197	rs998584	VEGFA	334872	334872	0	0	0.0195829	6	2151	0.012087	5	3	0.26411	2598	0.025789	23	16	0.029954
CARD16	0.0462492	NA	NA	NA	NA	0	0	0.0195834	11	2151	0.019991	4	1	0.009046	2598	0.019246	20	9	0.87574
ATXN1	0.0462798	rs3757354	MYLIP	631982	631982	0	0	0.161089	6	2151	0.10507	73	32	0.10205	2598	0.20747	164	83	0.07769
NOS3	0.0463108	rs17173637	TMEM176A	157146	157146	0	1	0.0675949	7	2151	0.026499	21	16	0.86236	2598	0.10162	61	31	0.0092011
C20orf195	0.0463971	NA	NA	NA	NA	0	0	0.00568538	20	2151	0.0027894	2	1	0.041111	2598	0.0080831	12	7	0.19344
ZFP37	0.046564	NA	NA	NA	NA	0	0	0.0286373	9	2151	0.017666	5	3	0.10291	2598	0.037721	13	4	0.077612
RCN3	0.0466574	rs492602	FLJ36070	820390	820390	0	0	0.0193727	19	2151	0.011623	11	5	0.0088216	2598	0.025789	28	16	0.90759
SNORD95	0.0467424	NA	NA	NA	NA	0	0	0.0703306	5	2151	0.056253	27	15	0.14447	2598	0.081986	54	32	0.055541
LAMB3	0.0467973	NA	NA	NA	NA	0	0	0.298382	1	2151	0.22455	119	54	0.022091	2598	0.35951	257	106	0.36374
DLEU2	0.0468341	NA	NA	NA	NA	0	0	0.214571	13	2151	0.15295	71	36	0.0085596	2598	0.26559	184	86	0.93965
NDUFAB1	0.0468676	NA	NA	NA	NA	0	0	0.0819141	16	2151	0.056253	13	8	0.36178	2598	0.10316	40	20	0.022251
BTG3	0.0468796	NA	NA	NA	NA	0	0	0.0955983	21	2151	0.062297	39	19	0.44923	2598	0.12317	62	31	0.017925
ZNF160	0.0469673	NA	NA	NA	NA	0	0	0.0699112	19	2151	0.032543	40	25	0.016303	2598	0.10085	72	38	0.49504
C10orf54	0.0471799	NA	NA	NA	NA	0	0	0.128027	10	2151	0.067875	60	38	0.022239	2598	0.17783	128	60	0.36489
ACOX3	0.0471975	NA	NA	NA	NA	0	0	0.0690669	4	2151	0.055323	18	7	0.018128	2598	0.080446	47	20	0.44784
KRTCAP2	0.0472485	NA	NA	NA	NA	0	0	0.0760177	1	2151	0.045095	30	14	0.045439	2598	0.10162	62	28	0.1789
CCT7	0.047414	NA	NA	NA	NA	0	0	0.0562222	2	2151	0.041376	13	4	0.076401	2598	0.068514	43	23	0.10685
PRADC1	0.047414	NA	NA	NA	NA	0	0	0.0562222	2	2151	0.041376	13	4	0.076401	2598	0.068514	43	23	0.10685
UBL5	0.0475853	NA	NA	NA	NA	0	0	0.0454837	19	2151	0.030219	9	3	0.089104	2598	0.058122	24	10	0.092017
RPIA	0.0475952	NA	NA	NA	NA	0	0	0.080861	2	2151	0.055788	27	16	0.051123	2598	0.10162	58	23	0.16042
FOSL2	0.0476917	rs1260326	GCKR	885264	885264	0	0	0.251635	2	2151	0.1934	108	49	0.032784	2598	0.29985	189	87	0.25077
NPHP3	0.0477626	rs17404153	ACAD11	278186	278186	0	0	0.0383236	3	2151	0.018131	21	8	0.33355	2598	0.055042	15	6	0.024692
NPHP3-ACAD11	0.0477626	rs17404153	ACAD11	278186	278186	0	0	0.0383236	3	2151	0.018131	21	8	0.33355	2598	0.055042	15	6	0.024692
NPHP3-AS1	0.0477626	rs17404153	ACAD11	278186	278186	0	0	0.0383236	3	2151	0.018131	21	8	0.33355	2598	0.055042	15	6	0.024692
MGRN1	0.0478292	NA	NA	NA	NA	0	0	0.12487	16	2151	0.072524	41	19	0.51334	2598	0.16821	88	48	0.016071
CTB-113P19.1	0.0478317	NA	NA	NA	NA	0	0	0.173513	5	2151	0.11623	66	38	0.35308	2598	0.22094	143	59	0.023367
ALDH8A1	0.0480895	rs9376090	HBS1L	155896	155896	0	1	0.0376924	6	2151	0.030219	8	3	0.038314	2598	0.04388	27	10	0.21674
SPINT2	0.0482332	NA	NA	NA	NA	0	0	0.195407	19	2151	0.10181	67	30	0.072509	2598	0.2729	162	70	0.11494
UBE2E1-AS1	0.04824	NA	NA	NA	NA	0	0	0.135185	3	2151	0.072989	50	25	0.40191	2598	0.18668	100	54	0.02074
TALDO1	0.0482994	NA	NA	NA	NA	0	0	0.147397	11	2151	0.12273	62	30	0.13899	2598	0.16782	129	51	0.060062
GLO1	0.0483657	rs2758886	KCNK17	587978	587978	0	0	0.0435884	6	2151	0.004649	9	8	0.64337	2598	0.075828	32	10	0.012997
SPPL2B	0.0483977	NA	NA	NA	NA	0	0	0.103811	19	2151	0.081358	28	14	0.0090196	2598	0.1224	87	43	0.92782
ZNF576	0.0484313	NA	NA	NA	NA	0	0	0.0703309	19	2151	0.042771	14	3	0.038706	2598	0.093149	50	16	0.21639
MIR4646	0.0484608	rs2247056;rs419132;rs3177928	HLA	409710;535599;737235	409710	0	0	0.0160036	6	2151	0.0069735	8	6	0.65416	2598	0.02348	15	8	0.012813
LSM7	0.0485585	NA	NA	NA	NA	0	0	0.07833	19	2151	0.039052	21	11	0.0099386	2598	0.11085	71	36	0.84541
LDLRAD3	0.0486174	NA	NA	NA	NA	0	0	0.0505366	11	2151	0.040446	33	20	0.71225	2598	0.058891	59	36	0.011814
LOC102723320	0.0486281	NA	NA	NA	NA	0	0	0.00168454	15	2151	0.0018596	3	2	0.012924	2598	0.0015396	3	2	0.65125
UBE2W	0.0486317	NA	NA	NA	NA	0	0	0.143397	8	2151	0.099489	50	23	0.014315	2598	0.17975	115	56	0.58802
DUSP4	0.0487048	NA	NA	NA	NA	0	0	0.117289	8	2151	0.065086	47	26	0.040141	2598	0.16051	99	51	0.21008
BCAS2	0.0488168	NA	NA	NA	NA	0	0	0.036218	1	2151	0.0079033	6	3	0.01185	2598	0.059661	18	6	0.71361
CITED2	0.0488206	rs605066	CITED2	131920	131920	1	1	0.152457	6	2151	0.13622	45	18	0.15632	2598	0.1659	99	43	0.054101
C19orf44	0.0488511	NA	NA	NA	NA	0	0	0.0480102	19	2151	0.041841	14	5	0.0092511	2598	0.053118	34	16	0.91486
CALR3	0.0488511	NA	NA	NA	NA	0	0	0.0480102	19	2151	0.041841	14	5	0.0092511	2598	0.053118	34	16	0.91486
SEC61A2	0.0488511	NA	NA	NA	NA	0	0	0.0602233	10	2151	0.039517	14	3	0.050997	2598	0.077367	49	25	0.16596
WRNIP1	0.0489965	NA	NA	NA	NA	0	0	0.107389	6	2151	0.073919	25	10	0.066468	2598	0.1351	63	27	0.12779
TRIM68	0.0490948	NA	NA	NA	NA	0	0	0.0263216	11	2151	0.014412	7	4	0.038874	2598	0.036182	18	11	0.21903
SLC2A11	0.049109	NA	NA	NA	NA	0	0	0.115601	22	2151	0.09484	41	22	0.096573	2598	0.13279	87	41	0.088198
NR2F1-AS1	0.0491763	NA	NA	NA	NA	0	0	0.093283	5	2151	0.047885	42	25	0.96426	2598	0.13087	79	35	0.0088479
EEF1A2	0.0492603	NA	NA	NA	NA	0	0	0.0406404	20	2151	0.019991	24	14	0.13779	2598	0.057737	27	13	0.062046
MRPL53	0.0492978	NA	NA	NA	NA	0	0	0.0191617	2	2151	0.017201	11	7	0.092076	2598	0.020785	20	8	0.092936
WNT2B	0.0493155	NA	NA	NA	NA	0	0	0.080859	1	2151	0.074384	30	16	0.048501	2598	0.08622	45	25	0.17651
DSEL	0.0494892	NA	NA	NA	NA	0	0	0.0619078	18	2151	0.040446	27	16	0.013465	2598	0.079677	52	28	0.6385
LOC643542	0.0494892	NA	NA	NA	NA	0	0	0.0619078	18	2151	0.040446	27	16	0.013465	2598	0.079677	52	28	0.6385
ING1	0.0497251	NA	NA	NA	NA	0	0	0.0913874	13	2151	0.086936	37	24	0.026995	2598	0.095073	78	41	0.32032
CES2	0.0498923	rs16942887	LCAT	967613	967613	0	0	0.0370604	16	2151	0.015342	8	3	0.015114	2598	0.055042	31	13	0.57445
MIR31HG	0.0499379	NA	NA	NA	NA	0	0	0.192252	9	2151	0.099954	58	31	0.086443	2598	0.26867	150	68	0.10055
HADHA	0.0499423	NA	NA	NA	NA	0	0	0.0859105	2	2151	0.029289	30	20	0.048888	2598	0.13279	73	37	0.17781
HADHB	0.0499423	NA	NA	NA	NA	0	0	0.0859105	2	2151	0.029289	30	20	0.048888	2598	0.13279	73	37	0.17781
CES4A	0.0500827	rs16942887	LCAT	906953	906953	0	0	0.0395875	16	2151	0.028359	9	1	0.12149	2598	0.048884	22	10	0.071795
CCDC90B	0.0500947	NA	NA	NA	NA	0	0	0.067804	11	2151	0.043701	18	11	0.42946	2598	0.08776	29	14	0.020316
APOPT1	0.0501808	NA	NA	NA	NA	0	0	0.160244	14	2151	0.099024	59	35	0.16781	2598	0.21093	148	75	0.052101
CFD	0.05021	NA	NA	NA	NA	0	0	0.0496947	19	2151	0.010228	12	8	0.046085	2598	0.082371	29	17	0.18985
AMN	0.0502457	NA	NA	NA	NA	0	0	0.0703309	14	2151	0.044166	15	5	0.034635	2598	0.091994	36	17	0.25283
GOLGA7	0.0502784	NA	NA	NA	NA	0	0	0.0646454	8	2151	0.047885	25	11	0.028068	2598	0.078522	48	25	0.31223
TRMT44	0.0503159	NA	NA	NA	NA	0	0	0.0680143	4	2151	0.055323	18	7	0.018128	2598	0.078522	46	20	0.48387
LINC00524	0.0503413	NA	NA	NA	NA	0	0	0.0136873	14	2151	0.019991	7	4	0.082903	2598	0.0084681	6	2	0.10587
TPST1	0.0503929	NA	NA	NA	NA	0	0	0.0857017	7	2151	0.039517	21	13	0.052891	2598	0.12394	61	27	0.16615
SNORA45A	0.050409	NA	NA	NA	NA	0	0	0.0713855	11	2151	0.032078	26	13	0.22088	2598	0.10393	46	18	0.039801
HIST1H2AH	0.0504257	NA	NA	NA	NA	0	0	0.0606442	6	2151	0.045095	23	13	0.011816	2598	0.073518	39	17	0.74431
CUL3	0.0505359	NA	NA	NA	NA	0	0	0.095389	2	2151	0.074384	23	13	0.70788	2598	0.11278	49	17	0.012457
CLPX	0.0505552	NA	NA	NA	NA	0	0	0.0821239	15	2151	0.038587	26	16	0.6159	2598	0.11817	64	19	0.014324
SLC44A5	0.0506147	NA	NA	NA	NA	0	0	0.02948	1	2151	0.038587	15	6	0.11002	2598	0.02194	23	14	0.080301
SLC7A2	0.0506503	rs1495741	NAT2	917846	917846	0	0	0.188464	8	2151	0.1325	72	45	0.04353	2598	0.2348	143	68	0.20313
SEC14L2	0.0506628	rs5763662	MTMR3	420224	420224	0	0	0.101286	22	2151	0.049744	33	21	0.31767	2598	0.14396	74	38	0.027843
SLC12A5	0.0506631	rs6065906	PLTP	88145	88145	0	1	0.0553803	20	2151	0.041376	17	10	0.59731	2598	0.066975	27	8	0.014808
ABHD17C	0.0507071	NA	NA	NA	NA	0	0	0.15561	15	2151	0.072524	38	19	0.1344	2598	0.2244	130	61	0.06588
LINC01138	0.050792	NA	NA	NA	NA	0	0	NA	1	2151	0.0023245	2	1	0.050792	0	NA	NA	NA	NA
DUSP8	0.0508214	NA	NA	NA	NA	0	0	0.150558	11	2151	0.10228	34	20	0.046971	2598	0.19053	97	45	0.18902
KRTAP5-AS1	0.0508214	NA	NA	NA	NA	0	0	0.150558	11	2151	0.10228	34	20	0.046971	2598	0.19053	97	45	0.18902
SMIM11	0.0509127	NA	NA	NA	NA	0	0	0.0690671	21	2151	0.033008	22	15	0.032115	2598	0.098922	68	28	0.27706
ST6GALNAC3	0.0509173	NA	NA	NA	NA	0	0	0.0341123	1	2151	0.017666	11	6	0.22886	2598	0.047729	17	6	0.038883
PABPN1L	0.0510388	NA	NA	NA	NA	0	0	0.0720174	16	2151	0.032543	28	17	0.81989	2598	0.1047	77	43	0.010885
SFTA1P	0.0511404	NA	NA	NA	NA	0	0	0.0901245	10	2151	0.064621	31	15	0.51411	2598	0.11124	65	29	0.017401
MIR4485	0.0512024	rs2923084	AMPD3	160250	160250	0	1	0.0193728	11	2151	0.0088331	8	4	0.28274	2598	0.028099	12	7	0.031687
MTRNR2L8	0.0512024	rs2923084	AMPD3	160250	160250	0	1	0.0193728	11	2151	0.0088331	8	4	0.28274	2598	0.028099	12	7	0.031687
TM4SF5	0.0513315	rs193042029	TM4SF5	4824.5	4824.5	1	1	0.0421145	17	2151	0.039052	9	3	0.013331	2598	0.04465	28	9	0.67411
C9orf16	0.051468	NA	NA	NA	NA	0	0	0.0909667	9	2151	0.043701	31	19	0.019658	2598	0.1301	64	33	0.45862
CDH16	0.0514906	rs16942887	LCAT	967613	967613	0	0	0.0366397	16	2151	0.015342	8	3	0.015114	2598	0.054273	28	11	0.59682
PAPOLG	0.0514926	NA	NA	NA	NA	0	0	0.0366392	2	2151	0.019991	9	3	0.060255	2598	0.050423	22	10	0.14971
DRG2	0.0515534	NA	NA	NA	NA	0	0	0.0218992	17	2151	0.018131	9	5	0.056376	2598	0.025019	25	11	0.16024
BOLA3	0.0517188	NA	NA	NA	NA	0	0	0.0185302	2	2151	0.009298	3	1	0.53933	2598	0.026174	10	5	0.016815
BOLA3-AS1	0.0517188	NA	NA	NA	NA	0	0	0.0185302	2	2151	0.009298	3	1	0.53933	2598	0.026174	10	5	0.016815
LOC103344931	0.0517379	rs2255141	GPAM	634310	634310	0	0	0.053485	10	2151	0.024175	21	13	0.57398	2598	0.077752	58	27	0.015807
SPATA12	0.051825	NA	NA	NA	NA	0	0	0.0320066	3	2151	0.013947	12	7	0.21906	2598	0.046959	43	23	0.041502
ZBTB4	0.0519326	rs314253	DLG4	293803	293803	0	0	0.140453	17	2151	0.081358	50	25	0.12339	2598	0.18938	146	77	0.073866
FRAT1	0.0519596	NA	NA	NA	NA	0	0	0.0294799	10	2151	0.026499	6	3	0.078948	2598	0.031948	21	6	0.11552
LINC01012	0.0519641	NA	NA	NA	NA	0	0	0.0210569	6	2151	0.0055788	5	3	0.018143	2598	0.033872	14	4	0.50273
EMP1	0.0520321	NA	NA	NA	NA	0	0	0.333333	12	2151	0.22362	100	48	0.026673	2598	0.42417	305	128	0.3425
CRAMP1L	0.0521496	NA	NA	NA	NA	0	0	0.133712	16	2151	0.087866	48	20	0.17392	2598	0.17167	100	40	0.052671
IFT140	0.0521496	NA	NA	NA	NA	0	0	0.133712	16	2151	0.087866	48	20	0.17392	2598	0.17167	100	40	0.052671
ZNF793	0.0522009	NA	NA	NA	NA	0	0	0.0138978	19	2151	0.019991	5	2	0.018002	2598	0.008853	15	9	0.50947
ZNF793-AS1	0.0522009	NA	NA	NA	NA	0	0	0.0138978	19	2151	0.019991	5	2	0.018002	2598	0.008853	15	9	0.50947
LOC101928063	0.0522866	rs7412;rs439401;rs1065853;rs4420638	APOE	904602.5;906974.5;905755.5;915469.5	904602	0	0	0.0294803	19	2151	0.016272	9	2	0.057357	2598	0.040416	18	10	0.16022
ZNF230	0.0522866	rs7412;rs439401;rs1065853;rs4420638	APOE	904602.5;906974.5;905755.5;915469.5	904602	0	0	0.0294803	19	2151	0.016272	9	2	0.057357	2598	0.040416	18	10	0.16022
GP1BA	0.0523073	rs193042029	TM4SF5	152697	152697	0	1	0.0496947	17	2151	0.04649	13	8	0.75641	2598	0.052348	32	16	0.012155
RIOK2	0.0524399	NA	NA	NA	NA	0	0	0.0684358	5	2151	0.034868	16	6	0.096723	2598	0.096228	56	27	0.095349
SNORA45B	0.0524905	NA	NA	NA	NA	0	0	0.0720174	11	2151	0.032543	27	14	0.22479	2598	0.1047	48	20	0.041075
TMEM41B	0.052491	NA	NA	NA	NA	0	0	0.0581177	11	2151	0.044166	17	8	0.60404	2598	0.069669	34	15	0.015286
INPP5E	0.0525821	NA	NA	NA	NA	0	0	0.0349549	9	2151	0.02371	9	5	0.059473	2598	0.044265	24	11	0.15558
BRIP1	0.0525891	NA	NA	NA	NA	0	0	0.0427457	17	2151	0.031148	4	0	0.060672	2598	0.052348	29	14	0.15253
RAB12	0.0526589	NA	NA	NA	NA	0	0	0.0741199	18	2151	0.041376	29	19	0.067693	2598	0.10123	58	29	0.13693
CCDC180	0.0526658	NA	NA	NA	NA	0	0	0.0115814	9	2151	0.004649	7	4	0.35083	2598	0.017321	12	4	0.026425
SUZ12P1	0.0526832	NA	NA	NA	NA	0	0	0.0890729	17	2151	0.051139	38	26	0.11789	2598	0.12048	79	35	0.07867
NFIA-AS1	0.052707	NA	NA	NA	NA	0	0	0.04064	1	2151	0.027429	12	6	0.067092	2598	0.051578	34	15	0.13831
ACCSL	0.0528942	NA	NA	NA	NA	0	0	0.095598	11	2151	0.035797	32	12	0.39461	2598	0.14511	66	24	0.023617
MIR3188	0.0529586	NA	NA	NA	NA	0	0	0.0178984	19	2151	0.012087	10	6	0.14154	2598	0.02271	18	7	0.065941
KIF22	0.0530333	NA	NA	NA	NA	0	0	0.0364287	16	2151	0.027429	18	9	0.46751	2598	0.04388	39	23	0.019998
COL6A3	0.05305	NA	NA	NA	NA	0	0	0.112025	2	2151	0.047885	41	25	0.042147	2598	0.16513	83	36	0.22191
RPL27A	0.0531319	NA	NA	NA	NA	0	0	0.0722253	11	2151	0.032543	27	14	0.22479	2598	0.10508	49	21	0.041685
C14orf28	0.0531322	NA	NA	NA	NA	0	0	0.0574856	14	2151	0.02371	16	7	0.094851	2598	0.08545	41	12	0.098791
LOC148696	0.0532746	NA	NA	NA	NA	0	0	0.0753845	1	2151	0.064156	17	7	0.87094	2598	0.084681	46	22	0.010794
PODN	0.0532856	NA	NA	NA	NA	0	0	0.054959	1	2151	0.042306	16	4	0.36999	2598	0.065435	32	15	0.025415
S100A10	0.0532888	NA	NA	NA	NA	0	0	0.0964436	1	2151	0.059972	32	18	0.054722	2598	0.12664	75	35	0.17185
RANBP6	0.0533098	NA	NA	NA	NA	0	0	0.0120022	9	2151	0.012552	3	0	0.014465	2598	0.011547	12	9	0.65043
PARP4	0.053449	NA	NA	NA	NA	0	0	0.0694881	13	2151	0.054393	28	18	0.19833	2598	0.081986	51	19	0.047589
TMEM45B	0.0534872	NA	NA	NA	NA	0	0	0.0844392	11	2151	0.052999	24	14	0.090588	2598	0.11047	64	26	0.10428
ERICH6	0.0535237	NA	NA	NA	NA	0	0	0.0229523	3	2151	0.019061	5	2	0.15077	2598	0.026174	12	6	0.062707
ERICH6-AS1	0.0535237	NA	NA	NA	NA	0	0	0.0229523	3	2151	0.019061	5	2	0.15077	2598	0.026174	12	6	0.062707
GNG7	0.0535411	NA	NA	NA	NA	0	0	0.0265316	19	2151	0.013482	7	4	0.046137	2598	0.037336	21	10	0.205
PPP2R2C	0.0535947	NA	NA	NA	NA	0	0	0.0124239	4	2151	0.009298	6	3	0.10489	2598	0.015012	10	4	0.090281
ERN1	0.0536957	NA	NA	NA	NA	0	0	0.120023	17	2151	0.079963	39	23	0.058897	2598	0.15319	141	73	0.16115
ZNF133	0.0537134	rs2328223	SNX5	423168	423168	0	0	0.0697011	20	2151	0.030219	8	2	0.027053	2598	0.10239	39	14	0.35098
MED21	0.0537626	NA	NA	NA	NA	0	0	0.032849	12	2151	0.011158	12	8	0.062177	2598	0.050808	36	21	0.15288
C2orf71	0.0537693	NA	NA	NA	NA	0	0	0.0678034	2	2151	0.035797	16	8	0.098573	2598	0.094303	57	28	0.096447
ACTA1	0.0537763	rs4846914	GALNT2	725344	725344	0	0	0.0259003	1	2151	0.013482	7	1	0.025282	2598	0.036182	29	12	0.3761
VPS4B	0.0537866	NA	NA	NA	NA	0	0	0.101495	18	2151	0.043236	18	9	0.066416	2598	0.14973	65	28	0.1432
FSD1L	0.053823	rs1883025	ABCA1	538356	538356	0	0	0.106127	9	2151	0.061832	36	16	0.013351	2598	0.1428	95	46	0.71295
MIR5700	0.0539733	NA	NA	NA	NA	0	0	0.0343231	12	2151	0.032543	12	7	0.071148	2598	0.035797	26	10	0.13424
NRN1L	0.0540408	rs16942887	LCAT	10996.5	10996.5	0	1	0.0526429	16	2151	0.010228	11	7	0.20817	2598	0.08776	29	11	0.04595
ZNF581	0.0540503	NA	NA	NA	NA	0	0	0.10339	19	2151	0.04835	31	14	0.55973	2598	0.14896	87	39	0.017093
MSL2	0.0542436	rs645040	MSL2L1	16598	16598	0	1	0.0812795	3	2151	0.054393	52	35	0.78186	2598	0.10354	91	47	0.01229
MRPL52	0.0543126	NA	NA	NA	NA	0	0	0.0330594	14	2151	0.0065086	10	8	0.073922	2598	0.055042	25	7	0.13019
LOC728392	0.0544158	rs193042029	TM4SF5	751701	751701	0	0	0.0101073	17	2151	0.0069735	4	3	0.046638	2598	0.012702	10	5	0.20683
LINC00950	0.0544567	NA	NA	NA	NA	0	0	0.0696989	9	2151	0.067875	22	10	0.16303	2598	0.071209	50	29	0.059222
CA8	0.0544716	NA	NA	NA	NA	0	0	0.052432	8	2151	0.033473	14	5	0.01885	2598	0.068129	32	16	0.51237
SLC2A4RG	0.0545778	NA	NA	NA	NA	0	0	0.05538	20	2151	0.02278	14	9	0.01546	2598	0.082371	52	25	0.6262
LINC00446	0.0548176	NA	NA	NA	NA	0	0	0.00968636	13	2151	0.014877	4	0	0.063237	2598	0.0053888	8	7	0.15391
ATRNL1	0.0548444	NA	NA	NA	NA	0	0	0.0808592	10	2151	0.047885	23	11	0.10241	2598	0.10816	56	24	0.095094
SMARCD2	0.0548532	NA	NA	NA	NA	0	0	0.0595914	17	2151	0.026034	17	6	0.41667	2598	0.087375	57	35	0.023377
SNORD126	0.0549352	NA	NA	NA	NA	0	0	0.0170564	14	2151	0.010228	7	4	0.086624	2598	0.02271	10	4	0.11265
BLMH	0.0549915	NA	NA	NA	NA	0	0	0.0511686	17	2151	0.013017	10	6	0.27043	2598	0.082756	37	20	0.036129
HIST1H1A	0.0550093	rs1800562	HFE	71632.5	71632.5	0	1	0.0570646	6	2151	0.035797	21	12	0.043668	2598	0.074673	52	25	0.22383
USHBP1	0.0552507	NA	NA	NA	NA	0	0	0.0290588	19	2151	0.0060437	6	5	0.033897	2598	0.048114	15	2	0.28989
ASIC5	0.0552852	NA	NA	NA	NA	0	0	0.00947548	4	2151	0.0018596	3	2	0.013575	2598	0.015781	5	1	0.72441
MIR4287	0.055307	NA	NA	NA	NA	0	0	0.0572749	8	2151	0.054393	15	7	0.22148	2598	0.059661	42	25	0.044422
GRB7	0.0553448	rs11869286	STARD3	81891	81891	0	1	0.0477999	17	2151	0.02557	12	7	0.086028	2598	0.066205	29	15	0.11446
NDUFS7	0.0553734	NA	NA	NA	NA	0	0	0.175198	19	2151	0.12599	84	46	0.64839	2598	0.21594	135	62	0.015196
MIR7150	0.0553893	NA	NA	NA	NA	0	0	0.00968646	9	2151	0.0088331	5	3	0.122	2598	0.010393	3	0	0.08079
MCM10	0.0555239	NA	NA	NA	NA	0	0	0.0635921	10	2151	0.031148	20	13	0.03976	2598	0.090454	38	24	0.24863
GALT	0.055551	NA	NA	NA	NA	0	0	0.0379024	9	2151	0.02278	16	10	0.057659	2598	0.050423	30	18	0.17155
CCDC136	0.0555794	NA	NA	NA	NA	0	0	0.029059	7	2151	0.010693	10	5	0.010194	2598	0.044265	25	7	0.97092
KIAA0391	0.0556252	NA	NA	NA	NA	0	0	0.0804381	14	2151	0.019526	11	5	0.76832	2598	0.13087	32	11	0.012895
PPP2R3C	0.0556252	NA	NA	NA	NA	0	0	0.0804381	14	2151	0.019526	11	5	0.76832	2598	0.13087	32	11	0.012895
RGSL1	0.0557568	rs1689800	ZNF648	260714	260714	0	0	0.00736996	1	2151	0.0069735	3	1	0.29811	2598	0.0076982	7	3	0.03333
HMOX2	0.0559377	NA	NA	NA	NA	0	0	0.17604	16	2151	0.10321	53	27	0.02969	2598	0.23634	113	54	0.33598
MIR1234	0.0559475	rs11136341	PLEC1	594380	594380	0	0	0.0229523	8	2151	0.017666	12	5	0.016098	2598	0.027329	21	8	0.61979
MIR6849	0.0559475	rs11136341	PLEC1	594380	594380	0	0	0.0229523	8	2151	0.017666	12	5	0.016098	2598	0.027329	21	8	0.61979
CDC25C	0.0559784	NA	NA	NA	NA	0	0	0.0619077	5	2151	0.030683	14	7	0.86092	2598	0.08776	30	12	0.011597
FAM53C	0.0559784	NA	NA	NA	NA	0	0	0.0619077	5	2151	0.030683	14	7	0.86092	2598	0.08776	30	12	0.011597
RGL2	0.0560426	rs3177928	HLA	853877	853877	0	0	0.0404294	6	2151	0.033938	10	5	0.072523	2598	0.045804	32	19	0.13786
ZFPM1	0.0561392	NA	NA	NA	NA	0	0	0.283217	16	2151	0.16364	109	63	0.031244	2598	0.38222	259	115	0.32067
MIR1262	0.05619	NA	NA	NA	NA	0	0	0.0160034	1	2151	0.0037192	3	1	0.01599	2598	0.026174	21	11	0.62727
MICAL1	0.0561956	NA	NA	NA	NA	0	0	0.0332703	6	2151	0.013482	8	5	0.1752	2598	0.049654	25	14	0.057256
KCNK5	0.0563197	rs2758886	KCNK17	63995.5	63995.5	0	1	0.144238	6	2151	0.080428	44	19	0.60388	2598	0.19707	112	50	0.016656
STARD13	0.0563664	NA	NA	NA	NA	0	0	0.0513793	13	2151	0.020921	8	4	0.011571	2598	0.076597	28	11	0.87014
KRTCAP3	0.056389	rs1260326	GCKR	70614	70614	0	1	0.0290588	2	2151	0.0055788	4	1	0.15845	2598	0.048499	8	2	0.063574
MGC34796	0.056519	rs2131925	ANGPTL3	920906	920906	0	0	0.00168455	1	2151	0.0023245	2	1	0.02251	2598	0.0011547	2	1	0.44876
MIR3913-2	0.0565931	NA	NA	NA	NA	0	0	0.0368499	12	2151	0.022315	10	6	0.025101	2598	0.048884	24	14	0.40308
LOC100506526	0.0567769	NA	NA	NA	NA	0	0	0.0227418	5	2151	0.0013947	2	1	0.25128	2598	0.040416	12	5	0.040424
MIR192	0.0568184	rs12801636	KAT5	729920	729920	0	0	0.0379026	11	2151	0.038587	7	2	0.010847	2598	0.037336	17	9	0.93729
MIR194-2	0.0568184	rs12801636	KAT5	729920	729920	0	0	0.0379026	11	2151	0.038587	7	2	0.010847	2598	0.037336	17	9	0.93729
CCDC106	0.0569365	NA	NA	NA	NA	0	0	0.0956011	19	2151	0.062762	33	15	0.93604	2598	0.12279	57	19	0.010889
ABCA17P	0.0569516	NA	NA	NA	NA	0	0	0.0454832	16	2151	0.031613	13	8	0.039174	2598	0.056967	44	21	0.26027
ABCA3	0.0569516	NA	NA	NA	NA	0	0	0.0454832	16	2151	0.031613	13	8	0.039174	2598	0.056967	44	21	0.26027
SNORA5B	0.0570063	rs2072183	NPC1L1	571247	571247	0	0	0.0212677	7	2151	0.011158	2	0	0.022357	2598	0.029638	12	5	0.45658
MERTK	0.0570176	NA	NA	NA	NA	0	0	0.0701202	2	2151	0.036727	36	22	0.033755	2598	0.097768	59	26	0.30248
ASCL2	0.057023	NA	NA	NA	NA	0	0	0.0160034	11	2151	0.014877	12	7	0.018937	2598	0.016936	24	14	0.53923
LINC01391	0.0572052	NA	NA	NA	NA	0	0	0.00421143	3	2151	0.0023245	5	5	0.80477	2598	0.0057737	10	8	0.012738
GNB1	0.0572795	NA	NA	NA	NA	0	0	0.145927	1	2151	0.070665	55	30	0.050014	2598	0.20824	155	76	0.20529
HS3ST4	0.0572952	NA	NA	NA	NA	0	0	0.0183197	16	2151	0.014412	6	1	0.71098	2598	0.021555	5	1	0.014446
TFAP2B	0.0572989	NA	NA	NA	NA	0	0	0.0970725	6	2151	0.086471	30	16	0.056512	2598	0.10585	47	22	0.18176
ZNF415	0.0573034	NA	NA	NA	NA	0	0	0.0503263	19	2151	0.027894	7	2	0.17757	2598	0.068899	29	10	0.057851
CNPY2	0.0576467	NA	NA	NA	NA	0	0	0.00926502	12	2151	0.0055788	2	1	0.25468	2598	0.012317	7	2	0.04063
ROBO3	0.0576935	NA	NA	NA	NA	0	0	0.0397979	11	2151	0.013947	10	5	0.035807	2598	0.061201	29	15	0.28927
KLHL6-AS1	0.0577466	NA	NA	NA	NA	0	0	0.0551694	3	2151	0.021385	15	8	0.059877	2598	0.083141	39	18	0.17318
SLC35D2	0.0577844	NA	NA	NA	NA	0	0	0.0671721	9	2151	0.037192	24	14	0.058871	2598	0.091994	73	33	0.17628
PHC3	0.0578078	NA	NA	NA	NA	0	0	0.072228	3	2151	0.031148	19	9	0.026552	2598	0.10624	54	24	0.39104
LOC100506499	0.0578661	NA	NA	NA	NA	0	0	0.233526	14	2151	0.12692	65	25	0.11541	2598	0.32179	173	81	0.090076
CD300A	0.0578767	NA	NA	NA	NA	0	0	0.134134	17	2151	0.085077	26	11	0.47695	2598	0.17475	98	50	0.021801
SSBP4	0.0578795	rs10401969	CILP2	883928	883928	0	0	0.173092	19	2151	0.11158	60	32	0.5796	2598	0.22402	154	85	0.017941
TMEM134	0.0580031	NA	NA	NA	NA	0	0	0.0880206	11	2151	0.071595	33	16	0.077734	2598	0.10162	71	29	0.13412
DIO3	0.0580144	NA	NA	NA	NA	0	0	0.0240049	14	2151	0.021385	11	6	0.65233	2598	0.026174	14	7	0.015986
DIO3OS	0.0580144	NA	NA	NA	NA	0	0	0.0240049	14	2151	0.021385	11	6	0.65233	2598	0.026174	14	7	0.015986
ERP27	0.0580368	NA	NA	NA	NA	0	0	0.10697	12	2151	0.079033	34	19	0.036294	2598	0.1301	76	34	0.28746
PTPRG	0.0580413	NA	NA	NA	NA	0	0	0.167403	3	2151	0.11111	56	30	0.54186	2598	0.21401	117	48	0.019256
LIN54	0.0580637	NA	NA	NA	NA	0	0	0.0768602	4	2151	0.047885	17	11	0.061093	2598	0.10085	57	30	0.17087
KLF13	0.058216	NA	NA	NA	NA	0	0	0.22468	15	2151	0.14505	103	64	0.14329	2598	0.29061	244	105	0.073085
SLC25A4	0.0582577	NA	NA	NA	NA	0	0	0.0284268	4	2151	0.027894	15	10	0.1934	2598	0.028868	27	14	0.054196
KIF5C	0.0583025	NA	NA	NA	NA	0	0	0.0431668	2	2151	0.02185	9	7	0.10319	2598	0.060816	28	16	0.10167
LINC01006	0.058418	NA	NA	NA	NA	0	0	0.0694884	7	2151	0.036262	17	8	0.25678	2598	0.096998	39	17	0.040956
CAMK2D	0.0584592	NA	NA	NA	NA	0	0	0.0831779	4	2151	0.028824	26	15	0.17464	2598	0.12818	76	35	0.060271
PTX4	0.05848	NA	NA	NA	NA	0	0	0.0362185	16	2151	0.019991	9	4	0.40634	2598	0.049654	26	10	0.025915
CFAP20	0.0584905	NA	NA	NA	NA	0	0	0.121079	16	2151	0.077173	51	22	0.018705	2598	0.15743	109	55	0.56309
C20orf197	0.0587847	NA	NA	NA	NA	0	0	0.0977068	20	2151	0.064621	39	17	0.038815	2598	0.1251	65	26	0.27302
IFI27L2	0.0587885	NA	NA	NA	NA	0	0	0.0368498	14	2151	0.017666	18	9	0.82035	2598	0.052733	42	22	0.012919
C17orf85	0.0588686	rs193042029	TM4SF5	927226	927226	0	0	0.0387451	17	2151	0.039517	22	13	0.75832	2598	0.038106	34	21	0.013999
MEIS1-AS3	0.0589706	NA	NA	NA	NA	0	0	0.109286	2	2151	0.062297	49	31	0.18746	2598	0.14819	98	42	0.056749
MIIP	0.0590194	NA	NA	NA	NA	0	0	0.0301117	1	2151	0.023245	9	1	0.019323	2598	0.035797	23	12	0.5511
UBP1	0.0590401	rs7640978	CMTM6	941702	941702	0	0	0.126132	3	2151	0.066481	34	16	0.10227	2598	0.17552	92	40	0.10417
NOTUM	0.0590923	NA	NA	NA	NA	0	0	0.0132658	17	2151	0.0097629	2	1	0.048308	2598	0.016166	15	8	0.22077
KDM3A	0.0591764	NA	NA	NA	NA	0	0	0.156032	2	2151	0.091585	34	12	0.093086	2598	0.20939	95	36	0.11477
ALX4	0.0592734	NA	NA	NA	NA	0	0	0.0490631	11	2151	0.029289	19	11	0.10386	2598	0.065435	43	26	0.10307
EEF1A1	0.0594921	NA	NA	NA	NA	0	0	0.150136	6	2151	0.04835	30	16	0.017661	2598	0.23441	112	61	0.60886
CISD2	0.0595012	rs13107325	SLC39A8	606509	606509	0	0	0.0366393	4	2151	0.0074384	8	4	0.069698	2598	0.060816	27	12	0.15431
UBE2D3	0.0595012	rs13107325	SLC39A8	606509	606509	0	0	0.0366393	4	2151	0.0074384	8	4	0.069698	2598	0.060816	27	12	0.15431
ICAM4	0.059608	rs6511720;rs737337	LDLR;DOCK6	813769;958956	813769	0	0	0.0240053	19	2151	0.015342	5	2	0.18698	2598	0.031178	13	4	0.057646
SLC25A21	0.0596452	NA	NA	NA	NA	0	0	0.0233735	14	2151	0.020921	4	2	0.86767	2598	0.025404	11	6	0.012432
CLMP	0.0596467	rs7941030	UBASH3B	534622	534622	0	0	0.112025	11	2151	0.079963	57	30	0.20125	2598	0.13857	119	58	0.053601
ZNF16	0.0596729	NA	NA	NA	NA	0	0	0.0229523	8	2151	0.017666	6	3	0.059436	2598	0.027329	9	3	0.18159
C6orf89	0.0597123	NA	NA	NA	NA	0	0	0.0633818	6	2151	0.057183	18	8	0.056869	2598	0.068514	38	21	0.18994
DIP2C	0.0598492	NA	NA	NA	NA	0	0	0.10255	10	2151	0.020456	20	8	0.11715	2598	0.17052	78	30	0.092462
URM1	0.059952	NA	NA	NA	NA	0	0	0.0454831	9	2151	0.02371	16	7	0.18541	2598	0.06351	40	20	0.058544
CEBPB-AS1	0.0599684	NA	NA	NA	NA	0	0	0.0656978	20	2151	0.042306	26	13	0.97218	2598	0.085065	45	21	0.011169
OCLN	0.0600934	NA	NA	NA	NA	0	0	0.105074	5	2151	0.051139	28	15	0.032885	2598	0.14973	82	34	0.33103
LOC729970	0.0602576	NA	NA	NA	NA	0	0	0.121288	1	2151	0.065086	28	19	0.035703	2598	0.16782	88	43	0.30592
ARL14EP	0.0603368	NA	NA	NA	NA	0	0	0.0231629	11	2151	0.0079033	8	2	0.7439	2598	0.035797	31	20	0.014706
MZT2B	0.06036	NA	NA	NA	NA	0	0	0.0953867	2	2151	0.07206	27	16	0.7353	2598	0.1147	59	27	0.014885
SMPD4	0.06036	NA	NA	NA	NA	0	0	0.0953867	2	2151	0.07206	27	16	0.7353	2598	0.1147	59	27	0.014885
STRN4	0.0604238	NA	NA	NA	NA	0	0	0.230999	19	2151	0.11948	55	30	0.057531	2598	0.32333	172	86	0.19049
DRGX	0.0605444	NA	NA	NA	NA	0	0	0.0610651	10	2151	0.021385	21	17	0.13282	2598	0.093918	44	19	0.082712
CPNE7	0.0605921	NA	NA	NA	NA	0	0	0.0970709	16	2151	0.052069	27	12	0.015363	2598	0.13433	77	40	0.71577
RCE1	0.0606305	NA	NA	NA	NA	0	0	0.0183193	11	2151	0.021385	7	3	0.017032	2598	0.015781	7	3	0.64613
HSD17B4	0.0607574	NA	NA	NA	NA	0	0	0.0227415	5	2151	0.0097629	12	9	0.029599	2598	0.033487	22	12	0.37275
LRP10	0.0607644	NA	NA	NA	NA	0	0	0.0425357	14	2151	0.039517	11	2	0.20709	2598	0.045035	27	14	0.053284
RNPS1	0.0607768	NA	NA	NA	NA	0	0	0.0284269	16	2151	0.031613	9	5	0.36065	2598	0.025789	31	17	0.030604
GSS	0.0607965	rs2277862	ERGIC3	617620	617620	0	0	0.0766476	20	2151	0.061367	26	14	0.046954	2598	0.089299	51	23	0.23516
MYH7B	0.0607965	rs2277862	ERGIC3	617620	617620	0	0	0.0766476	20	2151	0.061367	26	14	0.046954	2598	0.089299	51	23	0.23516
TM9SF3	0.0609194	NA	NA	NA	NA	0	0	0.163612	10	2151	0.11018	44	23	0.1919	2598	0.20785	122	61	0.057681
SIGLEC1	0.0609291	NA	NA	NA	NA	0	0	0.049063	20	2151	0.0079033	10	7	0.068332	2598	0.083141	30	13	0.16202
PROS1	0.060989	NA	NA	NA	NA	0	0	0.0187408	3	2151	0.010228	8	2	0.17678	2598	0.025789	15	7	0.062702
FBL	0.0611098	NA	NA	NA	NA	0	0	0.0844389	19	2151	0.070665	30	13	0.24916	2598	0.095843	58	31	0.044595
MESTIT1	0.0611344	rs4731702	KLF14	299544	299544	0	0	0.0450625	7	2151	0.029754	16	6	0.024419	2598	0.057737	39	24	0.45525
MIR335	0.0611344	rs4731702	KLF14	299544	299544	0	0	0.0450625	7	2151	0.029754	16	6	0.024419	2598	0.057737	39	24	0.45525
SMG6	0.06122	rs2070863	SERPINF2	561348	561348	0	0	0.0598019	17	2151	0.059507	15	3	0.31744	2598	0.060046	39	19	0.03508
SRR	0.06122	rs2070863	SERPINF2	561348	561348	0	0	0.0598019	17	2151	0.059507	15	3	0.31744	2598	0.060046	39	19	0.03508
HABP4	0.0612552	NA	NA	NA	NA	0	0	0.0214783	9	2151	0.010693	7	3	0.024074	2598	0.030408	27	13	0.46289
TUBGCP2	0.0612964	NA	NA	NA	NA	0	0	0.0928638	10	2151	0.080428	51	25	0.22093	2598	0.10316	87	48	0.050481
CCDC12	0.0612978	rs2290547	SETD2	37659.5	37659.5	0	1	0.049063	3	2151	0.013017	14	7	0.015185	2598	0.078907	49	22	0.73448
POLR2A	0.0613382	rs314253	DLG4	293803	293803	0	0	0.134345	17	2151	0.080893	49	24	0.12575	2598	0.1786	141	76	0.088764
LOC102724804	0.0613391	NA	NA	NA	NA	0	0	0.0115814	8	2151	0.010693	3	1	0.080183	2598	0.012317	6	2	0.13921
SLC19A1	0.0613644	rs114139997	COL18A1	82645	82645	0	1	0.181298	21	2151	0.10367	58	28	0.1913	2598	0.24557	150	74	0.058379
AKR1C6P	0.0613796	rs1832007	AKR1C4	295510	295510	0	0	0.0349545	10	2151	0.0055788	8	5	0.014498	2598	0.059276	36	21	0.77054
FGFR2	0.061397	NA	NA	NA	NA	0	0	0.184039	10	2151	0.13203	58	35	0.026271	2598	0.2271	123	45	0.42538
PPCDC	0.0614033	NA	NA	NA	NA	0	0	0.0547482	15	2151	0.027894	16	10	0.1824	2598	0.076982	42	21	0.061275
MRPS14	0.0614732	NA	NA	NA	NA	0	0	0.0513795	1	2151	0.039052	15	10	0.05773	2598	0.061586	15	7	0.19387
KLHL9	0.0615751	NA	NA	NA	NA	0	0	0.00694886	9	2151	0.0051139	3	2	0.022204	2598	0.0084681	11	5	0.50508
MEIS1	0.0615975	NA	NA	NA	NA	0	0	0.129502	2	2151	0.064621	53	34	0.18436	2598	0.18322	110	47	0.060858
KIAA1109	0.0616209	NA	NA	NA	NA	0	0	0.00652767	4	2151	0.004649	3	2	0.11639	2598	0.0080831	8	5	0.096443
SERPINE2	0.061644	NA	NA	NA	NA	0	0	0.0459045	2	2151	0.039517	17	8	0.953	2598	0.051193	38	17	0.011784
TAX1BP3	0.0616612	NA	NA	NA	NA	0	0	0.0427456	17	2151	0.023245	21	16	0.029539	2598	0.058891	44	21	0.38031
PHYKPL	0.0619055	NA	NA	NA	NA	0	0	0.177299	5	2151	0.12692	61	27	0.3189	2598	0.21901	127	62	0.035398
KANK1	0.0619179	NA	NA	NA	NA	0	0	0.0781226	9	2151	0.030683	20	8	0.026022	2598	0.1174	57	24	0.43391
GALM	0.0619568	NA	NA	NA	NA	0	0	0.134345	2	2151	0.056253	42	24	0.51036	2598	0.199	128	54	0.022141
SLC35D3	0.0622145	NA	NA	NA	NA	0	0	0.0193727	6	2151	0.010693	9	4	0.58807	2598	0.026559	21	8	0.019313
SLC34A2	0.0622571	rs10019888	C4orf52	405776	405776	0	0	0.0136871	4	2151	0.010693	7	3	0.46388	2598	0.016166	18	11	0.024504
HN1	0.0624003	NA	NA	NA	NA	0	0	0.0305328	17	2151	0.010693	7	4	0.57839	2598	0.046959	30	17	0.019708
CYB5R1	0.0624229	NA	NA	NA	NA	0	0	0.0709623	1	2151	0.04556	22	11	0.84069	2598	0.091994	41	24	0.013565
C15orf56	0.0624252	NA	NA	NA	NA	0	0	0.0149503	15	2151	0.0032543	3	1	0.52679	2598	0.024634	9	4	0.021649
MRPL36	0.0624728	NA	NA	NA	NA	0	0	0.0823308	5	2151	0.046025	30	16	0.1975	2598	0.11239	81	38	0.057798
NDUFS6	0.0624728	NA	NA	NA	NA	0	0	0.0823308	5	2151	0.046025	30	16	0.1975	2598	0.11239	81	38	0.057798
R3HDM2	0.0625165	rs11613352	LRP1	78856	78856	0	1	0.00673802	12	2151	0.0013947	2	1	0.076482	2598	0.011162	7	1	0.14938
PBK	0.0625744	NA	NA	NA	NA	0	0	0.0271635	8	2151	0.019526	12	7	0.41012	2598	0.033487	27	17	0.027889
TMEM102	0.0625913	rs314253	DLG4	247280	247280	0	0	0.012634	17	2151	0.0041841	2	0	0.050838	2598	0.01963	14	7	0.22506
PGPEP1	0.0626616	rs10401969	CILP2	955800	955800	0	0	0.101914	19	2151	0.065551	37	21	0.11662	2598	0.13202	80	28	0.098245
HNRNPA2B1	0.0627424	rs4722551	MIR148A	245618	245618	0	0	0.254792	7	2151	0.19758	127	65	0.67045	2598	0.30216	248	112	0.017116
MIR6866	0.0627664	rs11869286	STARD3	500880	500880	0	0	0.00673828	17	2151	0.0041841	4	2	0.037042	2598	0.008853	5	2	0.30994
KIAA2013	0.0628667	NA	NA	NA	NA	0	0	0.0871779	1	2151	0.019526	23	16	0.67539	2598	0.14319	81	38	0.017032
SSPO	0.0628733	NA	NA	NA	NA	0	0	0.0204255	7	2151	0.0065086	11	9	0.17576	2598	0.031948	11	4	0.065457
ZNF467	0.0628733	NA	NA	NA	NA	0	0	0.0204255	7	2151	0.0065086	11	9	0.17576	2598	0.031948	11	4	0.065457
PPHLN1	0.0628816	NA	NA	NA	NA	0	0	0.0566436	12	2151	0.058113	18	7	0.016682	2598	0.055427	41	19	0.68976
ZCRB1	0.0628816	NA	NA	NA	NA	0	0	0.0566436	12	2151	0.058113	18	7	0.016682	2598	0.055427	41	19	0.68976
PLXNB1	0.0630056	NA	NA	NA	NA	0	0	0.0755948	3	2151	0.04835	24	10	0.085802	2598	0.098152	61	29	0.13443
C18orf8	0.0630099	NA	NA	NA	NA	0	0	0.0684356	18	2151	0.067411	26	9	0.023412	2598	0.069284	47	23	0.49271
RHOBTB1	0.0630305	NA	NA	NA	NA	0	0	0.0385344	10	2151	0.026034	12	5	0.13393	2598	0.048884	28	13	0.086164
MKKS	0.0630397	NA	NA	NA	NA	0	0	0.111391	20	2151	0.071595	36	22	0.37803	2598	0.14434	106	47	0.030532
SLX4IP	0.0630397	NA	NA	NA	NA	0	0	0.111391	20	2151	0.071595	36	22	0.37803	2598	0.14434	106	47	0.030532
TACC2	0.0630795	NA	NA	NA	NA	0	0	0.0707542	10	2151	0.028824	15	8	0.015335	2598	0.10547	46	17	0.75324
FYN	0.0631455	NA	NA	NA	NA	0	0	0.0951799	6	2151	0.059972	23	13	0.095411	2598	0.12433	79	38	0.12122
RGP1	0.0632015	NA	NA	NA	NA	0	0	0.0267422	9	2151	0.013947	10	6	0.99019	2598	0.037336	15	7	0.011693
NDEL1	0.0632204	NA	NA	NA	NA	0	0	0.137716	17	2151	0.098094	36	14	0.01188	2598	0.17052	103	45	0.97496
WDR45B	0.0634006	NA	NA	NA	NA	0	0	0.0551698	17	2151	0.014412	16	10	0.018403	2598	0.088915	53	27	0.63158
ALKBH5	0.0634038	NA	NA	NA	NA	0	0	0.0861235	17	2151	0.079498	34	16	0.011738	2598	0.091609	67	32	0.99026
MMACHC	0.0634671	NA	NA	NA	NA	0	0	0.0355867	1	2151	0.019061	9	5	0.3214	2598	0.049269	25	10	0.03621
LRRC8D	0.063485	NA	NA	NA	NA	0	0	0.130763	1	2151	0.067875	42	25	0.017519	2598	0.18283	111	51	0.66453
ILKAP	0.0635189	NA	NA	NA	NA	0	0	0.0760162	2	2151	0.061832	25	15	0.14565	2598	0.08776	52	21	0.079983
EBLN2	0.0635351	NA	NA	NA	NA	0	0	0.0122129	3	2151	0.0027894	4	3	0.13412	2598	0.020015	17	10	0.086886
ATP6V0D2	0.0635504	NA	NA	NA	NA	0	0	0.0311643	8	2151	0.0023245	2	1	0.046645	2598	0.055042	13	5	0.2499
LINC01336	0.0635879	rs12916	HMGCR	308443	308443	0	0	0.112021	5	2151	0.033938	23	14	0.017655	2598	0.17667	94	36	0.66072
IQCC	0.0636644	NA	NA	NA	NA	0	0	0.0621185	1	2151	0.052999	18	7	0.018027	2598	0.069669	39	25	0.64804
SLC16A3	0.0637696	NA	NA	NA	NA	0	0	0.22468	17	2151	0.13668	74	38	0.42621	2598	0.29754	142	59	0.027465
CPSF4	0.0637757	NA	NA	NA	NA	0	0	0.0136871	7	2151	0.0041841	6	5	0.93255	2598	0.021555	16	9	0.012554
PTCD1	0.0637757	NA	NA	NA	NA	0	0	0.0136871	7	2151	0.0041841	6	5	0.93255	2598	0.021555	16	9	0.012554
UBA2	0.0637789	NA	NA	NA	NA	0	0	0.0414825	19	2151	0.034403	20	7	0.21092	2598	0.047344	34	17	0.055509
GSK3A	0.0638533	NA	NA	NA	NA	0	0	0.141292	19	2151	0.084612	44	25	0.034351	2598	0.18822	116	51	0.34132
CCDC28B	0.0638696	NA	NA	NA	NA	0	0	0.0564329	1	2151	0.04556	15	7	0.019148	2598	0.065435	32	19	0.61251
THRB	0.0639545	NA	NA	NA	NA	0	0	0.129918	3	2151	0.10274	46	22	0.47451	2598	0.15242	113	63	0.024757
THRB-AS1	0.0639545	NA	NA	NA	NA	0	0	0.129918	3	2151	0.10274	46	22	0.47451	2598	0.15242	113	63	0.024757
FAM35A	0.064001	NA	NA	NA	NA	0	0	0.0993903	10	2151	0.080428	25	8	0.071062	2598	0.11509	52	21	0.16546
GLUD1	0.064001	NA	NA	NA	NA	0	0	0.0993903	10	2151	0.080428	25	8	0.071062	2598	0.11509	52	21	0.16546
GPR161	0.0642249	NA	NA	NA	NA	0	0	0.0442196	1	2151	0.040446	9	4	0.13314	2598	0.047344	17	6	0.088691
LRRC40	0.0642315	NA	NA	NA	NA	0	0	0.0160033	1	2151	0.011158	9	4	0.29204	2598	0.020015	20	11	0.040439
SRSF11	0.0642315	NA	NA	NA	NA	0	0	0.0160033	1	2151	0.011158	9	4	0.29204	2598	0.020015	20	11	0.040439
ANTXR1	0.0642576	NA	NA	NA	NA	0	0	0.0970746	2	2151	0.044166	18	11	0.50192	2598	0.14088	69	28	0.023541
COMTD1	0.0642788	NA	NA	NA	NA	0	0	0.0835969	10	2151	0.067411	32	11	0.79109	2598	0.096998	60	25	0.014942
MTHFD1	0.0642948	NA	NA	NA	NA	0	0	0.0734885	14	2151	0.037192	22	11	0.11303	2598	0.10354	60	24	0.10461
PI4KB	0.0643241	rs267733	ANXA9	334372	334372	0	0	0.053906	1	2151	0.04556	26	18	0.022569	2598	0.060816	38	17	0.5242
KLF2	0.0646643	NA	NA	NA	NA	0	0	0.0913895	19	2151	0.080893	29	15	0.62434	2598	0.10008	56	24	0.019072
MIR4524A	0.0647186	rs4148008;rs77542162	ABCA8	239372.5;33388.5	33388.5	0	1	0.0101076	17	2151	0.0041841	4	3	0.064809	2598	0.015012	8	2	0.18392
KLHL6	0.0648307	NA	NA	NA	NA	0	0	0.0711754	3	2151	0.027894	22	13	0.07798	2598	0.10701	59	25	0.15318
RNF216-IT1	0.0648521	rs702485	DAGLB	725688	725688	0	0	0.189728	7	2151	0.11158	78	47	0.056696	2598	0.25443	183	75	0.21077
MIR3665	0.0649217	NA	NA	NA	NA	0	0	0.0132657	13	2151	0.0055788	5	2	0.67438	2598	0.01963	6	3	0.017743
PPP1R1A	0.0649419	NA	NA	NA	NA	0	0	0.0602231	12	2151	0.024175	10	6	0.037389	2598	0.090069	33	15	0.32015
LRRC8B	0.0650289	NA	NA	NA	NA	0	0	0.116657	1	2151	0.1232	33	13	0.17199	2598	0.11124	78	40	0.069712
BARX2	0.065053	NA	NA	NA	NA	0	0	0.101704	11	2151	0.082287	35	20	0.01819	2598	0.11778	68	33	0.65944
CSRP2	0.0650721	NA	NA	NA	NA	0	0	0.0882272	12	2151	0.054393	26	16	0.072439	2598	0.11624	53	26	0.16565
LOC200772	0.0651025	NA	NA	NA	NA	0	0	0.140871	2	2151	0.12366	55	23	0.5505	2598	0.15512	128	65	0.02181
PIK3CD-AS2	0.0651727	NA	NA	NA	NA	0	0	0.115816	1	2151	0.076244	31	18	0.069901	2598	0.14858	68	33	0.17199
PIAS1	0.0652306	NA	NA	NA	NA	0	0	0.145083	15	2151	0.14226	58	33	0.020969	2598	0.14742	107	44	0.57396
MIR5702	0.0652599	rs2972146	IRS1	431172	431172	0	0	0.0915961	2	2151	0.066481	17	6	0.051455	2598	0.11239	55	20	0.23403
CSPG5	0.065307	rs2290547	SETD2	559441	559441	0	0	0.0235842	3	2151	0.0074384	2	1	0.34777	2598	0.036952	15	7	0.034657
SLC41A1	0.0653377	NA	NA	NA	NA	0	0	0.0598018	1	2151	0.019061	11	5	0.09847	2598	0.093533	51	26	0.12247
CUEDC1	0.0653498	NA	NA	NA	NA	0	0	0.218991	17	2151	0.15481	86	41	0.92051	2598	0.27213	184	75	0.013104
SIN3A	0.0653667	NA	NA	NA	NA	0	0	0.174772	15	2151	0.12134	74	44	0.015541	2598	0.21901	181	97	0.77641
NOP2	0.0653739	NA	NA	NA	NA	0	0	0.023584	12	2151	0.010228	11	7	0.091499	2598	0.034642	29	16	0.13189
TARBP2	0.0654737	NA	NA	NA	NA	0	0	0.0831778	12	2151	0.056253	21	11	0.55273	2598	0.10547	66	37	0.021874
TNKS1BP1	0.0654795	NA	NA	NA	NA	0	0	0.131395	11	2151	0.11018	36	16	0.042545	2598	0.14896	81	32	0.28421
DOCK9-AS1	0.0655516	NA	NA	NA	NA	0	0	0.118971	13	2151	0.10228	51	25	0.76252	2598	0.13279	88	37	0.015879
ZNF324	0.0656337	rs117492019	ZNF274	296618	296618	0	0	0.0379026	19	2151	0.035332	17	7	0.24232	2598	0.040031	25	7	0.050044
FGF18	0.0656396	NA	NA	NA	NA	0	0	0.072228	5	2151	0.032078	26	18	0.10515	2598	0.10547	53	25	0.11534
MATN2	0.0656665	NA	NA	NA	NA	0	0	0.0903367	8	2151	0.02557	23	12	0.15107	2598	0.14396	73	35	0.080321
TJP3	0.0657044	NA	NA	NA	NA	0	0	0.0539059	19	2151	0.042306	24	12	0.09347	2598	0.06351	34	18	0.12991
GLIS2	0.0657217	NA	NA	NA	NA	0	0	0.159822	16	2151	0.072524	48	22	0.15869	2598	0.2321	128	61	0.076543
CDKN2D	0.0657495	rs6511720;rs737337	LDLR;DOCK6	521104;666291	521104	0	0	0.0336912	19	2151	0.026034	24	11	0.044624	2598	0.040031	34	18	0.27234
S100A3	0.0657715	NA	NA	NA	NA	0	0	0.0256898	1	2151	0.024175	14	5	0.10957	2598	0.026944	23	10	0.11096
INF2	0.0658153	rs4983559	ZBTB42	120982	120982	0	1	0.14024	14	2151	0.072989	46	26	0.21991	2598	0.19592	96	44	0.055331
RASIP1	0.0660084	rs492602	FLJ36070	39653	39653	0	1	0.125501	19	2151	0.090656	28	11	0.096079	2598	0.15435	67	23	0.1271
PSMB4	0.0660521	rs267733	ANXA9	409167	409167	0	0	0.0414828	1	2151	0.015807	11	7	0.60668	2598	0.062741	29	9	0.020145
JAK3	0.0660745	NA	NA	NA	NA	0	0	0.0930744	19	2151	0.079963	33	10	0.031263	2598	0.10393	66	33	0.39109
FAM124B	0.0661229	NA	NA	NA	NA	0	0	0.0395876	2	2151	0.042771	11	4	0.49443	2598	0.036952	18	7	0.024751
FXYD5	0.0661396	NA	NA	NA	NA	0	0	0.101708	19	2151	0.042306	29	14	0.035467	2598	0.15089	61	28	0.34515
MIR4699	0.0662474	NA	NA	NA	NA	0	0	0.00968614	12	2151	0.0013947	2	1	0.2099	2598	0.016551	13	7	0.058437
HIBCH	0.0662685	NA	NA	NA	NA	0	0	0.0368502	2	2151	0.010693	14	10	0.10152	2598	0.058507	33	17	0.12087
C17orf107	0.0662905	rs193042029	TM4SF5	117365	117365	0	1	0.022531	17	2151	0.012552	7	4	0.86699	2598	0.030793	16	7	0.014159
RGS9BP	0.0663172	rs731839	PEPD	735384	735384	0	0	0.0465361	19	2151	0.020921	8	5	0.023637	2598	0.067744	23	8	0.5196
PPIB	0.0664033	NA	NA	NA	NA	0	0	0.0619076	15	2151	0.02278	23	10	0.016875	2598	0.094303	39	16	0.72897
STK17A	0.0664993	rs2072183	NPC1L1	957322	957322	0	0	0.0593811	7	2151	0.014877	20	15	0.98894	2598	0.096228	64	32	0.012461
FBXW9	0.066536	NA	NA	NA	NA	0	0	0.0214783	19	2151	0.004649	5	4	0.1029	2598	0.035412	11	4	0.11984
KNSTRN	0.0666364	NA	NA	NA	NA	0	0	0.0421143	15	2151	0.02371	14	10	0.066343	2598	0.057352	26	12	0.18622
DNTT	0.0666921	NA	NA	NA	NA	0	0	0.0642238	10	2151	0.023245	19	10	0.016528	2598	0.098152	36	18	0.74825
FAM129C	0.0667441	NA	NA	NA	NA	0	0	0.0294797	19	2151	0.014412	10	7	0.017401	2598	0.041955	16	8	0.71139
CCT2	0.0667572	NA	NA	NA	NA	0	0	0.0518003	12	2151	0.041841	17	9	0.028589	2598	0.060046	36	23	0.4331
TREH	0.0667713	rs11603023	PHLDB1	67905	67905	0	1	0.0604338	11	2151	0.029289	14	7	0.095897	2598	0.08622	31	15	0.12915
GALNT9	0.0667879	NA	NA	NA	NA	0	0	0.0326383	12	2151	0.0055788	8	6	0.46724	2598	0.055042	18	10	0.026515
LOC101928416	0.0667879	NA	NA	NA	NA	0	0	0.0326383	12	2151	0.0055788	8	6	0.46724	2598	0.055042	18	10	0.026515
LOC100507634	0.0668835	rs2479409;rs11591147;rs191448950	PCSK9	166194.5;165197.5;86000.5	86000.5	0	1	0.0576963	1	2151	0.02278	21	13	0.18715	2598	0.086605	41	15	0.066314
KLC2	0.0669159	rs12801636	KAT5	633806	633806	0	0	0.028006	11	2151	0.014412	13	7	0.26582	2598	0.039261	29	14	0.046716
MTFMT	0.066938	NA	NA	NA	NA	0	0	0.101076	15	2151	0.04649	29	14	0.042218	2598	0.14627	60	18	0.29426
SIPA1	0.0671858	rs12801636	KAT5	13769	13769	0	1	0.0595912	11	2151	0.059972	33	15	0.029597	2598	0.059276	47	20	0.42165
POLR2G	0.0672524	rs174546	FAS1-2-3	959074	959074	0	0	0.00715939	11	2151	0.0069735	2	0	0.015221	2598	0.0073133	5	1	0.82089
LOC101929268	0.0672735	NA	NA	NA	NA	0	0	0.073067	8	2151	0.014412	18	11	0.046228	2598	0.12163	48	19	0.27039
C2CD5	0.0672989	NA	NA	NA	NA	0	0	0.0511688	12	2151	0.027429	21	13	0.77886	2598	0.070824	30	13	0.016056
BTRC	0.0674015	NA	NA	NA	NA	0	0	0.0625383	10	2151	0.016736	12	9	0.15274	2598	0.10046	40	21	0.082027
SPOP	0.0674576	NA	NA	NA	NA	0	0	0.0701218	17	2151	0.033008	21	13	0.20524	2598	0.10085	67	37	0.061107
MIR6813	0.0674868	NA	NA	NA	NA	0	0	0.0275848	20	2151	0.017666	7	4	0.51184	2598	0.035797	23	9	0.024516
PKN1	0.0675499	NA	NA	NA	NA	0	0	0.0953872	19	2151	0.065551	36	17	0.024235	2598	0.12009	93	48	0.51837
PPP1R26-AS1	0.0675908	NA	NA	NA	NA	0	0	0.00736999	9	2151	0.009298	5	3	0.77476	2598	0.0057737	4	2	0.016227
SHISA8	0.0676849	NA	NA	NA	NA	0	0	0.0328492	22	2151	0.019526	9	4	0.05551	2598	0.04388	22	11	0.22687
LAMC2	0.067767	rs1689800	ZNF648	993206	993206	0	0	0.0429567	1	2151	0.020921	6	3	0.23288	2598	0.061201	32	16	0.054158
RPS13	0.0678948	NA	NA	NA	NA	0	0	0.039377	11	2151	0.039052	19	4	0.17642	2598	0.039646	36	18	0.071656
MIR449C	0.0680317	NA	NA	NA	NA	0	0	0.0385344	5	2151	0.028824	14	10	0.031916	2598	0.046574	43	22	0.39707
ARMC2	0.0681399	NA	NA	NA	NA	0	0	0.0937031	6	2151	0.081822	34	13	0.04618	2598	0.10354	63	24	0.27496
CBX3	0.0682928	rs4722551	MIR148A	240673	240673	0	0	0.259846	7	2151	0.20084	132	69	0.69128	2598	0.3087	253	114	0.018419
POMK	0.0684442	NA	NA	NA	NA	0	0	0.0703304	8	2151	0.04556	26	13	0.04223	2598	0.090839	67	32	0.30233
PFKP	0.0684587	NA	NA	NA	NA	0	0	0.152241	10	2151	0.086936	55	22	0.20577	2598	0.20631	128	50	0.062063
CTTNBP2	0.0684623	NA	NA	NA	NA	0	0	0.0524321	7	2151	0.042771	34	20	0.40318	2598	0.060431	42	19	0.031677
OSR1	0.0686083	NA	NA	NA	NA	0	0	0.0977036	2	2151	0.071595	39	19	0.021377	2598	0.11932	90	41	0.59901
VHL	0.0688928	NA	NA	NA	NA	0	0	0.023584	3	2151	0.0088331	5	2	0.038388	2598	0.035797	17	4	0.33527
LEPREL1	0.0689649	NA	NA	NA	NA	0	0	0.0109498	3	2151	0.015342	9	5	0.37308	2598	0.0073133	10	5	0.034542
LEPREL1-AS1	0.0689649	NA	NA	NA	NA	0	0	0.0109498	3	2151	0.015342	9	5	0.37308	2598	0.0073133	10	5	0.034542
CUX1	0.068965	NA	NA	NA	NA	0	0	0.147399	7	2151	0.066016	35	17	0.19898	2598	0.21478	94	43	0.064765
RABEPK	0.0690068	NA	NA	NA	NA	0	0	0.0404296	9	2151	0.041376	19	8	0.24041	2598	0.039646	35	19	0.053644
ATP5G2	0.0690302	NA	NA	NA	NA	0	0	0.0724366	12	2151	0.043236	22	11	0.014807	2598	0.096613	56	26	0.87134
TUBB6	0.0691613	NA	NA	NA	NA	0	0	0.119182	18	2151	0.086936	49	28	0.36895	2598	0.14588	109	54	0.035051
MCTP2	0.069197	NA	NA	NA	NA	0	0	0.0160034	15	2151	0.014412	6	2	0.34903	2598	0.017321	17	11	0.037075
MAP4	0.0693301	NA	NA	NA	NA	0	0	0.0332703	3	2151	0.016272	16	9	0.34281	2598	0.047344	31	19	0.037837
SYS1	0.0693796	rs1800961;rs6065906	HNF4A;PLTP	942589.5;569061.5	569062	0	0	0.120235	20	2151	0.088331	38	20	0.019131	2598	0.14665	93	41	0.6786
SYS1-DBNDD2	0.0693796	rs1800961;rs6065906	HNF4A;PLTP	942589.5;569061.5	569062	0	0	0.120235	20	2151	0.088331	38	20	0.019131	2598	0.14665	93	41	0.6786
LOC101927378	0.0696209	NA	NA	NA	NA	0	0	0.00905475	7	2151	0.0074384	2	0	0.80332	2598	0.010393	4	1	0.01623
C1orf167	0.0696708	NA	NA	NA	NA	0	0	0.00736999	1	2151	0.0051139	2	1	0.021802	2598	0.0092379	7	4	0.59854
RPS27L	0.0696771	rs2652834	LACTB	52212	52212	0	1	0.0648557	15	2151	0.024175	16	8	0.25721	2598	0.098537	55	27	0.05074
FAM96A	0.0697701	rs2652834	LACTB	995191	995191	0	0	0.142976	15	2151	0.10088	53	31	0.24708	2598	0.17783	115	52	0.052907
SNX1	0.0697701	rs2652834	LACTB	995191	995191	0	0	0.142976	15	2151	0.10088	53	31	0.24708	2598	0.17783	115	52	0.052907
MIR8072	0.0697935	rs4759375;rs4765127	SBNO1;ZNF664	53762.5;610166.5	53762.5	0	1	0.0484313	12	2151	0.026499	16	6	0.21827	2598	0.06659	36	18	0.059915
FAM110B	0.069842	rs2081687	CYP7A1	483955	483955	0	0	0.0808565	8	2151	0.04649	29	17	0.065356	2598	0.10931	67	31	0.20027
CLTA	0.0698444	NA	NA	NA	NA	0	0	0.0787517	9	2151	0.030683	12	9	0.30025	2598	0.11855	68	32	0.043595
ARGLU1	0.0698968	NA	NA	NA	NA	0	0	0.130766	13	2151	0.10042	51	25	0.045337	2598	0.15589	107	54	0.28898
B9D2	0.0698984	NA	NA	NA	NA	0	0	0.0456943	19	2151	0.030219	25	14	0.03615	2598	0.058507	52	30	0.36243
SNORA71C	0.070033	NA	NA	NA	NA	0	0	0.0149507	20	2151	0.0097629	11	8	0.19128	2598	0.019246	15	11	0.068658
COL4A3BP	0.070187	rs12916	HMGCR	151190	151190	0	1	0.0564332	5	2151	0.033008	28	14	0.46535	2598	0.075828	49	24	0.028298
POLK	0.070187	rs12916	HMGCR	151190	151190	0	1	0.0564332	5	2151	0.033008	28	14	0.46535	2598	0.075828	49	24	0.028298
CASC3	0.07026	rs11869286	STARD3	491718	491718	0	0	0.0204252	17	2151	0.0097629	12	9	0.10732	2598	0.029253	24	10	0.12286
DGKZ	0.0703214	rs3136441	LRP4	387721	387721	0	0	0.077069	11	2151	0.074384	29	13	0.093362	2598	0.079292	64	33	0.14138
FGL1	0.0703455	rs1495741	NAT2	509887	509887	0	0	0.103601	8	2151	0.045095	22	7	0.018039	2598	0.15204	75	30	0.73203
ZNF229	0.0703538	rs7412;rs439401;rs1065853;rs4420638	APOE	459502.5;461874.5;460655.5;470369.5	459502	0	0	0.0237947	19	2151	0.0027894	3	1	0.30792	2598	0.041186	17	9	0.042891
ZBTB48	0.0704279	NA	NA	NA	NA	0	0	0.0621182	1	2151	0.02371	17	9	0.029288	2598	0.093918	32	13	0.45152
GJA1	0.0704313	NA	NA	NA	NA	0	0	0.100864	6	2151	0.039052	25	16	0.21303	2598	0.15204	84	40	0.06208
SKIDA1	0.0705237	NA	NA	NA	NA	0	0	0.0214779	10	2151	0.017666	15	8	0.08592	2598	0.024634	26	15	0.15417
C1RL-AS1	0.0705778	NA	NA	NA	NA	0	0	0.0579074	12	2151	0.062297	24	12	0.052866	2598	0.054273	39	17	0.2508
KIAA1656	0.0706084	rs5763662	MTMR3	409362	409362	0	0	0.0191618	22	2151	0.0069735	7	3	0.14309	2598	0.029253	21	14	0.09271
UQCC3	0.0706906	rs174546	FAS1-2-3	867356	867356	0	0	0.0225309	11	2151	0.009298	8	4	0.068366	2598	0.033487	12	5	0.19432
HEATR3	0.0706914	NA	NA	NA	NA	0	0	0.0286374	16	2151	0.023245	12	4	0.06497	2598	0.033102	19	4	0.20448
MAP3K14	0.0706944	NA	NA	NA	NA	0	0	0.137925	17	2151	0.086007	37	21	0.46832	2598	0.18091	139	64	0.028369
CHSY3	0.0707015	NA	NA	NA	NA	0	0	0.0774898	5	2151	0.043236	26	10	0.4667	2598	0.10585	48	24	0.028471
COPS7A	0.0708435	NA	NA	NA	NA	0	0	0.0155822	12	2151	0.0083682	5	1	0.015257	2598	0.021555	12	6	0.87306
A4GNT	0.0708925	NA	NA	NA	NA	0	0	0.0128446	3	2151	0.0037192	4	2	0.63264	2598	0.0204	13	5	0.021073
FMN2	0.0709005	NA	NA	NA	NA	0	0	0.0166353	1	2151	0.0027894	3	2	0.11448	2598	0.028099	17	11	0.11647
TSPAN5	0.0709906	rs2602836;rs13132430	ADH5	442399.5;651664.5	442400	0	0	0.0663298	4	2151	0.046955	28	20	0.1115	2598	0.082371	45	20	0.11977
CDC20B	0.0711461	NA	NA	NA	NA	0	0	0.0391662	5	2151	0.030219	16	11	0.033723	2598	0.046574	43	22	0.39707
TEKT2	0.0711612	NA	NA	NA	NA	0	0	0.0242154	1	2151	0.017666	4	2	0.16345	2598	0.029638	21	7	0.081945
ARNTL	0.0711855	NA	NA	NA	NA	0	0	0.157085	11	2151	0.13529	70	31	0.276	2598	0.17513	124	60	0.048549
U2AF2	0.0714218	NA	NA	NA	NA	0	0	0.0894941	19	2151	0.051139	27	14	0.39181	2598	0.12125	62	30	0.034339
YTHDF1	0.0714679	NA	NA	NA	NA	0	0	0.0237945	20	2151	0.004649	7	5	0.022603	2598	0.039646	22	10	0.59572
RPRM	0.0715208	NA	NA	NA	NA	0	0	0.0244261	2	2151	0.0074384	5	3	0.057967	2598	0.038491	13	5	0.2325
SULT2B1	0.0715521	rs492602	FLJ36070	149644	149644	0	1	0.0480104	19	2151	0.019991	13	7	0.26917	2598	0.071209	34	16	0.050097
TBL2	0.0715786	rs13238203;rs17145738	TYW1B;MLXIPL	864146.5;10939.5	10939.5	0	1	0.0402189	7	2151	0.037192	19	5	0.97533	2598	0.042725	28	18	0.013832
MRPL49	0.0716329	rs12801636	KAT5	511240	511240	0	0	0.131397	11	2151	0.071595	39	26	0.025707	2598	0.18091	85	35	0.52528
LOC158434	0.0717807	NA	NA	NA	NA	0	0	0.0187409	9	2151	0.0088331	8	5	0.91601	2598	0.026944	19	9	0.014779
FIGN	0.0717894	rs10195252;rs12328675	COBLL1	929106;956815	929106	0	0	0.118971	2	2151	0.089261	40	18	0.023611	2598	0.14357	94	53	0.57345
GGT1	0.0718288	NA	NA	NA	NA	0	0	0.108022	22	2151	0.090656	30	16	0.053536	2598	0.1224	84	34	0.25308
MIF	0.0718709	NA	NA	NA	NA	0	0	0.0151612	22	2151	0.0065086	2	1	0.30105	2598	0.022325	10	7	0.045038
GFER	0.071871	NA	NA	NA	NA	0	0	0.0920215	16	2151	0.052069	24	12	0.97209	2598	0.1251	72	35	0.013948
RPL37A	0.0718872	NA	NA	NA	NA	0	0	0.0410617	2	2151	0.02557	9	4	0.02246	2598	0.053888	31	17	0.60385
LINC00152	0.0719394	NA	NA	NA	NA	0	0	0.0391661	2	2151	0.0079033	7	0	0.7229	2598	0.06505	24	8	0.018778
CSK	0.0719489	NA	NA	NA	NA	0	0	0.185303	15	2151	0.17434	82	39	0.40726	2598	0.19438	174	82	0.033337
SNPH	0.0719651	NA	NA	NA	NA	0	0	0.0362181	20	2151	0.029289	14	6	0.068039	2598	0.041955	33	15	0.1996
LOC101929567	0.0722098	NA	NA	NA	NA	0	0	0.114551	2	2151	0.061832	38	22	0.022744	2598	0.1582	118	57	0.59961
MIR185	0.0722952	NA	NA	NA	NA	0	0	0.0269533	22	2151	0.010693	9	3	0.019859	2598	0.040416	23	6	0.68772
LOC100287632	0.0723521	NA	NA	NA	NA	0	0	0.0103179	6	2151	0.0027894	6	6	0.10604	2598	0.016551	16	9	0.12892
DDAH2	0.0723838	rs2247056;rs419132;rs3177928	HLA	433932.5;511376.5;713012.5	433932	0	0	0.0724363	6	2151	0.063226	19	9	0.64908	2598	0.080062	39	20	0.021073
PHIP	0.0724272	NA	NA	NA	NA	0	0	0.0511687	6	2151	0.017666	16	9	0.31392	2598	0.078907	59	34	0.043604
MGC32805	0.0724865	NA	NA	NA	NA	0	0	0.0288485	5	2151	0.020456	9	4	0.059352	2598	0.035797	22	8	0.23086
HFE	0.0725232	rs1800562	HFE	13240.5	13240.5	1	1	0.0240054	6	2151	0.02557	10	2	0.046549	2598	0.02271	21	9	0.29454
SPRED1	0.072535	NA	NA	NA	NA	0	0	0.084437	15	2151	0.046955	37	20	0.52711	2598	0.11547	103	64	0.026016
EYA2	0.0727117	rs6065906	PLTP	974922	974922	0	0	0.0353755	20	2151	0.012087	10	5	0.12718	2598	0.054657	26	14	0.10815
HSPB11	0.0727188	NA	NA	NA	NA	0	0	0.0509582	1	2151	0.031613	17	7	0.088062	2598	0.066975	40	20	0.15621
LRRC42	0.0727188	NA	NA	NA	NA	0	0	0.0509582	1	2151	0.031613	17	7	0.088062	2598	0.066975	40	20	0.15621
PHOX2B	0.0727836	NA	NA	NA	NA	0	0	0.0117921	4	2151	0.0032543	4	1	0.026565	2598	0.018861	18	10	0.5184
TNFRSF18	0.0727889	NA	NA	NA	NA	0	0	0.0692774	1	2151	0.049744	26	13	0.24625	2598	0.08545	65	32	0.055929
HBS1L	0.0728083	rs9376090	HBS1L	35949.5	35949.5	1	1	0.0435881	6	2151	0.023245	17	11	0.76209	2598	0.060431	47	23	0.018078
CHTF18	0.0728691	NA	NA	NA	NA	0	0	0.04422	16	2151	0.026964	15	8	0.24995	2598	0.058507	33	13	0.055176
RPUSD1	0.0728691	NA	NA	NA	NA	0	0	0.04422	16	2151	0.026964	15	8	0.24995	2598	0.058507	33	13	0.055176
FFAR2	0.0729155	NA	NA	NA	NA	0	0	0.155826	19	2151	0.11623	43	21	0.041215	2598	0.18861	96	44	0.33488
GNA14-AS1	0.0729821	NA	NA	NA	NA	0	0	0.0526426	9	2151	0.033008	20	12	0.33631	2598	0.068899	39	18	0.041086
B3GALT2	0.0729929	NA	NA	NA	NA	0	0	0.00800184	1	2151	0.010693	7	3	0.50903	2598	0.0057737	7	4	0.02715
MIR4298	0.0730299	NA	NA	NA	NA	0	0	0.129292	11	2151	0.062297	45	27	0.13154	2598	0.18476	113	55	0.10513
PCM1	0.0730773	rs1495741	NAT2	496257	496257	0	0	0.176035	8	2151	0.097629	59	28	0.016425	2598	0.24095	172	73	0.84261
P2RX4	0.0731235	rs1169288	HNF1A	231010	231010	0	0	0.153718	12	2151	0.094375	39	23	0.35041	2598	0.20285	105	36	0.039527
SPAG7	0.0731517	rs193042029	TM4SF5	205690	205690	0	0	0.0970759	17	2151	0.057648	40	21	0.70206	2598	0.12972	76	40	0.019738
ZFP14	0.0731788	NA	NA	NA	NA	0	0	0.0301117	19	2151	0.0079033	12	9	0.023121	2598	0.048499	35	17	0.59961
GAK	0.0732219	NA	NA	NA	NA	0	0	0.0793845	4	2151	0.02557	27	18	0.46121	2598	0.12394	63	29	0.030081
TMEM175	0.0732219	NA	NA	NA	NA	0	0	0.0793845	4	2151	0.02557	27	18	0.46121	2598	0.12394	63	29	0.030081
SLC27A1	0.0732395	NA	NA	NA	NA	0	0	0.0840162	19	2151	0.042306	32	18	0.13353	2598	0.11855	61	22	0.10393
RPS10P7	0.0734164	NA	NA	NA	NA	0	0	0.0448516	1	2151	0.04556	8	4	0.038538	2598	0.044265	15	5	0.36118
USP44	0.0734417	NA	NA	NA	NA	0	0	0.0730705	12	2151	0.033938	15	6	0.12658	2598	0.10547	50	25	0.11001
RALGDS	0.0736277	rs635634	ABO	134270	134270	0	1	0.245311	9	2151	0.14551	72	45	0.68733	2598	0.32794	221	97	0.020323
PI4K2B	0.0737318	rs10019888	C4orf52	826902	826902	0	0	0.0787537	4	2151	0.062762	14	4	0.17002	2598	0.091994	52	22	0.082302
FAM83C-AS1	0.0737664	rs2277862	ERGIC3	288206	288206	0	0	0.0490628	20	2151	0.04463	15	7	0.11021	2598	0.052733	44	24	0.12704
ASAH2B	0.0739635	NA	NA	NA	NA	0	0	0.0223208	10	2151	0.011158	12	8	0.051427	2598	0.031563	25	10	0.27315
BPTF	0.0740176	NA	NA	NA	NA	0	0	0.101704	17	2151	0.082287	38	21	0.98618	2598	0.11778	67	26	0.014257
GPI	0.0740649	rs731839	PEPD	959539	959539	0	0	0.0534849	19	2151	0.018596	15	8	0.50414	2598	0.082371	44	24	0.027911
PSMB2	0.0741361	NA	NA	NA	NA	0	0	0.00947554	1	2151	0.0065086	6	3	0.029355	2598	0.011932	14	9	0.47991
MIR3677	0.0741387	NA	NA	NA	NA	0	0	0.0444304	16	2151	0.052999	18	6	0.52805	2598	0.037336	41	23	0.02668
MIR940	0.0741387	NA	NA	NA	NA	0	0	0.0444304	16	2151	0.052999	18	6	0.52805	2598	0.037336	41	23	0.02668
DHX35	0.0742937	NA	NA	NA	NA	0	0	0.0886526	20	2151	0.040911	29	18	0.039984	2598	0.12818	95	48	0.35326
ACTR1A	0.0743827	NA	NA	NA	NA	0	0	0.103182	10	2151	0.052999	42	21	0.71173	2598	0.14473	88	44	0.019875
SUFU	0.0743827	NA	NA	NA	NA	0	0	0.103182	10	2151	0.052999	42	21	0.71173	2598	0.14473	88	44	0.019875
TDRKH	0.074447	rs267733	ANXA9	813551	813551	0	0	0.0351654	1	2151	0.019991	12	6	0.71031	2598	0.047729	25	11	0.019936
STKLD1	0.0745144	rs635634	ABO	79726	79726	0	1	0.0690673	9	2151	0.088796	24	7	0.022651	2598	0.052733	48	24	0.62587
PTPN22	0.0745803	NA	NA	NA	NA	0	0	0.00779122	1	2151	0.010228	5	2	0.016244	2598	0.0057737	6	3	0.87368
KLF10	0.0746175	NA	NA	NA	NA	0	0	0.156456	8	2151	0.11669	51	21	0.032638	2598	0.18938	122	63	0.4351
COX15	0.0746475	rs11597086	CHUK	456714	456714	0	0	0.0322175	10	2151	0.0065086	7	5	0.030823	2598	0.053503	32	11	0.46095
CUTC	0.0746475	rs11597086	CHUK	456714	456714	0	0	0.0322175	10	2151	0.0065086	7	5	0.030823	2598	0.053503	32	11	0.46095
KIF1A	0.0747013	NA	NA	NA	NA	0	0	0.0410613	2	2151	0.0013947	3	3	0.92987	2598	0.073903	30	16	0.015293
RBX1	0.0747911	NA	NA	NA	NA	0	0	0.0741211	22	2151	0.052069	25	16	0.20194	2598	0.092379	53	24	0.070524
PAAF1	0.0748716	NA	NA	NA	NA	0	0	0.0162138	11	2151	0.0060437	6	5	0.23549	2598	0.024634	27	11	0.060557
DNAJA3	0.0750131	NA	NA	NA	NA	0	0	0.122129	16	2151	0.076244	26	9	0.33169	2598	0.16012	106	45	0.043094
LDLRAD2	0.075041	NA	NA	NA	NA	0	0	0.0515899	1	2151	0.024175	11	6	0.47516	2598	0.074288	31	12	0.030096
GATA4	0.0750417	rs11776767	PINX1	877788	877788	0	0	0.209308	8	2151	0.13017	55	24	0.081369	2598	0.27483	199	99	0.17575
GP9	0.0751316	NA	NA	NA	NA	0	0	0.0496946	3	2151	0.036727	10	6	0.5372	2598	0.060431	26	9	0.02666
GNG5	0.0751321	NA	NA	NA	NA	0	0	0.0545375	1	2151	0.02185	22	18	0.087132	2598	0.081601	38	19	0.16437
FIS1	0.0751426	NA	NA	NA	NA	0	0	0.0968648	7	2151	0.061832	36	21	0.77837	2598	0.12587	61	25	0.018403
NCAPD3	0.0751532	NA	NA	NA	NA	0	0	0.0806485	11	2151	0.078568	19	7	0.33844	2598	0.082371	65	35	0.042332
VPS26B	0.0751532	NA	NA	NA	NA	0	0	0.0806485	11	2151	0.078568	19	7	0.33844	2598	0.082371	65	35	0.042332
LCTL	0.0752273	NA	NA	NA	NA	0	0	0.0526429	15	2151	0.050674	13	5	0.02401	2598	0.054273	24	14	0.59743
LINC01169	0.0752273	NA	NA	NA	NA	0	0	0.0526429	15	2151	0.050674	13	5	0.02401	2598	0.054273	24	14	0.59743
DZIP1	0.0752276	NA	NA	NA	NA	0	0	0.0520107	13	2151	0.026964	12	10	0.82729	2598	0.072748	32	15	0.017339
RABGAP1	0.0752505	NA	NA	NA	NA	0	0	0.0579069	9	2151	0.027429	14	7	0.14334	2598	0.083141	46	21	0.10011
MIR4745	0.0753949	NA	NA	NA	NA	0	0	0.119812	19	2151	0.080428	45	15	0.060005	2598	0.15242	85	41	0.23971
PDXK	0.0755477	NA	NA	NA	NA	0	0	0.100861	21	2151	0.063226	29	12	0.15361	2598	0.13202	72	35	0.093873
ARHGEF18	0.0755831	rs7248104;rs116843064;rs7255436	INSR;ANGPTL4	235028.5;969863.5;973736.5	235028	0	0	0.0395872	19	2151	0.011158	20	13	0.10058	2598	0.063125	28	12	0.14345
LOC100132174	0.0756536	rs4129767	PGS1	674434	674434	0	0	0.0336916	17	2151	0.014412	8	3	0.24775	2598	0.049654	30	13	0.058304
TMEM210	0.0757012	NA	NA	NA	NA	0	0	0.00147397	9	2151	0.0013947	3	3	0.16599	2598	0.0015396	4	4	0.08709
KL	0.0758825	rs4942486	BRCA2	640654	640654	0	0	0.0987563	13	2151	0.04742	25	13	0.017458	2598	0.14126	71	29	0.8305
LRRC28	0.0759357	NA	NA	NA	NA	0	0	0.0562225	15	2151	0.029754	26	16	0.038311	2598	0.078137	44	22	0.37878
TTC23	0.0759357	NA	NA	NA	NA	0	0	0.0562225	15	2151	0.029754	26	16	0.038311	2598	0.078137	44	22	0.37878
DOK7	0.0759957	rs59950280;rs6831256	LRPAP1	2845;17949	2845	0	1	0.0454832	4	2151	0.027429	14	10	0.11241	2598	0.060431	45	23	0.12922
ZNF766	0.0760399	rs17695224	HAS1	448875	448875	0	0	0.0404297	19	2151	0.015342	15	11	0.11684	2598	0.061201	31	9	0.12441
TMEM240	0.076176	NA	NA	NA	NA	0	0	0.0675931	1	2151	0.059042	24	11	0.10933	2598	0.074673	46	19	0.13325
AGAP1	0.0763539	NA	NA	NA	NA	0	0	0.0991781	2	2151	0.042771	31	16	0.55152	2598	0.14588	89	42	0.026491
IFI44L	0.0763955	NA	NA	NA	NA	0	0	0.0120027	1	2151	0.015342	4	2	0.032319	2598	0.0092379	7	4	0.45237
GALNS	0.0764638	NA	NA	NA	NA	0	0	0.124236	16	2151	0.067875	35	16	0.35847	2598	0.1709	92	36	0.04083
TRAPPC2L	0.0764638	NA	NA	NA	NA	0	0	0.124236	16	2151	0.067875	35	16	0.35847	2598	0.1709	92	36	0.04083
DLL1	0.0765065	NA	NA	NA	NA	0	0	0.0764371	6	2151	0.068805	36	20	0.022779	2598	0.082756	78	40	0.64298
TOMM40	0.0765426	rs7412;rs439401;rs1065853;rs4420638	APOE	19502;21874;20655;30369	19502	0	1	0.0806476	19	2151	0.056718	31	21	0.072406	2598	0.10046	62	31	0.2024
ACSM3	0.0766729	NA	NA	NA	NA	0	0	0.0366397	16	2151	0.015807	8	5	0.22841	2598	0.053888	22	12	0.064296
STMN1	0.0766849	rs12027135;rs12748152	LDLRAP1;HDGF	454672.5;907987.5	454672	0	0	0.123392	1	2151	0.11715	38	17	0.12912	2598	0.12856	108	50	0.11376
ANK3	0.0768246	NA	NA	NA	NA	0	0	0.0360073	10	2151	0.013017	13	9	0.030368	2598	0.055042	33	15	0.48478
DUSP22	0.0768702	NA	NA	NA	NA	0	0	0.094335	6	2151	0.20316	81	34	0.51879	2598	0.004234	9	8	0.028398
FMO1	0.0769369	NA	NA	NA	NA	0	0	0.0307435	1	2151	0.0032543	6	5	0.11489	2598	0.053503	23	11	0.12837
AKTIP	0.0769974	rs1121980	FTO	265650	265650	0	0	0.105075	16	2151	0.074849	42	24	0.10237	2598	0.1301	96	48	0.14421
NT5C2	0.0770846	NA	NA	NA	NA	0	0	0.104021	10	2151	0.078103	41	21	0.048056	2598	0.12548	92	53	0.30763
THSD4	0.0771479	NA	NA	NA	NA	0	0	0.102757	15	2151	0.032543	25	14	0.067327	2598	0.16089	69	32	0.2198
CLASRP	0.0771988	rs7412;rs439401;rs1065853;rs4420638	APOE	127534;125162;126381;116667	116667	0	1	0.0808594	19	2151	0.066481	20	9	0.016431	2598	0.092764	62	34	0.90138
MIR3659	0.0772516	NA	NA	NA	NA	0	0	0.0389555	1	2151	0.02278	11	6	0.96826	2598	0.052348	30	19	0.015309
HMGCR	0.0772943	rs12916	HMGCR	27050	27050	1	1	0.0985475	5	2151	0.055788	37	26	0.97864	2598	0.13395	105	52	0.015157
ADCY2	0.0774665	NA	NA	NA	NA	0	0	0.0250579	5	2151	0.0083682	4	0	0.025319	2598	0.038876	22	11	0.58747
LOC101926933	0.077624	NA	NA	NA	NA	0	0	0.0650664	14	2151	0.031148	16	7	0.016102	2598	0.093149	39	17	0.92607
PAPL	0.0776671	NA	NA	NA	NA	0	0	0.0454832	19	2151	0.027894	11	4	0.53338	2598	0.060046	34	16	0.027976
BEST4	0.0777478	NA	NA	NA	NA	0	0	0.0136871	1	2151	0.0041841	5	3	0.028817	2598	0.021555	9	5	0.51848
HCG11	0.0777625	rs1800562	HFE	427992	427992	0	0	0.0421139	6	2151	0.030683	25	10	0.16856	2598	0.051578	46	23	0.08866
SETBP1	0.0778402	NA	NA	NA	NA	0	0	0.095808	18	2151	0.07113	42	15	0.018978	2598	0.11624	83	41	0.78844
YWHAB	0.0778765	rs1800961	HNF4A	479154	479154	0	0	0.0423244	20	2151	0.022315	21	12	0.39425	2598	0.058891	42	15	0.037975
GRN	0.077896	rs8077889;rs72836561	MPP3;CD300LG	537953;489993	489993	0	0	0.0602233	17	2151	0.032543	14	6	0.067291	2598	0.083141	38	18	0.22256
GALNT13	0.0779058	NA	NA	NA	NA	0	0	0.0496943	2	2151	0.017666	15	8	0.055534	2598	0.076212	40	20	0.26972
ZNF584	0.0779331	rs117492019	ZNF274	238200	238200	0	0	0.0663294	19	2151	0.059507	20	12	0.027146	2598	0.071978	46	26	0.55202
SREBF1	0.0779778	NA	NA	NA	NA	0	0	0.195833	17	2151	0.09205	79	39	0.14535	2598	0.28176	187	86	0.10317
USP15	0.0780397	NA	NA	NA	NA	0	0	0.122133	12	2151	0.086471	36	17	0.20205	2598	0.15166	90	43	0.074291
LINC00961	0.0780534	NA	NA	NA	NA	0	0	0.0267428	9	2151	0.019991	7	4	0.032253	2598	0.032333	22	10	0.4655
LIX1L	0.0780666	NA	NA	NA	NA	0	0	0.0315855	1	2151	0.02371	10	4	0.073551	2598	0.038106	22	8	0.20417
ARHGDIB	0.0780903	NA	NA	NA	NA	0	0	0.162982	12	2151	0.095769	53	30	0.023652	2598	0.21863	139	64	0.63515
FOLH1B	0.0781708	NA	NA	NA	NA	0	0	0.00357969	11	2151	0.0027894	3	1	0.80274	2598	0.004234	4	1	0.018738
EXOC6	0.0781889	rs2068888	CYP26A1	244488	244488	0	0	0.0246369	10	2151	0.032543	11	3	0.11329	2598	0.018091	12	6	0.13281
PHKG2	0.0783499	rs11649653	CTF1	158812	158812	0	1	0.0351653	16	2151	0.009298	11	7	0.67905	2598	0.056582	38	21	0.022214
IFFO1	0.0783577	NA	NA	NA	NA	0	0	0.0503262	12	2151	0.0079033	11	9	0.28532	2598	0.08545	43	17	0.052875
FXYD7	0.0784156	NA	NA	NA	NA	0	0	0.071804	19	2151	0.031613	21	13	0.03737	2598	0.10508	66	32	0.40407
LGI4	0.0784156	NA	NA	NA	NA	0	0	0.071804	19	2151	0.031613	21	13	0.03737	2598	0.10508	66	32	0.40407
LYZL1	0.0784505	NA	NA	NA	NA	0	0	0.037271	10	2151	0.012087	9	6	0.72703	2598	0.058122	16	4	0.020781
COX7C	0.0784793	NA	NA	NA	NA	0	0	0.0423245	5	2151	0.030683	8	2	0.086457	2598	0.051963	21	9	0.17483
MIR3607	0.0784793	NA	NA	NA	NA	0	0	0.0423245	5	2151	0.030683	8	2	0.086457	2598	0.051963	21	9	0.17483
DHRS7B	0.0785932	NA	NA	NA	NA	0	0	0.0223208	17	2151	0.011623	11	7	0.60367	2598	0.031178	28	16	0.025084
CENPF	0.078663	rs340839	PROX1	615001	615001	0	0	0.0456942	1	2151	0.020456	9	7	0.041415	2598	0.06659	21	8	0.36603
TEAD3	0.0786718	rs2814982	C6orf106	914711	914711	0	0	0.129923	6	2151	0.043701	50	33	0.30242	2598	0.20131	102	51	0.050133
EPC2	0.0786892	NA	NA	NA	NA	0	0	0.102759	2	2151	0.041376	30	16	0.16348	2598	0.15358	72	28	0.092766
NBPF3	0.0787333	NA	NA	NA	NA	0	0	0.0357974	1	2151	0.029289	10	4	0.23692	2598	0.041186	30	15	0.064055
SDC4	0.0787563	rs1800961;rs6065906	HNF4A;PLTP	941775.5;569875.5	569876	0	0	0.104656	20	2151	0.079033	33	18	0.021068	2598	0.12587	77	32	0.72059
TNFRSF6B	0.0787765	NA	NA	NA	NA	0	0	0.103599	20	2151	0.037192	39	26	0.036824	2598	0.15858	102	43	0.4124
FSIP1	0.0787783	NA	NA	NA	NA	0	0	0.0528537	15	2151	0.030219	15	5	0.23848	2598	0.071594	38	17	0.063681
MIR4516	0.0788307	NA	NA	NA	NA	0	0	0.110126	16	2151	0.026964	25	15	0.16775	2598	0.17898	95	45	0.090606
FAM86DP	0.0788669	NA	NA	NA	NA	0	0	0.101072	3	2151	0.082752	21	5	0.2057	2598	0.11624	70	35	0.073932
ABHD17B	0.0789674	NA	NA	NA	NA	0	0	0.0884393	9	2151	0.039981	36	22	0.024093	2598	0.12856	71	29	0.63221
C9orf85	0.0789674	NA	NA	NA	NA	0	0	0.0884393	9	2151	0.039981	36	22	0.024093	2598	0.12856	71	29	0.63221
AP1B1	0.0789773	rs5763662	MTMR3	601463	601463	0	0	0.0779115	22	2151	0.036727	25	14	0.43138	2598	0.11201	74	35	0.035315
CALHM2	0.078978	NA	NA	NA	NA	0	0	0.0452724	10	2151	0.013017	10	6	0.093405	2598	0.071978	34	16	0.1631
CHURC1	0.0790137	NA	NA	NA	NA	0	0	0.098548	14	2151	0.052069	29	17	0.28623	2598	0.13703	51	21	0.053254
CHURC1-FNTB	0.0790137	NA	NA	NA	NA	0	0	0.098548	14	2151	0.052069	29	17	0.28623	2598	0.13703	51	21	0.053254
ZNF788	0.0790804	rs737337	DOCK6	855830	855830	0	0	0.0286375	19	2151	0.031613	7	2	0.030017	2598	0.026174	21	8	0.50834
FBRSL1	0.0791398	NA	NA	NA	NA	0	0	0.0787545	12	2151	0.032078	22	12	0.049252	2598	0.1174	68	27	0.3101
SNORD15B	0.0792298	rs499974	MOGAT2-DGAT2	357228	357228	0	0	0.0256896	11	2151	0.0097629	4	2	0.66556	2598	0.038876	16	9	0.02298
CTD-2201I18.1	0.0793381	NA	NA	NA	NA	0	0	0.0164246	5	2151	0.0037192	7	6	0.12731	2598	0.026944	20	7	0.12034
MRTO4	0.0793936	NA	NA	NA	NA	0	0	0.0301116	1	2151	0.013482	8	6	0.020098	2598	0.04388	23	9	0.76295
RAPGEF6	0.0793943	NA	NA	NA	NA	0	0	0.0930717	5	2151	0.077638	18	9	0.52712	2598	0.10585	58	29	0.02909
RFX6	0.0794171	rs9488822	FRK	885323	885323	0	0	0.0109496	6	2151	0.017666	9	5	0.59826	2598	0.0053888	5	2	0.02564
NBEAL1	0.079438	rs11694172;rs115400054	FAM117B	350883;207082	207082	0	0	0.0711749	2	2151	0.031613	18	11	0.070284	2598	0.10393	56	28	0.21832
ZNF675	0.0794443	NA	NA	NA	NA	0	0	0.0330595	19	2151	0.043236	9	3	0.18637	2598	0.024634	18	8	0.082341
PRMT5	0.0794863	NA	NA	NA	NA	0	0	0.0629602	14	2151	0.030683	14	5	0.017007	2598	0.089684	33	12	0.90292
CCNI2	0.0795204	NA	NA	NA	NA	0	0	0.0240049	5	2151	0.021385	13	8	0.15152	2598	0.026174	15	6	0.1014
DACT3	0.0795549	NA	NA	NA	NA	0	0	0.0947569	19	2151	0.096699	35	17	0.37783	2598	0.093149	54	21	0.040686
DACT3-AS1	0.0795549	NA	NA	NA	NA	0	0	0.0947569	19	2151	0.096699	35	17	0.37783	2598	0.093149	54	21	0.040686
CFAP57	0.07959	NA	NA	NA	NA	0	0	NA	1	2151	0.0041841	2	1	0.07959	0	NA	NA	NA	NA
EBNA1BP2	0.07959	NA	NA	NA	NA	0	0	NA	1	2151	0.0041841	2	1	0.07959	0	NA	NA	NA	NA
MIR6733	0.07959	NA	NA	NA	NA	0	0	NA	1	2151	0.0041841	2	1	0.07959	0	NA	NA	NA	NA
PPIA	0.0796137	rs2072183	NPC1L1	257340	257340	0	0	0.050537	7	2151	0.031148	28	18	0.13317	2598	0.06659	56	34	0.11554
EDRF1-AS1	0.0797328	NA	NA	NA	NA	0	0	0.00863321	10	2151	0.0051139	5	4	0.3932	2598	0.011547	9	5	0.039204
MMP21	0.0797328	NA	NA	NA	NA	0	0	0.00863321	10	2151	0.0051139	5	4	0.3932	2598	0.011547	9	5	0.039204
TPI1P3	0.07976	rs9488822	FRK	36172.5	36172.5	0	1	0.0168459	6	2151	0.0032543	4	3	0.38549	2598	0.028099	6	3	0.040005
PARD6G-AS1	0.0797688	NA	NA	NA	NA	0	0	0.00758056	18	2151	0.0097629	3	0	0.047846	2598	0.0057737	5	2	0.32236
KEAP1	0.0797885	rs6511720;rs737337	LDLR;DOCK6	588593;733780	588593	0	0	0.0709624	19	2151	0.051139	27	13	0.13282	2598	0.087375	58	18	0.11616
LOC100130451	0.0798228	NA	NA	NA	NA	0	0	0.00673827	2	2151	0.0074384	7	4	0.23987	2598	0.0061586	6	2	0.064354
SPAG16	0.0798228	NA	NA	NA	NA	0	0	0.00673827	2	2151	0.0074384	7	4	0.23987	2598	0.0061586	6	2	0.064354
CSGALNACT1	0.0799747	rs12678919	LPL	305909	305909	0	0	0.190357	8	2151	0.096699	64	38	0.037397	2598	0.2679	227	97	0.41375
NRCAM	0.0801343	NA	NA	NA	NA	0	0	0.0758068	7	2151	0.02464	26	15	0.034911	2598	0.11817	56	25	0.44431
CBL	0.0801379	rs11603023	PHLDB1	586918	586918	0	0	0.0852809	11	2151	0.074849	33	14	0.96003	2598	0.093918	64	31	0.016158
PTBP1	0.0801892	NA	NA	NA	NA	0	0	0.123816	19	2151	0.083217	50	19	0.060496	2598	0.15743	93	45	0.25662
TBC1D10A	0.0802242	rs5763662	MTMR3	341569	341569	0	0	0.146556	22	2151	0.098094	55	28	0.1184	2598	0.18668	118	57	0.13119
KANSL3	0.0802252	NA	NA	NA	NA	0	0	0.0583281	2	2151	0.02185	21	12	0.030908	2598	0.08853	33	10	0.50256
GTF2F2	0.0803179	NA	NA	NA	NA	0	0	0.0511687	13	2151	0.016736	19	10	0.14158	2598	0.079677	33	17	0.10987
PTTG3P	0.0803672	NA	NA	NA	NA	0	0	0.0122133	8	2151	0.010228	8	6	0.58978	2598	0.013857	16	10	0.026395
CITED4	0.0804034	NA	NA	NA	NA	0	0	0.00547486	1	2151	0.0013947	3	3	0.43591	2598	0.008853	6	3	0.035732
SRP14	0.0804079	NA	NA	NA	NA	0	0	0.201092	15	2151	0.14086	73	39	0.029028	2598	0.25096	169	76	0.53662
SRP14-AS1	0.0804079	NA	NA	NA	NA	0	0	0.201092	15	2151	0.14086	73	39	0.029028	2598	0.25096	169	76	0.53662
CCDC47	0.0805389	NA	NA	NA	NA	0	0	0.119395	17	2151	0.086936	43	20	0.73698	2598	0.14627	78	34	0.021179
DDX42	0.0805389	NA	NA	NA	NA	0	0	0.119395	17	2151	0.086936	43	20	0.73698	2598	0.14627	78	34	0.021179
NUAK2	0.0805529	NA	NA	NA	NA	0	0	0.076227	1	2151	0.031148	25	16	0.81652	2598	0.11355	62	26	0.01912
WIPI2	0.0805549	NA	NA	NA	NA	0	0	0.0659087	7	2151	0.055788	24	9	0.16895	2598	0.074288	56	33	0.092408
DNAJC22	0.0805993	NA	NA	NA	NA	0	0	0.0564327	12	2151	0.035332	27	14	0.056415	2598	0.073903	71	39	0.27693
ABRA	0.080623	NA	NA	NA	NA	0	0	0.0379029	8	2151	0.013482	7	5	0.84143	2598	0.058122	19	7	0.018574
GABRP	0.0806495	NA	NA	NA	NA	0	0	0.00315854	5	2151	0.0013947	2	1	0.37285	2598	0.0046189	7	5	0.041934
ARHGAP35	0.0807849	NA	NA	NA	NA	0	0	0.0764374	19	2151	0.056253	30	16	0.6784	2598	0.093149	89	43	0.023095
EPB41L1	0.0808427	rs2277862	ERGIC3	530914	530914	0	0	0.129713	20	2151	0.088796	50	27	0.2557	2598	0.16359	131	65	0.061328
SLC22A13	0.0808694	NA	NA	NA	NA	0	0	0.0317965	3	2151	0.010693	7	5	0.16403	2598	0.049269	24	8	0.095641
DNAJC25	0.080935	NA	NA	NA	NA	0	0	0.0800172	9	2151	0.043236	31	14	0.27687	2598	0.11047	75	35	0.056719
DNAJC25-GNG10	0.080935	NA	NA	NA	NA	0	0	0.0800172	9	2151	0.043236	31	14	0.27687	2598	0.11047	75	35	0.056719
NCKAP1	0.0809639	NA	NA	NA	NA	0	0	0.0513793	2	2151	0.024175	19	9	0.031554	2598	0.073903	53	35	0.4979
GFRA1	0.0809688	NA	NA	NA	NA	0	0	0.0715943	10	2151	0.061367	30	16	0.057326	2598	0.080062	74	41	0.27408
FLJ42393	0.08101	NA	NA	NA	NA	0	0	0.0349549	3	2151	0.028824	9	5	0.55621	2598	0.040031	30	9	0.028266
SMARCC1	0.0810183	rs2290547	SETD2	761828	761828	0	0	0.0608549	3	2151	0.013947	20	14	0.032096	2598	0.099692	48	29	0.4899
MEIS3	0.081131	NA	NA	NA	NA	0	0	0.0684355	19	2151	0.052999	16	4	0.4083	2598	0.081216	37	15	0.038577
CRCP	0.081163	NA	NA	NA	NA	0	0	0.0448517	7	2151	0.013482	13	9	0.39056	2598	0.070824	40	20	0.040349
ID2-AS1	0.0813324	NA	NA	NA	NA	0	0	0.228893	2	2151	0.16876	87	42	0.6387	2598	0.27868	199	81	0.024737
LOC101927472	0.0814007	NA	NA	NA	NA	0	0	0.16656	10	2151	0.11018	52	22	0.31194	2598	0.21324	138	60	0.050702
WNT10A	0.0815091	rs78058190	PRKAG3	46724	46724	0	1	0.0128448	2	2151	0.0079033	7	4	0.58443	2598	0.016936	15	8	0.027107
MYEOV2	0.0815296	NA	NA	NA	NA	0	0	0.0286379	2	2151	0.02464	5	1	0.18555	2598	0.031948	11	2	0.085406
HRC	0.0815757	rs492602	FLJ36070	459996	459996	0	0	0.0911774	19	2151	0.094375	26	17	0.04956	2598	0.08853	63	29	0.31998
TRPM4	0.0815757	rs492602	FLJ36070	459996	459996	0	0	0.0911774	19	2151	0.094375	26	17	0.04956	2598	0.08853	63	29	0.31998
ZNF234	0.0816585	rs7412;rs439401;rs1065853;rs4420638	APOE	765683;768055;766836;776550	765683	0	0	0.0315856	19	2151	0.0069735	4	2	0.029885	2598	0.051963	21	9	0.53131
FJX1	0.0816692	NA	NA	NA	NA	0	0	0.0446413	11	2151	0.039052	10	4	0.978	2598	0.049269	28	10	0.016238
DKK2	0.0816695	NA	NA	NA	NA	0	0	0.0379025	4	2151	0.022315	14	8	0.052053	2598	0.050808	28	11	0.30509
GREM2	0.081678	NA	NA	NA	NA	0	0	0.0558015	1	2151	0.042306	22	11	0.085733	2598	0.066975	44	22	0.18526
MTURN	0.0817872	NA	NA	NA	NA	0	0	0.249316	7	2151	0.19851	136	67	0.01686	2598	0.29138	184	91	0.94361
LOC101929076	0.0818058	NA	NA	NA	NA	0	0	0.13245	15	2151	0.04742	33	17	0.033447	2598	0.20285	111	45	0.47579
MAP3K12	0.0818107	NA	NA	NA	NA	0	0	0.0905462	12	2151	0.062762	26	13	0.57961	2598	0.11355	73	41	0.027458
VLDLR	0.0820348	rs3780181	VLDLR	12901.5	12901.5	1	1	0.15098	9	2151	0.09205	52	32	0.84969	2598	0.19977	121	51	0.018794
VLDLR-AS1	0.0820348	rs3780181	VLDLR	12901.5	12901.5	0	1	0.15098	9	2151	0.09205	52	32	0.84969	2598	0.19977	121	51	0.018794
LOC100129973	0.0820441	NA	NA	NA	NA	0	0	0.0339022	15	2151	0.020921	14	8	0.39533	2598	0.04465	33	18	0.0404
ART1	0.0821487	NA	NA	NA	NA	0	0	0.0755965	11	2151	0.045095	23	13	0.016947	2598	0.10085	55	29	0.94392
ART5	0.0821487	NA	NA	NA	NA	0	0	0.0755965	11	2151	0.045095	23	13	0.016947	2598	0.10085	55	29	0.94392
LOC100505841	0.0822214	NA	NA	NA	NA	0	0	0.0341128	5	2151	0.016272	12	8	0.084938	2598	0.048884	22	12	0.18854
HRASLS	0.0822297	NA	NA	NA	NA	0	0	0.0444303	3	2151	0.04649	16	7	0.066601	2598	0.042725	20	10	0.24048
MGC2889	0.0822297	NA	NA	NA	NA	0	0	0.0444303	3	2151	0.04649	16	7	0.066601	2598	0.042725	20	10	0.24048
LINC00452	0.0822812	NA	NA	NA	NA	0	0	0.061908	13	2151	0.057648	20	10	0.040902	2598	0.065435	44	21	0.39188
RAB31	0.0823791	NA	NA	NA	NA	0	0	0.134765	18	2151	0.066481	42	19	0.44764	2598	0.1913	114	44	0.03586
GLYAT	0.0824258	NA	NA	NA	NA	0	0	0.0328491	11	2151	0.012552	8	6	0.017353	2598	0.049654	24	13	0.9257
SFSWAP	0.0824773	NA	NA	NA	NA	0	0	0.0320066	12	2151	0.009298	9	6	0.018922	2598	0.050808	32	21	0.8496
IRAK1BP1	0.0826163	NA	NA	NA	NA	0	0	0.00547485	6	2151	0.0051139	8	3	0.28938	2598	0.0057737	12	9	0.05567
MYCBP	0.0826378	rs4660293	PABPC4	689314	689314	0	0	0.0202148	1	2151	0.018131	9	2	0.036928	2598	0.02194	15	5	0.43639
CDCA4	0.0827372	rs4983559	ZBTB42	206838	206838	0	0	0.0768584	14	2151	0.038122	31	17	0.63743	2598	0.10893	89	42	0.025319
MAK	0.0828658	NA	NA	NA	NA	0	0	0.0522213	6	2151	0.02185	10	5	0.20331	2598	0.077367	46	22	0.079535
TRAF3	0.0829626	NA	NA	NA	NA	0	0	0.169296	14	2151	0.1046	43	18	0.017214	2598	0.22286	149	60	0.94073
CHRNE	0.0829916	rs193042029	TM4SF5	149938	149938	0	1	0.0781215	17	2151	0.069735	30	21	0.33146	2598	0.085065	66	32	0.048877
SSH2	0.0829992	NA	NA	NA	NA	0	0	0.0852809	17	2151	0.033008	25	17	0.86497	2598	0.12856	56	29	0.018732
FNDC8	0.0830913	NA	NA	NA	NA	0	0	0.0105289	17	2151	0.010693	5	3	0.24794	2598	0.010393	9	5	0.065439
RAD51D	0.0830913	NA	NA	NA	NA	0	0	0.0105289	17	2151	0.010693	5	3	0.24794	2598	0.010393	9	5	0.065439
RAD51L3-RFFL	0.0830913	NA	NA	NA	NA	0	0	0.0105289	17	2151	0.010693	5	3	0.24794	2598	0.010393	9	5	0.065439
LINC01018	0.0833169	NA	NA	NA	NA	0	0	0.011371	5	2151	0.0023245	5	5	0.026603	2598	0.018861	5	1	0.61195
LOC101927359	0.0834959	NA	NA	NA	NA	0	0	0.0682248	4	2151	0.046025	16	6	0.23043	2598	0.086605	31	9	0.070838
PCDH10	0.0834959	NA	NA	NA	NA	0	0	0.0682248	4	2151	0.046025	16	6	0.23043	2598	0.086605	31	9	0.070838
FKRP	0.0835538	NA	NA	NA	NA	0	0	0.187829	19	2151	0.097629	45	25	0.043218	2598	0.26251	142	70	0.37802
CAMSAP1	0.0836349	NA	NA	NA	NA	0	0	0.0747524	9	2151	0.050209	26	18	0.15363	2598	0.095073	74	42	0.10647
GSDMD	0.0836452	rs11136341	PLEC1	408496	408496	0	0	0.132446	8	2151	0.081822	54	25	0.27801	2598	0.17436	97	43	0.058845
FILIP1	0.0836608	NA	NA	NA	NA	0	0	0.0433772	6	2151	0.040446	9	4	0.07041	2598	0.045804	29	15	0.2324
PIP5K1C	0.0836848	NA	NA	NA	NA	0	0	0.0621183	19	2151	0.039052	24	13	0.2771	2598	0.081216	47	19	0.059073
PRRC1	0.0837145	NA	NA	NA	NA	0	0	0.0425349	5	2151	0.017666	15	6	0.022864	2598	0.063125	28	14	0.71625
DECR1	0.0838125	NA	NA	NA	NA	0	0	0.0810697	8	2151	0.074384	37	13	0.32287	2598	0.086605	43	20	0.050795
SORL1	0.0838902	NA	NA	NA	NA	0	0	0.0884392	11	2151	0.042771	28	8	0.36226	2598	0.12625	94	38	0.045324
MIR320A	0.0839323	NA	NA	NA	NA	0	0	0.0444309	8	2151	0.011623	10	7	0.63197	2598	0.071594	30	11	0.025997
LINC00858	0.0839455	NA	NA	NA	NA	0	0	0.00168455	10	2151	0.0023245	3	1	0.50771	2598	0.0011547	3	3	0.032366
NAA60	0.0839505	NA	NA	NA	NA	0	0	0.0581172	16	2151	0.035332	29	17	0.033166	2598	0.076982	50	21	0.4955
ZNF597	0.0839505	NA	NA	NA	NA	0	0	0.0581172	16	2151	0.035332	29	17	0.033166	2598	0.076982	50	21	0.4955
PGAM2	0.0839595	rs2072183	NPC1L1	467228	467228	0	0	0.0545379	7	2151	0.014877	15	8	0.018841	2598	0.087375	39	17	0.87235
AGPAT5	0.0840313	NA	NA	NA	NA	0	0	0.119393	8	2151	0.060902	29	18	0.14076	2598	0.16782	91	41	0.11689
LOC100507530	0.0840313	NA	NA	NA	NA	0	0	0.119393	8	2151	0.060902	29	18	0.14076	2598	0.16782	91	41	0.11689
AHDC1	0.0840913	rs12748152	HDGF	794084	794084	0	0	0.193093	1	2151	0.15574	94	49	0.14335	2598	0.22402	197	103	0.11488
SNTA1	0.084137	NA	NA	NA	NA	0	0	0.0391662	20	2151	0.026499	12	5	0.027095	2598	0.049654	35	22	0.6082
NOXO1	0.0841712	NA	NA	NA	NA	0	0	0.0937037	16	2151	0.053464	26	13	0.96548	2598	0.12702	75	36	0.017077
LDHD	0.0841811	NA	NA	NA	NA	0	0	0.0252685	16	2151	0.019061	10	5	0.05911	2598	0.030408	16	6	0.27897
MIR6781	0.0842509	rs8077889;rs72836561	MPP3;CD300LG	896198;944158	896198	0	0	0.0138978	17	2151	0.0027894	5	4	0.06022	2598	0.023095	14	3	0.27411
LOC100288798	0.0843863	NA	NA	NA	NA	0	0	0.244682	12	2151	0.19247	87	36	0.84929	2598	0.28791	200	80	0.019475
FAM195B	0.0843969	NA	NA	NA	NA	0	0	0.125919	17	2151	0.09298	54	31	0.19823	2598	0.15319	85	43	0.083451
COBL	0.0844426	NA	NA	NA	NA	0	0	0.123395	7	2151	0.082287	52	26	0.76485	2598	0.15743	122	69	0.021643
MIR148B	0.084518	NA	NA	NA	NA	0	0	0.0334809	12	2151	0.011158	12	6	0.019715	2598	0.051963	25	14	0.84058
H1FOO	0.084646	NA	NA	NA	NA	0	0	NA	3	2151	0.012552	4	2	0.084646	0	NA	NA	NA	NA
RHO	0.084646	NA	NA	NA	NA	0	0	NA	3	2151	0.012552	4	2	0.084646	0	NA	NA	NA	NA
BCL7A	0.0846889	NA	NA	NA	NA	0	0	0.107601	12	2151	0.056718	36	24	0.11453	2598	0.14973	107	49	0.14506
EDC4	0.084726	rs16942887	LCAT	24176.5	24176.5	0	1	0.0825434	16	2151	0.028824	28	17	0.35471	2598	0.12702	63	31	0.046863
LOC101927482	0.0848278	NA	NA	NA	NA	0	0	0.0353756	2	2151	0.02185	10	7	0.12394	2598	0.046574	18	9	0.13432
RAB3A	0.0848611	NA	NA	NA	NA	0	0	0.0726472	19	2151	0.042771	22	9	0.11302	2598	0.097383	58	29	0.14737
PKP2	0.084892	NA	NA	NA	NA	0	0	0.108865	12	2151	0.061367	25	12	0.024773	2598	0.14819	59	19	0.67264
PIEZO2	0.0849181	NA	NA	NA	NA	0	0	0.126129	18	2151	0.066946	34	19	0.069701	2598	0.17513	74	35	0.23916
YPEL1	0.0849261	rs181362	UBE2L3	167463	167463	0	1	0.112653	22	2151	0.085542	35	15	0.066898	2598	0.1351	65	24	0.24921
EIF2B4	0.0849714	rs1260326	GCKR	137325	137325	0	1	0.0383241	2	2151	0.014877	8	3	0.094869	2598	0.057737	34	19	0.17585
TBRG1	0.0850226	NA	NA	NA	NA	0	0	0.0246369	11	2151	0.031613	13	5	0.6991	2598	0.018861	19	11	0.023881
LACE1	0.0850801	NA	NA	NA	NA	0	0	0.0181092	6	2151	0.0018596	3	2	0.16852	2598	0.031563	17	8	0.099153
MIR4678	0.085152	NA	NA	NA	NA	0	0	0.0033691	10	2151	0.0055788	4	3	0.034008	2598	0.0015396	3	2	0.49185
MGC72080	0.0852355	NA	NA	NA	NA	0	0	0.0290585	7	2151	0.012087	5	2	0.046651	2598	0.04311	17	7	0.35899
NAPA	0.0853128	NA	NA	NA	NA	0	0	0.037903	19	2151	0.029754	15	6	0.087183	2598	0.04465	37	17	0.19231
LOC102546229	0.0853302	NA	NA	NA	NA	0	0	0.0760187	5	2151	0.038587	17	12	0.9731	2598	0.10701	52	22	0.017234
ANKS1A	0.0853642	rs2814982	C6orf106	313971	313971	0	0	0.0631733	6	2151	0.013947	16	12	0.072372	2598	0.10393	45	17	0.23184
TAF11	0.0853642	rs2814982	C6orf106	313971	313971	0	0	0.0631733	6	2151	0.013947	16	12	0.072372	2598	0.10393	45	17	0.23184
SIVA1	0.0854618	rs4983559	ZBTB42	66148.5	66148.5	0	1	0.177934	14	2151	0.1046	68	43	0.14434	2598	0.23865	139	68	0.11641
NUP88	0.0854868	rs193042029	TM4SF5	645363	645363	0	0	0.0374817	17	2151	0.020456	8	3	0.23142	2598	0.051578	27	12	0.072633
RPAIN	0.0854868	rs193042029	TM4SF5	645363	645363	0	0	0.0374817	17	2151	0.020456	8	3	0.23142	2598	0.051578	27	12	0.072633
ZSWIM4	0.085498	NA	NA	NA	NA	0	0	0.107391	19	2151	0.056253	28	15	0.065639	2598	0.14973	68	27	0.25612
MYO15B	0.0855243	NA	NA	NA	NA	0	0	0.108654	17	2151	0.062762	25	9	0.056417	2598	0.14665	73	25	0.2981
NRGN	0.0856457	NA	NA	NA	NA	0	0	0.0141078	11	2151	0.012087	7	2	0.07712	2598	0.015781	20	9	0.21846
RPS3	0.0857864	rs499974	MOGAT2-DGAT2	359083	359083	0	0	0.033481	11	2151	0.014877	9	5	0.65437	2598	0.048884	25	14	0.025799
SNORD15A	0.0857864	rs499974	MOGAT2-DGAT2	359083	359083	0	0	0.033481	11	2151	0.014877	9	5	0.65437	2598	0.048884	25	14	0.025799
MTHFD2	0.085839	NA	NA	NA	NA	0	0	0.0995979	2	2151	0.054858	28	12	0.12125	2598	0.13664	75	34	0.13934
SPTBN5	0.0859737	rs2412710	CAPN3	493332	493332	0	0	0.065277	15	2151	0.034868	19	11	0.025902	2598	0.090454	49	19	0.65354
ZBED5-AS1	0.0860127	rs2923084	AMPD3	484772	484772	0	0	0.0871736	11	2151	0.060437	30	17	0.077196	2598	0.10931	69	29	0.21941
GATA6-AS1	0.0860682	rs79588679	GATA6	149148	149148	0	1	0.128657	18	2151	0.092515	49	20	0.029651	2598	0.15858	161	64	0.57169
SYTL1	0.0862262	rs12748152	HDGF	530722	530722	0	0	0.0635921	1	2151	0.032543	16	9	0.15309	2598	0.089299	42	14	0.11098
LUZP1	0.0862391	rs1077514	ASAP3	272927	272927	0	0	0.0960206	1	2151	0.051139	31	16	0.020447	2598	0.13318	73	30	0.83108
DOPEY1	0.0865738	NA	NA	NA	NA	0	0	0.0560119	6	2151	0.028359	14	10	0.4008	2598	0.078907	40	19	0.042603
UBE3D	0.0865738	NA	NA	NA	NA	0	0	0.0560119	6	2151	0.028359	14	10	0.4008	2598	0.078907	40	19	0.042603
DYSF	0.0865887	NA	NA	NA	NA	0	0	0.0558013	2	2151	0.021385	18	11	0.10879	2598	0.084296	51	23	0.15699
GRIP1	0.0866293	NA	NA	NA	NA	0	0	0.0229524	12	2151	0.0018596	4	4	0.052507	2598	0.040416	15	8	0.32546
RNF185	0.0866381	NA	NA	NA	NA	0	0	0.0741209	22	2151	0.032078	21	9	0.18434	2598	0.10893	47	20	0.092715
FLJ26850	0.0866608	NA	NA	NA	NA	0	0	0.0105284	19	2151	0.0037192	5	2	0.59199	2598	0.016166	9	4	0.02888
LINC01125	0.086809	NA	NA	NA	NA	0	0	0.00631711	2	2151	0.0051139	6	4	0.039862	2598	0.0073133	7	3	0.42981
SURF2	0.0869121	rs635634	ABO	62127	62127	0	1	0.0779113	9	2151	0.064621	22	11	0.094987	2598	0.088915	55	29	0.18064
CHRND	0.0869228	NA	NA	NA	NA	0	0	0.0149503	2	2151	0.0032543	2	1	0.11575	2598	0.024634	9	5	0.14826
PRSS56	0.0869228	NA	NA	NA	NA	0	0	0.0149503	2	2151	0.0032543	2	1	0.11575	2598	0.024634	9	5	0.14826
MIR636	0.0869264	NA	NA	NA	NA	0	0	0.0275846	17	2151	0.0041841	7	5	0.58794	2598	0.046959	14	6	0.02919
SRSF2	0.0869264	NA	NA	NA	NA	0	0	0.0275846	17	2151	0.0041841	7	5	0.58794	2598	0.046959	14	6	0.02919
SERPINA1	0.0869685	NA	NA	NA	NA	0	0	0.0496948	14	2151	0.013017	11	6	0.38804	2598	0.080062	38	20	0.044254
SEMA6D	0.0870691	NA	NA	NA	NA	0	0	0.0669614	15	2151	0.028824	8	4	0.04385	2598	0.098537	33	19	0.39218
INTS4	0.0870958	NA	NA	NA	NA	0	0	0.0421143	11	2151	0.02371	7	4	0.68475	2598	0.057352	32	18	0.025124
MIR3646	0.0871656	rs1800961	HNF4A	20078.5	20078.5	0	1	0.0522215	20	2151	0.036727	6	2	0.20256	2598	0.06505	30	12	0.085016
WISP1	0.0871989	NA	NA	NA	NA	0	0	0.0311646	8	2151	0.010693	10	7	0.078161	2598	0.048114	24	11	0.22043
PCDH9	0.0872671	NA	NA	NA	NA	0	0	0.0772794	13	2151	0.062297	13	1	0.56726	2598	0.089684	59	31	0.030402
SOCS2	0.0874446	NA	NA	NA	NA	0	0	0.0840154	12	2151	0.022315	27	20	0.24293	2598	0.1351	80	34	0.071171
PPP1R3D	0.0874869	NA	NA	NA	NA	0	0	0.041272	20	2151	0.043701	12	7	0.044785	2598	0.039261	33	16	0.38629
LINC01428	0.0876065	NA	NA	NA	NA	0	0	0.0379025	20	2151	0.026034	12	6	0.10097	2598	0.047729	23	11	0.17163
CACNA1S	0.0876624	NA	NA	NA	NA	0	0	0.0543276	1	2151	0.033938	11	3	0.092854	2598	0.071209	37	16	0.18678
HMX1	0.0876765	NA	NA	NA	NA	0	0	0.0233735	4	2151	0.017666	9	4	0.73819	2598	0.028099	10	4	0.023499
CCDC146	0.0877986	NA	NA	NA	NA	0	0	0.037903	7	2151	0.02371	7	2	0.30535	2598	0.049654	19	3	0.056908
GOLGA4	0.0879497	NA	NA	NA	NA	0	0	0.1135	3	2151	0.10228	38	20	0.80331	2598	0.12279	82	41	0.021678
HECTD2-AS1	0.0879608	NA	NA	NA	NA	0	0	0.203832	10	2151	0.088331	59	37	0.4753	2598	0.29946	170	74	0.036644
ADCY10	0.0880515	NA	NA	NA	NA	0	0	0.0579071	1	2151	0.042771	29	15	0.059968	2598	0.070439	55	29	0.29081
ANKRA2	0.0880586	NA	NA	NA	NA	0	0	0.0136871	5	2151	0.011158	9	8	0.16788	2598	0.015781	15	9	0.10389
UTP15	0.0880586	NA	NA	NA	NA	0	0	0.0136871	5	2151	0.011158	9	8	0.16788	2598	0.015781	15	9	0.10389
HSD17B13	0.0880672	rs442177	KLHL8	219558	219558	0	0	0.0355864	4	2151	0.044166	12	4	0.11774	2598	0.028483	15	10	0.14815
PIGU	0.0881782	rs2277862	ERGIC3	887997	887997	0	0	0.0153715	20	2151	0.015342	8	3	0.021502	2598	0.015396	12	5	0.81251
SYNGR1	0.0882377	NA	NA	NA	NA	0	0	0.0473785	22	2151	0.016272	15	11	0.16694	2598	0.073133	49	24	0.10474
FAM63B	0.0882585	rs686958;rs1532085	LIPC	322091.5;380609.5	322092	0	0	0.0492733	15	2151	0.031148	16	7	0.088153	2598	0.06428	24	10	0.19841
CCDC15	0.0884299	NA	NA	NA	NA	0	0	0.0762269	11	2151	0.060902	24	12	0.59397	2598	0.088915	56	24	0.029518
ADAP1	0.0884788	rs1997243	GPR146	85023	85023	0	1	0.182775	7	2151	0.10786	68	36	0.959	2598	0.2448	139	65	0.018295
TUBGCP6	0.0885987	NA	NA	NA	NA	0	0	0.0869664	22	2151	0.028359	31	18	0.054787	2598	0.13549	74	34	0.32078
PCDHAC2	0.0887039	NA	NA	NA	NA	0	0	0.0233735	5	2151	0.018596	7	4	0.38118	2598	0.027329	21	12	0.046174
RNF152	0.0887758	NA	NA	NA	NA	0	0	0.120237	18	2151	0.046955	41	25	0.12538	2598	0.18091	100	49	0.14052
GRIA4	0.0887847	NA	NA	NA	NA	0	0	0.0320069	11	2151	0.037192	11	6	0.71547	2598	0.027714	18	13	0.024628
USE1	0.0888236	NA	NA	NA	NA	0	0	0.0511688	19	2151	0.027894	8	3	0.1196	2598	0.070439	32	13	0.14741
LOC100996654	0.0888627	NA	NA	NA	NA	0	0	0.0385342	7	2151	0.019061	5	2	0.023016	2598	0.054657	26	11	0.76642
SEC61G	0.0888627	NA	NA	NA	NA	0	0	0.0385342	7	2151	0.019061	5	2	0.023016	2598	0.054657	26	11	0.76642
P2RX2	0.0888841	NA	NA	NA	NA	0	0	0.0334805	12	2151	0.018131	2	1	0.063881	2598	0.046189	10	4	0.27622
MATN1	0.0889369	NA	NA	NA	NA	0	0	0.00884399	1	2151	0.009298	5	0	0.036512	2598	0.0084681	8	4	0.48363
MON2	0.0890216	NA	NA	NA	NA	0	0	0.0208465	12	2151	0.011158	7	3	0.39352	2598	0.028868	12	4	0.044926
CACYBP	0.0890684	NA	NA	NA	NA	0	0	0.0612761	1	2151	0.050209	14	6	0.048592	2598	0.070439	42	20	0.36407
SH3BP4	0.0891285	NA	NA	NA	NA	0	0	0.115391	2	2151	0.061367	41	24	0.076374	2598	0.16012	107	51	0.23183
VRK3	0.0891937	NA	NA	NA	NA	0	0	0.031796	19	2151	0.013017	4	1	0.041518	2598	0.047344	23	9	0.42685
ZNF473	0.0891937	NA	NA	NA	NA	0	0	0.031796	19	2151	0.013017	4	1	0.041518	2598	0.047344	23	9	0.42685
RPP30	0.0892024	NA	NA	NA	NA	0	0	0.05159	10	2151	0.028359	20	7	0.055248	2598	0.070824	35	13	0.32081
MSANTD3	0.089359	NA	NA	NA	NA	0	0	0.0909667	9	2151	0.090656	32	15	0.32188	2598	0.091224	73	33	0.055185
CUL9	0.0895415	rs998584	VEGFA	610362	610362	0	0	0.0269529	6	2151	0.018596	12	7	0.054583	2598	0.033872	27	13	0.32626
LINC00311	0.0895832	NA	NA	NA	NA	0	0	0.160456	16	2151	0.083682	47	25	0.4879	2598	0.22402	139	56	0.036521
RASL11A	0.0896161	NA	NA	NA	NA	0	0	0.079596	13	2151	0.041376	19	10	0.081658	2598	0.11124	55	21	0.21831
TMEM119	0.0896278	rs7134594	MVK	999270	999270	0	0	0.0697006	12	2151	0.031148	16	10	0.63805	2598	0.10162	80	35	0.027944
MIR3125	0.0896323	NA	NA	NA	NA	0	0	0.0629603	2	2151	0.035797	23	11	0.59434	2598	0.08545	56	26	0.030001
BVES	0.08967	NA	NA	NA	NA	0	0	0.0490631	6	2151	0.02464	14	9	0.053737	2598	0.069284	29	11	0.33199
BVES-AS1	0.08967	NA	NA	NA	NA	0	0	0.0490631	6	2151	0.02464	14	9	0.053737	2598	0.069284	29	11	0.33199
LINC00673	0.0896887	NA	NA	NA	NA	0	0	0.161086	17	2151	0.096234	34	18	0.029585	2598	0.21478	115	45	0.60317
NCOA4	0.0896969	NA	NA	NA	NA	0	0	0.0789639	10	2151	0.07113	24	11	0.14696	2598	0.08545	54	25	0.12144
GATSL3	0.0897861	rs5763662	MTMR3	322833	322833	0	0	0.0524321	22	2151	0.038587	15	7	0.051249	2598	0.063895	34	11	0.34867
KCNH6	0.089793	NA	NA	NA	NA	0	0	0.00989671	17	2151	0.0018596	2	1	0.2223	2598	0.016551	13	6	0.08039
CNNM3	0.0897931	NA	NA	NA	NA	0	0	0.0705412	2	2151	0.057648	28	15	0.14136	2598	0.081216	65	29	0.12642
ADORA2A	0.0898713	NA	NA	NA	NA	0	0	0.16277	22	2151	0.1218	70	31	0.98303	2598	0.19669	143	68	0.018199
SCARF2	0.0899673	NA	NA	NA	NA	0	0	0.0539063	22	2151	0.029754	20	12	0.077681	2598	0.073903	51	22	0.23061
MEFV	0.0900375	NA	NA	NA	NA	0	0	0.0132659	16	2151	0.0032543	5	4	0.20703	2598	0.021555	11	2	0.086613
PTDSS2	0.0900402	NA	NA	NA	NA	0	0	0.146556	11	2151	0.099024	42	17	0.029383	2598	0.18591	97	49	0.61029
IFI16	0.0900924	NA	NA	NA	NA	0	0	0.0625399	1	2151	0.02557	24	18	0.033147	2598	0.093149	42	20	0.54138
RERE	0.0901446	NA	NA	NA	NA	0	0	0.0671723	1	2151	0.052069	35	17	0.079743	2598	0.079677	61	26	0.2252
FLJ31104	0.0902284	rs9686661	MAP3K1	578968	578968	0	0	0.0859104	5	2151	0.056718	28	13	0.062226	2598	0.11008	61	33	0.28893
PGC	0.0902586	NA	NA	NA	NA	0	0	0.0499051	6	2151	0.031613	14	6	0.10433	2598	0.06505	19	9	0.1724
CPSF1	0.0903023	rs11136341	PLEC1	594380	594380	0	0	0.0682245	8	2151	0.02371	16	8	0.032732	2598	0.10508	71	30	0.54984
CDH7	0.0904059	NA	NA	NA	NA	0	0	0.0151614	18	2151	0.011623	9	7	0.41208	2598	0.018091	21	13	0.043737
CLEC2L	0.0904178	NA	NA	NA	NA	0	0	0.00147397	7	2151	0.0013947	2	1	0.4416	2598	0.0015396	3	2	0.04082
UBXN2B	0.0904634	rs2081687	CYP7A1	68337	68337	0	1	0.110758	8	2151	0.085077	27	15	0.10504	2598	0.13202	59	24	0.17172
FASTKD1	0.0905732	rs2287623	ABCB11	600398	600398	0	0	0.0151612	2	2151	0.0060437	2	1	0.51695	2598	0.02271	6	0	0.034945
MIR212	0.0905812	rs2070863	SERPINF2	314552	314552	0	0	0.185724	17	2151	0.11018	73	40	0.27381	2598	0.24827	144	67	0.065983
HEATR5B	0.0906248	NA	NA	NA	NA	0	0	0.0875953	2	2151	0.054858	26	12	0.48247	2598	0.1147	55	28	0.037469
ANKRD27	0.0906752	rs731839	PEPD	727982	727982	0	0	0.0562225	19	2151	0.02371	10	6	0.027543	2598	0.083141	29	9	0.6568
GSTZ1	0.0906755	NA	NA	NA	NA	0	0	0.181725	14	2151	0.12692	74	41	0.74905	2598	0.2271	138	71	0.024151
POMT2	0.0906755	NA	NA	NA	NA	0	0	0.181725	14	2151	0.12692	74	41	0.74905	2598	0.2271	138	71	0.024151
PIGW	0.0907215	NA	NA	NA	NA	0	0	0.0671721	17	2151	0.033008	9	4	0.33336	2598	0.095458	39	16	0.054301
PACERR	0.0907371	NA	NA	NA	NA	0	0	0.0202148	1	2151	0.02557	7	2	0.49823	2598	0.015781	10	6	0.03634
PTGS2	0.0907371	NA	NA	NA	NA	0	0	0.0202148	1	2151	0.02557	7	2	0.49823	2598	0.015781	10	6	0.03634
LIN9	0.0907631	NA	NA	NA	NA	0	0	0.0410613	1	2151	0.034403	8	4	0.03256	2598	0.046574	27	11	0.55627
MIR132	0.0907979	rs2070863	SERPINF2	314404	314404	0	0	0.185094	17	2151	0.10693	72	40	0.22936	2598	0.24981	146	68	0.079006
MIR6068	0.0908652	rs2131925	ANGPTL3	767480	767480	0	0	0.00968616	1	2151	0.0065086	3	1	0.019642	2598	0.012317	7	3	0.92341
IGF2BP2	0.0909686	NA	NA	NA	NA	0	0	0.117708	3	2151	0.054393	45	33	0.04308	2598	0.17013	112	67	0.42162
GPAM	0.0909774	rs2255141	GPAM	14406.5	14406.5	1	1	0.09939	10	2151	0.055788	41	21	0.74218	2598	0.13549	69	31	0.024476
EME1	0.0910865	NA	NA	NA	NA	0	0	0.0570649	17	2151	0.02557	14	6	0.46024	2598	0.083141	29	13	0.039529
VPS37B	0.0911769	rs4759375	SBNO1	418142	418142	0	0	0.156246	12	2151	0.086007	55	29	0.38408	2598	0.2144	147	59	0.047426
TNFAIP8L3	0.0912885	NA	NA	NA	NA	0	0	0.0141084	15	2151	0.0083682	7	5	0.34654	2598	0.018861	18	7	0.052644
INMT-FAM188B	0.0913049	NA	NA	NA	NA	0	0	0.0640133	7	2151	0.031613	26	14	0.070513	2598	0.090839	58	25	0.25878
FAM222A	0.0914431	rs7134594	MVK	155178	155178	0	1	0.179827	12	2151	0.13575	71	30	0.078001	2598	0.21632	160	71	0.23438
FAM120B	0.0914585	NA	NA	NA	NA	0	0	0.114129	6	2151	0.099489	45	24	0.055705	2598	0.12625	98	50	0.32826
IKZF1	0.0915331	rs4917014	IKZF1	44640	44640	1	1	0.216255	7	2151	0.12971	70	36	0.38723	2598	0.28791	177	83	0.04727
MIR1-2	0.0916669	rs79588679	GATA6	496110	496110	0	0	0.00631733	18	2151	0.0013947	2	1	0.018965	2598	0.010393	6	3	0.96693
MIR133A1	0.0916669	rs79588679	GATA6	496110	496110	0	0	0.00631733	18	2151	0.0013947	2	1	0.018965	2598	0.010393	6	3	0.96693
MIR133A1HG	0.0916669	rs79588679	GATA6	496110	496110	0	0	0.00631733	18	2151	0.0013947	2	1	0.018965	2598	0.010393	6	3	0.96693
PLAU	0.0917743	NA	NA	NA	NA	0	0	0.0669617	10	2151	0.056718	18	8	0.019964	2598	0.075443	68	35	0.91989
ZNF524	0.0917821	NA	NA	NA	NA	0	0	0.1036	19	2151	0.079033	31	20	0.071826	2598	0.12394	82	47	0.25571
NXPH2	0.0918526	NA	NA	NA	NA	0	0	0.0353759	2	2151	0.0097629	8	6	0.70177	2598	0.056582	27	11	0.026197
C14orf142	0.0918592	NA	NA	NA	NA	0	0	0.0477993	14	2151	0.016736	5	3	0.84845	2598	0.073518	27	12	0.02167
AMPD3	0.0920191	rs2923084	AMPD3	84001.5	84001.5	1	1	0.0528532	11	2151	0.029289	16	9	0.50826	2598	0.072363	34	15	0.036253
CEP41	0.0920656	rs4731702	KLF14	357174	357174	0	0	0.0751737	7	2151	0.049279	25	16	0.087577	2598	0.096613	49	22	0.21053
CBR3-AS1	0.0921308	NA	NA	NA	NA	0	0	0.14698	21	2151	0.11251	51	24	0.34578	2598	0.17552	107	45	0.053369
RASGEF1C	0.0923094	NA	NA	NA	NA	0	0	0.0227417	5	2151	0.0079033	6	2	0.30235	2598	0.035027	15	6	0.061183
GPR19	0.0923267	NA	NA	NA	NA	0	0	0.0431669	12	2151	0.026499	15	7	0.14929	2598	0.056967	31	10	0.12394
TM4SF20	0.0924693	NA	NA	NA	NA	0	0	0.00800167	2	2151	0.0088331	6	2	0.12928	2598	0.0073133	11	8	0.1434
MIR24-1	0.0924957	NA	NA	NA	NA	0	0	0.127183	9	2151	0.10274	54	22	0.086766	2598	0.14742	104	41	0.21374
USP21	0.0924972	rs1801274	FCGR2A	352706	352706	0	0	0.0459046	1	2151	0.044166	14	9	0.031489	2598	0.047344	27	13	0.58896
TRIOBP	0.0925005	rs5756931	PLA2G6	454925	454925	0	0	0.0684346	22	2151	0.028824	24	13	0.2126	2598	0.10123	57	24	0.087237
BACH2	0.0926055	NA	NA	NA	NA	0	0	0.0273741	6	2151	0.0088331	12	8	0.61317	2598	0.042725	33	16	0.03029
SYNGR3	0.0926816	NA	NA	NA	NA	0	0	0.0684353	16	2151	0.043236	20	12	0.43847	2598	0.089299	61	24	0.042402
MANSC1	0.0926822	NA	NA	NA	NA	0	0	0.0901251	12	2151	0.034403	26	15	0.63067	2598	0.13626	73	34	0.02948
TMEM91	0.092705	NA	NA	NA	NA	0	0	0.0509577	19	2151	0.030683	26	15	0.037498	2598	0.067744	59	35	0.49597
OTUB1	0.0927207	NA	NA	NA	NA	0	0	0.0444304	11	2151	0.015807	13	9	0.16851	2598	0.068129	30	14	0.11039
NDUFB2	0.092805	NA	NA	NA	NA	0	0	0.0459048	7	2151	0.020921	13	10	0.49119	2598	0.06659	24	12	0.037914
NDUFB2-AS1	0.092805	NA	NA	NA	NA	0	0	0.0459048	7	2151	0.020921	13	10	0.49119	2598	0.06659	24	12	0.037914
ENOPH1	0.0928599	NA	NA	NA	NA	0	0	0.0320067	4	2151	0.018596	14	9	0.22435	2598	0.04311	29	18	0.08307
HNRNPDL	0.0928599	NA	NA	NA	NA	0	0	0.0320067	4	2151	0.018596	14	9	0.22435	2598	0.04311	29	18	0.08307
CHI3L1	0.0929407	NA	NA	NA	NA	0	0	0.0736997	1	2151	0.042306	17	13	0.5613	2598	0.099692	49	21	0.033239
SPSB3	0.0930324	NA	NA	NA	NA	0	0	0.11539	16	2151	0.068805	42	24	0.13269	2598	0.15396	100	50	0.14078
TLR4	0.0932529	NA	NA	NA	NA	0	0	0.0349547	9	2151	0.010693	11	8	0.39038	2598	0.055042	23	10	0.047993
MIR3926-2	0.0933861	NA	NA	NA	NA	0	0	0.0181091	8	2151	0.0027894	5	4	0.14389	2598	0.030793	21	11	0.13044
TMEM50A	0.0934544	rs12027135	LDLRAP1	102638	102638	0	1	0.0429566	1	2151	0.009298	12	8	0.068663	2598	0.070824	46	23	0.2736
PRDM11	0.0934655	NA	NA	NA	NA	0	0	0.197097	11	2151	0.11623	64	32	0.16685	2598	0.26405	139	63	0.11261
BCL9L	0.0934728	rs11603023	PHLDB1	296374	296374	0	0	0.0311646	11	2151	0.010228	14	8	0.041394	2598	0.048499	27	13	0.45395
SMAD6	0.0934874	NA	NA	NA	NA	0	0	0.151823	15	2151	0.12738	48	20	0.11493	2598	0.17206	110	56	0.16353
CACNA1H	0.0935145	NA	NA	NA	NA	0	0	0.189936	16	2151	0.15528	63	29	0.26768	2598	0.21863	149	69	0.070238
CELSR2	0.0935643	rs629301	SORT1	23333	23333	0	1	0.0631713	1	2151	0.02278	22	13	0.94253	2598	0.096613	50	23	0.019961
FADS3	0.093588	rs174546	FAS1-2-3	89817.5	89817.5	0	1	0.134556	11	2151	0.06927	50	32	0.069822	2598	0.18861	111	53	0.26954
CDC37	0.0936129	rs6511720;rs737337	LDLR;DOCK6	685284.5;830471.5	685284	0	0	0.0949702	19	2151	0.052999	32	18	0.14203	2598	0.12972	101	42	0.13255
AHRR	0.0936434	NA	NA	NA	NA	0	0	0.0204255	5	2151	0.0065086	8	3	0.59207	2598	0.031948	16	8	0.03181
GPR97	0.093653	rs3764261	CETP	703711	703711	0	0	0.063171	16	2151	0.042306	23	13	0.1249	2598	0.080446	51	20	0.15081
DNHD1	0.0936599	NA	NA	NA	NA	0	0	0.0111602	11	2151	0.018131	2	0	0.092515	2598	0.0053888	6	4	0.20362
MIR181A2HG	0.0936939	NA	NA	NA	NA	0	0	0.0777006	9	2151	0.053928	25	11	0.03597	2598	0.097383	85	50	0.52395
LINC00483	0.0938222	NA	NA	NA	NA	0	0	0.0379028	17	2151	0.010693	12	8	0.17034	2598	0.060431	25	10	0.11083
OACYLP	0.093823	NA	NA	NA	NA	0	0	0.0475888	18	2151	0.026499	11	8	0.020766	2598	0.06505	35	8	0.90913
PDIK1L	0.093898	rs12027135;rs12748152	LDLRAP1;HDGF	662293;700367	662293	0	0	0.0581175	1	2151	0.02185	14	6	0.048435	2598	0.088145	51	23	0.39017
DUSP1	0.0939572	NA	NA	NA	NA	0	0	0.125921	5	2151	0.075314	29	15	0.5747	2598	0.16782	83	38	0.032909
TNRC18	0.0940576	rs702485	DAGLB	991661	991661	0	0	0.284901	7	2151	0.16783	111	57	0.47947	2598	0.38183	299	142	0.039498
APITD1	0.0940727	NA	NA	NA	NA	0	0	0.0625396	1	2151	0.035797	16	9	0.019112	2598	0.084681	48	23	0.9911
APITD1-CORT	0.0940727	NA	NA	NA	NA	0	0	0.0625396	1	2151	0.035797	16	9	0.019112	2598	0.084681	48	23	0.9911
CCT6A	0.0941115	NA	NA	NA	NA	0	0	0.0412719	7	2151	0.029754	14	7	0.032586	2598	0.050808	26	10	0.58159
ATF6	0.0941662	rs1801274	FCGR2A	258280	258280	0	0	0.0562223	1	2151	0.051139	17	7	0.21119	2598	0.060431	36	14	0.089803
CHRD	0.0942134	NA	NA	NA	NA	0	0	0.0918109	3	2151	0.052534	32	17	0.047018	2598	0.12433	49	21	0.40362
2017-09-04	0.0942208	NA	NA	NA	NA	0	0	0.0429569	17	2151	0.034868	16	9	0.047873	2598	0.049654	39	21	0.39645
NLRP1	0.0942319	rs193042029	TM4SF5	821070	821070	0	0	0.0545381	17	2151	0.028824	14	7	0.71439	2598	0.075828	38	14	0.026571
CCDC153	0.094268	rs11603023	PHLDB1	581692	581692	0	0	0.0155823	11	2151	0.0018596	2	1	0.13013	2598	0.026944	6	1	0.14594
FTSJ2	0.0943731	NA	NA	NA	NA	0	0	0.126974	7	2151	0.06927	30	14	0.034121	2598	0.17475	78	23	0.55736
NUDT1	0.0944028	NA	NA	NA	NA	0	0	0.127395	7	2151	0.06927	30	14	0.034121	2598	0.17552	80	25	0.55758
GLRA3	0.0946226	NA	NA	NA	NA	0	0	0.00463254	4	2151	0.0013947	2	1	0.28205	2598	0.0073133	6	1	0.06765
LOC101928551	0.0946226	NA	NA	NA	NA	0	0	0.00463254	4	2151	0.0013947	2	1	0.28205	2598	0.0073133	6	1	0.06765
FAM124A	0.0946331	NA	NA	NA	NA	0	0	0.0937038	13	2151	0.049744	33	20	0.071417	2598	0.1301	81	41	0.26721
MAFF	0.0948804	rs5756931	PLA2G6	46094	46094	0	1	0.124868	22	2151	0.043701	30	15	0.52331	2598	0.19207	115	68	0.036586
EZR	0.0950524	NA	NA	NA	NA	0	0	0.276482	6	2151	0.17062	117	79	0.033234	2598	0.36413	229	108	0.5774
RALYL	0.0951594	NA	NA	NA	NA	0	0	0.063592	8	2151	0.021385	20	16	0.91962	2598	0.098537	34	10	0.020896
ZNF496	0.0953373	NA	NA	NA	NA	0	0	0.0648554	1	2151	0.045095	20	7	0.27547	2598	0.081216	50	20	0.069922
ABCC9	0.0953563	NA	NA	NA	NA	0	0	0.0113705	12	2151	0.0013947	3	3	0.099882	2598	0.01963	13	5	0.19289
CDC14A	0.0953635	NA	NA	NA	NA	0	0	0.0802278	1	2151	0.039981	27	15	0.051657	2598	0.11355	72	32	0.373
VMAC	0.0953854	NA	NA	NA	NA	0	0	0.0873879	19	2151	0.052069	23	12	0.027309	2598	0.11663	47	14	0.70576
TIMM44	0.0954007	rs7248104;rs116843064;rs7255436	INSR;ANGPTL4	781384;423508;427381	423508	0	0	0.0960193	19	2151	0.038587	36	22	0.024493	2598	0.14357	75	35	0.78706
LPIN3	0.0954749	rs1883711;rs2902940;rs6029526	MAFB;TOP1	784998;873333;292202	292202	0	0	0.0566437	20	2151	0.02464	18	11	0.35406	2598	0.083141	44	23	0.0545
GOT2	0.095487	NA	NA	NA	NA	0	0	0.0705412	16	2151	0.053928	22	11	0.047471	2598	0.084296	40	22	0.40655
ANP32E	0.0955676	rs267733	ANXA9	751202	751202	0	0	0.0482206	1	2151	0.02464	17	11	0.19119	2598	0.067744	42	19	0.10105
KTN1	0.0955688	NA	NA	NA	NA	0	0	0.155187	14	2151	0.11808	51	25	0.58074	2598	0.18591	135	59	0.033268
KTN1-AS1	0.0955688	NA	NA	NA	NA	0	0	0.155187	14	2151	0.11808	51	25	0.58074	2598	0.18591	135	59	0.033268
LINC00565	0.0956036	NA	NA	NA	NA	0	0	0.006949	13	2151	0.0032543	6	5	0.020228	2598	0.010008	6	4	0.95555
ZDHHC7	0.0956198	NA	NA	NA	NA	0	0	0.184879	16	2151	0.083217	75	47	0.037409	2598	0.26905	187	86	0.5168
C4orf33	0.0956768	NA	NA	NA	NA	0	0	0.0166349	4	2151	0.0065086	7	6	0.053443	2598	0.025019	11	8	0.36202
SCLT1	0.0956768	NA	NA	NA	NA	0	0	0.0166349	4	2151	0.0065086	7	6	0.053443	2598	0.025019	11	8	0.36202
SUMO1P1	0.095718	NA	NA	NA	NA	0	0	0.0751762	20	2151	0.038587	22	15	0.022243	2598	0.10547	41	18	0.87029
FAM131B	0.0957588	NA	NA	NA	NA	0	0	0.0715941	7	2151	0.041376	19	11	0.15825	2598	0.096613	55	19	0.12239
TARBP1	0.0958763	rs514230	IRF2BP2	236887	236887	0	0	0.050116	1	2151	0.015807	12	9	0.44734	2598	0.078522	28	12	0.043363
TLR1	0.0958917	NA	NA	NA	NA	0	0	0.0393766	4	2151	0.014877	10	6	0.38476	2598	0.059661	30	14	0.050426
LINC01207	0.0960089	NA	NA	NA	NA	0	0	0.0090544	4	2151	0.0055788	4	2	0.1311	2598	0.011932	12	6	0.14822
GPX4	0.0960592	NA	NA	NA	NA	0	0	0.142765	19	2151	0.069735	51	30	0.16377	2598	0.20323	139	68	0.11873
MIR3122	0.096063	NA	NA	NA	NA	0	0	NA	1	2151	0.0037192	4	2	0.096063	0	NA	NA	NA	NA
S1PR1	0.0960908	NA	NA	NA	NA	0	0	0.0665405	1	2151	0.057183	21	9	0.19277	2598	0.074288	53	25	0.10091
LOC101929743	0.0961884	NA	NA	NA	NA	0	0	0.0543269	15	2151	0.02278	9	5	0.24395	2598	0.080446	30	13	0.079841
APLNR	0.0961927	NA	NA	NA	NA	0	0	0.0551698	11	2151	0.014412	16	10	0.054398	2598	0.088915	50	22	0.35807
CCNYL2	0.0962015	NA	NA	NA	NA	0	0	0.0208467	10	2151	0.0023245	3	2	0.023119	2598	0.036182	12	4	0.84262
LINC00839	0.0962015	NA	NA	NA	NA	0	0	0.0208467	10	2151	0.0023245	3	2	0.023119	2598	0.036182	12	4	0.84262
ATF7IP2	0.0963035	rs7188861	RMI2	974990	974990	0	0	0.112655	16	2151	0.092515	36	19	0.27957	2598	0.12933	82	46	0.069773
SIKE1	0.0963435	NA	NA	NA	NA	0	0	0.0103179	1	2151	0.0074384	6	3	0.089781	2598	0.012702	8	5	0.21738
MIR7152	0.0963951	NA	NA	NA	NA	0	0	0.0271635	10	2151	0.019991	17	10	0.06333	2598	0.033102	26	12	0.30838
CALML5	0.0963974	rs1832007	AKR1C4	298398	298398	0	0	0.0326386	10	2151	0.017666	9	3	0.69991	2598	0.045035	22	9	0.027904
DAK	0.0963989	rs174546	FAS1-2-3	467930	467930	0	0	0.0366389	11	2151	0.035332	10	2	0.57154	2598	0.037721	44	25	0.034172
DDB1	0.0963989	rs174546	FAS1-2-3	467930	467930	0	0	0.0366389	11	2151	0.035332	10	2	0.57154	2598	0.037721	44	25	0.034172
TBXA2R	0.0964145	NA	NA	NA	NA	0	0	0.118134	19	2151	0.10786	53	31	0.020165	2598	0.12664	76	35	0.96874
ABCF2	0.0965499	rs17173637	TMEM176A	396876	396876	0	0	0.0450619	7	2151	0.021385	12	8	0.61422	2598	0.064665	34	16	0.03186
SLK	0.0965859	NA	NA	NA	NA	0	0	0.0440089	10	2151	0.031148	20	12	0.076684	2598	0.054657	34	20	0.25531
CEBPG	0.0966478	rs731839	PEPD	37924.5	37924.5	0	1	0.0825434	19	2151	0.028824	29	19	0.28374	2598	0.12702	75	31	0.069056
LINC00399	0.0966854	NA	NA	NA	NA	0	0	0.0816999	13	2151	0.038122	22	12	0.052237	2598	0.11778	39	16	0.37528
MAL	0.0967074	NA	NA	NA	NA	0	0	0.0374813	2	2151	0.032543	13	5	0.13625	2598	0.04157	39	19	0.14392
MIRLET7D	0.0967773	NA	NA	NA	NA	0	0	0.114763	9	2151	0.052069	29	15	0.071117	2598	0.16667	75	37	0.27598
PAFAH1B1	0.0967866	rs2070863	SERPINF2	852711	852711	0	0	0.0901269	17	2151	0.044166	25	15	0.3092	2598	0.12818	75	35	0.063484
CD83	0.0968056	NA	NA	NA	NA	0	0	0.0503266	6	2151	0.009298	8	6	0.072397	2598	0.084296	33	8	0.2712
NDUFA11	0.0968695	NA	NA	NA	NA	0	0	0.0892835	19	2151	0.052534	24	13	0.027912	2598	0.11971	54	19	0.70401
LOC100132111	0.0969318	rs267733	ANXA9	843818	843818	0	0	0.10023	1	2151	0.058113	41	22	0.040355	2598	0.1351	106	53	0.48733
MIR6805	0.096977	NA	NA	NA	NA	0	0	0.076016	19	2151	0.048815	23	12	0.026948	2598	0.098537	54	27	0.73021
RPL28	0.096977	NA	NA	NA	NA	0	0	0.076016	19	2151	0.048815	23	12	0.026948	2598	0.098537	54	27	0.73021
TMEM238	0.096977	NA	NA	NA	NA	0	0	0.076016	19	2151	0.048815	23	12	0.026948	2598	0.098537	54	27	0.73021
KLHL32	0.0969836	NA	NA	NA	NA	0	0	0.0389555	6	2151	0.017666	7	3	0.090107	2598	0.056582	21	8	0.2184
PHF11	0.0970297	NA	NA	NA	NA	0	0	0.0360075	13	2151	0.028824	12	5	0.63289	2598	0.041955	35	23	0.031113
LINC00506	0.0971694	NA	NA	NA	NA	0	0	0.0322172	3	2151	0.010228	8	5	0.26058	2598	0.050423	19	8	0.075703
LINC00622	0.0971719	NA	NA	NA	NA	0	0	0.00547486	1	2151	0.0055788	3	1	0.81751	2598	0.0053888	8	5	0.024131
EDNRA	0.0973139	NA	NA	NA	NA	0	0	0.0715929	4	2151	0.035797	15	6	0.066236	2598	0.10123	33	12	0.29838
MIR937	0.0973364	rs11136341	PLEC1	145753	145753	0	1	0.0758031	8	2151	0.032543	27	18	0.18192	2598	0.11162	73	32	0.10867
GPATCH11	0.0973486	NA	NA	NA	NA	0	0	0.0848578	2	2151	0.049744	21	10	0.52815	2598	0.11393	53	26	0.037437
TUBB2B	0.0973554	NA	NA	NA	NA	0	0	0.090543	6	2151	0.065086	52	25	0.39664	2598	0.11162	91	44	0.049854
NOL3	0.0973876	rs16942887	LCAT	724102	724102	0	0	0.0454834	16	2151	0.04742	16	6	0.03025	2598	0.04388	35	9	0.65396
SFXN5	0.097426	NA	NA	NA	NA	0	0	0.121923	2	2151	0.065086	35	20	0.050047	2598	0.16898	90	35	0.39547
LOC729966	0.0974319	NA	NA	NA	NA	0	0	0.010739	19	2151	0.009298	2	0	0.10314	2598	0.011932	4	2	0.19191
PDE4C	0.0974319	NA	NA	NA	NA	0	0	0.010739	19	2151	0.009298	2	0	0.10314	2598	0.011932	4	2	0.19191
SCGB1B2P	0.0975046	NA	NA	NA	NA	0	0	0.0322173	19	2151	0.019526	11	5	0.10711	2598	0.042725	9	1	0.18497
SCGB2B2	0.0975046	NA	NA	NA	NA	0	0	0.0322173	19	2151	0.019526	11	5	0.10711	2598	0.042725	9	1	0.18497
SLC24A1	0.0975357	NA	NA	NA	NA	0	0	0.00463255	15	2151	0.0055788	3	2	0.050679	2598	0.0038491	4	1	0.39109
VWA9	0.0975357	NA	NA	NA	NA	0	0	0.00463255	15	2151	0.0055788	3	2	0.050679	2598	0.0038491	4	1	0.39109
MTCH2	0.0975767	rs3136441	LRP4	920777	920777	0	0	0.0223204	11	2151	0.016736	7	3	0.0243	2598	0.026944	20	12	0.81607
SIAH2	0.0976378	NA	NA	NA	NA	0	0	0.0705412	3	2151	0.057183	19	8	0.051547	2598	0.081601	51	26	0.38501
LOC100507065	0.0976504	NA	NA	NA	NA	0	0	0.0294798	12	2151	0.017666	13	5	0.20423	2598	0.039261	22	6	0.097191
LOC100131655	0.0977028	NA	NA	NA	NA	0	0	0.10318	18	2151	0.070665	40	18	0.13723	2598	0.1301	95	41	0.14474
XYLT2	0.0977491	NA	NA	NA	NA	0	0	0.0913879	17	2151	0.042771	26	13	0.043639	2598	0.13164	62	22	0.45543
ORAI1	0.0978748	rs1169288	HNF1A	645354	645354	0	0	0.139185	12	2151	0.11948	53	24	0.060003	2598	0.1555	118	63	0.33176
KLHL12	0.097937	NA	NA	NA	NA	0	0	0.0252682	1	2151	0.032078	13	8	0.64837	2598	0.01963	19	12	0.030727
LINC00299	0.09802	NA	NA	NA	NA	0	0	0.0374813	2	2151	0.027429	10	5	0.051888	2598	0.045804	25	12	0.38436
NAV2-AS2	0.0980292	NA	NA	NA	NA	0	0	0.0419037	11	2151	0.02464	14	7	0.44715	2598	0.056197	41	26	0.044607
MAD1L1	0.0981968	NA	NA	NA	NA	0	0	0.139396	7	2151	0.088796	34	17	0.033182	2598	0.18129	89	37	0.6024
SLC25A13	0.0981983	NA	NA	NA	NA	0	0	0.147399	7	2151	0.069735	50	27	0.16747	2598	0.2117	124	62	0.11936
FAM179A	0.09825	NA	NA	NA	NA	0	0	0.030533	2	2151	0.023245	13	7	0.063625	2598	0.036567	18	5	0.31438
LPAR1	0.0982645	NA	NA	NA	NA	0	0	0.102548	9	2151	0.07113	42	24	0.68348	2598	0.12856	90	38	0.029271
IRF5	0.0982718	NA	NA	NA	NA	0	0	0.100023	7	2151	0.094375	46	23	0.021147	2598	0.1047	76	35	0.94614
SSBP1	0.0983758	NA	NA	NA	NA	0	0	0.0227416	7	2151	0.019061	7	5	0.89237	2598	0.025789	8	3	0.022451
WEE2-AS1	0.0983758	NA	NA	NA	NA	0	0	0.0227416	7	2151	0.019061	7	5	0.89237	2598	0.025789	8	3	0.022451
RFWD2	0.0983981	NA	NA	NA	NA	0	0	0.0532741	1	2151	0.04649	13	4	0.17638	2598	0.058891	34	15	0.11362
EMC1	0.0984143	NA	NA	NA	NA	0	0	0.036218	1	2151	0.018596	13	8	0.02694	2598	0.050808	27	12	0.74404
CACNA2D4	0.0984826	NA	NA	NA	NA	0	0	0.104655	12	2151	0.055323	31	18	0.054283	2598	0.1455	74	21	0.36958
MIR1914	0.0985352	NA	NA	NA	NA	0	0	0.0880202	20	2151	0.047885	25	15	0.20866	2598	0.12125	61	26	0.096211
PCGF5	0.0985906	NA	NA	NA	NA	0	0	0.0762248	10	2151	0.027894	22	13	0.13658	2598	0.11624	50	18	0.14709
VEGFC	0.098627	NA	NA	NA	NA	0	0	0.0610658	4	2151	0.038587	20	12	0.47297	2598	0.079677	29	13	0.042495
MYH10	0.0986296	NA	NA	NA	NA	0	0	0.0890738	17	2151	0.040911	33	21	0.026972	2598	0.12895	79	43	0.7452
GDAP1	0.0986354	NA	NA	NA	NA	0	0	0.0246366	8	2151	0.0037192	5	1	0.073814	2598	0.041955	16	3	0.27232
C10orf11	0.0987306	NA	NA	NA	NA	0	0	0.0894924	10	2151	0.089726	38	19	0.17128	2598	0.089299	63	33	0.1175
SET	0.0987525	NA	NA	NA	NA	0	0	0.0545381	9	2151	0.029754	25	18	0.20686	2598	0.075058	47	22	0.097317
FUT8	0.0989057	NA	NA	NA	NA	0	0	0.0320066	14	2151	0.013482	7	5	0.18515	2598	0.047344	21	7	0.10894
FUT8-AS1	0.0989057	NA	NA	NA	NA	0	0	0.0320066	14	2151	0.013482	7	5	0.18515	2598	0.047344	21	7	0.10894
MIR449A	0.0990074	NA	NA	NA	NA	0	0	0.0309537	5	2151	0.028359	12	8	0.034231	2598	0.033102	33	18	0.59
MIR449B	0.0990074	NA	NA	NA	NA	0	0	0.0309537	5	2151	0.028359	12	8	0.034231	2598	0.033102	33	18	0.59
RGS11	0.0991342	NA	NA	NA	NA	0	0	0.00989687	16	2151	0.0055788	2	0	0.051048	2598	0.013472	11	5	0.39627
STT3B	0.0991368	rs7640978	CMTM6	952980	952980	0	0	0.120657	3	2151	0.079033	39	20	0.53839	2598	0.15512	107	49	0.037574
LOC389641	0.0991675	NA	NA	NA	NA	0	0	0.102971	8	2151	0.055323	44	25	0.1655	2598	0.14242	91	38	0.12228
TNFRSF10A	0.0991675	NA	NA	NA	NA	0	0	0.102971	8	2151	0.055323	44	25	0.1655	2598	0.14242	91	38	0.12228
LOC100506175	0.0992302	NA	NA	NA	NA	0	0	0.120447	20	2151	0.051139	41	25	0.022355	2598	0.17783	114	52	0.90599
CHPF2	0.0992536	rs17173637	TMEM176A	397646	397646	0	0	0.033902	7	2151	0.0051139	7	5	0.28839	2598	0.057737	21	8	0.07025
DPYSL4	0.0992696	NA	NA	NA	NA	0	0	0.0755949	10	2151	0.09205	24	6	0.77796	2598	0.061971	38	16	0.026047
PACRG-AS1	0.099328	NA	NA	NA	NA	0	0	0.112236	6	2151	0.074849	39	18	0.15359	2598	0.14319	82	37	0.13203
DNAJB5-AS1	0.0993641	NA	NA	NA	NA	0	0	0.151822	9	2151	0.11344	47	25	0.061678	2598	0.1836	117	56	0.32893
INTS6	0.0994972	NA	NA	NA	NA	0	0	0.0602234	13	2151	0.043701	22	11	0.56716	2598	0.073903	47	25	0.035831
INTS6-AS1	0.0994972	NA	NA	NA	NA	0	0	0.0602234	13	2151	0.043701	22	11	0.56716	2598	0.073903	47	25	0.035831
LOC102724784	0.0995772	NA	NA	NA	NA	0	0	0.216469	11	2151	0.17062	77	38	0.06078	2598	0.25443	193	79	0.33469
ZYX	0.0996436	NA	NA	NA	NA	0	0	0.179619	7	2151	0.11855	49	25	0.28043	2598	0.23018	125	47	0.072601
CNNM4	0.0998545	NA	NA	NA	NA	0	0	0.0979166	2	2151	0.045095	33	18	0.048208	2598	0.14165	82	43	0.42345
FBXO38	0.0998783	NA	NA	NA	NA	0	0	0.0722258	5	2151	0.06834	35	18	0.18069	2598	0.075443	63	27	0.11301
LOC102546294	0.0998783	NA	NA	NA	NA	0	0	0.0722258	5	2151	0.06834	35	18	0.18069	2598	0.075443	63	27	0.11301
ARFGEF2	0.0998873	NA	NA	NA	NA	0	0	0.0812827	20	2151	0.050209	26	13	0.084045	2598	0.10701	59	29	0.24299
XYLB	0.099894	NA	NA	NA	NA	0	0	0.0269531	3	2151	0.0060437	4	1	0.42733	2598	0.044265	17	8	0.047794
EHF	0.0999073	NA	NA	NA	NA	0	0	0.160663	11	2151	0.064621	45	26	0.20492	2598	0.24018	127	60	0.099684
SRP19	0.0999488	NA	NA	NA	NA	0	0	0.0309537	5	2151	0.022315	11	5	0.37256	2598	0.038106	18	9	0.054858
WASF3	0.0999553	NA	NA	NA	NA	0	0	0.100651	13	2151	0.056253	35	21	0.033546	2598	0.13741	83	45	0.6093
RSL1D1	0.099966	rs7188861	RMI2	489820	489820	0	0	0.0602232	16	2151	0.026034	17	5	0.037201	2598	0.08853	49	19	0.54951
LOC101928731	0.10002	NA	NA	NA	NA	0	0	0.141084	12	2151	0.10739	34	17	0.041475	2598	0.16898	96	41	0.49322
PLBD2	0.100104	NA	NA	NA	NA	0	0	0.0423248	12	2151	0.014877	14	8	0.17152	2598	0.06505	34	16	0.11939
TXNRD1	0.100117	NA	NA	NA	NA	0	0	0.0551694	12	2151	0.029754	19	9	0.39493	2598	0.076212	41	19	0.05186
EPRS	0.100311	rs2642442	MOSC1	754919	754919	0	0	0.0334807	1	2151	0.0055788	9	7	0.55923	2598	0.056582	15	9	0.036713
RAB18	0.100324	NA	NA	NA	NA	0	0	0.0652766	10	2151	0.035797	13	4	0.021485	2598	0.089684	42	14	0.95576
FIZ1	0.100373	NA	NA	NA	NA	0	0	0.107388	19	2151	0.079498	32	20	0.073804	2598	0.13048	86	50	0.2784
PTTG2	0.100457	NA	NA	NA	NA	0	0	0.0149507	4	2151	0.0051139	6	4	0.23222	2598	0.023095	10	4	0.088574
CDADC1	0.100506	NA	NA	NA	NA	0	0	0.0600131	13	2151	0.02557	10	3	0.064046	2598	0.08853	28	10	0.32135
FAM221B	0.100536	NA	NA	NA	NA	0	0	0.116449	9	2151	0.10228	47	22	0.21693	2598	0.12818	100	49	0.094911
MIR3661	0.100557	NA	NA	NA	NA	0	0	0.0362184	5	2151	0.0097629	14	10	0.047766	2598	0.058122	42	16	0.43115
TNFSF13B	0.100571	NA	NA	NA	NA	0	0	0.0406404	13	2151	0.015342	10	4	0.045623	2598	0.061586	19	4	0.45148
IRS1	0.100765	rs2972146	IRS1	556138	556138	1	1	0.112236	2	2151	0.073919	39	17	0.038849	2598	0.14396	96	45	0.53149
TMEM8B	0.100801	NA	NA	NA	NA	0	0	0.116657	9	2151	0.10274	48	23	0.21765	2598	0.12818	100	49	0.094911
RGS22	0.10083	NA	NA	NA	NA	0	0	0.0275848	8	2151	0.02371	8	4	0.042673	2598	0.030793	18	10	0.48426
MIR4251	0.101169	NA	NA	NA	NA	0	0	0.0433775	1	2151	0.028824	18	9	0.70667	2598	0.055427	31	20	0.029366
ACTR1B	0.101217	NA	NA	NA	NA	0	0	0.0496946	2	2151	0.040911	23	13	0.23577	2598	0.056967	43	25	0.088071
SLC9B1	0.10124	rs13107325	SLC39A8	748041	748041	0	0	0.096228	4	2151	0.053928	19	6	0.25441	2598	0.13125	51	19	0.081642
PCBP1	0.1013	NA	NA	NA	NA	0	0	0.198148	2	2151	0.11948	78	44	0.034169	2598	0.26328	164	81	0.60833
SCAI	0.101389	NA	NA	NA	NA	0	0	0.0865427	9	2151	0.053464	26	12	0.21959	2598	0.11393	61	29	0.094763
KCNT2	0.101395	NA	NA	NA	NA	0	0	0.0294803	1	2151	0.020456	11	4	0.88035	2598	0.036952	29	11	0.023639
AGBL2	0.10142	rs3136441	LRP4	997805	997805	0	0	0.0275847	11	2151	0.015807	6	4	0.030789	2598	0.037336	24	15	0.67612
MIR7854	0.101603	rs2925979	CMIP	22686	22686	0	1	0.238997	16	2151	0.15993	96	62	0.14397	2598	0.30446	210	103	0.14492
AGPAT6	0.101656	NA	NA	NA	NA	0	0	0.0857039	8	2151	0.042771	23	14	0.05876	2598	0.12125	61	27	0.35531
LOC102723729	0.101656	NA	NA	NA	NA	0	0	0.0857039	8	2151	0.042771	23	14	0.05876	2598	0.12125	61	27	0.35531
IL15	0.101786	NA	NA	NA	NA	0	0	0.0465361	4	2151	0.019991	8	3	0.021022	2598	0.068514	37	12	0.99475
SPTLC3	0.101824	rs364585	SPTLC3	28583	28583	1	1	0.00442199	20	2151	0.0023245	2	1	0.2948	2598	0.0061586	5	1	0.070968
UBR7	0.101836	NA	NA	NA	NA	0	0	0.0501156	14	2151	0.016736	5	3	0.84845	2598	0.077752	31	14	0.024662
MAT2A	0.101839	NA	NA	NA	NA	0	0	0.056012	2	2151	0.033008	20	11	0.092561	2598	0.075058	55	30	0.22607
XKR8	0.101918	NA	NA	NA	NA	0	0	0.0258999	1	2151	0.021385	6	2	0.32461	2598	0.029638	11	4	0.064526
ST8SIA1	0.101974	NA	NA	NA	NA	0	0	0.0467468	12	2151	0.017666	11	4	0.05975	2598	0.070824	42	26	0.3508
CHERP	0.101983	NA	NA	NA	NA	0	0	0.0774875	19	2151	0.035332	29	18	0.93366	2598	0.11239	63	35	0.022452
ETNK1	0.102016	NA	NA	NA	NA	0	0	0.101706	12	2151	0.032543	24	12	0.27787	2598	0.15897	71	30	0.075471
MMP24-AS1	0.102021	rs2277862	ERGIC3	286798	286798	0	0	0.013687	20	2151	0.0097629	7	5	0.8487	2598	0.016936	7	4	0.024711
SMPDL3B	0.10209	NA	NA	NA	NA	0	0	0.0311643	1	2151	0.027894	9	3	0.45251	2598	0.033872	14	4	0.046386
ZNF510	0.102129	NA	NA	NA	NA	0	0	0.0252686	9	2151	0.028359	8	5	0.027104	2598	0.02271	16	5	0.7748
ATP5C1	0.102231	NA	NA	NA	NA	0	0	0.0842259	10	2151	0.051139	14	8	0.20893	2598	0.11162	57	31	0.10064
KIN	0.102231	NA	NA	NA	NA	0	0	0.0842259	10	2151	0.051139	14	8	0.20893	2598	0.11162	57	31	0.10064
EPDR1	0.102596	NA	NA	NA	NA	0	0	0.0728573	7	2151	0.04742	20	13	0.33405	2598	0.093918	45	22	0.063228
PURG	0.102793	NA	NA	NA	NA	0	0	0.0164246	8	2151	0.0041841	3	1	0.26964	2598	0.026559	16	7	0.078521
WRN	0.102793	NA	NA	NA	NA	0	0	0.0164246	8	2151	0.0041841	3	1	0.26964	2598	0.026559	16	7	0.078521
FAM155A	0.10288	NA	NA	NA	NA	0	0	0.0791771	13	2151	0.019991	14	10	0.1359	2598	0.12818	36	13	0.15596
STRADA	0.10288	NA	NA	NA	NA	0	0	0.0553802	17	2151	0.037657	20	10	0.7693	2598	0.070054	48	24	0.027551
CCDC163P	0.102976	NA	NA	NA	NA	0	0	0.0423248	1	2151	0.019991	11	6	0.34318	2598	0.060816	35	14	0.061833
LINC00461	0.103069	NA	NA	NA	NA	0	0	0.0376925	5	2151	0.033473	14	7	0.10152	2598	0.041186	35	17	0.20926
KAT2B	0.103119	NA	NA	NA	NA	0	0	0.136658	3	2151	0.083682	53	29	0.36683	2598	0.18052	123	62	0.057948
ZNF746	0.103164	NA	NA	NA	NA	0	0	0.065277	7	2151	0.033938	13	4	0.1473	2598	0.091224	40	21	0.14439
GRB14	0.103183	rs10195252;rs12328675	COBLL1	42770.5;70479.5	42770.5	0	1	0.00715939	2	2151	0.0065086	5	4	0.25724	2598	0.0076982	10	5	0.082699
DAP3	0.103217	NA	NA	NA	NA	0	0	0.0117921	1	2151	0.013017	12	9	0.18262	2598	0.010778	15	9	0.11654
YY1AP1	0.103217	NA	NA	NA	NA	0	0	0.0117921	1	2151	0.013017	12	9	0.18262	2598	0.010778	15	9	0.11654
AHSG	0.103251	NA	NA	NA	NA	0	0	0.0857044	3	2151	0.035332	18	11	0.084714	2598	0.12741	56	26	0.25133
NKAIN3	0.103276	NA	NA	NA	NA	0	0	0.0831746	8	2151	0.058577	20	8	0.037772	2598	0.10354	52	19	0.56385
WWP2	0.103293	NA	NA	NA	NA	0	0	0.081912	16	2151	0.067411	24	10	0.030045	2598	0.093918	66	37	0.70901
SLC22A18AS	0.10338	NA	NA	NA	NA	0	0	0.196884	11	2151	0.13343	67	35	0.025443	2598	0.24942	143	62	0.83814
ANKRD20A5P	0.10339	NA	NA	NA	NA	0	0	NA	18	2151	0.0013947	3	3	0.10339	0	NA	NA	NA	NA
NRDE2	0.103436	NA	NA	NA	NA	0	0	0.0370602	14	2151	0.0051139	4	2	0.87729	2598	0.06351	18	6	0.024324
CAPN14	0.103441	NA	NA	NA	NA	0	0	0.0678036	2	2151	0.046955	17	7	0.39966	2598	0.085065	38	17	0.053397
LOC101929504	0.10353	NA	NA	NA	NA	0	0	0.0871737	6	2151	0.033938	18	8	0.48057	2598	0.13125	35	12	0.044455
HIF1A-AS2	0.103577	NA	NA	NA	NA	0	0	0.058539	14	2151	0.043701	12	5	0.26359	2598	0.070824	35	18	0.081096
TSPAN32	0.103621	NA	NA	NA	NA	0	0	0.0779112	11	2151	0.055788	30	16	0.89765	2598	0.096228	55	25	0.023826
FGL2	0.103698	NA	NA	NA	NA	0	0	0.0526427	7	2151	0.039517	17	6	0.2551	2598	0.06351	37	15	0.083918
FAXDC2	0.103734	NA	NA	NA	NA	0	0	0.0301117	5	2151	0.02185	12	4	0.19201	2598	0.036952	26	15	0.11154
SCUBE1	0.103762	NA	NA	NA	NA	0	0	0.0248475	22	2151	0.034403	10	4	0.18742	2598	0.016936	13	8	0.11431
UCKL1-AS1	0.103812	NA	NA	NA	NA	0	0	0.0901237	20	2151	0.04835	26	16	0.19522	2598	0.12471	63	27	0.10981
PELI2	0.103823	NA	NA	NA	NA	0	0	0.141083	14	2151	0.09298	42	19	0.40751	2598	0.18091	107	51	0.052612
SLC12A3	0.103893	rs3764261	CETP	104841	104841	0	1	0.0918082	16	2151	0.052069	32	22	0.061451	2598	0.12471	70	33	0.34919
PCGF3	0.103958	NA	NA	NA	NA	0	0	0.083176	4	2151	0.04649	19	9	0.037683	2598	0.11355	48	20	0.56989
AMIGO2	0.103966	NA	NA	NA	NA	0	0	0.13287	12	2151	0.085077	35	16	0.053374	2598	0.17244	122	54	0.40239
PCED1B	0.103966	NA	NA	NA	NA	0	0	0.13287	12	2151	0.085077	35	16	0.053374	2598	0.17244	122	54	0.40239
TMEM57	0.103996	rs12027135	LDLRAP1	14384	14384	0	1	0.0934962	1	2151	0.075314	25	9	0.064483	2598	0.10855	83	38	0.33319
PCBP1-AS1	0.104043	NA	NA	NA	NA	0	0	0.20573	2	2151	0.12134	81	46	0.035001	2598	0.2756	168	84	0.61419
PUM2	0.104159	rs1042034;rs1367117;rs515135	APOB	682733.5;721352.5;743509.5	682734	0	0	0.0774901	2	2151	0.065086	30	15	0.036321	2598	0.08776	67	28	0.5927
TRIM55	0.104198	NA	NA	NA	NA	0	0	0.11392	8	2151	0.053928	35	19	0.4127	2598	0.16359	92	39	0.052187
[truncated: 16,759 more rows]
