# Supplementary material for: Deep coverage whole genome sequences and plasma lipoprotein(a) in individuals of European and African ancestries
Source: Nat Commun. 2018 Jul 4;9:2606. doi: 10.1038/s41467-018-04668-w (PMC6031652; doi:10.1038/s41467-018-04668-w)
Supplement: Supplementary file 14 — Supplementary Data 11 [file 41467_2018_4668_MOESM14_ESM.xlsx]

## Sheet: Sheet1
By-distance RVAS conditioned on KIV2-CN: Non-coding rare variant association statistics for aggregates of rare (MAF<1%) non-coding variants overlapping enhancers within 20kb and promoters within 5kb of gene transcription start sites in strong DNAse hypersensitivity sites. Note: this analysis is conditioned on KIV2-CN.
	# Groups	Bonferroni Threshold
# Genes anal:	18754	2.6661e-06	Nothing Surpasses This
# Genes which Match Reported Genes:	152	0.000328947	Nothing Surpasses This
Group	META_PVal	GLGC_Top_rsID_within1MB	GLGC_genes_within1MB	dist_to_Top_rsID	MinDist_to_Top_rsID	Match_ReportedGenes	Match_PossibleGenes	weighted_AVG_cAF	CHROM	EST_NS	EST_FRAC_WITH_RARE	EST_NUM_PASS_VARS	EST_NUM_SING_VARS	EST_PVALUE	JHS_NS	JHS_FRAC_WITH_RARE	JHS_NUM_PASS_VARS	JHS_NUM_SING_VARS	JHS_PVALUE
LOC100506679	7.78343e-05	NA	NA	NA	NA	0	0	0.0166353	22	2151	0.019526	2	0	0.0045519	2598	0.014242	4	1	0.0013125
HMGXB3	8.62987e-05	NA	NA	NA	NA	0	0	0.0551693	5	2151	0.0079033	10	8	0.00021032	2598	0.094303	23	7	0.031768
TIGD6	8.62987e-05	NA	NA	NA	NA	0	0	0.0551693	5	2151	0.0079033	10	8	0.00021032	2598	0.094303	23	7	0.031768
SLC22A3	0.000127681	rs12208357;rs1564348;rs186696265	LPA	230183;194471;338369	194471	0	1	0.0488523	6	2151	0.010693	14	10	0.31634	2598	0.080446	38	20	3.2313e-05
ZNHIT6	0.00018559	NA	NA	NA	NA	0	0	0.0459044	1	2151	0.026964	12	8	0.00094876	2598	0.061586	22	6	0.016188
CARS2	0.000195742	NA	NA	NA	NA	0	0	0.0547487	13	2151	0.02557	11	7	0.003533	2598	0.078907	37	10	0.0046071
WLS	0.000205957	NA	NA	NA	NA	0	0	0.103812	1	2151	0.060902	29	15	0.0006454	2598	0.13934	89	46	0.026659
NUSAP1	0.000209457	NA	NA	NA	NA	0	0	0.0494845	15	2151	0.039052	14	6	0.00015052	2598	0.058122	21	6	0.11643
OIP5	0.000209457	NA	NA	NA	NA	0	0	0.0494845	15	2151	0.039052	14	6	0.00015052	2598	0.058122	21	6	0.11643
MMS22L	0.000228613	NA	NA	NA	NA	0	0	0.020636	6	2151	0.020921	11	4	0.0018585	2598	0.0204	14	6	0.010375
DNAH14	0.00026253	NA	NA	NA	NA	0	0	0.0311643	1	2151	0.022315	9	5	0.062134	2598	0.038491	14	6	0.00036097
RANBP17	0.00030332	NA	NA	NA	NA	0	0	0.0696987	5	2151	0.049279	18	9	0.029207	2598	0.086605	45	25	0.00089937
ABRACL	0.000323704	rs605066	CITED2	485688	485688	0	0	0.128659	6	2151	0.09391	44	24	0.0011576	2598	0.15743	61	25	0.024367
ZNF57	0.000330758	NA	NA	NA	NA	0	0	0.0682253	19	2151	0.044166	20	12	0.046801	2598	0.088145	45	24	0.00061711
ANKEF1	0.000354342	NA	NA	NA	NA	0	0	0.00821252	20	2151	0.0051139	4	1	0.0083356	2598	0.010778	12	6	0.0037365
HCAR3	0.000488165	rs4759375	SBNO1	587964	587964	0	0	0.0193727	12	2151	0.0041841	4	3	0.0054868	2598	0.031948	21	12	0.0080699
MIR6125	0.00064181	NA	NA	NA	NA	0	0	0.0564331	12	2151	0.024175	11	4	0.075371	2598	0.083141	40	19	0.00079407
TTLL7	0.000658432	NA	NA	NA	NA	0	0	0.031796	1	2151	0.014412	19	12	0.011582	2598	0.046189	28	14	0.0053153
ZNF823	0.000743438	rs6511720;rs737337	LDLR;DOCK6	646643;501456	501456	0	0	0.0484311	19	2151	0.055323	15	5	0.0056031	2598	0.042725	39	16	0.012563
ELN	0.000936802	rs17145738	MLXIPL	460148	460148	0	0	0.152663	7	2151	0.079498	53	38	0.11923	2598	0.21324	120	63	0.0007624
CYP2C8	0.00097788	NA	NA	NA	NA	0	0	0.0042114	10	2151	0.0041841	5	4	0.53027	2598	0.004234	5	3	0.00017977
CES1	0.00102602	NA	NA	NA	NA	0	0	0.0656977	16	2151	0.031148	13	6	0.00053582	2598	0.094303	50	26	0.18764
AEBP2	0.00103062	rs7134375	PDE3A	880619	880619	0	0	0.0829654	12	2151	0.046955	20	11	0.047386	2598	0.11278	55	26	0.0021323
SMURF2	0.00107694	NA	NA	NA	NA	0	0	0.0642239	17	2151	0.032078	13	7	0.0010196	2598	0.090839	62	30	0.10405
MIR658	0.00110649	rs5756931	PLA2G6	295662	295662	0	0	0.0437986	22	2151	0.017201	21	16	0.31238	2598	0.06582	57	27	0.00034997
BEND5	0.00117303	NA	NA	NA	NA	0	0	0.0101076	1	2151	0.0097629	2	1	0.016244	2598	0.010393	11	3	0.0071808
NFKBIB	0.00117742	NA	NA	NA	NA	0	0	0.0437987	19	2151	0.029289	17	8	0.001703	2598	0.055812	43	19	0.068779
SIRT2	0.00117742	NA	NA	NA	NA	0	0	0.0437987	19	2151	0.029289	17	8	0.001703	2598	0.055812	43	19	0.068779
MIR129-2	0.0012045	NA	NA	NA	NA	0	0	0.0798063	11	2151	0.062762	42	21	0.19969	2598	0.093918	91	49	0.00060156
LOC101926896	0.0012218	NA	NA	NA	NA	0	0	0.0473787	16	2151	0.02464	18	13	0.11978	2598	0.066205	42	21	0.0010189
DERL3	0.00126967	NA	NA	NA	NA	0	0	0.0673831	22	2151	0.067411	30	17	0.0038146	2598	0.06736	55	29	0.03339
SH3BP5L	0.0013078	NA	NA	NA	NA	0	0	0.0867543	1	2151	0.040911	27	18	0.036593	2598	0.12471	73	40	0.0035971
CLNS1A	0.00131621	NA	NA	NA	NA	0	0	0.0865427	11	2151	0.050674	21	11	0.014305	2598	0.11624	54	22	0.0092674
PLEKHH1	0.00135122	NA	NA	NA	NA	0	0	0.0656998	14	2151	0.021385	19	13	0.11456	2598	0.10239	58	28	0.0011915
PAM16	0.00135326	NA	NA	NA	NA	0	0	0.0934962	16	2151	0.076244	36	24	0.086035	2598	0.10778	76	32	0.0015892
GATA5	0.00139852	NA	NA	NA	NA	0	0	0.0690672	20	2151	0.042306	16	6	0.025633	2598	0.091224	54	21	0.0055329
ATP6V0E1	0.0014715	NA	NA	NA	NA	0	0	0.0368495	5	2151	0.035797	25	14	0.00030279	2598	0.037721	36	16	0.49568
ANKRD54	0.0014795	rs5756931	PLA2G6	296762	296762	0	0	0.0722256	22	2151	0.062297	32	20	0.28907	2598	0.080446	76	38	0.00052235
MIR3124	0.00149704	NA	NA	NA	NA	0	0	0.0789619	1	2151	0.035797	21	14	0.046739	2598	0.1147	56	28	0.0032733
MFSD10	0.00150368	rs59950280;rs6831256	LRPAP1	507683;528477	507683	0	0	0.136448	4	2151	0.082287	40	17	0.71504	2598	0.18129	82	32	0.00021502
CCBL2	0.00156734	NA	NA	NA	NA	0	0	0.0579067	1	2151	0.04463	20	8	0.00039383	2598	0.068899	47	20	0.40885
RBMXL1	0.00156734	NA	NA	NA	NA	0	0	0.0579067	1	2151	0.04463	20	8	0.00039383	2598	0.068899	47	20	0.40885
KAZN	0.00168089	NA	NA	NA	NA	0	0	0.0122131	1	2151	0.0060437	5	3	0.016764	2598	0.017321	16	8	0.010384
SLC25A36	0.00170837	NA	NA	NA	NA	0	0	0.0509583	3	2151	0.037192	15	4	0.5734	2598	0.062356	51	32	0.00030913
RAI1	0.00173163	NA	NA	NA	NA	0	0	0.212887	17	2151	0.16364	82	47	0.0093866	2598	0.25366	184	83	0.019171
PEX13	0.00183727	NA	NA	NA	NA	0	0	0.074963	2	2151	0.051604	28	14	0.00024158	2598	0.094303	53	26	0.7958
PUS10	0.00183727	NA	NA	NA	NA	0	0	0.074963	2	2151	0.051604	28	14	0.00024158	2598	0.094303	53	26	0.7958
MTOR-AS1	0.0018786	NA	NA	NA	NA	0	0	0.0229523	1	2151	0.0079033	5	2	0.0022255	2598	0.035412	9	3	0.088558
TMEM8C	0.00188939	rs635634	ABO	233482	233482	0	0	0.0376922	9	2151	0.015342	15	10	0.019157	2598	0.056197	37	15	0.010354
EIF3L	0.00202443	rs5756931	PLA2G6	296762	296762	0	0	0.0671709	22	2151	0.026964	28	19	0.47682	2598	0.10046	81	37	0.00044936
NOP14-AS1	0.00222694	rs59950280;rs6831256	LRPAP1	516660.5;537454.5	516660	0	0	0.136451	4	2151	0.081822	42	20	0.77928	2598	0.18168	82	32	0.00030591
RAB33B	0.00222795	NA	NA	NA	NA	0	0	0.0591705	4	2151	0.014877	15	7	0.0011654	2598	0.095843	54	24	0.20466
ANKRD36BP2	0.00234067	NA	NA	NA	NA	0	0	0.0246371	2	2151	0.015807	7	4	0.076207	2598	0.031948	20	8	0.0033077
PRKCZ	0.00235467	NA	NA	NA	NA	0	0	0.104655	1	2151	0.10274	32	11	0.19774	2598	0.10624	68	32	0.0012833
CLECL1	0.00247375	rs4883201	PHC1	807270	807270	0	0	0.042746	12	2151	0.0088331	11	10	0.12299	2598	0.070824	27	16	0.0021806
RAN	0.00251868	NA	NA	NA	NA	0	0	0.0753847	12	2151	0.04835	26	14	0.0079562	2598	0.097768	52	25	0.034396
YWHAE	0.00257282	rs2070863	SERPINF2	346908	346908	0	0	0.145505	17	2151	0.079033	54	32	0.044002	2598	0.20054	125	54	0.0063695
KRAS	0.00258485	NA	NA	NA	NA	0	0	0.034323	12	2151	0.02371	21	10	0.0029264	2598	0.04311	37	18	0.096276
ADAMTS4	0.00259062	rs1801274	FCGR2A	306457	306457	0	0	0.0520108	1	2151	0.038122	19	5	0.00087993	2598	0.06351	39	14	0.32099
PPFIA1	0.00265122	NA	NA	NA	NA	0	0	0.0897012	11	2151	0.033938	18	7	0.3001	2598	0.13587	46	20	0.00096593
ACTL10	0.00267856	NA	NA	NA	NA	0	0	0.0570648	20	2151	0.016272	19	14	0.01562	2598	0.090839	64	27	0.018773
MIR659	0.00268188	rs5756931	PLA2G6	293506	293506	0	0	0.0486416	22	2151	0.010228	17	13	0.7065	2598	0.080446	65	31	0.00041563
LOC728739	0.00279521	NA	NA	NA	NA	0	0	0.0120023	12	2151	0.0023245	5	4	0.30358	2598	0.020015	12	5	0.0010133
LINC00638	0.00283461	rs4983559	ZBTB42	7672	7672	0	1	0.0147401	14	2151	0.004649	5	1	0.006739	2598	0.023095	14	6	0.046371
CCDC162P	0.00286743	NA	NA	NA	NA	0	0	0.0880161	6	2151	0.062297	32	16	0.0026649	2598	0.10931	72	37	0.11879
MIR1295B	0.00289369	NA	NA	NA	NA	0	0	0.0566438	1	2151	0.034403	18	8	0.089942	2598	0.075058	37	20	0.0035559
MIR6809	0.00298962	rs78058190	PRKAG3	930784	930784	0	0	0.0688566	2	2151	0.047885	24	11	0.086271	2598	0.08622	54	24	0.0038457
MCEMP1	0.00301325	rs7248104;rs116843064;rs7255436	INSR;ANGPTL4	517273.5;687618.5;691491.5	517274	0	0	0.0204253	19	2151	0.015807	4	2	0.68815	2598	0.024249	11	3	0.00048641
APOH	0.00306942	rs1801689	APOH	18415	18415	1	1	0.0223204	17	2151	0.018131	17	9	0.043045	2598	0.025789	27	14	0.0079394
SYNJ2BP	0.00308009	NA	NA	NA	NA	0	0	0.00379027	14	2151	0.0041841	3	2	0.33433	2598	0.0034642	5	3	0.0010262
SYNJ2BP-COX16	0.00308009	NA	NA	NA	NA	0	0	0.00379027	14	2151	0.0041841	3	2	0.33433	2598	0.0034642	5	3	0.0010262
CDIP1	0.00310222	NA	NA	NA	NA	0	0	0.141502	16	2151	0.087866	66	33	0.0065948	2598	0.18591	132	63	0.052445
SPTB	0.00313293	NA	NA	NA	NA	0	0	0.0296904	14	2151	0.014412	15	9	0.10371	2598	0.04234	25	8	0.0033721
MAF1	0.00322368	rs11136341	PLEC1	114892	114892	0	1	0.0256896	8	2151	0.009298	11	5	0.018099	2598	0.039261	21	8	0.019954
SLC2A11	0.00331995	NA	NA	NA	NA	0	0	0.115601	22	2151	0.09484	41	22	0.012144	2598	0.13279	87	41	0.030741
GPR179	0.00347123	NA	NA	NA	NA	0	0	0.0330597	17	2151	0.013482	12	6	0.025288	2598	0.049269	28	17	0.015523
TPM2	0.00349259	NA	NA	NA	NA	0	0	0.0214784	9	2151	0.015807	16	10	0.0026436	2598	0.026174	38	26	0.14952
LYZ	0.00358512	NA	NA	NA	NA	0	0	0.0463252	12	2151	0.035797	13	4	0.0012043	2598	0.055042	31	13	0.33804
ARL11	0.00358794	NA	NA	NA	NA	0	0	0.0080015	13	2151	0.0037192	6	5	0.1944	2598	0.011547	16	10	0.002096
NDUFS2	0.00359528	rs1801274	FCGR2A	313742	313742	0	0	0.0791743	1	2151	0.045095	29	10	0.00086034	2598	0.10739	67	30	0.4747
NEDD1	0.00374821	NA	NA	NA	NA	0	0	0.0355866	12	2151	0.013482	12	4	0.18669	2598	0.053888	30	14	0.0022929
HKR1	0.00380663	NA	NA	NA	NA	0	0	0.0200046	19	2151	0.010228	8	4	0.0012682	2598	0.028099	22	11	0.34348
FCER1G	0.00383744	rs1801274	FCGR2A	305176	305176	0	0	0.0408506	1	2151	0.027894	12	3	0.00081049	2598	0.051578	28	10	0.54237
ST8SIA6-AS1	0.00392276	rs10904908	VIM-CUBN	166414	166414	0	1	0.0124235	10	2151	0.0023245	3	1	0.0024522	2598	0.020785	11	5	0.18377
USP46	0.00393992	NA	NA	NA	NA	0	0	0.0827541	4	2151	0.072524	25	17	0.49107	2598	0.091224	67	32	0.00092221
FMO3	0.00411366	NA	NA	NA	NA	0	0	0.0621183	1	2151	0.034403	18	8	0.089942	2598	0.085065	47	25	0.0052868
POLH	0.00417414	rs998584	VEGFA	213717	213717	0	0	0.0387453	6	2151	0.015807	10	8	0.0062281	2598	0.057737	23	6	0.077619
XPO5	0.00417414	rs998584	VEGFA	213717	213717	0	0	0.0387453	6	2151	0.015807	10	8	0.0062281	2598	0.057737	23	6	0.077619
UBE2E3	0.00423179	NA	NA	NA	NA	0	0	0.0665395	2	2151	0.02278	23	16	0.0077658	2598	0.10277	46	23	0.063223
MIR3188	0.00424805	NA	NA	NA	NA	0	0	0.0178984	19	2151	0.012087	10	6	0.028686	2598	0.02271	18	7	0.01719
WIZ	0.00425327	NA	NA	NA	NA	0	0	0.0880161	19	2151	0.061367	26	11	0.004227	2598	0.11008	71	34	0.11682
KIDINS220	0.00434994	NA	NA	NA	NA	0	0	0.0766505	2	2151	0.038122	31	14	0.0010351	2598	0.10855	47	22	0.48934
MIR1470	0.00443781	NA	NA	NA	NA	0	0	0.0800169	19	2151	0.059972	24	10	0.004309	2598	0.096613	61	28	0.12024
EGR4	0.00444471	NA	NA	NA	NA	0	0	0.0237949	2	2151	0.029289	7	4	0.01206	2598	0.019246	16	8	0.043037
PHC1	0.00449581	rs4883201	PHC1	14949.5	14949.5	1	1	0.00968605	12	2151	0.012087	8	3	0.37821	2598	0.0076982	10	7	0.0013902
USP46-AS1	0.00450106	NA	NA	NA	NA	0	0	0.0804377	4	2151	0.069735	19	11	0.52298	2598	0.089299	62	30	0.0010067
C12orf4	0.00450799	NA	NA	NA	NA	0	0	0.00315854	12	2151	0.0013947	3	3	0.011502	2598	0.0046189	10	9	0.045853
RAD51AP1	0.00450799	NA	NA	NA	NA	0	0	0.00315854	12	2151	0.0013947	3	3	0.011502	2598	0.0046189	10	9	0.045853
SNX2	0.00451069	rs4530754	CSNK1G3	744394	744394	0	0	0.0282167	5	2151	0.023245	8	6	0.0010142	2598	0.032333	15	6	0.52037
SYVN1	0.00459533	rs12801636	KAT5	481060	481060	0	0	0.056012	11	2151	0.034868	25	15	0.0033886	2598	0.073518	67	33	0.15906
CMAS	0.00461435	NA	NA	NA	NA	0	0	0.0574858	12	2151	0.031613	10	6	0.052064	2598	0.078907	37	20	0.010401
F11R	0.00479374	rs1801274	FCGR2A	492476	492476	0	0	0.090967	1	2151	0.066481	32	14	0.0072943	2598	0.11124	72	29	0.077518
WBP1	0.00485183	NA	NA	NA	NA	0	0	0.0705435	2	2151	0.029289	20	9	0.037421	2598	0.1047	52	24	0.015318
FAN1	0.00490821	NA	NA	NA	NA	0	0	0.0591701	15	2151	0.022315	11	5	0.0034077	2598	0.089684	48	23	0.17043
SAMD3	0.00491567	NA	NA	NA	NA	0	0	0.0406404	6	2151	0.019991	9	4	0.0011143	2598	0.057737	37	19	0.5221
TMEM200A	0.00491567	NA	NA	NA	NA	0	0	0.0406404	6	2151	0.019991	9	4	0.0011143	2598	0.057737	37	19	0.5221
LINC01298	0.00492038	NA	NA	NA	NA	0	0	0.0972815	8	2151	0.051604	30	17	0.045629	2598	0.1351	53	25	0.012764
INO80B-WBP1	0.00493794	NA	NA	NA	NA	0	0	0.0715966	2	2151	0.029754	21	10	0.038255	2598	0.10624	54	24	0.015286
RNF8	0.00498029	NA	NA	NA	NA	0	0	0.0528536	6	2151	0.020456	15	7	0.052253	2598	0.079677	35	15	0.0113
APOBEC3H	0.00499587	rs5756931	PLA2G6	937876	937876	0	0	0.0627497	22	2151	0.041376	16	7	0.69472	2598	0.080446	39	19	0.00085294
FIP1L1	0.00518129	NA	NA	NA	NA	0	0	0.0141083	4	2151	0.0097629	8	4	0.61616	2598	0.017706	28	22	0.0010023
NRG1-IT3	0.00518589	NA	NA	NA	NA	0	0	0.00926492	8	2151	0.0065086	5	4	0.24032	2598	0.011547	13	9	0.0025724
HIATL2	0.00521392	NA	NA	NA	NA	0	0	0.0553799	9	2151	0.018131	8	4	0.42652	2598	0.08622	32	14	0.0014583
BHLHA9	0.005218	rs2070863	SERPINF2	476918	476918	0	0	0.0275849	17	2151	0.02185	7	3	0.006792	2598	0.032333	30	11	0.091659
IL20	0.00524069	NA	NA	NA	NA	0	0	0.00652769	1	2151	0.0060437	3	1	0.0068727	2598	0.0069284	5	2	0.09103
TENM2	0.00526447	NA	NA	NA	NA	0	0	0.060855	5	2151	0.02464	19	11	0.48816	2598	0.090839	39	20	0.0012882
CRNDE	0.00528761	NA	NA	NA	NA	0	0	0.111815	16	2151	0.097629	46	22	0.00073172	2598	0.12356	109	55	0.8637
IRX5	0.00528761	NA	NA	NA	NA	0	0	0.111815	16	2151	0.097629	46	22	0.00073172	2598	0.12356	109	55	0.8637
B3GALT2	0.0052978	NA	NA	NA	NA	0	0	0.00800184	1	2151	0.010693	7	3	0.25835	2598	0.0057737	7	4	0.0024516
ALDH1L1-AS1	0.00531564	NA	NA	NA	NA	0	0	0.0520114	3	2151	0.039052	15	7	0.002773	2598	0.062741	37	15	0.22928
TSKU	0.00538601	NA	NA	NA	NA	0	0	0.162559	11	2151	0.087866	51	29	0.41631	2598	0.2244	164	79	0.0015502
NUP93	0.00539018	rs3764261	CETP	222787	222787	0	0	0.0623291	16	2151	0.047885	30	18	0.054805	2598	0.074288	53	25	0.011786
IFI27L2	0.00539452	NA	NA	NA	NA	0	0	0.0368498	14	2151	0.017666	18	9	0.89416	2598	0.052733	42	22	0.00072305
FGF14-AS2	0.00542624	NA	NA	NA	NA	0	0	0.0124234	13	2151	0.013017	4	2	0.0028852	2598	0.011932	10	6	0.22558
GPR125	0.00553401	NA	NA	NA	NA	0	0	0.123605	4	2151	0.09205	61	36	0.34103	2598	0.14973	108	44	0.0019516
TCF25	0.00558308	NA	NA	NA	NA	0	0	0.132657	16	2151	0.079498	51	31	0.010551	2598	0.17667	92	29	0.063716
CXCL5	0.00570712	rs182616603	MTHFD2L	216869	216869	0	0	0.035165	4	2151	0.026034	10	7	0.0098238	2598	0.042725	20	9	0.070164
LDLR	0.00571578	rs6511720;rs737337	LDLR;DOCK6	4133.5;149320.5	4133.5	1	1	0.168459	19	2151	0.11576	56	29	0.040587	2598	0.21209	137	60	0.017012
PRIM2	0.00572973	NA	NA	NA	NA	0	0	0.0682248	6	2151	0.046955	25	15	0.0040006	2598	0.085835	49	22	0.17307
MREG	0.00574429	rs1250229	FN1	569810	569810	0	0	0.0640153	2	2151	0.020456	18	9	0.0014502	2598	0.10008	65	35	0.47882
MIR1276	0.00600085	NA	NA	NA	NA	0	0	0.0440093	15	2151	0.02464	18	11	0.040129	2598	0.060046	41	18	0.018186
C19orf53	0.00608611	NA	NA	NA	NA	0	0	0.0423247	19	2151	0.049279	13	6	0.21926	2598	0.036567	22	14	0.0033823
RBM34	0.00610686	rs514230	IRF2BP2	465920	465920	0	0	0.0311646	1	2151	0.010693	7	4	0.75725	2598	0.048114	26	9	0.00098314
APOB	0.00614322	rs1042034;rs1367117;rs515135	APOB	42158;3539;18618	3539	1	1	0.0819123	2	2151	0.04649	23	14	0.29955	2598	0.11124	52	25	0.0025022
PRRT2	0.00635128	NA	NA	NA	NA	0	0	0.0515896	16	2151	0.036262	23	11	0.053298	2598	0.06428	47	29	0.014607
EML3	0.0063798	rs174546	FAS1-2-3	811392	811392	0	0	0.055801	11	2151	0.040446	20	8	0.75104	2598	0.068514	51	27	0.0010419
GPR162	0.00652796	NA	NA	NA	NA	0	0	0.0397979	12	2151	0.013017	8	4	0.85318	2598	0.061971	26	8	0.00094149
FGF14-IT1	0.00655399	NA	NA	NA	NA	0	0	0.0235841	13	2151	0.013482	5	3	0.002963	2598	0.031948	14	8	0.27233
TRIO	0.00660315	NA	NA	NA	NA	0	0	0.138556	5	2151	0.087401	54	30	0.058259	2598	0.18091	157	91	0.013969
DMP1	0.00662913	rs442177	KLHL8	524382	524382	0	0	0.00989697	4	2151	0.010693	2	1	0.0042486	2598	0.0092379	5	3	0.19241
DDC-AS1	0.00671362	rs4917014	IKZF1	293710	293710	0	0	0.0320068	7	2151	0.028824	14	5	0.01078	2598	0.034642	29	18	0.076936
C3P1	0.00673563	NA	NA	NA	NA	0	0	0.0303224	19	2151	0.029289	9	4	0.57523	2598	0.031178	13	6	0.0014472
HHEX	0.00680072	rs2068888	CYP26A1	388916	388916	0	0	0.0991766	10	2151	0.054858	27	13	0.21201	2598	0.13587	74	32	0.0039699
QPRT	0.00687892	NA	NA	NA	NA	0	0	0.0208464	16	2151	0.0097629	9	6	0.036547	2598	0.030023	22	11	0.023332
LOC400958	0.00694684	rs2540948	CEP68	122900	122900	0	1	0.0715934	2	2151	0.034868	15	7	0.17121	2598	0.102	40	14	0.0050367
MIR6752	0.00695414	NA	NA	NA	NA	0	0	0.0332706	11	2151	0.039517	19	11	0.14377	2598	0.028099	24	13	0.0060052
MEX3B	0.00701699	NA	NA	NA	NA	0	0	0.120654	15	2151	0.053928	44	25	0.31411	2598	0.1759	88	35	0.002777
RBAK	0.00707479	NA	NA	NA	NA	0	0	0.035376	7	2151	0.014877	5	2	0.0058559	2598	0.052348	18	7	0.15036
RBAK-RBAKDN	0.00707479	NA	NA	NA	NA	0	0	0.035376	7	2151	0.014877	5	2	0.0058559	2598	0.052348	18	7	0.15036
AAMDC	0.00710395	NA	NA	NA	NA	0	0	0.0977068	11	2151	0.066481	23	10	0.14944	2598	0.12356	64	33	0.0059197
RSF1	0.00710395	NA	NA	NA	NA	0	0	0.0977068	11	2151	0.066481	23	10	0.14944	2598	0.12356	64	33	0.0059197
KIF23	0.00711761	NA	NA	NA	NA	0	0	0.0360075	15	2151	0.026034	13	5	0.0020716	2598	0.044265	29	11	0.42797
RPS6KB2	0.00714275	NA	NA	NA	NA	0	0	0.0579069	11	2151	0.030219	21	9	0.015951	2598	0.080831	49	26	0.055806
MED18	0.00728323	NA	NA	NA	NA	0	0	0.0793852	1	2151	0.070665	24	8	0.0049112	2598	0.086605	60	34	0.18533
TEKT2	0.00730567	NA	NA	NA	NA	0	0	0.0242154	1	2151	0.017666	4	2	0.030248	2598	0.029638	21	7	0.030197
TNS1	0.00732949	rs78058190	PRKAG3	886252	886252	0	0	0.166144	2	2151	0.11065	64	38	0.0017985	2598	0.21209	140	61	0.50976
LINC01422	0.00734741	NA	NA	NA	NA	0	0	0.0303225	22	2151	0.033473	10	6	0.018112	2598	0.027714	18	10	0.05076
OLFM2	0.00738077	NA	NA	NA	NA	0	0	0.122341	19	2151	0.043701	35	18	0.0028612	2598	0.18745	97	48	0.32299
FAF2	0.00756188	NA	NA	NA	NA	0	0	0.0524319	5	2151	0.02278	16	11	0.96331	2598	0.076982	39	17	0.0009863
PSTPIP1	0.00761747	NA	NA	NA	NA	0	0	0.141294	15	2151	0.093445	43	21	0.02839	2598	0.18091	134	63	0.033748
MAZ	0.00775814	NA	NA	NA	NA	0	0	0.0831733	16	2151	0.047885	38	20	0.052457	2598	0.11239	97	64	0.018651
TRIM28	0.00777697	rs117492019	ZNF274	373539	373539	0	0	0.0334807	19	2151	0.032078	19	10	0.0037993	2598	0.034642	29	16	0.25823
ANKDD1B	0.00785466	rs12916	HMGCR	255614	255614	0	0	0.0183198	5	2151	0.0079033	3	2	0.089085	2598	0.026944	17	7	0.011139
AIP	0.00790562	NA	NA	NA	NA	0	0	0.0425352	11	2151	0.040911	22	14	0.1529	2598	0.04388	37	20	0.0065382
ZNF322	0.00792832	rs1800562	HFE	566780	566780	0	0	0.0117918	6	2151	0.0069735	4	1	0.075765	2598	0.015781	13	7	0.013238
PON1	0.00795089	NA	NA	NA	NA	0	0	0.0252682	7	2151	0.0055788	6	4	0.0065545	2598	0.04157	13	4	0.15352
TUBA8	0.00803872	NA	NA	NA	NA	0	0	0.047589	22	2151	0.041376	14	7	0.17699	2598	0.052733	42	21	0.0057573
LUCAT1	0.00805268	NA	NA	NA	NA	0	0	0.0966514	5	2151	0.059972	22	8	0.0031047	2598	0.12702	58	31	0.32886
C20orf144	0.00807229	NA	NA	NA	NA	0	0	0.0518004	20	2151	0.013947	15	11	0.017047	2598	0.083141	50	21	0.060061
ZNF542P	0.00811138	NA	NA	NA	NA	0	0	0.02211	19	2151	0.0060437	11	8	0.0048842	2598	0.035412	20	10	0.21079
MIR4710	0.00818296	rs4983559	ZBTB42	123155	123155	0	1	0.0918074	14	2151	0.033938	38	21	0.002881	2598	0.13972	74	32	0.36097
CFAP45	0.00818919	NA	NA	NA	NA	0	0	0.116868	1	2151	0.064156	50	32	0.22283	2598	0.16051	135	65	0.0046711
FLOT2	0.00819737	NA	NA	NA	NA	0	0	0.0448517	17	2151	0.014877	12	9	0.69614	2598	0.069669	45	20	0.0014969
LEPREL2	0.00821351	NA	NA	NA	NA	0	0	0.0753843	12	2151	0.049279	20	11	0.80314	2598	0.096998	48	18	0.0013004
ROM1	0.00825193	rs174546	FAS1-2-3	801521	801521	0	0	0.054959	11	2151	0.042306	20	7	0.77491	2598	0.065435	47	24	0.001355
KCNK16	0.00842039	rs2758886	KCNK17	56388.5	56388.5	0	1	0.0134765	6	2151	0.010228	10	7	0.025723	2598	0.016166	19	14	0.041776
ZNF789	0.00847	NA	NA	NA	NA	0	0	0.0210572	7	2151	0.015342	14	7	0.0321	2598	0.025789	24	12	0.033703
DGCR5	0.00847471	NA	NA	NA	NA	0	0	0.00252685	22	2151	0.0013947	2	1	0.09472	2598	0.0034642	6	4	0.011429
KCNT2	0.00858526	NA	NA	NA	NA	0	0	0.0294803	1	2151	0.020456	11	4	0.61267	2598	0.036952	29	11	0.0017934
2017-09-09	0.00864315	NA	NA	NA	NA	0	0	0.149293	17	2151	0.077638	40	14	0.0019229	2598	0.20862	92	36	0.57583
HAUS8	0.00870374	NA	NA	NA	NA	0	0	0.180039	19	2151	0.099489	58	34	0.46614	2598	0.24673	162	72	0.0023945
SLC27A5	0.00887621	rs117492019	ZNF274	339689	339689	0	0	0.0221103	19	2151	0.019991	3	0	0.05732	2598	0.023865	16	9	0.019916
PDK4	0.00890608	NA	NA	NA	NA	0	0	0.0903321	7	2151	0.041841	30	17	0.0037169	2598	0.13048	93	46	0.30832
TRPC4	0.00897827	NA	NA	NA	NA	0	0	0.0734893	13	2151	0.055323	25	12	0.033666	2598	0.08853	52	20	0.034357
SLC41A3	0.0089903	NA	NA	NA	NA	0	0	0.088442	3	2151	0.042306	19	9	0.0023142	2598	0.12664	57	25	0.50058
CCDC134	0.00912774	NA	NA	NA	NA	0	0	0.0490631	22	2151	0.027894	15	8	0.087669	2598	0.06659	47	24	0.013446
CENPT	0.00918796	rs16942887	LCAT	39180	39180	0	1	0.0625393	16	2151	0.053928	34	17	0.020142	2598	0.069669	60	31	0.058968
FLJ31356	0.00921502	rs1260326	GCKR	891624	891624	0	0	0.132659	2	2151	0.1218	59	28	0.0041068	2598	0.14165	95	44	0.29019
HSPA8	0.00935003	rs7941030	UBASH3B	416048	416048	0	0	0.12529	11	2151	0.090191	60	31	0.0090951	2598	0.15435	122	60	0.13324
LOC101928363	0.0094578	rs2412710	CAPN3	475409	475409	0	0	0.131816	15	2151	0.063691	34	18	0.012082	2598	0.18822	118	50	0.10163
LRRN4CL	0.00954168	rs174546	FAS1-2-3	896289	896289	0	0	0.0309541	11	2151	0.014877	12	6	0.030614	2598	0.044265	16	9	0.040518
HEPACAM	0.00959273	NA	NA	NA	NA	0	0	0.0593809	11	2151	0.041841	16	8	0.51615	2598	0.073903	45	22	0.002418
UBXN1	0.00979392	rs174546	FAS1-2-3	884712	884712	0	0	0.0374817	11	2151	0.018131	20	12	0.037018	2598	0.053503	26	12	0.034529
COL5A3	0.00990144	NA	NA	NA	NA	0	0	0.142347	19	2151	0.087401	46	22	0.38839	2598	0.18784	104	43	0.0033326
C14orf180	0.00992306	rs4983559	ZBTB42	229826	229826	0	0	0.146555	14	2151	0.12552	67	26	0.0017107	2598	0.16397	118	46	0.75852
CCNO	0.00992902	NA	NA	NA	NA	0	0	0.0452731	5	2151	0.029754	19	5	0.27065	2598	0.058122	44	22	0.0047977
MPV17	0.0101725	rs1260326	GCKR	185710	185710	0	1	0.0465361	2	2151	0.014877	18	13	0.0060625	2598	0.072748	43	24	0.22024
SREBF2	0.0101777	NA	NA	NA	NA	0	0	0.145296	22	2151	0.13808	57	28	0.69435	2598	0.15127	172	85	0.0019241
ID4	0.0101961	NA	NA	NA	NA	0	0	0.0985488	6	2151	0.06834	31	14	0.42559	2598	0.12356	79	35	0.0031457
GLMN	0.0102006	rs7515577	EVI5	244866	244866	0	0	0.0231629	1	2151	0.018131	8	2	0.5038	2598	0.027329	27	21	0.0026587
RPAP2	0.0102006	rs7515577	EVI5	244866	244866	0	0	0.0231629	1	2151	0.018131	8	2	0.5038	2598	0.027329	27	21	0.0026587
LSP1	0.0102344	NA	NA	NA	NA	0	0	0.180882	11	2151	0.13529	70	32	0.0075002	2598	0.21863	156	66	0.17927
C1QTNF3	0.0102681	NA	NA	NA	NA	0	0	0.116446	5	2151	0.067875	40	23	0.0025082	2598	0.15666	86	42	0.5381
SLC22A1	0.0102851	rs12208357;rs1564348;rs186696265	LPA	394;35318;568158	394	0	1	0.120235	6	2151	0.10321	30	11	0.06239	2598	0.13433	71	31	0.021674
DYNLRB2	0.010364	rs2925979	CMIP	960016	960016	0	0	0.0286373	16	2151	0.012552	9	5	0.23606	2598	0.041955	19	9	0.005779
C1orf204	0.0103864	NA	NA	NA	NA	0	0	0.0402192	1	2151	0.02464	12	7	0.24143	2598	0.053118	27	13	0.0056645
TRIM68	0.010475	NA	NA	NA	NA	0	0	0.0263216	11	2151	0.014412	7	4	0.018338	2598	0.036182	18	11	0.07531
MYO9B	0.0104947	NA	NA	NA	NA	0	0	0.182988	19	2151	0.099489	59	35	0.47151	2598	0.25212	166	73	0.0029353
LOC101927851	0.0105742	rs514230	IRF2BP2	245998	245998	0	0	0.193306	1	2151	0.087401	67	42	0.012631	2598	0.28099	191	80	0.11053
CTRC	0.0105882	NA	NA	NA	NA	0	0	0.148665	1	2151	0.072989	33	19	0.0030639	2598	0.21132	113	51	0.45636
DHFRL1	0.0105897	NA	NA	NA	NA	0	0	0.0136873	3	2151	0.0018596	3	2	0.86213	2598	0.02348	10	3	0.0016221
NSUN3	0.0105897	NA	NA	NA	NA	0	0	0.0136873	3	2151	0.0018596	3	2	0.86213	2598	0.02348	10	3	0.0016221
DSN1	0.0106128	NA	NA	NA	NA	0	0	0.0280061	20	2151	0.030219	13	5	0.0048597	2598	0.026174	16	5	0.28849
VARS	0.0106156	rs2247056;rs419132;rs3177928	HLA	497813;447496;649132	447496	0	0	0.0353762	6	2151	0.030219	12	4	0.51013	2598	0.039646	20	9	0.0027491
B3GAT2	0.0106335	NA	NA	NA	NA	0	0	0.0277955	6	2151	0.02278	5	2	0.94685	2598	0.031948	14	3	0.001484
SNRK-AS1	0.0106563	NA	NA	NA	NA	0	0	0.00821227	3	2151	0.0069735	8	5	0.031206	2598	0.0092379	7	5	0.045139
CATIP	0.0107986	rs78058190	PRKAG3	479498	479498	0	0	0.00926486	2	2151	0.0018596	4	4	0.001655	2598	0.015396	11	9	0.86423
BBS7	0.0108095	NA	NA	NA	NA	0	0	0.0349548	4	2151	0.018131	7	4	0.82945	2598	0.048884	26	13	0.0017264
FICD	0.0108695	NA	NA	NA	NA	0	0	0.0461149	12	2151	0.02557	11	2	0.042718	2598	0.063125	45	26	0.033736
RBBP4	0.0109198	NA	NA	NA	NA	0	0	0.0414824	1	2151	0.024175	18	12	0.0028523	2598	0.055812	40	24	0.50795
ZBTB8OS	0.0109198	NA	NA	NA	NA	0	0	0.0414824	1	2151	0.024175	18	12	0.0028523	2598	0.055812	40	24	0.50795
SCMH1	0.0109402	NA	NA	NA	NA	0	0	0.0911755	1	2151	0.031613	28	17	0.0105	2598	0.14049	52	17	0.13828
KIF5C	0.0110668	NA	NA	NA	NA	0	0	0.0431668	2	2151	0.02185	9	7	0.082271	2598	0.060816	28	16	0.017884
B4GALNT4	0.0111679	NA	NA	NA	NA	0	0	0.0566434	11	2151	0.042771	18	12	0.12406	2598	0.068129	49	23	0.011985
CNNM3	0.0112672	NA	NA	NA	NA	0	0	0.0705412	2	2151	0.057648	28	15	0.048521	2598	0.081216	65	29	0.030958
CHAF1A	0.0113073	NA	NA	NA	NA	0	0	0.122133	19	2151	0.066481	26	14	0.08406	2598	0.16821	92	36	0.017943
SH3GL1	0.0113073	NA	NA	NA	NA	0	0	0.122133	19	2151	0.066481	26	14	0.08406	2598	0.16821	92	36	0.017943
MIR6071	0.0113243	NA	NA	NA	NA	0	0	0.0964442	2	2151	0.029754	25	14	0.64682	2598	0.15166	79	36	0.0023359
NTN1	0.011418	NA	NA	NA	NA	0	0	0.0467463	17	2151	0.026964	19	9	0.033343	2598	0.063125	43	24	0.045747
LOC100506207	0.0114201	NA	NA	NA	NA	0	0	0.00821226	6	2151	0.0065086	5	3	0.017139	2598	0.0096228	12	7	0.089017
SLC35B3	0.0114201	NA	NA	NA	NA	0	0	0.00821226	6	2151	0.0065086	5	3	0.017139	2598	0.0096228	12	7	0.089017
CACTIN	0.0114203	NA	NA	NA	NA	0	0	0.0838067	19	2151	0.082287	40	22	0.0015865	2598	0.085065	57	27	0.96167
NDUFS7	0.0114899	NA	NA	NA	NA	0	0	0.175198	19	2151	0.12599	84	46	0.66813	2598	0.21594	135	62	0.0022996
DRC7	0.0115279	rs3764261	CETP	730730	730730	0	0	0.121919	16	2151	0.076709	33	14	0.010732	2598	0.15935	72	29	0.14371
ZNF254	0.011582	NA	NA	NA	NA	0	0	0.0576957	19	2151	0.0023245	5	4	0.050402	2598	0.10354	26	12	0.030766
GNG7	0.0116182	NA	NA	NA	NA	0	0	0.0265316	19	2151	0.013482	7	4	0.024072	2598	0.037336	21	10	0.06465
SP110	0.0116207	NA	NA	NA	NA	0	0	0.0120026	2	2151	0.0051139	3	1	0.046101	2598	0.017706	17	8	0.033766
FGF1	0.0116278	NA	NA	NA	NA	0	0	0.0499049	5	2151	0.017201	17	10	0.019265	2598	0.076982	48	27	0.080859
NFIA-AS1	0.011733	NA	NA	NA	NA	0	0	0.04064	1	2151	0.027429	12	6	0.024085	2598	0.051578	34	15	0.065353
PACSIN2	0.011767	NA	NA	NA	NA	0	0	0.101918	22	2151	0.079498	25	15	0.047703	2598	0.12048	78	34	0.033107
NCKIPSD	0.0117987	NA	NA	NA	NA	0	0	0.0486419	3	2151	0.028824	11	4	0.0092336	2598	0.06505	31	14	0.17157
STC2	0.0118174	NA	NA	NA	NA	0	0	0.118763	5	2151	0.09391	39	19	0.34026	2598	0.13934	79	33	0.0046644
CD93	0.011962	NA	NA	NA	NA	0	0	0.0480101	20	2151	0.034868	22	15	0.070564	2598	0.058891	51	32	0.02281
AMN	0.0119827	NA	NA	NA	NA	0	0	0.0703309	14	2151	0.044166	15	5	0.0068908	2598	0.091994	36	17	0.23405
LOC643387	0.0120515	NA	NA	NA	NA	0	0	0.0402189	2	2151	0.036727	13	6	0.1976	2598	0.04311	18	7	0.0082161
LOC441178	0.0120548	NA	NA	NA	NA	0	0	0.0147397	6	2151	0.012087	11	8	0.0051419	2598	0.016936	15	5	0.31584
SLC43A2	0.012153	rs2070863	SERPINF2	115334	115334	0	1	0.169296	17	2151	0.10274	53	27	0.16619	2598	0.2244	144	63	0.0098641
UBE2G1	0.0121938	rs193042029	TM4SF5	403472	403472	0	0	0.0724341	17	2151	0.024175	18	10	0.020385	2598	0.11239	72	30	0.08073
FAM172A	0.0122132	NA	NA	NA	NA	0	0	0.0189515	5	2151	0.011158	9	5	0.23797	2598	0.025404	18	8	0.0069282
CPNE1	0.0123469	rs2277862	ERGIC3	96393.5	96393.5	0	1	0.0587494	20	2151	0.02278	15	9	0.035102	2598	0.08853	41	20	0.047564
RBM12	0.0123469	rs2277862	ERGIC3	96393.5	96393.5	0	1	0.0587494	20	2151	0.02278	15	9	0.035102	2598	0.08853	41	20	0.047564
ARL13B	0.0123665	NA	NA	NA	NA	0	0	0.0311648	3	2151	0.019991	18	6	0.26443	2598	0.040416	31	12	0.0063255
SLC30A3	0.0123806	rs1260326	GCKR	244055	244055	0	0	0.0235837	2	2151	0.0065086	7	4	0.0037007	2598	0.037721	28	14	0.45258
TNFSF11	0.0124435	NA	NA	NA	NA	0	0	0.0638033	13	2151	0.039052	9	6	0.55193	2598	0.084296	37	16	0.0030524
NUTF2	0.0124922	rs16942887	LCAT	41375.5	41375.5	0	1	0.0787533	16	2151	0.06927	40	18	0.025721	2598	0.086605	71	36	0.065796
ZNF160	0.0126032	NA	NA	NA	NA	0	0	0.0699112	19	2151	0.032543	40	25	0.00347	2598	0.10085	72	38	0.49272
LOC101929023	0.0126145	NA	NA	NA	NA	0	0	0.177091	1	2151	0.10507	62	35	0.70164	2598	0.23672	133	57	0.0024393
FBXW9	0.0127243	NA	NA	NA	NA	0	0	0.0214783	19	2151	0.004649	5	4	0.1521	2598	0.035412	11	4	0.011366
PRAC2	0.0127607	NA	NA	NA	NA	0	0	0.0915975	17	2151	0.052534	19	8	0.4895	2598	0.12394	66	33	0.0035434
NOG	0.012946	NA	NA	NA	NA	0	0	0.0174777	17	2151	0.015807	14	8	0.10297	2598	0.018861	20	12	0.017128
LY9	0.012978	rs1801274	FCGR2A	721110	721110	0	0	0.04064	1	2151	0.029289	14	8	0.031938	2598	0.050038	36	15	0.05538
MAPK8	0.012982	NA	NA	NA	NA	0	0	0.0684351	10	2151	0.023245	15	9	0.038977	2598	0.10585	46	22	0.045395
NQO1	0.0129978	NA	NA	NA	NA	0	0	0.0644346	16	2151	0.038122	16	8	0.12972	2598	0.08622	50	21	0.013659
MED19	0.0130175	NA	NA	NA	NA	0	0	0.0164247	11	2151	0.018131	7	2	0.12091	2598	0.015012	7	3	0.01468
TMX2	0.0130175	NA	NA	NA	NA	0	0	0.0164247	11	2151	0.018131	7	2	0.12091	2598	0.015012	7	3	0.01468
TMX2-CTNND1	0.0130175	NA	NA	NA	NA	0	0	0.0164247	11	2151	0.018131	7	2	0.12091	2598	0.015012	7	3	0.01468
BTG1	0.0130805	NA	NA	NA	NA	0	0	0.0673823	12	2151	0.040911	27	15	0.24884	2598	0.089299	52	23	0.0071729
IFNAR2	0.0130849	NA	NA	NA	NA	0	0	0.156453	21	2151	0.066946	50	25	0.26883	2598	0.23056	137	64	0.0066421
ZNF700	0.0132512	rs6511720;rs737337	LDLR;DOCK6	833750.5;688563.5	688564	0	0	0.0271636	19	2151	0.02371	9	5	0.024929	2598	0.030023	24	13	0.072683
EOGT	0.0132531	NA	NA	NA	NA	0	0	0.0703307	3	2151	0.02185	21	13	0.44649	2598	0.11047	66	30	0.0040588
C16orf96	0.0133066	NA	NA	NA	NA	0	0	0.0421143	16	2151	0.02557	10	5	0.016379	2598	0.055812	21	9	0.11116
ZBTB3	0.0133078	rs174546	FAS1-2-3	959494	959494	0	0	0.0231627	11	2151	0.0097629	12	7	0.7629	2598	0.034257	19	10	0.0023868
TMEM212-AS1	0.0133962	NA	NA	NA	NA	0	0	0.0364286	3	2151	0.016736	11	5	0.15851	2598	0.052733	27	15	0.011576
HCG11	0.0135711	rs1800562	HFE	427992	427992	0	0	0.0421139	6	2151	0.030683	25	10	0.12957	2598	0.051578	46	23	0.014376
TRAPPC5	0.0136508	rs7248104;rs116843064;rs7255436	INSR;ANGPTL4	519876;685016;688889	519876	0	0	0.0593813	19	2151	0.028824	15	9	0.52697	2598	0.084681	47	26	0.0035588
C8orf46	0.013693	NA	NA	NA	NA	0	0	0.109286	8	2151	0.062297	25	10	0.21912	2598	0.14819	67	25	0.0085894
TFAP2B	0.013717	NA	NA	NA	NA	0	0	0.0970725	6	2151	0.086471	30	16	0.009665	2598	0.10585	47	22	0.19513
LINC01227	0.0137526	rs2925979	CMIP	930578	930578	0	0	0.0229522	16	2151	0.014877	4	1	0.080542	2598	0.029638	16	6	0.023486
LOC102724084	0.0137526	rs2925979	CMIP	930578	930578	0	0	0.0229522	16	2151	0.014877	4	1	0.080542	2598	0.029638	16	6	0.023486
CACNA1C-IT3	0.0137955	NA	NA	NA	NA	0	0	0.152665	12	2151	0.085542	45	23	0.66086	2598	0.20824	157	74	0.0028727
SAP30L	0.0138476	NA	NA	NA	NA	0	0	0.0332699	5	2151	0.017666	10	7	0.68348	2598	0.046189	33	19	0.0027898
SAP30L-AS1	0.0138476	NA	NA	NA	NA	0	0	0.0332699	5	2151	0.017666	10	7	0.68348	2598	0.046189	33	19	0.0027898
XXYLT1-AS1	0.0139425	NA	NA	NA	NA	0	0	0.0581176	3	2151	0.032543	25	14	0.0048863	2598	0.079292	46	20	0.39333
LINC00443	0.0139538	NA	NA	NA	NA	0	0	0.0202147	13	2151	0.013482	8	4	0.015828	2598	0.025789	33	17	0.12154
RPL19P12	0.0139607	NA	NA	NA	NA	0	0	0.0284272	7	2151	0.014412	11	6	0.11001	2598	0.040031	19	7	0.017497
CAPN7	0.0140451	NA	NA	NA	NA	0	0	0.050958	3	2151	0.017666	16	10	0.37902	2598	0.078522	53	29	0.0051141
COL6A4P1	0.0140451	NA	NA	NA	NA	0	0	0.050958	3	2151	0.017666	16	10	0.37902	2598	0.078522	53	29	0.0051141
EMP3	0.0140669	rs492602	FLJ36070	379356	379356	0	0	0.0688566	19	2151	0.047885	15	7	0.36553	2598	0.08622	52	21	0.0053124
TPI1P3	0.0140857	rs9488822	FRK	36172.5	36172.5	0	1	0.0168459	6	2151	0.0032543	4	3	0.36536	2598	0.028099	6	3	0.0053231
SCIMP	0.0140933	rs193042029	TM4SF5	467444	467444	0	0	0.0779113	17	2151	0.061832	25	18	0.85923	2598	0.091224	63	27	0.0022649
RIN2	0.0141255	NA	NA	NA	NA	0	0	0.14677	20	2151	0.064156	32	20	0.0034844	2598	0.21517	98	45	0.55999
SSBP3	0.0141859	rs2479409;rs11591147;rs191448950	PCSK9	628146;629143;708340	628146	0	0	0.0930704	1	2151	0.066016	28	14	0.0059895	2598	0.11547	56	23	0.32739
HEATR2	0.0142058	rs1997243	GPR146	315196	315196	0	0	0.0688565	7	2151	0.032078	24	16	0.0078423	2598	0.099307	63	32	0.25045
PRKAR1B	0.0142058	rs1997243	GPR146	315196	315196	0	0	0.0688565	7	2151	0.032078	24	16	0.0078423	2598	0.099307	63	32	0.25045
DOPEY1	0.0142386	NA	NA	NA	NA	0	0	0.0560119	6	2151	0.028359	14	10	0.22338	2598	0.078907	40	19	0.0088162
UBE3D	0.0142386	NA	NA	NA	NA	0	0	0.0560119	6	2151	0.028359	14	10	0.22338	2598	0.078907	40	19	0.0088162
SLC30A9	0.0142482	NA	NA	NA	NA	0	0	0.0267425	4	2151	0.032078	15	8	0.0034097	2598	0.022325	23	15	0.57803
MIR4787	0.0142852	rs2013208	RBM5	582988	582988	0	0	0.00231628	3	2151	0.0013947	3	3	0.11354	2598	0.0030793	5	4	0.017411
CDCA7L	0.0144241	rs12670798	DNAH11	376365	376365	0	0	0.115392	7	2151	0.052069	30	19	0.010105	2598	0.16782	82	45	0.19784
LINC01559	0.0146388	NA	NA	NA	NA	0	0	0.0461151	12	2151	0.032078	20	10	0.0036407	2598	0.057737	52	33	0.55862
NDUFV1	0.0146403	NA	NA	NA	NA	0	0	0.0250581	11	2151	0.033938	8	3	0.050328	2598	0.017706	16	10	0.040415
MECOM	0.0146725	NA	NA	NA	NA	0	0	0.147822	3	2151	0.077638	60	35	0.70269	2598	0.20593	122	60	0.002902
ADPRHL2	0.0148742	NA	NA	NA	NA	0	0	0.0654864	1	2151	0.022315	10	5	0.026824	2598	0.10123	52	15	0.077237
LINC00483	0.0149435	NA	NA	NA	NA	0	0	0.0379028	17	2151	0.010693	12	8	0.046622	2598	0.060431	25	10	0.044679
SDHD	0.0149814	NA	NA	NA	NA	0	0	0.0147398	11	2151	0.0023245	3	2	0.10077	2598	0.025019	8	4	0.020732
PPP2R2C	0.0149829	NA	NA	NA	NA	0	0	0.0124239	4	2151	0.009298	6	3	0.043006	2598	0.015012	10	4	0.048584
LINC00615	0.0150916	NA	NA	NA	NA	0	0	0.0299009	12	2151	0.010693	5	2	0.88468	2598	0.045804	15	5	0.0023817
DEFB1	0.0151588	NA	NA	NA	NA	0	0	0.0288482	8	2151	0.0055788	4	2	0.89592	2598	0.048114	20	9	0.002364
JPH3	0.0151594	NA	NA	NA	NA	0	0	0.0435881	16	2151	0.029289	12	6	0.3044	2598	0.055427	38	17	0.0069581
SIN3B	0.0151933	NA	NA	NA	NA	0	0	0.0242154	19	2151	0.0083682	7	5	0.11808	2598	0.037336	26	14	0.017984
NR1I2	0.0152798	rs6805251	GSK3B	54106	54106	0	1	0.0410613	3	2151	0.032543	6	3	0.0066466	2598	0.048114	16	6	0.32161
IL1A	0.0153043	NA	NA	NA	NA	0	0	0.0240053	2	2151	0.0037192	4	2	0.0027877	2598	0.040801	19	9	0.76823
MAN2A2	0.0154225	NA	NA	NA	NA	0	0	0.140451	15	2151	0.071595	45	26	0.003765	2598	0.19746	106	54	0.57393
C17orf49	0.0157779	rs314253	DLG4	177671	177671	0	1	0.0671718	17	2151	0.054393	25	14	0.003862	2598	0.077752	59	25	0.57454
RNASEK-C17orf49	0.0157779	rs314253	DLG4	177671	177671	0	1	0.0671718	17	2151	0.054393	25	14	0.003862	2598	0.077752	59	25	0.57454
NR3C2	0.0159403	NA	NA	NA	NA	0	0	0.163191	4	2151	0.14133	46	20	0.74013	2598	0.18129	109	50	0.0030339
SLC12A5	0.0159675	rs6065906	PLTP	88145	88145	0	1	0.0553803	20	2151	0.041376	17	10	0.16231	2598	0.066975	27	8	0.013862
SECISBP2	0.0159936	NA	NA	NA	NA	0	0	0.0534846	9	2151	0.035332	18	8	0.067174	2598	0.068514	51	27	0.033558
TMEM229B	0.0160632	NA	NA	NA	NA	0	0	0.0446409	14	2151	0.046955	13	2	0.072633	2598	0.042725	34	18	0.031193
MIR7852	0.0160644	NA	NA	NA	NA	0	0	0.00905479	1	2151	0.0018596	2	1	0.011673	2598	0.015012	6	3	0.19411
BLVRA	0.0161208	rs2072183	NPC1L1	778755	778755	0	0	0.0503266	7	2151	0.051604	21	8	0.0043185	2598	0.049269	27	11	0.52683
S1PR1	0.016149	NA	NA	NA	NA	0	0	0.0665405	1	2151	0.057183	21	9	0.063616	2598	0.074288	53	25	0.035836
TIMM8B	0.0161666	NA	NA	NA	NA	0	0	0.0157929	11	2151	0.0023245	3	2	0.10077	2598	0.026944	11	6	0.022652
INO80B	0.016222	NA	NA	NA	NA	0	0	0.0349549	2	2151	0.022315	13	6	0.044724	2598	0.04542	27	9	0.051242
VPS45	0.0162302	rs267733	ANXA9	927294	927294	0	0	0.0172666	1	2151	0.013947	12	7	0.024406	2598	0.020015	19	12	0.093956
LOC100287036	0.016285	NA	NA	NA	NA	0	0	0.130763	16	2151	0.086936	43	22	0.020997	2598	0.16705	127	60	0.10964
LYSMD1	0.0164112	rs267733	ANXA9	184192	184192	0	1	0.0128451	1	2151	0.010693	9	3	0.1451	2598	0.014627	17	10	0.016009
BAG4	0.0164385	NA	NA	NA	NA	0	0	0.0515897	8	2151	0.04556	32	14	0.65631	2598	0.056582	69	35	0.0035462
LSM1	0.0164385	NA	NA	NA	NA	0	0	0.0515897	8	2151	0.04556	32	14	0.65631	2598	0.056582	69	35	0.0035462
MCM3AP	0.0164498	rs114139997	COL18A1	835324	835324	0	0	0.0568542	21	2151	0.057183	18	9	0.0073639	2598	0.056582	58	31	0.31631
YBEY	0.0164498	rs114139997	COL18A1	835324	835324	0	0	0.0568542	21	2151	0.057183	18	9	0.0073639	2598	0.056582	58	31	0.31631
MIR1179	0.0166567	NA	NA	NA	NA	0	0	0.0250582	15	2151	0.0055788	4	2	0.08099	2598	0.041186	16	7	0.029182
FOSL2	0.0166899	rs1260326	GCKR	885264	885264	0	0	0.251635	2	2151	0.1934	108	49	0.0051511	2598	0.29985	189	87	0.45989
LINC00548	0.0167246	NA	NA	NA	NA	0	0	0.128869	13	2151	0.074384	46	20	0.38842	2598	0.17398	112	56	0.0061137
TYSND1	0.0168427	NA	NA	NA	NA	0	0	0.0631713	10	2151	0.027894	14	7	0.38694	2598	0.092379	30	15	0.0061876
PTX4	0.0168495	NA	NA	NA	NA	0	0	0.0362185	16	2151	0.019991	9	4	0.1526	2598	0.049654	26	10	0.015697
ZC3H7B	0.0168618	NA	NA	NA	NA	0	0	0.157085	22	2151	0.14784	57	28	0.0031832	2598	0.16474	126	62	0.75314
KDM2B	0.0169528	rs1169288	HNF1A	597443	597443	0	0	0.0793863	12	2151	0.034403	35	21	0.1373	2598	0.11663	82	43	0.017571
GJA5	0.0170056	NA	NA	NA	NA	0	0	0.0208465	1	2151	0.015342	3	2	0.009364	2598	0.025404	15	8	0.25857
LINC00662	0.0170124	NA	NA	NA	NA	0	0	0.0463256	19	2151	0.02464	11	5	0.76745	2598	0.06428	33	14	0.0031564
LOC101927151	0.0170124	NA	NA	NA	NA	0	0	0.0463256	19	2151	0.02464	11	5	0.76745	2598	0.06428	33	14	0.0031564
SENP3	0.0170819	rs314253	DLG4	368141	368141	0	0	0.0566433	17	2151	0.033008	29	19	0.0028922	2598	0.076212	61	26	0.84155
SYT9	0.0171151	NA	NA	NA	NA	0	0	0.0254791	11	2151	0.013482	4	2	0.28332	2598	0.035412	21	9	0.0086102
MRPL36	0.0171588	NA	NA	NA	NA	0	0	0.0823308	5	2151	0.046025	30	16	0.12263	2598	0.11239	81	38	0.019952
NDUFS6	0.0171588	NA	NA	NA	NA	0	0	0.0823308	5	2151	0.046025	30	16	0.12263	2598	0.11239	81	38	0.019952
DPEP2	0.0172251	rs16942887	LCAT	102824	102824	0	1	0.0202148	16	2151	0.019061	8	4	0.27451	2598	0.02117	9	5	0.0089532
TBXA2R	0.0172922	NA	NA	NA	NA	0	0	0.118134	19	2151	0.10786	53	31	0.0024749	2598	0.12664	76	35	0.99758
HIATL1	0.0173156	NA	NA	NA	NA	0	0	0.0202149	9	2151	0.0069735	4	1	0.77234	2598	0.031178	20	9	0.0032017
COX6C	0.0173227	NA	NA	NA	NA	0	0	0.0286379	8	2151	0.020921	3	1	0.0043873	2598	0.035027	25	14	0.5639
SH2D2A	0.0175632	rs12145743	PIGV	80316.5	80316.5	0	1	0.0206359	1	2151	0.016272	6	5	0.14705	2598	0.024249	8	0	0.017097
ZNF184	0.0176865	NA	NA	NA	NA	0	0	0.0132664	6	2151	0.011158	8	6	0.010353	2598	0.015012	15	10	0.24483
CCDC146	0.0176975	NA	NA	NA	NA	0	0	0.037903	7	2151	0.02371	7	2	0.35579	2598	0.049654	19	3	0.0071294
CCDC53	0.0179156	NA	NA	NA	NA	0	0	0.0553801	12	2151	0.031613	10	6	0.022797	2598	0.075058	28	11	0.11287
PDIA5	0.0180579	NA	NA	NA	NA	0	0	0.0722248	3	2151	0.035332	22	6	0.13144	2598	0.10277	59	32	0.019758
PDE12	0.0181063	rs13315871	PXK	845012	845012	0	0	0.0240049	3	2151	0.02278	14	10	0.67151	2598	0.025019	18	10	0.0038795
EML6	0.0181225	NA	NA	NA	NA	0	0	0.0985472	2	2151	0.032078	17	7	0.13455	2598	0.15358	66	26	0.019382
RABEPK	0.0182796	NA	NA	NA	NA	0	0	0.0404296	9	2151	0.041376	19	8	0.1085	2598	0.039646	35	19	0.024279
CRCP	0.0184424	NA	NA	NA	NA	0	0	0.0448517	7	2151	0.013482	13	9	0.56435	2598	0.070824	40	20	0.0047164
COG4	0.018448	NA	NA	NA	NA	0	0	0.109287	16	2151	0.099489	51	29	0.017522	2598	0.1174	65	33	0.15196
SF3B3	0.018448	NA	NA	NA	NA	0	0	0.109287	16	2151	0.099489	51	29	0.017522	2598	0.1174	65	33	0.15196
LOC101928436	0.0185219	NA	NA	NA	NA	0	0	0.0372713	1	2151	0.033938	12	4	0.014643	2598	0.040031	23	11	0.18269
RNPC3	0.0185219	NA	NA	NA	NA	0	0	0.0372713	1	2151	0.033938	12	4	0.014643	2598	0.040031	23	11	0.18269
C10orf11	0.0187134	NA	NA	NA	NA	0	0	0.0894924	10	2151	0.089726	38	19	0.025576	2598	0.089299	63	33	0.10586
MIR3126	0.0187141	NA	NA	NA	NA	0	0	0.0591705	2	2151	0.015807	11	7	0.75011	2598	0.095073	30	11	0.0036096
PROS1	0.0187544	NA	NA	NA	NA	0	0	0.0187408	3	2151	0.010228	8	2	0.073876	2598	0.025789	15	7	0.036743
NDNL2	0.0190393	NA	NA	NA	NA	0	0	0.0284273	15	2151	0.02557	11	6	0.12908	2598	0.030793	23	10	0.021403
TMEM9	0.0190609	NA	NA	NA	NA	0	0	0.0389555	1	2151	0.0083682	9	6	0.002972	2598	0.06428	29	15	0.93081
CA3	0.0190825	NA	NA	NA	NA	0	0	0.029059	8	2151	0.010693	6	2	0.003969	2598	0.044265	19	9	0.69792
CLDN15	0.0190828	NA	NA	NA	NA	0	0	0.0749606	7	2151	0.032543	23	13	0.32784	2598	0.11008	48	20	0.0084495
UGGT2	0.0191784	NA	NA	NA	NA	0	0	0.0454831	13	2151	0.024175	10	4	0.20201	2598	0.063125	38	23	0.013793
ID3	0.0192525	rs1077514	ASAP3	128807	128807	0	1	0.147402	1	2151	0.090191	52	29	0.083185	2598	0.19477	124	50	0.033647
LARGE	0.0193481	NA	NA	NA	NA	0	0	0.129498	22	2151	0.075314	50	25	0.01155	2598	0.17436	108	53	0.24374
LINC00299	0.0193897	NA	NA	NA	NA	0	0	0.0374813	2	2151	0.027429	10	5	0.010399	2598	0.045804	25	12	0.2714
TMEM151A	0.0195549	rs12801636	KAT5	663291	663291	0	0	0.0711728	11	2151	0.036727	22	10	0.010823	2598	0.099692	52	22	0.26337
LINC01138	0.019571	NA	NA	NA	NA	0	0	0.0023245	1	2151	0.0023245	2	1	0.019571	0	0	NA	NA	NA
MIR583	0.0196178	NA	NA	NA	NA	0	0	0.0208465	5	2151	0.0041841	6	5	0.012253	2598	0.034642	21	9	0.23351
AGL	0.0196222	NA	NA	NA	NA	0	0	0.0334808	1	2151	0.004649	8	7	0.032319	2598	0.057352	24	12	0.088553
LOC102723582	0.0198917	NA	NA	NA	NA	0	0	0.0330597	3	2151	0.015342	11	7	0.37188	2598	0.047729	21	10	0.0078198
WDR5B	0.0198917	NA	NA	NA	NA	0	0	0.0330597	3	2151	0.015342	11	7	0.37188	2598	0.047729	21	10	0.0078198
MRPL53	0.0199527	NA	NA	NA	NA	0	0	0.0191617	2	2151	0.017201	11	7	0.036821	2598	0.020785	20	8	0.079261
ID2	0.0200577	NA	NA	NA	NA	0	0	0.220463	2	2151	0.14458	69	35	0.77996	2598	0.28329	176	82	0.0037649
VTI1B	0.0202292	NA	NA	NA	NA	0	0	0.0922302	14	2151	0.06927	24	13	0.43567	2598	0.11124	51	18	0.0068077
RPP30	0.0204336	NA	NA	NA	NA	0	0	0.05159	10	2151	0.028359	20	7	0.02469	2598	0.070824	35	13	0.12155
UQCRC2	0.0204807	NA	NA	NA	NA	0	0	0.0406402	16	2151	0.004649	7	5	0.41542	2598	0.070439	22	8	0.0072437
RAPGEF6	0.0205526	NA	NA	NA	NA	0	0	0.0930717	5	2151	0.077638	18	9	0.45158	2598	0.10585	58	29	0.0066911
TOMM40L	0.0206988	rs1801274	FCGR2A	293648	293648	0	0	0.045062	1	2151	0.036727	11	3	0.0078267	2598	0.051963	32	13	0.38928
PRG4	0.0207125	NA	NA	NA	NA	0	0	0.0366392	1	2151	0.0083682	10	7	0.39326	2598	0.060046	25	12	0.0077535
RNU6-72P	0.0207125	NA	NA	NA	NA	0	0	0.0366392	1	2151	0.0083682	10	7	0.39326	2598	0.060046	25	12	0.0077535
EIF2AK4	0.020721	NA	NA	NA	NA	0	0	0.0553802	15	2151	0.043236	11	5	0.51245	2598	0.065435	40	21	0.005953
EDEM2	0.0208706	rs2277862	ERGIC3	414837	414837	0	0	0.0899126	20	2151	0.051604	39	20	0.52951	2598	0.12163	87	40	0.00581
ASCL2	0.0209839	NA	NA	NA	NA	0	0	0.0160034	11	2151	0.014877	12	7	0.0064123	2598	0.016936	24	14	0.48283
FUK	0.021038	NA	NA	NA	NA	0	0	0.0448517	16	2151	0.013947	19	10	0.20273	2598	0.070439	28	13	0.015318
IPO11	0.0210736	NA	NA	NA	NA	0	0	0.029059	5	2151	0.010693	11	5	0.054485	2598	0.044265	38	17	0.057109
APOBEC3B	0.0211246	rs5756931	PLA2G6	816333	816333	0	0	0.0109498	22	2151	0.0023245	5	3	0.0049674	2598	0.018091	12	6	0.62818
CAMK2D	0.021148	NA	NA	NA	NA	0	0	0.0831779	4	2151	0.028824	26	15	0.10726	2598	0.12818	76	35	0.02913
TMEM41B	0.0212332	NA	NA	NA	NA	0	0	0.0581177	11	2151	0.044166	17	8	0.46823	2598	0.069669	34	15	0.0067045
CCDC140	0.0212519	NA	NA	NA	NA	0	0	0.071382	2	2151	0.012552	14	9	0.042897	2598	0.12009	52	21	0.073257
PAX3	0.0212519	NA	NA	NA	NA	0	0	0.071382	2	2151	0.012552	14	9	0.042897	2598	0.12009	52	21	0.073257
LOC101926950	0.0213184	NA	NA	NA	NA	0	0	0.0120027	16	2151	0.011158	9	5	0.55371	2598	0.012702	10	4	0.0056962
RFX5	0.0213445	rs267733	ANXA9	360300	360300	0	0	0.0178985	1	2151	0.019061	8	3	0.24506	2598	0.016936	23	17	0.012889
IL33	0.0213697	NA	NA	NA	NA	0	0	0.0551694	9	2151	0.02185	19	11	0.03111	2598	0.082756	41	20	0.10167
GALR3	0.0213803	rs5756931	PLA2G6	332583	332583	0	0	0.00842281	22	2151	0.009298	4	2	0.30419	2598	0.0076982	9	5	0.010404
SLC27A1	0.0214184	NA	NA	NA	NA	0	0	0.0840162	19	2151	0.042306	32	18	0.10232	2598	0.11855	61	22	0.030995
CA8	0.0215434	NA	NA	NA	NA	0	0	0.052432	8	2151	0.033473	14	5	0.006565	2598	0.068129	32	16	0.48639
SSBP4	0.0215447	rs10401969	CILP2	883928	883928	0	0	0.173092	19	2151	0.11158	60	32	0.3132	2598	0.22402	154	85	0.010196
ZNF675	0.0216222	NA	NA	NA	NA	0	0	0.0330595	19	2151	0.043236	9	3	0.17219	2598	0.024634	18	8	0.018624
KLF13	0.0216547	NA	NA	NA	NA	0	0	0.22468	15	2151	0.14505	103	64	0.054494	2598	0.29061	244	105	0.058952
DYRK1B	0.0216927	NA	NA	NA	NA	0	0	0.0450625	19	2151	0.033938	13	5	0.026047	2598	0.054273	28	13	0.12359
MIR6719	0.0216927	NA	NA	NA	NA	0	0	0.0450625	19	2151	0.033938	13	5	0.026047	2598	0.054273	28	13	0.12359
SCN5A	0.0216999	NA	NA	NA	NA	0	0	0.0322173	3	2151	0.017201	5	0	0.021583	2598	0.04465	15	6	0.14921
LOC101928626	0.0217102	NA	NA	NA	NA	0	0	0.0050537	1	2151	0.0032543	4	1	0.0032222	2598	0.0065435	3	1	1
MIR6723	0.0217102	NA	NA	NA	NA	0	0	0.0050537	1	2151	0.0032543	4	1	0.0032222	2598	0.0065435	3	1	1
DHRS7B	0.0217348	NA	NA	NA	NA	0	0	0.0223208	17	2151	0.011623	11	7	0.38512	2598	0.031178	28	16	0.0083779
MIR4754	0.0220057	rs117492019	ZNF274	216886	216886	0	0	0.0440093	19	2151	0.02464	13	7	0.015422	2598	0.060046	28	9	0.21228
SPARC	0.0220541	NA	NA	NA	NA	0	0	0.185303	5	2151	0.11948	64	26	0.56642	2598	0.2398	128	48	0.0057947
IGFALS	0.0221665	NA	NA	NA	NA	0	0	0.0734892	16	2151	0.04835	25	14	0.0062067	2598	0.094303	60	26	0.53199
CDC42BPB	0.022178	NA	NA	NA	NA	0	0	0.170559	14	2151	0.086471	55	26	0.37456	2598	0.24018	152	69	0.0088208
LZIC	0.0223664	NA	NA	NA	NA	0	0	0.0534854	1	2151	0.058113	24	11	0.011458	2598	0.049654	37	15	0.29123
NMNAT1	0.0223664	NA	NA	NA	NA	0	0	0.0534854	1	2151	0.058113	24	11	0.011458	2598	0.049654	37	15	0.29123
PMPCB	0.0223771	NA	NA	NA	NA	0	0	0.0309539	7	2151	0.0055788	5	3	0.019324	2598	0.051963	22	8	0.17278
TGOLN2	0.0224842	NA	NA	NA	NA	0	0	0.0280059	2	2151	0.016272	3	1	0.023645	2598	0.037721	20	8	0.142
PHIP	0.022548	NA	NA	NA	NA	0	0	0.0511687	6	2151	0.017666	16	9	0.28333	2598	0.078907	59	34	0.01189
MIR6822	0.0226329	NA	NA	NA	NA	0	0	0.00589599	3	2151	0.0060437	6	3	0.028933	2598	0.0057737	6	3	0.11695
TM4SF18	0.0226397	NA	NA	NA	NA	0	0	0.039587	3	2151	0.031148	15	12	0.0067301	2598	0.046574	36	19	0.50295
ERC1	0.0226605	NA	NA	NA	NA	0	0	0.0991793	12	2151	0.057183	22	12	0.37337	2598	0.13395	78	38	0.0090756
RAD52	0.0226605	NA	NA	NA	NA	0	0	0.0991793	12	2151	0.057183	22	12	0.37337	2598	0.13395	78	38	0.0090756
MIR7851	0.0227463	rs12145743	PIGV	575062	575062	0	0	0.0619076	1	2151	0.027894	19	11	0.0070434	2598	0.090069	39	16	0.48324
MIR5700	0.0228045	NA	NA	NA	NA	0	0	0.0343231	12	2151	0.032543	12	7	0.087637	2598	0.035797	26	10	0.038955
LOC100288181	0.0228977	NA	NA	NA	NA	0	0	0.0901242	8	2151	0.042771	20	10	0.013808	2598	0.12933	51	24	0.24843
THEM6	0.0228977	NA	NA	NA	NA	0	0	0.0901242	8	2151	0.042771	20	10	0.013808	2598	0.12933	51	24	0.24843
SREBF1	0.0229197	NA	NA	NA	NA	0	0	0.195833	17	2151	0.09205	79	39	0.068285	2598	0.28176	187	86	0.050292
ZNF724P	0.0230273	NA	NA	NA	NA	0	0	0.0446409	19	2151	0.04463	12	6	0.10631	2598	0.04465	30	18	0.032482
MIR548AV	0.0230452	NA	NA	NA	NA	0	0	0.141504	10	2151	0.1153	50	25	0.0035266	2598	0.1632	87	39	0.98007
LOC100129697	0.0233305	NA	NA	NA	NA	0	0	0.285744	16	2151	0.20735	95	40	0.51021	2598	0.35065	255	103	0.0068731
AVIL	0.023476	rs11613352	LRP1	425888	425888	0	0	0.0602233	12	2151	0.032543	15	9	0.010484	2598	0.083141	54	31	0.33694
STX5	0.0235149	NA	NA	NA	NA	0	0	0.0576963	11	2151	0.027429	14	6	0.028479	2598	0.082756	42	18	0.12428
SLFN5	0.0235275	NA	NA	NA	NA	0	0	0.0547485	17	2151	0.051139	17	7	0.013497	2598	0.057737	37	14	0.2624
DUS2	0.0235588	rs16942887	LCAT	128971	128971	0	1	0.0256899	16	2151	0.029289	11	6	0.38827	2598	0.02271	15	10	0.0091358
TRAF3	0.0235806	NA	NA	NA	NA	0	0	0.169296	14	2151	0.1046	43	18	0.0050931	2598	0.22286	149	60	0.69722
SPATA6	0.0236191	NA	NA	NA	NA	0	0	0.0414825	1	2151	0.027429	11	5	0.0063634	2598	0.053118	22	12	0.55911
FSIP1	0.0236462	NA	NA	NA	NA	0	0	0.0528537	15	2151	0.030219	15	5	0.097189	2598	0.071594	38	17	0.036657
LINC00870	0.0236652	NA	NA	NA	NA	0	0	0.100233	3	2151	0.04556	22	14	0.01507	2598	0.1455	73	30	0.23663
LOC101559451	0.0236978	rs193042029	TM4SF5	66572	66572	0	1	0.026111	17	2151	0.0079033	11	6	0.28472	2598	0.041186	23	11	0.012545
DOK6	0.0237214	NA	NA	NA	NA	0	0	0.0656984	18	2151	0.04835	23	13	0.40659	2598	0.080062	62	29	0.0087951
CSRP2BP	0.0239024	rs2328223	SNX5	273085	273085	0	0	0.0871746	20	2151	0.049279	20	6	0.0070444	2598	0.11855	55	18	0.5122
PET117	0.0239024	rs2328223	SNX5	273085	273085	0	0	0.0871746	20	2151	0.049279	20	6	0.0070444	2598	0.11855	55	18	0.5122
MIR4743	0.0239959	rs149615216;rs7241918	LIPG	916816;971741	916816	0	0	0.0421143	18	2151	0.028824	10	5	0.32422	2598	0.053118	27	13	0.01118
PPP1R3B	0.024016	rs9987289	PPP1R3B	170333	170333	1	1	0.136661	8	2151	0.061367	41	24	0.033015	2598	0.199	125	62	0.1099
CTDSPL	0.0241455	NA	NA	NA	NA	0	0	0.0509577	3	2151	0.035332	22	12	0.0039101	2598	0.063895	72	35	0.93384
ITGA9-AS1	0.0241455	NA	NA	NA	NA	0	0	0.0509577	3	2151	0.035332	22	12	0.0039101	2598	0.063895	72	35	0.93384
ICAM1	0.0242902	rs6511720;rs737337	LDLR;DOCK6	825524.5;970711.5	825524	0	0	0.0823308	19	2151	0.045095	24	14	0.010722	2598	0.11316	60	35	0.34296
STOX1	0.0243737	NA	NA	NA	NA	0	0	0.0334811	10	2151	0.024175	10	5	0.0042554	2598	0.041186	30	14	0.86763
CAMP	0.0244403	NA	NA	NA	NA	0	0	0.0387453	3	2151	0.015342	15	8	0.028651	2598	0.058122	31	15	0.12928
FMNL3	0.0245016	NA	NA	NA	NA	0	0	0.102759	12	2151	0.042306	27	11	0.90136	2598	0.15281	69	29	0.0041215
QRFPR	0.0245033	NA	NA	NA	NA	0	0	0.0162137	4	2151	0.0013947	3	3	0.0063623	2598	0.028483	4	1	0.58395
HNRNPA2B1	0.0245136	rs4722551	MIR148A	245618	245618	0	0	0.254792	7	2151	0.19758	127	65	0.35327	2598	0.30216	248	112	0.010522
BIN3-IT1	0.02467	NA	NA	NA	NA	0	0	0.148029	8	2151	0.088796	47	26	0.022725	2598	0.19707	101	47	0.1648
HABP4	0.0246945	NA	NA	NA	NA	0	0	0.0214783	9	2151	0.010693	7	3	0.012413	2598	0.030408	27	13	0.30206
SLC7A2	0.0248002	rs1495741	NAT2	917846	917846	0	0	0.188464	8	2151	0.1325	72	45	0.0093935	2598	0.2348	143	68	0.40117
SURF2	0.0248125	rs635634	ABO	62127	62127	0	1	0.0779113	9	2151	0.064621	22	11	0.043377	2598	0.088915	55	29	0.086926
TBC1D10A	0.0248146	rs5763662	MTMR3	341569	341569	0	0	0.146556	22	2151	0.098094	55	28	0.072306	2598	0.18668	118	57	0.052153
TPST1	0.0248536	NA	NA	NA	NA	0	0	0.0857017	7	2151	0.039517	21	13	0.10668	2598	0.12394	61	27	0.035414
CCDC66	0.0250571	NA	NA	NA	NA	0	0	0.0320065	3	2151	0.039981	14	5	0.040956	2598	0.025404	24	15	0.093136
FSD1L	0.025098	rs1883025	ABCA1	538356	538356	0	0	0.106127	9	2151	0.061832	36	16	0.010585	2598	0.1428	95	46	0.36106
ZNF841	0.0251323	rs17695224	HAS1	274966	274966	0	0	0.0475891	19	2151	0.045095	14	2	0.23074	2598	0.049654	20	9	0.01659
C20orf197	0.0251331	NA	NA	NA	NA	0	0	0.0977068	20	2151	0.064621	39	17	0.017496	2598	0.1251	65	26	0.2188
MCF2L2	0.0251857	NA	NA	NA	NA	0	0	0.0197936	3	2151	0.0018596	4	3	0.0043002	2598	0.034642	23	13	0.89242
BTRC	0.0251924	NA	NA	NA	NA	0	0	0.0625383	10	2151	0.016736	12	9	0.15108	2598	0.10046	40	21	0.025409
TUBGCP2	0.0252769	NA	NA	NA	NA	0	0	0.0928638	10	2151	0.080428	51	25	0.17704	2598	0.10316	87	48	0.021769
ALKBH5	0.0253014	NA	NA	NA	NA	0	0	0.0861235	17	2151	0.079498	34	16	0.005009	2598	0.091609	67	32	0.77029
PRDM11	0.0253507	NA	NA	NA	NA	0	0	0.197097	11	2151	0.11623	64	32	0.11201	2598	0.26405	139	63	0.034526
PGBD2	0.0253665	NA	NA	NA	NA	0	0	0.0795969	1	2151	0.032078	21	12	0.058775	2598	0.11894	59	30	0.065846
CCDC12	0.0254235	rs2290547	SETD2	37659.5	37659.5	0	1	0.049063	3	2151	0.013017	14	7	0.013376	2598	0.078907	49	22	0.2901
PTPRS	0.0254601	NA	NA	NA	NA	0	0	0.0598022	19	2151	0.042771	16	7	0.026338	2598	0.073903	53	24	0.14758
NBEAL2	0.0254744	rs2290547	SETD2	40405.5	40405.5	0	1	0.0707542	3	2151	0.026964	31	19	0.0098345	2598	0.10701	82	42	0.3955
CLCN6	0.0255864	NA	NA	NA	NA	0	0	0.116448	1	2151	0.049279	39	21	0.22541	2598	0.17206	94	53	0.017345
MTHFR	0.0255864	NA	NA	NA	NA	0	0	0.116448	1	2151	0.049279	39	21	0.22541	2598	0.17206	94	53	0.017345
SORCS1	0.0256251	NA	NA	NA	NA	0	0	0.0221102	10	2151	0.010693	7	5	0.0053485	2598	0.031563	17	6	0.7323
PRKRIP1	0.0256297	NA	NA	NA	NA	0	0	0.0446412	7	2151	0.029754	13	9	0.1165	2598	0.056967	27	14	0.033627
HBS1L	0.025674	rs9376090	HBS1L	35949.5	35949.5	1	1	0.0435881	6	2151	0.023245	17	11	0.83458	2598	0.060431	47	23	0.0047036
TARBP2	0.0256841	NA	NA	NA	NA	0	0	0.0831778	12	2151	0.056253	21	11	0.29083	2598	0.10547	66	37	0.013504
DGCR6	0.0258542	NA	NA	NA	NA	0	0	0.0227416	22	2151	0.015807	11	9	0.052553	2598	0.028483	12	5	0.075316
RHOBTB1	0.0258915	NA	NA	NA	NA	0	0	0.0385344	10	2151	0.026034	12	5	0.044667	2598	0.048884	28	13	0.088764
NCLN	0.0259353	NA	NA	NA	NA	0	0	0.102126	19	2151	0.049279	39	21	0.0051044	2598	0.14588	92	42	0.7783
TBC1D24	0.0259726	NA	NA	NA	NA	0	0	0.170351	16	2151	0.11948	37	15	0.14578	2598	0.21247	117	64	0.027298
ZNF346	0.0259842	NA	NA	NA	NA	0	0	0.0437986	5	2151	0.012552	11	7	0.0049206	2598	0.069669	36	13	0.80917
RAB3GAP1	0.0260235	rs7570971	RAB3GAP1	27803.5	27803.5	1	1	0.0513793	2	2151	0.017201	5	1	0.017968	2598	0.079677	22	7	0.22199
C10orf54	0.0261553	NA	NA	NA	NA	0	0	0.128027	10	2151	0.067875	60	38	0.0073225	2598	0.17783	128	60	0.54798
DLK2	0.0261574	rs998584	VEGFA	334872	334872	0	0	0.0195829	6	2151	0.012087	5	3	0.13583	2598	0.025789	23	16	0.029544
PLCXD2	0.0262393	NA	NA	NA	NA	0	0	0.0522212	3	2151	0.018131	14	9	0.0495	2598	0.080446	44	20	0.08137
KLF2	0.0262553	NA	NA	NA	NA	0	0	0.0913895	19	2151	0.080893	29	15	0.55682	2598	0.10008	56	24	0.0072388
C14orf79	0.0263135	rs4983559	ZBTB42	168230	168230	0	1	0.132658	14	2151	0.106	55	25	0.071799	2598	0.15473	97	46	0.056286
DAW1	0.0263461	NA	NA	NA	NA	0	0	0.0604339	2	2151	0.034868	21	15	0.077479	2598	0.081601	51	25	0.052236
C19orf44	0.0263699	NA	NA	NA	NA	0	0	0.0480102	19	2151	0.041841	14	5	0.0043883	2598	0.053118	34	16	0.92325
CALR3	0.0263699	NA	NA	NA	NA	0	0	0.0480102	19	2151	0.041841	14	5	0.0043883	2598	0.053118	34	16	0.92325
AP2A1	0.0264955	NA	NA	NA	NA	0	0	0.0934918	19	2151	0.037657	24	14	0.61762	2598	0.13972	96	43	0.0065968
TSKS	0.0264955	NA	NA	NA	NA	0	0	0.0934918	19	2151	0.037657	24	14	0.61762	2598	0.13972	96	43	0.0065968
FAM222A	0.0265634	rs7134594	MVK	155178	155178	0	1	0.179827	12	2151	0.13575	71	30	0.017931	2598	0.21632	160	71	0.22791
KIF22	0.0265757	NA	NA	NA	NA	0	0	0.0364287	16	2151	0.027429	18	9	0.35997	2598	0.04388	39	23	0.011359
LOC100128398	0.0265926	rs117492019	ZNF274	168068	168068	0	1	0.0604338	19	2151	0.026499	14	9	0.071014	2598	0.08853	46	13	0.057622
ZNF606	0.0265926	rs117492019	ZNF274	168068	168068	0	1	0.0604338	19	2151	0.026499	14	9	0.071014	2598	0.08853	46	13	0.057622
DRGX	0.0267046	NA	NA	NA	NA	0	0	0.0610651	10	2151	0.021385	21	17	0.059397	2598	0.093918	44	19	0.069235
CEP112	0.0267706	rs1801689	APOH	18655.5	18655.5	0	1	0.0610656	17	2151	0.062762	20	10	0.58106	2598	0.059661	38	17	0.007098
PIAS1	0.0268034	NA	NA	NA	NA	0	0	0.145083	15	2151	0.14226	58	33	0.0052474	2598	0.14742	107	44	0.78712
GNB1	0.0268937	NA	NA	NA	NA	0	0	0.145927	1	2151	0.070665	55	30	0.011914	2598	0.20824	155	76	0.34806
CBX3	0.0269119	rs4722551	MIR148A	240673	240673	0	0	0.259846	7	2151	0.20084	132	69	0.36926	2598	0.3087	253	114	0.011239
ZNF623	0.0269181	rs11136341	PLEC1	325140	325140	0	0	0.0551692	8	2151	0.04556	21	9	0.46619	2598	0.063125	34	14	0.0089046
LOC100289495	0.0269533	NA	NA	NA	NA	0	0	0.0751752	6	2151	0.045095	18	10	0.081566	2598	0.10008	49	28	0.050973
BOLA3	0.0269918	NA	NA	NA	NA	0	0	0.0185302	2	2151	0.009298	3	1	0.1703	2598	0.026174	10	5	0.024455
BOLA3-AS1	0.0269918	NA	NA	NA	NA	0	0	0.0185302	2	2151	0.009298	3	1	0.1703	2598	0.026174	10	5	0.024455
PCDH1	0.0270332	NA	NA	NA	NA	0	0	0.205098	5	2151	0.093445	71	47	0.042946	2598	0.29754	144	50	0.097151
GRB7	0.0271265	rs11869286	STARD3	81891	81891	0	1	0.0477999	17	2151	0.02557	12	7	0.065077	2598	0.066205	29	15	0.064374
LAMC2	0.0271349	rs1689800	ZNF648	993206	993206	0	0	0.0429567	1	2151	0.020921	6	3	0.11625	2598	0.061201	32	16	0.03605
LOC441242	0.027207	NA	NA	NA	NA	0	0	0.0216885	7	2151	0.012552	2	0	0.85841	2598	0.029253	15	7	0.0048974
RPSAP58	0.0272491	NA	NA	NA	NA	0	0	0.058539	19	2151	0.044166	21	12	0.26427	2598	0.070439	45	18	0.015937
ZNF681	0.0272491	NA	NA	NA	NA	0	0	0.058539	19	2151	0.044166	21	12	0.26427	2598	0.070439	45	18	0.015937
COL25A1	0.0272859	NA	NA	NA	NA	0	0	0.0671696	4	2151	0.012552	10	5	0.0047572	2598	0.11239	30	10	0.88674
AP2B1	0.0273457	NA	NA	NA	NA	0	0	0.074121	17	2151	0.047885	23	11	0.17676	2598	0.095843	58	28	0.023927
SF3B4	0.0273551	NA	NA	NA	NA	0	0	0.0467467	1	2151	0.015807	12	8	0.027663	2598	0.072363	32	13	0.15295
LYZL1	0.0274438	NA	NA	NA	NA	0	0	0.037271	10	2151	0.012087	9	6	0.58436	2598	0.058122	16	4	0.0072683
SLC19A1	0.0274674	rs114139997	COL18A1	82645	82645	0	1	0.181298	21	2151	0.10367	58	28	0.065777	2598	0.24557	150	74	0.064637
HOXD12	0.0275732	NA	NA	NA	NA	0	0	0.0286374	2	2151	0.02371	16	12	0.0070388	2598	0.032717	36	16	0.60678
FLYWCH1	0.0275847	NA	NA	NA	NA	0	0	0.0760157	16	2151	0.059042	27	16	0.89598	2598	0.090069	49	19	0.0047692
LINC01305	0.0276352	NA	NA	NA	NA	0	0	0.00968645	2	2151	0.0037192	5	3	0.13779	2598	0.014627	7	2	0.031079
MIR1469	0.0276549	NA	NA	NA	NA	0	0	0.0705403	15	2151	0.032543	31	17	0.0057303	2598	0.102	71	38	0.74795
MIR3689A	0.0277095	NA	NA	NA	NA	0	0	0.0185304	9	2151	0.018596	9	5	0.15804	2598	0.018476	10	5	0.027183
MIR3689B	0.0277095	NA	NA	NA	NA	0	0	0.0185304	9	2151	0.018596	9	5	0.15804	2598	0.018476	10	5	0.027183
MIR3689C	0.0277095	NA	NA	NA	NA	0	0	0.0185304	9	2151	0.018596	9	5	0.15804	2598	0.018476	10	5	0.027183
MIR3689D1	0.0277095	NA	NA	NA	NA	0	0	0.0185304	9	2151	0.018596	9	5	0.15804	2598	0.018476	10	5	0.027183
MIR3689D2	0.0277095	NA	NA	NA	NA	0	0	0.0185304	9	2151	0.018596	9	5	0.15804	2598	0.018476	10	5	0.027183
MIR3689E	0.0277095	NA	NA	NA	NA	0	0	0.0185304	9	2151	0.018596	9	5	0.15804	2598	0.018476	10	5	0.027183
MIR3689F	0.0277095	NA	NA	NA	NA	0	0	0.0185304	9	2151	0.018596	9	5	0.15804	2598	0.018476	10	5	0.027183
COL11A1	0.0277667	NA	NA	NA	NA	0	0	0.0315855	1	2151	0.016736	18	12	0.28569	2598	0.04388	34	14	0.015074
LOC100996634	0.0277744	NA	NA	NA	NA	0	0	0.206146	6	2151	0.16411	52	23	0.0047455	2598	0.24095	126	49	0.90779
STIM2	0.0278467	rs10019888	C4orf52	801448	801448	0	0	0.139821	4	2151	0.055323	35	12	0.20749	2598	0.20978	94	43	0.020826
SDC3	0.0278983	NA	NA	NA	NA	0	0	0.184459	1	2151	0.07206	38	20	0.045921	2598	0.27752	131	56	0.094307
PEMT	0.0279529	NA	NA	NA	NA	0	0	0.18004	17	2151	0.12506	55	31	0.61599	2598	0.22556	144	59	0.0070467
VWA8	0.0280043	NA	NA	NA	NA	0	0	0.0282166	13	2151	0.018131	11	8	0.028386	2598	0.036567	21	7	0.15325
VWA8-AS1	0.0280043	NA	NA	NA	NA	0	0	0.0282166	13	2151	0.018131	11	8	0.028386	2598	0.036567	21	7	0.15325
KLHDC4	0.0280136	NA	NA	NA	NA	0	0	0.0884415	16	2151	0.048815	28	19	0.016265	2598	0.12125	82	34	0.26756
LZTS3	0.0280279	NA	NA	NA	NA	0	0	0.0614867	20	2151	0.056253	21	11	0.40522	2598	0.06582	41	19	0.010746
IZUMO2	0.0280463	NA	NA	NA	NA	0	0	0.0364286	19	2151	0.019061	19	14	0.42574	2598	0.050808	28	8	0.010236
SMARCD2	0.0281214	NA	NA	NA	NA	0	0	0.0595914	17	2151	0.026034	17	6	0.49065	2598	0.087375	57	35	0.00891
MIR1262	0.0281945	NA	NA	NA	NA	0	0	0.0160034	1	2151	0.0037192	3	1	0.0066576	2598	0.026174	21	11	0.65867
RNF152	0.028244	NA	NA	NA	NA	0	0	0.120237	18	2151	0.046955	41	25	0.037379	2598	0.18091	100	49	0.11756
PALM2-AKAP2	0.0283393	NA	NA	NA	NA	0	0	0.133081	9	2151	0.084612	31	13	0.20303	2598	0.17321	80	26	0.02173
RRAGC	0.0284071	rs4660293	PABPC4	703048	703048	0	0	0.0541167	1	2151	0.015807	19	11	0.69689	2598	0.085835	41	22	0.0063487
WRNIP1	0.0284594	NA	NA	NA	NA	0	0	0.107389	6	2151	0.073919	25	10	0.031142	2598	0.1351	63	27	0.14238
C18orf8	0.0284926	NA	NA	NA	NA	0	0	0.0684356	18	2151	0.067411	26	9	0.010872	2598	0.069284	47	23	0.4084
PARP16	0.0286703	NA	NA	NA	NA	0	0	0.0762267	15	2151	0.052534	19	11	0.044888	2598	0.095843	54	22	0.099647
MIR3143	0.028684	NA	NA	NA	NA	0	0	0.0726467	6	2151	0.045095	23	13	0.027779	2598	0.095458	43	18	0.16111
OTUD3	0.0287064	NA	NA	NA	NA	0	0	0.0101072	1	2151	0.0032543	2	1	0.058009	2598	0.015781	5	1	0.077223
PCDHGC4	0.0287198	NA	NA	NA	NA	0	0	0.0299012	5	2151	0.026964	8	5	0.006072	2598	0.032333	18	7	0.73816
KCTD17	0.0287798	NA	NA	NA	NA	0	0	0.113916	22	2151	0.065551	43	24	0.74954	2598	0.15396	96	48	0.0059946
LINC00506	0.0287863	NA	NA	NA	NA	0	0	0.0322172	3	2151	0.010228	8	5	0.15125	2598	0.050423	19	8	0.029715
MIR3176	0.028832	NA	NA	NA	NA	0	0	0.0018596	16	2151	0.0018596	2	0	0.028832	0	0	NA	NA	NA
MIR5587	0.028832	NA	NA	NA	NA	0	0	0.0018596	16	2151	0.0018596	2	0	0.028832	0	0	NA	NA	NA
SNAPC1	0.0288359	NA	NA	NA	NA	0	0	0.0715942	14	2151	0.046025	19	11	0.02548	2598	0.092764	42	16	0.17675
FGF19	0.0289106	NA	NA	NA	NA	0	0	0.046115	11	2151	0.028824	10	5	0.097638	2598	0.060431	41	20	0.046267
STRN4	0.0289785	NA	NA	NA	NA	0	0	0.230999	19	2151	0.11948	55	30	0.017421	2598	0.32333	172	86	0.26003
NCOA5	0.0290082	rs6065906	PLTP	161386	161386	0	1	0.0867538	20	2151	0.04649	21	11	0.3728	2598	0.12009	63	27	0.012166
LOC100128164	0.0290163	NA	NA	NA	NA	0	0	0.0374816	3	2151	0.011623	11	8	0.028112	2598	0.058891	24	9	0.16139
SEC62	0.0290163	NA	NA	NA	NA	0	0	0.0374816	3	2151	0.011623	11	8	0.028112	2598	0.058891	24	9	0.16139
PIK3CD-AS2	0.0290204	NA	NA	NA	NA	0	0	0.115816	1	2151	0.076244	31	18	0.063162	2598	0.14858	68	33	0.071843
CDH13	0.0290338	NA	NA	NA	NA	0	0	0.193723	16	2151	0.14086	58	26	0.52961	2598	0.23749	141	69	0.0085728
WDR11	0.0290654	NA	NA	NA	NA	0	0	0.00400086	10	2151	0.0018596	2	1	0.54108	2598	0.0057737	8	5	0.0084019
WDR11-AS1	0.0290654	NA	NA	NA	NA	0	0	0.00400086	10	2151	0.0018596	2	1	0.54108	2598	0.0057737	8	5	0.0084019
UEVLD	0.029072	rs10128711	SPTY2D1	26530.5	26530.5	0	1	0.0473782	11	2151	0.031613	12	7	0.0046293	2598	0.060431	42	19	0.98229
CTTNBP2	0.0292327	NA	NA	NA	NA	0	0	0.0524321	7	2151	0.042771	34	20	0.12755	2598	0.060431	42	19	0.035885
SLC44A5	0.0292601	NA	NA	NA	NA	0	0	0.02948	1	2151	0.038587	15	6	0.10077	2598	0.02194	23	14	0.045472
RPL11	0.0292609	rs1077514	ASAP3	252210	252210	0	0	0.0440095	1	2151	0.0055788	7	6	0.0077422	2598	0.075828	24	7	0.59187
ZNF285	0.0294086	rs7412;rs439401;rs1065853;rs4420638	APOE	506374.5;508746.5;507527.5;517241.5	506374	0	0	0.0229527	19	2151	0.011623	6	5	0.048781	2598	0.032333	9	3	0.0945
MOGS	0.0294129	NA	NA	NA	NA	0	0	0.0101072	2	2151	0.012087	7	1	0.042498	2598	0.0084681	12	6	0.10849
HCK	0.0294386	NA	NA	NA	NA	0	0	0.032638	20	2151	0.016736	22	17	0.84859	2598	0.045804	22	10	0.0054389
GOLGA7	0.0295353	NA	NA	NA	NA	0	0	0.0646454	8	2151	0.047885	25	11	0.017922	2598	0.078522	48	25	0.25853
LINC00452	0.0297646	NA	NA	NA	NA	0	0	0.061908	13	2151	0.057648	20	10	0.023102	2598	0.065435	44	21	0.20241
HIST1H2BK	0.0299054	NA	NA	NA	NA	0	0	0.074121	6	2151	0.04556	24	14	0.027651	2598	0.097768	46	20	0.17006
FAM129C	0.029942	NA	NA	NA	NA	0	0	0.0294797	19	2151	0.014412	10	7	0.0054491	2598	0.041955	16	8	0.86421
YIPF3	0.0299643	rs998584	VEGFA	272482	272482	0	0	0.0326386	6	2151	0.0079033	8	5	0.085394	2598	0.053118	31	15	0.055195
CDKN2D	0.0300736	rs6511720;rs737337	LDLR;DOCK6	521104;666291	521104	0	0	0.0336912	19	2151	0.026034	24	11	0.014864	2598	0.040031	34	18	0.31847
TRIM71	0.0301304	rs7640978	CMTM6	327348	327348	0	0	0.0766476	3	2151	0.065086	27	15	0.2011	2598	0.08622	53	32	0.023592
MGARP	0.0301865	NA	NA	NA	NA	0	0	0.0191619	4	2151	0.0060437	9	6	0.072595	2598	0.030023	27	13	0.065498
LUZP1	0.030196	rs1077514	ASAP3	272927	272927	0	0	0.0960206	1	2151	0.051139	31	16	0.0048665	2598	0.13318	73	30	0.97742
CLVS2	0.030199	NA	NA	NA	NA	0	0	0.0202148	6	2151	0.0074384	5	3	0.038554	2598	0.030793	11	5	0.12339
AHNAK2	0.0302376	rs4983559	ZBTB42	165518	165518	0	1	0.125081	14	2151	0.097629	52	26	0.03408	2598	0.14781	88	37	0.1398
KRT19P2	0.0302582	NA	NA	NA	NA	0	0	0.0507473	12	2151	0.0037192	4	3	0.064236	2598	0.089684	27	8	0.07423
MIR492	0.0302582	NA	NA	NA	NA	0	0	0.0507473	12	2151	0.0037192	4	3	0.064236	2598	0.089684	27	8	0.07423
CNR2	0.0302833	rs1077514	ASAP3	469106	469106	0	0	0.0568538	1	2151	0.022315	22	14	0.0066705	2598	0.08545	55	23	0.71553
PIGQ	0.0303318	NA	NA	NA	NA	0	0	0.0703305	16	2151	0.049279	26	15	0.085329	2598	0.08776	49	19	0.056042
LHFPL2	0.030426	NA	NA	NA	NA	0	0	0.146769	5	2151	0.077173	34	17	0.01863	2598	0.20439	120	55	0.25763
GALM	0.0304605	NA	NA	NA	NA	0	0	0.134345	2	2151	0.056253	42	24	0.20938	2598	0.199	128	54	0.022954
ZNF277	0.0306193	rs2255811	GPR85	876284	876284	0	0	0.13266	7	2151	0.074384	47	25	0.011032	2598	0.18091	101	53	0.43835
FAM124B	0.0307479	NA	NA	NA	NA	0	0	0.0395876	2	2151	0.042771	11	4	0.44214	2598	0.036952	18	7	0.010992
RMND5A	0.0308541	NA	NA	NA	NA	0	0	0.0475894	2	2151	0.034868	9	4	0.30299	2598	0.058122	25	11	0.016106
RNF103-CHMP3	0.0308541	NA	NA	NA	NA	0	0	0.0475894	2	2151	0.034868	9	4	0.30299	2598	0.058122	25	11	0.016106
LRFN4	0.0308592	NA	NA	NA	NA	0	0	0.0863331	11	2151	0.039981	25	11	0.0089591	2598	0.12471	69	31	0.5448
TUBGCP6	0.0310329	NA	NA	NA	NA	0	0	0.0869664	22	2151	0.028359	31	18	0.025045	2598	0.13549	74	34	0.19619
EFNA4	0.0310605	NA	NA	NA	NA	0	0	0.0185303	1	2151	0.020921	8	5	0.022844	2598	0.016551	12	3	0.21532
C16orf72	0.0310755	NA	NA	NA	NA	0	0	0.253106	16	2151	0.18085	121	66	0.24199	2598	0.31293	275	112	0.020338
LINC01012	0.0310776	NA	NA	NA	NA	0	0	0.0210569	6	2151	0.0055788	5	3	0.020492	2598	0.033872	14	4	0.24019
ALDH8A1	0.0312754	rs9376090	HBS1L	155896	155896	0	1	0.0376924	6	2151	0.030219	8	3	0.018636	2598	0.04388	27	10	0.26611
SYT3	0.0313894	NA	NA	NA	NA	0	0	0.00947593	19	2151	0.0027894	2	0	0.064074	2598	0.015012	11	5	0.077734
HIST1H4A	0.0315545	rs1800562	HFE	72024.5	72024.5	0	1	0.0379025	6	2151	0.026034	15	9	0.056454	2598	0.047729	42	20	0.088778
EIF3H	0.0315688	NA	NA	NA	NA	0	0	0.0229521	8	2151	0.0097629	6	2	0.19069	2598	0.033872	15	2	0.026297
RANGAP1	0.0315893	NA	NA	NA	NA	0	0	0.104024	22	2151	0.075779	35	20	0.010105	2598	0.12741	72	38	0.49663
SHISA8	0.0316344	NA	NA	NA	NA	0	0	0.0328492	22	2151	0.019526	9	4	0.04451	2598	0.04388	22	11	0.11294
DOCK4	0.0316886	rs2255811	GPR85	876354	876354	0	0	0.135185	7	2151	0.074849	48	26	0.011146	2598	0.18514	108	57	0.45193
LETM1	0.0317001	NA	NA	NA	NA	0	0	0.0760158	4	2151	0.069735	41	24	0.034089	2598	0.081216	73	36	0.14783
YIF1A	0.0317329	rs12801636	KAT5	665766	665766	0	0	0.0629603	11	2151	0.035332	21	10	0.012288	2598	0.085835	41	17	0.41061
SPINK1	0.0317419	NA	NA	NA	NA	0	0	0.0225311	5	2151	0.0018596	3	2	0.061401	2598	0.039646	18	9	0.082202
C14orf28	0.0318723	NA	NA	NA	NA	0	0	0.0574856	14	2151	0.02371	16	7	0.043913	2598	0.08545	41	12	0.1155
DOHH	0.0319986	NA	NA	NA	NA	0	0	0.108024	19	2151	0.06834	49	29	0.47333	2598	0.14088	103	49	0.010766
CPA5	0.0320039	rs4731702	KLF14	439456	439456	0	0	0.107393	7	2151	0.057648	45	26	0.95201	2598	0.14858	108	56	0.0053538
SUZ12P1	0.0320178	NA	NA	NA	NA	0	0	0.0890729	17	2151	0.051139	38	26	0.081144	2598	0.12048	79	35	0.062845
FLJ42393	0.0320388	NA	NA	NA	NA	0	0	0.0349549	3	2151	0.028824	9	5	0.34772	2598	0.040031	30	9	0.014677
TGFB2-OT1	0.032094	NA	NA	NA	NA	0	0	0.00505369	1	2151	0.0023245	4	3	0.01157	2598	0.0073133	5	3	0.442
PSMD4	0.0321932	rs267733	ANXA9	265021	265021	0	0	0.0334807	1	2151	0.034403	13	5	0.87351	2598	0.032717	29	15	0.005876
PTPN11	0.0322238	rs11065987	BRAP	784665	784665	0	0	0.0208464	12	2151	0.004649	9	8	0.82543	2598	0.034257	18	10	0.0062253
MEX3D	0.0322571	NA	NA	NA	NA	0	0	0.0779128	19	2151	0.049279	17	8	0.35066	2598	0.10162	40	19	0.014672
CEACAM7	0.0322921	NA	NA	NA	NA	0	0	0.00357972	19	2151	0.0013947	2	1	0.10567	2598	0.0053888	6	4	0.048751
PABPN1L	0.0323458	NA	NA	NA	NA	0	0	0.0720174	16	2151	0.032543	28	17	0.86481	2598	0.1047	77	43	0.0059686
MIR6781	0.0324155	rs8077889;rs72836561	MPP3;CD300LG	896198;944158	896198	0	0	0.0138978	17	2151	0.0027894	5	4	0.024864	2598	0.023095	14	3	0.20813
PPHLN1	0.0324464	NA	NA	NA	NA	0	0	0.0566436	12	2151	0.058113	18	7	0.0081124	2598	0.055427	41	19	0.63863
ZCRB1	0.0324464	NA	NA	NA	NA	0	0	0.0566436	12	2151	0.058113	18	7	0.0081124	2598	0.055427	41	19	0.63863
GPR37L1	0.0324559	NA	NA	NA	NA	0	0	0.14508	1	2151	0.083217	51	29	0.008964	2598	0.1963	129	53	0.57816
LOC728392	0.0324576	rs193042029	TM4SF5	751701	751701	0	0	0.0101073	17	2151	0.0069735	4	3	0.03319	2598	0.012702	10	5	0.15616
IBA57-AS1	0.0324827	NA	NA	NA	NA	0	0	0.0410613	1	2151	0.026034	11	2	0.19004	2598	0.053503	38	25	0.027298
KBTBD13	0.0325283	NA	NA	NA	NA	0	0	0.0416929	15	2151	0.014877	13	6	0.014396	2598	0.063895	38	16	0.36096
MROH8	0.0325352	NA	NA	NA	NA	0	0	0.0821239	20	2151	0.037657	23	12	0.038659	2598	0.11894	60	28	0.13445
RPN2	0.0325352	NA	NA	NA	NA	0	0	0.0821239	20	2151	0.037657	23	12	0.038659	2598	0.11894	60	28	0.13445
ZBED3	0.0326577	NA	NA	NA	NA	0	0	0.0240053	5	2151	0.013947	8	5	0.072354	2598	0.032333	22	10	0.072159
C15orf40	0.0328738	NA	NA	NA	NA	0	0	0.0558011	15	2151	0.012087	12	8	0.045262	2598	0.091994	33	13	0.11626
MAP3K12	0.0328827	NA	NA	NA	NA	0	0	0.0905462	12	2151	0.062762	26	13	0.3185	2598	0.11355	73	41	0.016527
MIR2277	0.0329662	NA	NA	NA	NA	0	0	0.0406402	5	2151	0.041841	10	5	0.10371	2598	0.039646	22	13	0.050909
TLR4	0.0330036	NA	NA	NA	NA	0	0	0.0349547	9	2151	0.010693	11	8	0.34564	2598	0.055042	23	10	0.015296
DECR1	0.0330682	NA	NA	NA	NA	0	0	0.0810697	8	2151	0.074384	37	13	0.19757	2598	0.086605	43	20	0.026822
REPS1	0.0330823	rs605066	CITED2	526272	526272	0	0	0.127816	6	2151	0.096699	40	20	0.01412	2598	0.15358	92	48	0.37549
RAB6B	0.0331096	NA	NA	NA	NA	0	0	0.0736978	3	2151	0.025105	8	2	0.09448	2598	0.11393	39	21	0.056172
TM4SF5	0.0331975	rs193042029	TM4SF5	4824.5	4824.5	1	1	0.0421145	17	2151	0.039052	9	3	0.0087596	2598	0.04465	28	9	0.60778
TARDBP	0.0333483	NA	NA	NA	NA	0	0	0.0536957	1	2151	0.033938	17	8	0.35616	2598	0.070054	49	24	0.015029
MIR4513	0.0333509	NA	NA	NA	NA	0	0	0.0899137	15	2151	0.086936	29	10	0.58717	2598	0.092379	75	30	0.009117
HOXA4	0.033398	NA	NA	NA	NA	0	0	0.0791742	7	2151	0.047885	34	15	0.42229	2598	0.10508	67	23	0.012698
BASP1	0.0334523	NA	NA	NA	NA	0	0	0.11518	5	2151	0.065551	39	23	0.026405	2598	0.15627	95	44	0.20347
LOC285696	0.0334523	NA	NA	NA	NA	0	0	0.11518	5	2151	0.065551	39	23	0.026405	2598	0.15627	95	44	0.20347
SNORA36C	0.0334711	NA	NA	NA	NA	0	0	0.0393767	2	2151	0.020921	9	4	0.0090594	2598	0.054657	22	11	0.59344
SCD	0.0334946	rs11597086	CHUK	148397	148397	0	1	0.150137	10	2151	0.11344	42	21	0.0099798	2598	0.18052	93	39	0.53916
SURF1	0.0335406	rs635634	ABO	70279	70279	0	1	0.0505367	9	2151	0.050209	15	9	0.030882	2598	0.050808	29	14	0.17452
FAM134B	0.0335446	NA	NA	NA	NA	0	0	0.0579068	5	2151	0.018596	11	3	0.07896	2598	0.090454	27	14	0.068266
MIR6808	0.033611	NA	NA	NA	NA	0	0	0.0503267	1	2151	0.020921	13	7	0.016089	2598	0.074673	37	16	0.33582
LOC100996579	0.0337477	NA	NA	NA	NA	0	0	0.0197939	2	2151	0.010693	5	2	0.046348	2598	0.027329	10	2	0.11714
CCDC25	0.0338544	NA	NA	NA	NA	0	0	0.0549588	8	2151	0.029289	26	17	0.74897	2598	0.076212	74	39	0.0072762
ESCO2	0.0338544	NA	NA	NA	NA	0	0	0.0549588	8	2151	0.029289	26	17	0.74897	2598	0.076212	74	39	0.0072762
LINC00160	0.0339204	NA	NA	NA	NA	0	0	0.0149505	21	2151	0.0065086	5	4	0.016177	2598	0.02194	5	2	0.33766
LINC01426	0.0339204	NA	NA	NA	NA	0	0	0.0149505	21	2151	0.0065086	5	4	0.016177	2598	0.02194	5	2	0.33766
SLC24A1	0.0339216	NA	NA	NA	NA	0	0	0.00463255	15	2151	0.0055788	3	2	0.011512	2598	0.0038491	4	1	0.47451
VWA9	0.0339216	NA	NA	NA	NA	0	0	0.00463255	15	2151	0.0055788	3	2	0.011512	2598	0.0038491	4	1	0.47451
KIZ	0.0339442	NA	NA	NA	NA	0	0	0.0488522	20	2151	0.040911	11	3	0.040746	2598	0.055427	32	13	0.13417
LOC103344931	0.0339938	rs2255141	GPAM	634310	634310	0	0	0.053485	10	2151	0.024175	21	13	0.54179	2598	0.077752	58	27	0.010108
DACT3	0.0340691	NA	NA	NA	NA	0	0	0.0947569	19	2151	0.096699	35	17	0.2394	2598	0.093149	54	21	0.022936
DACT3-AS1	0.0340691	NA	NA	NA	NA	0	0	0.0947569	19	2151	0.096699	35	17	0.2394	2598	0.093149	54	21	0.022936
CFD	0.0340884	NA	NA	NA	NA	0	0	0.0496947	19	2151	0.010228	12	8	0.028137	2598	0.082371	29	17	0.19528
CLIC5	0.0341413	NA	NA	NA	NA	0	0	0.0134766	6	2151	0.017201	6	1	0.36977	2598	0.010393	14	10	0.014887
PIK3R6	0.0342131	NA	NA	NA	NA	0	0	0.0172671	17	2151	0.010228	9	3	0.00712	2598	0.023095	18	9	0.77508
CTB-113P19.1	0.0342352	NA	NA	NA	NA	0	0	0.173513	5	2151	0.11623	66	38	0.40475	2598	0.22094	143	59	0.013645
LMOD3	0.0343935	NA	NA	NA	NA	0	0	0.0130555	3	2151	0.0013947	3	3	0.40364	2598	0.02271	4	0	0.013758
LOC100130872	0.0343958	NA	NA	NA	NA	0	0	0.12571	4	2151	0.07206	49	20	0.14233	2598	0.17013	96	46	0.03902
ADAM23	0.0344198	NA	NA	NA	NA	0	0	0.0330594	2	2151	0.0069735	6	4	0.14633	2598	0.054657	23	9	0.037985
TRMU	0.0344692	rs4253772	PPARA	104038	104038	0	1	0.0414824	22	2151	0.02278	10	3	0.2563	2598	0.056967	33	13	0.021724
PARP4	0.0345358	NA	NA	NA	NA	0	0	0.0694881	13	2151	0.054393	28	18	0.1545	2598	0.081986	51	19	0.036121
SLC25A21	0.034557	NA	NA	NA	NA	0	0	0.0233735	14	2151	0.020921	4	2	0.71598	2598	0.025404	11	6	0.0078002
ART1	0.0345837	NA	NA	NA	NA	0	0	0.0755965	11	2151	0.045095	23	13	0.005604	2598	0.10085	55	29	0.99749
ART5	0.0345837	NA	NA	NA	NA	0	0	0.0755965	11	2151	0.045095	23	13	0.005604	2598	0.10085	55	29	0.99749
BRIP1	0.0348127	NA	NA	NA	NA	0	0	0.0427457	17	2151	0.031148	4	0	0.093263	2598	0.052348	29	14	0.060411
PTK2B	0.0348739	NA	NA	NA	NA	0	0	0.0614869	8	2151	0.029289	24	15	0.21307	2598	0.088145	51	22	0.026498
TRIM35	0.0348739	NA	NA	NA	NA	0	0	0.0614869	8	2151	0.029289	24	15	0.21307	2598	0.088145	51	22	0.026498
CREBZF	0.0349194	NA	NA	NA	NA	0	0	0.0176879	11	2151	0.022315	11	7	0.99209	2598	0.013857	16	7	0.0056998
ZNHIT2	0.0349285	rs12801636	KAT5	503643	503643	0	0	0.0869684	11	2151	0.060902	20	11	0.025032	2598	0.10855	46	17	0.22597
CLPX	0.0349489	NA	NA	NA	NA	0	0	0.0821239	15	2151	0.038587	26	16	0.39739	2598	0.11817	64	19	0.014244
RGL2	0.0349852	rs3177928	HLA	853877	853877	0	0	0.0404294	6	2151	0.033938	10	5	0.02085	2598	0.045804	32	19	0.27182
GPR18	0.0350196	NA	NA	NA	NA	0	0	0.0696987	13	2151	0.056718	19	11	0.012391	2598	0.080446	44	18	0.45792
LBR	0.03522	NA	NA	NA	NA	0	0	0.13603	1	2151	0.051604	52	32	0.51686	2598	0.20593	109	46	0.011053
A2M-AS1	0.0352576	rs4883201	PHC1	134748	134748	0	1	0.00463256	12	2151	0.0069735	6	4	0.022562	2598	0.0026944	5	3	0.25353
MIR3610	0.0352743	NA	NA	NA	NA	0	0	0.0256892	8	2151	0.017201	12	6	0.018688	2598	0.032717	22	11	0.30626
LOC100506175	0.0353643	NA	NA	NA	NA	0	0	0.120447	20	2151	0.051139	41	25	0.015063	2598	0.17783	114	52	0.38112
LOC102723320	0.0353954	NA	NA	NA	NA	0	0	0.00168454	15	2151	0.0018596	3	2	0.007609	2598	0.0015396	3	2	0.75527
FZD7	0.0354244	rs11694172;rs115400054	FAM117B	634315;778116	634315	0	0	0.0768587	2	2151	0.062762	39	24	0.6441	2598	0.08853	54	28	0.008931
LINC01258	0.0356043	NA	NA	NA	NA	0	0	0.0153715	4	2151	0.0041841	3	1	0.07175	2598	0.024634	10	6	0.08066
SLC7A7	0.0356342	NA	NA	NA	NA	0	0	0.0101076	14	2151	0.004649	6	4	0.017868	2598	0.014627	9	1	0.32422
CCDC141	0.0356627	NA	NA	NA	NA	0	0	0.105498	2	2151	0.033473	25	12	0.022029	2598	0.16513	55	22	0.26323
CEACAM22P	0.035688	rs7412;rs439401;rs1065853;rs4420638	APOE	337316;339688;338469;348183	337316	0	0	0.0233736	19	2151	0.0069735	3	1	0.25516	2598	0.036952	10	4	0.022745
TMEM210	0.0357908	NA	NA	NA	NA	0	0	0.00147397	9	2151	0.0013947	3	3	0.022586	2598	0.0015396	4	4	0.25784
VLDLR	0.0358473	rs3780181	VLDLR	12901.5	12901.5	1	1	0.15098	9	2151	0.09205	52	32	0.71988	2598	0.19977	121	51	0.0081049
VLDLR-AS1	0.0358473	rs3780181	VLDLR	12901.5	12901.5	0	1	0.15098	9	2151	0.09205	52	32	0.71988	2598	0.19977	121	51	0.0081049
TYMS	0.0358765	NA	NA	NA	NA	0	0	0.0231628	18	2151	0.012087	11	6	0.0078574	2598	0.032333	21	13	0.74328
TYMSOS	0.0358765	NA	NA	NA	NA	0	0	0.0231628	18	2151	0.012087	11	6	0.0078574	2598	0.032333	21	13	0.74328
SENP3-EIF4A1	0.0359369	rs314253	DLG4	376052	376052	0	0	0.0897057	17	2151	0.044166	37	24	0.0061954	2598	0.12741	88	39	0.94457
KRTCAP2	0.036115	NA	NA	NA	NA	0	0	0.0760177	1	2151	0.045095	30	14	0.033882	2598	0.10162	62	28	0.17374
TM9SF3	0.0361431	NA	NA	NA	NA	0	0	0.163612	10	2151	0.11018	44	23	0.23877	2598	0.20785	122	61	0.024677
POGLUT1	0.0361643	rs6805251	GSK3B	375030	375030	0	0	0.0456936	3	2151	0.013482	8	2	0.036076	2598	0.072363	30	17	0.16344
LAMB3	0.0361855	NA	NA	NA	NA	0	0	0.298382	1	2151	0.22455	119	54	0.024803	2598	0.35951	257	106	0.23789
ITGAV	0.0362409	NA	NA	NA	NA	0	0	0.0536957	2	2151	0.027429	21	11	0.06958	2598	0.075443	40	18	0.084955
VPS4B	0.0362909	NA	NA	NA	NA	0	0	0.101495	18	2151	0.043236	18	9	0.019462	2598	0.14973	65	28	0.30423
LOC729970	0.0363187	NA	NA	NA	NA	0	0	0.121288	1	2151	0.065086	28	19	0.015148	2598	0.16782	88	43	0.39123
RALYL	0.036333	NA	NA	NA	NA	0	0	0.063592	8	2151	0.021385	20	16	0.7544	2598	0.098537	34	10	0.0078594
IPO9	0.0364415	NA	NA	NA	NA	0	0	0.00421139	1	2151	0.0037192	5	2	0.33455	2598	0.0046189	6	4	0.017786
IPO9-AS1	0.0364415	NA	NA	NA	NA	0	0	0.00421139	1	2151	0.0037192	5	2	0.33455	2598	0.0046189	6	4	0.017786
COX20	0.0364515	NA	NA	NA	NA	0	0	0.11076	1	2151	0.060902	35	18	0.018273	2598	0.15204	98	47	0.32574
PPP1R26-AS1	0.0366609	NA	NA	NA	NA	0	0	0.00736999	9	2151	0.009298	5	3	0.81475	2598	0.0057737	4	2	0.0073558
MCM10	0.0367098	NA	NA	NA	NA	0	0	0.0635921	10	2151	0.031148	20	13	0.020553	2598	0.090454	38	24	0.29206
TMX1	0.0368247	NA	NA	NA	NA	0	0	0.0551694	14	2151	0.027894	11	6	0.011134	2598	0.077752	23	8	0.54115
HS3ST3B1	0.0368384	NA	NA	NA	NA	0	0	0.172249	17	2151	0.10972	59	31	0.20818	2598	0.22402	174	81	0.028955
TAX1BP3	0.0369885	NA	NA	NA	NA	0	0	0.0427456	17	2151	0.023245	21	16	0.015938	2598	0.058891	44	21	0.38005
IGSF8	0.0370181	NA	NA	NA	NA	0	0	0.139396	1	2151	0.082287	49	23	0.14609	2598	0.18668	120	62	0.041502
ID2-AS1	0.0371226	NA	NA	NA	NA	0	0	0.228893	2	2151	0.16876	87	42	0.827	2598	0.27868	199	81	0.0073561
WDR45B	0.0371567	NA	NA	NA	NA	0	0	0.0551698	17	2151	0.014412	16	10	0.010412	2598	0.088915	53	27	0.58492
ZNF135	0.0372104	rs117492019	ZNF274	113212	113212	0	1	0.0576966	19	2151	0.011158	12	9	0.51758	2598	0.096228	49	19	0.011787
PSMD13	0.0372318	NA	NA	NA	NA	0	0	0.0400088	11	2151	0.033473	18	8	0.014784	2598	0.04542	41	19	0.41294
SIRT3	0.0372318	NA	NA	NA	NA	0	0	0.0400088	11	2151	0.033473	18	8	0.014784	2598	0.04542	41	19	0.41294
STK17B	0.037385	NA	NA	NA	NA	0	0	0.114553	2	2151	0.096234	42	21	0.74952	2598	0.12972	89	37	0.0081852
ZNF229	0.0373986	rs7412;rs439401;rs1065853;rs4420638	APOE	459502.5;461874.5;460655.5;470369.5	459502	0	0	0.0237947	19	2151	0.0027894	3	1	0.30196	2598	0.041186	17	9	0.020326
MIR8059	0.0374276	NA	NA	NA	NA	0	0	0.0385348	17	2151	0.019526	19	11	0.55626	2598	0.054273	31	12	0.011044
CHERP	0.0374447	NA	NA	NA	NA	0	0	0.0774875	19	2151	0.035332	29	18	0.99334	2598	0.11239	63	35	0.0061879
GIT1	0.0375048	NA	NA	NA	NA	0	0	0.186145	17	2151	0.10507	78	45	0.1562	2598	0.25327	186	61	0.039427
KLHL7	0.0375064	NA	NA	NA	NA	0	0	0.017056	7	2151	0.012087	6	2	0.58113	2598	0.02117	23	10	0.010598
KLHL7-AS1	0.0375064	NA	NA	NA	NA	0	0	0.017056	7	2151	0.012087	6	2	0.58113	2598	0.02117	23	10	0.010598
MAP4	0.0375771	NA	NA	NA	NA	0	0	0.0332703	3	2151	0.016272	16	9	0.10956	2598	0.047344	31	19	0.056341
NAPEPLD	0.0375969	NA	NA	NA	NA	0	0	0.103389	7	2151	0.078568	33	17	0.16511	2598	0.12394	78	30	0.037409
NDUFAB1	0.037628	NA	NA	NA	NA	0	0	0.0819141	16	2151	0.056253	13	8	0.2531	2598	0.10316	40	20	0.024428
LMX1A	0.0376925	NA	NA	NA	NA	0	0	0.0793839	1	2151	0.053928	22	10	0.0067816	2598	0.10046	66	29	0.91356
C18orf42	0.0377018	NA	NA	NA	NA	0	0	0.0113711	18	2151	0.0069735	6	5	0.11868	2598	0.015012	9	4	0.052218
ZNF619	0.037703	NA	NA	NA	NA	0	0	0.0023245	3	2151	0.0023245	2	1	0.037703	0	0	NA	NA	NA
LEPREL1	0.0377112	NA	NA	NA	NA	0	0	0.0109498	3	2151	0.015342	9	5	0.45305	2598	0.0073133	10	5	0.013683
LEPREL1-AS1	0.0377112	NA	NA	NA	NA	0	0	0.0109498	3	2151	0.015342	9	5	0.45305	2598	0.0073133	10	5	0.013683
WDFY1	0.0377632	NA	NA	NA	NA	0	0	0.0911782	2	2151	0.034868	27	19	0.12231	2598	0.1378	59	20	0.050767
OST4	0.0379976	rs1260326	GCKR	434194	434194	0	0	0.0884397	2	2151	0.036262	31	18	0.036422	2598	0.13164	69	33	0.17175
ZFP37	0.0381307	NA	NA	NA	NA	0	0	0.0286373	9	2151	0.017666	5	3	0.050306	2598	0.037721	13	4	0.12487
ATIC	0.0381595	rs1250229	FN1	119183	119183	0	1	0.0570646	2	2151	0.036262	10	6	0.0074549	2598	0.074288	24	8	0.84339
LOC554206	0.0381939	NA	NA	NA	NA	0	0	0.015793	16	2151	0.0069735	7	5	0.044722	2598	0.023095	19	7	0.14074
LOC102723604	0.0383033	NA	NA	NA	NA	0	0	0.0471677	14	2151	0.037657	11	4	0.052865	2598	0.055042	24	11	0.11947
RAB12	0.0384102	NA	NA	NA	NA	0	0	0.0741199	18	2151	0.041376	29	19	0.17624	2598	0.10123	58	29	0.035956
MLXIP	0.0384148	NA	NA	NA	NA	0	0	0.148452	12	2151	0.1325	60	28	0.53902	2598	0.16166	113	54	0.011758
GFPT2	0.0384356	NA	NA	NA	NA	0	0	0.084438	5	2151	0.036727	25	15	0.13565	2598	0.12394	66	29	0.046752
FGF18	0.0384486	NA	NA	NA	NA	0	0	0.072228	5	2151	0.032078	26	18	0.054217	2598	0.10547	53	25	0.11702
MIR4646	0.0384644	rs2247056;rs419132;rs3177928	HLA	409710;535599;737235	409710	0	0	0.0160036	6	2151	0.0069735	8	6	0.46629	2598	0.02348	15	8	0.013613
CCDC94	0.0384833	NA	NA	NA	NA	0	0	0.0429565	19	2151	0.0097629	12	7	0.12691	2598	0.070439	39	20	0.050046
MRPS10	0.0385412	NA	NA	NA	NA	0	0	0.0534849	6	2151	0.017666	13	7	0.57343	2598	0.083141	31	7	0.011096
USP15	0.0385546	NA	NA	NA	NA	0	0	0.122133	12	2151	0.086471	36	17	0.2935	2598	0.15166	90	43	0.021688
GNPNAT1	0.0386276	NA	NA	NA	NA	0	0	0.0576968	14	2151	0.025105	19	10	0.01276	2598	0.084681	47	24	0.49999
FOXO6	0.0386733	NA	NA	NA	NA	0	0	0.0795982	1	2151	0.04649	18	6	0.011539	2598	0.10701	54	24	0.55368
MIR3659	0.0386788	NA	NA	NA	NA	0	0	0.0389555	1	2151	0.02278	11	6	0.91179	2598	0.052348	30	19	0.0070082
PHF19	0.0386831	NA	NA	NA	NA	0	0	0.0739099	9	2151	0.050209	38	25	0.25958	2598	0.093533	81	38	0.02462
DMTN	0.0387616	NA	NA	NA	NA	0	0	0.0690674	8	2151	0.062297	16	7	0.29843	2598	0.074673	42	28	0.021467
C2orf43	0.0388451	rs1042034;rs1367117;rs515135	APOB	212442.5;251061.5;273218.5	212442	0	0	0.0328493	2	2151	0.0069735	7	3	0.26741	2598	0.054273	28	13	0.024019
SMCR5	0.0388831	NA	NA	NA	NA	0	0	0.0774898	17	2151	0.043236	25	9	0.96345	2598	0.10585	59	30	0.0066744
CD63	0.0389051	NA	NA	NA	NA	0	0	0.0486417	12	2151	0.054858	13	3	0.0074649	2598	0.043495	36	21	0.86201
PFKFB2	0.0389513	NA	NA	NA	NA	0	0	0.108023	1	2151	0.053928	37	28	0.023346	2598	0.15281	82	45	0.27602
YOD1	0.0389513	NA	NA	NA	NA	0	0	0.108023	1	2151	0.053928	37	28	0.023346	2598	0.15281	82	45	0.27602
ERICH6	0.0390375	NA	NA	NA	NA	0	0	0.0229523	3	2151	0.019061	5	2	0.055742	2598	0.026174	12	6	0.11591
ERICH6-AS1	0.0390375	NA	NA	NA	NA	0	0	0.0229523	3	2151	0.019061	5	2	0.055742	2598	0.026174	12	6	0.11591
SHISA2	0.0391911	NA	NA	NA	NA	0	0	0.092651	13	2151	0.073919	37	19	0.057361	2598	0.10816	65	29	0.11317
CARD16	0.0392037	NA	NA	NA	NA	0	0	0.0195834	11	2151	0.019991	4	1	0.0076808	2598	0.019246	20	9	0.84549
RNF215	0.0392104	rs5763662	MTMR3	413095	413095	0	0	0.0667529	22	2151	0.02557	23	11	0.047841	2598	0.10085	54	32	0.13577
KIF11	0.0392263	rs2068888	CYP26A1	487156	487156	0	0	0.0526422	10	2151	0.039981	25	11	0.12975	2598	0.063125	53	28	0.050085
OCA2	0.039285	NA	NA	NA	NA	0	0	0.104867	15	2151	0.052069	52	34	0.036208	2598	0.14858	101	53	0.1798
IGF2BP2	0.0393424	NA	NA	NA	NA	0	0	0.117708	3	2151	0.054393	45	33	0.0171	2598	0.17013	112	67	0.38138
KCNK6	0.0394665	NA	NA	NA	NA	0	0	0.051379	19	2151	0.036727	13	5	0.019582	2598	0.06351	52	31	0.3343
2017-03-01	0.0394949	rs2642442	MOSC1	14665	14665	0	1	0.129081	1	2151	0.09205	60	19	0.079471	2598	0.15974	91	44	0.082444
AADAT	0.0394989	NA	NA	NA	NA	0	0	0.0223203	4	2151	0.0041841	5	2	0.0078695	2598	0.037336	15	5	0.83267
LYST	0.0395271	NA	NA	NA	NA	0	0	0.0505373	1	2151	0.015807	9	1	0.017806	2598	0.079292	42	19	0.36832
T	0.0397285	NA	NA	NA	NA	0	0	0.0414824	6	2151	0.016736	14	10	0.022779	2598	0.061971	48	27	0.28967
CLASP2	0.0398826	NA	NA	NA	NA	0	0	0.0240049	3	2151	0.0069735	7	5	0.072861	2598	0.038106	21	10	0.090983
SIPA1	0.0399168	rs12801636	KAT5	13769	13769	0	1	0.0595912	11	2151	0.059972	33	15	0.012222	2598	0.059276	47	20	0.54295
WASF3	0.0402984	NA	NA	NA	NA	0	0	0.100651	13	2151	0.056253	35	21	0.016035	2598	0.13741	83	45	0.41859
MSL2	0.0404085	rs645040	MSL2L1	16598	16598	0	1	0.0812795	3	2151	0.054393	52	35	0.8574	2598	0.10354	91	47	0.0078541
PDXK	0.0404473	NA	NA	NA	NA	0	0	0.100861	21	2151	0.063226	29	12	0.095317	2598	0.13202	72	35	0.070731
ZNF148	0.0404947	NA	NA	NA	NA	0	0	0.0488524	3	2151	0.025105	16	8	0.17229	2598	0.068514	51	26	0.039186
LOC101929524	0.0405141	NA	NA	NA	NA	0	0	0.073913	5	2151	0.033938	19	8	0.068898	2598	0.10701	40	19	0.098047
RAD9A	0.0405192	NA	NA	NA	NA	0	0	0.0477997	11	2151	0.011158	10	6	0.018433	2598	0.078137	43	13	0.36653
BCAS2	0.0405445	NA	NA	NA	NA	0	0	0.036218	1	2151	0.0079033	6	3	0.0083825	2598	0.059661	18	6	0.8066
GOLGA4	0.0405469	NA	NA	NA	NA	0	0	0.1135	3	2151	0.10228	38	20	0.39935	2598	0.12279	82	41	0.016932
PPP1R16B	0.0406761	NA	NA	NA	NA	0	0	0.162982	20	2151	0.064621	32	18	0.023583	2598	0.24442	107	42	0.28782
TFEB	0.0407364	NA	NA	NA	NA	0	0	0.177512	6	2151	0.095769	63	36	0.030984	2598	0.24519	166	80	0.21946
EPHX2	0.0407561	NA	NA	NA	NA	0	0	0.116446	8	2151	0.046955	35	18	0.016062	2598	0.17398	87	38	0.42359
SCGB1B2P	0.0410205	NA	NA	NA	NA	0	0	0.0322173	19	2151	0.019526	11	5	0.042328	2598	0.042725	9	1	0.16199
SCGB2B2	0.0410205	NA	NA	NA	NA	0	0	0.0322173	19	2151	0.019526	11	5	0.042328	2598	0.042725	9	1	0.16199
MTHFD2	0.0410633	NA	NA	NA	NA	0	0	0.0995979	2	2151	0.054858	28	12	0.061911	2598	0.13664	75	34	0.11089
KDM4A-AS1	0.0411248	NA	NA	NA	NA	0	0	0.0416929	1	2151	0.013482	13	11	0.11044	2598	0.06505	29	12	0.062275
ST3GAL3	0.0411248	NA	NA	NA	NA	0	0	0.0416929	1	2151	0.013482	13	11	0.11044	2598	0.06505	29	12	0.062275
PGLS	0.0411438	NA	NA	NA	NA	0	0	0.104022	19	2151	0.047885	33	20	0.0085134	2598	0.1505	77	34	0.80831
BEST4	0.041308	NA	NA	NA	NA	0	0	0.0136871	1	2151	0.0041841	5	3	0.03289	2598	0.021555	9	5	0.21023
LOC100287632	0.0413251	NA	NA	NA	NA	0	0	0.0103179	6	2151	0.0027894	6	6	0.081605	2598	0.016551	16	9	0.084773
LINC00920	0.0413784	NA	NA	NA	NA	0	0	0.0374817	16	2151	0.02464	7	3	0.0281	2598	0.048114	14	6	0.24657
SPON2	0.0414939	NA	NA	NA	NA	0	0	0.148874	4	2151	0.088331	57	25	0.27852	2598	0.199	118	56	0.02496
MIR7845	0.0415961	NA	NA	NA	NA	0	0	0.235206	2	2151	0.15853	75	37	0.013047	2598	0.29869	174	74	0.53441
TTYH1	0.0416287	rs386000	LILRA3	136770	136770	0	1	0.0307434	19	2151	0.0041841	4	2	0.16825	2598	0.052733	13	2	0.04148
ARMC9	0.0416489	NA	NA	NA	NA	0	0	0.0301118	2	2151	0.033473	11	6	0.46017	2598	0.027329	24	14	0.015175
FTSJ3	0.0416549	NA	NA	NA	NA	0	0	0.050958	17	2151	0.014877	13	7	0.44817	2598	0.080831	19	8	0.015584
ZNF226	0.0416823	rs7412;rs439401;rs1065853;rs4420638	APOE	742768;745140;743921;753635	742768	0	0	0.00947552	19	2151	0.0013947	3	3	0.13894	2598	0.016166	15	7	0.050308
IGF2R	0.0417258	rs12208357;rs1564348;rs186696265	LPA	151582.5;187294.5;720134.5	151582	0	1	0.229523	6	2151	0.17294	91	42	0.11474	2598	0.27637	195	88	0.060995
RBX1	0.0418669	NA	NA	NA	NA	0	0	0.0741211	22	2151	0.052069	25	16	0.1903	2598	0.092379	53	24	0.036926
BCL2L13	0.0418994	NA	NA	NA	NA	0	0	0.0665378	22	2151	0.013947	14	13	0.063394	2598	0.11008	34	17	0.11095
LEFTY1	0.0419216	NA	NA	NA	NA	0	0	0.0648558	1	2151	0.033008	17	10	0.027911	2598	0.091224	39	17	0.25216
LPAR1	0.0420067	NA	NA	NA	NA	0	0	0.102548	9	2151	0.07113	42	24	0.4412	2598	0.12856	90	38	0.015991
LINC00294	0.0420248	NA	NA	NA	NA	0	0	0.0690672	11	2151	0.041376	22	13	0.11339	2598	0.091994	51	20	0.062253
DDX50	0.0420283	NA	NA	NA	NA	0	0	0.0696986	10	2151	0.045095	19	11	0.078597	2598	0.090069	46	26	0.08982
CACYBP	0.0421276	NA	NA	NA	NA	0	0	0.0612761	1	2151	0.050209	14	6	0.027877	2598	0.070439	42	20	0.25396
MIIP	0.0421351	NA	NA	NA	NA	0	0	0.0301117	1	2151	0.023245	9	1	0.03137	2598	0.035797	23	12	0.22573
HIST1H1A	0.042165	rs1800562	HFE	71632.5	71632.5	0	1	0.0570646	6	2151	0.035797	21	12	0.1184	2598	0.074673	52	25	0.059858
BDKRB1	0.0422885	NA	NA	NA	NA	0	0	0.0646451	14	2151	0.026499	16	8	0.014074	2598	0.096228	51	13	0.50534
GPNMB	0.0423313	NA	NA	NA	NA	0	0	0.0511687	7	2151	0.024175	18	13	0.0072497	2598	0.073518	38	16	0.98222
TEC	0.0423512	NA	NA	NA	NA	0	0	0.0532745	4	2151	0.031613	21	13	0.44768	2598	0.071209	59	31	0.015915
B4GALT5	0.0423953	NA	NA	NA	NA	0	0	0.173092	20	2151	0.1232	58	32	0.0087773	2598	0.2144	118	48	0.81275
RPP25L	0.0424449	NA	NA	NA	NA	0	0	0.0486417	9	2151	0.054393	15	8	0.19549	2598	0.04388	29	16	0.036543
MIR4306	0.0425218	NA	NA	NA	NA	0	0	0.0218996	13	2151	0.016272	7	5	0.014317	2598	0.026559	12	8	0.50006
ANKRA2	0.0425826	NA	NA	NA	NA	0	0	0.0136871	5	2151	0.011158	9	8	0.042102	2598	0.015781	15	9	0.17034
UTP15	0.0425826	NA	NA	NA	NA	0	0	0.0136871	5	2151	0.011158	9	8	0.042102	2598	0.015781	15	9	0.17034
LOC101928837	0.042769	NA	NA	NA	NA	0	0	0.129501	11	2151	0.076709	44	25	0.51662	2598	0.17321	140	66	0.013955
STRIP2	0.042856	NA	NA	NA	NA	0	0	0.0612764	7	2151	0.039052	20	10	0.038184	2598	0.079677	39	21	0.18927
ATXN2	0.0429274	rs11065987	BRAP	33776	33776	0	1	0.0947546	12	2151	0.048815	36	19	0.59139	2598	0.13279	92	49	0.012245
DCHS1	0.0429834	NA	NA	NA	NA	0	0	0.0962304	11	2151	0.030683	21	11	0.011468	2598	0.1505	49	26	0.63245
SLC22A12	0.0429913	NA	NA	NA	NA	0	0	0.0126342	11	2151	0.0023245	4	3	0.89714	2598	0.02117	6	1	0.0080863
MSI1	0.0429926	rs1169288	HNF1A	619078	619078	0	0	0.044641	12	2151	0.011158	10	6	0.044952	2598	0.072363	43	22	0.16139
RANBP6	0.0429993	NA	NA	NA	NA	0	0	0.0120022	9	2151	0.012552	3	0	0.013611	2598	0.011547	12	9	0.53311
S100A6	0.0431395	NA	NA	NA	NA	0	0	0.0934927	1	2151	0.054858	28	14	0.24744	2598	0.12548	85	37	0.02944
MGC72080	0.043144	NA	NA	NA	NA	0	0	0.0290585	7	2151	0.012087	5	2	0.019173	2598	0.04311	17	7	0.37999
PAAF1	0.0431971	NA	NA	NA	NA	0	0	0.0162138	11	2151	0.0060437	6	5	0.10081	2598	0.024634	27	11	0.072377
SCAMP3	0.0433142	NA	NA	NA	NA	0	0	0.0149503	1	2151	0.013482	11	7	0.089767	2598	0.016166	15	9	0.081546
ANKRD13B	0.0433171	NA	NA	NA	NA	0	0	0.18109	17	2151	0.10414	76	43	0.16547	2598	0.2448	183	61	0.044242
RPS10P7	0.043343	NA	NA	NA	NA	0	0	0.0448516	1	2151	0.04556	8	4	0.030392	2598	0.044265	15	5	0.24105
SMIM14	0.0433715	NA	NA	NA	NA	0	0	0.117289	4	2151	0.041376	40	28	0.065756	2598	0.18014	100	45	0.1115
TMEM184B	0.0434229	rs5756931	PLA2G6	125964	125964	0	1	0.161505	22	2151	0.09298	54	29	0.043551	2598	0.21824	132	64	0.16859
CYP4F24P	0.0435525	NA	NA	NA	NA	0	0	0.0237947	19	2151	0.0032543	5	3	0.54281	2598	0.040801	15	5	0.013575
OR10H5	0.0435525	NA	NA	NA	NA	0	0	0.0237947	19	2151	0.0032543	5	3	0.54281	2598	0.040801	15	5	0.013575
GPX4	0.0436545	NA	NA	NA	NA	0	0	0.142765	19	2151	0.069735	51	30	0.16366	2598	0.20323	139	68	0.045151
LOC100996351	0.043668	NA	NA	NA	NA	0	0	0.0543273	19	2151	0.0088331	16	10	0.62455	2598	0.091994	32	8	0.011836
SIDT2	0.0437497	rs964184	APOA1;APOC3	402676	402676	0	0	0.116443	11	2151	0.041841	46	31	0.22511	2598	0.17821	111	47	0.032912
COLGALT1	0.0438009	NA	NA	NA	NA	0	0	0.0505369	19	2151	0.026964	16	7	0.36478	2598	0.070054	45	28	0.020339
DDHD2	0.0438113	NA	NA	NA	NA	0	0	0.0408508	8	2151	0.037192	9	3	0.78913	2598	0.04388	35	15	0.0094045
LOC101928731	0.043856	NA	NA	NA	NA	0	0	0.141084	12	2151	0.10739	34	17	0.010895	2598	0.16898	96	41	0.68201
FAM163A	0.0438951	NA	NA	NA	NA	0	0	0.00168455	1	2151	0.0023245	3	1	0.02287	2598	0.0011547	2	1	0.32525
APCDD1	0.043903	NA	NA	NA	NA	0	0	0.0629606	18	2151	0.025105	18	13	0.093566	2598	0.094303	56	27	0.079517
YBX3	0.043908	NA	NA	NA	NA	0	0	0.158983	12	2151	0.10507	32	17	0.023794	2598	0.20362	107	46	0.31273
CPLX3	0.0440074	NA	NA	NA	NA	0	0	0.0718068	15	2151	0.033008	20	11	0.36282	2598	0.10393	49	13	0.020565
ZBTB48	0.0441012	NA	NA	NA	NA	0	0	0.0621182	1	2151	0.02371	17	9	0.027498	2598	0.093918	32	13	0.27204
MIR1915	0.0441456	NA	NA	NA	NA	0	0	0.0909689	10	2151	0.045095	26	12	0.10674	2598	0.12895	62	27	0.070167
SSBP3-AS1	0.0442311	rs2479409;rs11591147;rs191448950	PCSK9	814607.5;815604.5;894801.5	814608	0	0	0.0606444	1	2151	0.029754	14	5	0.0080168	2598	0.08622	38	18	0.93642
IGDCC3	0.0443412	NA	NA	NA	NA	0	0	0.035165	15	2151	0.026034	8	4	0.03337	2598	0.042725	37	26	0.22564
SULT1A2	0.044353	NA	NA	NA	NA	0	0	0.0151609	16	2151	0.013482	4	0	0.1443	2598	0.016551	7	4	0.052197
CTBP1-AS	0.0443599	NA	NA	NA	NA	0	0	0.134345	4	2151	0.079963	51	24	0.21973	2598	0.17937	96	44	0.034285
PIK3IP1	0.0444326	NA	NA	NA	NA	0	0	0.118553	22	2151	0.087866	35	17	0.18702	2598	0.14396	69	35	0.040361
CCM2L	0.0444531	NA	NA	NA	NA	0	0	0.0120028	20	2151	0.0032543	7	6	0.10473	2598	0.019246	10	3	0.072114
MAP4K2	0.0444889	rs12801636	KAT5	825478	825478	0	0	0.0440094	11	2151	0.033008	9	3	0.24572	2598	0.053118	15	4	0.030766
VWA7	0.0445918	rs2247056;rs419132;rs3177928	HLA	475902.5;469406.5;671042.5	469406	0	0	0.0475889	6	2151	0.039052	17	7	0.41953	2598	0.054657	30	12	0.01807
HIST1H3A	0.0445955	rs1800562	HFE	72568	72568	0	1	0.0164247	6	2151	0.019526	7	3	0.045489	2598	0.013857	18	10	0.16667
HNF1A-AS1	0.0445965	rs1169288	HNF1A	0.5	0.5	0	1	0.0149503	12	2151	0.0032543	3	1	0.043315	2598	0.024634	16	10	0.17504
MIR591	0.0447086	NA	NA	NA	NA	0	0	0.0501161	7	2151	0.019061	10	6	0.013218	2598	0.075828	30	8	0.57534
OXNAD1	0.0447759	NA	NA	NA	NA	0	0	0.0555906	3	2151	0.017201	19	13	0.89571	2598	0.087375	54	21	0.0085057
SNORD111B	0.0447774	NA	NA	NA	NA	0	0	0.0404299	16	2151	0.029289	11	6	0.10276	2598	0.049654	22	12	0.074143
LOC100129973	0.0447838	NA	NA	NA	NA	0	0	0.0339022	15	2151	0.020921	14	8	0.24816	2598	0.04465	33	18	0.030707
C1RL-AS1	0.0447845	NA	NA	NA	NA	0	0	0.0579074	12	2151	0.062297	24	12	0.065383	2598	0.054273	39	17	0.11655
TELO2	0.044789	NA	NA	NA	NA	0	0	0.0558013	16	2151	0.026964	16	8	0.1908	2598	0.079677	39	17	0.039944
YIF1B	0.0448393	NA	NA	NA	NA	0	0	0.0353762	19	2151	0.029289	7	2	0.01614	2598	0.040416	36	24	0.47284
AHI1	0.0448443	rs9376090	HBS1L	411537	411537	0	0	0.0737019	6	2151	0.038122	16	10	0.83177	2598	0.10316	43	25	0.0091764
LINC00271	0.0448443	rs9376090	HBS1L	411537	411537	0	0	0.0737019	6	2151	0.038122	16	10	0.83177	2598	0.10316	43	25	0.0091764
DLGAP1	0.0448616	NA	NA	NA	NA	0	0	0.0642238	18	2151	0.02278	13	5	0.076512	2598	0.098537	46	23	0.099804
CCDC137	0.0449001	NA	NA	NA	NA	0	0	0.0477996	17	2151	0.035332	13	6	0.055711	2598	0.058122	19	6	0.13721
OXLD1	0.0449001	NA	NA	NA	NA	0	0	0.0477996	17	2151	0.035332	13	6	0.055711	2598	0.058122	19	6	0.13721
LOC101928034	0.0449237	NA	NA	NA	NA	0	0	0.0920201	1	2151	0.064156	28	13	0.26697	2598	0.11509	71	38	0.028651
COL11A2	0.0449327	rs419132;rs3177928	HLA	956833;755197	755197	0	0	0.039377	6	2151	0.038122	18	12	0.041746	2598	0.040416	27	12	0.18327
SOCS6	0.0449465	NA	NA	NA	NA	0	0	0.131393	18	2151	0.077638	41	23	0.81304	2598	0.1759	129	55	0.0094136
KLF7	0.0450562	NA	NA	NA	NA	0	0	0.250579	2	2151	0.17573	85	42	0.012215	2598	0.31255	207	87	0.62842
TLR1	0.0452024	NA	NA	NA	NA	0	0	0.0393766	4	2151	0.014877	10	6	0.39594	2598	0.059661	30	14	0.019463
MIR193B	0.0453335	rs3198697	PDXDC1	733640	733640	0	0	0.065698	16	2151	0.050209	28	13	0.055391	2598	0.078522	53	31	0.13961
KCTD2	0.0453599	NA	NA	NA	NA	0	0	0.00863345	17	2151	0.0027894	4	3	0.057673	2598	0.013472	9	4	0.13418
LY6H	0.0453862	rs11136341	PLEC1	787050	787050	0	0	0.0174774	8	2151	0.0018596	3	2	0.012329	2598	0.030408	6	3	0.62811
ALG8	0.0453894	NA	NA	NA	NA	0	0	0.130344	11	2151	0.10321	28	11	0.26713	2598	0.15281	83	35	0.028992
KCTD21-AS1	0.0453894	NA	NA	NA	NA	0	0	0.130344	11	2151	0.10321	28	11	0.26713	2598	0.15281	83	35	0.028992
KLRG1	0.0457793	rs4883201	PHC1	57911	57911	0	1	0.00736988	12	2151	0.0013947	2	1	0.040704	2598	0.012317	8	5	0.19224
FKRP	0.0458015	NA	NA	NA	NA	0	0	0.187829	19	2151	0.097629	45	25	0.014795	2598	0.26251	142	70	0.5292
LINC01207	0.0458526	NA	NA	NA	NA	0	0	0.0090544	4	2151	0.0055788	4	2	0.34527	2598	0.011932	12	6	0.022707
PLEKHD1	0.045899	NA	NA	NA	NA	0	0	0.0315856	14	2151	0.026034	9	5	0.19052	2598	0.036182	37	17	0.041201
SCAF1	0.0460256	rs492602	FLJ36070	933680	933680	0	0	0.105075	19	2151	0.072989	50	30	0.0083635	2598	0.13164	92	43	0.94168
KDM3A	0.0460275	NA	NA	NA	NA	0	0	0.156032	2	2151	0.091585	34	12	0.057281	2598	0.20939	95	36	0.1375
MYL6	0.0460381	NA	NA	NA	NA	0	0	0.118552	12	2151	0.072524	36	13	0.056306	2598	0.15666	93	43	0.13992
SYNGR1	0.0461223	NA	NA	NA	NA	0	0	0.0473785	22	2151	0.016272	15	11	0.15463	2598	0.073133	49	24	0.051062
RRAS	0.0461323	rs492602	FLJ36070	936110	936110	0	0	0.0960214	19	2151	0.06927	43	25	0.008435	2598	0.11817	74	34	0.93631
LHFP	0.0461574	NA	NA	NA	NA	0	0	0.041693	13	2151	0.02278	18	6	0.03371	2598	0.057352	39	16	0.23444
DZANK1	0.0463501	rs2328223	SNX5	601876	601876	0	0	0.011792	20	2151	0.004649	5	3	0.011481	2598	0.017706	16	10	0.69182
MIR3192	0.0463501	rs2328223	SNX5	601876	601876	0	0	0.011792	20	2151	0.004649	5	3	0.011481	2598	0.017706	16	10	0.69182
POLR3F	0.0463501	rs2328223	SNX5	601876	601876	0	0	0.011792	20	2151	0.004649	5	3	0.011481	2598	0.017706	16	10	0.69182
ST6GALNAC3	0.04637	NA	NA	NA	NA	0	0	0.0341123	1	2151	0.017666	11	6	0.17259	2598	0.047729	17	6	0.046045
PGCP1	0.0463795	NA	NA	NA	NA	0	0	0.00379029	1	2151	0.0055788	5	2	0.021016	2598	0.0023095	4	3	0.37823
DCAF12	0.0465075	NA	NA	NA	NA	0	0	0.0395875	9	2151	0.032543	16	10	0.47691	2598	0.04542	41	22	0.016723
SLC6A18	0.0465679	NA	NA	NA	NA	0	0	0.0231624	5	2151	0.02185	8	3	0.013144	2598	0.024249	15	4	0.60772
PODN	0.0467063	NA	NA	NA	NA	0	0	0.054959	1	2151	0.042306	16	4	0.24472	2598	0.065435	32	15	0.032758
MYH10	0.0469252	NA	NA	NA	NA	0	0	0.0890738	17	2151	0.040911	33	21	0.0091928	2598	0.12895	79	43	0.87698
INPP5J	0.0469578	NA	NA	NA	NA	0	0	0.0128446	22	2151	0.016736	3	2	0.055299	2598	0.0096228	9	6	0.14591
C21orf62-AS1	0.0470086	NA	NA	NA	NA	0	0	0.04422	21	2151	0.034403	12	6	0.094486	2598	0.052348	33	16	0.085507
PAXBP1	0.0470086	NA	NA	NA	NA	0	0	0.04422	21	2151	0.034403	12	6	0.094486	2598	0.052348	33	16	0.085507
ANP32E	0.0470416	rs267733	ANXA9	751202	751202	0	0	0.0482206	1	2151	0.02464	17	11	0.092371	2598	0.067744	42	19	0.087539
RNASEK	0.0470933	rs314253	DLG4	178895	178895	0	1	0.0440089	17	2151	0.031148	14	8	0.022982	2598	0.054657	39	19	0.35231
CCDC114	0.047151	rs492602	FLJ36070	381338	381338	0	0	0.0518002	19	2151	0.031148	8	5	0.52281	2598	0.068899	27	8	0.01551
SULT1B1	0.0471673	NA	NA	NA	NA	0	0	0.027585	4	2151	0.033473	7	1	0.037091	2598	0.02271	15	5	0.21871
PTPN1	0.0473204	NA	NA	NA	NA	0	0	0.233734	20	2151	0.1497	96	54	0.18528	2598	0.30331	211	96	0.043955
ZNF510	0.0473775	NA	NA	NA	NA	0	0	0.0252686	9	2151	0.028359	8	5	0.010537	2598	0.02271	16	5	0.77402
GLYAT	0.0473838	NA	NA	NA	NA	0	0	0.0328491	11	2151	0.012552	8	6	0.0092809	2598	0.049654	24	13	0.87892
DUSP19	0.0475221	NA	NA	NA	NA	0	0	0.0423243	2	2151	0.016736	9	4	0.93799	2598	0.06351	20	6	0.0087271
C9orf16	0.0475524	NA	NA	NA	NA	0	0	0.0909667	9	2151	0.043701	31	19	0.016164	2598	0.1301	64	33	0.50682
ZNF799	0.0476198	NA	NA	NA	NA	0	0	0.0360079	19	2151	0.019526	13	8	0.47931	2598	0.049654	38	18	0.017121
MMP24-AS1	0.0476229	rs2277862	ERGIC3	286798	286798	0	0	0.013687	20	2151	0.0097629	7	5	0.84266	2598	0.016936	7	4	0.0097393
POPDC3	0.0476511	NA	NA	NA	NA	0	0	0.0539058	6	2151	0.030683	8	4	0.073677	2598	0.073133	24	8	0.11147
AQP11	0.0476755	NA	NA	NA	NA	0	0	0.0503261	11	2151	0.012552	15	10	0.15734	2598	0.081601	44	27	0.05223
SCAF8	0.0477228	NA	NA	NA	NA	0	0	0.115394	6	2151	0.081822	30	10	0.062697	2598	0.14319	78	30	0.13123
PKD1L1	0.0477359	NA	NA	NA	NA	0	0	0.0724359	7	2151	0.032078	17	9	0.028896	2598	0.10585	47	16	0.28483
LOC100129203	0.0477512	NA	NA	NA	NA	0	0	0.0635926	11	2151	0.029754	20	9	0.035004	2598	0.091609	44	16	0.23522
SESN3	0.0477512	NA	NA	NA	NA	0	0	0.0635926	11	2151	0.029754	20	9	0.035004	2598	0.091609	44	16	0.23522
LINC01150	0.0477554	NA	NA	NA	NA	0	0	0.162353	11	2151	0.099489	60	32	0.012239	2598	0.2144	140	65	0.67281
TNKS1BP1	0.048443	NA	NA	NA	NA	0	0	0.131395	11	2151	0.11018	36	16	0.017979	2598	0.14896	81	32	0.46599
CHTF18	0.0484935	NA	NA	NA	NA	0	0	0.04422	16	2151	0.026964	15	8	0.32218	2598	0.058507	33	13	0.026037
RPUSD1	0.0484935	NA	NA	NA	NA	0	0	0.04422	16	2151	0.026964	15	8	0.32218	2598	0.058507	33	13	0.026037
FGL1	0.0485189	rs1495741	NAT2	509887	509887	0	0	0.103601	8	2151	0.045095	22	7	0.011744	2598	0.15204	75	30	0.71474
DOPEY2	0.048534	NA	NA	NA	NA	0	0	0.0955966	21	2151	0.053464	26	13	0.06802	2598	0.13048	59	29	0.12345
SFXN5	0.0485999	NA	NA	NA	NA	0	0	0.121923	2	2151	0.065086	35	20	0.033391	2598	0.16898	90	35	0.25189
TRABD2B	0.0487384	NA	NA	NA	NA	0	0	0.0431669	1	2151	0.033473	16	9	0.027178	2598	0.051193	43	24	0.31054
LMAN1L	0.0487699	NA	NA	NA	NA	0	0	0.115605	15	2151	0.077638	34	15	0.60263	2598	0.14704	95	35	0.014016
CCDC116	0.0488205	rs181362	UBE2L3	49457	49457	0	1	0.0511686	22	2151	0.013482	9	4	0.52999	2598	0.082371	50	23	0.015957
MIR550B1	0.0488213	NA	NA	NA	NA	0	0	0.0124234	7	2151	0.013947	10	4	0.029185	2598	0.011162	16	10	0.28978
TNFRSF6B	0.0489662	NA	NA	NA	NA	0	0	0.103599	20	2151	0.037192	39	26	0.030741	2598	0.15858	102	43	0.2761
HIF1A-AS2	0.0489868	NA	NA	NA	NA	0	0	0.058539	14	2151	0.043701	12	5	0.24752	2598	0.070824	35	18	0.034308
RABGAP1	0.0490487	NA	NA	NA	NA	0	0	0.0579069	9	2151	0.027429	14	7	0.067628	2598	0.083141	46	21	0.12576
BLMH	0.0491241	NA	NA	NA	NA	0	0	0.0511686	17	2151	0.013017	10	6	0.16586	2598	0.082756	37	20	0.051373
HID1-AS1	0.0492208	NA	NA	NA	NA	0	0	0.0292691	17	2151	0.009298	6	3	0.2869	2598	0.045804	28	10	0.02977
MIR4474	0.0492954	NA	NA	NA	NA	0	0	0.00463256	9	2151	0.0027894	3	1	0.23384	2598	0.0061586	12	9	0.036592
ALX4	0.0493498	NA	NA	NA	NA	0	0	0.0490631	11	2151	0.029289	19	11	0.02283	2598	0.065435	43	26	0.3753
NEDD4	0.0493994	NA	NA	NA	NA	0	0	0.0233735	15	2151	0.017666	20	13	0.64773	2598	0.028099	23	8	0.013244
CNPY2	0.0494008	NA	NA	NA	NA	0	0	0.00926502	12	2151	0.0055788	2	1	0.20245	2598	0.012317	7	2	0.042375
DMRTA2	0.0495176	NA	NA	NA	NA	0	0	0.0726466	1	2151	0.078103	28	14	0.11704	2598	0.068129	48	21	0.073508
MIR5703	0.0495796	NA	NA	NA	NA	0	0	0.031796	2	2151	0.0088331	7	3	0.75782	2598	0.050808	15	7	0.01137
LYAR	0.049609	rs59950280;rs6831256	LRPAP1	829846;809052	809052	0	0	0.0419037	4	2151	0.023245	6	4	0.079684	2598	0.057352	28	14	0.10821
ZBTB49	0.049609	rs59950280;rs6831256	LRPAP1	829846;809052	809052	0	0	0.0419037	4	2151	0.023245	6	4	0.079684	2598	0.057352	28	14	0.10821
SLC41A1	0.0497572	NA	NA	NA	NA	0	0	0.0598018	1	2151	0.019061	11	5	0.050684	2598	0.093533	51	26	0.17074
FBXO36	0.0497577	NA	NA	NA	NA	0	0	0.0747522	2	2151	0.038122	30	17	0.020153	2598	0.10508	71	35	0.42941
TRIP12	0.0497577	NA	NA	NA	NA	0	0	0.0747522	2	2151	0.038122	30	17	0.020153	2598	0.10508	71	35	0.42941
IGFBP2	0.0499601	NA	NA	NA	NA	0	0	0.189723	2	2151	0.12831	56	27	0.036228	2598	0.24057	125	60	0.24005
FAM107A	0.0501993	rs13315871	PXK	233402	233402	0	0	0.0351655	3	2151	0.0069735	6	4	0.24638	2598	0.058507	18	6	0.035502
MIR92B	0.0502026	NA	NA	NA	NA	0	0	0.0703306	1	2151	0.057648	34	16	0.12851	2598	0.080831	67	35	0.06807
MED21	0.0505236	NA	NA	NA	NA	0	0	0.032849	12	2151	0.011158	12	8	0.069244	2598	0.050808	36	21	0.12731
LEAP2	0.050613	NA	NA	NA	NA	0	0	0.0153716	5	2151	0.013017	9	4	0.12755	2598	0.017321	17	10	0.069262
COPS7A	0.0506653	NA	NA	NA	NA	0	0	0.0155822	12	2151	0.0083682	5	1	0.014976	2598	0.021555	12	6	0.59064
CCDC153	0.0506688	rs11603023	PHLDB1	581692	581692	0	0	0.0155823	11	2151	0.0018596	2	1	0.07134	2598	0.026944	6	1	0.124
DNAJC3	0.0507427	NA	NA	NA	NA	0	0	0.0583278	13	2151	0.035797	24	14	0.51546	2598	0.076982	45	20	0.017192
COX15	0.0508841	rs11597086	CHUK	456714	456714	0	0	0.0322175	10	2151	0.0065086	7	5	0.023379	2598	0.053503	32	11	0.38033
CUTC	0.0508841	rs11597086	CHUK	456714	456714	0	0	0.0322175	10	2151	0.0065086	7	5	0.023379	2598	0.053503	32	11	0.38033
NR2F1	0.0509539	NA	NA	NA	NA	0	0	0.0930741	5	2151	0.056253	51	31	0.85821	2598	0.12356	85	36	0.010378
FREM2	0.0509885	NA	NA	NA	NA	0	0	0.022531	13	2151	0.0032543	6	5	0.055635	2598	0.038491	16	7	0.16022
LINC00437	0.0509885	NA	NA	NA	NA	0	0	0.022531	13	2151	0.0032543	6	5	0.055635	2598	0.038491	16	7	0.16022
LINC01359	0.0510154	NA	NA	NA	NA	0	0	0.064645	1	2151	0.059507	18	9	0.14158	2598	0.068899	48	20	0.063
CCDC176	0.05104	NA	NA	NA	NA	0	0	0.0734867	14	2151	0.027429	15	10	0.11548	2598	0.11162	50	27	0.077284
ENTPD5	0.05104	NA	NA	NA	NA	0	0	0.0734867	14	2151	0.027429	15	10	0.11548	2598	0.11162	50	27	0.077284
EIF2B4	0.0510778	rs1260326	GCKR	137325	137325	0	1	0.0383241	2	2151	0.014877	8	3	0.1709	2598	0.057737	34	19	0.052269
CTSH	0.0510984	NA	NA	NA	NA	0	0	0.154561	15	2151	0.083217	61	33	0.47437	2598	0.21363	116	51	0.01884
FAM19A2	0.0511372	NA	NA	NA	NA	0	0	0.016214	12	2151	0.013947	6	2	0.072579	2598	0.018091	19	7	0.12325
GP1BA	0.0511643	rs193042029	TM4SF5	152697	152697	0	1	0.0496947	17	2151	0.04649	13	8	0.46725	2598	0.052348	32	16	0.019157
IRAK1BP1	0.0512273	NA	NA	NA	NA	0	0	0.00547485	6	2151	0.0051139	8	3	0.17147	2598	0.0057737	12	9	0.05228
SLC35G6	0.0512439	rs314253	DLG4	287180	287180	0	0	0.143187	17	2151	0.092515	45	24	0.057012	2598	0.18514	127	62	0.1573
LOC100288974	0.0512483	NA	NA	NA	NA	0	0	0.031796	10	2151	0.014877	7	3	0.024776	2598	0.045804	25	13	0.362
EHD1	0.0512515	rs12801636	KAT5	746730	746730	0	0	0.16551	11	2151	0.13343	40	14	0.036008	2598	0.19207	135	65	0.2491
ZNF480	0.0512732	rs17695224	HAS1	476458	476458	0	0	0.0713833	19	2151	0.067875	14	6	0.61178	2598	0.074288	42	18	0.014669
TNFRSF10D	0.0514112	NA	NA	NA	NA	0	0	0.0905427	8	2151	0.042306	30	16	0.76191	2598	0.13048	65	25	0.011817
MIR6766	0.0514158	NA	NA	NA	NA	0	0	0.0210572	15	2151	0.020456	6	2	0.26345	2598	0.021555	13	6	0.034179
SMLR1	0.0514576	NA	NA	NA	NA	0	0	0.0240052	6	2151	0.011158	6	2	0.35269	2598	0.034642	15	6	0.025556
CDADC1	0.0514678	NA	NA	NA	NA	0	0	0.0600131	13	2151	0.02557	10	3	0.029592	2598	0.08853	28	10	0.30466
RPL37A	0.0514791	NA	NA	NA	NA	0	0	0.0410617	2	2151	0.02557	9	4	0.023772	2598	0.053888	31	17	0.37935
OTUB1	0.0516505	NA	NA	NA	NA	0	0	0.0444304	11	2151	0.015807	13	9	0.043085	2598	0.068129	30	14	0.21015
CES4A	0.0516665	rs16942887	LCAT	906953	906953	0	0	0.0395875	16	2151	0.028359	9	1	0.28013	2598	0.048884	22	10	0.032334
BCL2L11	0.0516883	NA	NA	NA	NA	0	0	0.157087	2	2151	0.075314	60	40	0.011234	2598	0.22479	167	85	0.80669
GPR111	0.0517602	NA	NA	NA	NA	0	0	0.0126341	6	2151	0.0032543	2	1	0.019472	2598	0.0204	3	1	0.46619
SPATS2L	0.051821	NA	NA	NA	NA	0	0	0.137926	2	2151	0.075779	50	27	0.37053	2598	0.18938	108	50	0.024534
COMP	0.0519096	rs10401969	CILP2	497035	497035	0	0	0.0233735	19	2151	0.0027894	4	2	0.050295	2598	0.040416	13	4	0.18112
FAM195B	0.0519197	NA	NA	NA	NA	0	0	0.125919	17	2151	0.09298	54	31	0.23828	2598	0.15319	85	43	0.038239
RASSF6	0.0519574	rs117087731;rs182616603	ADAMTS3;MTHFD2L	781069;606954	606954	0	0	0.0650663	4	2151	0.030219	27	19	0.10655	2598	0.093918	49	16	0.08559
CCDC122	0.0519911	NA	NA	NA	NA	0	0	0.0273743	13	2151	0.034403	7	2	0.98538	2598	0.021555	10	5	0.0092622
LACC1	0.0519911	NA	NA	NA	NA	0	0	0.0273743	13	2151	0.034403	7	2	0.98538	2598	0.021555	10	5	0.0092622
CSRP2	0.052032	NA	NA	NA	NA	0	0	0.0882272	12	2151	0.054393	26	16	0.14108	2598	0.11624	53	26	0.064754
SERPINA6	0.052172	NA	NA	NA	NA	0	0	0.0804372	14	2151	0.029754	31	20	0.45644	2598	0.1224	61	33	0.02008
MFSD7	0.052221	NA	NA	NA	NA	0	0	0.0223204	4	2151	0.019526	10	6	0.013169	2598	0.024634	24	12	0.69677
AMIGO2	0.0522339	NA	NA	NA	NA	0	0	0.13287	12	2151	0.085077	35	16	0.039566	2598	0.17244	122	54	0.23198
PCED1B	0.0522339	NA	NA	NA	NA	0	0	0.13287	12	2151	0.085077	35	16	0.039566	2598	0.17244	122	54	0.23198
IFI16	0.0522749	NA	NA	NA	NA	0	0	0.0625399	1	2151	0.02557	24	18	0.025239	2598	0.093149	42	20	0.36401
NDUFA10	0.0524022	NA	NA	NA	NA	0	0	0.0324279	2	2151	0.016272	10	5	0.045427	2598	0.045804	22	13	0.20284
GNG3	0.0524494	rs174546	FAS1-2-3	896614	896614	0	0	0.0739101	11	2151	0.064621	38	20	0.27586	2598	0.081601	49	23	0.033439
ACTR1A	0.0525067	NA	NA	NA	NA	0	0	0.103182	10	2151	0.052999	42	21	0.48645	2598	0.14473	88	44	0.018988
SUFU	0.0525067	NA	NA	NA	NA	0	0	0.103182	10	2151	0.052999	42	21	0.48645	2598	0.14473	88	44	0.018988
NSMCE4A	0.0525095	NA	NA	NA	NA	0	0	0.0709616	10	2151	0.032543	16	6	0.018743	2598	0.10277	46	18	0.49284
C14orf2	0.0525812	rs4983559	ZBTB42	889304	889304	0	0	0.0221101	14	2151	0.0051139	6	4	0.3345	2598	0.036182	13	3	0.027661
DNAI1	0.0525851	NA	NA	NA	NA	0	0	0.0518007	9	2151	0.033473	24	12	0.041867	2598	0.066975	47	28	0.22102
FAM219A	0.0525851	NA	NA	NA	NA	0	0	0.0518007	9	2151	0.033473	24	12	0.041867	2598	0.066975	47	28	0.22102
SRF	0.0525933	rs998584	VEGFA	617036	617036	0	0	0.029901	6	2151	0.015807	14	8	0.013127	2598	0.04157	28	17	0.70505
MYH14	0.0526434	NA	NA	NA	NA	0	0	0.148452	19	2151	0.09391	42	20	0.24008	2598	0.19361	106	35	0.038595
FIS1	0.0527043	NA	NA	NA	NA	0	0	0.0968648	7	2151	0.061832	36	21	0.51538	2598	0.12587	61	25	0.018004
MAK	0.0527976	NA	NA	NA	NA	0	0	0.0522213	6	2151	0.02185	10	5	0.1475	2598	0.077367	46	22	0.063043
NOS3	0.0528734	rs17173637	TMEM176A	157146	157146	0	1	0.0675949	7	2151	0.026499	21	16	0.9776	2598	0.10162	61	31	0.0095285
FJX1	0.0529565	NA	NA	NA	NA	0	0	0.0446413	11	2151	0.039052	10	4	0.94871	2598	0.049269	28	10	0.0098374
C12orf79	0.0530307	NA	NA	NA	NA	0	0	0.101705	12	2151	0.0702	36	19	0.27736	2598	0.12779	75	34	0.033706
IRF2	0.0530671	NA	NA	NA	NA	0	0	0.123815	4	2151	0.048815	44	26	0.16321	2598	0.18591	103	46	0.057328
LOC148696	0.0532828	NA	NA	NA	NA	0	0	0.0753845	1	2151	0.064156	17	7	0.7871	2598	0.084681	46	22	0.011946
ZBED3-AS1	0.0533892	NA	NA	NA	NA	0	0	0.034323	5	2151	0.018131	12	8	0.092208	2598	0.047729	29	13	0.10222
ALDOB	0.0534061	NA	NA	NA	NA	0	0	0.134557	9	2151	0.039981	27	15	0.091625	2598	0.21286	112	60	0.10291
OCIAD2	0.0534413	NA	NA	NA	NA	0	0	0.0176879	4	2151	0.019991	8	2	0.88119	2598	0.015781	16	10	0.010709
GRPEL1	0.0535421	NA	NA	NA	NA	0	0	0.0669614	4	2151	0.028359	17	7	0.10453	2598	0.098922	55	26	0.090484
XKR8	0.0535532	NA	NA	NA	NA	0	0	0.0258999	1	2151	0.021385	6	2	0.1889	2598	0.029638	11	4	0.050083
CHD1L	0.0536571	NA	NA	NA	NA	0	0	0.16277	1	2151	0.11901	46	23	0.020397	2598	0.199	95	46	0.46492
NAB1	0.0537024	NA	NA	NA	NA	0	0	0.105497	2	2151	0.065551	47	26	0.78517	2598	0.13857	96	51	0.01209
MIR5191	0.0537289	NA	NA	NA	NA	0	0	0.148239	1	2151	0.11204	60	37	0.88423	2598	0.17821	133	67	0.010742
CMPK1	0.053741	NA	NA	NA	NA	0	0	0.0920201	1	2151	0.064156	22	14	0.073691	2598	0.11509	49	22	0.12893
UBL5	0.0538666	NA	NA	NA	NA	0	0	0.0454837	19	2151	0.030219	9	3	0.17903	2598	0.058122	24	10	0.05322
SMARCC1	0.0539774	rs2290547	SETD2	761828	761828	0	0	0.0608549	3	2151	0.013947	20	14	0.027369	2598	0.099692	48	29	0.349
TNFRSF8	0.0539895	NA	NA	NA	NA	0	0	0.028848	1	2151	0.018131	6	3	0.40612	2598	0.037721	12	3	0.023526
MAPK11	0.0539967	NA	NA	NA	NA	0	0	0.0511685	22	2151	0.050674	15	6	0.57252	2598	0.051578	39	20	0.016691
ZFAND5	0.0541675	NA	NA	NA	NA	0	0	0.090126	9	2151	0.049744	33	23	0.4772	2598	0.12356	76	39	0.020102
ABCA17P	0.0541878	NA	NA	NA	NA	0	0	0.0454832	16	2151	0.031613	13	8	0.056051	2598	0.056967	44	21	0.17122
ABCA3	0.0541878	NA	NA	NA	NA	0	0	0.0454832	16	2151	0.031613	13	8	0.056051	2598	0.056967	44	21	0.17122
GGCT	0.054213	NA	NA	NA	NA	0	0	0.056012	7	2151	0.033938	13	4	0.072724	2598	0.074288	45	19	0.13204
NAP1L1	0.0542495	NA	NA	NA	NA	0	0	0.0486418	12	2151	0.019991	14	6	0.2007	2598	0.072363	33	16	0.047884
APOPT1	0.0543559	NA	NA	NA	NA	0	0	0.160244	14	2151	0.099024	59	35	0.091319	2598	0.21093	148	75	0.10549
SCARNA12	0.0543594	NA	NA	NA	NA	0	0	0.011371	12	2151	0.0074384	12	9	0.092068	2598	0.014627	15	10	0.10464
ZNF788	0.0543672	rs737337	DOCK6	855830	855830	0	0	0.0286375	19	2151	0.031613	7	2	0.012737	2598	0.026174	21	8	0.75651
CDH7	0.0544094	NA	NA	NA	NA	0	0	0.0151614	18	2151	0.011623	9	7	0.23849	2598	0.018091	21	13	0.040441
FBXO4	0.0545902	NA	NA	NA	NA	0	0	0.0528533	5	2151	0.037657	9	3	0.13564	2598	0.065435	48	21	0.071393
NDUFB2	0.0546244	NA	NA	NA	NA	0	0	0.0459048	7	2151	0.020921	13	10	0.72882	2598	0.06659	24	12	0.013297
NDUFB2-AS1	0.0546244	NA	NA	NA	NA	0	0	0.0459048	7	2151	0.020921	13	10	0.72882	2598	0.06659	24	12	0.013297
TET2	0.0546378	NA	NA	NA	NA	0	0	0.0720149	4	2151	0.045095	23	14	0.065968	2598	0.094303	69	39	0.14695
ITPKA	0.0546549	rs2412710	CAPN3	906126	906126	0	0	0.120658	15	2151	0.068805	42	22	0.28705	2598	0.16359	93	47	0.033784
S100A10	0.0547325	NA	NA	NA	NA	0	0	0.0964436	1	2151	0.059972	32	18	0.059361	2598	0.12664	75	35	0.16365
NOTUM	0.0547364	NA	NA	NA	NA	0	0	0.0132658	17	2151	0.0097629	2	1	0.10535	2598	0.016166	15	8	0.092219
CFAP20	0.0547397	NA	NA	NA	NA	0	0	0.121079	16	2151	0.077173	51	22	0.017022	2598	0.15743	109	55	0.57079
DPP8	0.0548513	NA	NA	NA	NA	0	0	0.0600126	15	2151	0.028824	17	7	0.14003	2598	0.085835	47	29	0.069557
POT1	0.0549041	NA	NA	NA	NA	0	0	0.0115815	7	2151	0.0037192	6	5	0.034944	2598	0.018091	18	10	0.27906
POT1-AS1	0.0549041	NA	NA	NA	NA	0	0	0.0115815	7	2151	0.0037192	6	5	0.034944	2598	0.018091	18	10	0.27906
MIR7150	0.0549095	NA	NA	NA	NA	0	0	0.00968646	9	2151	0.0088331	5	3	0.059715	2598	0.010393	3	0	0.16332
LOC339807	0.0550497	rs2540948	CEP68	455052	455052	0	0	0.0427459	2	2151	0.011623	5	3	0.28082	2598	0.068514	33	13	0.034837
CORO7	0.055264	NA	NA	NA	NA	0	0	0.141082	16	2151	0.073919	36	19	0.18368	2598	0.19669	100	45	0.053513
CORO7-PAM16	0.055264	NA	NA	NA	NA	0	0	0.141082	16	2151	0.073919	36	19	0.18368	2598	0.19669	100	45	0.053513
ZNF443	0.0552888	NA	NA	NA	NA	0	0	0.0231626	19	2151	0.0051139	4	1	0.25735	2598	0.038106	23	12	0.038215
TM2D1	0.0553342	rs2131925	ANGPTL3	842356	842356	0	0	0.00715937	1	2151	0.0097629	9	3	0.23182	2598	0.0050038	7	4	0.042466
SMPDL3B	0.055356	NA	NA	NA	NA	0	0	0.0311643	1	2151	0.027894	9	3	0.24715	2598	0.033872	14	4	0.039851
PSMB2	0.0553683	NA	NA	NA	NA	0	0	0.00947554	1	2151	0.0065086	6	3	0.036751	2598	0.011932	14	9	0.26807
ADAM12	0.0554398	NA	NA	NA	NA	0	0	0.0532745	10	2151	0.039052	13	6	0.032161	2598	0.06505	49	24	0.30681
FAM179B	0.0555135	NA	NA	NA	NA	0	0	0.0549587	14	2151	0.053928	12	5	0.049513	2598	0.055812	19	6	0.19961
KLHL28	0.0555135	NA	NA	NA	NA	0	0	0.0549587	14	2151	0.053928	12	5	0.049513	2598	0.055812	19	6	0.19961
SFT2D1	0.0555549	NA	NA	NA	NA	0	0	0.0993872	6	2151	0.056253	25	15	0.10828	2598	0.1351	68	40	0.091358
MTFMT	0.0556351	NA	NA	NA	NA	0	0	0.101076	15	2151	0.04649	29	14	0.041182	2598	0.14627	60	18	0.24063
RAB5A	0.0556464	NA	NA	NA	NA	0	0	0.0311643	3	2151	0.022315	16	9	0.64289	2598	0.038491	32	18	0.015418
PTGR2	0.0556915	NA	NA	NA	NA	0	0	0.0713835	14	2151	0.039981	21	11	0.061409	2598	0.097383	51	26	0.16157
SGK223	0.0558322	rs9987289	PPP1R3B	948284	948284	0	0	0.146346	8	2151	0.10832	45	19	0.011516	2598	0.17783	124	53	0.86422
NEBL	0.0558728	NA	NA	NA	NA	0	0	0.0191617	10	2151	0.017201	18	12	0.038072	2598	0.020785	26	14	0.26164
KLK10	0.0559101	rs17695224	HAS1	802935	802935	0	0	0.0444307	19	2151	0.033938	14	6	0.20861	2598	0.053118	27	12	0.047789
WWP2	0.0559606	NA	NA	NA	NA	0	0	0.081912	16	2151	0.067411	24	10	0.014763	2598	0.093918	66	37	0.67603
SPSB1	0.0560519	NA	NA	NA	NA	0	0	0.189093	1	2151	0.072989	56	29	0.39565	2598	0.28522	158	71	0.025275
ZFP14	0.0560979	NA	NA	NA	NA	0	0	0.0301117	19	2151	0.0079033	12	9	0.014381	2598	0.048499	35	17	0.69606
SCD5	0.0561237	NA	NA	NA	NA	0	0	0.112656	4	2151	0.085077	35	18	0.63965	2598	0.13549	86	38	0.015658
PALLD	0.056148	NA	NA	NA	NA	0	0	0.0309541	4	2151	0.015342	9	6	0.049038	2598	0.04388	21	10	0.20435
ZNF366	0.0561962	NA	NA	NA	NA	0	0	0.0602233	5	2151	0.033473	18	9	0.53367	2598	0.082371	51	22	0.018797
CLDN4	0.0562752	rs17145738	MLXIPL	258004	258004	0	0	0.0667509	7	2151	0.036727	36	27	0.47921	2598	0.091609	66	37	0.020969
NF1	0.056388	NA	NA	NA	NA	0	0	0.0715942	17	2151	0.046025	22	11	0.37192	2598	0.092764	46	19	0.027084
PPM1H	0.0564113	NA	NA	NA	NA	0	0	0.0696992	12	2151	0.052999	22	13	0.10635	2598	0.083526	35	17	0.094764
TMA16	0.056489	NA	NA	NA	NA	0	0	0.0555907	4	2151	0.034403	15	6	0.26667	2598	0.073133	36	14	0.037856
LINC01191	0.0565431	NA	NA	NA	NA	0	0	0.0185298	2	2151	0.016736	3	0	0.16894	2598	0.020015	15	10	0.059825
SLC16A12	0.0566261	NA	NA	NA	NA	0	0	0.0610653	10	2151	0.037192	21	11	0.13331	2598	0.080831	48	21	0.07595
HS3ST4	0.0566371	NA	NA	NA	NA	0	0	0.0183197	16	2151	0.014412	6	1	0.89306	2598	0.021555	5	1	0.01134
EEPD1	0.0567407	NA	NA	NA	NA	0	0	0.0690673	7	2151	0.04835	19	8	0.014354	2598	0.08622	50	23	0.70711
TMEM145	0.0567895	NA	NA	NA	NA	0	0	0.0324276	19	2151	0.032078	5	3	0.026088	2598	0.032717	24	13	0.38947
HADHA	0.056807	NA	NA	NA	NA	0	0	0.0859105	2	2151	0.029289	30	20	0.085515	2598	0.13279	73	37	0.11886
HADHB	0.056807	NA	NA	NA	NA	0	0	0.0859105	2	2151	0.029289	30	20	0.085515	2598	0.13279	73	37	0.11886
CAPN14	0.0568699	NA	NA	NA	NA	0	0	0.0678036	2	2151	0.046955	17	7	0.12445	2598	0.085065	38	17	0.081784
NLRC4	0.0569743	NA	NA	NA	NA	0	0	0.0227418	2	2151	0.029754	4	0	0.35146	2598	0.016936	7	4	0.029024
TCOF1	0.0570078	NA	NA	NA	NA	0	0	0.0524325	5	2151	0.029289	19	10	0.017647	2598	0.071594	49	28	0.57846
C8orf59	0.0570222	NA	NA	NA	NA	0	0	0.0320067	8	2151	0.017666	8	1	0.34133	2598	0.04388	38	20	0.029916
MCHR1	0.0571128	NA	NA	NA	NA	0	0	0.0494842	22	2151	0.018596	23	17	0.70157	2598	0.075058	52	25	0.014583
LEF1-AS1	0.0571279	NA	NA	NA	NA	0	0	0.0616973	4	2151	0.052534	23	12	0.79669	2598	0.069284	38	17	0.012846
DKFZP434A062	0.0571481	NA	NA	NA	NA	0	0	0.0768579	9	2151	0.043701	29	17	0.51412	2598	0.10431	65	33	0.019915
GPSM1	0.0571481	NA	NA	NA	NA	0	0	0.0768579	9	2151	0.043701	29	17	0.51412	2598	0.10431	65	33	0.019915
LGALS17A	0.0571857	NA	NA	NA	NA	0	0	0.0101073	19	2151	0.0023245	4	3	0.28706	2598	0.016551	7	1	0.035696
ISM1	0.057257	rs364585	SPTLC3	247054	247054	0	0	0.071805	20	2151	0.024175	17	8	0.16999	2598	0.11124	58	27	0.060371
ZNF584	0.0572722	rs117492019	ZNF274	238200	238200	0	0	0.0663294	19	2151	0.059507	20	12	0.033108	2598	0.071978	46	26	0.31007
KLHL9	0.0573011	NA	NA	NA	NA	0	0	0.00694886	9	2151	0.0051139	3	2	0.044988	2598	0.0084681	11	5	0.22833
P2RY12	0.0573367	NA	NA	NA	NA	0	0	0.0096864	3	2151	0.010693	5	2	0.027889	2598	0.008853	8	3	0.3686
RNF220	0.0573799	NA	NA	NA	NA	0	0	0.106337	1	2151	0.065086	39	18	0.71103	2598	0.14049	100	39	0.014471
RNF216-IT1	0.0574098	rs702485	DAGLB	725688	725688	0	0	0.189728	7	2151	0.11158	78	47	0.04264	2598	0.25443	183	75	0.24146
SLC7A5P2	0.057425	NA	NA	NA	NA	0	0	0.020456	16	2151	0.020456	5	2	0.057425	0	0	NA	NA	NA
ZNF85	0.0574387	NA	NA	NA	NA	0	0	0.0435881	19	2151	0.021385	11	6	0.079695	2598	0.061971	24	8	0.12927
MGRN1	0.0575787	NA	NA	NA	NA	0	0	0.12487	16	2151	0.072524	41	19	0.32493	2598	0.16821	88	48	0.0318
SLC35D1	0.0576432	NA	NA	NA	NA	0	0	0.0355866	1	2151	0.013482	9	5	0.019556	2598	0.053888	32	16	0.52909
ICAM4	0.0577145	rs6511720;rs737337	LDLR;DOCK6	813769;958956	813769	0	0	0.0240053	19	2151	0.015342	5	2	0.42644	2598	0.031178	13	4	0.0243
TRIM63	0.0577637	rs12027135;rs12748152	LDLRAP1;HDGF	630281;732379	630281	0	0	0.0408506	1	2151	0.023245	9	5	0.39475	2598	0.055427	17	7	0.026278
TLCD1	0.0577648	NA	NA	NA	NA	0	0	0.115393	17	2151	0.10414	40	23	0.77961	2598	0.12471	75	42	0.013306
LRTM2	0.057793	NA	NA	NA	NA	0	0	0.0623289	12	2151	0.031613	11	5	0.089157	2598	0.08776	25	9	0.11642
NKX3-2	0.0579218	NA	NA	NA	NA	0	0	0.0629606	4	2151	0.058577	17	10	0.080042	2598	0.06659	43	19	0.13003
EMC9	0.0580445	rs8017377	NYNRIN	271078	271078	0	0	0.0511687	14	2151	0.025105	12	8	0.03828	2598	0.072748	33	17	0.27259
BRINP2	0.0583141	NA	NA	NA	NA	0	0	0.00484311	1	2151	0.0013947	2	1	0.42731	2598	0.0076982	11	8	0.024558
NEGR1	0.058319	NA	NA	NA	NA	0	0	0.0873866	1	2151	0.035797	37	24	0.03443	2598	0.1301	72	30	0.30482
STRADA	0.0583678	NA	NA	NA	NA	0	0	0.0553802	17	2151	0.037657	20	10	0.55565	2598	0.070054	48	24	0.018907
SLC12A3	0.0583698	rs3764261	CETP	104841	104841	0	1	0.0918082	16	2151	0.052069	32	22	0.072187	2598	0.12471	70	33	0.14554
S100A5	0.0583918	NA	NA	NA	NA	0	0	0.0899149	1	2151	0.053928	30	14	0.33635	2598	0.11971	78	41	0.03125
MIR4326	0.0585849	NA	NA	NA	NA	0	0	0.0282165	20	2151	0.010228	3	2	0.020573	2598	0.04311	16	6	0.51297
DNPEP	0.0585968	rs78058190	PRKAG3	562078	562078	0	0	0.110129	2	2151	0.052069	28	12	0.074982	2598	0.1582	62	25	0.14078
ABHD17B	0.0586456	NA	NA	NA	NA	0	0	0.0884393	9	2151	0.039981	36	22	0.019179	2598	0.12856	71	29	0.55095
C9orf85	0.0586456	NA	NA	NA	NA	0	0	0.0884393	9	2151	0.039981	36	22	0.019179	2598	0.12856	71	29	0.55095
GLB1L	0.0586832	rs78058190	PRKAG3	409898	409898	0	0	0.00252685	2	2151	0.0013947	2	1	0.15166	2598	0.0034642	3	2	0.069728
STK16	0.0586832	rs78058190	PRKAG3	409898	409898	0	0	0.00252685	2	2151	0.0013947	2	1	0.15166	2598	0.0034642	3	2	0.069728
EDRF1-AS1	0.058716	NA	NA	NA	NA	0	0	0.00863321	10	2151	0.0051139	5	4	0.27124	2598	0.011547	9	5	0.039014
MMP21	0.058716	NA	NA	NA	NA	0	0	0.00863321	10	2151	0.0051139	5	4	0.27124	2598	0.011547	9	5	0.039014
ISYNA1	0.0587454	rs10401969	CILP2	842414	842414	0	0	0.045062	19	2151	0.033008	15	6	0.43867	2598	0.055042	34	15	0.024138
CD2	0.0587726	NA	NA	NA	NA	0	0	0.0379029	1	2151	0.016272	11	7	0.028054	2598	0.055812	34	14	0.37765
COL4A3BP	0.0588007	rs12916	HMGCR	151190	151190	0	1	0.0564332	5	2151	0.033008	28	14	0.4869	2598	0.075828	49	24	0.021772
POLK	0.0588007	rs12916	HMGCR	151190	151190	0	1	0.0564332	5	2151	0.033008	28	14	0.4869	2598	0.075828	49	24	0.021772
PAK2	0.0588377	NA	NA	NA	NA	0	0	0.0865459	3	2151	0.04649	30	14	0.35511	2598	0.11971	85	53	0.029875
CHURC1	0.0588482	NA	NA	NA	NA	0	0	0.098548	14	2151	0.052069	29	17	0.35668	2598	0.13703	51	21	0.02975
CHURC1-FNTB	0.0588482	NA	NA	NA	NA	0	0	0.098548	14	2151	0.052069	29	17	0.35668	2598	0.13703	51	21	0.02975
EMP1	0.0589273	NA	NA	NA	NA	0	0	0.333333	12	2151	0.22362	100	48	0.015899	2598	0.42417	305	128	0.66851
NCKAP1	0.0589798	NA	NA	NA	NA	0	0	0.0513793	2	2151	0.024175	19	9	0.021229	2598	0.073903	53	35	0.50121
MIR3661	0.0590632	NA	NA	NA	NA	0	0	0.0362184	5	2151	0.0097629	14	10	0.028037	2598	0.058122	42	16	0.38016
SIGLEC7	0.0590744	rs17695224	HAS1	684333	684333	0	0	0.0429566	19	2151	0.015342	12	9	0.011701	2598	0.06582	46	27	0.91112
MIR4508	0.0591042	NA	NA	NA	NA	0	0	0.025479	15	2151	0.0097629	3	1	0.56231	2598	0.038491	18	5	0.018971
MKRN3	0.0591042	NA	NA	NA	NA	0	0	0.025479	15	2151	0.0097629	3	1	0.56231	2598	0.038491	18	5	0.018971
PSMC1	0.0591415	NA	NA	NA	NA	0	0	0.0181091	14	2151	0.0083682	6	4	0.023233	2598	0.026174	16	8	0.45951
IGSF21	0.0591807	NA	NA	NA	NA	0	0	0.0678028	1	2151	0.027429	9	6	0.45744	2598	0.10123	30	11	0.023357
NLRP1	0.059191	rs193042029	TM4SF5	821070	821070	0	0	0.0545381	17	2151	0.028824	14	7	0.62426	2598	0.075828	38	14	0.017119
GATA4	0.0592038	rs11776767	PINX1	877788	877788	0	0	0.209308	8	2151	0.13017	55	24	0.04384	2598	0.27483	199	99	0.24383
DPYSL4	0.0593771	NA	NA	NA	NA	0	0	0.0755949	10	2151	0.09205	24	6	0.61611	2598	0.061971	38	16	0.017412
HIST1H2AH	0.0594211	NA	NA	NA	NA	0	0	0.0606442	6	2151	0.045095	23	13	0.027779	2598	0.073518	39	17	0.38653
C10orf82	0.0595144	NA	NA	NA	NA	0	0	0.0263213	10	2151	0.0060437	10	8	0.84001	2598	0.04311	20	10	0.012807
CCT4	0.0595623	NA	NA	NA	NA	0	0	0.0282166	2	2151	0.020921	9	6	0.016396	2598	0.034257	16	10	0.65678
MIR5705	0.0595624	rs442177	KLHL8	208610	208610	0	1	0.0191618	4	2151	0.027429	5	1	0.059607	2598	0.012317	7	4	0.18066
C12orf80	0.0595976	NA	NA	NA	NA	0	0	0.0212678	12	2151	0.015342	10	8	0.45566	2598	0.026174	15	10	0.02365
SNRNP200	0.05964	NA	NA	NA	NA	0	0	0.0412722	2	2151	0.015807	14	8	0.18916	2598	0.062356	22	13	0.057019
CHML	0.0596482	NA	NA	NA	NA	0	0	0.0440094	1	2151	0.029754	12	7	0.19116	2598	0.055812	24	7	0.056432
PKHD1	0.059674	NA	NA	NA	NA	0	0	0.0172668	6	2151	0.0013947	3	3	0.013581	2598	0.030408	7	2	0.79473
MIR6746	0.0596815	rs174546	FAS1-2-3	85496	85496	0	1	0.056012	11	2151	0.032078	19	14	0.11159	2598	0.075828	36	16	0.096737
SLC2A4RG	0.0597002	NA	NA	NA	NA	0	0	0.05538	20	2151	0.02278	14	9	0.016048	2598	0.082371	52	25	0.67292
BACH2	0.0598782	NA	NA	NA	NA	0	0	0.0273741	6	2151	0.0088331	12	8	0.93201	2598	0.042725	33	16	0.011629
MIR4287	0.0598828	NA	NA	NA	NA	0	0	0.0572749	8	2151	0.054393	15	7	0.29081	2598	0.059661	42	25	0.037273
CBLC	0.0599275	rs7412;rs439401;rs1065853;rs4420638	APOE	130106;132478;131259;140973	130106	0	1	0.160666	19	2151	0.090656	53	23	0.05968	2598	0.21863	135	59	0.18179
FGL2	0.0599522	NA	NA	NA	NA	0	0	0.0526427	7	2151	0.039517	17	6	0.37745	2598	0.06351	37	15	0.028758
PLXNB1	0.05997	NA	NA	NA	NA	0	0	0.0755948	3	2151	0.04835	24	10	0.059431	2598	0.098152	61	29	0.18271
SNORA45A	0.059987	NA	NA	NA	NA	0	0	0.0713855	11	2151	0.032078	26	13	0.24971	2598	0.10393	46	18	0.0435
SIN3A	0.0600122	NA	NA	NA	NA	0	0	0.174772	15	2151	0.12134	74	44	0.020738	2598	0.21901	181	97	0.52406
TACR3	0.0601073	NA	NA	NA	NA	0	0	0.0206361	4	2151	0.0018596	4	4	0.022865	2598	0.036182	7	3	0.47623
FBXO38	0.0601305	NA	NA	NA	NA	0	0	0.0722258	5	2151	0.06834	35	18	0.1565	2598	0.075443	63	27	0.069611
LOC102546294	0.0601305	NA	NA	NA	NA	0	0	0.0722258	5	2151	0.06834	35	18	0.1565	2598	0.075443	63	27	0.069611
UFSP1	0.060173	NA	NA	NA	NA	0	0	0.0408505	7	2151	0.018596	12	7	0.25242	2598	0.059276	29	8	0.043196
CUX2	0.0601796	rs11065987	BRAP	599504	599504	0	0	0.0932811	12	2151	0.064621	24	8	0.68135	2598	0.11701	58	22	0.016005
NPHP3	0.0602272	rs17404153	ACAD11	278186	278186	0	0	0.0383236	3	2151	0.018131	21	8	0.34712	2598	0.055042	15	6	0.031446
NPHP3-ACAD11	0.0602272	rs17404153	ACAD11	278186	278186	0	0	0.0383236	3	2151	0.018131	21	8	0.34712	2598	0.055042	15	6	0.031446
NPHP3-AS1	0.0602272	rs17404153	ACAD11	278186	278186	0	0	0.0383236	3	2151	0.018131	21	8	0.34712	2598	0.055042	15	6	0.031446
LOC101929340	0.0603076	NA	NA	NA	NA	0	0	0.130558	11	2151	0.11158	42	23	0.1332	2598	0.14627	90	42	0.082082
TFRC	0.0603445	NA	NA	NA	NA	0	0	0.107602	3	2151	0.080428	36	22	0.34456	2598	0.1301	66	34	0.031755
CCDC136	0.0603506	NA	NA	NA	NA	0	0	0.029059	7	2151	0.010693	10	5	0.01104	2598	0.044265	25	7	0.9912
MICALL1	0.0605194	rs5756931	PLA2G6	243532	243532	0	0	0.104235	22	2151	0.075314	43	24	0.60298	2598	0.12818	97	47	0.01821
AKAP8	0.0605713	NA	NA	NA	NA	0	0	0.131395	19	2151	0.043701	33	19	0.13409	2598	0.204	96	34	0.081973
MPP5	0.0605736	NA	NA	NA	NA	0	0	0.0977028	14	2151	0.053464	25	14	0.065818	2598	0.13433	56	27	0.16701
MRRF	0.0605996	NA	NA	NA	NA	0	0	0.0892817	9	2151	0.041841	22	9	0.77266	2598	0.12856	45	15	0.014234
RBM18	0.0605996	NA	NA	NA	NA	0	0	0.0892817	9	2151	0.041841	22	9	0.77266	2598	0.12856	45	15	0.014234
PLOD2	0.060642	NA	NA	NA	NA	0	0	0.132659	3	2151	0.067411	52	33	0.060637	2598	0.18668	120	52	0.18153
CCRL2	0.0606494	rs2290547	SETD2	619472	619472	0	0	0.0730705	3	2151	0.034868	18	13	0.61182	2598	0.1047	40	19	0.017994
LINC00884	0.0606569	NA	NA	NA	NA	0	0	0.144662	3	2151	0.14551	57	23	0.10815	2598	0.14396	101	48	0.10181
CLASRP	0.060699	rs7412;rs439401;rs1065853;rs4420638	APOE	127534;125162;126381;116667	116667	0	1	0.0808594	19	2151	0.066481	20	9	0.01248	2598	0.092764	62	34	0.88302
MIR769	0.0607237	NA	NA	NA	NA	0	0	0.0273742	19	2151	0.024175	10	5	0.066854	2598	0.030023	9	3	0.16492
C2orf71	0.0607439	NA	NA	NA	NA	0	0	0.0678034	2	2151	0.035797	16	8	0.071134	2598	0.094303	57	28	0.15506
SPOP	0.0608294	NA	NA	NA	NA	0	0	0.0701218	17	2151	0.033008	21	13	0.092499	2598	0.10085	67	37	0.11945
AVPR1A	0.0608677	NA	NA	NA	NA	0	0	0.00842293	12	2151	0.0018596	3	2	0.18193	2598	0.013857	5	2	0.060779
SPATA4	0.0609407	NA	NA	NA	NA	0	0	0.05896	4	2151	0.025105	23	13	0.96503	2598	0.08699	34	16	0.011475
C6orf62	0.0609887	NA	NA	NA	NA	0	0	0.113706	6	2151	0.065086	31	19	0.035045	2598	0.15396	76	39	0.31629
RTBDN	0.061016	NA	NA	NA	NA	0	0	0.0665395	19	2151	0.02185	19	9	0.61192	2598	0.10354	56	28	0.018124
MOK	0.0610208	NA	NA	NA	NA	0	0	0.0534851	14	2151	0.034868	20	13	0.22017	2598	0.068899	54	28	0.050377
ACOT13	0.0610571	NA	NA	NA	NA	0	0	0.0494839	6	2151	0.031148	17	9	0.27908	2598	0.064665	39	16	0.039772
TDP2	0.0610571	NA	NA	NA	NA	0	0	0.0494839	6	2151	0.031148	17	9	0.27908	2598	0.064665	39	16	0.039772
CXCL13	0.0610899	NA	NA	NA	NA	0	0	0.0294799	4	2151	0.02371	8	5	0.08592	2598	0.034257	20	8	0.12927
FAM86A	0.0611474	NA	NA	NA	NA	0	0	0.0463255	16	2151	0.012087	10	7	0.093067	2598	0.074673	46	26	0.11948
SPATA12	0.0612122	NA	NA	NA	NA	0	0	0.0320066	3	2151	0.013947	12	7	0.17581	2598	0.046959	43	23	0.06333
HNRNPAB	0.0612938	NA	NA	NA	NA	0	0	0.0395873	5	2151	0.014877	16	6	0.017167	2598	0.060046	26	12	0.64963
TOMM40	0.061298	rs7412;rs439401;rs1065853;rs4420638	APOE	19502;21874;20655;30369	19502	0	1	0.0806476	19	2151	0.056718	31	21	0.058065	2598	0.10046	62	31	0.19208
LINC00152	0.061316	NA	NA	NA	NA	0	0	0.0391661	2	2151	0.0079033	7	0	0.77696	2598	0.06505	24	8	0.01436
HLX	0.0614269	rs2642442	MOSC1	77719.5	77719.5	0	1	0.0463254	1	2151	0.013482	10	6	0.14579	2598	0.073518	36	17	0.076698
HLX-AS1	0.0614269	rs2642442	MOSC1	77719.5	77719.5	0	1	0.0463254	1	2151	0.013482	10	6	0.14579	2598	0.073518	36	17	0.076698
NCAPH	0.061472	NA	NA	NA	NA	0	0	0.0663299	2	2151	0.055788	19	7	0.21272	2598	0.075058	46	23	0.052613
POLR3D	0.0614944	NA	NA	NA	NA	0	0	0.0715917	8	2151	0.023245	22	14	0.47709	2598	0.11162	61	32	0.023469
SNORA45B	0.0616131	NA	NA	NA	NA	0	0	0.0720174	11	2151	0.032543	27	14	0.24975	2598	0.1047	48	20	0.044938
ZNF697	0.0616947	NA	NA	NA	NA	0	0	0.141713	1	2151	0.084612	33	14	0.50724	2598	0.18899	122	59	0.022162
KLC1	0.061827	NA	NA	NA	NA	0	0	0.10992	14	2151	0.088796	41	24	0.083254	2598	0.12741	93	47	0.13538
FLJ31104	0.0618424	rs9686661	MAP3K1	578968	578968	0	0	0.0859104	5	2151	0.056718	28	13	0.032914	2598	0.11008	61	33	0.34254
GLO1	0.0621229	rs2758886	KCNK17	587978	587978	0	0	0.0435884	6	2151	0.004649	9	8	0.57263	2598	0.075828	32	10	0.019798
PRSS3	0.0622142	NA	NA	NA	NA	0	0	0.0347446	9	2151	0.011623	11	7	0.054482	2598	0.053888	25	13	0.20846
SP4	0.0622914	rs12670798	DNAH11	140143	140143	0	1	0.134766	7	2151	0.082752	40	17	0.06995	2598	0.17783	82	34	0.16261
VOPP1	0.0622945	NA	NA	NA	NA	0	0	0.133292	7	2151	0.078568	51	20	0.86517	2598	0.1786	113	46	0.013148
STARD13	0.0624205	NA	NA	NA	NA	0	0	0.0513793	13	2151	0.020921	8	4	0.013243	2598	0.076597	28	11	0.86109
RPL27A	0.0624347	NA	NA	NA	NA	0	0	0.0722253	11	2151	0.032543	27	14	0.24975	2598	0.10508	49	21	0.045672
FMO5	0.0625766	NA	NA	NA	NA	0	0	0.104233	1	2151	0.06927	28	11	0.029201	2598	0.13318	68	33	0.39171
DLEU2	0.0625849	NA	NA	NA	NA	0	0	0.214571	13	2151	0.15295	71	36	0.013617	2598	0.26559	184	86	0.84014
RGS11	0.0626083	NA	NA	NA	NA	0	0	0.00989687	16	2151	0.0055788	2	0	0.058128	2598	0.013472	11	5	0.1969
MIR3122	0.062666	NA	NA	NA	NA	0	0	0.0037192	1	2151	0.0037192	4	2	0.062666	0	0	NA	NA	NA
CLTA	0.0627688	NA	NA	NA	NA	0	0	0.0787517	9	2151	0.030683	12	9	0.37446	2598	0.11855	68	32	0.030661
CUL9	0.0628087	rs998584	VEGFA	610362	610362	0	0	0.0269529	6	2151	0.018596	12	7	0.024079	2598	0.033872	27	13	0.47719
TSPAN32	0.0630023	NA	NA	NA	NA	0	0	0.0779112	11	2151	0.055788	30	16	0.94445	2598	0.096228	55	25	0.012212
STKLD1	0.0632026	rs635634	ABO	79726	79726	0	1	0.0690673	9	2151	0.088796	24	7	0.014295	2598	0.052733	48	24	0.80997
XKR4	0.0633145	rs10102164	SOX17	593178	593178	0	0	0.0459045	8	2151	0.031613	11	3	0.87436	2598	0.057737	37	25	0.013271
PTCHD2	0.0633683	NA	NA	NA	NA	0	0	0.0366393	1	2151	0.027429	9	5	0.87369	2598	0.044265	19	11	0.013295
CD180	0.0634791	NA	NA	NA	NA	0	0	0.0437986	5	2151	0.013017	17	12	0.1022	2598	0.069284	53	25	0.1139
TMEM45B	0.063511	NA	NA	NA	NA	0	0	0.0844392	11	2151	0.052999	24	14	0.20083	2598	0.11047	64	26	0.057998
AKT1S1	0.0635671	NA	NA	NA	NA	0	0	0.0400082	19	2151	0.027894	10	4	0.22239	2598	0.050038	22	9	0.052432
SYTL1	0.0635756	rs12748152	HDGF	530722	530722	0	0	0.0635921	1	2151	0.032543	16	9	0.064096	2598	0.089299	42	14	0.18195
MIR31HG	0.0635772	NA	NA	NA	NA	0	0	0.192252	9	2151	0.099954	58	31	0.067243	2598	0.26867	150	68	0.17344
LINC01006	0.0637114	NA	NA	NA	NA	0	0	0.0694884	7	2151	0.036262	17	8	0.19089	2598	0.096998	39	17	0.061254
ZNF581	0.0637771	NA	NA	NA	NA	0	0	0.10339	19	2151	0.04835	31	14	0.62557	2598	0.14896	87	39	0.018715
FMN2	0.0638235	NA	NA	NA	NA	0	0	0.0166353	1	2151	0.0027894	3	2	0.04858	2598	0.028099	17	11	0.24121
CSTA	0.0638423	NA	NA	NA	NA	0	0	0.0128447	3	2151	0.014412	2	1	0.02627	2598	0.011547	11	6	0.44622
FSTL1	0.0638487	rs6805251	GSK3B	600458	600458	0	0	0.16656	3	2151	0.12878	43	18	0.12382	2598	0.19784	114	47	0.094683
DKK2	0.0638661	NA	NA	NA	NA	0	0	0.0379025	4	2151	0.022315	14	8	0.051125	2598	0.050808	28	11	0.22939
NR2F1-AS1	0.0640561	NA	NA	NA	NA	0	0	0.093283	5	2151	0.047885	42	25	0.95717	2598	0.13087	79	35	0.012297
LOC101929268	0.064063	NA	NA	NA	NA	0	0	0.073067	8	2151	0.014412	18	11	0.043429	2598	0.12163	48	19	0.27106
HSD17B4	0.0640866	NA	NA	NA	NA	0	0	0.0227415	5	2151	0.0097629	12	9	0.02903	2598	0.033487	22	12	0.40569
ENDOD1	0.064111	NA	NA	NA	NA	0	0	0.165723	11	2151	0.10786	49	18	0.54106	2598	0.21363	132	59	0.021777
MRPL52	0.0641802	NA	NA	NA	NA	0	0	0.0330594	14	2151	0.0065086	10	8	0.030613	2598	0.055042	25	7	0.3854
RCE1	0.0642608	NA	NA	NA	NA	0	0	0.0183193	11	2151	0.021385	7	3	0.030157	2598	0.015781	7	3	0.39183
ZBTB44	0.0643919	NA	NA	NA	NA	0	0	0.0724363	11	2151	0.065551	27	8	0.77379	2598	0.078137	48	21	0.015309
SSBP1	0.0644007	NA	NA	NA	NA	0	0	0.0227416	7	2151	0.019061	7	5	0.71511	2598	0.025789	8	3	0.016568
WEE2-AS1	0.0644007	NA	NA	NA	NA	0	0	0.0227416	7	2151	0.019061	7	5	0.71511	2598	0.025789	8	3	0.016568
IFFO1	0.0644604	NA	NA	NA	NA	0	0	0.0503262	12	2151	0.0079033	11	9	0.42338	2598	0.08545	43	17	0.028016
MIR4733	0.0644832	NA	NA	NA	NA	0	0	0.069488	17	2151	0.045095	19	8	0.43326	2598	0.089684	41	17	0.027389
MIR34C	0.0645555	NA	NA	NA	NA	0	0	0.0191617	11	2151	0.0023245	5	5	0.31316	2598	0.033102	10	1	0.037945
PTPN23	0.0646018	rs2290547	SETD2	360996	360996	0	0	0.104232	3	2151	0.073919	43	24	0.26347	2598	0.12933	81	45	0.045141
NTN3	0.0646845	NA	NA	NA	NA	0	0	0.045904	16	2151	0.040911	19	7	0.33042	2598	0.050038	37	16	0.036051
MRPL49	0.0646909	rs12801636	KAT5	511240	511240	0	0	0.131397	11	2151	0.071595	39	26	0.024948	2598	0.18091	85	35	0.47753
FNIP1	0.0647272	NA	NA	NA	NA	0	0	0.0389555	5	2151	0.02464	14	5	0.1719	2598	0.050808	35	17	0.069352
LBHD1	0.0647281	rs174546	FAS1-2-3	876450	876450	0	0	0.0459043	11	2151	0.025105	23	14	0.19428	2598	0.063125	34	15	0.061364
NLRP14	0.0648408	NA	NA	NA	NA	0	0	0.0147397	11	2151	0.012552	6	1	0.022811	2598	0.016551	9	2	0.52375
ZNF214	0.0648408	NA	NA	NA	NA	0	0	0.0147397	11	2151	0.012552	6	1	0.022811	2598	0.016551	9	2	0.52375
SRP14	0.0648537	NA	NA	NA	NA	0	0	0.201092	15	2151	0.14086	73	39	0.019198	2598	0.25096	169	76	0.62247
SRP14-AS1	0.0648537	NA	NA	NA	NA	0	0	0.201092	15	2151	0.14086	73	39	0.019198	2598	0.25096	169	76	0.62247
C16orf93	0.0649038	rs11649653	CTF1	137404	137404	0	1	0.0376923	16	2151	0.019061	10	4	0.2856	2598	0.053118	38	21	0.041882
STT3B	0.0649235	rs7640978	CMTM6	952980	952980	0	0	0.120657	3	2151	0.079033	39	20	0.67232	2598	0.15512	107	49	0.017798
MYO15B	0.0650615	NA	NA	NA	NA	0	0	0.108654	17	2151	0.062762	25	9	0.04401	2598	0.14665	73	25	0.2726
FAM35A	0.0650727	NA	NA	NA	NA	0	0	0.0993903	10	2151	0.080428	25	8	0.059135	2598	0.11509	52	21	0.20292
GLUD1	0.0650727	NA	NA	NA	NA	0	0	0.0993903	10	2151	0.080428	25	8	0.059135	2598	0.11509	52	21	0.20292
CNNM4	0.0651717	NA	NA	NA	NA	0	0	0.0979166	2	2151	0.045095	33	18	0.016748	2598	0.14165	82	43	0.71782
CFAP58	0.065193	NA	NA	NA	NA	0	0	0.0473783	10	2151	0.035332	10	4	0.056661	2598	0.057352	49	16	0.21226
TTLL10	0.0652134	NA	NA	NA	NA	0	0	0.0191618	1	2151	0.0069735	8	6	0.012632	2598	0.029253	16	7	0.95246
NFKBIL1	0.0652572	rs2247056;rs419132;rs3177928	HLA	252153.5;693155.5;894791.5	252154	0	0	0.034323	6	2151	0.019061	11	5	0.17663	2598	0.046959	12	5	0.068173
EDNRA	0.0655292	NA	NA	NA	NA	0	0	0.0715929	4	2151	0.035797	15	6	0.038092	2598	0.10123	33	12	0.31773
LOC101928370	0.0655407	NA	NA	NA	NA	0	0	0.098758	1	2151	0.081822	30	14	0.13071	2598	0.11278	79	35	0.092614
RAB8A	0.0656208	NA	NA	NA	NA	0	0	0.0972856	19	2151	0.064621	28	16	0.51564	2598	0.12433	74	37	0.023512
CRYGN	0.0656369	rs17173637	TMEM176A	603953	603953	0	0	0.0437991	7	2151	0.016272	13	8	0.01862	2598	0.06659	27	8	0.65131
IFT122	0.0657502	NA	NA	NA	NA	0	0	0.0753842	3	2151	0.046025	31	12	0.027441	2598	0.099692	62	31	0.44288
MBD4	0.0657502	NA	NA	NA	NA	0	0	0.0753842	3	2151	0.046025	31	12	0.027441	2598	0.099692	62	31	0.44288
PFKL	0.0657691	NA	NA	NA	NA	0	0	0.141712	21	2151	0.09298	39	19	0.23795	2598	0.18206	91	39	0.051092
ARHGAP35	0.0657781	NA	NA	NA	NA	0	0	0.0764374	19	2151	0.056253	30	16	0.68845	2598	0.093149	89	43	0.017662
IER3IP1	0.0659791	NA	NA	NA	NA	0	0	0.0235836	18	2151	0.017666	10	6	0.096635	2598	0.028483	28	17	0.1263
CASC10	0.0660537	NA	NA	NA	NA	0	0	0.0962284	10	2151	0.051139	31	15	0.13908	2598	0.13356	72	31	0.087877
SNORD96A	0.0661652	NA	NA	NA	NA	0	0	0.0798062	5	2151	0.057183	31	15	0.31704	2598	0.098537	57	30	0.03863
APTR	0.0662339	NA	NA	NA	NA	0	0	0.0922304	7	2151	0.040911	28	17	0.54504	2598	0.13472	65	29	0.022499
RSBN1L	0.0662339	NA	NA	NA	NA	0	0	0.0922304	7	2151	0.040911	28	17	0.54504	2598	0.13472	65	29	0.022499
SF1	0.0662598	rs12801636	KAT5	840792	840792	0	0	0.108021	11	2151	0.073454	39	21	0.39191	2598	0.13664	92	45	0.031305
MINPP1	0.0663365	NA	NA	NA	NA	0	0	0.0456936	10	2151	0.012552	15	12	0.055793	2598	0.073133	41	21	0.22021
CELSR2	0.0664223	rs629301	SORT1	23333	23333	0	1	0.0631713	1	2151	0.02278	22	13	0.93112	2598	0.096613	50	23	0.013216
MERTK	0.0665264	NA	NA	NA	NA	0	0	0.0701202	2	2151	0.036727	36	22	0.031872	2598	0.097768	59	26	0.38684
SYNGR3	0.0665764	NA	NA	NA	NA	0	0	0.0684353	16	2151	0.043236	20	12	0.46331	2598	0.089299	61	24	0.026636
NEK8	0.0665873	NA	NA	NA	NA	0	0	0.122554	17	2151	0.106	45	27	0.73489	2598	0.13626	85	49	0.016796
ARHGEF26	0.0665903	NA	NA	NA	NA	0	0	0.0701191	3	2151	0.030683	25	13	0.024916	2598	0.10277	69	39	0.49542
ARHGEF26-AS1	0.0665903	NA	NA	NA	NA	0	0	0.0701191	3	2151	0.030683	25	13	0.024916	2598	0.10277	69	39	0.49542
DNHD1	0.0666515	NA	NA	NA	NA	0	0	0.0111602	11	2151	0.018131	2	0	0.15187	2598	0.0053888	6	4	0.081371
C21orf33	0.066752	NA	NA	NA	NA	0	0	0.12529	21	2151	0.066481	33	20	0.042645	2598	0.17398	94	43	0.29032
KIAA1875	0.0667567	rs11136341	PLEC1	116168	116168	0	1	0.0414824	8	2151	0.02371	13	6	0.26539	2598	0.056197	26	9	0.046655
SHARPIN	0.0667567	rs11136341	PLEC1	116168	116168	0	1	0.0414824	8	2151	0.02371	13	6	0.26539	2598	0.056197	26	9	0.046655
ICT1	0.0668802	NA	NA	NA	NA	0	0	0.0785434	17	2151	0.038122	29	11	0.014455	2598	0.11201	52	23	0.85852
RUFY1	0.0669107	NA	NA	NA	NA	0	0	0.0555909	5	2151	0.041841	36	20	0.90793	2598	0.066975	39	23	0.013676
UBR2	0.067074	NA	NA	NA	NA	0	0	0.094967	6	2151	0.054393	32	20	0.026335	2598	0.12856	77	42	0.47291
TRDMT1	0.0671613	rs10904908	VIM-CUBN	7960.5	7960.5	0	1	0.161298	10	2151	0.13947	47	19	0.9911	2598	0.17937	100	49	0.012586
GSTA7P	0.0671776	NA	NA	NA	NA	0	0	0.0374819	6	2151	0.033938	16	9	0.78843	2598	0.040416	23	12	0.015826
DIO3	0.0671928	NA	NA	NA	NA	0	0	0.0240049	14	2151	0.021385	11	6	0.54682	2598	0.026174	14	7	0.022825
DIO3OS	0.0671928	NA	NA	NA	NA	0	0	0.0240049	14	2151	0.021385	11	6	0.54682	2598	0.026174	14	7	0.022825
CCDC28B	0.0672788	NA	NA	NA	NA	0	0	0.0564329	1	2151	0.04556	15	7	0.023986	2598	0.065435	32	19	0.52117
LINC01391	0.0673165	NA	NA	NA	NA	0	0	0.00421143	3	2151	0.0023245	5	5	0.74412	2598	0.0057737	10	8	0.016811
MUC3A	0.0674026	NA	NA	NA	NA	0	0	0.0313748	7	2151	0.018596	5	2	0.101	2598	0.041955	20	13	0.12405
ADORA2A	0.0675645	NA	NA	NA	NA	0	0	0.16277	22	2151	0.1218	70	31	0.96632	2598	0.19669	143	68	0.013004
SMIM11	0.0676173	NA	NA	NA	NA	0	0	0.0690671	21	2151	0.033008	22	15	0.02096	2598	0.098922	68	28	0.6001
ATP6V0D2	0.067628	NA	NA	NA	NA	0	0	0.0311643	8	2151	0.0023245	2	1	0.12698	2598	0.055042	13	5	0.099075
FAIM3	0.0677195	NA	NA	NA	NA	0	0	0.0737015	1	2151	0.015342	20	13	0.015374	2598	0.12202	63	26	0.81966
C7orf61	0.0677887	NA	NA	NA	NA	0	0	0.0256898	7	2151	0.019526	15	8	0.12132	2598	0.030793	32	19	0.104
TRIM67	0.0677995	NA	NA	NA	NA	0	0	0.0840177	1	2151	0.07206	20	6	0.092162	2598	0.093918	46	18	0.13693
CBR3-AS1	0.0678229	NA	NA	NA	NA	0	0	0.14698	21	2151	0.11251	51	24	0.17709	2598	0.17552	107	45	0.071292
ZFYVE16	0.0678278	NA	NA	NA	NA	0	0	0.105074	5	2151	0.052999	30	17	0.087798	2598	0.14819	64	30	0.14381
FBXL21	0.0678463	NA	NA	NA	NA	0	0	0.0145292	5	2151	0.0018596	3	2	0.09846	2598	0.025019	15	6	0.12828
MT1IP	0.0678674	rs3764261	CETP	283512	283512	0	0	0.0157929	16	2151	0.02371	5	3	0.39468	2598	0.0092379	11	7	0.032014
SET	0.0678876	NA	NA	NA	NA	0	0	0.0545381	9	2151	0.029754	25	18	0.066645	2598	0.075058	47	22	0.18966
SMCR8	0.0679095	NA	NA	NA	NA	0	0	0.0501158	17	2151	0.037657	19	11	0.26931	2598	0.060431	35	15	0.046953
TOP3A	0.0679095	NA	NA	NA	NA	0	0	0.0501158	17	2151	0.037657	19	11	0.26931	2598	0.060431	35	15	0.046953
CDK5R2	0.067968	rs78058190	PRKAG3	124240	124240	0	1	0.00589598	2	2151	0.0051139	4	2	0.12248	2598	0.0065435	3	1	0.10335
WWP1	0.0679743	NA	NA	NA	NA	0	0	0.0783328	8	2151	0.035797	28	18	0.026522	2598	0.11355	64	32	0.47733
ZMAT3	0.0680045	NA	NA	NA	NA	0	0	0.0545378	3	2151	0.047885	17	11	0.11003	2598	0.060046	32	12	0.11512
LOC100506499	0.0680055	NA	NA	NA	NA	0	0	0.233526	14	2151	0.12692	65	25	0.067234	2598	0.32179	173	81	0.1884
TANC1	0.0680957	NA	NA	NA	NA	0	0	0.153924	2	2151	0.1218	67	36	0.33525	2598	0.18052	133	67	0.037845
SH3BGRL3	0.0681584	rs12027135;rs12748152	LDLRAP1;HDGF	828981.5;533678.5	533678	0	0	0.0393767	1	2151	0.0083682	9	7	0.114	2598	0.06505	52	24	0.11142
AGFG1	0.0681687	NA	NA	NA	NA	0	0	0.0425354	2	2151	0.015807	18	11	0.82834	2598	0.064665	29	17	0.015337
NUDC	0.0683326	rs12748152	HDGF	103866	103866	0	1	0.0515895	1	2151	0.026499	19	12	0.9992	2598	0.072363	56	34	0.012752
G2E3	0.0683601	NA	NA	NA	NA	0	0	0.0400081	14	2151	0.021385	16	8	0.019139	2598	0.055427	37	18	0.66608
C22orf24	0.0683806	NA	NA	NA	NA	0	0	0.146351	22	2151	0.11437	54	23	0.16376	2598	0.17283	101	51	0.077875
YWHAH	0.0683806	NA	NA	NA	NA	0	0	0.146351	22	2151	0.11437	54	23	0.16376	2598	0.17283	101	51	0.077875
KIAA1143	0.0684168	NA	NA	NA	NA	0	0	0.0299012	3	2151	0.0065086	6	3	0.041863	2598	0.049269	21	11	0.30483
KIF15	0.0684168	NA	NA	NA	NA	0	0	0.0299012	3	2151	0.0065086	6	3	0.041863	2598	0.049269	21	11	0.30483
ATP1A1	0.0684518	NA	NA	NA	NA	0	0	0.113918	1	2151	0.080893	38	20	0.17943	2598	0.14126	82	48	0.071165
ACVR2A	0.0684745	NA	NA	NA	NA	0	0	0.0362186	2	2151	0.02557	17	7	0.86319	2598	0.045035	45	27	0.014799
MIRLET7A1	0.0686208	NA	NA	NA	NA	0	0	0.127185	9	2151	0.066946	42	23	0.046542	2598	0.17706	86	39	0.27519
MIRLET7F1	0.0686208	NA	NA	NA	NA	0	0	0.127185	9	2151	0.066946	42	23	0.046542	2598	0.17706	86	39	0.27519
AHSG	0.068691	NA	NA	NA	NA	0	0	0.0857044	3	2151	0.035332	18	11	0.057021	2598	0.12741	56	26	0.2249
EFCC1	0.0687936	NA	NA	NA	NA	0	0	0.113075	3	2151	0.079033	37	23	0.017139	2598	0.14126	73	32	0.74961
SPNS2	0.0690338	rs193042029	TM4SF5	265629	265629	0	0	0.208044	17	2151	0.106	67	40	0.071994	2598	0.29253	174	65	0.17922
LOC101929234	0.0691192	NA	NA	NA	NA	0	0	0.133078	10	2151	0.078568	32	11	0.01843	2598	0.17821	114	56	0.70116
CCDC90B	0.0691597	NA	NA	NA	NA	0	0	0.067804	11	2151	0.043701	18	11	0.080127	2598	0.08776	29	14	0.16139
TDRKH	0.0692788	rs267733	ANXA9	813551	813551	0	0	0.0351654	1	2151	0.019991	12	6	0.67397	2598	0.047729	25	11	0.019228
METRNL	0.0695355	NA	NA	NA	NA	0	0	0.2689	17	2151	0.22455	95	42	0.47094	2598	0.30562	196	86	0.027643
COBL	0.0695745	NA	NA	NA	NA	0	0	0.123395	7	2151	0.082287	52	26	0.57343	2598	0.15743	122	69	0.022718
MYOD1	0.069575	rs10128711	SPTY2D1	901203	901203	0	0	0.0448517	11	2151	0.054858	11	6	0.76393	2598	0.036567	23	13	0.017053
TERC	0.069683	NA	NA	NA	NA	0	0	0.0120027	3	2151	0.0041841	3	2	0.016226	2598	0.018476	16	5	0.8044
PHPT1	0.0697353	NA	NA	NA	NA	0	0	0.0749646	9	2151	0.04463	27	18	0.027458	2598	0.10008	74	37	0.47579
MIR192	0.0699162	rs12801636	KAT5	729920	729920	0	0	0.0379026	11	2151	0.038587	7	2	0.014456	2598	0.037336	17	9	0.90661
MIR194-2	0.0699162	rs12801636	KAT5	729920	729920	0	0	0.0379026	11	2151	0.038587	7	2	0.014456	2598	0.037336	17	9	0.90661
PCDHGA12	0.0699519	NA	NA	NA	NA	0	0	0.0115813	5	2151	0.022315	2	0	0.52867	2598	0.0026944	3	2	0.024806
BANF2	0.0703217	rs2328223	SNX5	172357	172357	0	1	0.0503264	20	2151	0.031613	19	10	0.24767	2598	0.06582	43	22	0.053295
MYLPF	0.0704119	rs11649653	CTF1	535016	535016	0	0	0.0819118	16	2151	0.087401	36	19	0.43769	2598	0.077367	53	31	0.030205
KBTBD4	0.0704578	rs3136441	LRP4	861695	861695	0	0	0.0532746	11	2151	0.042771	9	4	0.12827	2598	0.061971	23	10	0.10315
EXOC1	0.0705308	NA	NA	NA	NA	0	0	0.0404297	4	2151	0.011623	11	3	0.82224	2598	0.06428	30	15	0.016112
SLC34A2	0.0706355	rs10019888	C4orf52	405776	405776	0	0	0.0136871	4	2151	0.010693	7	3	0.28783	2598	0.016166	18	11	0.046111
RAB42	0.070714	NA	NA	NA	NA	0	0	0.0172666	1	2151	0.012552	6	4	0.45	2598	0.02117	14	10	0.029534
LINC00880	0.0707426	NA	NA	NA	NA	0	0	0.217941	3	2151	0.1669	82	47	0.044298	2598	0.2602	202	101	0.30017
PDIA6	0.0707752	NA	NA	NA	NA	0	0	0.0122132	2	2151	0.019991	4	2	0.14663	2598	0.0057737	9	4	0.090735
EIF3A	0.0708033	NA	NA	NA	NA	0	0	0.140662	10	2151	0.09112	48	23	0.031613	2598	0.18168	102	43	0.42106
TIMM13	0.0708205	NA	NA	NA	NA	0	0	0.0259004	19	2151	0.018596	7	4	0.61005	2598	0.031948	17	8	0.021826
KRTCAP3	0.0708548	rs1260326	GCKR	70614	70614	0	1	0.0290588	2	2151	0.0055788	4	1	0.18341	2598	0.048499	8	2	0.07264
GPR97	0.0708654	rs3764261	CETP	703711	703711	0	0	0.063171	16	2151	0.042306	23	13	0.10211	2598	0.080446	51	20	0.1305
PURG	0.0708829	NA	NA	NA	NA	0	0	0.0164246	8	2151	0.0041841	3	1	0.41424	2598	0.026559	16	7	0.032178
WRN	0.0708829	NA	NA	NA	NA	0	0	0.0164246	8	2151	0.0041841	3	1	0.41424	2598	0.026559	16	7	0.032178
MIR760	0.0708871	NA	NA	NA	NA	0	0	0.034323	1	2151	0.02557	14	9	0.064311	2598	0.04157	21	12	0.20728
ZNF580	0.0709183	NA	NA	NA	NA	0	0	0.0743337	19	2151	0.035797	23	10	0.37557	2598	0.10624	71	36	0.035513
SNORD91A	0.0710234	rs2070863	SERPINF2	602890	602890	0	0	0.0191617	17	2151	0.0074384	2	0	0.048927	2598	0.028868	11	5	0.2731
SNORD91B	0.0710234	rs2070863	SERPINF2	602890	602890	0	0	0.0191617	17	2151	0.0074384	2	0	0.048927	2598	0.028868	11	5	0.2731
CUL3	0.0710321	NA	NA	NA	NA	0	0	0.095389	2	2151	0.074384	23	13	0.83006	2598	0.11278	49	17	0.0161
DCK	0.0710427	NA	NA	NA	NA	0	0	0.0814906	4	2151	0.050209	18	8	0.21505	2598	0.10739	60	33	0.062155
C11orf21	0.0710504	NA	NA	NA	NA	0	0	0.083175	11	2151	0.056718	34	19	0.94435	2598	0.10508	63	28	0.014156
ARHGAP25	0.0710867	NA	NA	NA	NA	0	0	0.100232	2	2151	0.059507	28	14	0.76355	2598	0.13395	63	26	0.017519
CSGALNACT1	0.0711662	rs12678919	LPL	305909	305909	0	0	0.190357	8	2151	0.096699	64	38	0.085346	2598	0.2679	227	97	0.15695
MIR3120	0.0712468	NA	NA	NA	NA	0	0	0.00779112	1	2151	0.0097629	4	3	0.7859	2598	0.0061586	5	2	0.017068
FZR1	0.0712679	NA	NA	NA	NA	0	0	0.161295	19	2151	0.090656	75	45	0.74251	2598	0.21978	156	73	0.018072
PIGU	0.0713209	rs2277862	ERGIC3	887997	887997	0	0	0.0153715	20	2151	0.015342	8	3	0.014194	2598	0.015396	12	5	0.94624
AP1B1	0.0714175	rs5763662	MTMR3	601463	601463	0	0	0.0779115	22	2151	0.036727	25	14	0.56161	2598	0.11201	74	35	0.023955
PPCDC	0.0716276	NA	NA	NA	NA	0	0	0.0547482	15	2151	0.027894	16	10	0.15509	2598	0.076982	42	21	0.08706
MTURN	0.0716506	NA	NA	NA	NA	0	0	0.249316	7	2151	0.19851	136	67	0.013726	2598	0.29138	184	91	0.98408
ARNTL	0.0716703	NA	NA	NA	NA	0	0	0.157085	11	2151	0.13529	70	31	0.037637	2598	0.17513	124	60	0.35901
LINC00702	0.0718452	rs1832007	AKR1C4	960604	960604	0	0	0.129502	10	2151	0.086471	48	17	0.30907	2598	0.16513	116	47	0.04385
ZNF133	0.0719785	rs2328223	SNX5	423168	423168	0	0	0.0697011	20	2151	0.030219	8	2	0.045812	2598	0.10239	39	14	0.29651
TMEM39A	0.0720078	rs6805251	GSK3B	375580	375580	0	0	0.00884383	3	2151	0.0051139	8	5	0.11463	2598	0.011932	8	4	0.11856
SIT1	0.0720989	NA	NA	NA	NA	0	0	0.0174772	9	2151	0.013482	8	4	0.22064	2598	0.020785	23	13	0.061692
ITPRIPL1	0.0721486	NA	NA	NA	NA	0	0	0.0692775	2	2151	0.058577	31	17	0.55703	2598	0.078137	33	13	0.024457
PACRG-AS1	0.0722089	NA	NA	NA	NA	0	0	0.112236	6	2151	0.074849	39	18	0.18274	2598	0.14319	82	37	0.074627
MIRLET7D	0.0723445	NA	NA	NA	NA	0	0	0.114763	9	2151	0.052069	29	15	0.049144	2598	0.16667	75	37	0.27814
C6orf89	0.0723606	NA	NA	NA	NA	0	0	0.0633818	6	2151	0.057183	18	8	0.055074	2598	0.068514	38	21	0.24826
EMC1	0.0723786	NA	NA	NA	NA	0	0	0.036218	1	2151	0.018596	13	8	0.030528	2598	0.050808	27	12	0.44801
HID1	0.0724144	NA	NA	NA	NA	0	0	0.0332703	17	2151	0.010228	7	3	0.32735	2598	0.052348	32	11	0.041806
TTN	0.0725018	NA	NA	NA	NA	0	0	0.0454833	2	2151	0.037192	10	4	0.065668	2598	0.052348	17	8	0.20871
MGC12916	0.0725507	NA	NA	NA	NA	0	0	0.0966515	17	2151	0.059042	29	13	0.89671	2598	0.12779	104	54	0.015297
IST1	0.072606	rs2000999	HPR	181256	181256	0	1	0.0922281	16	2151	0.038587	30	20	0.30761	2598	0.13664	96	50	0.044634
APITD1	0.0726069	NA	NA	NA	NA	0	0	0.0625396	1	2151	0.035797	16	9	0.013887	2598	0.084681	48	23	0.9887
APITD1-CORT	0.0726069	NA	NA	NA	NA	0	0	0.0625396	1	2151	0.035797	16	9	0.013887	2598	0.084681	48	23	0.9887
MIR5189	0.0727128	NA	NA	NA	NA	0	0	0.141712	16	2151	0.07113	43	24	0.029078	2598	0.20015	87	34	0.47303
LOC101927472	0.0731791	NA	NA	NA	NA	0	0	0.16656	10	2151	0.11018	52	22	0.50553	2598	0.21324	138	60	0.027424
TARBP1	0.073225	rs514230	IRF2BP2	236887	236887	0	0	0.050116	1	2151	0.015807	12	9	0.24758	2598	0.078522	28	12	0.05604
THRA	0.0732265	rs11869286	STARD3	412008	412008	0	0	0.0863363	17	2151	0.037657	28	13	0.12671	2598	0.12664	60	27	0.1095
LINC01151	0.0734079	NA	NA	NA	NA	0	0	0.068225	8	2151	0.059972	16	7	0.54313	2598	0.075058	39	20	0.025624
MIR802	0.073575	NA	NA	NA	NA	0	0	0.00652795	21	2151	0.0013947	2	1	0.0593	2598	0.010778	10	4	0.23535
ROBO3	0.0736641	NA	NA	NA	NA	0	0	0.0397979	11	2151	0.013947	10	5	0.043898	2598	0.061201	29	15	0.3184
TMEM156	0.0736778	NA	NA	NA	NA	0	0	0.0450622	4	2151	0.04835	8	2	0.9828	2598	0.04234	27	10	0.014225
GPAM	0.0736827	rs2255141	GPAM	14406.5	14406.5	1	1	0.09939	10	2151	0.055788	41	21	0.57758	2598	0.13549	69	31	0.024207
GLRX	0.0739655	NA	NA	NA	NA	0	0	0.0764373	5	2151	0.048815	29	22	0.014936	2598	0.099307	71	32	0.94053
DCTN1	0.0741669	NA	NA	NA	NA	0	0	0.0501156	2	2151	0.022315	19	13	0.046717	2598	0.073133	39	18	0.30171
CTC-338M12.4	0.0741977	NA	NA	NA	NA	0	0	0.0835958	5	2151	0.062297	34	17	0.35964	2598	0.10123	65	36	0.039212
GNB2L1	0.0741977	NA	NA	NA	NA	0	0	0.0835958	5	2151	0.062297	34	17	0.35964	2598	0.10123	65	36	0.039212
GRN	0.0742749	rs8077889;rs72836561	MPP3;CD300LG	537953;489993	489993	0	0	0.0602233	17	2151	0.032543	14	6	0.021943	2598	0.083141	38	18	0.6435
ASIC5	0.0744036	NA	NA	NA	NA	0	0	0.00947548	4	2151	0.0018596	3	2	0.023129	2598	0.015781	5	1	0.61181
BPTF	0.0744076	NA	NA	NA	NA	0	0	0.101704	17	2151	0.082287	38	21	0.87723	2598	0.11778	67	26	0.016132
LOC102659288	0.0746876	rs4142995	SNX13	504050	504050	0	0	0.0920202	7	2151	0.038587	29	16	0.036036	2598	0.13626	69	32	0.39453
ENTHD2	0.0747034	NA	NA	NA	NA	0	0	0.0821247	17	2151	0.055788	30	17	0.16465	2598	0.10393	61	29	0.086371
MAP2K5	0.0747193	NA	NA	NA	NA	0	0	0.0555908	15	2151	0.031148	21	11	0.035444	2598	0.075828	40	18	0.40133
CLSTN1	0.0747828	NA	NA	NA	NA	0	0	0.0469574	1	2151	0.02278	17	8	0.21727	2598	0.066975	38	16	0.065539
ODF3B	0.07485	NA	NA	NA	NA	0	0	0.135185	22	2151	0.099489	45	19	0.082626	2598	0.16474	130	72	0.17253
H1FOO	0.074909	NA	NA	NA	NA	0	0	0.012552	3	2151	0.012552	4	2	0.074909	0	0	NA	NA	NA
RHO	0.074909	NA	NA	NA	NA	0	0	0.012552	3	2151	0.012552	4	2	0.074909	0	0	NA	NA	NA
DSEL	0.0751319	NA	NA	NA	NA	0	0	0.0619078	18	2151	0.040446	27	16	0.025665	2598	0.079677	52	28	0.55803
LOC643542	0.0751319	NA	NA	NA	NA	0	0	0.0619078	18	2151	0.040446	27	16	0.025665	2598	0.079677	52	28	0.55803
ATP6V1C1	0.0753008	NA	NA	NA	NA	0	0	0.0105285	8	2151	0.018596	5	2	0.27231	2598	0.0038491	6	5	0.05274
LINC01054	0.0753919	NA	NA	NA	NA	0	0	0.0212678	13	2151	0.013947	7	5	0.037259	2598	0.027329	16	8	0.38603
MAMDC4	0.0754022	NA	NA	NA	NA	0	0	0.105494	9	2151	0.066016	44	27	0.038499	2598	0.13818	110	57	0.37366
MLYCD	0.0754859	NA	NA	NA	NA	0	0	0.106336	16	2151	0.069735	36	17	0.030117	2598	0.13664	71	24	0.47831
C2orf78	0.0756054	NA	NA	NA	NA	0	0	0.0204254	2	2151	0.0027894	5	4	0.093035	2598	0.035027	10	5	0.15514
DUSP11	0.0756054	NA	NA	NA	NA	0	0	0.0204254	2	2151	0.0027894	5	4	0.093035	2598	0.035027	10	5	0.15514
CHSY3	0.0756772	NA	NA	NA	NA	0	0	0.0774898	5	2151	0.043236	26	10	0.34501	2598	0.10585	48	24	0.041884
TIMM44	0.0757102	rs7248104;rs116843064;rs7255436	INSR;ANGPTL4	781384;423508;427381	423508	0	0	0.0960193	19	2151	0.038587	36	22	0.026928	2598	0.14357	75	35	0.53692
KLC2	0.0757697	rs12801636	KAT5	633806	633806	0	0	0.028006	11	2151	0.014412	13	7	0.21107	2598	0.039261	29	14	0.068566
KLHDC7B	0.0758569	NA	NA	NA	NA	0	0	0.12992	22	2151	0.096234	48	21	0.062523	2598	0.15781	126	69	0.2318
USP44	0.0759012	NA	NA	NA	NA	0	0	0.0730705	12	2151	0.033938	15	6	0.11798	2598	0.10547	50	25	0.12293
TRIM65	0.0759163	NA	NA	NA	NA	0	0	0.105074	17	2151	0.056718	44	25	0.93472	2598	0.14511	93	46	0.01552
PAQR8	0.0759873	NA	NA	NA	NA	0	0	0.0720124	6	2151	0.026034	28	20	0.020321	2598	0.11008	58	27	0.71471
GALNT13	0.0760554	NA	NA	NA	NA	0	0	0.0496943	2	2151	0.017666	15	8	0.042088	2598	0.076212	40	20	0.34546
ZNF777	0.0760715	NA	NA	NA	NA	0	0	0.0591701	7	2151	0.022315	24	14	0.029869	2598	0.089684	55	27	0.48691
RPL35	0.0760715	NA	NA	NA	NA	0	0	0.0406399	9	2151	0.017201	11	8	0.014771	2598	0.060046	39	21	0.9846
LDLRAD3	0.0760805	NA	NA	NA	NA	0	0	0.0505366	11	2151	0.040446	33	20	0.69331	2598	0.058891	59	36	0.02098
CCDC106	0.0761945	NA	NA	NA	NA	0	0	0.0956011	19	2151	0.062762	33	15	0.93817	2598	0.12279	57	19	0.015533
MTMR6	0.0762505	NA	NA	NA	NA	0	0	0.0682248	13	2151	0.053464	16	7	0.18171	2598	0.080446	30	11	0.08027
FAXDC2	0.0764014	NA	NA	NA	NA	0	0	0.0301117	5	2151	0.02185	12	4	0.36083	2598	0.036952	26	15	0.040522
PDGFRA	0.076477	NA	NA	NA	NA	0	0	0.16193	4	2151	0.085077	56	23	0.25878	2598	0.22556	168	77	0.056571
TMC1	0.0765312	NA	NA	NA	NA	0	0	0.0429567	9	2151	0.019991	9	7	0.10448	2598	0.061971	28	14	0.14024
TMEM212	0.0766292	NA	NA	NA	NA	0	0	0.155189	3	2151	0.097164	48	27	0.2043	2598	0.20323	123	46	0.071833
GTF2A2	0.0766442	NA	NA	NA	NA	0	0	0.041693	15	2151	0.02371	12	5	0.20029	2598	0.056582	25	11	0.073289
NEBL-AS1	0.0766808	NA	NA	NA	NA	0	0	0.0155822	10	2151	0.015342	13	8	0.11769	2598	0.015781	21	11	0.1248
ZGPAT	0.0767337	NA	NA	NA	NA	0	0	0.0981282	20	2151	0.038122	33	20	0.020548	2598	0.14781	74	30	0.71541
ZNF790-AS1	0.0768739	NA	NA	NA	NA	0	0	0.0235841	19	2151	0.018131	10	8	0.81136	2598	0.028099	18	10	0.018159
MYOM1	0.0768746	NA	NA	NA	NA	0	0	0.111182	18	2151	0.081822	39	14	0.018029	2598	0.13549	87	42	0.81722
DUSP4	0.0768804	NA	NA	NA	NA	0	0	0.117289	8	2151	0.065086	47	26	0.079212	2598	0.16051	99	51	0.18602
ESAM	0.0768919	NA	NA	NA	NA	0	0	0.135607	11	2151	0.12041	46	26	0.16555	2598	0.14819	95	44	0.089023
ABCC11	0.0769083	NA	NA	NA	NA	0	0	0.0254789	16	2151	0.0051139	8	6	0.037771	2598	0.04234	19	9	0.39029
GJA4	0.0769104	NA	NA	NA	NA	0	0	0.0117921	1	2151	0.0032543	6	5	0.019214	2598	0.018861	12	7	0.76726
LOC101928118	0.076967	NA	NA	NA	NA	0	0	0.0671725	1	2151	0.067411	21	9	0.022113	2598	0.066975	35	18	0.66728
RWDD3	0.076967	NA	NA	NA	NA	0	0	0.0671725	1	2151	0.067411	21	9	0.022113	2598	0.066975	35	18	0.66728
CD151	0.0769835	NA	NA	NA	NA	0	0	0.0827548	11	2151	0.04742	17	9	0.062271	2598	0.11201	59	20	0.23702
AMPD3	0.0771218	rs2923084	AMPD3	84001.5	84001.5	1	1	0.0528532	11	2151	0.029289	16	9	0.22188	2598	0.072363	34	15	0.066668
PRR14L	0.0771496	NA	NA	NA	NA	0	0	0.0945438	22	2151	0.073919	40	22	0.040625	2598	0.11162	77	41	0.36428
LOC100288798	0.0772687	NA	NA	NA	NA	0	0	0.244682	12	2151	0.19247	87	36	0.91289	2598	0.28791	200	80	0.016242
WBSCR28	0.0772694	rs17145738	MLXIPL	282100	282100	0	0	0.0370605	7	2151	0.0074384	10	7	0.32756	2598	0.061586	39	17	0.045266
UBXN2B	0.0772906	rs2081687	CYP7A1	68337	68337	0	1	0.110758	8	2151	0.085077	27	15	0.19121	2598	0.13202	59	24	0.077571
VEGFC	0.0773453	NA	NA	NA	NA	0	0	0.0610658	4	2151	0.038587	20	12	0.34508	2598	0.079677	29	13	0.04302
MIR3928	0.0774231	NA	NA	NA	NA	0	0	0.0389555	22	2151	0.0079033	8	4	0.37887	2598	0.064665	28	12	0.039232
ARFGAP1	0.0774995	NA	NA	NA	NA	0	0	0.035376	20	2151	0.016272	9	5	0.025997	2598	0.051193	24	12	0.57245
KIF18B	0.0775044	NA	NA	NA	NA	0	0	0.0265321	17	2151	0.0097629	6	4	0.93282	2598	0.040416	27	14	0.015955
RAB31	0.0776205	NA	NA	NA	NA	0	0	0.134765	18	2151	0.066481	42	19	0.75303	2598	0.1913	114	44	0.019801
MIR4681	0.0776842	NA	NA	NA	NA	0	0	0.204045	10	2151	0.1497	67	34	0.057229	2598	0.24904	154	70	0.26081
CCDC15	0.0776944	NA	NA	NA	NA	0	0	0.0762269	11	2151	0.060902	24	12	0.26261	2598	0.088915	56	24	0.056846
CORO2A	0.0777418	NA	NA	NA	NA	0	0	0.0728575	9	2151	0.054858	30	13	0.074934	2598	0.08776	46	22	0.19937
ZC3H6	0.0778656	NA	NA	NA	NA	0	0	0.0353756	2	2151	0.026034	17	11	0.24828	2598	0.04311	33	17	0.060291
PPFIA4	0.0778811	NA	NA	NA	NA	0	0	0.0979147	1	2151	0.066481	36	14	0.024679	2598	0.12394	67	33	0.6067
GUSB	0.0779133	NA	NA	NA	NA	0	0	0.0395873	7	2151	0.020456	11	4	0.40457	2598	0.055427	26	12	0.037028
WBSCR27	0.0779166	rs17145738	MLXIPL	278248	278248	0	0	0.0492737	7	2151	0.02371	19	14	0.29251	2598	0.070439	52	25	0.051216
CIR1	0.078018	NA	NA	NA	NA	0	0	0.0174773	2	2151	0.017201	7	3	0.025006	2598	0.017706	23	15	0.60007
SCRN3	0.078018	NA	NA	NA	NA	0	0	0.0174773	2	2151	0.017201	7	3	0.025006	2598	0.017706	23	15	0.60007
PRCC	0.0780193	rs12145743	PIGV	39459	39459	0	1	0.0608548	1	2151	0.051604	16	8	0.20799	2598	0.068514	38	20	0.072146
MGC32805	0.0780369	NA	NA	NA	NA	0	0	0.0288485	5	2151	0.020456	9	4	0.1228	2598	0.035797	22	8	0.12223
EME1	0.0780976	NA	NA	NA	NA	0	0	0.0570649	17	2151	0.02557	14	6	0.44262	2598	0.083141	29	13	0.033944
NID1	0.0781664	NA	NA	NA	NA	0	0	0.103603	1	2151	0.099489	43	19	0.19597	2598	0.10701	65	25	0.07675
PIAS3	0.0782149	NA	NA	NA	NA	0	0	0.0616971	1	2151	0.030683	25	13	0.054137	2598	0.087375	46	20	0.27804
PPP1R27	0.0782646	NA	NA	NA	NA	0	0	0.0838073	17	2151	0.088796	30	17	0.26375	2598	0.079677	45	21	0.057115
MESTIT1	0.0783344	rs4731702	KLF14	299544	299544	0	0	0.0450625	7	2151	0.029754	16	6	0.03538	2598	0.057737	39	24	0.42625
MIR335	0.0783344	rs4731702	KLF14	299544	299544	0	0	0.0450625	7	2151	0.029754	16	6	0.03538	2598	0.057737	39	24	0.42625
MAN2B2	0.0783349	NA	NA	NA	NA	0	0	0.0107392	4	2151	0.0074384	5	3	0.040082	2598	0.013472	13	8	0.37625
CHI3L1	0.0784971	NA	NA	NA	NA	0	0	0.0736997	1	2151	0.042306	17	13	0.58562	2598	0.099692	49	21	0.025818
FAM71D	0.0786578	NA	NA	NA	NA	0	0	0.0200042	14	2151	0.0074384	3	2	0.054271	2598	0.030408	13	6	0.2793
GTF2F2	0.0786817	NA	NA	NA	NA	0	0	0.0511687	13	2151	0.016736	19	10	0.20117	2598	0.079677	33	17	0.075377
ZNF461	0.0787154	NA	NA	NA	NA	0	0	0.0168459	19	2151	0.016272	6	3	0.90772	2598	0.017321	11	6	0.016714
ILKAP	0.0787531	NA	NA	NA	NA	0	0	0.0760162	2	2151	0.061832	25	15	0.35699	2598	0.08776	52	21	0.042524
LOC101928540	0.0788242	NA	NA	NA	NA	0	0	0.0271635	6	2151	0.014412	11	6	0.10082	2598	0.037721	20	10	0.15074
SSC4D	0.07886	NA	NA	NA	NA	0	0	0.00694909	7	2151	0.0023245	3	2	0.026017	2598	0.010778	5	2	0.58447
PPP6C	0.0788726	NA	NA	NA	NA	0	0	0.0795958	9	2151	0.06834	26	11	0.17659	2598	0.088915	56	26	0.086127
MAP3K14	0.0788911	NA	NA	NA	NA	0	0	0.137925	17	2151	0.086007	37	21	0.40394	2598	0.18091	139	64	0.037663
CDH24	0.0790067	NA	NA	NA	NA	0	0	0.0115816	14	2151	0.0027894	2	1	0.27922	2598	0.018861	8	4	0.054585
GMDS-AS1	0.079074	NA	NA	NA	NA	0	0	0.0772787	6	2151	0.04463	23	12	0.34451	2598	0.10431	51	21	0.044287
DHX30	0.07909	rs2290547	SETD2	783973	783973	0	0	0.0286377	3	2151	0.004649	7	4	0.03267	2598	0.048499	23	13	0.46713
MIR5093	0.0791934	NA	NA	NA	NA	0	0	0.290585	16	2151	0.15481	105	51	0.015777	2598	0.403	249	101	0.96887
CHRNE	0.079197	rs193042029	TM4SF5	149938	149938	0	1	0.0781215	17	2151	0.069735	30	21	0.23595	2598	0.085065	66	32	0.064788
KANK1	0.0792116	NA	NA	NA	NA	0	0	0.0781226	9	2151	0.030683	20	8	0.018293	2598	0.1174	57	24	0.83585
NYAP1	0.0793348	NA	NA	NA	NA	0	0	0.0364288	7	2151	0.030683	19	10	0.10188	2598	0.041186	39	20	0.15037
WAC	0.0795354	NA	NA	NA	NA	0	0	0.139612	10	2151	0.10786	51	26	0.047009	2598	0.1659	86	40	0.32691
WAC-AS1	0.0795354	NA	NA	NA	NA	0	0	0.139612	10	2151	0.10786	51	26	0.047009	2598	0.1659	86	40	0.32691
PAPLN	0.0796817	NA	NA	NA	NA	0	0	0.106338	14	2151	0.079498	32	15	0.034759	2598	0.12856	84	43	0.44313
SNAR-C1	0.0797104	rs492602	FLJ36070	806186	806186	0	0	0.0221098	19	2151	0.0083682	3	1	0.074558	2598	0.033487	11	3	0.20668
SNAR-C5	0.0797104	rs492602	FLJ36070	806186	806186	0	0	0.0221098	19	2151	0.0083682	3	1	0.074558	2598	0.033487	11	3	0.20668
COA5	0.079789	NA	NA	NA	NA	0	0	0.0492736	2	2151	0.017201	10	4	0.021202	2598	0.075828	35	18	0.72769
UNC50	0.079789	NA	NA	NA	NA	0	0	0.0492736	2	2151	0.017201	10	4	0.021202	2598	0.075828	35	18	0.72769
KLHL40	0.0798062	NA	NA	NA	NA	0	0	0.00421139	3	2151	0.0032543	4	3	0.31143	2598	0.0050038	8	4	0.049554
NKAIN3	0.0799912	NA	NA	NA	NA	0	0	0.0831746	8	2151	0.058577	20	8	0.023896	2598	0.10354	52	19	0.64768
LINC01423	0.0799944	NA	NA	NA	NA	0	0	0.0920193	21	2151	0.048815	20	12	0.038297	2598	0.12779	67	36	0.40415
PTGES2	0.0800047	NA	NA	NA	NA	0	0	0.0364289	9	2151	0.042306	16	6	0.7852	2598	0.031563	26	14	0.019715
MIR320A	0.0800063	NA	NA	NA	NA	0	0	0.0444309	8	2151	0.011623	10	7	0.83037	2598	0.071594	30	11	0.018643
IKZF1	0.0800313	rs4917014	IKZF1	44640	44640	1	1	0.216255	7	2151	0.12971	70	36	0.2435	2598	0.28791	177	83	0.0636
METTL2B	0.0800513	NA	NA	NA	NA	0	0	0.0524323	7	2151	0.014877	11	6	0.80895	2598	0.083526	30	11	0.01915
BTG4	0.080058	NA	NA	NA	NA	0	0	0.0195829	11	2151	0.0027894	6	6	0.43017	2598	0.033487	11	2	0.036016
C11orf88	0.080058	NA	NA	NA	NA	0	0	0.0195829	11	2151	0.0027894	6	6	0.43017	2598	0.033487	11	2	0.036016
LOC388942	0.0800597	NA	NA	NA	NA	0	0	0.092022	2	2151	0.04835	12	4	0.11383	2598	0.12818	43	12	0.13611
SLC25A4	0.080063	NA	NA	NA	NA	0	0	0.0284268	4	2151	0.027894	15	10	0.16483	2598	0.028868	27	14	0.094001
MIR3191	0.0801277	NA	NA	NA	NA	0	0	0.0947568	19	2151	0.051139	40	22	0.062441	2598	0.13087	102	54	0.24839
LOC644762	0.0802731	NA	NA	NA	NA	0	0	0.0764364	5	2151	0.018131	19	14	0.92171	2598	0.12471	65	28	0.016865
PSIP1	0.0803017	rs581080	TTC39B	205643	205643	0	0	0.0490628	9	2151	0.042306	19	13	0.086943	2598	0.054657	44	23	0.17887
LOC101928453	0.0803176	NA	NA	NA	NA	0	0	0.0459042	10	2151	0.0032543	4	3	0.50856	2598	0.081216	33	18	0.030587
SLC25A13	0.0803236	NA	NA	NA	NA	0	0	0.147399	7	2151	0.069735	50	27	0.082124	2598	0.2117	124	62	0.18943
PIGR	0.0803381	NA	NA	NA	NA	0	0	0.0934931	1	2151	0.052999	39	25	0.02463	2598	0.12702	90	40	0.63176
AGTPBP1	0.0804133	NA	NA	NA	NA	0	0	0.100022	9	2151	0.077173	47	14	0.016514	2598	0.11894	93	32	0.94334
LOC283710	0.0804778	NA	NA	NA	NA	0	0	0.0311647	15	2151	0.015342	9	6	0.30032	2598	0.044265	28	11	0.051924
ARHGEF28	0.0805114	NA	NA	NA	NA	0	0	0.0795952	5	2151	0.025105	18	11	0.054512	2598	0.12471	51	17	0.28621
ADCY2	0.0805372	NA	NA	NA	NA	0	0	0.0250579	5	2151	0.0083682	4	0	0.035898	2598	0.038876	22	11	0.43479
FAM83D	0.0805709	NA	NA	NA	NA	0	0	0.0334805	20	2151	0.02278	20	10	0.80355	2598	0.04234	37	22	0.019434
ST8SIA1	0.0806331	NA	NA	NA	NA	0	0	0.0467468	12	2151	0.017666	11	4	0.075626	2598	0.070824	42	26	0.20669
ZNF451	0.0807298	NA	NA	NA	NA	0	0	0.0132659	6	2151	0.0032543	3	1	0.025088	2598	0.021555	10	3	0.62398
ZNF663P	0.0807524	rs6065906	PLTP	533768	533768	0	0	0.030533	20	2151	0.030219	7	1	0.029291	2598	0.030793	15	6	0.53463
SIAH2	0.080795	NA	NA	NA	NA	0	0	0.0705412	3	2151	0.057183	19	8	0.054802	2598	0.081601	51	26	0.28594
ANTXR1	0.0808363	NA	NA	NA	NA	0	0	0.0970746	2	2151	0.044166	18	11	0.4274	2598	0.14088	69	28	0.036687
DVL1	0.0808874	NA	NA	NA	NA	0	0	0.174351	1	2151	0.14551	50	23	0.12098	2598	0.19823	118	54	0.12971
URM1	0.080909	NA	NA	NA	NA	0	0	0.0454831	9	2151	0.02371	16	7	0.072093	2598	0.06351	40	20	0.21774
NECAP2	0.0809451	NA	NA	NA	NA	0	0	0.0821252	1	2151	0.050209	20	10	0.030416	2598	0.10855	50	22	0.51638
SPATA21	0.0809451	NA	NA	NA	NA	0	0	0.0821252	1	2151	0.050209	20	10	0.030416	2598	0.10855	50	22	0.51638
CCT7	0.0810287	NA	NA	NA	NA	0	0	0.0562222	2	2151	0.041376	13	4	0.14465	2598	0.068514	43	23	0.10872
PRADC1	0.0810287	NA	NA	NA	NA	0	0	0.0562222	2	2151	0.041376	13	4	0.14465	2598	0.068514	43	23	0.10872
MDH2	0.0811183	NA	NA	NA	NA	0	0	0.0989705	7	2151	0.066481	27	16	0.071774	2598	0.12587	75	29	0.21941
KANSL3	0.0811343	NA	NA	NA	NA	0	0	0.0583281	2	2151	0.02185	21	12	0.042748	2598	0.08853	33	10	0.36848
FAM155A	0.0812201	NA	NA	NA	NA	0	0	0.0791771	13	2151	0.019991	14	10	0.13061	2598	0.12818	36	13	0.12076
RELB	0.0814426	rs7412;rs439401;rs1065853;rs4420638	APOE	101894;99522;100741;91027	91027	0	1	0.127187	19	2151	0.07113	34	19	0.077412	2598	0.1736	106	59	0.20444
CYP2C9	0.0814853	NA	NA	NA	NA	0	0	0.00610657	10	2151	0.0027894	4	3	0.43799	2598	0.008853	10	5	0.036157
HSPA2	0.0814892	NA	NA	NA	NA	0	0	0.0376921	14	2151	0.043701	10	2	0.13647	2598	0.032717	25	11	0.11605
LOC102723809	0.0814892	NA	NA	NA	NA	0	0	0.0376921	14	2151	0.043701	10	2	0.13647	2598	0.032717	25	11	0.11605
SH2B3	0.0815568	rs11065987	BRAP	223139	223139	0	0	0.0492735	12	2151	0.050209	12	4	0.050683	2598	0.048499	39	24	0.3128
TMEM147	0.0816446	NA	NA	NA	NA	0	0	0.0284272	19	2151	0.020456	9	4	0.1796	2598	0.035027	24	14	0.08839
TMEM147-AS1	0.0816446	NA	NA	NA	NA	0	0	0.0284272	19	2151	0.020456	9	4	0.1796	2598	0.035027	24	14	0.08839
NDUFB7	0.081702	NA	NA	NA	NA	0	0	0.032428	19	2151	0.0023245	5	5	0.26187	2598	0.057352	18	8	0.060674
DNAJB13	0.081751	NA	NA	NA	NA	0	0	0.0231628	11	2151	0.015807	4	3	0.038888	2598	0.029253	12	6	0.40888
GABRB2	0.0818272	NA	NA	NA	NA	0	0	0.0267425	5	2151	0.033938	17	8	0.017718	2598	0.020785	16	5	0.89846
MAPK6	0.081992	NA	NA	NA	NA	0	0	0.123606	15	2151	0.083682	26	11	0.31511	2598	0.15666	91	43	0.050645
LOC101929076	0.0820119	NA	NA	NA	NA	0	0	0.13245	15	2151	0.04742	33	17	0.076202	2598	0.20285	111	45	0.20949
SERPINA10	0.0821344	NA	NA	NA	NA	0	0	0.0404294	14	2151	0.027894	22	13	0.58872	2598	0.050808	31	16	0.027166
MESDC2	0.0821588	NA	NA	NA	NA	0	0	0.084231	15	2151	0.029289	28	20	0.51725	2598	0.12972	82	48	0.030931
HRC	0.0821911	rs492602	FLJ36070	459996	459996	0	0	0.0911774	19	2151	0.094375	26	17	0.029939	2598	0.08853	63	29	0.53465
TRPM4	0.0821911	rs492602	FLJ36070	459996	459996	0	0	0.0911774	19	2151	0.094375	26	17	0.029939	2598	0.08853	63	29	0.53465
TMEM134	0.0822829	NA	NA	NA	NA	0	0	0.0880206	11	2151	0.071595	33	16	0.079715	2598	0.10162	71	29	0.20108
CCDC68	0.0823479	NA	NA	NA	NA	0	0	0.0644346	18	2151	0.031148	16	10	0.1833	2598	0.091994	39	12	0.087533
SOX5	0.0823941	NA	NA	NA	NA	0	0	0.0884375	12	2151	0.033008	19	12	0.023557	2598	0.13433	73	33	0.68158
USE1	0.0825131	NA	NA	NA	NA	0	0	0.0511688	19	2151	0.027894	8	3	0.076587	2598	0.070439	32	13	0.21002
OGFRL1	0.0825483	NA	NA	NA	NA	0	0	0.0768611	6	2151	0.039517	18	8	0.16667	2598	0.10778	50	25	0.096558
MTSS1L	0.0825715	NA	NA	NA	NA	0	0	0.299853	16	2151	0.21618	165	76	0.02653	2598	0.36913	349	160	0.60682
CENPW	0.0825849	rs1936800;rs72959041	RSPO3	775504;794333	775504	0	0	0.0425353	6	2151	0.047885	7	0	0.1639	2598	0.038106	14	4	0.098244
PDE1B	0.0826824	NA	NA	NA	NA	0	0	0.0138975	12	2151	0.0055788	3	2	0.52934	2598	0.020785	7	2	0.030464
HMGCR	0.0827318	rs12916	HMGCR	27050	27050	1	1	0.0985475	5	2151	0.055788	37	26	0.97157	2598	0.13395	105	52	0.01661
THSD4	0.0828979	NA	NA	NA	NA	0	0	0.102757	15	2151	0.032543	25	14	0.20218	2598	0.16089	69	32	0.080018
RASA3	0.0829246	NA	NA	NA	NA	0	0	0.264688	13	2151	0.18875	94	39	0.058697	2598	0.32756	209	93	0.27573
TNNI2	0.0831289	NA	NA	NA	NA	0	0	0.203832	11	2151	0.15574	73	40	0.069791	2598	0.24365	182	81	0.23261
MIR4285	0.083242	NA	NA	NA	NA	0	0	0.0475886	7	2151	0.012552	6	2	0.1218	2598	0.076597	23	5	0.13351
XYLB	0.0833687	NA	NA	NA	NA	0	0	0.0269531	3	2151	0.0060437	4	1	0.38217	2598	0.044265	17	8	0.042631
COL24A1	0.083449	NA	NA	NA	NA	0	0	0.0376922	1	2151	0.010693	13	8	0.21129	2598	0.060046	28	13	0.077201
CCNYL1	0.0835132	NA	NA	NA	NA	0	0	0.0256898	2	2151	0.02371	14	10	0.1571	2598	0.027329	25	11	0.10393
PTPRN	0.0837758	rs78058190	PRKAG3	473205	473205	0	0	0.0254791	2	2151	0.013947	8	5	0.23465	2598	0.035027	13	5	0.069854
USP45	0.0838011	NA	NA	NA	NA	0	0	0.0606459	6	2151	0.013017	11	6	0.16625	2598	0.10008	35	15	0.098631
CHRND	0.0838251	NA	NA	NA	NA	0	0	0.0149503	2	2151	0.0032543	2	1	0.069932	2598	0.024634	9	5	0.23456
PRSS56	0.0838251	NA	NA	NA	NA	0	0	0.0149503	2	2151	0.0032543	2	1	0.069932	2598	0.024634	9	5	0.23456
PKP2	0.083851	NA	NA	NA	NA	0	0	0.108865	12	2151	0.061367	25	12	0.028074	2598	0.14819	59	19	0.58451
TTLL6	0.0838524	NA	NA	NA	NA	0	0	0.0435881	17	2151	0.023245	17	9	0.044247	2598	0.060431	45	26	0.37087
DPPA4	0.0840127	NA	NA	NA	NA	0	0	0.0690673	3	2151	0.046955	22	11	0.14921	2598	0.087375	40	20	0.11024
KLF10	0.0840426	NA	NA	NA	NA	0	0	0.156456	8	2151	0.11669	51	21	0.05461	2598	0.18938	122	63	0.30134
SLAMF6	0.0840736	rs1801274	FCGR2A	978832	978832	0	0	0.0208465	1	2151	0.009298	9	6	0.058755	2598	0.030408	20	8	0.28021
IFI44L	0.0840915	NA	NA	NA	NA	0	0	0.0120027	1	2151	0.015342	4	2	0.060164	2598	0.0092379	7	4	0.27372
CDK5	0.084143	rs17173637	TMEM176A	226782	226782	0	0	0.0998127	7	2151	0.040911	29	17	0.18508	2598	0.14858	70	36	0.089046
FAM180B	0.0843454	rs3136441	LRP4	865975	865975	0	0	0.0301113	11	2151	0.032078	5	2	0.10389	2598	0.028483	13	8	0.15911
CHRNB2	0.0843503	NA	NA	NA	NA	0	0	0.0191621	1	2151	0.011158	5	2	0.01655	2598	0.025789	17	7	0.99886
TRAF6	0.0843591	NA	NA	NA	NA	0	0	0.101074	11	2151	0.060437	26	14	0.30348	2598	0.13472	88	45	0.054479
PIP5K1A	0.0844623	rs267733	ANXA9	213828	213828	0	0	0.0282162	1	2151	0.026034	14	9	0.61045	2598	0.030023	34	18	0.027125
EIF6	0.0845721	rs2277862	ERGIC3	280935	280935	0	0	0.0155822	20	2151	0.013482	6	3	0.091429	2598	0.017321	20	10	0.1814
RNF169	0.0846404	rs499974	MOGAT2-DGAT2	991653	991653	0	0	0.0806487	11	2151	0.019991	13	7	0.83205	2598	0.13087	58	27	0.019953
CILP	0.0846698	NA	NA	NA	NA	0	0	0.049484	15	2151	0.036262	15	6	0.016711	2598	0.060431	35	16	0.9939
FAM91A1	0.0847151	NA	NA	NA	NA	0	0	0.0212675	8	2151	0.0065086	6	3	0.10241	2598	0.033487	24	12	0.16229
PIGW	0.0847283	NA	NA	NA	NA	0	0	0.0671721	17	2151	0.033008	9	4	0.50099	2598	0.095458	39	16	0.033181
DNASE2	0.08488	NA	NA	NA	NA	0	0	0.0454833	19	2151	0.0051139	7	4	0.60379	2598	0.078907	30	14	0.027593
PHYKPL	0.0850669	NA	NA	NA	NA	0	0	0.177299	5	2151	0.12692	61	27	0.093429	2598	0.21901	127	62	0.17881
ALKBH7	0.085115	rs7248104	INSR	851384	851384	0	0	0.0360079	19	2151	0.019526	7	2	0.61467	2598	0.049654	27	11	0.027198
LOC102724699	0.0851928	NA	NA	NA	NA	0	0	0.0456943	3	2151	0.030219	13	8	0.021575	2598	0.058507	42	25	0.77575
DUSP8	0.0853152	NA	NA	NA	NA	0	0	0.150558	11	2151	0.10228	34	20	0.41543	2598	0.19053	97	45	0.04036
KRTAP5-AS1	0.0853152	NA	NA	NA	NA	0	0	0.150558	11	2151	0.10228	34	20	0.41543	2598	0.19053	97	45	0.04036
EPRS	0.0854097	rs2642442	MOSC1	754919	754919	0	0	0.0334807	1	2151	0.0055788	9	7	0.3148	2598	0.056582	15	9	0.053335
BLOC1S6	0.0854304	NA	NA	NA	NA	0	0	0.0663298	15	2151	0.045095	15	7	0.35484	2598	0.083911	31	12	0.047331
KAT5	0.0855816	rs12801636	KAT5	81793.5	81793.5	1	1	0.0389557	11	2151	0.039517	20	10	0.23646	2598	0.038491	36	19	0.071183
ZRANB1	0.0856721	NA	NA	NA	NA	0	0	0.0972856	10	2151	0.064621	29	18	0.22056	2598	0.12433	80	35	0.076415
ERI2	0.0858789	NA	NA	NA	NA	0	0	0.0221097	16	2151	0.013947	13	9	0.058082	2598	0.028868	21	9	0.29105
LOC81691	0.0858789	NA	NA	NA	NA	0	0	0.0221097	16	2151	0.013947	13	9	0.058082	2598	0.028868	21	9	0.29105
EIF4E	0.0859085	rs2602836;rs13132430	ADH5	163353;372618	163353	0	1	0.0585386	4	2151	0.051604	18	9	0.028662	2598	0.06428	29	9	0.59005
EXOSC2	0.0859186	NA	NA	NA	NA	0	0	0.0183198	9	2151	0.0074384	5	2	0.18782	2598	0.027329	16	7	0.090057
GYS2	0.0859935	NA	NA	NA	NA	0	0	0.0147402	12	2151	0.0037192	7	6	0.41825	2598	0.023865	18	9	0.040485
TXNRD1	0.0860303	NA	NA	NA	NA	0	0	0.0551694	12	2151	0.029754	19	9	0.71056	2598	0.076212	41	19	0.023843
TMED1	0.0862326	rs6511720;rs737337	LDLR;DOCK6	255518;400705	255518	0	0	0.0339017	19	2151	0.016736	13	7	0.064604	2598	0.048114	23	6	0.26301
DYNC2LI1	0.086488	rs4299376;rs76866386	ABCG5;ABCG8	70604;73511	70604	0	1	0.0442195	2	2151	0.030683	21	11	0.10324	2598	0.055427	35	17	0.16519
B3GNT2	0.0865226	rs2710642	EHBP1	726054	726054	0	0	0.161508	2	2151	0.090656	62	28	0.63922	2598	0.22017	152	70	0.026693
HDAC7	0.0866532	NA	NA	NA	NA	0	0	0.231207	12	2151	0.1311	74	40	0.408	2598	0.31409	192	83	0.041899
WNT2B	0.0866772	NA	NA	NA	NA	0	0	0.080859	1	2151	0.074384	30	16	0.074852	2598	0.08622	45	25	0.22846
PET100	0.0867431	rs7248104;rs116843064;rs7255436	INSR;ANGPTL4	464579.5;740312.5;744185.5	464580	0	0	0.0991785	19	2151	0.11576	45	19	0.023789	2598	0.08545	59	23	0.71953
MKKS	0.0867859	NA	NA	NA	NA	0	0	0.111391	20	2151	0.071595	36	22	0.22871	2598	0.14434	106	47	0.074887
SLX4IP	0.0867859	NA	NA	NA	NA	0	0	0.111391	20	2151	0.071595	36	22	0.22871	2598	0.14434	106	47	0.074887
GGA2	0.086789	NA	NA	NA	NA	0	0	0.140242	16	2151	0.079963	53	32	0.89808	2598	0.19015	128	59	0.019072
PPIB	0.086932	NA	NA	NA	NA	0	0	0.0619076	15	2151	0.02278	23	10	0.02417	2598	0.094303	39	16	0.71011
ZNF528	0.0869616	rs17695224	HAS1	576858	576858	0	0	0.0189515	19	2151	0.013482	7	3	0.43872	2598	0.02348	19	10	0.039138
ZNF528-AS1	0.0869616	rs17695224	HAS1	576858	576858	0	0	0.0189515	19	2151	0.013482	7	3	0.43872	2598	0.02348	19	10	0.039138
BTN3A2	0.0870426	rs1800562	HFE	272325	272325	0	0	0.0109498	6	2151	0.0069735	10	6	0.35763	2598	0.014242	10	4	0.048068
GALT	0.0870542	NA	NA	NA	NA	0	0	0.0379024	9	2151	0.02278	16	10	0.05015	2598	0.050423	30	18	0.34284
NMRK1	0.0870623	NA	NA	NA	NA	0	0	0.162142	9	2151	0.073454	48	21	0.33242	2598	0.23557	148	64	0.051728
OSTF1	0.0870623	NA	NA	NA	NA	0	0	0.162142	9	2151	0.073454	48	21	0.33242	2598	0.23557	148	64	0.051728
LRRC8B	0.0870707	NA	NA	NA	NA	0	0	0.116657	1	2151	0.1232	33	13	0.069586	2598	0.11124	78	40	0.24714
LOC646903	0.0870734	NA	NA	NA	NA	0	0	0.0835977	3	2151	0.042771	33	19	0.085211	2598	0.1174	81	46	0.20183
YTHDF1	0.0871045	NA	NA	NA	NA	0	0	0.0237945	20	2151	0.004649	7	5	0.031494	2598	0.039646	22	10	0.54632
IQCC	0.087134	NA	NA	NA	NA	0	0	0.0621185	1	2151	0.052999	18	7	0.030601	2598	0.069669	39	25	0.5625
PLOD3	0.0871764	NA	NA	NA	NA	0	0	0.102339	7	2151	0.052069	20	11	0.91839	2598	0.14396	65	33	0.018754
NFE2L2	0.0872402	NA	NA	NA	NA	0	0	0.125919	2	2151	0.088331	48	23	0.085406	2598	0.15704	118	67	0.20185
OPN3	0.0872982	NA	NA	NA	NA	0	0	0.066751	1	2151	0.04649	17	10	0.25021	2598	0.083526	41	17	0.068956
DVL2	0.0873036	rs314253	DLG4	53142.5	53142.5	0	1	0.0827553	17	2151	0.039981	31	19	0.019321	2598	0.11817	59	26	0.89306
KCNH6	0.087383	NA	NA	NA	NA	0	0	0.00989671	17	2151	0.0018596	2	1	0.14274	2598	0.016551	13	6	0.12102
RFC5	0.0874132	NA	NA	NA	NA	0	0	0.0227417	12	2151	0.025105	6	2	0.15498	2598	0.020785	12	5	0.11151
CCNI2	0.0874582	NA	NA	NA	NA	0	0	0.0240049	5	2151	0.021385	13	8	0.23415	2598	0.026174	15	6	0.073854
DAK	0.0875796	rs174546	FAS1-2-3	467930	467930	0	0	0.0366389	11	2151	0.035332	10	2	0.58144	2598	0.037721	44	25	0.029793
DDB1	0.0875796	rs174546	FAS1-2-3	467930	467930	0	0	0.0366389	11	2151	0.035332	10	2	0.58144	2598	0.037721	44	25	0.029793
SMG9	0.0875802	NA	NA	NA	NA	0	0	0.142136	19	2151	0.091585	47	20	0.05228	2598	0.18399	134	78	0.33135
PCGF3	0.0876301	NA	NA	NA	NA	0	0	0.083176	4	2151	0.04649	19	9	0.018345	2598	0.11355	48	20	0.94496
MRPS24	0.0877215	rs2072183	NPC1L1	664073	664073	0	0	0.0793841	7	2151	0.027429	22	11	0.15929	2598	0.1224	62	31	0.10897
IMPACT	0.087743	NA	NA	NA	NA	0	0	0.0385342	18	2151	0.0088331	10	6	0.50035	2598	0.063125	31	18	0.034702
SPRED1	0.0877539	NA	NA	NA	NA	0	0	0.084437	15	2151	0.046955	37	20	0.75744	2598	0.11547	103	64	0.022927
SEC14L5	0.0877602	NA	NA	NA	NA	0	0	0.138344	16	2151	0.076244	42	20	0.08582	2598	0.18976	109	56	0.20237
CC2D1A	0.0877918	NA	NA	NA	NA	0	0	0.0627502	19	2151	0.037192	22	12	0.028716	2598	0.083911	43	20	0.60507
OASL	0.0879837	rs1169288	HNF1A	52513	52513	0	1	0.0393766	12	2151	0.010693	13	9	0.29162	2598	0.063125	24	7	0.059744
NSUN6	0.0879856	NA	NA	NA	NA	0	0	0.0930733	10	2151	0.038122	28	16	0.026568	2598	0.13857	66	30	0.65579
PPP2R3A	0.0880638	rs645040	MSL2L1	241873	241873	0	0	0.0400087	3	2151	0.030219	28	15	0.30244	2598	0.048114	39	20	0.057672
CACNA2D1	0.0883464	NA	NA	NA	NA	0	0	0.065909	7	2151	0.044166	32	14	0.062281	2598	0.083911	50	21	0.28118
STRBP	0.0883711	NA	NA	NA	NA	0	0	0.0661194	9	2151	0.064621	17	3	0.87517	2598	0.06736	40	19	0.020017
LINC01358	0.0884232	NA	NA	NA	NA	0	0	0.0421142	1	2151	0.012552	8	6	0.020334	2598	0.06659	25	11	0.86216
LINC01344	0.088439	rs1689800	ZNF648	109328	109328	0	1	0.03685	1	2151	0.026964	11	6	0.96209	2598	0.045035	31	11	0.018226
NDEL1	0.0884595	NA	NA	NA	NA	0	0	0.137716	17	2151	0.098094	36	14	0.018229	2598	0.17052	103	45	0.96221
TACC2	0.0884627	NA	NA	NA	NA	0	0	0.0707542	10	2151	0.028824	15	8	0.017818	2598	0.10547	46	17	0.98445
CSRP1	0.0884665	NA	NA	NA	NA	0	0	0.0962306	1	2151	0.092515	35	19	0.043742	2598	0.099307	64	26	0.40103
CACNA2D4	0.0886272	NA	NA	NA	NA	0	0	0.104655	12	2151	0.055323	31	18	0.030573	2598	0.1455	74	21	0.57507
SNPH	0.0886373	NA	NA	NA	NA	0	0	0.0362181	20	2151	0.029289	14	6	0.10815	2598	0.041955	33	15	0.16259
HSPB9	0.0886389	NA	NA	NA	NA	0	0	0.00905456	17	2151	0.0097629	5	2	0.046075	2598	0.0084681	6	2	0.38165
INPP4B	0.0886519	NA	NA	NA	NA	0	0	0.0465362	4	2151	0.023245	14	9	0.24569	2598	0.06582	39	25	0.071585
CITED2	0.0886976	rs605066	CITED2	131920	131920	1	1	0.152457	6	2151	0.13622	45	18	0.24771	2598	0.1659	99	43	0.071047
ZFPM1	0.0887103	NA	NA	NA	NA	0	0	0.283217	16	2151	0.16364	109	63	0.077841	2598	0.38222	259	115	0.22613
NT5C	0.0887985	NA	NA	NA	NA	0	0	0.037271	17	2151	0.014412	7	4	0.22864	2598	0.056197	32	18	0.077082
OCLN	0.0888765	NA	NA	NA	NA	0	0	0.105074	5	2151	0.051139	28	15	0.023225	2598	0.14973	82	34	0.75967
LINC00939	0.0889106	NA	NA	NA	NA	0	0	0.04064	12	2151	0.02278	19	7	0.078421	2598	0.055427	34	17	0.22509
HFE	0.0889322	rs1800562	HFE	13240.5	13240.5	1	1	0.0240054	6	2151	0.02557	10	2	0.074396	2598	0.02271	21	9	0.23734
CCNC	0.0889736	NA	NA	NA	NA	0	0	0.0168459	6	2151	0.015342	3	2	0.23641	2598	0.018091	9	4	0.074732
VPS25	0.0890263	rs8077889	MPP3	956583	956583	0	0	0.0349544	17	2151	0.026499	20	8	0.58469	2598	0.041955	33	16	0.030239
LOC101929282	0.0890783	NA	NA	NA	NA	0	0	0.111392	2	2151	0.063226	24	12	0.048353	2598	0.15127	68	31	0.36592
LYSMD3	0.0890982	NA	NA	NA	NA	0	0	0.0602228	5	2151	0.035332	16	10	0.23708	2598	0.080831	35	20	0.074651
ITGA11	0.0891138	NA	NA	NA	NA	0	0	0.11118	15	2151	0.075779	26	9	0.069306	2598	0.14049	70	30	0.25542
LOC100652768	0.0891153	rs964184	APOA1;APOC3	431405	431405	0	0	0.0873884	11	2151	0.04556	27	15	0.48435	2598	0.12202	73	31	0.036549
FST	0.0891917	rs6450176	ARL15	522099	522099	0	0	0.124448	5	2151	0.079033	41	15	0.064505	2598	0.16205	108	48	0.27473
FYN	0.0893182	NA	NA	NA	NA	0	0	0.0951799	6	2151	0.059972	23	13	0.17003	2598	0.12433	79	38	0.10441
POLR2G	0.0894673	rs174546	FAS1-2-3	959074	959074	0	0	0.00715939	11	2151	0.0069735	2	0	0.023308	2598	0.0073133	5	1	0.76325
PALM2	0.0895044	NA	NA	NA	NA	0	0	0.0366397	9	2151	0.015342	6	2	0.42743	2598	0.054273	18	10	0.041642
LOC100133091	0.0896155	NA	NA	NA	NA	0	0	0.00400082	7	2151	0.0032543	5	4	0.050446	2598	0.0046189	7	3	0.35338
DHX58	0.0896639	NA	NA	NA	NA	0	0	0.0240048	17	2151	0.018596	14	6	0.044677	2598	0.028483	26	15	0.39928
MIR3714	0.0896807	NA	NA	NA	NA	0	0	0.0362182	3	2151	0.039517	10	4	0.3022	2598	0.033487	16	8	0.059043
LINC01279	0.0898705	NA	NA	NA	NA	0	0	0.017688	3	2151	0.0018596	4	4	0.038541	2598	0.030793	7	1	0.46418
RUNX3	0.0898909	rs12027135	LDLRAP1	484460	484460	0	0	0.0174772	1	2151	0.0037192	6	4	0.15173	2598	0.028868	16	7	0.11794
ADCY8	0.0899951	NA	NA	NA	NA	0	0	0.0642232	8	2151	0.019526	15	9	0.062351	2598	0.10123	48	21	0.28742
TRIB1	0.0900725	rs2954029	TRIB1	57077	57077	1	1	0.174564	8	2151	0.10832	58	32	0.12181	2598	0.22941	150	66	0.14728
PCED1B-AS1	0.0901391	NA	NA	NA	NA	0	0	0.0471676	12	2151	0.0060437	6	3	0.17172	2598	0.081216	25	10	0.10457
ERRFI1	0.090162	NA	NA	NA	NA	0	0	0.100865	1	2151	0.075314	42	22	0.023207	2598	0.12202	90	46	0.77401
C19orf57	0.0901777	NA	NA	NA	NA	0	0	0.0629608	19	2151	0.037657	23	13	0.029693	2598	0.083911	43	20	0.60507
BAG3	0.0902471	NA	NA	NA	NA	0	0	0.168876	10	2151	0.097164	61	29	0.12326	2598	0.22825	134	61	0.1459
APOBEC3A	0.0902735	rs5756931	PLA2G6	809480	809480	0	0	0.0277953	22	2151	0.014412	13	6	0.022098	2598	0.038876	27	16	0.81411
GUCA2B	0.090281	NA	NA	NA	NA	0	0	0.0193728	1	2151	0.016272	6	3	0.90118	2598	0.02194	14	8	0.019965
C7orf57	0.0903235	NA	NA	NA	NA	0	0	0.0345336	7	2151	0.020456	10	4	0.023969	2598	0.046189	29	11	0.75108
AZIN1	0.0904567	NA	NA	NA	NA	0	0	0.0802277	8	2151	0.070665	18	8	0.25202	2598	0.088145	44	24	0.071565
LOC100506753	0.0904567	NA	NA	NA	NA	0	0	0.0802277	8	2151	0.070665	18	8	0.25202	2598	0.088145	44	24	0.071565
CMTM6	0.090463	rs7640978	CMTM6	7171.5	7171.5	1	1	0.0450624	3	2151	0.024175	20	12	0.038134	2598	0.062356	42	22	0.473
MIR1-2	0.0905269	rs79588679	GATA6	496110	496110	0	0	0.00631733	18	2151	0.0013947	2	1	0.018342	2598	0.010393	6	3	0.98426
MIR133A1	0.0905269	rs79588679	GATA6	496110	496110	0	0	0.00631733	18	2151	0.0013947	2	1	0.018342	2598	0.010393	6	3	0.98426
MIR133A1HG	0.0905269	rs79588679	GATA6	496110	496110	0	0	0.00631733	18	2151	0.0013947	2	1	0.018342	2598	0.010393	6	3	0.98426
CRAMP1L	0.0905273	NA	NA	NA	NA	0	0	0.133712	16	2151	0.087866	48	20	0.43821	2598	0.17167	100	40	0.041198
IFT140	0.0905273	NA	NA	NA	NA	0	0	0.133712	16	2151	0.087866	48	20	0.43821	2598	0.17167	100	40	0.041198
ATF6	0.090529	rs1801274	FCGR2A	258280	258280	0	0	0.0562223	1	2151	0.051139	17	7	0.39097	2598	0.060431	36	14	0.046177
CAMTA1	0.0905459	NA	NA	NA	NA	0	0	0.0943371	1	2151	0.038122	34	20	0.061108	2598	0.14088	105	50	0.29551
SRI	0.0906759	NA	NA	NA	NA	0	0	0.0511688	7	2151	0.034403	13	6	0.15039	2598	0.06505	32	19	0.12029
ARL2BP	0.0908142	rs3764261	CETP	287148	287148	0	0	0.0699112	16	2151	0.031613	19	12	0.035491	2598	0.10162	42	24	0.51069
EIF4ENIF1	0.0908167	NA	NA	NA	NA	0	0	0.0669608	22	2151	0.02278	25	16	0.70607	2598	0.10354	70	37	0.025671
HSPA4	0.0910815	NA	NA	NA	NA	0	0	0.0795982	5	2151	0.04649	36	20	0.061635	2598	0.10701	77	41	0.29515
PRMT2	0.0911402	NA	NA	NA	NA	0	0	0.170562	21	2151	0.088796	29	13	0.67739	2598	0.23826	111	55	0.026877
USP3	0.0911682	rs2652834	LACTB	400804	400804	0	0	0.254369	15	2151	0.15249	102	59	0.10686	2598	0.33872	230	98	0.17044
KIAA0319	0.0912146	NA	NA	NA	NA	0	0	0.0532745	6	2151	0.031613	12	8	0.023275	2598	0.071209	30	9	0.78302
NRN1L	0.0912169	rs16942887	LCAT	10996.5	10996.5	0	1	0.0526429	16	2151	0.010228	11	7	0.31383	2598	0.08776	29	11	0.058074
ARL6IP5	0.0912473	NA	NA	NA	NA	0	0	0.141712	3	2151	0.066481	34	20	0.23534	2598	0.204	144	78	0.077475
LINC00882	0.0912691	NA	NA	NA	NA	0	0	0.0381136	3	2151	0.024175	10	4	0.5493	2598	0.049654	25	13	0.033203
LINC00883	0.0912691	NA	NA	NA	NA	0	0	0.0381136	3	2151	0.024175	10	4	0.5493	2598	0.049654	25	13	0.033203
OSR1	0.0912984	NA	NA	NA	NA	0	0	0.0977036	2	2151	0.071595	39	19	0.037697	2598	0.11932	90	41	0.48401
ORAI1	0.091352	rs1169288	HNF1A	645354	645354	0	0	0.139185	12	2151	0.11948	53	24	0.051424	2598	0.1555	118	63	0.35507
NUAK2	0.0913743	NA	NA	NA	NA	0	0	0.076227	1	2151	0.031148	25	16	0.5334	2598	0.11355	62	26	0.034242
LOC729603	0.0914012	rs12208357;rs1564348;rs186696265	LPA	32502;68214;601054	32502	0	1	0.0364286	6	2151	0.017666	9	6	0.081975	2598	0.051963	41	20	0.22289
MTDH	0.0914202	NA	NA	NA	NA	0	0	0.0728578	8	2151	0.079498	29	18	0.6899	2598	0.06736	50	28	0.026491
APBB3	0.0914313	NA	NA	NA	NA	0	0	0.0568537	5	2151	0.016736	18	12	0.1041	2598	0.090069	40	12	0.17559
MIR6831	0.0914313	NA	NA	NA	NA	0	0	0.0568537	5	2151	0.016736	18	12	0.1041	2598	0.090069	40	12	0.17559
TTLL4	0.0914325	rs78058190	PRKAG3	121294	121294	0	1	0.050116	2	2151	0.013947	11	9	0.30899	2598	0.080062	33	18	0.059158
ADRA2C	0.0914349	rs59950280;rs6831256	LRPAP1	315307;294513	294513	0	0	0.0347442	4	2151	0.0027894	3	1	0.022163	2598	0.061201	27	14	0.82479
PHF11	0.0914751	NA	NA	NA	NA	0	0	0.0360075	13	2151	0.028824	12	5	0.73699	2598	0.041955	35	23	0.024817
GALNT10	0.0915709	NA	NA	NA	NA	0	0	0.0444303	5	2151	0.0097629	14	11	0.17188	2598	0.073133	46	26	0.10655
PCDHGC5	0.0915891	NA	NA	NA	NA	0	0	0.0642243	5	2151	0.060437	19	8	0.02595	2598	0.06736	43	21	0.70591
MACC1	0.0916313	NA	NA	NA	NA	0	0	0.126341	7	2151	0.056253	35	20	0.51991	2598	0.18437	84	34	0.035254
MCOLN1	0.0916945	rs7248104;rs116843064;rs7255436	INSR;ANGPTL4	363306.5;841585.5;845458.5	363306	0	0	0.0309541	19	2151	0.020921	13	4	0.17543	2598	0.039261	34	13	0.10457
MYOCD	0.0917202	NA	NA	NA	NA	0	0	0.0621182	17	2151	0.026964	10	4	0.36125	2598	0.091224	28	10	0.050799
CTIF	0.0917888	NA	NA	NA	NA	0	0	0.176249	18	2151	0.11762	71	39	0.50162	2598	0.22479	158	79	0.036618
TMEM38B	0.091883	rs1883025	ABCA1	792698	792698	0	0	0.0579072	9	2151	0.04742	18	7	0.83874	2598	0.06659	32	16	0.021928
ARGLU1	0.0920101	NA	NA	NA	NA	0	0	0.130766	13	2151	0.10042	51	25	0.074611	2598	0.15589	107	54	0.24693
CRK	0.0920135	rs2070863	SERPINF2	288092	288092	0	0	0.208045	17	2151	0.17341	88	50	0.80728	2598	0.23672	169	82	0.022823
CELA3B	0.0920322	NA	NA	NA	NA	0	0	0.056854	1	2151	0.0051139	7	5	0.14334	2598	0.099692	37	18	0.12857
FAM206A	0.0920342	NA	NA	NA	NA	0	0	0.0250579	9	2151	0.018131	7	2	0.2054	2598	0.030793	30	17	0.089726
IKBKAP	0.0920342	NA	NA	NA	NA	0	0	0.0250579	9	2151	0.018131	7	2	0.2054	2598	0.030793	30	17	0.089726
LINC00524	0.0920632	NA	NA	NA	NA	0	0	0.0136873	14	2151	0.019991	7	4	0.060794	2598	0.0084681	6	2	0.30327
SNORD7	0.0920938	NA	NA	NA	NA	0	0	0.0155823	17	2151	0.022315	11	8	0.078278	2598	0.010008	9	5	0.23563
PARD6G-AS1	0.0920951	NA	NA	NA	NA	0	0	0.00758056	18	2151	0.0097629	3	0	0.045939	2598	0.0057737	5	2	0.40151
TRAPPC9	0.0921844	NA	NA	NA	NA	0	0	0.121502	8	2151	0.058577	36	21	0.48769	2598	0.1736	81	36	0.037867
OR7A17	0.0921909	NA	NA	NA	NA	0	0	0.00526424	19	2151	0.0055788	5	3	0.084868	2598	0.0050038	9	7	0.21762
EFCAB12	0.092226	NA	NA	NA	NA	0	0	0.0600126	3	2151	0.034868	23	9	0.056201	2598	0.080831	62	36	0.32878
SLC6A5	0.0922288	NA	NA	NA	NA	0	0	0.0393766	11	2151	0.050209	15	6	0.041636	2598	0.030408	24	16	0.44381
HERPUD1	0.0923322	rs3764261	CETP	33724.5	33724.5	0	1	0.159822	16	2151	0.098094	62	37	0.27444	2598	0.21093	144	70	0.067426
ATRNL1	0.0923595	NA	NA	NA	NA	0	0	0.0808592	10	2151	0.047885	23	11	0.15769	2598	0.10816	56	24	0.11739
CLGN	0.0923923	NA	NA	NA	NA	0	0	0.0480099	4	2151	0.012552	9	4	0.72983	2598	0.077367	31	11	0.025375
ERVFRD-1	0.0924173	NA	NA	NA	NA	0	0	0.0273742	6	2151	0.02278	3	0	0.48927	2598	0.031178	17	10	0.037864
PRDM13	0.0925085	NA	NA	NA	NA	0	0	0.0486418	6	2151	0.019061	17	13	0.02896	2598	0.073133	36	18	0.64049
TPD52L2	0.0926237	NA	NA	NA	NA	0	0	0.162349	20	2151	0.15109	63	30	0.020766	2598	0.17167	129	55	0.89461
PCGF5	0.092628	NA	NA	NA	NA	0	0	0.0762248	10	2151	0.027894	22	13	0.27936	2598	0.11624	50	18	0.066504
ZNF655	0.0926421	NA	NA	NA	NA	0	0	0.0366396	7	2151	0.010693	12	7	0.065292	2598	0.058122	32	16	0.2846
AIF1L	0.0927679	NA	NA	NA	NA	0	0	0.0827522	9	2151	0.018596	24	14	0.019062	2598	0.13587	73	28	0.97648
ZNF766	0.092887	rs17695224	HAS1	448875	448875	0	0	0.0404297	19	2151	0.015342	15	11	0.22572	2598	0.061201	31	9	0.082596
MIR5702	0.0929168	rs2972146	IRS1	431172	431172	0	0	0.0915961	2	2151	0.066481	17	6	0.037921	2598	0.11239	55	20	0.49184
HMX1	0.0930242	NA	NA	NA	NA	0	0	0.0233735	4	2151	0.017666	9	4	0.72697	2598	0.028099	10	4	0.025693
LINC00399	0.0930299	NA	NA	NA	NA	0	0	0.0816999	13	2151	0.038122	22	12	0.068619	2598	0.11778	39	16	0.27222
RPS3	0.0930567	rs499974	MOGAT2-DGAT2	359083	359083	0	0	0.033481	11	2151	0.014877	9	5	0.66329	2598	0.048884	25	14	0.028172
SNORD15A	0.0930567	rs499974	MOGAT2-DGAT2	359083	359083	0	0	0.033481	11	2151	0.014877	9	5	0.66329	2598	0.048884	25	14	0.028172
MAD1L1	0.0930865	NA	NA	NA	NA	0	0	0.139396	7	2151	0.088796	34	17	0.028783	2598	0.18129	89	37	0.64947
ABCC8	0.0930874	NA	NA	NA	NA	0	0	0.0113707	11	2151	0.017666	4	1	0.028034	2598	0.0061586	8	2	0.66683
CAPN10	0.0932196	NA	NA	NA	NA	0	0	0.0534847	2	2151	0.040911	20	13	0.06243	2598	0.063895	35	19	0.29997
S100A3	0.0932327	NA	NA	NA	NA	0	0	0.0256898	1	2151	0.024175	14	5	0.2456	2598	0.026944	23	10	0.076264
LINC00577	0.0932976	NA	NA	NA	NA	0	0	0.039587	6	2151	0.031148	8	4	0.64615	2598	0.046574	38	22	0.029013
ZNF641	0.0933047	NA	NA	NA	NA	0	0	0.033481	12	2151	0.015342	14	9	0.023935	2598	0.048499	23	9	0.78331
RCN3	0.09334	rs492602	FLJ36070	820390	820390	0	0	0.0193727	19	2151	0.011623	11	5	0.021384	2598	0.025789	28	16	0.87717
PRSS23	0.0933466	NA	NA	NA	NA	0	0	0.138135	11	2151	0.059972	42	27	0.08862	2598	0.20285	104	50	0.21168
PGC	0.0934792	NA	NA	NA	NA	0	0	0.0499051	6	2151	0.031613	14	6	0.061349	2598	0.06505	19	9	0.30632
GFOD1	0.0935891	NA	NA	NA	NA	0	0	0.149295	6	2151	0.10553	40	19	0.24141	2598	0.18553	104	48	0.077959
LOC100128317	0.0936129	NA	NA	NA	NA	0	0	0.0122133	7	2151	0.015807	7	1	0.672	2598	0.0092379	10	4	0.028015
SNORD15B	0.0936312	rs499974	MOGAT2-DGAT2	357228	357228	0	0	0.0256896	11	2151	0.0097629	4	2	0.68089	2598	0.038876	16	9	0.027656
KCNK17	0.0936786	rs2758886	KCNK17	25212.5	25212.5	1	1	0.0480101	6	2151	0.0065086	10	6	0.1784	2598	0.082371	28	8	0.10562
SSPO	0.0937222	NA	NA	NA	NA	0	0	0.0204255	7	2151	0.0065086	11	9	0.26501	2598	0.031948	11	4	0.071143
ZNF467	0.0937222	NA	NA	NA	NA	0	0	0.0204255	7	2151	0.0065086	11	9	0.26501	2598	0.031948	11	4	0.071143
APOBEC3A	0.0937379	rs5756931	PLA2G6	809480	809480	0	0	0.0370604	22	2151	0.014412	13	6	0.022098	2598	0.055812	39	22	0.85336
EPN2-AS1	0.0937501	NA	NA	NA	NA	0	0	0.108232	17	2151	0.09391	38	20	0.13863	2598	0.12009	90	47	0.13605
EPB41L4A-AS1	0.0937848	NA	NA	NA	NA	0	0	0.0452726	5	2151	0.033938	14	8	0.10417	2598	0.054657	25	14	0.18114
SNORA13	0.0937848	NA	NA	NA	NA	0	0	0.0452726	5	2151	0.033938	14	8	0.10417	2598	0.054657	25	14	0.18114
GNG10	0.093794	NA	NA	NA	NA	0	0	0.0448518	9	2151	0.028824	24	14	0.52988	2598	0.058122	37	20	0.035615
SRRM1	0.0937999	rs12027135	LDLRAP1	806254	806254	0	0	0.0616971	1	2151	0.033008	14	4	0.064055	2598	0.08545	59	25	0.29464
RGSL1	0.0938203	rs1689800	ZNF648	260714	260714	0	0	0.00736996	1	2151	0.0069735	3	1	0.49903	2598	0.0076982	7	3	0.03783
CTB-174D11.1	0.0939247	NA	NA	NA	NA	0	0	0.0400086	5	2151	0.019991	12	6	0.36708	2598	0.056582	29	12	0.0515
NCK1	0.0941725	rs645040	MSL2L1	653316	653316	0	0	0.0509579	3	2151	0.04463	14	6	0.32449	2598	0.056197	49	17	0.058452
NCK1-AS1	0.0941725	rs645040	MSL2L1	653316	653316	0	0	0.0509579	3	2151	0.04463	14	6	0.32449	2598	0.056197	49	17	0.058452
ZNF490	0.0941777	NA	NA	NA	NA	0	0	0.0579069	19	2151	0.030219	22	14	0.10575	2598	0.080831	37	16	0.17937
ZNF791	0.0941777	NA	NA	NA	NA	0	0	0.0579069	19	2151	0.030219	22	14	0.10575	2598	0.080831	37	16	0.17937
STARD7	0.0941807	NA	NA	NA	NA	0	0	0.0608551	2	2151	0.027429	13	9	0.2949	2598	0.08853	35	17	0.064324
STARD7-AS1	0.0941807	NA	NA	NA	NA	0	0	0.0608551	2	2151	0.027429	13	9	0.2949	2598	0.08853	35	17	0.064324
C4orf32	0.0943373	NA	NA	NA	NA	0	0	0.0555909	4	2151	0.042306	24	11	0.021615	2598	0.06659	36	17	0.87942
ZNF775	0.0944357	rs17173637	TMEM176A	455848	455848	0	0	0.18341	7	2151	0.13064	60	28	0.068174	2598	0.2271	149	75	0.27919
STRAP	0.0944965	NA	NA	NA	NA	0	0	0.0587494	12	2151	0.027429	18	10	0.055206	2598	0.084681	49	17	0.34505
SPPL2B	0.0945284	NA	NA	NA	NA	0	0	0.103811	19	2151	0.081358	28	14	0.02225	2598	0.1224	87	43	0.85649
PRRC1	0.094584	NA	NA	NA	NA	0	0	0.0425349	5	2151	0.017666	15	6	0.037142	2598	0.063125	28	14	0.51346
CHMP4B	0.0946639	NA	NA	NA	NA	0	0	0.134343	20	2151	0.076709	41	21	0.047416	2598	0.18206	119	57	0.40263
ZNF341-AS1	0.0946639	NA	NA	NA	NA	0	0	0.134343	20	2151	0.076709	41	21	0.047416	2598	0.18206	119	57	0.40263
DNAAF1	0.0948508	NA	NA	NA	NA	0	0	0.0534846	16	2151	0.030683	20	6	0.5095	2598	0.072363	41	20	0.037563
HSDL1	0.0948508	NA	NA	NA	NA	0	0	0.0534846	16	2151	0.030683	20	6	0.5095	2598	0.072363	41	20	0.037563
CDIPT-AS1	0.0950055	NA	NA	NA	NA	0	0	0.0534849	16	2151	0.020921	10	5	0.14195	2598	0.080446	36	20	0.1351
GFER	0.0950076	NA	NA	NA	NA	0	0	0.0920215	16	2151	0.052069	24	12	0.98642	2598	0.1251	72	35	0.019442
SNORD126	0.0951009	NA	NA	NA	NA	0	0	0.0170564	14	2151	0.010228	7	4	0.13835	2598	0.02271	10	4	0.13879
PSMD12	0.0951086	NA	NA	NA	NA	0	0	0.10276	17	2151	0.078568	33	15	0.068474	2598	0.12279	66	20	0.28045
PKD2L1	0.0951361	rs11597086	CHUK	135314	135314	0	1	0.0675931	10	2151	0.057183	28	17	0.07089	2598	0.076212	43	21	0.27099
MIR5739	0.0951676	NA	NA	NA	NA	0	0	0.0208466	22	2151	0.017666	6	3	0.39976	2598	0.02348	16	8	0.048075
ZNF503-AS2	0.0952079	NA	NA	NA	NA	0	0	0.161084	10	2151	0.11018	66	29	0.038389	2598	0.20323	170	82	0.50089
HDAC5	0.0952164	rs8077889;rs72836561	MPP3;CD300LG	314358;266398	266398	0	0	0.13266	17	2151	0.076244	43	23	0.80299	2598	0.17937	80	38	0.023949
DUSP7	0.09527	rs13326165	STAB1	436556	436556	0	0	0.0762266	3	2151	0.036727	23	17	0.031443	2598	0.10893	58	25	0.61204
PPA2	0.0953378	NA	NA	NA	NA	0	0	0.070544	4	2151	0.02464	22	10	0.4211	2598	0.10855	46	24	0.045741
LRIG3	0.0953467	NA	NA	NA	NA	0	0	0.0496947	12	2151	0.04835	19	9	0.06789	2598	0.050808	45	24	0.28375
CDC25C	0.0953908	NA	NA	NA	NA	0	0	0.0619077	5	2151	0.030683	14	7	0.51153	2598	0.08776	30	12	0.037681
FAM53C	0.0953908	NA	NA	NA	NA	0	0	0.0619077	5	2151	0.030683	14	7	0.51153	2598	0.08776	30	12	0.037681
PPP1R3D	0.0953941	NA	NA	NA	NA	0	0	0.041272	20	2151	0.043701	12	7	0.037896	2598	0.039261	33	16	0.50865
SBDS	0.0954483	NA	NA	NA	NA	0	0	0.0848615	7	2151	0.039981	10	2	0.5987	2598	0.12202	55	25	0.032219
TYW1	0.0954483	NA	NA	NA	NA	0	0	0.0848615	7	2151	0.039981	10	2	0.5987	2598	0.12202	55	25	0.032219
BBS5	0.0954556	rs2287623	ABCB11	505476	505476	0	0	0.0490631	2	2151	0.02557	12	5	0.11531	2598	0.068514	25	12	0.1673
ACTR1B	0.0954573	NA	NA	NA	NA	0	0	0.0496946	2	2151	0.040911	23	13	0.14413	2598	0.056967	43	25	0.13385
FAM120B	0.0955201	NA	NA	NA	NA	0	0	0.114129	6	2151	0.099489	45	24	0.062724	2598	0.12625	98	50	0.30782
TRIM46	0.0955692	NA	NA	NA	NA	0	0	0.0560119	1	2151	0.028359	16	8	0.067579	2598	0.078907	41	19	0.28589
LINC00622	0.0956402	NA	NA	NA	NA	0	0	0.00547486	1	2151	0.0055788	3	1	0.63694	2598	0.0053888	8	5	0.030361
MICAL1	0.095691	NA	NA	NA	NA	0	0	0.0332703	6	2151	0.013482	8	5	0.28401	2598	0.049654	25	14	0.068135
NIT2	0.0958029	NA	NA	NA	NA	0	0	0.0524322	3	2151	0.009298	17	15	0.023699	2598	0.088145	58	25	0.81773
YPEL5	0.095839	NA	NA	NA	NA	0	0	0.12529	2	2151	0.059042	31	19	0.28454	2598	0.18014	109	50	0.06814
M6PR	0.0958439	rs4883201	PHC1	20568.5	20568.5	0	1	0.0913882	12	2151	0.063691	31	17	0.82788	2598	0.11432	53	25	0.023421
NAPA	0.0958488	NA	NA	NA	NA	0	0	0.037903	19	2151	0.029754	15	6	0.070897	2598	0.04465	37	17	0.27351
HSD17B7P2	0.0958562	NA	NA	NA	NA	0	0	0.0212678	10	2151	0.0088331	4	2	0.60367	2598	0.031563	11	2	0.032125
WIF1	0.0959521	NA	NA	NA	NA	0	0	0.00694864	12	2151	0.0013947	3	3	0.069162	2598	0.011547	12	5	0.28075
BEND4	0.0960197	NA	NA	NA	NA	0	0	0.0393769	4	2151	0.033473	19	10	0.082982	2598	0.044265	30	12	0.2342
CBY1	0.0960247	rs5756931	PLA2G6	506434	506434	0	0	0.0294798	22	2151	0.017201	12	10	0.26863	2598	0.039646	23	9	0.072351
FAM227A	0.0960247	rs5756931	PLA2G6	506434	506434	0	0	0.0294798	22	2151	0.017201	12	10	0.26863	2598	0.039646	23	9	0.072351
HOMER2	0.0960382	NA	NA	NA	NA	0	0	0.0890693	15	2151	0.034403	37	26	0.060607	2598	0.13433	99	47	0.32074
MIR9-3	0.096044	NA	NA	NA	NA	0	0	0.00842307	15	2151	0.011623	5	3	0.85423	2598	0.0057737	15	15	0.022758
SDC1	0.0961939	rs1042034;rs1367117;rs515135	APOB	800970.5;839589.5;861746.5	800970	0	0	0.0631713	2	2151	0.021385	27	19	0.35311	2598	0.097768	40	23	0.055163
MIR1234	0.0962548	rs11136341	PLEC1	594380	594380	0	0	0.0229523	8	2151	0.017666	12	5	0.0359	2598	0.027329	21	8	0.54301
MIR6849	0.0962548	rs11136341	PLEC1	594380	594380	0	0	0.0229523	8	2151	0.017666	12	5	0.0359	2598	0.027329	21	8	0.54301
SLC4A2	0.0965651	rs17173637	TMEM176A	218046	218046	0	0	0.108021	7	2151	0.046955	34	18	0.2374	2598	0.15858	81	41	0.082447
GNAI1	0.0966119	rs3211938	CD36	527020	527020	0	0	0.136658	7	2151	0.10088	66	28	0.15871	2598	0.16628	122	55	0.1234
CHKA	0.0966341	NA	NA	NA	NA	0	0	0.133921	11	2151	0.078568	49	23	0.066222	2598	0.17975	104	52	0.29583
GATSL3	0.0966788	rs5763662	MTMR3	322833	322833	0	0	0.0524321	22	2151	0.038587	15	7	0.052955	2598	0.063895	34	11	0.37016
ANKRD63	0.0967569	NA	NA	NA	NA	0	0	0.00926512	15	2151	0.009298	7	4	0.45874	2598	0.0092379	13	10	0.042773
MCCC2	0.0968516	NA	NA	NA	NA	0	0	0.0475887	5	2151	0.02185	18	13	0.028769	2598	0.068899	49	23	0.68288
SLC25A39	0.0968615	rs8077889;rs72836561	MPP3;CD300LG	533482.5;485522.5	485522	0	0	0.0998094	17	2151	0.046955	24	11	0.03979	2598	0.14357	71	40	0.4938
SSH2	0.0968795	NA	NA	NA	NA	0	0	0.0852809	17	2151	0.033008	25	17	0.85129	2598	0.12856	56	29	0.023086
ARHGEF18	0.0969476	rs7248104;rs116843064;rs7255436	INSR;ANGPTL4	235028.5;969863.5;973736.5	235028	0	0	0.0395872	19	2151	0.011158	20	13	0.2961	2598	0.063125	28	12	0.066431
FASN	0.0970038	NA	NA	NA	NA	0	0	0.215627	17	2151	0.14877	96	57	0.33639	2598	0.27098	208	97	0.058517
PWWP2A	0.0970725	NA	NA	NA	NA	0	0	0.0370601	5	2151	0.031613	10	5	0.23682	2598	0.04157	31	19	0.083194
ARMC2	0.0973778	NA	NA	NA	NA	0	0	0.0937031	6	2151	0.081822	34	13	0.099386	2598	0.10354	63	24	0.19902
RHBDF1	0.0973957	NA	NA	NA	NA	0	0	0.203831	16	2151	0.10414	64	38	0.1753	2598	0.28637	148	61	0.11286
ZNF354C	0.0975065	NA	NA	NA	NA	0	0	0.0307435	5	2151	0.0079033	6	4	0.10264	2598	0.049654	21	12	0.19303
DOCK9-AS1	0.0975525	NA	NA	NA	NA	0	0	0.118971	13	2151	0.10228	51	25	0.82895	2598	0.13279	88	37	0.023915
USP7	0.0975532	NA	NA	NA	NA	0	0	0.148872	16	2151	0.056718	49	34	0.058304	2598	0.22517	149	71	0.34002
KCNMA1	0.0976406	NA	NA	NA	NA	0	0	0.0604338	10	2151	0.030219	21	11	0.1191	2598	0.08545	55	21	0.16664
MMP9	0.097723	rs6065906	PLTP	82762.5	82762.5	0	1	0.0703305	20	2151	0.051604	20	12	0.086555	2598	0.085835	37	16	0.22954
SS18	0.0977721	NA	NA	NA	NA	0	0	0.0850679	18	2151	0.055788	22	6	0.049732	2598	0.10931	55	21	0.39975
LGALS12	0.0977757	NA	NA	NA	NA	0	0	0.0294799	11	2151	0.030219	19	11	0.43522	2598	0.028868	37	22	0.045681
PINLYP	0.0978365	NA	NA	NA	NA	0	0	0.085281	19	2151	0.079963	30	14	0.0935	2598	0.089684	72	35	0.2128
CCNE1	0.0978598	NA	NA	NA	NA	0	0	0.0324279	19	2151	0.012552	6	3	0.65612	2598	0.048884	27	11	0.030334
KIAA0368	0.098029	NA	NA	NA	NA	0	0	0.0802283	9	2151	0.039052	19	9	0.25761	2598	0.11432	74	38	0.077427
MATN1	0.0981322	NA	NA	NA	NA	0	0	0.00884399	1	2151	0.009298	5	0	0.032681	2598	0.0084681	8	4	0.61113
MCM3	0.0982063	NA	NA	NA	NA	0	0	0.0614866	6	2151	0.040446	15	7	0.14253	2598	0.078907	42	19	0.14026
FCN2	0.0982606	NA	NA	NA	NA	0	0	0.0372709	9	2151	0.046955	15	8	0.37923	2598	0.029253	22	13	0.052752
LOC101448202	0.0982606	NA	NA	NA	NA	0	0	0.0372709	9	2151	0.046955	15	8	0.37923	2598	0.029253	22	13	0.052752
GOPC	0.0982666	NA	NA	NA	NA	0	0	0.0214781	6	2151	0.027429	9	6	0.68441	2598	0.016551	15	5	0.029232
LCTL	0.0982987	NA	NA	NA	NA	0	0	0.0526429	15	2151	0.050674	13	5	0.055992	2598	0.054273	24	14	0.35746
LINC01169	0.0982987	NA	NA	NA	NA	0	0	0.0526429	15	2151	0.050674	13	5	0.055992	2598	0.054273	24	14	0.35746
LOC102031319	0.0983002	NA	NA	NA	NA	0	0	0.115815	10	2151	0.059042	43	22	0.20823	2598	0.16282	95	42	0.096121
DAP3	0.098374	NA	NA	NA	NA	0	0	0.0117921	1	2151	0.013017	12	9	0.29548	2598	0.010778	15	9	0.067802
YY1AP1	0.098374	NA	NA	NA	NA	0	0	0.0117921	1	2151	0.013017	12	9	0.29548	2598	0.010778	15	9	0.067802
MKL2	0.0984632	rs3198697	PDXDC1	962710	962710	0	0	0.0825427	16	2151	0.059972	39	24	0.15988	2598	0.10123	77	37	0.12545
TSPEAR-AS1	0.0984755	rs114139997	COL18A1	945202	945202	0	0	0.0128447	21	2151	0.0032543	4	2	0.031339	2598	0.020785	17	8	0.6401
SIGLEC1	0.0985293	NA	NA	NA	NA	0	0	0.049063	20	2151	0.0079033	10	7	0.060378	2598	0.083141	30	13	0.33247
LOC101928739	0.0986298	NA	NA	NA	NA	0	0	0.0922315	3	2151	0.081822	35	19	0.12461	2598	0.10085	69	37	0.1613
PIK3CA	0.0986298	NA	NA	NA	NA	0	0	0.0922315	3	2151	0.081822	35	19	0.12461	2598	0.10085	69	37	0.1613
ZSCAN12	0.098641	NA	NA	NA	NA	0	0	0.0400086	6	2151	0.018131	12	5	0.87665	2598	0.058122	27	19	0.022931
PPP2R1A	0.098642	rs17695224	HAS1	373727	373727	0	0	0.0901256	19	2151	0.027894	30	19	0.069346	2598	0.14165	77	31	0.28989
RGS9BP	0.0987155	rs731839	PEPD	735384	735384	0	0	0.0465361	19	2151	0.020921	8	5	0.037343	2598	0.067744	23	8	0.53883
DGKZ	0.0987681	rs3136441	LRP4	387721	387721	0	0	0.077069	11	2151	0.074384	29	13	0.10527	2598	0.079292	64	33	0.19127
LOC284788	0.0988472	NA	NA	NA	NA	0	0	0.0299012	20	2151	0.027894	18	6	0.046633	2598	0.031563	34	14	0.43221
MIR942	0.0988957	NA	NA	NA	NA	0	0	0.0223203	1	2151	0.013017	10	4	0.058496	2598	0.030023	25	10	0.34477
MFN2	0.0989213	NA	NA	NA	NA	0	0	0.0785416	1	2151	0.026499	21	11	0.81793	2598	0.12163	54	23	0.024665
TSPYL5	0.0989379	NA	NA	NA	NA	0	0	0.050537	8	2151	0.034403	19	10	0.059277	2598	0.063895	38	16	0.34041
ZNF205	0.0989421	NA	NA	NA	NA	0	0	0.0164247	16	2151	0.0079033	8	5	0.042906	2598	0.02348	24	14	0.47032
KLHL25	0.0990407	NA	NA	NA	NA	0	0	0.104021	15	2151	0.083682	44	23	0.46892	2598	0.12086	90	43	0.043088
LOC100128568	0.0991804	NA	NA	NA	NA	0	0	0.122764	19	2151	0.076244	33	18	0.69728	2598	0.16128	82	29	0.029028
RANBP3	0.0991804	NA	NA	NA	NA	0	0	0.122764	19	2151	0.076244	33	18	0.69728	2598	0.16128	82	29	0.029028
FIGN	0.0991949	rs10195252;rs12328675	COBLL1	929106;956815	929106	0	0	0.118971	2	2151	0.089261	40	18	0.04572	2598	0.14357	94	53	0.44279
PAFAH1B1	0.0992519	rs2070863	SERPINF2	852711	852711	0	0	0.0901269	17	2151	0.044166	25	15	0.32127	2598	0.12818	75	35	0.063059
JRK	0.0993138	NA	NA	NA	NA	0	0	0.162354	8	2151	0.14877	50	19	0.083254	2598	0.1736	123	52	0.24353
PSCA	0.0993138	NA	NA	NA	NA	0	0	0.162354	8	2151	0.14877	50	19	0.083254	2598	0.1736	123	52	0.24353
WDR55	0.0993183	NA	NA	NA	NA	0	0	0.0408508	5	2151	0.0055788	7	4	0.42716	2598	0.070054	27	9	0.047467
LINC01558	0.099419	NA	NA	NA	NA	0	0	0.123183	6	2151	0.074849	47	22	0.22174	2598	0.1632	101	43	0.091557
AP4B1	0.0994217	NA	NA	NA	NA	0	0	0.0509581	1	2151	0.02185	10	6	0.7847	2598	0.075058	36	19	0.025873
DCLRE1B	0.0994217	NA	NA	NA	NA	0	0	0.0509581	1	2151	0.02185	10	6	0.7847	2598	0.075058	36	19	0.025873
TMEFF2	0.099536	NA	NA	NA	NA	0	0	0.0534847	2	2151	0.041841	15	6	0.053	2598	0.063125	48	31	0.38362
B3GNT7	0.0996188	NA	NA	NA	NA	0	0	0.0250578	2	2151	0.0088331	6	4	0.065721	2598	0.038491	28	16	0.30969
NR1H4	0.0998051	NA	NA	NA	NA	0	0	0.0937062	12	2151	0.026499	21	13	0.029942	2598	0.14935	75	32	0.68135
KIAA1109	0.0998334	NA	NA	NA	NA	0	0	0.00652767	4	2151	0.004649	3	2	0.18706	2598	0.0080831	8	5	0.1091
NEUROG2	0.0998881	NA	NA	NA	NA	0	0	0.0715916	4	2151	0.024175	15	11	0.8183	2598	0.11085	46	21	0.024957
MON2	0.099976	NA	NA	NA	NA	0	0	0.0208465	12	2151	0.011158	7	3	0.21262	2598	0.028868	12	4	0.096157
C5orf58	0.100022	NA	NA	NA	NA	0	0	0.0541167	5	2151	0.057648	10	6	0.021167	2598	0.051193	22	11	0.96645
HSPA1A	0.100041	rs2247056;rs419132;rs3177928	HLA	516678;428631;630267	428631	0	0	0.0227418	6	2151	0.029289	14	5	0.13304	2598	0.017321	14	6	0.1538
BLACAT1	0.100349	NA	NA	NA	NA	0	0	0.120868	1	2151	0.079498	32	14	0.3179	2598	0.15512	82	44	0.064614
CCND3	0.100422	NA	NA	NA	NA	0	0	0.0758063	6	2151	0.027429	18	12	0.10165	2598	0.11586	52	17	0.20226
TAF8	0.100422	NA	NA	NA	NA	0	0	0.0758063	6	2151	0.027429	18	12	0.10165	2598	0.11586	52	17	0.20226
CDK6	0.100438	NA	NA	NA	NA	0	0	0.170772	7	2151	0.11344	63	29	0.049411	2598	0.21824	146	73	0.41618
LOC101927497	0.100438	NA	NA	NA	NA	0	0	0.170772	7	2151	0.11344	63	29	0.049411	2598	0.21824	146	73	0.41618
PCCB	0.100604	rs645040	MSL2L1	42294	42294	0	1	0.0431674	3	2151	0.029754	20	10	0.49506	2598	0.054273	29	10	0.041624
YPEL1	0.100689	rs181362	UBE2L3	167463	167463	0	1	0.112653	22	2151	0.085542	35	15	0.1045	2598	0.1351	65	24	0.1974
MPC1	0.100714	NA	NA	NA	NA	0	0	0.119182	6	2151	0.090656	40	26	0.032856	2598	0.1428	101	53	0.62804
LOC100505984	0.100737	NA	NA	NA	NA	0	0	0.0553799	2	2151	0.013947	14	9	0.42015	2598	0.089684	44	25	0.049127
RINL	0.100778	NA	NA	NA	NA	0	0	0.00737	19	2151	0.013947	5	0	0.054	2598	0.0019246	2	0	0.38243
RNF217	0.100829	NA	NA	NA	NA	0	0	0.0673823	6	2151	0.040911	25	15	0.32427	2598	0.089299	44	18	0.063726
RNF217-AS1	0.100829	NA	NA	NA	NA	0	0	0.0673823	6	2151	0.040911	25	15	0.32427	2598	0.089299	44	18	0.063726
SETBP1	0.100829	NA	NA	NA	NA	0	0	0.095808	18	2151	0.07113	42	15	0.023707	2598	0.11624	83	41	0.87166
NRBP1	0.100964	rs1260326	GCKR	78069	78069	0	1	0.0393767	2	2151	0.013017	14	8	0.35487	2598	0.061201	34	18	0.058329
LOC100505795	0.101015	NA	NA	NA	NA	0	0	0.141084	1	2151	0.1046	59	30	0.025902	2598	0.17129	136	65	0.79965
VPS54	0.101019	NA	NA	NA	NA	0	0	0.107183	2	2151	0.084612	42	19	0.1576	2598	0.12587	99	41	0.13143
ZBTB34	0.101028	NA	NA	NA	NA	0	0	0.00547482	9	2151	0.0027894	4	3	0.22972	2598	0.0076982	6	2	0.090178
C4orf33	0.101074	NA	NA	NA	NA	0	0	0.0166349	4	2151	0.0065086	7	6	0.057526	2598	0.025019	11	8	0.36032
SCLT1	0.101074	NA	NA	NA	NA	0	0	0.0166349	4	2151	0.0065086	7	6	0.057526	2598	0.025019	11	8	0.36032
ZFAT	0.101094	NA	NA	NA	NA	0	0	0.121922	8	2151	0.068805	37	23	0.033256	2598	0.1659	107	57	0.62343
PARD6G	0.101111	NA	NA	NA	NA	0	0	0.0402188	18	2151	0.026034	12	9	0.053172	2598	0.051963	31	14	0.39
NT5C2	0.101185	NA	NA	NA	NA	0	0	0.104021	10	2151	0.078103	41	21	0.044483	2598	0.12548	92	53	0.46661
ZNF800	0.101245	NA	NA	NA	NA	0	0	0.061697	7	2151	0.028359	16	8	0.13663	2598	0.089299	51	28	0.15203
DZIP1	0.101443	NA	NA	NA	NA	0	0	0.0520107	13	2151	0.026964	12	10	0.90244	2598	0.072748	32	15	0.023074
ZNF234	0.101542	rs7412;rs439401;rs1065853;rs4420638	APOE	765683;768055;766836;776550	765683	0	0	0.0315856	19	2151	0.0069735	4	2	0.049179	2598	0.051963	21	9	0.42393
GLRA3	0.101557	NA	NA	NA	NA	0	0	0.00463254	4	2151	0.0013947	2	1	0.20888	2598	0.0073133	6	1	0.099829
LOC101928551	0.101557	NA	NA	NA	NA	0	0	0.00463254	4	2151	0.0013947	2	1	0.20888	2598	0.0073133	6	1	0.099829
MIR937	0.101725	rs11136341	PLEC1	145753	145753	0	1	0.0758031	8	2151	0.032543	27	18	0.3976	2598	0.11162	73	32	0.052555
FHL2	0.101738	NA	NA	NA	NA	0	0	0.134977	2	2151	0.074849	30	11	0.16226	2598	0.18476	65	24	0.1288
ATL1	0.10191	NA	NA	NA	NA	0	0	0.102129	14	2151	0.046025	36	24	0.05233	2598	0.14858	91	44	0.40022
MAP4K5	0.10191	NA	NA	NA	NA	0	0	0.102129	14	2151	0.046025	36	24	0.05233	2598	0.14858	91	44	0.40022
ERLIN1	0.102009	rs11597086	CHUK	9409	9409	0	1	0.0296904	10	2151	0.015342	14	12	0.13781	2598	0.04157	34	20	0.15216
LMTK2	0.102041	NA	NA	NA	NA	0	0	0.0857027	7	2151	0.07113	15	9	0.038565	2598	0.097768	63	30	0.54395
PPP1R14A	0.102053	NA	NA	NA	NA	0	0	0.0736997	19	2151	0.042771	27	13	0.053203	2598	0.099307	48	21	0.39435
HCG18	0.102057	rs2247056	HLA	978184	978184	0	0	0.0526427	6	2151	0.036262	18	6	0.6105	2598	0.066205	28	15	0.034368
ADAM8	0.102099	NA	NA	NA	NA	0	0	0.139607	10	2151	0.10274	37	19	0.11149	2598	0.17013	105	56	0.18829
MIR3913-2	0.102142	NA	NA	NA	NA	0	0	0.0368499	12	2151	0.022315	10	6	0.022305	2598	0.048884	24	14	0.94166
GPHN	0.102294	NA	NA	NA	NA	0	0	0.0947559	14	2151	0.060437	33	19	0.19648	2598	0.12317	69	32	0.1071
ZNF593	0.102359	rs12027135;rs12748152	LDLRAP1;HDGF	720680;641980	641980	0	0	0.00631712	1	2151	0.0055788	4	1	0.11936	2598	0.0069284	13	9	0.17644
RPL27	0.102398	rs8077889;rs72836561	MPP3;CD300LG	734384;782344	734384	0	0	0.0475889	17	2151	0.030683	15	8	0.63569	2598	0.061586	33	17	0.033145
SLC43A1	0.102409	NA	NA	NA	NA	0	0	0.0707537	11	2151	0.032543	21	11	0.5219	2598	0.10239	70	39	0.040377
BTG3	0.102528	NA	NA	NA	NA	0	0	0.0955983	21	2151	0.062297	39	19	0.36837	2598	0.12317	62	31	0.057289
LOC101929743	0.102565	NA	NA	NA	NA	0	0	0.0543269	15	2151	0.02278	9	5	0.44446	2598	0.080446	30	13	0.047503
PLD1	0.102606	NA	NA	NA	NA	0	0	0.194356	3	2151	0.1139	63	35	0.38317	2598	0.26097	157	68	0.055129
MRPL34	0.102628	NA	NA	NA	NA	0	0	0.0364286	19	2151	0.018131	7	3	0.079125	2598	0.051578	19	8	0.26704
ERN1	0.102632	NA	NA	NA	NA	0	0	0.120023	17	2151	0.079963	39	23	0.073646	2598	0.15319	141	73	0.28692
TAF1C	0.102663	NA	NA	NA	NA	0	0	0.0244261	16	2151	0.023245	8	4	0.087274	2598	0.025404	15	7	0.24221
KCTD19	0.102682	rs16942887	LCAT	564860	564860	0	0	0.0277953	16	2151	0.013017	12	8	0.054827	2598	0.040031	27	13	0.38564
LRRC36	0.102682	rs16942887	LCAT	564860	564860	0	0	0.0277953	16	2151	0.013017	12	8	0.054827	2598	0.040031	27	13	0.38564
GPR149	0.10275	NA	NA	NA	NA	0	0	0.0339018	3	2151	0.029289	7	4	0.87544	2598	0.037721	14	7	0.024172
EDC4	0.102961	rs16942887	LCAT	24176.5	24176.5	0	1	0.0825434	16	2151	0.028824	28	17	0.35822	2598	0.12702	63	31	0.059226
CLN6	0.10301	NA	NA	NA	NA	0	0	0.0977073	15	2151	0.059042	22	9	0.1021	2598	0.12972	69	30	0.20792
WDSUB1	0.103092	NA	NA	NA	NA	0	0	0.0456937	2	2151	0.021385	18	9	0.045558	2598	0.06582	44	26	0.46644
THAP9	0.103099	NA	NA	NA	NA	0	0	0.0320066	4	2151	0.014412	7	3	0.057372	2598	0.046574	25	13	0.37042
THAP9-AS1	0.103099	NA	NA	NA	NA	0	0	0.0320066	4	2151	0.014412	7	3	0.057372	2598	0.046574	25	13	0.37042
SOCS7	0.103136	NA	NA	NA	NA	0	0	0.0819113	17	2151	0.054858	22	10	0.39861	2598	0.10431	78	47	0.053339
MIR3187	0.103195	NA	NA	NA	NA	0	0	0.0819109	19	2151	0.058577	24	8	0.044857	2598	0.10123	50	24	0.47432
SLC22A9	0.103216	NA	NA	NA	NA	0	0	0.00694866	11	2151	0.012087	3	1	0.036484	2598	0.0026944	5	3	0.58333
EXOC6	0.103292	rs2068888	CYP26A1	244488	244488	0	0	0.0246369	10	2151	0.032543	11	3	0.1624	2598	0.018091	12	6	0.13117
MDM2	0.103384	NA	NA	NA	NA	0	0	0.0598017	12	2151	0.045095	25	11	0.35749	2598	0.071978	39	15	0.059654
ASTN1	0.103452	NA	NA	NA	NA	0	0	0.0233736	1	2151	0.030219	5	1	0.043308	2598	0.017706	17	12	0.49283
DCDC1	0.103526	NA	NA	NA	NA	0	0	0.0189515	11	2151	0.011158	5	4	0.14859	2598	0.025404	12	4	0.14377
DNAJC24	0.103526	NA	NA	NA	NA	0	0	0.0189515	11	2151	0.011158	5	4	0.14859	2598	0.025404	12	4	0.14377
PKN1	0.103567	NA	NA	NA	NA	0	0	0.0953872	19	2151	0.065551	36	17	0.032496	2598	0.12009	93	48	0.65772
MUM1	0.103572	NA	NA	NA	NA	0	0	0.16488	19	2151	0.10879	63	31	0.35583	2598	0.21132	154	82	0.06007
ASTE1	0.103573	NA	NA	NA	NA	0	0	0.049484	3	2151	0.036262	11	6	0.43364	2598	0.060431	27	14	0.049292
NEK11	0.103573	NA	NA	NA	NA	0	0	0.049484	3	2151	0.036262	11	6	0.43364	2598	0.060431	27	14	0.049292
TTC31	0.103583	NA	NA	NA	NA	0	0	0.0273741	2	2151	0.020921	16	10	0.047138	2598	0.032717	28	13	0.45351
UBE2W	0.103596	NA	NA	NA	NA	0	0	0.143397	8	2151	0.099489	50	23	0.029754	2598	0.17975	115	56	0.71859
PTGES3L	0.103601	rs8077889;rs72836561	MPP3;CD300LG	743397.5;791357.5	743398	0	0	0.0261111	17	2151	0.02371	8	4	0.44979	2598	0.028099	21	10	0.047538
PTGES3L-AARSD1	0.103601	rs8077889;rs72836561	MPP3;CD300LG	743397.5;791357.5	743398	0	0	0.0261111	17	2151	0.02371	8	4	0.44979	2598	0.028099	21	10	0.047538
RUNDC1	0.103601	rs8077889;rs72836561	MPP3;CD300LG	743397.5;791357.5	743398	0	0	0.0261111	17	2151	0.02371	8	4	0.44979	2598	0.028099	21	10	0.047538
NDUFAF1	0.10364	rs2412710	CAPN3	982536	982536	0	0	0.0157926	15	2151	0.0051139	5	1	0.073541	2598	0.024634	14	4	0.29089
SLC4A4	0.103676	NA	NA	NA	NA	0	0	0.0635922	4	2151	0.042771	23	6	0.62494	2598	0.080831	64	32	0.034246
WNK4	0.103687	rs8077889	MPP3	956583	956583	0	0	0.0275848	17	2151	0.02464	16	6	0.60614	2598	0.030023	17	7	0.035313
GMDS	0.103696	NA	NA	NA	NA	0	0	0.0781212	6	2151	0.04463	25	12	0.3173	2598	0.10585	56	21	0.067466
DIP2C	0.103788	NA	NA	NA	NA	0	0	0.10255	10	2151	0.020456	20	8	0.38772	2598	0.17052	78	30	0.055274
LINC00710	0.103958	NA	NA	NA	NA	0	0	0.0170565	10	2151	0.016272	7	3	0.31682	2598	0.017706	9	5	0.067783
C2orf80	0.103959	NA	NA	NA	NA	0	0	0.0136872	2	2151	0.0027894	3	1	0.10537	2598	0.02271	14	6	0.20381
CRYGA	0.103959	NA	NA	NA	NA	0	0	0.0136872	2	2151	0.0027894	3	1	0.10537	2598	0.02271	14	6	0.20381
RUVBL1	0.104058	NA	NA	NA	NA	0	0	0.0124236	3	2151	0.0018596	4	4	0.2284	2598	0.02117	21	13	0.094138
TMCC2	0.104078	NA	NA	NA	NA	0	0	0.0484315	1	2151	0.046955	19	10	0.22722	2598	0.049654	37	21	0.09465
LOC101927188	0.104092	NA	NA	NA	NA	0	0	0.054538	18	2151	0.019061	13	7	0.51101	2598	0.083911	41	17	0.042093
GPATCH8	0.104108	rs8077889;rs72836561	MPP3;CD300LG	702628.5;654668.5	654668	0	0	0.0579069	17	2151	0.0074384	7	4	0.35787	2598	0.099692	27	13	0.060117
HLF	0.104127	NA	NA	NA	NA	0	0	0.0947551	17	2151	0.043236	20	10	0.040686	2598	0.13741	72	38	0.52891
GDPD1	0.104135	NA	NA	NA	NA	0	0	0.0244262	17	2151	0.029754	5	1	0.021675	2598	0.020015	15	9	0.99291
R3HDM2	0.104145	rs11613352	LRP1	78856	78856	0	1	0.00673802	12	2151	0.0013947	2	1	0.13465	2598	0.011162	7	1	0.15985
RHOC	0.104194	NA	NA	NA	NA	0	0	0.102129	1	2151	0.070665	26	12	0.081338	2598	0.12818	66	26	0.26478
POMK	0.104197	NA	NA	NA	NA	0	0	0.0703304	8	2151	0.04556	26	13	0.050075	2598	0.090839	67	32	0.4301
CARD18	0.10429	NA	NA	NA	NA	0	0	0.00968601	11	2151	0.0079033	8	5	0.15922	2598	0.011162	13	7	0.13542
GGT1	0.104298	NA	NA	NA	NA	0	0	0.108022	22	2151	0.090656	30	16	0.39743	2598	0.1224	84	34	0.054258
ACHE	0.104542	NA	NA	NA	NA	0	0	0.142975	7	2151	0.073919	51	32	0.40695	2598	0.20015	109	42	0.053145
NBPF3	0.104545	NA	NA	NA	NA	0	0	0.0357974	1	2151	0.029289	10	4	0.17096	2598	0.041186	30	15	0.12651
CDC23	0.104559	NA	NA	NA	NA	0	0	0.0153716	5	2151	0.0079033	3	1	0.13182	2598	0.021555	6	1	0.1641
MIR7152	0.104613	NA	NA	NA	NA	0	0	0.0271635	10	2151	0.019991	17	10	0.039314	2598	0.033102	26	12	0.55059
ZNF793	0.104687	NA	NA	NA	NA	0	0	0.0138978	19	2151	0.019991	5	2	0.030389	2598	0.008853	15	9	0.71293
ZNF793-AS1	0.104687	NA	NA	NA	NA	0	0	0.0138978	19	2151	0.019991	5	2	0.030389	2598	0.008853	15	9	0.71293
THPO	0.104728	NA	NA	NA	NA	0	0	0.0671722	3	2151	0.043236	24	11	0.06904	2598	0.08699	36	14	0.31396
LINC01119	0.104736	NA	NA	NA	NA	0	0	0.120238	2	2151	0.063226	39	20	0.02379	2598	0.16744	109	49	0.91122
AGRN	0.10479	NA	NA	NA	NA	0	0	0.0600124	1	2151	0.054858	32	16	0.19987	2598	0.06428	51	26	0.10853
ATP5C1	0.104817	NA	NA	NA	NA	0	0	0.0842259	10	2151	0.051139	14	8	0.18299	2598	0.11162	57	31	0.11858
KIN	0.104817	NA	NA	NA	NA	0	0	0.0842259	10	2151	0.051139	14	8	0.18299	2598	0.11162	57	31	0.11858
PRR15L	0.104904	rs7206971	OSBPL7	615158	615158	0	0	0.0762256	17	2151	0.045095	18	7	0.54352	2598	0.102	58	30	0.039965
DQX1	0.104911	NA	NA	NA	NA	0	0	0.0136874	2	2151	0.0013947	3	3	0.48106	2598	0.023865	19	12	0.045158
HTRA2	0.104911	NA	NA	NA	NA	0	0	0.0136874	2	2151	0.0013947	3	3	0.48106	2598	0.023865	19	12	0.045158
IL10RA	0.104976	rs11603023	PHLDB1	635353	635353	0	0	0.126972	11	2151	0.092515	43	21	0.14551	2598	0.1555	104	53	0.14941
ABHD17C	0.105027	NA	NA	NA	NA	0	0	0.15561	15	2151	0.072524	38	19	0.13717	2598	0.2244	130	61	0.15859
RDH8	0.105044	NA	NA	NA	NA	0	0	0.12887	19	2151	0.071595	43	20	0.29825	2598	0.17629	96	39	0.072953
TEAD3	0.105047	rs2814982	C6orf106	914711	914711	0	0	0.129923	6	2151	0.043701	50	33	0.2467	2598	0.20131	102	51	0.088201
WNT9A	0.105064	NA	NA	NA	NA	0	0	0.0962294	1	2151	0.043701	27	19	0.59844	2598	0.13972	92	41	0.036367
PDE6A	0.105122	NA	NA	NA	NA	0	0	0.120023	5	2151	0.047885	30	19	0.67287	2598	0.17975	87	38	0.032367
EHD3	0.105184	NA	NA	NA	NA	0	0	0.113289	2	2151	0.070665	37	21	0.19554	2598	0.14858	85	42	0.11146
B3GAT3	0.105368	rs174546	FAS1-2-3	820221	820221	0	0	0.0290586	11	2151	0.017666	10	5	0.27279	2598	0.038491	36	17	0.080073
ATP5G2	0.105429	NA	NA	NA	NA	0	0	0.0724366	12	2151	0.043236	22	11	0.037262	2598	0.096613	56	26	0.58663
MIR212	0.105488	rs2070863	SERPINF2	314552	314552	0	0	0.185724	17	2151	0.11018	73	40	0.18117	2598	0.24827	144	67	0.12074
PLIN4	0.105488	NA	NA	NA	NA	0	0	0.0979149	19	2151	0.036262	13	5	0.12013	2598	0.14896	75	33	0.18209
SHMT1	0.105518	NA	NA	NA	NA	0	0	0.0635923	17	2151	0.051139	14	6	0.060413	2598	0.073903	40	20	0.36221
HNRNPH1	0.105524	NA	NA	NA	NA	0	0	0.0850726	5	2151	0.036727	27	15	0.51726	2598	0.1251	69	27	0.042307
ACOXL	0.105569	NA	NA	NA	NA	0	0	0.0878061	2	2151	0.027894	20	13	0.035465	2598	0.13741	46	19	0.61739
AGAP3	0.105793	rs17173637	TMEM176A	256700	256700	0	0	0.113499	7	2151	0.077638	39	23	0.99277	2598	0.14319	87	43	0.022114
SNTA1	0.105887	NA	NA	NA	NA	0	0	0.0391662	20	2151	0.026499	12	5	0.054266	2598	0.049654	35	22	0.40502
CHFR	0.105923	NA	NA	NA	NA	0	0	0.0469572	12	2151	0.010693	9	6	0.072949	2598	0.076982	34	18	0.30142
NHEG1	0.105929	NA	NA	NA	NA	0	0	0.00821202	6	2151	0.004649	8	3	0.22144	2598	0.011162	11	7	0.099304
[truncated: 16,759 more rows]
