# Supplementary material for: Deep coverage whole genome sequences and plasma lipoprotein(a) in individuals of European and African ancestries
Source: Nat Commun. 2018 Jul 4;9:2606. doi: 10.1038/s41467-018-04668-w (PMC6031652; doi:10.1038/s41467-018-04668-w)
Supplement: Supplementary file 15 — Supplementary Data 12 [file 41467_2018_4668_MOESM15_ESM.xlsx]

## Sheet: Sheet1
By-expression RVAS: Non-coding rare variant association statistics for aggregates of rare (MAF<1%) non-coding enhancer variants linked to genes by gene expression in liver. Note: this analysis is not conditioned on KIV2-CN.
	# Groups	Bonferroni Threshold
# Genes anal:	11629	4.2996e-06	Nothing Surpasses this
# Genes which Match Reported Genes:	125	0.0004	LPA Surpasses this
Group	META_PVal	GLGC_Top_rsID_within1MB	GLGC_genes_within1MB	dist_to_Top_rsID	MinDist_to_Top_rsID	Match_ReportedGenes	Match_PossibleGenes	weighted_AVG_cAF	CHROM	EST_NS	EST_FRAC_WITH_RARE	EST_NUM_PASS_VARS	EST_NUM_SING_VARS	EST_PVALUE	JHS_NS	JHS_FRAC_WITH_RARE	JHS_NUM_PASS_VARS	JHS_NUM_SING_VARS	JHS_PVALUE
SLC22A1	4.47285e-06	rs12208357;rs1564348;rs186696265	LPA	23192;58904;591744	23192	0	1	0.511898	6	2151	0.40911	270	126	0.00070157	2598	0.597	655	288	0.00039609
LPA	4.9993e-05	rs12208357;rs1564348;rs186696265	LPA	490190.5;454478.5;78361.5	78361.5	1	1	0.397981	6	2151	0.2901	193	96	0.054472	2598	0.4873	465	211	6.7949e-05
CD164L2	0.000197262	rs12748152	HDGF	537338	537338	0	0	0.0101073	1	2151	0.0079033	4	0	0.1847	2598	0.011932	9	5	8.8873e-05
SLC22A3	0.000318439	rs12208357;rs1564348;rs186696265	LPA	257830.5;222118.5;310721.5	222118	0	1	0.206781	6	2151	0.14923	82	47	0.35044	2598	0.25443	189	84	7.9058e-05
HAUS4	0.00045491	NA	NA	NA	NA	0	0	0.00568539	14	2151	0.0069735	7	3	0.005649	2598	0.0046189	8	4	0.0072532
COL11A1	0.000545301	NA	NA	NA	NA	0	0	0.0315855	1	2151	0.016736	13	7	0.19173	2598	0.04388	25	5	0.00026085
GDAP1L1	0.000565005	rs1800961	HNF4A	165840	165840	0	1	0.0233733	20	2151	0.0051139	5	1	0.029163	2598	0.038491	13	4	0.0017833
PLG	0.000669612	rs12208357;rs1564348;rs186696265	LPA	564506;528794;4046	4046	0	1	0.38577	6	2151	0.27662	188	97	0.096992	2598	0.47614	440	190	0.00064661
RIMBP2	0.000818672	NA	NA	NA	NA	0	0	0.0705386	12	2151	0.02278	14	6	0.0017041	2598	0.11008	41	12	0.045951
HNRNPUL2	0.000860964	rs174546	FAS1-2-3	907388	907388	0	0	0.0208465	11	2151	0.0088331	6	3	0.95471	2598	0.030793	13	4	8.6719e-05
MTHFR	0.00108458	NA	NA	NA	NA	0	0	0.0897049	1	2151	0.023245	21	14	0.41576	2598	0.14473	65	26	0.00025718
POLK	0.00128937	rs12916	HMGCR	150366	150366	0	1	0.0576963	5	2151	0.02464	10	6	0.010546	2598	0.085065	35	13	0.012286
ELAVL3	0.00135492	rs6511720;rs737337	LDLR;DOCK6	361646;216459	216459	0	0	0.0397977	19	2151	0.0051139	6	3	0.0059211	2598	0.068514	24	12	0.023123
TSKU	0.00139203	NA	NA	NA	NA	0	0	0.388079	11	2151	0.26778	160	84	0.56089	2598	0.48768	426	192	0.00025155
FMO3	0.00149781	NA	NA	NA	NA	0	0	0.451675	1	2151	0.28917	174	84	0.1525	2598	0.58622	413	185	0.0010038
GCAT	0.00162279	rs5756931	PLA2G6	313339	313339	0	0	0.126972	22	2151	0.066946	64	42	0.72977	2598	0.17667	167	93	0.00022936
AHNAK	0.00163978	rs174546	FAS1-2-3	743126	743126	0	0	0.0675929	11	2151	0.040446	29	17	0.97927	2598	0.090069	58	29	0.00017292
RP11-121M22.1	0.00178777	NA	NA	NA	NA	0	0	0.0109495	11	2151	0.0051139	4	2	0.018182	2598	0.015781	6	0	0.010256
USP29	0.00185294	rs117492019	ZNF274	977388	977388	0	0	0.00189515	19	2151	0.0013947	3	3	0.0076922	2598	0.0023095	3	0	0.025231
EPHA2	0.00186924	NA	NA	NA	NA	0	0	0.204045	1	2151	0.12134	65	35	0.056455	2598	0.27252	154	65	0.0034716
CDIP1	0.00199774	NA	NA	NA	NA	0	0	0.119605	16	2151	0.074849	37	17	0.014987	2598	0.15666	80	36	0.014086
FMO1	0.00204072	NA	NA	NA	NA	0	0	0.206993	1	2151	0.098559	69	42	0.0013337	2598	0.29677	161	76	0.1621
WLS	0.00211997	NA	NA	NA	NA	0	0	0.0602233	1	2151	0.031148	15	6	0.00028347	2598	0.084296	39	16	0.79588
RTN4R	0.00229938	NA	NA	NA	NA	0	0	0.025479	22	2151	0.004649	4	1	0.0093631	2598	0.042725	22	15	0.02639
TRMT10B	0.0023777	NA	NA	NA	NA	0	0	0.0395872	9	2151	0.010693	5	2	0.044676	2598	0.06351	27	17	0.0057423
RALY	0.00241988	NA	NA	NA	NA	0	0	0.00673852	20	2151	0.0018596	3	2	0.0012123	2598	0.010778	9	5	0.21583
CUL5	0.0024617	NA	NA	NA	NA	0	0	0.0120025	11	2151	0.0055788	4	2	0.00093918	2598	0.017321	7	1	0.284
PRMT5	0.00257011	NA	NA	NA	NA	0	0	0.00884397	14	2151	0.0079033	9	5	0.0052638	2598	0.0096228	18	12	0.053182
SLCO1B7	0.00261795	rs7134375	PDE3A	483982	483982	0	0	0.122555	12	2151	0.090191	58	31	0.016885	2598	0.14935	110	59	0.016926
RP11-545J16.1	0.00264246	rs7134375	PDE3A	483982	483982	0	0	0.122555	12	2151	0.090191	58	31	0.016885	2598	0.14935	112	61	0.017104
SLAIN1	0.00267105	NA	NA	NA	NA	0	0	0.047168	13	2151	0.020456	16	9	0.34369	2598	0.069284	36	13	0.00085051
GADD45A	0.00275719	NA	NA	NA	NA	0	0	0.0659086	1	2151	0.049744	19	6	0.0043634	2598	0.079292	55	24	0.069423
PLEKHH1	0.00284659	NA	NA	NA	NA	0	0	0.0391661	14	2151	0.018596	9	3	0.22464	2598	0.056197	32	20	0.0013977
TMEM56	0.00286049	NA	NA	NA	NA	0	0	0.347443	1	2151	0.2715	165	80	0.00082197	2598	0.41032	328	162	0.38408
USH2A	0.00291571	NA	NA	NA	NA	0	0	0.0970714	1	2151	0.04463	33	17	0.18553	2598	0.14049	67	27	0.0017386
PLPP5	0.00301602	NA	NA	NA	NA	0	0	0.0214781	8	2151	0.0060437	7	5	0.067298	2598	0.034257	27	13	0.0049789
TSHZ2	0.00302865	NA	NA	NA	NA	0	0	0.0419034	20	2151	0.045095	20	10	0.0033948	2598	0.039261	25	10	0.099166
ZBTB41	0.00323707	NA	NA	NA	NA	0	0	0.0509584	1	2151	0.011158	10	8	0.54516	2598	0.083911	41	15	0.00066556
ITPRIP	0.00337957	NA	NA	NA	NA	0	0	0.109286	10	2151	0.083217	34	15	0.0009567	2598	0.13087	101	48	0.39812
DDRGK1	0.00357285	NA	NA	NA	NA	0	0	0.05917	20	2151	0.016736	15	10	0.59496	2598	0.094303	35	18	0.00068161
CUL3	0.00370848	NA	NA	NA	NA	0	0	0.0524324	2	2151	0.02464	22	10	0.043535	2598	0.075443	49	26	0.009715
AQP11	0.00380966	NA	NA	NA	NA	0	0	0.085283	11	2151	0.065551	47	27	0.88855	2598	0.10162	78	40	0.00049068
SHISA2	0.00381235	NA	NA	NA	NA	0	0	0.056012	13	2151	0.038587	24	13	0.070505	2598	0.070439	44	20	0.0061888
TMEM106C	0.00383871	NA	NA	NA	NA	0	0	0.030954	12	2151	0.004649	7	4	0.013623	2598	0.052733	27	12	0.03228
SLCO1B3	0.00397312	rs7134375	PDE3A	527498	527498	0	0	0.136452	12	2151	0.098094	62	34	0.026092	2598	0.16821	117	63	0.017522
CFAP58	0.00399276	NA	NA	NA	NA	0	0	0.0452727	10	2151	0.039981	13	3	0.00053481	2598	0.049654	37	15	0.85963
LSM10	0.0040572	NA	NA	NA	NA	0	0	0.0013947	1	2151	0.0013947	2	1	0.0040572	0	0	NA	NA	NA
PGRMC2	0.00410401	NA	NA	NA	NA	0	0	0.056433	4	2151	0.017666	15	11	0.011719	2598	0.08853	40	18	0.040468
CNTD1	0.00422656	rs8077889;rs72836561	MPP3;CD300LG	906077.5;954037.5	906078	0	0	0.0149508	17	2151	0.0041841	3	1	0.00115	2598	0.023865	11	8	0.42634
TTLL2	0.00425456	NA	NA	NA	NA	0	0	0.153717	6	2151	0.098094	46	24	0.42543	2598	0.19977	129	55	0.0011611
RP11-468E2.6	0.00426766	rs8017377	NYNRIN	312865	312865	0	0	0.245737	14	2151	0.17155	68	33	0.0091699	2598	0.30716	211	103	0.054056
SIGLEC11	0.00441791	NA	NA	NA	NA	0	0	0.131816	19	2151	0.07113	25	11	0.1691	2598	0.18206	84	37	0.0030484
HEXDC	0.0044696	NA	NA	NA	NA	0	0	0.0437987	17	2151	0.02464	14	7	0.042593	2598	0.059661	37	16	0.012263
KMO	0.00451731	NA	NA	NA	NA	0	0	0.265952	1	2151	0.19665	100	53	0.17551	2598	0.32333	190	82	0.003012
NDUFAF6	0.00452671	NA	NA	NA	NA	0	0	0.0926497	8	2151	0.061367	21	6	0.0043515	2598	0.11855	41	17	0.12177
COL19A1	0.00459548	NA	NA	NA	NA	0	0	0.0126344	6	2151	0.0051139	5	2	0.0021112	2598	0.018861	11	3	0.25531
PARP8	0.00466576	NA	NA	NA	NA	0	0	0.0894928	5	2151	0.036727	21	12	0.014393	2598	0.13318	53	18	0.038099
RBM20	0.00469439	NA	NA	NA	NA	0	0	0.156665	10	2151	0.081822	53	28	0.0009825	2598	0.21863	123	54	0.56201
AHDC1	0.00485314	rs12748152	HDGF	768126	768126	0	0	0.157719	1	2151	0.10321	45	22	0.15255	2598	0.20285	103	50	0.0037587
MOGAT1	0.00486713	NA	NA	NA	NA	0	0	0.0901224	2	2151	0.034868	31	19	0.025005	2598	0.13587	89	46	0.023006
CELF4	0.00488248	NA	NA	NA	NA	0	0	0.0387449	18	2151	0.022315	14	6	0.013843	2598	0.052348	36	18	0.041705
SIGLEC16	0.00497173	NA	NA	NA	NA	0	0	0.118552	19	2151	0.069735	24	11	0.16064	2598	0.15897	82	37	0.0036685
ZNF823	0.00509923	rs6511720;rs737337	LDLR;DOCK6	645322;500135	500135	0	0	0.0246369	19	2151	0.032543	4	0	0.014053	2598	0.018091	15	8	0.043157
MCMDC2	0.00525167	NA	NA	NA	NA	0	0	0.0459044	8	2151	0.034403	12	6	0.012495	2598	0.055427	28	13	0.050189
TSN	0.00533419	NA	NA	NA	NA	0	0	0.0138974	2	2151	0.0065086	2	1	0.25695	2598	0.020015	14	9	0.0024842
TIAL1	0.00533619	NA	NA	NA	NA	0	0	0.0212676	10	2151	0.0055788	4	2	0.0027446	2598	0.034257	17	11	0.23267
EMC9	0.00540347	rs8017377	NYNRIN	295996	295996	0	0	0.0901269	14	2151	0.043236	19	9	0.0056601	2598	0.12895	63	32	0.11444
RP5-1187M17.10	0.0054373	NA	NA	NA	NA	0	0	0.0250579	20	2151	0.0079033	9	6	0.51976	2598	0.039261	15	9	0.0012551
CIC	0.00575735	NA	NA	NA	NA	0	0	0.033902	19	2151	0.040911	10	3	0.0014278	2598	0.028099	21	10	0.48759
DDC	0.00578168	rs4917014	IKZF1	334110	334110	0	0	0.244686	7	2151	0.15435	94	48	0.0096564	2598	0.31948	223	112	0.072442
FMO4	0.00580944	NA	NA	NA	NA	0	0	0.320488	1	2151	0.21246	131	63	0.0017371	2598	0.40993	305	144	0.4049
ARID1A	0.00587159	rs12748152	HDGF	91329.5	91329.5	0	1	0.0271635	1	2151	0.013947	7	3	0.011879	2598	0.038106	25	11	0.059931
ULK3	0.00622462	NA	NA	NA	NA	0	0	0.00884412	15	2151	0.0023245	2	1	0.089694	2598	0.014242	11	7	0.0084828
MAST3	0.00630688	NA	NA	NA	NA	0	0	0.147822	19	2151	0.077638	41	24	0.24392	2598	0.20593	122	57	0.0031663
MTRF1	0.00640016	NA	NA	NA	NA	0	0	0.0128447	13	2151	0.0032543	6	5	0.0052455	2598	0.020785	8	6	0.14972
KIF5C	0.00646733	NA	NA	NA	NA	0	0	0.0349549	2	2151	0.028824	17	10	0.15785	2598	0.040031	32	14	0.0050349
PNLIPRP1	0.00649741	NA	NA	NA	NA	0	0	0.0412722	10	2151	0.015807	17	13	0.017343	2598	0.062356	49	26	0.046069
GABRB3	0.00661325	NA	NA	NA	NA	0	0	0.0115815	15	2151	0.0083682	3	2	1	2598	0.014242	6	2	0.00081524
VWA5B2	0.00673989	NA	NA	NA	NA	0	0	0.0334809	3	2151	0.016272	12	7	0.0021144	2598	0.047729	33	13	0.394
DENND5B	0.0068265	NA	NA	NA	NA	0	0	0.0648557	12	2151	0.029289	23	12	0.045586	2598	0.094303	61	35	0.018543
GABRG3	0.0068743	NA	NA	NA	NA	0	0	0.0111603	15	2151	0.0083682	3	2	1	2598	0.013472	5	2	0.00085206
NEO1	0.00691337	NA	NA	NA	NA	0	0	0.0732785	15	2151	0.041376	20	8	0.0010767	2598	0.099692	55	28	0.7965
RMDN1	0.00693693	NA	NA	NA	NA	0	0	0.00800174	8	2151	0.0013947	2	1	0.56178	2598	0.013472	4	2	0.0015325
CRP	0.00693994	NA	NA	NA	NA	0	0	0.25879	1	2151	0.19991	130	80	0.0043931	2598	0.30754	280	131	0.19607
FITM1	0.0069859	rs8017377	NYNRIN	283612	283612	0	0	0.0642239	14	2151	0.033008	10	6	0.007008	2598	0.090069	39	20	0.12384
HCRT	0.00703114	NA	NA	NA	NA	0	0	0.0277955	17	2151	0.022315	7	3	0.006371	2598	0.032333	19	9	0.13723
JAZF1	0.00703598	NA	NA	NA	NA	0	0	0.0827538	7	2151	0.054858	17	4	0.3977	2598	0.10585	49	24	0.0022001
RECK	0.00704274	NA	NA	NA	NA	0	0	0.0218992	9	2151	0.022315	3	1	0.001459	2598	0.021555	12	4	0.60037
ALPI	0.00705283	NA	NA	NA	NA	0	0	0.133082	2	2151	0.070665	51	26	0.029649	2598	0.18476	106	49	0.029592
CDC37L1	0.00762673	NA	NA	NA	NA	0	0	0.115185	9	2151	0.04556	38	18	0.020986	2598	0.17283	95	41	0.045718
SLC12A5	0.0076754	rs6065906	PLTP	127582	127582	0	1	0.0511687	20	2151	0.02557	8	6	0.27368	2598	0.072363	28	9	0.0035313
SCN5A	0.00803204	NA	NA	NA	NA	0	0	0.0332699	3	2151	0.016736	8	3	0.022225	2598	0.046959	22	9	0.045805
RAI1	0.00816917	NA	NA	NA	NA	0	0	0.0612759	17	2151	0.042306	13	8	0.0018138	2598	0.076982	41	21	0.57225
CES2	0.0082364	rs16942887	LCAT	934726	934726	0	0	0.186353	16	2151	0.12087	77	39	0.00443	2598	0.24057	199	84	0.23651
PRG4	0.00826329	NA	NA	NA	NA	0	0	0.159611	1	2151	0.078568	52	31	0.38428	2598	0.22671	150	81	0.0027367
UGCG	0.00827161	NA	NA	NA	NA	0	0	0.201731	9	2151	0.13064	76	36	0.11706	2598	0.26059	185	91	0.0089943
CTD-2619J13.14	0.00841666	rs117492019	ZNF274	227436	227436	0	0	0.097282	19	2151	0.046025	22	11	0.021242	2598	0.13972	40	14	0.050563
KIAA1109	0.00855685	NA	NA	NA	NA	0	0	0.011792	4	2151	0.011158	4	0	0.12019	2598	0.012317	11	3	0.0091072
NLRC3	0.00857472	NA	NA	NA	NA	0	0	0.0547487	16	2151	0.02464	15	4	0.1462	2598	0.079677	30	10	0.0075049
BHLHE40	0.00863162	NA	NA	NA	NA	0	0	0.0461148	3	2151	0.0088331	10	6	0.0034797	2598	0.076982	46	17	0.31772
ATG14	0.00863201	NA	NA	NA	NA	0	0	0.0208461	14	2151	0.02185	10	4	0.0021815	2598	0.020015	12	5	0.50682
SLC6A2	0.00872301	NA	NA	NA	NA	0	0	0.0983369	16	2151	0.057183	34	14	0.012316	2598	0.13241	66	27	0.090858
MEGF8	0.00880513	NA	NA	NA	NA	0	0	0.00863348	19	2151	0.014877	2	0	0.0043024	2598	0.0034642	7	6	0.2629
MPP4	0.00888926	rs11694172	FAM117B	967910	967910	0	0	0.00926527	2	2151	0.0083682	3	0	0.0050176	2598	0.010008	10	8	0.2279
EVL	0.00895223	NA	NA	NA	NA	0	0	0.00989702	14	2151	0.011158	7	4	0.0062066	2598	0.008853	12	7	0.18574
POGLUT1	0.00909962	rs6805251	GSK3B	371591	371591	0	0	0.00905429	3	2151	0.0013947	2	1	0.016202	2598	0.015396	10	5	0.072499
RAB3GAP1	0.0092032	rs7570971	RAB3GAP1	25152	25152	1	1	0.0275845	2	2151	0.0051139	6	3	0.19684	2598	0.046189	15	8	0.0060455
MGAT1	0.00930122	NA	NA	NA	NA	0	0	0.0311647	5	2151	0.0037192	6	5	0.40179	2598	0.053888	21	7	0.002998
ZDHHC11B	0.00941995	NA	NA	NA	NA	0	0	0.189303	5	2151	0.17387	103	50	0.021992	2598	0.20208	129	49	0.055577
PEG10	0.00942719	NA	NA	NA	NA	0	0	0.0520109	7	2151	0.048815	26	13	0.092035	2598	0.054657	34	9	0.013292
LBR	0.00943771	NA	NA	NA	NA	0	0	0.0616971	1	2151	0.035332	23	11	0.0089064	2598	0.083526	60	22	0.13753
FOPNL	0.00948137	rs3198697	PDXDC1	845828	845828	0	0	0.0229521	16	2151	0.010228	11	7	0.06476	2598	0.033487	31	15	0.019015
EVC2	0.0094893	NA	NA	NA	NA	0	0	0.00421139	4	2151	0.0032543	5	3	0.035715	2598	0.0050038	7	2	0.034512
TCP10	0.00956614	NA	NA	NA	NA	0	0	0.234369	6	2151	0.15435	80	44	0.69146	2598	0.30062	209	93	0.0017992
NR0B2	0.00957267	rs12748152	HDGF	111608	111608	0	1	0.217732	1	2151	0.11065	85	45	0.098105	2598	0.30639	239	116	0.012691
LRRC8B	0.00972741	NA	NA	NA	NA	0	0	0.0187409	1	2151	0.0083682	7	5	0.29363	2598	0.027329	22	11	0.0043191
KCNJ12	0.00972821	NA	NA	NA	NA	0	0	0.0482208	17	2151	0.043236	12	5	0.040447	2598	0.052348	28	15	0.031358
RPIA	0.0098053	NA	NA	NA	NA	0	0	0.0452725	2	2151	0.022315	12	9	0.046412	2598	0.06428	30	12	0.027577
HAUS8	0.00995663	NA	NA	NA	NA	0	0	0.0332705	19	2151	0.024175	10	5	0.013585	2598	0.040801	15	7	0.095889
GRB14	0.0100231	rs10195252;rs12328675	COBLL1	59038;86747	59038	0	1	0.261952	2	2151	0.20177	74	37	0.0077379	2598	0.31178	180	77	0.16964
REPS1	0.0100536	rs605066	CITED2	539068	539068	0	0	0.0846481	6	2151	0.043701	24	16	0.0024262	2598	0.11855	66	33	0.54293
TROVE2	0.0100545	NA	NA	NA	NA	0	0	0.0431668	1	2151	0.02185	12	8	0.51467	2598	0.060816	28	12	0.0025597
ALPP	0.0100844	NA	NA	NA	NA	0	0	0.00968626	2	2151	0.0097629	7	5	0.10982	2598	0.0096228	8	6	0.012037
AC009133.12	0.0102248	NA	NA	NA	NA	0	0	0.0920205	16	2151	0.062297	35	18	0.0065393	2598	0.11663	62	23	0.20539
MEX3D	0.0103272	NA	NA	NA	NA	0	0	0.0246373	19	2151	0.02557	4	2	0.17689	2598	0.023865	10	6	0.0076805
MAL	0.0103465	NA	NA	NA	NA	0	0	0.038324	2	2151	0.04742	12	4	0.014128	2598	0.030793	26	11	0.096371
UCN	0.0106105	rs1260326	GCKR	452204	452204	0	1	0.0311646	2	2151	0.0097629	9	4	0.0079516	2598	0.048884	17	6	0.17627
MFNG	0.0106462	rs5756931	PLA2G6	663100	663100	0	0	0.0317959	22	2151	0.0097629	5	2	0.62334	2598	0.050038	24	9	0.0022573
RP11-298I3.5	0.0107579	NA	NA	NA	NA	0	0	0.0193728	14	2151	0.013947	15	7	0.013282	2598	0.023865	34	18	0.10722
FBXW2	0.010778	NA	NA	NA	NA	0	0	0.184041	9	2151	0.097164	38	20	0.06621	2598	0.25597	121	59	0.021555
NSUN3	0.0108264	NA	NA	NA	NA	0	0	0.0246366	3	2151	0.014877	9	6	0.39973	2598	0.032717	21	10	0.0035888
CAMK2N2	0.0110309	NA	NA	NA	NA	0	0	0.0692803	3	2151	0.02185	20	13	0.0028838	2598	0.10855	50	20	0.5083
GPRIN3	0.011139	rs3822072	FAM13A	479661	479661	0	0	0.130134	4	2151	0.094375	47	27	0.0046491	2598	0.15974	104	42	0.31886
IGSF22	0.0111999	rs10128711	SPTY2D1	93946.5	93946.5	0	1	0.0122133	11	2151	0.009298	3	1	0.0036527	2598	0.014627	11	3	0.4084
CFAP77	0.0112795	rs635634	ABO	868602	868602	0	0	0.0482205	9	2151	0.017666	7	5	0.010853	2598	0.073518	32	15	0.13858
TSHZ1	0.0113671	NA	NA	NA	NA	0	0	0.384922	18	2151	0.2636	171	93	0.0019282	2598	0.48537	426	202	0.787
BORA	0.0114124	NA	NA	NA	NA	0	0	0.00758051	13	2151	0.013482	3	1	0.002669	2598	0.0026944	7	7	0.57118
GATA5	0.0114254	NA	NA	NA	NA	0	0	0.130972	20	2151	0.078568	36	14	0.021779	2598	0.17436	95	39	0.07009
FAM13A	0.0115776	rs3822072	FAM13A	242894	242894	1	1	0.104444	4	2151	0.058577	49	31	0.11933	2598	0.14242	93	41	0.012989
KRTAP5-4	0.011679	NA	NA	NA	NA	0	0	0.0774895	11	2151	0.018596	12	5	0.16288	2598	0.12625	64	34	0.0096124
PCMTD2	0.011835	NA	NA	NA	NA	0	0	0.0309536	20	2151	0.016736	5	3	0.031992	2598	0.042725	12	3	0.049695
DRC7	0.0118594	rs3764261	CETP	742750	742750	0	0	0.105915	16	2151	0.066016	36	20	0.037114	2598	0.13895	67	30	0.042939
GAPDH	0.0118892	NA	NA	NA	NA	0	0	0.0619081	12	2151	0.02557	14	9	0.067554	2598	0.091994	49	20	0.023659
DRC1	0.0122123	rs1260326	GCKR	658226	658226	0	0	0.0130553	2	2151	0.0032543	4	1	0.27095	2598	0.02117	5	2	0.0060844
NKX2-5	0.0122141	NA	NA	NA	NA	0	0	0.144243	5	2151	0.065086	39	20	0.17068	2598	0.20978	108	45	0.0096604
TMEM57	0.0122473	rs12027135	LDLRAP1	5055.5	5055.5	0	1	0.156452	1	2151	0.072524	48	28	0.0032033	2598	0.22594	128	61	0.51635
MOAP1	0.0124344	NA	NA	NA	NA	0	0	0.0764373	14	2151	0.053464	20	11	0.0030175	2598	0.095458	57	26	0.55784
OAS1	0.0125822	NA	NA	NA	NA	0	0	0.0433773	12	2151	0.013482	14	8	0.013814	2598	0.068129	37	18	0.12353
HSD3B1	0.0126242	NA	NA	NA	NA	0	0	0.00758071	1	2151	0.004649	3	1	0.14679	2598	0.010008	8	4	0.01167
ZNF584	0.0126484	rs117492019	ZNF274	238184	238184	0	0	0.0646452	19	2151	0.033473	12	5	0.035833	2598	0.090454	21	7	0.047912
SMPD3	0.0126659	rs16942887	LCAT	544800	544800	0	0	0.131605	16	2151	0.072524	45	24	0.060793	2598	0.18052	118	63	0.028286
DYRK1A	0.0127286	NA	NA	NA	NA	0	0	0.342388	21	2151	0.26964	153	81	0.12401	2598	0.40262	392	191	0.013946
IGFBP1	0.0127652	NA	NA	NA	NA	0	0	0.20173	7	2151	0.11437	70	40	0.01163	2598	0.27406	135	62	0.1492
SCGB3A1	0.012779	NA	NA	NA	NA	0	0	0.0522218	5	2151	0.025105	12	4	0.075954	2598	0.074673	38	17	0.022874
ADGRG3	0.0128102	rs3764261	CETP	729174	729174	0	0	0.100232	16	2151	0.060437	37	21	0.02759	2598	0.13318	72	32	0.063149
CLDN1	0.0128143	NA	NA	NA	NA	0	0	0.365337	3	2151	0.23849	146	74	0.062549	2598	0.47036	378	154	0.027865
FAM20A	0.012863	rs4148008;rs77542162	ABCA8	308742;514726	308742	0	0	0.441353	17	2151	0.35053	179	90	0.061158	2598	0.51655	442	207	0.028624
ZDHHC7	0.0129794	NA	NA	NA	NA	0	0	0.0459043	16	2151	0.025105	13	6	0.0030736	2598	0.063125	32	19	0.57553
NFKBIB	0.0135838	NA	NA	NA	NA	0	0	0.0141078	19	2151	0.012552	2	0	0.0020288	2598	0.015396	4	2	0.91912
G0S2	0.0137596	NA	NA	NA	NA	0	0	0.0570647	1	2151	0.0097629	12	7	0.0198	2598	0.096228	33	11	0.095592
PTPRN	0.0140507	rs78058190	PRKAG3	509996	509996	0	0	0.0143189	2	2151	0.010228	5	3	0.11788	2598	0.017706	9	1	0.016451
KDM7A	0.0141137	NA	NA	NA	NA	0	0	0.159194	7	2151	0.089726	57	28	0.16032	2598	0.21671	157	65	0.012159
NPRL2	0.0142116	rs2013208	RBM5	258182	258182	0	0	0.0138976	3	2151	0.004649	5	3	0.080396	2598	0.021555	15	12	0.024442
RP1-130H16.18	0.0143857	rs5763662	MTMR3	323652	323652	0	0	0.140028	22	2151	0.11018	56	25	0.007744	2598	0.16474	136	74	0.25736
SIGLEC14	0.0144227	rs17695224	HAS1	173701	173701	0	1	0.0172666	19	2151	0.012552	4	0	0.058185	2598	0.02117	4	2	0.034355
SIGLEC5	0.0144227	rs17695224	HAS1	173701	173701	0	1	0.0172666	19	2151	0.012552	4	0	0.058185	2598	0.02117	4	2	0.034355
HRH3	0.0144478	NA	NA	NA	NA	0	0	0.0168458	20	2151	0.011158	8	1	0.00558	2598	0.021555	18	9	0.35896
LETM2	0.014519	NA	NA	NA	NA	0	0	0.0208467	8	2151	0.0074384	5	4	0.0024318	2598	0.031948	17	6	0.82838
ESYT3	0.0145242	NA	NA	NA	NA	0	0	0.00231626	3	2151	0.0037192	3	1	1	2598	0.0011547	2	1	0.0020153
TTC16	0.0145378	NA	NA	NA	NA	0	0	0.0191621	9	2151	0.010693	8	5	0.0029133	2598	0.026174	18	6	0.69251
C16orf90	0.0147951	NA	NA	NA	NA	0	0	0.0566436	16	2151	0.020921	15	6	0.2119	2598	0.08622	30	12	0.0097169
CYR61	0.0148484	NA	NA	NA	NA	0	0	0.0642237	1	2151	0.015807	12	6	0.0040966	2598	0.10431	41	18	0.50472
DDAH1	0.0148484	NA	NA	NA	NA	0	0	0.0642237	1	2151	0.015807	12	6	0.0040966	2598	0.10431	41	18	0.50472
RBBP9	0.0149326	rs2328223	SNX5	600564	600564	0	0	0.00758071	20	2151	0.004649	2	1	0.51756	2598	0.010008	7	4	0.0040213
GRAMD2	0.0150476	NA	NA	NA	NA	0	0	0.0299009	15	2151	0.0041841	6	4	0.59731	2598	0.051193	28	17	0.0035156
ALOX12-AS1	0.0153132	rs314253	DLG4	172130	172130	0	1	0.0865472	17	2151	0.059972	16	6	0.0030956	2598	0.10855	43	19	0.69229
IFNGR1	0.0153321	NA	NA	NA	NA	0	0	0.127397	6	2151	0.058113	49	29	0.060193	2598	0.18476	110	48	0.035654
BCL3	0.0153479	rs7412;rs439401;rs1065853;rs4420638	APOE	164877;167249;166030;175744	164877	0	1	0.00484311	19	2151	0.0013947	2	1	0.0031198	2598	0.0076982	8	3	0.68873
SFMBT1	0.0155463	rs13326165	STAB1	553528	553528	0	0	0.0760155	3	2151	0.039981	26	18	0.068038	2598	0.10585	77	35	0.032056
PIK3CD-AS1	0.0155808	NA	NA	NA	NA	0	0	0.0770688	1	2151	0.058577	19	9	0.047771	2598	0.092379	40	23	0.045774
WNT6	0.0155813	rs78058190	PRKAG3	24694.5	24694.5	0	1	0.0456938	2	2151	0.026964	14	6	0.17466	2598	0.061201	25	12	0.01252
CHD9	0.0156789	rs1121980	FTO	697855	697855	0	0	0.163404	16	2151	0.085542	50	30	0.021876	2598	0.22787	150	67	0.10069
TCF7	0.0157199	NA	NA	NA	NA	0	0	0.0631708	5	2151	0.026034	32	19	0.0046004	2598	0.093918	67	29	0.48026
ARHGAP40	0.0157238	NA	NA	NA	NA	0	0	0.00400084	20	2151	0.004649	8	6	0.13903	2598	0.0034642	6	3	0.015896
SEC14L5	0.0157406	NA	NA	NA	NA	0	0	0.0408508	16	2151	0.037657	11	5	0.37686	2598	0.043495	36	21	0.0058716
PTGER2	0.0158686	NA	NA	NA	NA	0	0	0.0473784	14	2151	0.044166	11	6	0.0054176	2598	0.050038	31	21	0.41231
TMEM206	0.0158834	NA	NA	NA	NA	0	0	0.00505367	1	2151	0.009298	3	2	0.0045131	2598	0.0015396	3	2	0.49548
MT1H	0.0159475	rs3764261	CETP	307858	307858	0	0	0.13708	16	2151	0.083682	36	22	0.098262	2598	0.18129	134	79	0.022864
UCHL5	0.0159507	NA	NA	NA	NA	0	0	0.0593809	1	2151	0.040446	21	13	0.68983	2598	0.075058	51	30	0.0032576
STC2	0.0160433	NA	NA	NA	NA	0	0	0.0880185	5	2151	0.086007	21	8	0.63936	2598	0.089684	64	23	0.0035385
MPPED1	0.0164093	NA	NA	NA	NA	0	0	0.120446	22	2151	0.039517	39	27	0.22139	2598	0.18745	112	49	0.010491
LCE2D	0.0165264	NA	NA	NA	NA	0	0	0.0339019	1	2151	0.032078	6	2	0.063703	2598	0.035412	14	6	0.036763
UBE2G2	0.0166271	rs114139997	COL18A1	654290	654290	0	0	0.00673828	21	2151	0.0079033	3	2	0.019964	2598	0.0057737	8	5	0.11814
HSPB7	0.0166927	NA	NA	NA	NA	0	0	0.0690672	1	2151	0.036262	27	15	0.059519	2598	0.096228	65	37	0.039809
RP11-404P21.6	0.0167249	NA	NA	NA	NA	0	0	0.0178985	14	2151	0.0083682	7	6	0.019302	2598	0.025789	17	8	0.12303
TBC1D10A	0.0168629	rs5763662	MTMR3	345958	345958	0	0	0.233522	22	2151	0.1655	95	50	0.0086297	2598	0.28984	252	137	0.27783
PABPN1L	0.0169247	NA	NA	NA	NA	0	0	0.00758055	16	2151	0.0051139	3	0	0.10711	2598	0.0096228	5	2	0.02248
MOGS	0.0169762	NA	NA	NA	NA	0	0	0.0688565	2	2151	0.039052	27	15	0.093002	2598	0.093533	66	26	0.025982
ZCCHC7	0.0169926	NA	NA	NA	NA	0	0	0.12571	9	2151	0.0702	36	19	0.81096	2598	0.17167	87	41	0.002983
KBTBD12	0.0171272	NA	NA	NA	NA	0	0	0.036218	3	2151	0.019061	14	5	0.0083167	2598	0.050423	28	18	0.29356
OPA3	0.0173639	rs7412;rs439401;rs1065853;rs4420638	APOE	710172.5;707800.5;709019.5;699305.5	699306	0	0	0.169299	19	2151	0.083217	62	38	0.14107	2598	0.24057	128	51	0.017586
ABCC4	0.0173984	NA	NA	NA	NA	0	0	0.109073	13	2151	0.078568	26	14	0.024016	2598	0.13433	53	22	0.10354
ICT1	0.0175568	NA	NA	NA	NA	0	0	0.0212674	17	2151	0.02278	7	3	0.0038322	2598	0.020015	17	9	0.65577
SCN9A	0.0179187	NA	NA	NA	NA	0	0	0.123184	2	2151	0.057183	45	27	0.2452	2598	0.17783	124	53	0.010496
IGSF21	0.0179694	NA	NA	NA	NA	0	0	0.112868	1	2151	0.041376	21	13	0.28038	2598	0.17206	79	30	0.0092094
ZNF136	0.0179826	rs737337	DOCK6	991404	991404	0	0	0.0225311	19	2151	0.0074384	8	5	0.46621	2598	0.035027	14	6	0.0055433
TEC	0.0182308	NA	NA	NA	NA	0	0	0.155822	4	2151	0.14133	65	37	0.51959	2598	0.16782	158	78	0.0050541
NSUN2	0.0183628	NA	NA	NA	NA	0	0	0.0416928	5	2151	0.04649	16	6	0.38244	2598	0.037721	27	16	0.0069247
ITGA3	0.0184206	NA	NA	NA	NA	0	0	0.0280061	17	2151	0.02464	9	3	0.072751	2598	0.030793	25	9	0.036536
ATP5L	0.0184583	rs11603023	PHLDB1	248540	248540	0	0	0.0128448	11	2151	0.0023245	2	1	0.01121	2598	0.021555	6	3	0.23768
KIF1C	0.0185995	rs193042029	TM4SF5	222480	222480	0	0	0.0185304	17	2151	0.0027894	6	5	0.69535	2598	0.031563	23	11	0.003866
KIF1A	0.0187608	NA	NA	NA	NA	0	0	0.135606	2	2151	0.04556	26	13	0.0383	2598	0.21016	112	49	0.070901
TGM1	0.0187903	rs8017377	NYNRIN	138134	138134	0	1	0.0185302	14	2151	0.004649	5	4	0.034153	2598	0.030023	14	8	0.079656
HNRNPLL	0.0188841	NA	NA	NA	NA	0	0	0.0669615	2	2151	0.037192	27	13	0.005958	2598	0.091609	68	37	0.45928
RUNX3	0.0189286	rs12027135	LDLRAP1	528816	528816	0	0	0.0621182	1	2151	0.024175	18	11	0.010763	2598	0.093533	34	15	0.25494
NCOA2	0.0190808	NA	NA	NA	NA	0	0	0.219204	8	2151	0.12366	78	34	0.29231	2598	0.29831	227	109	0.0094754
INSL3	0.0191321	NA	NA	NA	NA	0	0	0.00758056	19	2151	0.0055788	3	2	0.39719	2598	0.0092379	7	3	0.0069953
C22orf31	0.0192842	rs5763662	MTMR3	941171	941171	0	0	0.0574857	22	2151	0.063691	17	7	0.0087504	2598	0.052348	30	17	0.32048
TMEM145	0.0193001	NA	NA	NA	NA	0	0	0.0570646	19	2151	0.043701	13	9	0.0031311	2598	0.068129	35	13	0.8965
ADH5	0.0193029	rs2602836;rs13132430	ADH5	9247;218512	9247	1	1	0.00715921	4	2151	0.0018596	5	5	0.038939	2598	0.011547	5	3	0.0721
C16orf54	0.0193147	NA	NA	NA	NA	0	0	0.0764375	16	2151	0.062762	23	8	0.0054028	2598	0.08776	49	21	0.52001
RSRC2	0.0193334	rs4759375	SBNO1	802057	802057	0	0	0.0644346	12	2151	0.035797	33	16	0.65676	2598	0.088145	40	20	0.0042827
RARG	0.0194896	NA	NA	NA	NA	0	0	0.103602	12	2151	0.058577	27	16	0.068442	2598	0.14088	74	35	0.041485
MYO1D	0.0195915	NA	NA	NA	NA	0	0	0.0732785	17	2151	0.042771	19	11	0.060333	2598	0.098537	51	24	0.047349
HEPACAM	0.0199015	NA	NA	NA	NA	0	0	0.132028	11	2151	0.083217	37	22	0.68375	2598	0.17244	88	39	0.0042555
ANXA11	0.0200275	NA	NA	NA	NA	0	0	0.13582	10	2151	0.11065	40	23	0.40005	2598	0.15666	118	59	0.0073273
HERPUD1	0.0200727	rs3764261	CETP	31413.5	31413.5	0	1	0.116233	16	2151	0.041376	43	27	0.031642	2598	0.17821	101	43	0.092884
DYNC1I2	0.0201005	NA	NA	NA	NA	0	0	0.0166352	2	2151	0.0097629	2	1	0.015382	2598	0.022325	6	1	0.19138
LOXL4	0.020103	NA	NA	NA	NA	0	0	0.056433	10	2151	0.019061	19	14	0.011244	2598	0.087375	45	22	0.26185
SAPCD1	0.0201509	rs2247056;rs419132;rs3177928	HLA	488281.5;457027.5;658663.5	457028	0	0	0.111811	6	2151	0.056253	30	14	0.54365	2598	0.15781	77	31	0.0054308
CNGA3	0.020151	NA	NA	NA	NA	0	0	0.0598022	2	2151	0.046955	19	8	0.070359	2598	0.070439	38	13	0.041963
B3GNT2	0.0202289	rs2710642	EHBP1	715450	715450	0	0	0.253949	2	2151	0.15481	78	39	0.03657	2598	0.33603	212	107	0.081101
TAC4	0.0203432	NA	NA	NA	NA	0	0	0.0343229	17	2151	0.019991	10	5	0.063184	2598	0.046189	30	18	0.047251
RHPN2	0.0203978	rs731839	PEPD	367522	367522	0	0	0.252477	19	2151	0.15063	110	60	0.18118	2598	0.3368	237	113	0.01653
MEGF9	0.0205953	NA	NA	NA	NA	0	0	0.318174	9	2151	0.20409	144	81	0.64894	2598	0.41263	373	171	0.0046675
CHGA	0.020632	NA	NA	NA	NA	0	0	0.0153717	14	2151	0.0069735	7	4	0.6999	2598	0.022325	20	12	0.0043367
SCARF1	0.0207091	rs2070863	SERPINF2	112451	112451	0	1	0.0429562	17	2151	0.018131	11	7	0.05247	2598	0.06351	39	18	0.058101
CCR5	0.0207345	rs2290547	SETD2	624786	624786	0	0	0.0301118	3	2151	0.0065086	4	3	0.16148	2598	0.049654	16	6	0.018906
ZNF385D	0.0210459	NA	NA	NA	NA	0	0	0.0130552	3	2151	0.0097629	8	5	0.068997	2598	0.015781	20	12	0.045028
TNFSF10	0.0211239	NA	NA	NA	NA	0	0	0.289956	3	2151	0.1855	123	77	0.047473	2598	0.37644	293	137	0.065728
CYB5D1	0.0214462	rs314253	DLG4	670847	670847	0	0	0.0086333	17	2151	0.0041841	4	3	0.010869	2598	0.012317	7	5	0.29223
EIF4E2	0.0215339	NA	NA	NA	NA	0	0	0.015161	2	2151	0.0079033	5	2	0.11785	2598	0.02117	4	0	0.027081
SLC9A9	0.0216372	NA	NA	NA	NA	0	0	0.0191617	3	2151	0.0023245	2	1	0.003985	2598	0.033102	9	3	0.80539
CNIH1	0.0216633	NA	NA	NA	NA	0	0	0.0233734	14	2151	0.0041841	8	7	0.04764	2598	0.039261	23	10	0.067465
FBLN2	0.0217538	rs2290159	RAF1	949305	949305	0	0	0.00736974	3	2151	0.0027894	5	4	0.01105	2598	0.011162	9	3	0.29229
STOX1	0.0218611	NA	NA	NA	NA	0	0	0.004422	10	2151	0.0027894	2	1	0.115	2598	0.0057737	5	2	0.028248
KIAA0430	0.0218981	rs3198697	PDXDC1	619084	619084	0	0	0.0823358	16	2151	0.050674	13	6	0.0072099	2598	0.10855	54	27	0.45146
RRN3	0.0219406	rs3198697	PDXDC1	57883.5	57883.5	0	1	0.0240053	16	2151	0.015342	7	5	0.080412	2598	0.031178	16	8	0.040571
BOD1	0.0219686	NA	NA	NA	NA	0	0	0.0128447	5	2151	0.0083682	3	1	0.15995	2598	0.016551	10	4	0.020427
C1orf132	0.0221478	NA	NA	NA	NA	0	0	0.0299011	1	2151	0.025105	9	3	0.094206	2598	0.033872	11	6	0.035015
MYLK4	0.0221846	NA	NA	NA	NA	0	0	0.0450621	6	2151	0.040911	11	5	0.0309	2598	0.048499	30	15	0.10696
PTPRA	0.0222338	NA	NA	NA	NA	0	0	0.0395875	20	2151	0.028359	11	7	0.041859	2598	0.048884	37	16	0.079163
PPID	0.0222842	NA	NA	NA	NA	0	0	0.00357967	4	2151	0.0018596	2	0	0.06401	2598	0.0050038	6	3	0.051906
RUSC2	0.0223299	NA	NA	NA	NA	0	0	0.00252685	9	2151	0.0013947	3	3	0.0046889	2598	0.0034642	5	4	0.7103
SLC27A3	0.0224081	NA	NA	NA	NA	0	0	0.176878	1	2151	0.13389	67	40	0.019786	2598	0.21247	140	58	0.16902
NUP153	0.0224298	NA	NA	NA	NA	0	0	0.0920205	6	2151	0.062297	31	15	0.064553	2598	0.11663	78	38	0.051865
TTC31	0.0224965	NA	NA	NA	NA	0	0	0.186988	2	2151	0.11111	81	48	0.20063	2598	0.24981	189	86	0.016746
DQX1	0.0225588	NA	NA	NA	NA	0	0	0.170559	2	2151	0.086471	64	34	0.11248	2598	0.24018	165	70	0.029967
AP3D1	0.0225903	NA	NA	NA	NA	0	0	0.00884389	19	2151	0.013482	4	2	0.0061211	2598	0.0050038	5	2	0.55157
STEAP4	0.0225963	NA	NA	NA	NA	0	0	0.028006	7	2151	0.017666	7	3	0.14089	2598	0.036567	15	6	0.023971
HOXA13	0.0226875	NA	NA	NA	NA	0	0	0.0749656	7	2151	0.037192	19	10	0.007294	2598	0.10624	63	32	0.46522
TAGLN	0.0227208	rs964184	APOA1;APOC3	441142	441142	0	0	0.0530642	11	2151	0.020456	5	4	0.12903	2598	0.080062	25	11	0.026344
CLCN6	0.023119	NA	NA	NA	NA	0	0	0.0151612	1	2151	0.0060437	2	1	0.16908	2598	0.02271	8	1	0.020519
PMVK	0.0231831	NA	NA	NA	NA	0	0	0.0389555	1	2151	0.017201	10	7	0.0041838	2598	0.056967	12	3	0.83194
MAPK13	0.0232285	NA	NA	NA	NA	0	0	0.0909675	6	2151	0.062762	17	8	0.0099765	2598	0.11432	49	23	0.34969
PLCL1	0.0234296	NA	NA	NA	NA	0	0	0.0362179	2	2151	0.012552	11	5	0.0056493	2598	0.055812	16	5	0.62384
C10orf62	0.0235178	NA	NA	NA	NA	0	0	0.0591702	10	2151	0.073454	25	17	0.25238	2598	0.047344	36	18	0.014026
MAPKAPK3	0.0237018	rs2013208	RBM5	510702	510702	0	0	0.0501157	3	2151	0.026034	14	10	0.090281	2598	0.070054	35	17	0.039571
YWHAE	0.0237783	rs2070863	SERPINF2	377990	377990	0	0	0.0250582	17	2151	0.0055788	3	1	0.15247	2598	0.041186	16	7	0.02352
PPP1R3B	0.0238323	rs9987289	PPP1R3B	209544	209544	1	1	0.285115	8	2151	0.16597	121	62	0.023489	2598	0.38376	326	165	0.15308
MT1B	0.0239526	rs3764261	CETP	308159	308159	0	0	0.177934	16	2151	0.090191	49	32	0.1305	2598	0.25058	175	98	0.027717
TMIGD2	0.0239823	NA	NA	NA	NA	0	0	0.0174773	19	2151	0.0027894	3	2	0.0044094	2598	0.029638	19	12	0.82151
PPP6R3	0.024042	NA	NA	NA	NA	0	0	0.139607	11	2151	0.057183	41	19	0.37174	2598	0.20785	130	58	0.0097729
VPS4B	0.0240597	NA	NA	NA	NA	0	0	0.0720174	18	2151	0.033473	15	5	0.036123	2598	0.10393	42	17	0.10066
TCEB1	0.0242976	NA	NA	NA	NA	0	0	0.00252687	8	2151	0.0032543	3	1	0.78245	2598	0.0019246	4	3	0.0047013
AHCY	0.0243064	NA	NA	NA	NA	0	0	0.0616971	20	2151	0.037192	26	15	0.035893	2598	0.081986	65	33	0.10253
FAM118A	0.0243377	rs4253772	PPARA	954022	954022	0	0	0.0781213	22	2151	0.059507	24	11	0.0055151	2598	0.093533	73	30	0.66829
PCDH9	0.0244386	NA	NA	NA	NA	0	0	0.0126342	13	2151	0.0074384	10	6	0.076989	2598	0.016936	12	4	0.048107
CALD1	0.0245428	NA	NA	NA	NA	0	0	0.0086336	7	2151	0.0013947	2	1	0.3908	2598	0.014627	4	3	0.0095249
SCFD2	0.0247226	NA	NA	NA	NA	0	0	0.0273742	4	2151	0.016736	15	13	0.37373	2598	0.036182	33	21	0.010046
WRNIP1	0.0247474	NA	NA	NA	NA	0	0	0.120867	6	2151	0.089726	45	19	0.071184	2598	0.14665	90	39	0.052806
NPW	0.0249805	NA	NA	NA	NA	0	0	0.0452729	16	2151	0.015342	8	3	0.020098	2598	0.070054	29	15	0.18911
PTAR1	0.0250094	NA	NA	NA	NA	0	0	0.0265321	9	2151	0.009298	9	3	0.052238	2598	0.040801	21	13	0.072857
NPTXR	0.0251422	rs5756931	PLA2G6	655507	655507	0	0	0.00652766	22	2151	0.0083682	5	3	0.075723	2598	0.0050038	5	3	0.050576
COPS6	0.0252864	NA	NA	NA	NA	0	0	0.0145291	7	2151	0.0083682	5	4	0.010696	2598	0.01963	16	10	0.36048
EPB41L2	0.0253548	NA	NA	NA	NA	0	0	0.006949	6	2151	0.0032543	5	3	0.013072	2598	0.010008	8	4	0.2959
TES	0.025446	rs38855	MET	467176	467176	0	0	0.0374816	7	2151	0.013017	17	8	0.0043565	2598	0.057737	27	7	0.89164
GPSM3	0.0255285	rs2247056;rs419132;rs3177928	HLA	890849;54460;256096	54460	0	1	0.0610653	6	2151	0.042771	17	8	0.36408	2598	0.076212	33	12	0.01071
ACTR8	0.0255752	NA	NA	NA	NA	0	0	0.00147398	3	2151	0.0018596	2	1	0.15343	2598	0.0011547	2	1	0.025469
NPBWR1	0.0256238	NA	NA	NA	NA	0	0	0.0134765	8	2151	0.012552	3	1	0.049418	2598	0.014242	7	2	0.079252
OGFOD3	0.0257699	NA	NA	NA	NA	0	0	0.0715941	17	2151	0.077173	22	9	0.20046	2598	0.066975	49	24	0.019669
PDCD6	0.025937	NA	NA	NA	NA	0	0	0.0370605	5	2151	0.02371	11	7	0.49769	2598	0.048114	22	7	0.007983
GFAP	0.0260259	NA	NA	NA	NA	0	0	0.0284273	17	2151	0.0079033	6	2	0.0063755	2598	0.04542	26	12	0.6257
PDGFRA	0.0260877	NA	NA	NA	NA	0	0	0.0656978	4	2151	0.035332	16	9	0.098151	2598	0.090839	55	28	0.040757
USF3	0.0261346	NA	NA	NA	NA	0	0	0.0393767	3	2151	0.012552	4	0	0.05731	2598	0.061586	26	11	0.06995
TAF1D	0.0262017	NA	NA	NA	NA	0	0	0.0431666	11	2151	0.04463	11	2	0.63118	2598	0.041955	20	13	0.0063706
KIAA0907	0.0262747	rs12145743	PIGV	800937	800937	0	0	0.0840198	1	2151	0.059042	23	11	0.24563	2598	0.1047	45	18	0.016424
VIPAS39	0.0262938	NA	NA	NA	NA	0	0	0.0115815	14	2151	0.015807	2	1	0.66741	2598	0.0080831	3	2	0.0060498
ACTL10	0.0265121	NA	NA	NA	NA	0	0	0.0172666	20	2151	0.0088331	4	2	0.043774	2598	0.024249	10	4	0.093145
MGAT4B	0.0265603	NA	NA	NA	NA	0	0	0.00568543	5	2151	0.0023245	4	3	0.1676	2598	0.0084681	6	2	0.02438
HLX	0.0266779	rs2642442	MOSC1	94288	94288	0	1	0.166983	1	2151	0.079033	44	18	0.16142	2598	0.2398	103	44	0.025446
FGFRL1	0.0267432	NA	NA	NA	NA	0	0	0.042325	4	2151	0.034868	11	6	0.083802	2598	0.048499	35	15	0.049156
SH3BP5L	0.0275706	NA	NA	NA	NA	0	0	0.0317961	1	2151	0.025105	10	5	0.14537	2598	0.037336	8	3	0.029377
SERPINB1	0.027761	NA	NA	NA	NA	0	0	0.104232	6	2151	0.074849	43	21	0.047348	2598	0.12856	74	32	0.090932
RPF2	0.0279018	NA	NA	NA	NA	0	0	0.0128447	6	2151	0.012552	3	1	0.012422	2598	0.013087	8	3	0.34868
PUM2	0.0280611	rs1042034;rs1367117;rs515135	APOB	681189.5;719808.5;741965.5	681190	0	0	0.0848602	2	2151	0.071595	27	17	0.010026	2598	0.095843	81	39	0.43493
TLX1	0.0281335	rs11597086	CHUK	941820	941820	0	0	0.0840167	10	2151	0.036727	26	16	0.045683	2598	0.12317	69	31	0.095745
ZBTB8OS	0.0281878	NA	NA	NA	NA	0	0	0.0627502	1	2151	0.032543	16	5	0.96299	2598	0.08776	37	15	0.0045524
PPP3CC	0.0282562	NA	NA	NA	NA	0	0	0.133081	8	2151	0.079963	45	28	0.11502	2598	0.17706	125	64	0.038224
LBX2	0.0282734	NA	NA	NA	NA	0	0	0.18004	2	2151	0.09391	76	49	0.14937	2598	0.25135	185	81	0.029455
TIMM22	0.028285	rs2070863	SERPINF2	756120	756120	0	0	0.0454829	17	2151	0.045095	27	11	0.022152	2598	0.045804	38	20	0.19871
RIN1	0.0283865	rs12801636	KAT5	687806	687806	0	0	0.0288481	11	2151	0.0065086	6	5	0.030662	2598	0.047344	18	6	0.14417
MYO1F	0.0284699	rs116843064;rs7255436	ANGPTL4	203870;199997	199997	0	0	0.0448519	19	2151	0.033473	10	4	0.016652	2598	0.054273	32	15	0.26639
APOB	0.0285758	rs1042034;rs1367117;rs515135	APOB	86933.5;48314.5;26157.5	26157.5	1	1	0.327223	2	2151	0.21757	128	56	0.61683	2598	0.41801	318	146	0.0072232
CXCL5	0.0286043	rs182616603	MTHFD2L	36369.5	36369.5	0	0	0.0383238	4	2151	0.032543	10	5	0.08348	2598	0.04311	18	7	0.053435
GNPAT	0.0286646	NA	NA	NA	NA	0	0	0.00926502	1	2151	0.0055788	7	6	0.39641	2598	0.012317	12	9	0.011281
P3H3	0.0287391	NA	NA	NA	NA	0	0	0.0406401	12	2151	0.037192	11	7	0.80495	2598	0.043495	16	5	0.0055726
B3GNT5	0.0287702	NA	NA	NA	NA	0	0	0.0956008	3	2151	0.035332	34	20	0.14831	2598	0.1455	73	30	0.030284
CRADD	0.0289342	NA	NA	NA	NA	0	0	0.224468	12	2151	0.14272	65	25	0.029122	2598	0.29215	190	78	0.15527
MFGE8	0.0290767	NA	NA	NA	NA	0	0	0.00421143	15	2151	0.0023245	4	3	0.042293	2598	0.0057737	4	2	0.10754
PCDHB1	0.0291652	NA	NA	NA	NA	0	0	0.012213	5	2151	0.0018596	3	2	0.030559	2598	0.020785	4	3	0.14937
S100A6	0.0293488	NA	NA	NA	NA	0	0	0.0360074	1	2151	0.02278	5	3	0.32326	2598	0.046959	16	9	0.014226
TNR	0.0293536	NA	NA	NA	NA	0	0	0.0528532	1	2151	0.029754	16	8	0.18377	2598	0.071978	38	16	0.025029
DISC1	0.0293654	NA	NA	NA	NA	0	0	0.0208465	1	2151	0.0041841	3	1	0.0048711	2598	0.034642	11	5	0.94471
SLC35F2	0.0294323	NA	NA	NA	NA	0	0	0.00589599	11	2151	0.0013947	3	3	0.37575	2598	0.0096228	3	2	0.01228
UFD1L	0.0296704	NA	NA	NA	NA	0	0	0.0665403	22	2151	0.043701	18	8	0.23992	2598	0.08545	56	22	0.019417
SUSD3	0.0298409	NA	NA	NA	NA	0	0	0.257105	9	2151	0.15574	72	31	0.005635	2598	0.34103	223	100	0.83235
SDCBP	0.0299987	rs2081687	CYP7A1	62545	62545	0	1	0.0429564	8	2151	0.037192	9	5	0.012956	2598	0.047729	20	10	0.36429
MAS1	0.0300533	rs12208357;rs1564348;rs186696265	LPA	173741;209453;742293	173741	0	0	0.0315855	6	2151	0.021385	11	3	0.94891	2598	0.040031	22	12	0.0049846
TAGAP	0.0300716	NA	NA	NA	NA	0	0	0.0334805	6	2151	0.0023245	3	2	0.0073247	2598	0.059276	28	20	0.64622
ISOC1	0.0301811	NA	NA	NA	NA	0	0	0.0835955	5	2151	0.037657	25	11	0.63564	2598	0.12163	70	29	0.0074788
MT1F	0.0302307	rs3764261	CETP	309400	309400	0	0	0.161927	16	2151	0.087401	46	30	0.13633	2598	0.22363	163	91	0.034938
TMEM41B	0.0302371	NA	NA	NA	NA	0	0	0.0347441	11	2151	0.014412	11	9	0.010246	2598	0.051578	26	10	0.46499
MTMR11	0.0304555	NA	NA	NA	NA	0	0	0.0682253	1	2151	0.044166	20	13	0.018032	2598	0.088145	61	32	0.26648
DNMBP	0.0306858	rs11597086	CHUK	224106	224106	0	1	0.0909639	10	2151	0.043236	28	13	0.0070683	2598	0.13048	77	35	0.68593
TIGD3	0.0307728	rs12801636	KAT5	256830	256830	0	0	0.0355869	11	2151	0.039517	14	7	0.038356	2598	0.032333	16	5	0.12683
GABRA6	0.0308323	NA	NA	NA	NA	0	0	0.0652768	5	2151	0.055323	31	16	0.0052217	2598	0.073518	51	18	0.93377
TDRD15	0.0309597	rs1042034;rs1367117;rs515135	APOB	92500;53881;31724	31724	0	0	0.213515	2	2151	0.1218	71	31	0.24499	2598	0.28945	179	77	0.02
SRRM4	0.0310821	NA	NA	NA	NA	0	0	0.0105284	12	2151	0.0037192	3	1	0.030463	2598	0.016166	10	7	0.1616
THRB	0.0311102	NA	NA	NA	NA	0	0	0.387871	3	2151	0.23942	159	88	0.4908	2598	0.51078	359	147	0.010041
CYB561D2	0.0311246	rs2013208	RBM5	237100	237100	0	0	0.0416934	3	2151	0.016272	5	1	0.80849	2598	0.062741	20	3	0.0060988
CTCFL	0.0311528	NA	NA	NA	NA	0	0	0.0448515	20	2151	0.040446	14	6	0.1662	2598	0.048499	30	17	0.0297
MORN3	0.0311761	rs1169288	HNF1A	632140	632140	0	0	0.0711744	12	2151	0.036262	26	11	0.032021	2598	0.10008	68	33	0.15429
S100A2	0.0311927	NA	NA	NA	NA	0	0	0.0610654	1	2151	0.04649	15	10	0.44642	2598	0.073133	39	23	0.011074
NFE2L2	0.0312128	NA	NA	NA	NA	0	0	0.00294799	2	2151	0.0027894	2	1	0.024095	2598	0.0030793	4	2	0.20533
SKOR1	0.0314449	NA	NA	NA	NA	0	0	0.0223205	15	2151	0.028359	8	4	0.0089673	2598	0.017321	10	2	0.5566
ADSSL1	0.0318296	rs4983559	ZBTB42	81218.5	81218.5	0	1	0.283851	14	2151	0.20828	89	46	0.043843	2598	0.34642	227	111	0.1155
OR5AU1	0.0318675	NA	NA	NA	NA	0	0	0.00273739	14	2151	0.0041841	6	5	0.36556	2598	0.0015396	4	4	0.013872
PPP1R12C	0.0323125	rs386000	LILRA3	833052	833052	0	0	0.0195829	19	2151	0.018596	12	5	0.010305	2598	0.0204	17	5	0.50028
MCCC2	0.0324364	NA	NA	NA	NA	0	0	0.0216889	5	2151	0.0097629	7	5	0.88245	2598	0.031563	28	18	0.0058688
ABHD5	0.0324633	NA	NA	NA	NA	0	0	0.119185	3	2151	0.088331	38	21	0.43784	2598	0.14473	62	25	0.01184
NPPB	0.0325945	NA	NA	NA	NA	0	0	0.010318	1	2151	0.0013947	2	1	0.68721	2598	0.017706	5	1	0.0075799
BTG1	0.0326365	NA	NA	NA	NA	0	0	0.121288	12	2151	0.089726	60	35	0.032655	2598	0.14742	91	39	0.15976
PKN1	0.0326384	NA	NA	NA	NA	0	0	0.093706	19	2151	0.057648	23	10	0.0084498	2598	0.12356	67	31	0.61745
OR10H5	0.0327207	NA	NA	NA	NA	0	0	0.021478	19	2151	0.0018596	3	2	0.29884	2598	0.037721	9	3	0.017511
NUMA1	0.0328141	NA	NA	NA	NA	0	0	0.00589598	11	2151	0.0051139	2	0	0.79515	2598	0.0065435	6	4	0.0066035
VPS8	0.0328206	NA	NA	NA	NA	0	0	0.0265318	3	2151	0.0074384	5	0	0.0068255	2598	0.04234	19	12	0.76947
C17orf62	0.0328547	NA	NA	NA	NA	0	0	0.0397975	17	2151	0.021385	12	7	0.025753	2598	0.055042	26	12	0.20419
CHRNB2	0.0336692	NA	NA	NA	NA	0	0	0.0240048	1	2151	0.016736	8	3	0.0059243	2598	0.030023	12	4	0.91389
FGF1	0.0336988	NA	NA	NA	NA	0	0	0.0237947	5	2151	0.014412	11	4	0.084325	2598	0.031563	24	15	0.064273
WTIP	0.0337447	NA	NA	NA	NA	0	0	0.0366391	19	2151	0.014877	11	5	0.23959	2598	0.054657	32	18	0.022658
YTHDC2	0.0338025	NA	NA	NA	NA	0	0	0.0157931	5	2151	0.0060437	8	5	0.47236	2598	0.023865	21	11	0.011516
OVGP1	0.0338429	NA	NA	NA	NA	0	0	0.0212674	1	2151	0.0074384	8	4	0.0082601	2598	0.032717	14	6	0.65949
TRAF3	0.0340675	NA	NA	NA	NA	0	0	0.153294	14	2151	0.09112	51	26	0.0066091	2598	0.20477	161	73	0.83076
IGSF8	0.0340964	NA	NA	NA	NA	0	0	0.0844393	1	2151	0.049279	30	15	0.10253	2598	0.11355	80	38	0.053605
ATG9A	0.034311	rs78058190	PRKAG3	373330	373330	0	0	0.0018596	2	2151	0.0018596	2	1	0.034311	0	0	NA	NA	NA
AATK	0.0343239	NA	NA	NA	NA	0	0	0.108232	17	2151	0.066481	35	19	0.14374	2598	0.1428	76	36	0.038541
TMEM99	0.0344195	NA	NA	NA	NA	0	0	0.0374814	17	2151	0.0060437	7	5	0.42638	2598	0.06351	27	13	0.013036
PHOX2B	0.0346242	NA	NA	NA	NA	0	0	0.0056854	4	2151	0.0079033	6	2	0.098675	2598	0.0038491	10	9	0.056729
OXER1	0.0346469	NA	NA	NA	NA	0	0	0.0656982	2	2151	0.029289	15	8	0.0083725	2598	0.095843	54	24	0.66911
SEC11C	0.0348189	NA	NA	NA	NA	0	0	0.110761	18	2151	0.073454	46	22	0.016505	2598	0.14165	80	40	0.34143
FGD2	0.034854	NA	NA	NA	NA	0	0	0.0332701	6	2151	0.035797	5	2	0.064159	2598	0.031178	11	3	0.087939
IAH1	0.0349878	NA	NA	NA	NA	0	0	0.0317962	2	2151	0.026034	9	2	0.017356	2598	0.036567	13	7	0.32657
ZSCAN25	0.0350749	NA	NA	NA	NA	0	0	0.0155822	7	2151	0.013017	6	2	0.62699	2598	0.017706	20	13	0.0090668
ITGAE	0.0352445	rs193042029	TM4SF5	969088	969088	0	0	0.00294799	17	2151	0.0023245	4	3	0.31469	2598	0.0034642	4	1	0.018169
ZNF524	0.0354342	NA	NA	NA	NA	0	0	0.0164247	19	2151	0.019061	3	0	0.067684	2598	0.014242	6	1	0.085018
LIN28B	0.0354972	NA	NA	NA	NA	0	0	0.0408507	6	2151	0.031148	7	4	0.60933	2598	0.048884	39	22	0.0094638
TMEM115	0.0356109	rs2013208	RBM5	237100	237100	0	0	0.0452724	3	2151	0.017666	7	2	0.7747	2598	0.068129	22	4	0.0074721
SLC25A25	0.035646	NA	NA	NA	NA	0	0	0.0800145	9	2151	0.040911	36	20	0.010254	2598	0.11239	83	41	0.56519
FAM168B	0.0356586	NA	NA	NA	NA	0	0	0.0197935	2	2151	0.0083682	4	1	0.28936	2598	0.029253	13	6	0.020037
POLR3K	0.0356822	NA	NA	NA	NA	0	0	0.00736997	16	2151	0.0079033	5	3	0.0074492	2598	0.0069284	4	1	0.77894
MYCBPAP	0.0357522	NA	NA	NA	NA	0	0	0.0170562	17	2151	0.0060437	6	5	0.52487	2598	0.026174	18	12	0.011081
KLHL24	0.036037	NA	NA	NA	NA	0	0	0.0503264	3	2151	0.0055788	8	5	0.051351	2598	0.087375	28	15	0.11434
SPG7	0.036061	NA	NA	NA	NA	0	0	0.0309536	16	2151	0.016736	9	3	0.064868	2598	0.042725	26	15	0.090586
STC1	0.03624	NA	NA	NA	NA	0	0	0.0075804	8	2151	0.0023245	3	1	0.29091	2598	0.011932	9	4	0.020319
MCMBP	0.0362732	NA	NA	NA	NA	0	0	0.0250579	10	2151	0.017666	4	2	0.027472	2598	0.031178	18	9	0.2154
POLH	0.0363108	rs998584	VEGFA	212654	212654	0	0	0.00842269	6	2151	0.0041841	5	3	0.21099	2598	0.011932	7	1	0.028081
SLC25A22	0.036344	NA	NA	NA	NA	0	0	0.0751736	11	2151	0.051604	29	14	0.027438	2598	0.094688	58	31	0.21617
MARVELD1	0.036398	NA	NA	NA	NA	0	0	0.0235841	10	2151	0.013947	4	1	0.09779	2598	0.031563	5	1	0.060761
ATP8B3	0.0364029	NA	NA	NA	NA	0	0	0.0576965	19	2151	0.042306	30	19	0.094719	2598	0.070439	50	21	0.062741
GUCA2B	0.036588	NA	NA	NA	NA	0	0	0.0366392	1	2151	0.016736	23	16	0.18846	2598	0.053118	35	13	0.031725
C2orf49	0.0366121	NA	NA	NA	NA	0	0	0.0090543	2	2151	0.0065086	4	3	0.10043	2598	0.011162	7	3	0.05958
PDSS1	0.0366685	NA	NA	NA	NA	0	0	0.0539058	10	2151	0.030683	8	3	0.015294	2598	0.073133	33	15	0.39196
LRRC15	0.0366907	NA	NA	NA	NA	0	0	0.0117919	3	2151	0.017666	2	1	0.030447	2598	0.0069284	6	2	0.19703
ARHGAP22	0.0367455	NA	NA	NA	NA	0	0	0.0103179	10	2151	0.0023245	2	1	0.020238	2598	0.016936	8	4	0.29695
TAF1L	0.0368737	NA	NA	NA	NA	0	0	0.0185303	9	2151	0.012087	5	2	0.085396	2598	0.023865	12	5	0.070668
LIN54	0.0370456	NA	NA	NA	NA	0	0	0.014108	4	2151	0.0069735	4	2	0.012903	2598	0.020015	11	5	0.47031
TRIM37	0.0371064	NA	NA	NA	NA	0	0	0.004422	17	2151	0.0069735	4	2	0.44538	2598	0.0023095	3	0	0.013652
TM7SF3	0.037139	NA	NA	NA	NA	0	0	0.0640134	12	2151	0.041841	27	11	0.033932	2598	0.082371	67	33	0.17938
ADAMDEC1	0.0372002	NA	NA	NA	NA	0	0	0.00905436	8	2151	0.012087	10	5	0.13213	2598	0.0065435	10	7	0.046157
ABR	0.037206	rs2070863	SERPINF2	561756	561756	0	0	0.0958088	17	2151	0.086471	20	5	0.034169	2598	0.10354	45	20	0.17852
CLSTN1	0.03734	NA	NA	NA	NA	0	0	0.00568542	1	2151	0.0051139	3	2	0.41811	2598	0.0061586	7	3	0.014652
ADAMTS8	0.0374648	NA	NA	NA	NA	0	0	0.0616973	11	2151	0.0037192	7	6	0.082152	2598	0.1097	44	16	0.074869
ATP6V1G2	0.0374724	rs2247056;rs419132;rs3177928	HLA	248660.5;696648.5;898284.5	248660	0	0	0.0107391	6	2151	0.0083682	4	3	0.23575	2598	0.012702	2	0	0.026096
DNAJA3	0.0375344	NA	NA	NA	NA	0	0	0.0181092	16	2151	0.0023245	4	3	0.062857	2598	0.031178	17	5	0.098069
EEF1A2	0.0375722	NA	NA	NA	NA	0	0	0.0518006	20	2151	0.029754	14	5	0.67767	2598	0.070054	30	16	0.0091073
ZNF211	0.0378399	rs117492019	ZNF274	537756	537756	0	0	0.0115814	19	2151	0.0041841	4	2	0.19649	2598	0.017706	5	2	0.031678
RAB12	0.0378605	NA	NA	NA	NA	0	0	0.0326386	18	2151	0.025105	10	4	0.21949	2598	0.038876	28	16	0.028377
TMEM163	0.0378626	rs7570971	RAB3GAP1	361822	361822	0	0	0.0204254	2	2151	0.020456	12	5	0.39556	2598	0.0204	15	7	0.015747
RIPPLY2	0.0378994	NA	NA	NA	NA	0	0	0.0259004	6	2151	0.018131	5	2	0.019823	2598	0.032333	16	5	0.31459
SNAP91	0.0378994	NA	NA	NA	NA	0	0	0.0259004	6	2151	0.018131	5	2	0.019823	2598	0.032333	16	5	0.31459
TMEM37	0.0379004	NA	NA	NA	NA	0	0	0.33207	2	2151	0.22315	130	66	0.011236	2598	0.42225	339	159	0.55503
TTBK1	0.0381666	rs998584	VEGFA	542176	542176	0	0	0.0120027	6	2151	0.009298	5	1	0.037841	2598	0.014242	11	4	0.16619
BTD	0.0381916	NA	NA	NA	NA	0	0	0.256263	3	2151	0.20037	110	51	0.27852	2598	0.30254	223	106	0.022597
CETP	0.0382026	rs3764261	CETP	125944	125944	1	1	0.189302	16	2151	0.089261	60	34	0.016807	2598	0.27213	120	45	0.3746
RP11-10A14.4	0.0382513	rs9987289	PPP1R3B	113690	113690	0	0	0.367022	8	2151	0.2278	142	68	0.0090672	2598	0.48229	390	181	0.69542
NEDD9	0.0383044	NA	NA	NA	NA	0	0	0.129711	6	2151	0.085542	42	23	0.48023	2598	0.16628	99	50	0.013152
TTC21B	0.0383145	NA	NA	NA	NA	0	0	0.0364287	2	2151	0.02185	13	8	0.038461	2598	0.048499	27	12	0.16427
MT1CP	0.0384136	rs3764261	CETP	309400	309400	0	0	0.170773	16	2151	0.088331	45	29	0.14381	2598	0.23903	171	97	0.044069
METTL9	0.0384446	NA	NA	NA	NA	0	0	0.00547482	16	2151	0.0027894	3	1	0.0082925	2598	0.0076982	8	2	0.76499
REEP3	0.0385271	rs10761731	JMJD1C	255520	255520	0	0	0.00779128	10	2151	0.0051139	2	0	0.091751	2598	0.010008	8	4	0.069318
USP1	0.0385326	rs2131925	ANGPTL3	120708	120708	0	1	0.00673825	1	2151	0.0097629	7	2	0.028366	2598	0.004234	6	4	0.22425
ABHD13	0.0385352	NA	NA	NA	NA	0	0	0.078754	13	2151	0.038587	23	13	0.36129	2598	0.11201	68	33	0.017608
LYPD3	0.0389364	NA	NA	NA	NA	0	0	0.0509583	19	2151	0.0051139	6	4	0.014666	2598	0.088915	29	13	0.43918
ATP1A2	0.0390743	NA	NA	NA	NA	0	0	0.122971	1	2151	0.056253	41	20	0.081874	2598	0.17821	101	48	0.079004
MSL2	0.0391195	rs645040	MSL2L1	31843	31843	0	1	0.273534	3	2151	0.19526	121	55	0.72265	2598	0.33834	268	130	0.0089633
ATP2B4	0.0391789	NA	NA	NA	NA	0	0	0.049695	1	2151	0.028359	18	8	0.36319	2598	0.06736	28	12	0.017867
EXOSC7	0.0392721	NA	NA	NA	NA	0	0	0.0221097	3	2151	0.013017	8	5	0.0099034	2598	0.029638	18	10	0.65711
CRK	0.0393656	rs2070863	SERPINF2	334266	334266	0	0	0.0734908	17	2151	0.041376	16	6	0.44648	2598	0.10008	36	11	0.014617
DHX15	0.0394218	NA	NA	NA	NA	0	0	0.0391662	4	2151	0.02185	13	7	0.02582	2598	0.053503	36	12	0.25319
MYO1C	0.0395615	rs2070863	SERPINF2	245322	245322	0	0	0.0227415	17	2151	0.004649	8	7	0.57579	2598	0.037721	25	13	0.011402
RP11-76I23.7	0.0396293	rs3136441	LRP4	834044	834044	0	0	0.0330593	11	2151	0.021385	6	3	0.010181	2598	0.042725	25	13	0.64617
CASP9	0.0396469	NA	NA	NA	NA	0	0	0.0968626	1	2151	0.053928	25	15	0.023157	2598	0.13241	54	22	0.28424
TRIM67	0.0396827	NA	NA	NA	NA	0	0	0.0614865	1	2151	0.037657	17	7	0.010341	2598	0.081216	25	6	0.6372
CHUK	0.0397778	rs11597086	CHUK	43577	43577	1	1	0.0271635	10	2151	0.012552	8	4	0.0088663	2598	0.039261	21	10	0.74532
MYOM2	0.0397924	NA	NA	NA	NA	0	0	0.0395872	8	2151	0.010693	6	3	0.062754	2598	0.06351	17	8	0.10535
TPSG1	0.0401036	NA	NA	NA	NA	0	0	0.0625391	16	2151	0.040446	14	7	0.166	2598	0.080831	43	15	0.0402
BSN	0.0402743	rs2013208	RBM5	528610	528610	0	0	0.00673824	3	2151	0.0051139	6	3	0.14017	2598	0.0080831	6	2	0.047851
PIK3CD	0.0404252	NA	NA	NA	NA	0	0	0.1375	1	2151	0.09205	34	18	0.14927	2598	0.17513	75	37	0.045136
RGS20	0.0405226	rs10102164	SOX17	650984	650984	0	0	0.104443	8	2151	0.049744	39	22	0.19096	2598	0.14973	94	44	0.035384
ATXN10	0.0405555	rs4253772	PPARA	547502	547502	0	0	0.00273742	22	2151	0.0018596	3	1	0.030346	2598	0.0034642	8	4	0.22288
MOB2	0.0407616	NA	NA	NA	NA	0	0	0.0814912	11	2151	0.062297	30	13	0.05273	2598	0.097383	65	29	0.12905
PROS1	0.040916	NA	NA	NA	NA	0	0	0.22468	3	2151	0.13436	86	44	0.059046	2598	0.29946	202	88	0.11577
DNAJA2	0.041196	NA	NA	NA	NA	0	0	0.0206359	16	2151	0.015807	5	4	0.054426	2598	0.024634	18	11	0.12663
SLC16A9	0.0412604	NA	NA	NA	NA	0	0	0.00463257	10	2151	0.0032543	5	4	0.0080675	2598	0.0057737	6	3	0.85589
FAM163A	0.04149	NA	NA	NA	NA	0	0	0.0288484	1	2151	0.015342	10	5	0.25628	2598	0.040031	20	6	0.027123
CD93	0.0415514	NA	NA	NA	NA	0	0	0.102971	20	2151	0.048815	26	17	0.018587	2598	0.14781	88	47	0.37464
DRAM2	0.0416618	NA	NA	NA	NA	0	0	0.0572754	1	2151	0.053464	26	11	0.022285	2598	0.060431	56	28	0.31347
SLC5A10	0.0417862	NA	NA	NA	NA	0	0	0.0313748	17	2151	0.018131	12	5	0.081578	2598	0.04234	37	23	0.085939
RHEB	0.042132	rs17173637	TMEM176A	672444	672444	0	0	0.0526428	7	2151	0.010693	8	4	0.051075	2598	0.087375	30	13	0.13863
USF1	0.0423377	rs1801274	FCGR2A	469852	469852	0	0	0.00252685	1	2151	0.0013947	2	1	0.56574	2598	0.0034642	6	4	0.012589
CENPN	0.0423873	rs2925979	CMIP	505166	505166	0	0	0.0452725	16	2151	0.026034	16	6	0.42162	2598	0.061201	40	20	0.016916
POLE2	0.0424124	NA	NA	NA	NA	0	0	0.0187409	14	2151	0.015807	3	1	0.098557	2598	0.02117	13	4	0.072417
CACNA2D1	0.0424962	NA	NA	NA	NA	0	0	0.0056854	7	2151	0.0037192	6	3	0.031004	2598	0.0073133	6	2	0.23075
CAPN11	0.0426137	rs998584	VEGFA	431310	431310	0	0	0.00652769	6	2151	0.0060437	3	0	0.024139	2598	0.0069284	6	2	0.29736
HEYL	0.0426454	rs4660293	PABPC4	90923	90923	0	1	0.0185304	1	2151	0.017666	5	1	0.037751	2598	0.019246	10	5	0.19031
CABYR	0.0426637	NA	NA	NA	NA	0	0	0.0393768	18	2151	0.024175	11	7	0.14159	2598	0.051963	30	15	0.050767
RTKN	0.0431405	NA	NA	NA	NA	0	0	0.126556	2	2151	0.071595	49	25	0.28876	2598	0.17206	129	53	0.025228
CEPT1	0.0431885	NA	NA	NA	NA	0	0	0.330598	1	2151	0.24268	129	56	0.047677	2598	0.40339	321	148	0.153
TNFRSF10D	0.0433431	NA	NA	NA	NA	0	0	0.100232	8	2151	0.037657	25	10	0.88259	2598	0.15204	62	28	0.0083006
SEMA3D	0.0433507	NA	NA	NA	NA	0	0	0.0410615	7	2151	0.009298	13	9	0.038264	2598	0.06736	32	16	0.1915
STON1	0.0436245	NA	NA	NA	NA	0	0	0.00884421	2	2151	0.0013947	3	3	0.01	2598	0.015012	7	4	0.73833
STON1-GTF2A1L	0.0436245	NA	NA	NA	NA	0	0	0.00884421	2	2151	0.0013947	3	3	0.01	2598	0.015012	7	4	0.73833
FXYD2	0.0436296	rs11603023	PHLDB1	789456	789456	0	0	0.0320067	11	2151	0.019061	2	0	0.5133	2598	0.042725	16	8	0.014386
SUGP2	0.0436782	rs10401969	CILP2	232199	232199	0	0	0.0143185	19	2151	0.0079033	2	0	0.14414	2598	0.01963	13	4	0.051299
HMSD	0.0438286	NA	NA	NA	NA	0	0	0.0437988	18	2151	0.027429	13	7	0.22794	2598	0.057352	27	13	0.032574
CLCNKB	0.0438639	NA	NA	NA	NA	0	0	0.010318	1	2151	0.0018596	3	2	0.1791	2598	0.017321	4	2	0.041497
PSMB10	0.0441542	rs16942887	LCAT	23479.5	23479.5	0	1	0.0162138	16	2151	0.0055788	3	1	0.11168	2598	0.025019	9	6	0.067079
CRYGD	0.0441965	NA	NA	NA	NA	0	0	0.0128446	2	2151	0.0037192	5	4	0.068356	2598	0.0204	15	7	0.10972
QSOX1	0.0442039	NA	NA	NA	NA	0	0	0.0848615	1	2151	0.039981	17	10	0.10908	2598	0.12202	43	15	0.068771
TNFRSF10C	0.0442343	NA	NA	NA	NA	0	0	0.0414823	8	2151	0.0083682	10	5	0.70179	2598	0.068899	18	7	0.010698
IFNL3	0.0443281	NA	NA	NA	NA	0	0	0.0707515	19	2151	0.037657	17	11	0.095659	2598	0.098152	45	18	0.078685
TACC2	0.0443419	NA	NA	NA	NA	0	0	0.0585389	10	2151	0.033938	18	15	0.011412	2598	0.078907	42	22	0.65981
DONSON	0.0445309	NA	NA	NA	NA	0	0	0.00631712	21	2151	0.0055788	2	1	0.027005	2598	0.0069284	5	1	0.28026
GART	0.0445309	NA	NA	NA	NA	0	0	0.00631712	21	2151	0.0055788	2	1	0.027005	2598	0.0069284	5	1	0.28026
FBXO45	0.0445872	NA	NA	NA	NA	0	0	0.00631712	3	2151	0.0055788	4	1	0.11579	2598	0.0069284	13	9	0.065463
NET1	0.0447968	rs1832007	AKR1C4	227470	227470	0	1	0.0783318	10	2151	0.045095	33	19	0.022316	2598	0.10585	60	23	0.34159
DNM2	0.0449726	rs6511720;rs737337	LDLR;DOCK6	351211.5;496398.5	351212	0	0	0.102124	19	2151	0.038587	30	19	0.046721	2598	0.15473	76	32	0.16393
RAB3B	0.0449969	NA	NA	NA	NA	0	0	0.0103181	1	2151	0.0060437	3	2	0.15904	2598	0.013857	11	2	0.048189
SCAMP5	0.0450044	NA	NA	NA	NA	0	0	0.0202152	15	2151	0.015807	11	4	0.078034	2598	0.023865	16	8	0.098233
DENND2D	0.0452202	NA	NA	NA	NA	0	0	0.319225	1	2151	0.22548	121	51	0.029643	2598	0.39684	306	140	0.26009
CERK	0.0455009	rs4253772	PPARA	507806	507806	0	0	0.128446	22	2151	0.09112	51	19	0.014948	2598	0.15935	97	49	0.51964
KIF16B	0.0458322	NA	NA	NA	NA	0	0	0.036429	20	2151	0.0097629	10	7	0.0088302	2598	0.058507	25	15	0.88739
IKBKAP	0.0460104	NA	NA	NA	NA	0	0	0.190774	9	2151	0.11808	71	35	0.019405	2598	0.25096	197	88	0.4057
ZUFSP	0.0460349	rs9488822	FRK	681504	681504	0	0	0.0149504	6	2151	0.0074384	4	2	0.0080853	2598	0.02117	17	10	0.97432
MSH5	0.0460828	rs2247056;rs419132;rs3177928	HLA	468894;476415;678051	468894	0	0	0.122973	6	2151	0.064156	38	17	0.49489	2598	0.17167	97	46	0.015938
URGCP	0.0463159	rs2072183	NPC1L1	617870	617870	0	0	0.0437987	7	2151	0.025105	16	9	0.27409	2598	0.059276	35	16	0.028953
SAMHD1	0.0463235	NA	NA	NA	NA	0	0	0.149716	20	2151	0.11111	46	28	0.11497	2598	0.18168	126	47	0.069038
BARX2	0.0464866	NA	NA	NA	NA	0	0	0.0833884	11	2151	0.056718	30	20	0.020766	2598	0.10547	60	31	0.38385
MEX3B	0.0465972	NA	NA	NA	NA	0	0	0.0155821	15	2151	0.010693	7	4	0.11382	2598	0.01963	15	5	0.070233
LHX6	0.0466767	NA	NA	NA	NA	0	0	0.0349548	9	2151	0.012552	8	2	0.74446	2598	0.053503	20	8	0.01076
ABCA1	0.0468559	rs1883025	ABCA1	11574	11574	1	1	0.348919	9	2151	0.22641	141	77	0.053401	2598	0.45035	335	158	0.1507
IFNL1	0.04691	NA	NA	NA	NA	0	0	0.0364287	19	2151	0.027894	6	4	0.075783	2598	0.043495	27	12	0.10634
C2orf80	0.046999	NA	NA	NA	NA	0	0	0.0595907	2	2151	0.0083682	13	9	0.041903	2598	0.102	41	20	0.19276
LMNA	0.0471633	rs12145743	PIGV	608650	608650	0	0	0.0305328	1	2151	0.011623	10	3	0.5365	2598	0.046189	28	14	0.015119
TPPP	0.0472579	NA	NA	NA	NA	0	0	0.227208	5	2151	0.14505	97	46	0.032366	2598	0.29523	195	68	0.25122
BCKDHA	0.0473101	NA	NA	NA	NA	0	0	0.0886504	19	2151	0.086007	21	8	0.051925	2598	0.090839	42	12	0.1568
MSH5-SAPCD1	0.0475865	rs2247056;rs419132;rs3177928	HLA	468894;476415;678051	468894	0	0	0.125079	6	2151	0.064156	38	17	0.49489	2598	0.17552	101	47	0.016568
RSPH14	0.0476013	NA	NA	NA	NA	0	0	0.0286379	22	2151	0.0083682	10	5	0.26843	2598	0.04542	25	9	0.030557
ETF1	0.047726	NA	NA	NA	NA	0	0	0.0324279	5	2151	0.012552	6	4	0.028904	2598	0.048884	24	8	0.28468
KIFC3	0.0477557	rs3764261	CETP	835450	835450	0	0	0.109494	16	2151	0.057648	28	17	0.026053	2598	0.15242	86	43	0.31607
P3H1	0.0478899	NA	NA	NA	NA	0	0	0.0183196	1	2151	0.011158	8	5	0.029188	2598	0.024249	11	3	0.28308
FOLR1	0.0481495	NA	NA	NA	NA	0	0	0.0505367	11	2151	0.050674	14	7	0.083491	2598	0.050423	18	6	0.099612
DUSP18	0.0481711	rs5763662	MTMR3	667921	667921	0	0	0.0218992	22	2151	0.02371	5	1	0.33475	2598	0.0204	15	7	0.024858
ENG	0.0481789	NA	NA	NA	NA	0	0	0.159193	9	2151	0.097164	40	13	0.069415	2598	0.21055	144	74	0.1199
C16orf86	0.0482845	rs16942887	LCAT	232727	232727	0	0	0.0515903	16	2151	0.04835	40	25	0.052487	2598	0.054273	47	30	0.15899
HADHA	0.0483519	NA	NA	NA	NA	0	0	0.142136	2	2151	0.073454	43	19	0.59934	2598	0.199	113	47	0.013947
KCNQ2	0.0484872	NA	NA	NA	NA	0	0	0.00400083	20	2151	0.0041841	2	0	0.018419	2598	0.0038491	8	7	0.45536
RALB	0.0485555	rs2030746	LOC84931	294066	294066	0	0	0.0149508	2	2151	0.010228	3	1	0.021222	2598	0.018861	10	3	0.39589
LTBP4	0.0493371	NA	NA	NA	NA	0	0	0.0343234	19	2151	0.010228	3	0	0.014013	2598	0.054273	27	13	0.61125
ANK2	0.049364	NA	NA	NA	NA	0	0	0.0450623	4	2151	0.018596	10	5	0.18044	2598	0.066975	29	11	0.047501
RIC8A	0.0495394	NA	NA	NA	NA	0	0	0.029901	11	2151	0.013482	12	5	0.011377	2598	0.043495	29	15	0.75661
TREH	0.0495452	rs11603023	PHLDB1	214553	214553	0	1	0.097281	11	2151	0.056253	30	19	0.47285	2598	0.13125	69	33	0.018207
EPG5	0.0497155	NA	NA	NA	NA	0	0	0.0461152	18	2151	0.042306	12	7	0.61347	2598	0.049269	25	8	0.014092
ACVR1	0.0498873	NA	NA	NA	NA	0	0	0.0682248	2	2151	0.052999	19	10	0.084827	2598	0.080831	61	33	0.10234
SYTL1	0.0499697	rs12748152	HDGF	546110	546110	0	0	0.00715938	1	2151	0.0060437	2	1	0.53385	2598	0.0080831	8	3	0.016294
ZC3H12A	0.0500728	NA	NA	NA	NA	0	0	0.016214	1	2151	0.0037192	6	4	0.0089327	2598	0.026559	10	7	0.97622
CFL2	0.0501729	NA	NA	NA	NA	0	0	0.0355863	14	2151	0.026964	5	3	0.13258	2598	0.042725	21	9	0.065933
STKLD1	0.050181	rs635634	ABO	143972	143972	0	1	0.162982	9	2151	0.099489	43	25	0.017759	2598	0.21555	117	54	0.49232
SNX27	0.05032	rs267733	ANXA9	634642	634642	0	0	0.00568543	1	2151	0.0018596	3	2	0.078818	2598	0.008853	8	4	0.1113
TLDC2	0.0503251	NA	NA	NA	NA	0	0	0.125287	20	2151	0.090656	38	23	0.12188	2598	0.15396	98	39	0.071985
LINC01619	0.0503754	NA	NA	NA	NA	0	0	0.145927	12	2151	0.093445	65	38	0.035705	2598	0.18938	124	55	0.24602
ZNF662	0.0505976	NA	NA	NA	NA	0	0	0.00231629	3	2151	0.0023245	4	3	0.0088311	2598	0.0023095	3	2	1
CSTB	0.0507811	NA	NA	NA	NA	0	0	0.0267424	21	2151	0.0074384	8	3	0.024795	2598	0.042725	20	7	0.35773
TSTD1	0.0507846	rs1801274	FCGR2A	473356	473356	0	0	0.00947589	1	2151	0.011623	12	6	0.21864	2598	0.0076982	15	11	0.040572
MGAT5B	0.050827	NA	NA	NA	NA	0	0	0.00737	17	2151	0.0060437	3	2	0.22987	2598	0.0084681	9	2	0.038629
RP11-798K3.2	0.0508692	NA	NA	NA	NA	0	0	0.275639	15	2151	0.14877	89	50	0.071194	2598	0.38068	201	75	0.12485
ASB16	0.0509364	rs8077889;rs72836561	MPP3;CD300LG	383723;335763	335763	0	0	0.0105283	17	2151	0.004649	3	1	0.037021	2598	0.015396	4	1	0.24048
ZC3H12C	0.0510809	NA	NA	NA	NA	0	0	0.0259003	11	2151	0.015342	17	11	0.2619	2598	0.034642	29	13	0.03411
CLMN	0.0512095	NA	NA	NA	NA	0	0	0.520743	14	2151	0.36727	277	162	0.046508	2598	0.64781	700	312	0.19267
CAMK2A	0.0513025	NA	NA	NA	NA	0	0	0.0402191	5	2151	0.015342	14	8	0.21475	2598	0.060816	25	9	0.041818
WNT9A	0.0513803	NA	NA	NA	NA	0	0	0.0317964	1	2151	0.0051139	6	5	0.5176	2598	0.053888	33	15	0.017382
ZMAT5	0.05152	rs5763662	MTMR3	214218	214218	0	0	0.0178986	22	2151	0.0018596	3	2	0.012768	2598	0.031178	13	5	0.70697
NXPH3	0.0515515	NA	NA	NA	NA	0	0	0.0861234	17	2151	0.074849	26	13	0.12287	2598	0.095458	60	29	0.073519
FAM179B	0.0515908	NA	NA	NA	NA	0	0	0.0751734	14	2151	0.068805	16	8	0.064271	2598	0.080446	50	22	0.14068
GMFG	0.0516076	NA	NA	NA	NA	0	0	0.0694884	19	2151	0.044166	15	8	0.14606	2598	0.090454	54	22	0.061928
RDH12	0.0516754	NA	NA	NA	NA	0	0	0.10339	14	2151	0.06927	37	17	0.41759	2598	0.13164	75	38	0.021695
CRISP1	0.0517153	NA	NA	NA	NA	0	0	0.0993919	6	2151	0.039052	21	11	0.67032	2598	0.14935	70	21	0.013528
H1F0	0.0519795	rs5756931	PLA2G6	345727	345727	0	0	0.0111603	22	2151	0.012552	6	3	0.0094432	2598	0.010008	10	7	0.96623
TRIM42	0.0520373	NA	NA	NA	NA	0	0	0.00715939	3	2151	0.0069735	5	3	0.01412	2598	0.0073133	7	2	0.64707
ZNF706	0.0522496	NA	NA	NA	NA	0	0	0.0541165	8	2151	0.037657	21	15	0.016632	2598	0.067744	35	13	0.55206
PTGDR	0.0523312	NA	NA	NA	NA	0	0	0.0141084	14	2151	0.013482	3	0	0.23906	2598	0.014627	13	8	0.038481
MGAT3	0.0523734	NA	NA	NA	NA	0	0	0.0501162	22	2151	0.029289	16	9	0.18154	2598	0.06736	41	24	0.050723
SETD6	0.0524136	NA	NA	NA	NA	0	0	0.00968625	16	2151	0.0055788	5	3	0.012961	2598	0.013087	13	5	0.71112
PAM16	0.0525358	NA	NA	NA	NA	0	0	0.0412717	16	2151	0.012087	12	8	0.052871	2598	0.065435	45	22	0.17482
TMEM178A	0.0526321	NA	NA	NA	NA	0	0	0.0362181	2	2151	0.028824	4	1	0.013631	2598	0.04234	8	2	0.67959
MBNL2	0.0526814	NA	NA	NA	NA	0	0	0.312277	13	2151	0.23059	91	40	0.016402	2598	0.37991	235	102	0.56542
ILF2	0.052682	NA	NA	NA	NA	0	0	0.015582	1	2151	0.004649	3	2	0.1608	2598	0.024634	10	5	0.057675
CLPSL1	0.0527582	NA	NA	NA	NA	0	0	0.0153716	6	2151	0.0027894	4	2	0.03612	2598	0.025789	9	2	0.25721
RPN2	0.0528931	NA	NA	NA	NA	0	0	0.0223206	20	2151	0.0065086	2	0	0.027638	2598	0.035412	17	7	0.33719
THUMPD3	0.0533094	NA	NA	NA	NA	0	0	0.0737024	3	2151	0.031613	14	7	0.70889	2598	0.10855	45	18	0.013272
RNF169	0.0533296	rs499974	MOGAT2-DGAT2	993649	993649	0	0	0.00526428	11	2151	0.004649	3	2	0.019183	2598	0.0057737	5	3	0.49068
ATG7	0.0534711	rs2606736	ATG7	85112	85112	1	1	0.00526426	3	2151	0.0027894	2	1	0.20413	2598	0.0073133	9	6	0.04626
CHST12	0.0534897	NA	NA	NA	NA	0	0	0.0463255	7	2151	0.016736	21	16	0.58963	2598	0.070824	61	31	0.016022
TESK2	0.0535185	NA	NA	NA	NA	0	0	0.0101076	1	2151	0.011623	3	0	0.065693	2598	0.008853	7	4	0.1439
ERC2	0.0535601	NA	NA	NA	NA	0	0	0.111602	3	2151	0.09205	28	14	0.045764	2598	0.12779	54	26	0.20676
LIMCH1	0.053706	NA	NA	NA	NA	0	0	0.197092	4	2151	0.15109	71	32	0.020264	2598	0.23518	158	79	0.46849
LINC01531	0.0537111	NA	NA	NA	NA	0	0	0.114129	19	2151	0.06927	30	17	0.070818	2598	0.15127	62	26	0.13407
XPO5	0.0538432	rs998584	VEGFA	216907	216907	0	0	0.0311647	6	2151	0.020921	11	6	0.11053	2598	0.039646	25	11	0.086157
SOCS6	0.0539085	NA	NA	NA	NA	0	0	0.3466	18	2151	0.25012	160	94	0.56643	2598	0.42648	394	166	0.016837
GNAT2	0.0539674	rs629301	SORT1	318618	318618	0	0	0.00147397	1	2151	0.0013947	3	3	0.76014	2598	0.0015396	2	1	0.012563
IFFO1	0.0539751	NA	NA	NA	NA	0	0	0.0560119	12	2151	0.02278	21	10	0.13276	2598	0.083526	40	13	0.071944
NR1I2	0.0539904	rs6805251	GSK3B	70620.5	70620.5	0	1	0.355025	3	2151	0.26639	114	52	0.083702	2598	0.42841	296	124	0.11415
OAS3	0.0539996	NA	NA	NA	NA	0	0	0.0240049	12	2151	0.0069735	6	3	0.020967	2598	0.038106	17	7	0.45579
SLFN12L	0.0540699	NA	NA	NA	NA	0	0	0.0562226	17	2151	0.034403	23	12	0.039262	2598	0.074288	50	20	0.24379
GNB2L1	0.0541176	NA	NA	NA	NA	0	0	0.0183198	5	2151	0.02557	5	1	0.028282	2598	0.012317	6	3	0.3388
RP11-380D23.1	0.0541473	NA	NA	NA	NA	0	0	0.0859113	4	2151	0.04649	31	16	0.13999	2598	0.11855	57	20	0.068493
ASXL2	0.054154	NA	NA	NA	NA	0	0	0.0499051	2	2151	0.028359	18	11	0.45139	2598	0.067744	46	22	0.021245
FBXL2	0.0542784	rs7640978	CMTM6	786603	786603	0	0	0.0164247	3	2151	0.0083682	6	3	0.11799	2598	0.023095	8	3	0.081503
ACP2	0.0544557	rs3136441	LRP4	44563.5	44563.5	0	0	0.154977	11	2151	0.079498	44	23	0.13258	2598	0.21747	109	41	0.072822
PUF60	0.0546312	rs11136341	PLEC1	156478	156478	0	1	0.0926529	8	2151	0.056253	21	11	0.81718	2598	0.12279	69	31	0.011861
CES5A	0.0546967	NA	NA	NA	NA	0	0	0.170985	16	2151	0.096699	58	29	0.017361	2598	0.23249	157	70	0.55911
PDIK1L	0.055242	rs12027135;rs12748152	LDLRAP1;HDGF	675800.5;686859.5	675800	0	0	0.0579069	1	2151	0.028824	19	12	0.053833	2598	0.081986	42	21	0.1825
SEMA4C	0.0554471	NA	NA	NA	NA	0	0	0.109708	2	2151	0.079498	48	26	0.18272	2598	0.13472	97	42	0.054011
GANAB	0.0554691	rs174546	FAS1-2-3	797271	797271	0	0	0.0136872	11	2151	0.0032543	8	7	0.05351	2598	0.022325	13	6	0.18452
KBTBD2	0.0555442	NA	NA	NA	NA	0	0	0.083599	7	2151	0.055323	25	13	0.7738	2598	0.10701	83	38	0.012781
CX3CL1	0.0555542	rs3764261	CETP	369360	369360	0	0	0.108653	16	2151	0.072989	47	20	0.010126	2598	0.13818	88	32	0.9769
SLX4IP	0.0557026	NA	NA	NA	NA	0	0	0.122554	20	2151	0.065551	39	23	0.051469	2598	0.16975	103	40	0.19282
CHIA	0.0558046	NA	NA	NA	NA	0	0	0.00379026	1	2151	0.0032543	4	3	0.041554	2598	0.004234	7	6	0.23936
CLEC10A	0.055899	rs314253	DLG4	135176	135176	0	1	0.0162142	17	2151	0.0018596	2	1	0.11751	2598	0.028099	7	4	0.084817
ATP1B1	0.0560699	NA	NA	NA	NA	0	0	0.226994	1	2151	0.1232	90	53	0.81472	2598	0.31293	202	97	0.012279
PTGES	0.0561565	NA	NA	NA	NA	0	0	0.0604339	9	2151	0.038587	8	3	0.049939	2598	0.078522	26	11	0.2007
CA8	0.0561861	NA	NA	NA	NA	0	0	0.0671721	8	2151	0.031613	16	6	0.010158	2598	0.096613	36	15	0.98732
KRTAP10-2	0.0562585	rs114139997	COL18A1	944668	944668	0	0	0.0320067	21	2151	0.016736	9	5	0.028787	2598	0.04465	14	4	0.34894
KRTAP10-3	0.0562585	rs114139997	COL18A1	944668	944668	0	0	0.0320067	21	2151	0.016736	9	5	0.028787	2598	0.04465	14	4	0.34894
CFAP161	0.056298	NA	NA	NA	NA	0	0	0.050537	15	2151	0.039052	7	3	0.013233	2598	0.060046	18	4	0.75973
MYOC	0.0565075	NA	NA	NA	NA	0	0	0.0383237	1	2151	0.02185	8	3	0.016107	2598	0.051963	21	10	0.627
NOMO2	0.0569365	NA	NA	NA	NA	0	0	0.00800154	16	2151	0.0032543	4	1	0.10439	2598	0.011932	8	2	0.097639
MED17	0.0569777	NA	NA	NA	NA	0	0	0.0600125	11	2151	0.059972	16	2	0.6708	2598	0.060046	28	12	0.015208
PLIN5	0.0570595	NA	NA	NA	NA	0	0	0.118762	19	2151	0.04649	35	16	0.0758	2598	0.1786	87	35	0.13482
VHL	0.0571653	NA	NA	NA	NA	0	0	0.0324279	3	2151	0.015807	17	10	0.17858	2598	0.046189	38	21	0.057355
GABRB2	0.057234	NA	NA	NA	NA	0	0	0.0817013	5	2151	0.061832	35	18	0.010525	2598	0.098152	62	21	0.97458
TRPM4	0.0573008	rs492602	FLJ36070	461496	461496	0	0	0.0183198	19	2151	0.0018596	3	2	0.048501	2598	0.031948	19	11	0.21179
DNM1L	0.0575876	NA	NA	NA	NA	0	0	0.0305328	12	2151	0.0088331	8	5	0.012516	2598	0.048499	15	5	0.82572
IL18R1	0.0577538	NA	NA	NA	NA	0	0	0.0208461	2	2151	0.021385	7	2	0.028892	2598	0.0204	13	6	0.35896
CYB5A	0.0579273	NA	NA	NA	NA	0	0	0.684356	18	2151	0.59833	523	255	0.21198	2598	0.75558	1028	477	0.049104
SLC8B1	0.0581441	NA	NA	NA	NA	0	0	0.0286378	12	2151	0.015342	9	6	0.84307	2598	0.039646	12	5	0.012403
GNRHR	0.0581631	NA	NA	NA	NA	0	0	0.00989676	4	2151	0.0013947	2	1	0.68447	2598	0.016936	10	3	0.015283
COL12A1	0.0581808	NA	NA	NA	NA	0	0	0.094966	6	2151	0.066481	26	15	0.019434	2598	0.11855	72	26	0.53847
NTRK2	0.0583335	NA	NA	NA	NA	0	0	0.0275847	9	2151	0.010228	8	2	0.03044	2598	0.041955	28	15	0.34488
CACTIN-AS1	0.0583659	NA	NA	NA	NA	0	0	0.0240053	19	2151	0.019526	7	4	0.19208	2598	0.027714	12	5	0.054692
DNAJB4	0.0585024	NA	NA	NA	NA	0	0	0.0223204	1	2151	0.012087	11	7	0.016238	2598	0.030793	24	11	0.6488
ATP8B4	0.0585064	NA	NA	NA	NA	0	0	0.0130553	15	2151	0.013947	13	6	0.24187	2598	0.012317	21	14	0.043561
SLC25A27	0.058513	NA	NA	NA	NA	0	0	0.0018596	6	2151	0.0018596	2	1	0.058513	0	0	NA	NA	NA
AQP3	0.0585876	NA	NA	NA	NA	0	0	0.148665	9	2151	0.10879	49	28	0.075873	2598	0.18168	133	67	0.1391
ST3GAL2	0.0586043	NA	NA	NA	NA	0	0	0.04064	16	2151	0.02278	14	4	0.17696	2598	0.055427	25	10	0.059661
GPR88	0.0586155	NA	NA	NA	NA	0	0	0.149295	1	2151	0.10042	65	37	0.1647	2598	0.18976	143	65	0.064117
MAP4K2	0.0586907	rs12801636	KAT5	851949	851949	0	0	0.103814	11	2151	0.076244	41	23	0.20443	2598	0.12664	107	58	0.051737
LEPROTL1	0.0587407	NA	NA	NA	NA	0	0	0.12445	8	2151	0.091585	57	36	0.21291	2598	0.15166	102	36	0.049728
HMOX2	0.058845	NA	NA	NA	NA	0	0	0.0682222	16	2151	0.017666	21	14	0.67497	2598	0.11008	63	26	0.01572
ATRIP	0.0588534	NA	NA	NA	NA	0	0	0.0120022	3	2151	0.012552	6	3	0.085384	2598	0.011547	10	7	0.12429
E2F1	0.0589795	NA	NA	NA	NA	0	0	0.022531	20	2151	0.0083682	8	6	0.017948	2598	0.034257	16	6	0.59283
RHBDF1	0.0590118	NA	NA	NA	NA	0	0	0.135395	16	2151	0.058113	35	20	0.048335	2598	0.19938	109	46	0.22028
C16orf72	0.0592028	NA	NA	NA	NA	0	0	0.0397981	16	2151	0.027894	5	0	0.97193	2598	0.049654	22	7	0.010998
CDC45	0.0593387	NA	NA	NA	NA	0	0	0.0448518	22	2151	0.030219	14	5	0.67315	2598	0.056967	42	22	0.015924
UBP1	0.0595321	rs7640978	CMTM6	942660	942660	0	0	0.070541	3	2151	0.040446	25	15	0.045319	2598	0.095458	41	14	0.23747
PRRC2A	0.0595426	rs2247056;rs419132;rs3177928	HLA	339420;605889;807525	339420	0	0	0.0391662	6	2151	0.02464	14	7	0.22622	2598	0.051193	28	12	0.047583
CORT	0.0595984	NA	NA	NA	NA	0	0	0.00715921	1	2151	0.0018596	2	1	0.18076	2598	0.011547	6	1	0.059618
PPP1R1A	0.0596071	NA	NA	NA	NA	0	0	0.0728573	12	2151	0.045095	18	8	0.019914	2598	0.095843	48	21	0.54125
AP003068.23	0.0597184	rs12801636	KAT5	458635	458635	0	0	0.0151611	11	2151	0.0074384	12	8	0.012093	2598	0.021555	24	16	0.89333
PRR26	0.0597591	NA	NA	NA	NA	0	0	0.0252684	10	2151	0.009298	4	2	0.11459	2598	0.038491	20	9	0.094354
MED10	0.0598064	NA	NA	NA	NA	0	0	0.0309537	5	2151	0.027429	10	4	0.014121	2598	0.033872	26	13	0.76641
GTF3A	0.0600415	NA	NA	NA	NA	0	0	0.0223203	13	2151	0.013017	10	5	0.8458	2598	0.030023	31	19	0.012857
METTL7A	0.0600774	NA	NA	NA	NA	0	0	0.157086	12	2151	0.085542	41	21	0.018734	2598	0.21632	127	64	0.58089
C19orf73	0.0601912	rs492602	FLJ36070	399261	399261	0	0	0.0477995	19	2151	0.038587	12	4	0.14858	2598	0.055427	23	9	0.073412
PRRX2	0.06051	NA	NA	NA	NA	0	0	0.0899137	9	2151	0.086471	27	13	0.075229	2598	0.092764	54	29	0.14593
SELL	0.0605233	NA	NA	NA	NA	0	0	0.0141081	1	2151	0.0060437	2	1	0.015825	2598	0.020785	8	2	0.69391
DCUN1D1	0.0605967	NA	NA	NA	NA	0	0	0.0488522	3	2151	0.041841	14	6	0.34493	2598	0.054657	26	9	0.031883
TAB1	0.0606193	NA	NA	NA	NA	0	0	0.024426	22	2151	0.0037192	4	2	0.23142	2598	0.04157	23	12	0.047543
SPTAN1	0.0606492	NA	NA	NA	NA	0	0	0.072436	9	2151	0.041376	19	9	0.14333	2598	0.098152	44	17	0.076809
RB1	0.0607044	NA	NA	NA	NA	0	0	0.0242157	13	2151	0.046955	7	2	0.018458	2598	0.0053888	8	3	0.5971
SNRNP200	0.0607093	NA	NA	NA	NA	0	0	0.0431668	2	2151	0.019061	23	17	0.97139	2598	0.063125	43	24	0.011347
FBLN1	0.0607182	rs4253772	PPARA	707952	707952	0	0	0.0574854	22	2151	0.045095	26	16	0.3015	2598	0.067744	38	20	0.036565
GNA11	0.060756	NA	NA	NA	NA	0	0	0.214571	19	2151	0.12459	83	37	0.40036	2598	0.28907	164	71	0.027557
DPEP1	0.0607688	NA	NA	NA	NA	0	0	0.0305327	16	2151	0.004649	6	3	0.063771	2598	0.051963	26	15	0.17305
SMAGP	0.0608499	NA	NA	NA	NA	0	0	0.0164248	12	2151	0.0074384	2	1	0.11739	2598	0.023865	12	5	0.094161
APIP	0.0608635	NA	NA	NA	NA	0	0	0.0290586	11	2151	0.0023245	4	2	0.18726	2598	0.051193	22	11	0.059044
ITGA5	0.0609165	NA	NA	NA	NA	0	0	0.185937	12	2151	0.10693	68	34	0.03793	2598	0.25135	139	60	0.29181
ATP6V1E2	0.060937	NA	NA	NA	NA	0	0	0.0027894	2	2151	0.0027894	3	2	0.060937	0	0	NA	NA	NA
NRBP1	0.060987	rs1260326	GCKR	77276	77276	0	1	0.0128449	2	2151	0.0013947	3	3	0.032069	2598	0.022325	14	7	0.34563
CALCOCO2	0.0611114	NA	NA	NA	NA	0	0	0.0943369	17	2151	0.067411	44	31	0.20214	2598	0.11663	97	42	0.05497
LACC1	0.0611453	NA	NA	NA	NA	0	0	0.0134765	13	2151	0.0037192	2	1	0.011509	2598	0.021555	5	1	0.96613
AGBL2	0.0611944	rs3136441	LRP4	997214	997214	0	0	0.0162142	11	2151	0.02278	3	1	0.049107	2598	0.010778	7	4	0.22665
PDXP	0.0614014	rs5756931	PLA2G6	486686	486686	0	0	0.0543275	22	2151	0.028824	22	11	0.98243	2598	0.075443	54	23	0.011376
SLC7A2	0.0614488	rs1495741	NAT2	973992	973992	0	0	0.647505	8	2151	0.52208	405	191	0.05275	2598	0.75135	883	408	0.21207
SORCS1	0.0615578	NA	NA	NA	NA	0	0	0.0277953	10	2151	0.014877	9	6	0.013888	2598	0.038491	25	11	0.80724
NKAIN3	0.0615902	NA	NA	NA	NA	0	0	0.0543271	8	2151	0.043236	10	3	0.02598	2598	0.06351	39	15	0.4318
COL4A3	0.0616157	rs2972146	IRS1	928186	928186	0	0	0.00842293	2	2151	0.0018596	3	2	0.014674	2598	0.013857	10	7	0.76488
AIP	0.0616401	NA	NA	NA	NA	0	0	0.031796	11	2151	0.014877	16	8	0.53667	2598	0.045804	30	15	0.020924
ZNF462	0.0617851	NA	NA	NA	NA	0	0	0.0162141	9	2151	0.0023245	3	1	0.012621	2598	0.027714	10	7	0.89229
RBM47	0.0617998	NA	NA	NA	NA	0	0	0.153086	4	2151	0.12227	47	23	0.055629	2598	0.1786	114	54	0.2025
GLUD1	0.0618035	NA	NA	NA	NA	0	0	0.24026	10	2151	0.10972	68	28	0.062786	2598	0.34834	207	86	0.17943
COX7A2L	0.061881	NA	NA	NA	NA	0	0	0.011623	2	2151	0.011623	3	0	0.061881	0	0	NA	NA	NA
RALYL	0.0619612	NA	NA	NA	NA	0	0	0.0534849	8	2151	0.018131	18	15	0.82224	2598	0.082756	27	9	0.013744
ATP6V1H	0.0622716	rs10102164	SOX17	651264	651264	0	0	0.0941237	8	2151	0.039052	28	12	0.29715	2598	0.13972	96	47	0.038264
DUSP22	0.0622766	NA	NA	NA	NA	0	0	0.072015	6	2151	0.13668	56	27	0.54825	2598	0.018476	14	6	0.020741
ABCB9	0.0624158	rs4759375;rs4765127	SBNO1;ZNF664	333359.5;997288.5	333360	0	0	0.028006	12	2151	0.017666	14	6	0.66093	2598	0.036567	14	7	0.017252
PTGDR2	0.062746	rs174546	FAS1-2-3	945916	945916	0	0	0.0117918	11	2151	0.0069735	4	2	0.038494	2598	0.015781	4	0	0.29813
PRSS27	0.0627695	NA	NA	NA	NA	0	0	0.0423245	16	2151	0.037192	11	4	0.015538	2598	0.046574	38	17	0.73893
PKIA	0.06277	NA	NA	NA	NA	0	0	0.0023163	8	2151	0.0027894	3	2	0.12502	2598	0.0019246	3	1	0.091838
XPOT	0.0628666	NA	NA	NA	NA	0	0	0.0336916	12	2151	0.0088331	11	6	0.058484	2598	0.054273	36	22	0.19669
SURF6	0.0629368	rs635634	ABO	21291	21291	0	1	0.0446412	9	2151	0.029754	12	6	0.15491	2598	0.056967	23	11	0.074359
DAPK1	0.062948	NA	NA	NA	NA	0	0	0.382182	9	2151	0.26034	157	85	0.28479	2598	0.48306	425	193	0.040456
TSPEAR	0.0630071	rs114139997	COL18A1	745586	745586	0	0	0.04043	21	2151	0.039517	11	5	0.9127	2598	0.041186	41	20	0.012638
RGL3	0.0631334	rs6511720;rs737337	LDLR;DOCK6	328336;183149	183149	0	1	0.0086334	19	2151	0.0074384	3	0	0.019981	2598	0.0096228	6	1	0.5787
SLC10A4	0.0631483	NA	NA	NA	NA	0	0	0.0157928	4	2151	0.014877	11	7	0.93277	2598	0.016551	12	8	0.0124
CDKL3	0.0632034	NA	NA	NA	NA	0	0	0.0311648	5	2151	0.02464	8	4	0.34442	2598	0.036567	19	11	0.033618
EGR3	0.063262	NA	NA	NA	NA	0	0	0.074542	8	2151	0.064156	41	25	0.026585	2598	0.083141	58	26	0.43603
GUCA2A	0.0632727	NA	NA	NA	NA	0	0	0.0431668	1	2151	0.02185	26	17	0.33269	2598	0.060816	42	18	0.03485
RB1CC1	0.0633331	NA	NA	NA	NA	0	0	0.0336912	8	2151	0.02371	11	7	0.011843	2598	0.041955	31	17	0.98014
PLXNA4	0.063362	NA	NA	NA	NA	0	0	0.00568557	7	2151	0.011158	3	1	0.11036	2598	0.0011547	2	1	0.10524
NDUFB7	0.0633666	NA	NA	NA	NA	0	0	0.0151612	19	2151	0.0060437	3	1	0.015826	2598	0.02271	11	6	0.73394
SLC5A5	0.063473	NA	NA	NA	NA	0	0	0.0128452	19	2151	0.015342	4	2	0.069943	2598	0.010778	3	1	0.16641
CLCN2	0.0635429	NA	NA	NA	NA	0	0	0.0210568	3	2151	0.02185	13	4	0.35901	2598	0.0204	21	10	0.032464
RBM17	0.0637318	rs1832007	AKR1C4	908300	908300	0	0	0.0181092	10	2151	0.02278	6	3	0.11199	2598	0.014242	10	3	0.10445
ARSB	0.0637388	NA	NA	NA	NA	0	0	0.0633819	5	2151	0.030219	21	12	0.036566	2598	0.090839	48	17	0.31994
IL20	0.064067	NA	NA	NA	NA	0	0	0.0871736	1	2151	0.058577	23	12	0.034271	2598	0.11085	64	29	0.34352
NAT2	0.0640987	rs1495741	NAT2	27805	27805	1	1	0.0558009	8	2151	0.036262	17	6	0.26981	2598	0.071978	26	10	0.04366
LINC01588	0.0641166	NA	NA	NA	NA	0	0	0.0762267	14	2151	0.052534	27	9	0.42457	2598	0.095843	55	32	0.027755
ANKRD17	0.0641904	rs117087731;rs182616603	ADAMTS3;MTHFD2L	408100.5;979922.5	408100	0	0	0.057275	4	2151	0.02278	13	9	0.26842	2598	0.085835	46	20	0.043963
ZNF623	0.0643619	rs11136341	PLEC1	326250	326250	0	0	0.00715942	8	2151	0.0088331	2	0	0.30861	2598	0.0057737	3	1	0.038363
PLSCR4	0.0644439	NA	NA	NA	NA	0	0	0.177723	3	2151	0.094375	63	34	0.02739	2598	0.24673	144	49	0.43292
TCP10L2	0.0645404	NA	NA	NA	NA	0	0	0.150349	6	2151	0.085077	39	20	0.50044	2598	0.20439	100	38	0.023738
TBX4	0.0645429	NA	NA	NA	NA	0	0	0.243417	17	2151	0.13575	67	34	0.68221	2598	0.33256	186	85	0.017414
SRSF1	0.0645567	NA	NA	NA	NA	0	0	0.0134766	17	2151	0.019061	2	1	0.072613	2598	0.008853	6	5	0.16365
NUP98	0.0645592	NA	NA	NA	NA	0	0	0.0621184	11	2151	0.042771	17	7	0.89351	2598	0.078137	41	25	0.0133
SLITRK5	0.0648473	NA	NA	NA	NA	0	0	0.0096861	13	2151	0.0018596	2	1	0.11166	2598	0.016166	3	1	0.10701
FAM219A	0.0648661	NA	NA	NA	NA	0	0	0.085281	9	2151	0.078568	32	9	0.018436	2598	0.090839	57	24	0.64835
ZNF830	0.0649221	NA	NA	NA	NA	0	0	0.0301115	17	2151	0.010228	9	6	0.046269	2598	0.046574	25	12	0.25861
ASTN1	0.064935	NA	NA	NA	NA	0	0	0.0204254	1	2151	0.022315	4	1	0.02857	2598	0.018861	26	18	0.41892
CDH5	0.0649434	NA	NA	NA	NA	0	0	0.0421144	16	2151	0.034868	16	8	0.018394	2598	0.048114	41	14	0.65078
FAM173B	0.0649893	NA	NA	NA	NA	0	0	0.0625395	5	2151	0.032078	16	6	0.075389	2598	0.08776	54	27	0.15892
DNAAF1	0.0650539	NA	NA	NA	NA	0	0	0.00652767	16	2151	0.004649	3	1	0.079209	2598	0.0080831	11	5	0.15144
PROX2	0.0650683	NA	NA	NA	NA	0	0	0.0277955	14	2151	0.025105	11	6	0.028516	2598	0.030023	23	11	0.42077
INCA1	0.0650842	rs193042029	TM4SF5	204205	204205	0	0	0.0225311	17	2151	0.02557	8	4	0.16972	2598	0.020015	18	10	0.070718
HPN	0.0650872	NA	NA	NA	NA	0	0	0.279004	19	2151	0.13575	92	45	0.13481	2598	0.39761	266	125	0.089036
CCL22	0.0652666	rs3764261	CETP	412046	412046	0	0	0.00863361	16	2151	0.0065086	6	3	0.6539	2598	0.010393	12	5	0.018418
ZFAND2B	0.0653265	rs78058190	PRKAG3	393020	393020	0	0	0.0231627	2	2151	0.0097629	9	5	0.22376	2598	0.034257	21	12	0.053884
KCNT2	0.065519	NA	NA	NA	NA	0	0	0.0810721	1	2151	0.052534	27	13	0.21729	2598	0.1047	77	45	0.055689
HFE2	0.0655567	NA	NA	NA	NA	0	0	0.200041	1	2151	0.12831	88	45	0.056955	2598	0.25943	180	94	0.21261
TOP2A	0.0656735	rs11869286	STARD3	771694	771694	0	0	0.0216887	17	2151	0.0069735	5	3	0.058703	2598	0.033872	16	7	0.20673
HAO1	0.0656873	NA	NA	NA	NA	0	0	0.334597	20	2151	0.21804	122	69	0.051547	2598	0.4311	287	120	0.23549
DUSP4	0.0658149	NA	NA	NA	NA	0	0	0.029059	8	2151	0.014877	15	9	0.24665	2598	0.040801	26	15	0.049332
ZDHHC22	0.0658211	NA	NA	NA	NA	0	0	0.080651	14	2151	0.023245	28	16	0.013614	2598	0.12818	89	37	0.89387
AVPI1	0.0660004	NA	NA	NA	NA	0	0	0.138979	10	2151	0.048815	27	10	0.14841	2598	0.21363	90	41	0.082271
ZDHHC5	0.066039	NA	NA	NA	NA	0	0	0.0427461	11	2151	0.024175	7	3	0.46899	2598	0.058122	31	17	0.026053
KIAA1324L	0.066372	NA	NA	NA	NA	0	0	0.0195828	7	2151	0.012552	6	5	0.091947	2598	0.025404	13	9	0.13371
MYL12A	0.0665164	NA	NA	NA	NA	0	0	0.0376922	18	2151	0.011158	12	7	0.18594	2598	0.059661	33	16	0.066296
LRRC57	0.0665219	rs62020698;rs2412710	CAPN3	396508;157119	157119	0	1	0.0326384	15	2151	0.0097629	9	2	0.033327	2598	0.051578	19	6	0.36992
FAM222A	0.0665261	rs7134594	MVK	162363	162363	0	1	0.254158	12	2151	0.21292	109	49	0.055615	2598	0.2883	266	127	0.22169
PLEKHA6	0.0665822	NA	NA	NA	NA	0	0	0.0421138	1	2151	0.026034	8	5	0.56246	2598	0.055427	20	8	0.021943
BNIP2	0.0665991	NA	NA	NA	NA	0	0	0.0663316	15	2151	0.02278	16	11	0.033044	2598	0.10239	62	24	0.37362
WIPF1	0.0667702	NA	NA	NA	NA	0	0	0.0496946	2	2151	0.039981	24	12	0.021817	2598	0.057737	41	18	0.56767
CEBPG	0.0668424	rs731839	PEPD	24074	24074	0	1	0.042535	19	2151	0.02278	18	7	0.11685	2598	0.058891	36	18	0.10613
ZNF664	0.0668737	rs4759375;rs4765127;rs838880	SBNO1;ZNF664;SCARB1	678622;14693;786733	14693	1	1	0.015793	12	2151	0.0018596	4	4	0.23487	2598	0.027329	12	5	0.052831
CNOT11	0.0668847	NA	NA	NA	NA	0	0	0.121289	2	2151	0.054858	30	17	0.019448	2598	0.17629	96	37	0.63816
ZNF816	0.066954	NA	NA	NA	NA	0	0	0.0151611	19	2151	0.0013947	3	3	0.16499	2598	0.026559	17	5	0.075318
ZNF816-ZNF321P	0.066954	NA	NA	NA	NA	0	0	0.0151611	19	2151	0.0013947	3	3	0.16499	2598	0.026559	17	5	0.075318
CNN3	0.0670655	NA	NA	NA	NA	0	0	0.113917	1	2151	0.084612	36	15	0.026127	2598	0.13818	88	37	0.4766
HIST2H2BE	0.067112	NA	NA	NA	NA	0	0	0.0018596	1	2151	0.0018596	2	1	0.067112	0	0	NA	NA	NA
ICAM3	0.0671897	rs6511720;rs737337	LDLR;DOCK6	804028;949215	804028	0	0	0.0857002	19	2151	0.052534	20	9	0.025708	2598	0.11316	59	24	0.48547
GOLGA1	0.0671973	NA	NA	NA	NA	0	0	0.0107391	9	2151	0.0079033	2	1	0.083248	2598	0.013087	11	6	0.14994
MEX3C	0.0674127	NA	NA	NA	NA	0	0	0.0389554	18	2151	0.012087	5	2	0.01668	2598	0.061201	18	10	0.75128
FANCC	0.0674359	NA	NA	NA	NA	0	0	0.0610654	9	2151	0.052069	21	13	0.021801	2598	0.068514	41	14	0.57505
TMEM98	0.0675817	NA	NA	NA	NA	0	0	0.0191622	17	2151	0.013482	14	7	0.30349	2598	0.023865	13	8	0.041418
CKM	0.0676891	rs7412;rs439401;rs1065853;rs4420638	APOE	407421.5;405049.5;406268.5;396554.5	396554	0	0	0.036639	19	2151	0.004649	8	7	0.028633	2598	0.063125	23	11	0.43986
ACTR3	0.0677183	NA	NA	NA	NA	0	0	0.160877	2	2151	0.14226	54	29	0.069863	2598	0.17629	145	76	0.18037
IRX5	0.0677744	NA	NA	NA	NA	0	0	0.0728599	16	2151	0.030683	20	10	0.021544	2598	0.10778	69	36	0.5855
ACADS	0.0678244	rs1169288	HNF1A	248366	248366	0	0	0.156451	12	2151	0.11994	43	18	0.13767	2598	0.18668	120	57	0.091708
NAV1	0.0678596	NA	NA	NA	NA	0	0	0.0364287	1	2151	0.026964	16	6	0.76511	2598	0.044265	41	23	0.016512
SGSM3	0.0680049	NA	NA	NA	NA	0	0	0.0134765	22	2151	0.0032543	3	1	0.02135	2598	0.02194	6	3	0.59329
GADD45G	0.0680645	NA	NA	NA	NA	0	0	0.444936	9	2151	0.31985	189	88	0.025296	2598	0.5485	511	218	0.50128
OR6M1	0.0680987	NA	NA	NA	NA	0	0	0.0105286	11	2151	0.0013947	2	1	0.031617	2598	0.018091	5	2	0.40131
MBOAT4	0.0681074	NA	NA	NA	NA	0	0	0.133923	8	2151	0.10553	58	36	0.29076	2598	0.15743	101	37	0.043645
KCNJ10	0.0681673	NA	NA	NA	NA	0	0	0.136873	1	2151	0.068805	46	24	0.20477	2598	0.19323	135	73	0.06204
AGAP1	0.0681948	NA	NA	NA	NA	0	0	0.181932	2	2151	0.099489	65	42	0.66787	2598	0.25019	146	76	0.019031
KCNJ9	0.0683511	NA	NA	NA	NA	0	0	0.177299	1	2151	0.086471	65	36	0.18476	2598	0.2525	172	89	0.068987
COL4A4	0.0683899	rs2972146	IRS1	928186	928186	0	0	0.0124236	2	2151	0.0018596	3	2	0.014674	2598	0.02117	13	8	0.86922
ABCB10	0.0685416	rs4846914	GALNT2	609962	609962	0	0	0.088859	1	2151	0.057648	37	19	0.053856	2598	0.1147	56	26	0.23748
C20orf27	0.0685727	NA	NA	NA	NA	0	0	0.0208464	20	2151	0.0051139	5	3	0.18684	2598	0.033872	21	14	0.068491
DZIP3	0.0685889	NA	NA	NA	NA	0	0	0.0237945	3	2151	0.039981	6	2	0.045497	2598	0.010393	6	1	0.28135
CTHRC1	0.068648	NA	NA	NA	NA	0	0	0.0242158	8	2151	0.009298	7	2	0.98745	2598	0.036567	11	7	0.012977
PMP22	0.0686795	NA	NA	NA	NA	0	0	0.0602247	17	2151	0.012087	18	15	0.66346	2598	0.10008	43	19	0.019325
FAM69A	0.0688095	rs7515577	EVI5	393454	393454	0	0	0.0545379	1	2151	0.016272	17	9	0.68624	2598	0.08622	41	19	0.018727
CDK5R2	0.0689563	rs78058190	PRKAG3	143133	143133	0	1	0.0385344	2	2151	0.026499	18	10	0.016735	2598	0.048499	35	13	0.76994
IFRD2	0.0690058	rs2013208	RBM5	162230	162230	0	0	0.0379029	3	2151	0.015342	15	7	0.018566	2598	0.056582	31	16	0.69462
NUB1	0.0691398	rs17173637	TMEM176A	554450	554450	0	0	0.0699085	7	2151	0.032078	24	15	0.11737	2598	0.10123	63	26	0.11014
ADAMTS16	0.0691434	NA	NA	NA	NA	0	0	0.104865	5	2151	0.041376	22	14	0.014594	2598	0.15743	64	26	0.88584
EVC	0.0692657	NA	NA	NA	NA	0	0	0.0227418	4	2151	0.0065086	11	7	0.025464	2598	0.036182	22	8	0.5088
TRIM2	0.0694748	NA	NA	NA	NA	0	0	0.141503	4	2151	0.052069	42	24	0.39889	2598	0.21555	101	46	0.032601
LDLRAD1	0.0694873	NA	NA	NA	NA	0	0	0.0629609	1	2151	0.044166	18	12	0.72326	2598	0.078522	42	20	0.017984
COX20	0.0695397	NA	NA	NA	NA	0	0	0.0747514	1	2151	0.019991	19	10	0.01537	2598	0.12009	49	18	0.84705
ST8SIA6	0.0697622	rs10904908	VIM-CUBN	235950	235950	0	0	0.0408504	10	2151	0.013482	14	10	0.035977	2598	0.06351	29	12	0.3633
NLRP14	0.0698802	NA	NA	NA	NA	0	0	0.0635926	11	2151	0.030219	18	8	0.018731	2598	0.091224	36	13	0.69925
PTGER1	0.0700761	NA	NA	NA	NA	0	0	0.0703304	19	2151	0.04742	15	4	0.031294	2598	0.089299	45	18	0.41998
C2CD5	0.0703401	NA	NA	NA	NA	0	0	0.0115812	12	2151	0.0013947	2	1	0.03697	2598	0.020015	12	7	0.35715
TSHB	0.0704346	NA	NA	NA	NA	0	0	0.0189516	1	2151	0.019991	5	4	0.05303	2598	0.018091	10	5	0.2494
TSPAN2	0.0704346	NA	NA	NA	NA	0	0	0.0189516	1	2151	0.019991	5	4	0.05303	2598	0.018091	10	5	0.2494
PTPN6	0.070449	NA	NA	NA	NA	0	0	0.148663	12	2151	0.093445	50	24	0.081065	2598	0.19438	118	56	0.16319
PCYT2	0.0706671	NA	NA	NA	NA	0	0	0.213729	17	2151	0.14737	56	31	0.13705	2598	0.26867	191	86	0.096895
ZNF791	0.0708044	NA	NA	NA	NA	0	0	0.0760177	19	2151	0.046955	30	12	0.25347	2598	0.10008	66	30	0.052516
MLLT3	0.0709016	NA	NA	NA	NA	0	0	0.002948	9	2151	0.0032543	4	2	0.018075	2598	0.0026944	5	4	0.73769
ERLIN1	0.0710071	rs11597086	CHUK	64713.5	64713.5	0	1	0.126971	10	2151	0.069735	40	21	0.022874	2598	0.17436	111	58	0.58399
S100A5	0.071051	NA	NA	NA	NA	0	0	0.0336914	1	2151	0.0055788	6	3	0.62981	2598	0.056967	23	12	0.021226
DNAJB1	0.0710944	NA	NA	NA	NA	0	0	0.0425351	19	2151	0.033473	14	9	0.70774	2598	0.050038	33	20	0.018903
TSSK2	0.071106	NA	NA	NA	NA	0	0	0.0138978	22	2151	0.019991	4	2	0.040698	2598	0.008853	6	0	0.32879
TUBB2B	0.0712195	NA	NA	NA	NA	0	0	0.0783313	6	2151	0.050674	46	22	0.27699	2598	0.10123	75	33	0.048404
LYZ	0.0713857	NA	NA	NA	NA	0	0	0.159612	12	2151	0.10321	47	20	0.039547	2598	0.20631	117	48	0.34
ELP6	0.0716675	rs2290547	SETD2	480112	480112	0	0	0.0385344	3	2151	0.029754	17	8	0.023521	2598	0.045804	26	10	0.57444
SH3RF1	0.0719632	NA	NA	NA	NA	0	0	0.228893	4	2151	0.17062	101	59	0.02022	2598	0.27714	219	97	0.67162
BEGAIN	0.0719793	NA	NA	NA	NA	0	0	0.0644338	14	2151	0.019991	15	6	0.35145	2598	0.10123	42	15	0.038651
C1orf64	0.0722379	NA	NA	NA	NA	0	0	0.0210573	1	2151	0.0018596	4	4	0.24321	2598	0.036952	10	4	0.0561
PAIP2B	0.0722511	NA	NA	NA	NA	0	0	0.0878066	2	2151	0.023245	20	11	0.026241	2598	0.14126	55	23	0.52007
VMO1	0.0723528	rs193042029	TM4SF5	27528	27528	0	1	0.09939	17	2151	0.056718	28	12	0.095075	2598	0.13472	64	20	0.14379
MPG	0.0725161	NA	NA	NA	NA	0	0	0.131183	16	2151	0.077173	38	23	0.099347	2598	0.1759	108	48	0.13799
C6orf89	0.0725911	NA	NA	NA	NA	0	0	0.0454833	6	2151	0.037657	11	5	0.29696	2598	0.051963	25	11	0.046223
XPR1	0.0728169	NA	NA	NA	NA	0	0	0.00758055	1	2151	0.009298	2	0	0.12153	2598	0.0061586	5	2	0.11338
KDM4C	0.0731927	NA	NA	NA	NA	0	0	0.016214	9	2151	0.0088331	5	2	0.18347	2598	0.022325	2	0	0.075581
PIGN	0.0731999	NA	NA	NA	NA	0	0	0.0406405	18	2151	0.02464	9	3	0.2219	2598	0.053888	24	11	0.062499
SPNS3	0.0732125	rs193042029	TM4SF5	291524	291524	0	0	0.167408	17	2151	0.11344	58	29	0.069892	2598	0.21209	146	50	0.19847
ARID3A	0.0733998	NA	NA	NA	NA	0	0	0.270164	19	2151	0.15295	95	56	0.18614	2598	0.36721	264	118	0.074757
HECTD2	0.0734833	NA	NA	NA	NA	0	0	0.0237947	10	2151	0.0027894	3	1	0.035997	2598	0.041186	19	13	0.38711
CCDC84	0.0735119	rs11603023	PHLDB1	383324	383324	0	0	0.0509583	11	2151	0.038122	16	5	0.61658	2598	0.061586	30	12	0.022611
SAA4	0.0735947	rs10128711	SPTY2D1	368744	368744	0	0	0.210571	11	2151	0.13157	72	36	0.015228	2598	0.27598	172	84	0.91679
CEP170B	0.0741451	rs4983559	ZBTB42	60577.5	60577.5	0	1	0.053485	14	2151	0.022315	16	8	0.15702	2598	0.079292	48	25	0.089733
PIGZ	0.0742942	NA	NA	NA	NA	0	0	0.0397978	3	2151	0.053464	24	11	0.25951	2598	0.028483	34	19	0.054429
PDZD3	0.0744811	rs11603023	PHLDB1	545852	545852	0	0	0.00779097	11	2151	0.0027894	5	4	0.96748	2598	0.011932	9	5	0.014645
HADHB	0.0744938	NA	NA	NA	NA	0	0	0.169511	2	2151	0.099954	43	18	0.44356	2598	0.2271	141	58	0.03195
FAM57B	0.0745014	rs11649653	CTF1	875574	875574	0	0	0.00357971	16	2151	0.0041841	2	0	0.10632	2598	0.0030793	5	3	0.13331
NSUN6	0.0745082	NA	NA	NA	NA	0	0	0.192672	10	2151	0.10646	67	36	0.070537	2598	0.26405	191	78	0.20096
LTBP1	0.0745324	NA	NA	NA	NA	0	0	0.0231628	2	2151	0.009298	8	5	0.35331	2598	0.034642	16	10	0.040137
ZNF30	0.0747915	NA	NA	NA	NA	0	0	0.066961	19	2151	0.039981	16	8	0.89072	2598	0.089299	43	14	0.015989
RP11-24M17.5	0.0748486	NA	NA	NA	NA	0	0	0.111181	15	2151	0.064621	43	20	0.095193	2598	0.14973	77	23	0.14975
ENPP2	0.0748894	NA	NA	NA	NA	0	0	0.097074	8	2151	0.074384	35	23	0.24934	2598	0.11586	82	45	0.05721
KIF5A	0.0749266	rs11613352	LRP1	156582	156582	0	1	0.00968645	12	2151	0.0037192	3	1	0.18451	2598	0.014627	4	2	0.077359
UBALD1	0.0749477	NA	NA	NA	NA	0	0	0.0168459	16	2151	0.0032543	5	4	0.017857	2598	0.028099	14	7	0.7996
RP11-863K10.7	0.0750134	NA	NA	NA	NA	0	0	0.0214785	8	2151	0.019991	4	2	0.022871	2598	0.02271	13	6	0.62498
PCGF6	0.0751419	NA	NA	NA	NA	0	0	0.00379028	10	2151	0.004649	2	0	0.051811	2598	0.0030793	2	0	0.27647
FAM96B	0.0752019	rs16942887	LCAT	975256	975256	0	0	0.081068	16	2151	0.038587	18	10	0.062915	2598	0.11624	74	33	0.2279
LRPAP1	0.0752227	rs59950280;rs6831256	LRPAP1	20841.5;47.5	47.5	1	1	0.0370607	4	2151	0.037192	7	3	0.26044	2598	0.036952	27	16	0.055073
NKX3-1	0.0752578	NA	NA	NA	NA	0	0	0.0412722	8	2151	0.015807	12	6	0.1976	2598	0.062356	21	7	0.072629
CORO1A	0.075674	rs11649653	CTF1	722064	722064	0	0	0.0170561	16	2151	0.023245	5	3	0.27631	2598	0.011932	10	5	0.052295
ETFDH	0.075793	NA	NA	NA	NA	0	0	0.107393	4	2151	0.062297	31	19	0.088679	2598	0.14473	93	52	0.16326
GMPR2	0.0760911	rs8017377	NYNRIN	177088	177088	0	1	0.0176877	14	2151	0.0041841	6	4	0.041071	2598	0.028868	21	12	0.35422
RAB4B	0.0761959	NA	NA	NA	NA	0	0	0.0259002	19	2151	0.011158	12	9	0.054235	2598	0.038106	22	11	0.2687
MDM4	0.0763104	NA	NA	NA	NA	0	0	0.0772801	1	2151	0.030683	18	9	0.7046	2598	0.11586	53	17	0.020721
CES3	0.0763368	rs16942887	LCAT	930574	930574	0	0	0.154557	16	2151	0.10414	67	37	0.044141	2598	0.1963	161	69	0.3309
MTMR6	0.0764988	NA	NA	NA	NA	0	0	0.0419038	13	2151	0.033938	10	3	0.12698	2598	0.048499	27	14	0.11533
SLC4A2	0.07657	rs17173637	TMEM176A	239566	239566	0	0	0.0218991	7	2151	0.0032543	5	4	0.22343	2598	0.037336	13	10	0.06562
SCRT2	0.0765787	NA	NA	NA	NA	0	0	0.030533	20	2151	0.0074384	9	5	0.015373	2598	0.049654	28	18	0.95385
KIF3C	0.0767091	NA	NA	NA	NA	0	0	0.00147397	2	2151	0.0013947	3	3	0.10851	2598	0.0015396	2	1	0.13542
SLC39A11	0.0767683	NA	NA	NA	NA	0	0	0.133082	17	2151	0.068805	31	18	0.26941	2598	0.1863	101	47	0.054595
USP3	0.0767868	rs2652834	LACTB	388412	388412	0	0	0.325543	15	2151	0.19061	148	90	0.65078	2598	0.43726	350	157	0.022608
IYD	0.0769236	NA	NA	NA	NA	0	0	0.255634	6	2151	0.20688	84	38	0.37515	2598	0.296	218	92	0.039305
LIMD1	0.0769762	NA	NA	NA	NA	0	0	0.0840202	3	2151	0.058113	27	14	0.39333	2598	0.10547	46	18	0.03752
PET100	0.0770089	rs7248104;rs116843064;rs7255436	INSR;ANGPTL4	459004.5;745887.5;749760.5	459004	0	0	0.140876	19	2151	0.13157	42	15	0.088485	2598	0.14858	69	22	0.16687
DNAJC25	0.0770996	NA	NA	NA	NA	0	0	0.0812797	9	2151	0.026964	26	16	0.075548	2598	0.12625	89	36	0.19573
NKPD1	0.0774335	rs7412;rs439401;rs1065853;rs4420638	APOE	253740.5;251368.5;252587.5;242873.5	242874	0	0	0.0122129	19	2151	0.0027894	6	5	0.79232	2598	0.020015	17	8	0.018763
MT1X	0.0774465	rs3764261	CETP	297100	297100	0	0	0.159612	16	2151	0.11065	36	17	0.22913	2598	0.20015	132	76	0.064895
C19orf33	0.0778363	NA	NA	NA	NA	0	0	0.0292693	19	2151	0.027429	6	3	0.031531	2598	0.030793	15	3	0.47452
TLX2	0.0779708	NA	NA	NA	NA	0	0	0.0471679	2	2151	0.014877	11	7	0.037862	2598	0.073903	22	8	0.39602
TMEM125	0.0779751	NA	NA	NA	NA	0	0	0.0728586	1	2151	0.020921	24	15	0.10604	2598	0.11586	75	36	0.14141
ZCCHC2	0.0780575	NA	NA	NA	NA	0	0	0.232471	18	2151	0.14644	86	44	0.37419	2598	0.3037	197	80	0.040126
BPTF	0.0781801	NA	NA	NA	NA	0	0	0.0311648	17	2151	0.024175	5	1	0.29322	2598	0.036952	19	10	0.051306
ERI1	0.0781809	rs9987289	PPP1R3B	312294	312294	0	0	0.105284	8	2151	0.063691	26	10	0.28625	2598	0.13972	66	23	0.052556
GNS	0.0782131	NA	NA	NA	NA	0	0	0.0783332	12	2151	0.033008	19	12	0.4323	2598	0.11586	48	19	0.034818
ZNF672	0.0782273	NA	NA	NA	NA	0	0	0.0454832	1	2151	0.031613	12	4	0.29284	2598	0.056967	31	12	0.051411
ATOH8	0.0783189	NA	NA	NA	NA	0	0	0.500102	2	2151	0.35332	274	162	0.053062	2598	0.62163	636	286	0.28414
SLC35F5	0.0783453	NA	NA	NA	NA	0	0	0.00189516	2	2151	0.0018596	2	1	0.14274	2598	0.0019246	4	3	0.10567
RP11-111H13.1	0.078416	NA	NA	NA	NA	0	0	0.0013947	2	2151	0.0013947	2	1	0.078416	0	0	NA	NA	NA
KIF14	0.0784356	NA	NA	NA	NA	0	0	0.0261109	1	2151	0.014877	12	8	0.13229	2598	0.035412	25	13	0.11418
CD81	0.0785221	NA	NA	NA	NA	0	0	0.223204	11	2151	0.14737	123	61	0.096766	2598	0.28599	207	113	0.15631
MTUS1	0.0786615	rs1495741	NAT2	634834	634834	0	0	0.508948	8	2151	0.36634	264	143	0.024335	2598	0.62702	776	351	0.62292
MICALCL	0.0786648	NA	NA	NA	NA	0	0	0.0309537	11	2151	0.0018596	2	1	0.055497	2598	0.055042	18	7	0.27316
MAP1LC3B	0.078779	NA	NA	NA	NA	0	0	0.0286374	16	2151	0.023245	7	4	0.25316	2598	0.033102	16	8	0.059989
CTB-55O6.8	0.0790352	NA	NA	NA	NA	0	0	0.031375	19	2151	0.034868	11	4	0.059354	2598	0.028483	23	13	0.2569
IFIT3	0.0790382	NA	NA	NA	NA	0	0	0.0275848	10	2151	0.02464	12	5	0.99153	2598	0.030023	20	12	0.015379
ACVR2A	0.0793375	NA	NA	NA	NA	0	0	0.0334805	2	2151	0.022315	7	2	0.54782	2598	0.042725	14	4	0.027966
SLC16A8	0.0794495	rs5756931	PLA2G6	82764.5	82764.5	0	1	0.0486422	22	2151	0.016272	18	11	0.65011	2598	0.075443	51	27	0.023607
FAM50B	0.0796695	NA	NA	NA	NA	0	0	0.0558014	6	2151	0.034403	18	7	0.11532	2598	0.073518	33	16	0.13354
KCNAB2	0.0799642	NA	NA	NA	NA	0	0	0.0107391	1	2151	0.0027894	4	3	0.15278	2598	0.017321	8	2	0.10126
MYDGF	0.0800059	NA	NA	NA	NA	0	0	0.011371	19	2151	0.0023245	3	2	0.63093	2598	0.018861	8	2	0.024536
NARS	0.0800086	NA	NA	NA	NA	0	0	0.0109499	18	2151	0.0060437	4	0	0.21699	2598	0.015012	5	0	0.071345
RNF208	0.0800479	NA	NA	NA	NA	0	0	0.168666	9	2151	0.12692	68	38	0.016179	2598	0.20323	128	64	0.95745
C22orf39	0.0801577	NA	NA	NA	NA	0	0	0.0320072	22	2151	0.016272	8	3	0.45051	2598	0.045035	33	15	0.034443
SPPL2C	0.0803313	NA	NA	NA	NA	0	0	0.132661	17	2151	0.099954	51	21	0.6388	2598	0.15974	101	45	0.024356
NEURL1B	0.0804327	NA	NA	NA	NA	0	0	0.118554	5	2151	0.053928	25	13	0.059375	2598	0.17206	68	28	0.26245
DNAJB11	0.0805826	NA	NA	NA	NA	0	0	0.00547483	3	2151	0.0074384	2	1	0.015619	2598	0.0038491	2	1	1
NOP2	0.0806176	NA	NA	NA	NA	0	0	0.0347443	12	2151	0.02371	10	8	0.10198	2598	0.04388	23	13	0.15324
MT1A	0.0807247	rs3764261	CETP	309400	309400	0	0	0.191408	16	2151	0.11715	57	36	0.25812	2598	0.25289	192	107	0.060643
ZNF490	0.0807997	NA	NA	NA	NA	0	0	0.0456942	19	2151	0.019526	16	5	0.16872	2598	0.06736	37	16	0.092883
SPECC1L-ADORA2A	0.0808322	NA	NA	NA	NA	0	0	0.0145296	22	2151	0.020456	4	0	0.41134	2598	0.0096228	7	4	0.038117
DENND3	0.0810493	NA	NA	NA	NA	0	0	0.0610652	8	2151	0.032078	17	8	0.24551	2598	0.085065	45	20	0.064076
MT1M	0.0812214	rs3764261	CETP	309400	309400	0	0	0.202781	16	2151	0.11762	58	37	0.25601	2598	0.27329	196	108	0.06161
SLC41A1	0.0814804	NA	NA	NA	NA	0	0	0.0528532	1	2151	0.0065086	7	6	0.068267	2598	0.091224	27	10	0.23196
SEC24C	0.0815397	NA	NA	NA	NA	0	0	0.0383236	10	2151	0.013017	18	13	0.018489	2598	0.059276	23	12	0.85724
GTPBP2	0.0816153	rs998584	VEGFA	157222	157222	0	1	0.041693	6	2151	0.019526	10	5	0.14386	2598	0.060046	32	16	0.1103
MAD2L1BP	0.0816153	rs998584	VEGFA	157222	157222	0	1	0.041693	6	2151	0.019526	10	5	0.14386	2598	0.060046	32	16	0.1103
GCNT6	0.0816547	NA	NA	NA	NA	0	0	0.0882317	6	2151	0.064621	23	10	0.38161	2598	0.10778	62	27	0.041606
PTMA	0.0816713	NA	NA	NA	NA	0	0	0.0431674	2	2151	0.02464	9	4	0.71518	2598	0.058507	19	6	0.022206
TMEM132B	0.0816796	rs838880	SCARB1	409766	409766	0	0	0.0956013	12	2151	0.033473	16	8	0.060205	2598	0.14704	56	27	0.26382
ITGB7	0.0816798	NA	NA	NA	NA	0	0	0.0572756	12	2151	0.029754	22	9	0.24779	2598	0.080062	45	20	0.0641
GCK	0.0817031	rs2072183	NPC1L1	367514	367514	0	0	0.02948	7	2151	0.033938	9	5	0.6798	2598	0.025789	26	11	0.023373
CLIC1	0.0817495	rs2247056;rs419132;rs3177928	HLA	456832.5;488476.5;690112.5	456832	0	0	0.0850684	6	2151	0.051139	22	9	0.33191	2598	0.11316	63	27	0.047905
PC	0.0818449	NA	NA	NA	NA	0	0	0.314383	11	2151	0.25291	130	66	0.016572	2598	0.36528	266	123	0.96085
KHDRBS3	0.0818535	NA	NA	NA	NA	0	0	0.0404297	8	2151	0.016272	13	4	0.052864	2598	0.060431	34	17	0.30125
STOML2	0.081964	NA	NA	NA	NA	0	0	0.0079033	9	2151	0.0079033	2	0	0.081964	0	0	NA	NA	NA
SPARC	0.0820661	NA	NA	NA	NA	0	0	0.0932843	5	2151	0.058577	16	8	0.85118	2598	0.12202	56	24	0.01877
SH3BP1	0.0820854	rs5756931	PLA2G6	512258	512258	0	0	0.0202146	22	2151	0.010228	8	3	0.49653	2598	0.028483	14	6	0.032186
ZFPM2	0.082149	NA	NA	NA	NA	0	0	0.00779088	8	2151	0.0037192	3	1	0.15219	2598	0.011162	7	5	0.10511
GMCL1	0.0821955	NA	NA	NA	NA	0	0	0.0461153	2	2151	0.010228	13	6	0.048531	2598	0.075828	35	18	0.32985
SPRYD4	0.0822061	NA	NA	NA	NA	0	0	0.199833	12	2151	0.12831	67	34	0.08187	2598	0.25905	195	94	0.19556
HIRA	0.0822091	NA	NA	NA	NA	0	0	0.0301116	22	2151	0.015807	7	2	0.43304	2598	0.041955	27	12	0.036974
TRIM34	0.0825808	NA	NA	NA	NA	0	0	0.0812827	11	2151	0.052069	19	8	0.017523	2598	0.10547	41	11	0.91886
TRIM6-TRIM34	0.0825808	NA	NA	NA	NA	0	0	0.0812827	11	2151	0.052069	19	8	0.017523	2598	0.10547	41	11	0.91886
CLDN15	0.0827782	NA	NA	NA	NA	0	0	0.165509	7	2151	0.10972	51	25	0.66285	2598	0.2117	111	39	0.024363
CPNE8	0.0829732	NA	NA	NA	NA	0	0	0.0564326	12	2151	0.021385	22	17	0.092213	2598	0.08545	54	24	0.17564
TMBIM6	0.0829803	NA	NA	NA	NA	0	0	0.0372711	12	2151	0.023245	7	3	0.21837	2598	0.048884	22	11	0.074177
MT1JP	0.0830762	rs3764261	CETP	309400	309400	0	0	0.20236	16	2151	0.11576	56	36	0.25582	2598	0.27406	196	108	0.063409
PCM1	0.0831887	rs1495741	NAT2	487987	487987	0	0	0.121078	8	2151	0.056253	35	17	0.41693	2598	0.17475	97	43	0.038972
FOXA3	0.0832796	rs7412;rs439401;rs1065853;rs4420638	APOE	971533;969161;970380;960666	960666	0	0	0.225518	19	2151	0.14737	81	41	0.44245	2598	0.29022	191	85	0.036774
GRIN1	0.0834703	NA	NA	NA	NA	0	0	0.080438	9	2151	0.086936	28	14	0.018911	2598	0.075058	50	26	0.86283
SLC5A9	0.0834747	NA	NA	NA	NA	0	0	0.124867	1	2151	0.057648	34	21	0.052446	2598	0.18052	77	31	0.31114
TP53INP1	0.0835037	NA	NA	NA	NA	0	0	0.212886	8	2151	0.14365	72	36	0.040038	2598	0.27021	181	85	0.40774
LIN7C	0.0839564	NA	NA	NA	NA	0	0	0.206567	11	2151	0.10274	75	42	0.11882	2598	0.29253	178	64	0.13832
GALNT1	0.0841226	NA	NA	NA	NA	0	0	0.00484311	18	2151	0.0013947	2	1	0.021199	2598	0.0076982	5	1	0.77719
CGNL1	0.084215	rs1532085	LIPC	990890	990890	0	0	0.362185	15	2151	0.22455	163	98	0.64808	2598	0.47614	459	237	0.025457
NDUFB5	0.0842876	NA	NA	NA	NA	0	0	0.0178985	3	2151	0.017201	5	3	0.46717	2598	0.018476	11	3	0.035353
ZBED6	0.0843997	NA	NA	NA	NA	0	0	0.0237945	1	2151	0.004649	7	5	0.83341	2598	0.039646	13	6	0.01985
KB-1448A5.1	0.0845302	NA	NA	NA	NA	0	0	0.00484312	8	2151	0.0060437	3	2	1	2598	0.0038491	5	3	0.016575
JARID2	0.084555	rs3757354	MYLIP	876702	876702	0	0	0.0747504	6	2151	0.029289	15	9	0.21152	2598	0.11239	39	12	0.07839
ACLY	0.0849015	NA	NA	NA	NA	0	0	0.0545375	17	2151	0.022315	18	12	0.030464	2598	0.081216	55	19	0.54706
SPR	0.0849856	NA	NA	NA	NA	0	0	0.0646454	2	2151	0.051139	14	8	0.06558	2598	0.075828	36	19	0.25444
SLC35C1	0.0849972	rs3136441	LRP4	890807	890807	0	0	0.0741206	11	2151	0.055323	25	14	0.17232	2598	0.089684	54	28	0.096849
FAM69C	0.0850864	NA	NA	NA	NA	0	0	0.0572757	18	2151	0.034868	11	4	0.43058	2598	0.075828	44	20	0.03881
SGSM1	0.085144	NA	NA	NA	NA	0	0	0.0972865	22	2151	0.058113	25	12	0.13465	2598	0.12972	63	27	0.12421
MGAT4EP	0.0851822	NA	NA	NA	NA	0	0	0.0208466	1	2151	0.013017	12	5	0.17993	2598	0.027329	18	11	0.093004
SEZ6	0.0852615	NA	NA	NA	NA	0	0	0.072436	17	2151	0.040911	21	11	0.060783	2598	0.098537	62	33	0.27563
GRK5	0.0852858	NA	NA	NA	NA	0	0	0.0488524	10	2151	0.019061	12	4	0.094139	2598	0.073518	31	8	0.17803
GOLGA8A	0.0853761	NA	NA	NA	NA	0	0	0.0395873	15	2151	0.017201	13	8	0.063656	2598	0.058122	37	13	0.26363
SYT2	0.0855338	NA	NA	NA	NA	0	0	0.0480102	1	2151	0.035797	18	9	0.1742	2598	0.058122	28	14	0.096557
NXPH2	0.0855371	NA	NA	NA	NA	0	0	0.0621181	2	2151	0.017201	15	10	0.52055	2598	0.099307	41	15	0.032314
C17orf49	0.0855689	rs314253	DLG4	169510	169510	0	1	0.034744	17	2151	0.040446	9	3	0.02142	2598	0.030023	23	12	0.78566
LYN	0.0856299	NA	NA	NA	NA	0	0	0.0894915	8	2151	0.024175	19	8	0.14712	2598	0.14357	70	30	0.11449
CACNA1H	0.0857827	NA	NA	NA	NA	0	0	0.461993	16	2151	0.34496	262	136	0.3567	2598	0.55889	626	313	0.047326
PACSIN2	0.0859142	NA	NA	NA	NA	0	0	0.0503268	22	2151	0.02557	25	14	0.07767	2598	0.070824	45	22	0.21776
SWI5	0.0860093	NA	NA	NA	NA	0	0	0.103603	9	2151	0.076709	32	16	0.054035	2598	0.12587	65	28	0.31344
KCTD9	0.0860715	NA	NA	NA	NA	0	0	0.0347442	8	2151	0.019061	8	1	0.48321	2598	0.047729	23	8	0.035082
C19orf35	0.0860852	NA	NA	NA	NA	0	0	0.00547485	19	2151	0.009298	3	1	0.15159	2598	0.0023095	3	1	0.11185
ZNF692	0.0862366	NA	NA	NA	NA	0	0	0.0322174	1	2151	0.026964	7	3	0.33857	2598	0.036567	21	7	0.050189
TLL1	0.08626	NA	NA	NA	NA	0	0	0.0425354	4	2151	0.013482	10	6	0.15256	2598	0.06659	26	11	0.11142
KRTAP5-5	0.0863316	NA	NA	NA	NA	0	0	0.0419032	11	2151	0.026034	14	10	0.047295	2598	0.055042	49	24	0.35978
OR5K1	0.0865672	NA	NA	NA	NA	0	0	0.0181091	3	2151	0.020456	4	0	0.42633	2598	0.016166	11	4	0.040048
FANCA	0.0866063	NA	NA	NA	NA	0	0	0.100865	16	2151	0.079033	41	26	0.10036	2598	0.11894	103	56	0.17022
ZBTB7C	0.0866335	NA	NA	NA	NA	0	0	0.00926511	18	2151	0.004649	5	2	0.14515	2598	0.013087	6	1	0.11774
CIDEA	0.0867723	NA	NA	NA	NA	0	0	0.0345336	18	2151	0.019991	3	1	0.34071	2598	0.046574	18	8	0.05026
RP11-1070N10.3	0.0869023	NA	NA	NA	NA	0	0	0.206779	14	2151	0.095769	68	35	0.57817	2598	0.29869	160	86	0.029673
PER2	0.0869243	NA	NA	NA	NA	0	0	0.253106	2	2151	0.16876	104	60	0.37715	2598	0.32294	218	97	0.045503
GRAMD4	0.0872017	rs4253772	PPARA	386142	386142	0	0	0.274792	22	2151	0.17294	102	58	0.029548	2598	0.35912	227	106	0.58311
MFAP4	0.0872163	NA	NA	NA	NA	0	0	0.0233735	17	2151	0.0083682	13	11	0.19677	2598	0.035797	10	5	0.087581
LTBR	0.0872969	NA	NA	NA	NA	0	0	0.0518003	12	2151	0.04463	11	5	0.038926	2598	0.057737	19	6	0.44323
SYNE3	0.0873223	NA	NA	NA	NA	0	0	0.225101	14	2151	0.10832	81	41	0.54333	2598	0.32179	168	79	0.031766
COL1A2	0.087497	NA	NA	NA	NA	0	0	0.0134765	7	2151	0.010693	3	2	0.23098	2598	0.015781	5	3	0.074909
GPANK1	0.0875057	rs2247056;rs419132;rs3177928	HLA	361091;584218;785854	361091	0	0	0.0130553	6	2151	0.012087	4	2	0.076906	2598	0.013857	8	4	0.22501
EIF3I	0.0879406	NA	NA	NA	NA	0	0	0.00484315	1	2151	0.0041841	4	3	0.36595	2598	0.0053888	5	3	0.04758
TJP3	0.0879557	NA	NA	NA	NA	0	0	0.116235	19	2151	0.097629	60	31	0.22096	2598	0.13164	103	52	0.078818
CCDC153	0.0880888	rs11603023	PHLDB1	545852	545852	0	0	0.0101072	11	2151	0.0027894	5	4	0.96748	2598	0.016166	16	8	0.018035
LINC01169	0.0882092	NA	NA	NA	NA	0	0	0.0804381	15	2151	0.057183	24	13	0.043758	2598	0.099692	62	30	0.39943
EDN1	0.08841	NA	NA	NA	NA	0	0	0.0267426	6	2151	0.0055788	6	3	0.26374	2598	0.044265	25	9	0.066459
RIN3	0.0886057	NA	NA	NA	NA	0	0	0.107811	14	2151	0.065551	37	22	0.073262	2598	0.1428	89	40	0.23991
ZNF609	0.0887374	NA	NA	NA	NA	0	0	0.0524321	15	2151	0.042771	12	5	0.19458	2598	0.060431	37	17	0.090497
P4HTM	0.0888191	NA	NA	NA	NA	0	0	0.00610654	3	2151	0.0051139	5	2	0.35895	2598	0.0069284	12	10	0.049113
P4HA3	0.0890706	NA	NA	NA	NA	0	0	0.0227416	11	2151	0.012552	9	3	0.1929	2598	0.031178	17	7	0.091713
SYNPO	0.0891177	NA	NA	NA	NA	0	0	0.214784	5	2151	0.14691	80	46	0.35722	2598	0.27098	166	77	0.049558
ARHGAP32	0.0891524	NA	NA	NA	NA	0	0	0.0461149	11	2151	0.02464	7	4	0.41842	2598	0.063895	29	13	0.04233
BCL6B	0.0896474	rs314253	DLG4	156326	156326	0	1	0.0320068	17	2151	0.022315	6	3	0.035956	2598	0.040031	24	15	0.49601
VIPR1	0.0896996	NA	NA	NA	NA	0	0	0.148031	3	2151	0.11065	44	21	0.52308	2598	0.17898	125	57	0.03412
DEFB129	0.0897471	NA	NA	NA	NA	0	0	0.039798	20	2151	0.018131	7	2	0.18772	2598	0.057737	17	8	0.095138
MLLT11	0.0897558	rs267733	ANXA9	76566	76566	0	1	0.031375	1	2151	0.031613	15	6	0.019658	2598	0.031178	25	11	0.90861
ENO3	0.0898126	rs193042029	TM4SF5	211929	211929	0	1	0.0821212	17	2151	0.037192	30	17	0.79092	2598	0.11932	76	36	0.022601
TNFRSF10A	0.0899177	NA	NA	NA	NA	0	0	0.0496946	8	2151	0.037657	19	9	0.73098	2598	0.059661	32	16	0.02449
CYP4F3	0.0901402	NA	NA	NA	NA	0	0	0.329543	19	2151	0.25755	150	88	0.86336	2598	0.38915	336	162	0.020799
ZSCAN12	0.0901716	NA	NA	NA	NA	0	0	0.0172666	6	2151	0.013017	8	4	0.14057	2598	0.020785	12	7	0.1278
RP11-1167A19.2	0.0903257	rs12801636	KAT5	444767	444767	0	0	0.00842259	11	2151	0.0051139	4	2	0.019391	2598	0.011162	8	5	0.92843
COPS3	0.0903921	NA	NA	NA	NA	0	0	0.0265316	17	2151	0.012552	14	10	0.02136	2598	0.038106	26	14	0.84362
GDF1	0.0904123	rs10401969	CILP2	411025	411025	0	0	0.0875993	19	2151	0.071595	34	19	0.028643	2598	0.10085	58	28	0.62929
SYCE2	0.0904143	NA	NA	NA	NA	0	0	0.0221102	19	2151	0.010228	5	2	0.030743	2598	0.031948	22	16	0.58632
TMPRSS9	0.0904774	NA	NA	NA	NA	0	0	0.139188	19	2151	0.062297	39	16	0.51228	2598	0.20285	117	55	0.035217
RNF217	0.0906794	NA	NA	NA	NA	0	0	0.0404297	6	2151	0.014412	19	12	0.027996	2598	0.061971	44	22	0.64621
ITGB1BP1	0.0907406	NA	NA	NA	NA	0	0	0.00147398	2	2151	0.0018596	2	1	0.075053	2598	0.0011547	2	1	0.24125
C4orf36	0.090812	rs442177	KLHL8	177192	177192	0	0	0.0368498	4	2151	0.017666	12	9	0.62268	2598	0.052733	43	22	0.029107
TM4SF1	0.0908147	NA	NA	NA	NA	0	0	0.275218	3	2151	0.18085	101	60	0.054418	2598	0.35335	243	109	0.33307
CTBP1-AS2	0.0908765	NA	NA	NA	NA	0	0	0.0650665	4	2151	0.042306	28	15	0.34569	2598	0.083911	56	28	0.052476
EME1	0.0909187	NA	NA	NA	NA	0	0	0.0433774	17	2151	0.017666	9	5	0.64011	2598	0.064665	25	11	0.028356
EEFSEC	0.090964	NA	NA	NA	NA	0	0	0.0728571	3	2151	0.067875	26	9	0.46471	2598	0.076982	34	18	0.039083
ZNF324B	0.0910237	rs117492019	ZNF274	280457	280457	0	0	0.011371	19	2151	0.0023245	3	2	0.51316	2598	0.018861	2	1	0.035422
TSNARE1	0.0911741	NA	NA	NA	NA	0	0	0.0271637	8	2151	0.034868	8	1	0.11412	2598	0.020785	11	7	0.15961
ARRDC3	0.0913025	NA	NA	NA	NA	0	0	0.0299011	5	2151	0.018131	7	2	0.19404	2598	0.039646	15	6	0.094036
B3GNT8	0.0914855	NA	NA	NA	NA	0	0	0.0789638	19	2151	0.054858	23	8	0.1607	2598	0.098922	47	19	0.11383
AGMAT	0.0915303	NA	NA	NA	NA	0	0	0.19899	1	2151	0.1139	62	33	0.096625	2598	0.26944	144	58	0.18943
MYO1G	0.0916579	rs2072183	NPC1L1	460373	460373	0	0	0.0208467	7	2151	0.028824	12	4	0.018803	2598	0.014242	10	5	0.97514
ZNF324	0.0917406	rs117492019	ZNF274	280457	280457	0	0	0.0168455	19	2151	0.0023245	3	2	0.51316	2598	0.028868	5	2	0.035771
AP3B2	0.0917612	NA	NA	NA	NA	0	0	0.0214779	15	2151	0.013017	6	4	0.093609	2598	0.028483	14	4	0.19615
MCCD1	0.0919079	rs2247056;rs419132;rs3177928	HLA	241921.5;703387.5;905023.5	241922	0	0	0.057907	6	2151	0.032078	13	4	0.097977	2598	0.079292	18	7	0.18778
IVL	0.0922061	NA	NA	NA	NA	0	0	0.118129	1	2151	0.10274	33	15	0.08639	2598	0.13087	80	36	0.21383
BUB1B	0.0923924	NA	NA	NA	NA	0	0	0.00800169	15	2151	0.0018596	4	4	0.11034	2598	0.013087	10	4	0.16784
SOS1	0.0929013	NA	NA	NA	NA	0	0	0.170771	2	2151	0.084147	38	21	0.92395	2598	0.24249	100	39	0.020182
SETDB2	0.0929274	NA	NA	NA	NA	0	0	0.0509579	13	2151	0.049279	17	9	0.52404	2598	0.052348	38	21	0.035596
HIF1A	0.0929295	NA	NA	NA	NA	0	0	0.0360074	14	2151	0.022315	11	3	0.036179	2598	0.047344	32	16	0.51561
PHF21B	0.0931047	NA	NA	NA	NA	0	0	0.153718	22	2151	0.092515	33	20	0.17493	2598	0.20439	125	63	0.10689
VTN	0.0932611	NA	NA	NA	NA	0	0	0.212891	17	2151	0.10972	80	38	0.17847	2598	0.29831	227	110	0.10499
GALM	0.0932703	NA	NA	NA	NA	0	0	0.219204	2	2151	0.13947	95	48	0.13933	2598	0.28522	270	115	0.1345
TSPO2	0.0937067	NA	NA	NA	NA	0	0	0.054327	6	2151	0.026499	21	12	0.086869	2598	0.077367	48	21	0.21699
CSAD	0.0937952	NA	NA	NA	NA	0	0	0.0688565	12	2151	0.037657	18	9	0.84586	2598	0.094688	55	24	0.022311
AC104667.3	0.0938589	NA	NA	NA	NA	0	0	0.0619079	2	2151	0.046955	17	8	0.42157	2598	0.074288	37	15	0.044804
SSH1	0.0940378	rs7134594	MVK	768390	768390	0	0	0.161714	12	2151	0.11901	55	34	0.40144	2598	0.19707	145	62	0.047163
MIP	0.0945514	rs11613352	LRP1	970722	970722	0	0	0.203832	12	2151	0.1311	62	31	0.088887	2598	0.26405	171	83	0.21446
MTSS1L	0.0945606	NA	NA	NA	NA	0	0	0.0701197	16	2151	0.077638	31	18	0.065383	2598	0.063895	48	24	0.29159
PITPNM3	0.0946019	rs314253	DLG4	661293	661293	0	0	0.0661183	17	2151	0.02185	12	7	0.44378	2598	0.10277	34	12	0.042984
YARS2	0.0946263	NA	NA	NA	NA	0	0	0.00694885	12	2151	0.0083682	4	2	0.035543	2598	0.0057737	10	7	0.53686
TMEM44	0.0946477	NA	NA	NA	NA	0	0	0.0134765	3	2151	0.0037192	6	5	0.064529	2598	0.021555	14	8	0.29579
FARS2	0.0947576	NA	NA	NA	NA	0	0	0.0463256	6	2151	0.027429	9	3	0.063315	2598	0.061971	22	8	0.3019
ART5	0.0948657	NA	NA	NA	NA	0	0	0.00252686	11	2151	0.0027894	3	1	0.18688	2598	0.0023095	4	3	0.10243
FBXO6	0.0948996	NA	NA	NA	NA	0	0	0.0423247	1	2151	0.010228	13	10	0.021179	2598	0.068899	37	20	0.90423
TTC5	0.0949967	NA	NA	NA	NA	0	0	0.00947568	14	2151	0.0051139	8	6	0.13343	2598	0.013087	6	2	0.14371
ACSM5	0.0950945	NA	NA	NA	NA	0	0	0.38345	16	2151	0.26174	155	77	0.067053	2598	0.48422	423	203	0.28634
NPHP3	0.0951219	rs17404153	ACAD11	212893	212893	0	0	0.00505368	3	2151	0.0018596	2	0	0.024264	2598	0.0076982	4	1	0.79158
CLMP	0.0951236	rs7941030	UBASH3B	543922	543922	0	0	0.0389556	11	2151	0.029754	16	11	0.072678	2598	0.046574	28	8	0.26428
GOLGA8B	0.0951405	NA	NA	NA	NA	0	0	0.0570651	15	2151	0.034403	15	8	0.097274	2598	0.075828	43	14	0.1975
CALHM2	0.095202	NA	NA	NA	NA	0	0	0.0315858	10	2151	0.004649	5	3	0.23131	2598	0.053888	13	6	0.083123
KIF2C	0.0952521	NA	NA	NA	NA	0	0	0.0256897	1	2151	0.012552	6	5	0.11361	2598	0.036567	17	5	0.16935
ZNF366	0.0952945	NA	NA	NA	NA	0	0	0.0206359	5	2151	0.0088331	2	1	0.31707	2598	0.030408	8	3	0.060714
C8orf59	0.095337	NA	NA	NA	NA	0	0	0.0265317	8	2151	0.018131	11	6	0.29175	2598	0.033487	25	12	0.06602
BRAF	0.0955054	NA	NA	NA	NA	0	0	0.0911776	7	2151	0.066946	28	14	0.042913	2598	0.11124	66	35	0.44984
CDH15	0.0955157	NA	NA	NA	NA	0	0	0.0665402	16	2151	0.031148	13	7	0.22227	2598	0.095843	38	14	0.086861
GPRC5B	0.0956653	NA	NA	NA	NA	0	0	0.0541166	16	2151	0.047885	17	7	0.025834	2598	0.059276	35	20	0.7488
KCNH1	0.0959107	NA	NA	NA	NA	0	0	0.0168457	1	2151	0.0055788	6	3	0.37782	2598	0.026174	18	4	0.051365
POU2AF1	0.0960441	NA	NA	NA	NA	0	0	0.0141084	11	2151	0.013017	8	2	0.57158	2598	0.015012	16	11	0.034012
REXO1	0.0960655	NA	NA	NA	NA	0	0	0.0391662	19	2151	0.030219	15	8	0.35523	2598	0.046574	33	14	0.054742
SCARB1	0.0962921	rs4765127;rs838880	ZNF664;SCARB1	871567.5;70141.5	70141.5	1	1	0.200883	12	2151	0.1139	72	36	0.05139	2598	0.2729	182	75	0.37952
POU3F2	0.0963124	NA	NA	NA	NA	0	0	0.142555	6	2151	0.13296	61	31	0.1451	2598	0.1505	125	66	0.13445
RP11-195F19.5	0.0965529	NA	NA	NA	NA	0	0	0.0305328	9	2151	0.014412	14	6	0.031895	2598	0.04388	30	15	0.61357
C2CD4B	0.0965766	rs2652834	LACTB	994684	994684	0	0	0.0854919	15	2151	0.054393	20	8	0.047148	2598	0.11124	62	31	0.4152
NBAS	0.0966033	NA	NA	NA	NA	0	0	0.0974962	2	2151	0.063226	22	11	0.068149	2598	0.12587	63	29	0.28735
FGFR1OP	0.0966709	NA	NA	NA	NA	0	0	0.113289	6	2151	0.069735	27	13	0.80824	2598	0.14935	64	28	0.02425
RRNAD1	0.0967223	rs12145743	PIGV	34784	34784	0	1	0.0090547	1	2151	0.0079033	2	0	0.067689	2598	0.010008	4	3	0.28975
PRDM8	0.0967702	NA	NA	NA	NA	0	0	0.0469575	4	2151	0.030219	27	16	0.72228	2598	0.060816	55	40	0.027171
SMARCD2	0.0967852	NA	NA	NA	NA	0	0	0.00631713	17	2151	0.0027894	4	2	0.053825	2598	0.0092379	7	2	0.36468
MSC-AS1	0.0969457	NA	NA	NA	NA	0	0	0.0332702	8	2151	0.0097629	4	1	0.021741	2598	0.052733	15	9	0.90473
LTC4S	0.0970662	NA	NA	NA	NA	0	0	0.0671724	5	2151	0.061832	24	14	0.20961	2598	0.071594	40	22	0.093986
MYO5B	0.0970792	rs149615216;rs7241918	LIPG	582151;527226	527226	0	0	0.085281	18	2151	0.078103	26	8	0.076132	2598	0.091224	71	32	0.25881
LINGO1	0.0971795	NA	NA	NA	NA	0	0	0.0435884	15	2151	0.010228	7	4	0.024847	2598	0.071209	31	14	0.79403
COL5A3	0.0971868	NA	NA	NA	NA	0	0	0.0368497	19	2151	0.0097629	10	9	0.045816	2598	0.059276	31	11	0.43066
GTSF1	0.0972857	NA	NA	NA	NA	0	0	0.0414824	12	2151	0.017666	11	5	0.029551	2598	0.061201	27	5	0.66855
KLK6	0.0973358	rs17695224	HAS1	992393	992393	0	0	0.0185303	19	2151	0.0088331	4	1	0.4185	2598	0.026559	12	5	0.047238
PANX2	0.0973807	NA	NA	NA	NA	0	0	0.0825437	22	2151	0.053464	27	15	0.37444	2598	0.10662	51	18	0.052827
MAN2A1	0.0974258	NA	NA	NA	NA	0	0	0.102548	5	2151	0.017201	19	14	0.028463	2598	0.17321	88	41	0.69536
ZNF362	0.0975013	NA	NA	NA	NA	0	0	0.0286375	1	2151	0.0069735	4	1	0.31757	2598	0.046574	13	2	0.062384
APOL6	0.0975089	rs138777	TOM1	336272	336272	0	0	0.13308	22	2151	0.10693	47	23	0.22465	2598	0.15473	112	41	0.088196
PHYKPL	0.0976298	NA	NA	NA	NA	0	0	0.1912	5	2151	0.13575	73	35	0.17527	2598	0.23711	168	81	0.11322
ZBTB7A	0.0976605	NA	NA	NA	NA	0	0	0.228046	19	2151	0.17387	75	36	0.15225	2598	0.2729	211	104	0.13039
ZNF24	0.0979001	NA	NA	NA	NA	0	0	0.00189512	18	2151	0.0027894	2	1	0.68137	2598	0.0011547	2	1	0.029225
RP11-352D3.2	0.0980024	NA	NA	NA	NA	0	0	0.00779113	20	2151	0.0060437	5	2	0.86613	2598	0.0092379	7	2	0.023021
GCA	0.0980491	NA	NA	NA	NA	0	0	0.0313755	2	2151	0.030219	12	7	0.8817	2598	0.032333	19	10	0.022628
ZPBP2	0.0980645	rs11869286	STARD3	232554	232554	0	0	0.0242158	17	2151	0.011158	6	3	0.12468	2598	0.035027	16	7	0.16005
DCAF11	0.0980954	rs8017377	NYNRIN	302657	302657	0	0	0.456939	14	2151	0.37053	186	97	0.20255	2598	0.52848	455	210	0.098558
BROX	0.0981578	NA	NA	NA	NA	0	0	0.0305329	1	2151	0.0032543	5	4	0.027211	2598	0.053118	23	7	0.73422
POR	0.0983674	NA	NA	NA	NA	0	0	0.495261	7	2151	0.37331	303	151	0.10291	2598	0.59623	636	286	0.19466
NCSTN	0.0983932	NA	NA	NA	NA	0	0	0.00863335	1	2151	0.0037192	4	2	0.023665	2598	0.012702	5	0	0.84678
UNC93A	0.0984899	NA	NA	NA	NA	0	0	0.367444	6	2151	0.23477	138	74	0.52501	2598	0.47729	351	147	0.038216
CTSH	0.0986077	NA	NA	NA	NA	0	0	0.0857047	15	2151	0.062762	30	17	0.34431	2598	0.1047	54	24	0.05836
GPR150	0.0988302	NA	NA	NA	NA	0	0	0.023584	5	2151	0.010693	6	3	0.067591	2598	0.034257	17	12	0.29813
ST6GALNAC4	0.0988812	NA	NA	NA	NA	0	0	0.0979161	9	2151	0.051604	18	6	0.045484	2598	0.13626	68	32	0.44332
ZNF138	0.0990439	NA	NA	NA	NA	0	0	0.00315857	7	2151	0.0037192	3	1	0.079798	2598	0.0026944	5	4	0.25321
SF3B3	0.099051	NA	NA	NA	NA	0	0	0.0075804	16	2151	0.0023245	2	1	0.51572	2598	0.011932	9	5	0.039183
FGF21	0.0990792	rs492602	FLJ36070	92362.5	92362.5	0	1	0.347438	19	2151	0.2794	143	68	0.93323	2598	0.40377	286	126	0.021661
ABHD17B	0.0991154	NA	NA	NA	NA	0	0	0.0966492	9	2151	0.055788	24	11	0.032301	2598	0.13048	63	26	0.62611
TOP3B	0.0991283	rs181362	UBE2L3	385419	385419	0	0	0.0404293	22	2151	0.02278	13	8	0.054946	2598	0.055042	38	13	0.36813
AMPD1	0.0992353	NA	NA	NA	NA	0	0	0.0218996	1	2151	0.016272	5	1	0.17048	2598	0.026559	10	5	0.11881
GNG3	0.0994212	rs174546	FAS1-2-3	913194	913194	0	0	0.0160032	11	2151	0.0055788	6	4	0.59771	2598	0.024634	16	9	0.033967
SNHG15	0.0995403	rs2072183	NPC1L1	420888	420888	0	0	0.0419033	7	2151	0.037192	14	5	0.030284	2598	0.045804	30	12	0.67141
NELFB	0.0995582	NA	NA	NA	NA	0	0	0.0143188	9	2151	0.0055788	3	2	0.66988	2598	0.021555	5	0	0.03036
MT1E	0.099755	rs3764261	CETP	316876	316876	0	0	0.208673	16	2151	0.11762	61	41	0.26547	2598	0.28406	205	114	0.0768
FUCA2	0.099807	NA	NA	NA	NA	0	0	0.0242155	6	2151	0.0023245	4	3	0.97099	2598	0.04234	19	10	0.021011
SH3TC2	0.0998947	NA	NA	NA	NA	0	0	0.017267	5	2151	0.004649	3	0	0.023559	2598	0.027714	8	3	0.86693
PRDX5	0.0999332	NA	NA	NA	NA	0	0	0.00715966	11	2151	0.0027894	3	2	0.10501	2598	0.010778	5	3	0.19459
PTGER3	0.0999343	NA	NA	NA	NA	0	0	0.00379025	1	2151	0.0027894	3	1	0.037623	2598	0.0046189	3	0	0.54313
HAPLN3	0.100032	NA	NA	NA	NA	0	0	0.0200042	15	2151	0.023245	9	6	0.15038	2598	0.017321	19	11	0.13605
RP11-582J16.5	0.100094	NA	NA	NA	NA	0	0	0.0225311	8	2151	0.0069735	10	8	0.02909	2598	0.035412	18	7	0.70386
COG4	0.10014	NA	NA	NA	NA	0	0	0.0216888	16	2151	0.0060437	6	4	0.50216	2598	0.034642	20	8	0.040798
GALC	0.100166	NA	NA	NA	NA	0	0	0.00547485	14	2151	0.0051139	6	5	0.024252	2598	0.0057737	8	4	0.84503
PGLYRP2	0.100226	NA	NA	NA	NA	0	0	0.39524	19	2151	0.31567	189	95	0.38212	2598	0.46112	408	196	0.053672
TRIM54	0.100279	rs1260326	GCKR	221454	221454	0	0	0.041272	2	2151	0.039517	13	3	0.27513	2598	0.042725	24	9	0.074593
PLPPR4	0.100291	NA	NA	NA	NA	0	0	0.0172666	1	2151	0.0027894	4	3	0.10497	2598	0.029253	9	5	0.19554
SLFN14	0.100538	NA	NA	NA	NA	0	0	0.101497	17	2151	0.073919	41	22	0.051529	2598	0.12433	79	37	0.39957
KCNB1	0.100689	NA	NA	NA	NA	0	0	0.0442198	20	2151	0.013947	10	6	0.47924	2598	0.069284	35	16	0.043044
DOCK2	0.100692	NA	NA	NA	NA	0	0	0.0854901	5	2151	0.04556	26	12	0.15684	2598	0.11855	81	35	0.13153
LAMC2	0.100706	NA	NA	NA	NA	0	0	0.0153717	1	2151	0.0023245	4	3	0.031316	2598	0.026174	14	8	0.65886
YARS	0.100741	NA	NA	NA	NA	0	0	0.0488524	1	2151	0.018131	16	9	0.27115	2598	0.074288	30	13	0.076127
FABP4	0.100893	NA	NA	NA	NA	0	0	0.0202148	8	2151	0.025105	3	1	0.27397	2598	0.016166	13	6	0.075486
MAPK4	0.100978	rs7241918	LIPG	977166	977166	0	0	0.0317961	18	2151	0.019526	8	5	0.029483	2598	0.041955	21	10	0.7022
SLC26A10	0.101314	rs11613352	LRP1	212133	212133	0	0	0.0233734	12	2151	0.013947	7	3	0.18034	2598	0.031178	17	7	0.11528
FAM96A	0.101353	rs2652834	LACTB	965718	965718	0	0	0.225523	15	2151	0.11111	92	52	0.50287	2598	0.32025	215	103	0.041362
TMEM189	0.101361	NA	NA	NA	NA	0	0	0.0339016	20	2151	0.0037192	4	2	0.58638	2598	0.058891	16	9	0.035475
CCDC189	0.10144	rs11649653	CTF1	163995	163995	0	0	0.00905475	16	2151	0.0074384	3	1	0.036941	2598	0.010393	7	3	0.56366
MT1G	0.101623	rs3764261	CETP	414758	414758	0	0	0.215413	16	2151	0.11808	60	39	0.23886	2598	0.296	207	109	0.087371
AREL1	0.10192	NA	NA	NA	NA	0	0	0.0507478	14	2151	0.04742	8	3	0.031668	2598	0.053503	21	8	0.66143
PCDH10	0.101958	NA	NA	NA	NA	0	0	0.0595917	4	2151	0.056718	22	10	0.53196	2598	0.061971	35	18	0.039394
ALDOA	0.102038	rs11649653	CTF1	837504	837504	0	0	0.0259	16	2151	0.0013947	2	1	0.43533	2598	0.046189	13	5	0.048186
UBR3	0.102134	rs2287623	ABCB11	867910	867910	0	0	0.0808594	2	2151	0.020456	25	16	0.18827	2598	0.13087	75	38	0.11155
MPST	0.102158	NA	NA	NA	NA	0	0	0.383871	22	2151	0.23989	137	70	0.70321	2598	0.50308	356	157	0.029874
PBX1	0.102283	NA	NA	NA	NA	0	0	0.129293	1	2151	0.077638	32	15	0.69077	2598	0.17206	94	48	0.030459
GNG2	0.10243	NA	NA	NA	NA	0	0	0.0206359	14	2151	0.0041841	6	4	0.02732	2598	0.034257	15	11	0.77153
RP11-463J10.2	0.10243	NA	NA	NA	NA	0	0	0.0206359	14	2151	0.0041841	6	4	0.02732	2598	0.034257	15	11	0.77153
ELMO1	0.102587	NA	NA	NA	NA	0	0	0.399453	7	2151	0.28684	169	88	0.2285	2598	0.49269	402	175	0.092424
FAM207A	0.1026	rs114139997	COL18A1	510616	510616	0	0	0.0705411	21	2151	0.046955	33	18	0.12182	2598	0.090069	70	39	0.17339
KRTAP5-6	0.102604	NA	NA	NA	NA	0	0	0.476732	11	2151	0.39424	279	145	0.32354	2598	0.54503	544	247	0.065288
LINC01100	0.102638	NA	NA	NA	NA	0	0	0.045273	3	2151	0.024175	15	9	0.051129	2598	0.062741	48	25	0.41331
SLC7A6OS	0.102954	rs16942887	LCAT	407028	407028	0	0	0.0168455	16	2151	0.02371	7	5	0.94846	2598	0.011162	10	5	0.022367
RNF212	0.103058	NA	NA	NA	NA	0	0	0.0174774	4	2151	0.0018596	2	1	0.18161	2598	0.030408	12	2	0.11696
ETFA	0.103308	NA	NA	NA	NA	0	0	0.116657	15	2151	0.063691	41	21	0.052126	2598	0.16051	97	43	0.40874
TMEM33	0.103311	NA	NA	NA	NA	0	0	0.0172667	4	2151	0.0079033	6	3	0.024134	2598	0.025019	22	12	0.88286
ARHGEF15	0.103808	NA	NA	NA	NA	0	0	0.0267427	17	2151	0.009298	5	4	0.22596	2598	0.041186	15	4	0.094867
GGCX	0.103904	NA	NA	NA	NA	0	0	0.131187	2	2151	0.10786	34	15	0.62598	2598	0.1505	82	43	0.034284
CTD-2600O9.1	0.103914	rs3764261	CETP	869286	869286	0	0	0.349549	16	2151	0.24268	137	73	0.12305	2598	0.43803	367	164	0.17443
TEF	0.103928	NA	NA	NA	NA	0	0	0.245316	22	2151	0.16597	105	52	0.053509	2598	0.31101	231	113	0.40119
CEP85L	0.104064	NA	NA	NA	NA	0	0	0.0113706	6	2151	0.0065086	4	2	0.24172	2598	0.015396	16	9	0.088957
DDHD1	0.104826	NA	NA	NA	NA	0	0	0.0145295	14	2151	0.010693	8	5	0.34583	2598	0.017706	13	5	0.062752
ERBB2	0.10486	rs11869286	STARD3	55644	55644	0	1	0.150345	17	2151	0.11111	49	24	0.15818	2598	0.18283	107	40	0.13725
IKZF3	0.104963	rs11869286	STARD3	151546	151546	0	0	0.0444301	17	2151	0.0060437	9	8	0.044229	2598	0.076212	38	16	0.49147
FOSL1	0.104969	rs12801636	KAT5	267754	267754	0	0	0.0261106	11	2151	0.031613	7	2	0.34861	2598	0.021555	16	5	0.062358
PEX11G	0.104996	rs7248104;rs116843064;rs7255436	INSR;ANGPTL4	345095.5;859796.5;863669.5	345096	0	0	0.0193727	19	2151	0.009298	5	3	0.10487	2598	0.027714	12	4	0.20736
SI	0.105046	NA	NA	NA	NA	0	0	0.11413	3	2151	0.066481	45	24	0.096223	2598	0.15358	98	43	0.22613
ART1	0.105264	NA	NA	NA	NA	0	0	0.0638026	11	2151	0.026964	15	9	0.022015	2598	0.094303	38	15	0.99095
SPHK1	0.105297	NA	NA	NA	NA	0	0	0.052432	17	2151	0.026034	14	7	0.49133	2598	0.074288	32	12	0.044419
FZD7	0.105378	rs11694172;rs115400054	FAM117B	635033.5;778834.5	635034	0	0	0.00884385	2	2151	0.012552	3	2	0.17663	2598	0.0057737	4	2	0.12368
BCL2	0.105454	NA	NA	NA	NA	0	0	0.0269531	18	2151	0.033008	8	4	0.26222	2598	0.02194	13	7	0.083386
ETV4	0.105492	rs8077889;rs72836561	MPP3;CD300LG	707323.5;755283.5	707324	0	0	0.101285	17	2151	0.090191	34	17	0.8908	2598	0.11047	78	36	0.024557
GOLT1A	0.105653	NA	NA	NA	NA	0	0	0.480522	1	2151	0.33659	263	139	0.32419	2598	0.59969	555	248	0.067607
MECR	0.105811	NA	NA	NA	NA	0	0	0.0145291	1	2151	0.018596	3	1	0.6712	2598	0.011162	11	6	0.032716
ZNF133	0.105847	rs2328223	SNX5	424422	424422	0	0	0.0151611	20	2151	0.027894	5	0	0.14014	2598	0.0046189	4	2	0.15676
LRIG1	0.106017	NA	NA	NA	NA	0	0	0.200675	3	2151	0.12924	76	41	0.24609	2598	0.25982	198	92	0.089451
EXD1	0.106022	NA	NA	NA	NA	0	0	0.021689	15	2151	0.010693	5	3	0.042574	2598	0.030793	14	7	0.51708
ANKS4B	0.106045	NA	NA	NA	NA	0	0	0.116658	16	2151	0.054393	32	19	0.2771	2598	0.16821	94	43	0.079467
SIK3	0.106051	rs964184	APOA1;APOC3	284359	284359	0	0	0.295849	11	2151	0.19293	120	65	0.035438	2598	0.38106	341	156	0.62142
DPYSL5	0.106093	rs1260326	GCKR	659234	659234	0	0	0.0886503	2	2151	0.076709	24	10	0.87042	2598	0.098537	54	25	0.025313
LEF1	0.106156	NA	NA	NA	NA	0	0	0.0560117	4	2151	0.050209	20	13	0.19087	2598	0.060816	24	6	0.11552
TBX5	0.106212	NA	NA	NA	NA	0	0	0.0741204	12	2151	0.036727	13	6	0.069379	2598	0.10508	58	28	0.31802
BCAR1	0.106434	NA	NA	NA	NA	0	0	0.290586	16	2151	0.19479	117	68	0.40566	2598	0.3699	281	128	0.054534
KDM3A	0.10644	NA	NA	NA	NA	0	0	0.0587495	2	2151	0.033008	9	3	0.11127	2598	0.080062	30	18	0.19883
KIAA1429	0.106443	NA	NA	NA	NA	0	0	0.024426	8	2151	0.0088331	6	4	0.082208	2598	0.037336	14	4	0.26913
CTDSPL2	0.106515	rs2929282	FRMD5	481896	481896	0	0	0.0819128	15	2151	0.039981	19	8	0.21407	2598	0.11663	47	20	0.10344
SUFU	0.106927	NA	NA	NA	NA	0	0	0.00884389	10	2151	0.013482	5	2	0.06722	2598	0.0050038	11	10	0.33103
CLDN3	0.10693	rs17145738	MLXIPL	192504	192504	0	0	0.125077	7	2151	0.090191	43	16	0.19055	2598	0.15396	86	42	0.11678
TLR5	0.107007	NA	NA	NA	NA	0	0	0.012213	1	2151	0.018131	4	3	0.089066	2598	0.0073133	7	2	0.25007
LIPE-AS1	0.107235	NA	NA	NA	NA	0	0	0.153715	19	2151	0.086471	50	23	0.057861	2598	0.20939	134	69	0.38597
KCNK5	0.107383	rs2758886	KCNK17	59137.5	59137.5	0	1	0.443043	6	2151	0.31846	209	92	0.46891	2598	0.54619	492	236	0.04771
FH	0.107437	NA	NA	NA	NA	0	0	0.0882267	1	2151	0.059042	30	10	0.16424	2598	0.11239	58	27	0.1363
CALU	0.107779	NA	NA	NA	NA	0	0	0.00610656	7	2151	0.0018596	3	2	0.031976	2598	0.0096228	12	9	0.7029
HIRIP3	0.10778	rs11649653	CTF1	902268	902268	0	0	0.00421142	16	2151	0.0055788	3	0	0.1686	2598	0.0030793	5	3	0.13331
C9orf69	0.107788	NA	NA	NA	NA	0	0	0.0189515	9	2151	0.016272	6	5	0.056805	2598	0.02117	6	2	0.39571
PPP6C	0.107823	NA	NA	NA	NA	0	0	0.0671722	9	2151	0.048815	25	8	0.63594	2598	0.082371	44	23	0.035361
ANO1	0.107962	NA	NA	NA	NA	0	0	0.314591	11	2151	0.20781	86	45	0.25486	2598	0.403	236	99	0.088378
CHI3L2	0.108032	NA	NA	NA	NA	0	0	0.266164	1	2151	0.17341	91	39	0.083473	2598	0.34296	238	110	0.27006
SLC16A4	0.108135	NA	NA	NA	NA	0	0	0.0231626	1	2151	0.0055788	10	7	0.92609	2598	0.037721	20	10	0.024371
TMEM53	0.108497	NA	NA	NA	NA	0	0	0.213099	1	2151	0.13529	90	47	0.92796	2598	0.27752	183	75	0.024425
SOX4	0.108537	NA	NA	NA	NA	0	0	0.0277952	6	2151	0.040911	12	6	0.18677	2598	0.016936	16	9	0.12141
PTPN1	0.108557	NA	NA	NA	NA	0	0	0.0882267	20	2151	0.062762	27	11	0.078103	2598	0.10931	71	30	0.2904
DNAJC22	0.10858	NA	NA	NA	NA	0	0	0.022742	12	2151	0.011623	7	2	0.31694	2598	0.031948	10	2	0.071582
PIANP	0.108745	NA	NA	NA	NA	0	0	0.0124239	12	2151	0.0041841	4	2	0.031847	2598	0.019246	10	4	0.71375
2017-03-06	0.108906	NA	NA	NA	NA	0	0	0.161297	5	2151	0.0702	53	32	0.37331	2598	0.23672	138	62	0.061004
RAB20	0.108995	NA	NA	NA	NA	0	0	0.378183	13	2151	0.28312	181	73	0.045882	2598	0.45689	405	187	0.49686
TMEM117	0.109003	NA	NA	NA	NA	0	0	0.0463255	12	2151	0.020456	9	5	0.1731	2598	0.067744	18	3	0.13171
NXPH4	0.109017	rs11613352	LRP1	169820	169820	0	1	0.151188	12	2151	0.10088	50	20	0.22931	2598	0.19284	116	50	0.099441
BRINP2	0.109019	NA	NA	NA	NA	0	0	0.0547484	1	2151	0.043236	9	3	0.026628	2598	0.06428	40	24	0.85636
RRN3P2	0.109282	NA	NA	NA	NA	0	0	0.0560119	16	2151	0.022315	8	3	0.10317	2598	0.083911	52	27	0.2217
PLOD3	0.109316	NA	NA	NA	NA	0	0	0.0379028	7	2151	0.010228	7	3	0.31014	2598	0.060816	20	11	0.073779
ARHGEF25	0.109335	rs11613352	LRP1	212133	212133	0	0	0.0242154	12	2151	0.013947	7	3	0.18034	2598	0.032717	18	7	0.12691
UBA6	0.109409	NA	NA	NA	NA	0	0	0.0237947	4	2151	0.014877	10	3	0.51077	2598	0.031178	26	11	0.044847
SPINT2	0.109445	NA	NA	NA	NA	0	0	0.0454832	19	2151	0.031148	11	7	0.032667	2598	0.057352	24	7	0.7015
NR5A2	0.109507	NA	NA	NA	NA	0	0	0.316277	1	2151	0.24872	146	74	0.03372	2598	0.37221	282	111	0.68008
C12orf66	0.109545	NA	NA	NA	NA	0	0	0.012213	12	2151	0.0069735	6	3	0.24568	2598	0.016551	9	3	0.093384
TM4SF18	0.109588	NA	NA	NA	NA	0	0	0.153925	3	2151	0.072524	46	27	0.051725	2598	0.22132	128	58	0.44377
GPS2	0.109651	rs314253	DLG4	116241	116241	0	1	0.00357969	17	2151	0.0027894	2	1	0.02741	2598	0.004234	3	2	0.83804
CNDP2	0.109769	NA	NA	NA	NA	0	0	0.291849	18	2151	0.18131	99	52	0.47716	2598	0.38337	234	103	0.048206
SLFN13	0.109853	NA	NA	NA	NA	0	0	0.0713836	17	2151	0.051604	28	13	0.088205	2598	0.08776	48	20	0.26103
SLC2A11	0.109903	NA	NA	NA	NA	0	0	0.0153716	22	2151	0.017666	7	4	0.091129	2598	0.013472	13	8	0.2528
PIEZO2	0.110207	NA	NA	NA	NA	0	0	0.125921	18	2151	0.072524	27	15	0.059166	2598	0.17013	61	24	0.39073
FCN3	0.110382	rs12748152	HDGF	556464	556464	0	0	0.004422	1	2151	0.0027894	3	1	0.13249	2598	0.0057737	6	4	0.17484
FCHSD2	0.110391	NA	NA	NA	NA	0	0	0.170352	11	2151	0.12087	60	26	0.38113	2598	0.21132	145	69	0.060785
IL33	0.110474	NA	NA	NA	NA	0	0	0.0170564	9	2151	0.0041841	2	1	0.045297	2598	0.027714	17	10	0.51193
PRIM1	0.11058	rs11613352	LRP1	663648	663648	0	0	0.0246367	12	2151	0.0027894	9	8	0.13544	2598	0.042725	18	6	0.17142
DCST1	0.11062	NA	NA	NA	NA	0	0	0.0869647	1	2151	0.069735	19	11	0.56627	2598	0.10123	55	26	0.041019
ASIC1	0.110926	NA	NA	NA	NA	0	0	0.110971	12	2151	0.058577	25	12	0.046462	2598	0.15435	64	26	0.50168
PAPD4	0.111001	NA	NA	NA	NA	0	0	0.0393768	5	2151	0.02371	12	6	0.99548	2598	0.052348	47	25	0.023435
SAMD4A	0.111044	NA	NA	NA	NA	0	0	0.0440091	14	2151	0.010228	11	7	0.32829	2598	0.071978	26	11	0.071097
SPIRE1	0.111375	NA	NA	NA	NA	0	0	0.0602233	18	2151	0.032543	12	5	0.27924	2598	0.083141	41	16	0.083901
ROM1	0.111591	rs174546	FAS1-2-3	801088	801088	0	0	0.0183196	11	2151	0.0037192	3	1	0.032388	2598	0.030408	15	5	0.72515
SYS1	0.111744	rs1800961;rs6065906	HNF4A;PLTP	947574;564077	564077	0	0	0.0650661	20	2151	0.04556	9	3	0.027255	2598	0.081216	31	13	0.86322
PAXBP1	0.111798	NA	NA	NA	NA	0	0	0.0115815	21	2151	0.013017	4	1	0.087907	2598	0.010393	8	4	0.2678
SLC44A1	0.111893	rs1883025	ABCA1	379274	379274	0	0	0.267636	9	2151	0.14598	112	60	0.034129	2598	0.36836	306	146	0.69052
CHRNG	0.112045	NA	NA	NA	NA	0	0	0.0724359	2	2151	0.031148	13	5	0.47196	2598	0.10662	41	19	0.05002
GNAZ	0.112122	NA	NA	NA	NA	0	0	0.0343234	22	2151	0.011158	15	9	0.44587	2598	0.053503	30	12	0.052993
TST	0.112163	NA	NA	NA	NA	0	0	0.343651	22	2151	0.18782	111	56	0.61817	2598	0.47267	324	141	0.03824
RAB29	0.112241	NA	NA	NA	NA	0	0	0.0459048	1	2151	0.019991	19	14	0.52727	2598	0.06736	33	15	0.044872
ITPK1	0.112253	NA	NA	NA	NA	0	0	0.0835963	14	2151	0.054858	28	12	0.038241	2598	0.10739	61	27	0.61878
ATF7IP2	0.112402	rs7188861	RMI2	996883	996883	0	0	0.151401	16	2151	0.11251	49	19	0.058011	2598	0.1836	129	61	0.40859
TEX15	0.112402	NA	NA	NA	NA	0	0	0.0654876	8	2151	0.034403	16	8	0.30119	2598	0.091224	49	21	0.078697
P2RX4	0.112548	rs1169288	HNF1A	238231	238231	0	0	0.164454	12	2151	0.10739	52	32	0.52598	2598	0.2117	140	56	0.045138
CDC42BPA	0.112654	NA	NA	NA	NA	0	0	0.0619079	1	2151	0.045095	20	10	0.12498	2598	0.075828	58	30	0.19019
PSMA2	0.112681	NA	NA	NA	NA	0	0	0.0130553	7	2151	0.0088331	7	6	0.042164	2598	0.016551	14	8	0.56392
SPAG7	0.112774	rs193042029	TM4SF5	212072	212072	0	0	0.105498	17	2151	0.077173	46	25	0.9767	2598	0.12895	86	38	0.02437
SCUBE1	0.112795	NA	NA	NA	NA	0	0	0.0587493	22	2151	0.025105	16	12	0.29622	2598	0.086605	45	23	0.080372
PTPRS	0.112892	NA	NA	NA	NA	0	0	0.0105283	19	2151	0.004649	7	4	0.16067	2598	0.015396	7	3	0.14834
TMEM160	0.112896	NA	NA	NA	NA	0	0	0.0136867	19	2151	0.016736	6	2	0.07318	2598	0.011162	9	4	0.3257
P2RX5	0.112933	NA	NA	NA	NA	0	0	0.00273744	17	2151	0.0032543	4	3	0.067503	2598	0.0023095	3	1	0.35324
METTL23	0.113023	NA	NA	NA	NA	0	0	0.0056854	17	2151	0.0037192	4	2	0.29418	2598	0.0073133	6	1	0.081137
AUP1	0.113039	NA	NA	NA	NA	0	0	0.00568542	2	2151	0.0051139	5	4	0.4242	2598	0.0061586	4	1	0.056278
GCNT1	0.113078	NA	NA	NA	NA	0	0	0.0305325	9	2151	0.027429	8	4	0.048469	2598	0.033102	14	5	0.49276
SUCLG2	0.113083	NA	NA	NA	NA	0	0	0.259004	3	2151	0.15388	100	57	0.038006	2598	0.34604	231	110	0.62845
GPA33	0.113121	NA	NA	NA	NA	0	0	0.015372	1	2151	0.010693	2	1	0.32126	2598	0.019246	4	2	0.074379
EPC1	0.113179	NA	NA	NA	NA	0	0	0.36892	10	2151	0.23199	149	67	0.085419	2598	0.48229	391	182	0.27992
GPN2	0.113298	rs12748152	HDGF	88689	88689	0	1	0.0166352	1	2151	0.011158	5	2	0.84379	2598	0.02117	17	9	0.028375
SP3	0.113446	NA	NA	NA	NA	0	0	0.251	2	2151	0.15574	83	42	0.093501	2598	0.32987	221	100	0.25649
LUZP2	0.113457	NA	NA	NA	NA	0	0	0.00694883	11	2151	0.0069735	2	1	1	2598	0.0069284	9	7	0.023985
POPDC2	0.113476	rs6805251	GSK3B	195628	195628	0	1	0.0130552	3	2151	0.0041841	6	4	0.35622	2598	0.0204	14	5	0.067346
WDR83	0.113727	NA	NA	NA	NA	0	0	0.0511688	19	2151	0.029289	7	3	0.26794	2598	0.069284	30	11	0.089787
LRRC16B	0.113739	rs8017377	NYNRIN	342280	342280	0	0	0.0305329	14	2151	0.0027894	5	4	0.17004	2598	0.053503	15	6	0.1415
FAM117B	0.113833	rs11694172;rs115400054	FAM117B	5951.5;149752.5	5951.5	1	1	0.0334805	2	2151	0.023245	9	1	0.082795	2598	0.041955	20	6	0.29091
NOP56	0.113854	NA	NA	NA	NA	0	0	0.00252685	20	2151	0.0013947	3	3	0.92054	2598	0.0034642	5	2	0.026171
AGXT	0.113868	NA	NA	NA	NA	0	0	0.554432	2	2151	0.44723	392	179	0.81834	2598	0.64319	868	398	0.029444
GOT2	0.113918	NA	NA	NA	NA	0	0	0.266795	16	2151	0.22315	120	60	0.028575	2598	0.30293	213	110	0.8437
HYAL4	0.113975	NA	NA	NA	NA	0	0	0.0103178	7	2151	0.0083682	10	6	0.1205	2598	0.011932	12	7	0.2002
EPHX4	0.114051	rs7515577	EVI5	513608	513608	0	0	0.0292696	1	2151	0.010228	8	4	0.47941	2598	0.045035	22	10	0.050363
IFT27	0.114388	NA	NA	NA	NA	0	0	0.00652793	22	2151	0.011623	2	1	0.024235	2598	0.0023095	3	2	1
ENAM	0.114689	NA	NA	NA	NA	0	0	0.00357968	4	2151	0.0023245	3	2	0.47028	2598	0.0046189	7	4	0.051705
TTYH1	0.114702	rs386000	LILRA3	151382	151382	0	1	0.05159	19	2151	0.030219	13	8	0.25003	2598	0.069284	37	21	0.097266
TMEM182	0.114728	NA	NA	NA	NA	0	0	0.00821236	2	2151	0.0013947	3	3	0.52918	2598	0.013857	5	2	0.04597
ZNRF1	0.114767	NA	NA	NA	NA	0	0	0.151822	16	2151	0.09298	62	33	0.095917	2598	0.20054	144	82	0.25373
LIPT2	0.115263	NA	NA	NA	NA	0	0	0.0166351	11	2151	0.004649	5	3	0.10753	2598	0.026559	15	5	0.22757
POLD3	0.115263	NA	NA	NA	NA	0	0	0.0166351	11	2151	0.004649	5	3	0.10753	2598	0.026559	15	5	0.22757
FXYD4	0.11544	NA	NA	NA	NA	0	0	0.00736999	10	2151	0.0051139	5	3	0.78056	2598	0.0092379	8	3	0.031411
ASCC3	0.115489	NA	NA	NA	NA	0	0	0.0256898	6	2151	0.0074384	7	4	0.27471	2598	0.040801	19	11	0.089299
SLC29A1	0.115613	rs998584	VEGFA	410816	410816	0	0	0.043588	6	2151	0.018131	15	10	0.029534	2598	0.064665	45	25	0.83175
POLG2	0.115719	NA	NA	NA	NA	0	0	0.0709643	17	2151	0.033008	22	15	0.10641	2598	0.10239	53	23	0.23112
SDC4	0.115738	rs1800961;rs6065906	HNF4A;PLTP	932039;579612	579612	0	0	0.190987	20	2151	0.13296	62	29	0.030268	2598	0.23903	194	88	0.81269
C7orf61	0.115752	NA	NA	NA	NA	0	0	0.0265318	7	2151	0.027429	15	7	0.21943	2598	0.025789	27	16	0.11212
NOP9	0.11576	rs8017377	NYNRIN	49087	49087	0	1	0.0425354	14	2151	0.050674	10	4	0.57253	2598	0.035797	29	18	0.042975
NCK1	0.115844	rs645040	MSL2L1	690818	690818	0	0	0.0265317	3	2151	0.017201	8	4	0.074369	2598	0.034257	16	7	0.33115
CD109	0.11592	NA	NA	NA	NA	0	0	0.027164	6	2151	0.010228	12	9	0.25454	2598	0.041186	17	5	0.096832
KLK10	0.115967	rs17695224	HAS1	803428	803428	0	0	0.0240049	19	2151	0.022315	4	1	0.12607	2598	0.025404	12	4	0.19561
KLK11	0.115967	rs17695224	HAS1	803428	803428	0	0	0.0240049	19	2151	0.022315	4	1	0.12607	2598	0.025404	12	4	0.19561
KLK5	0.115967	rs17695224	HAS1	803428	803428	0	0	0.0240049	19	2151	0.022315	4	1	0.12607	2598	0.025404	12	4	0.19561
KLK7	0.115967	rs17695224	HAS1	803428	803428	0	0	0.0240049	19	2151	0.022315	4	1	0.12607	2598	0.025404	12	4	0.19561
KLK8	0.115967	rs17695224	HAS1	803428	803428	0	0	0.0240049	19	2151	0.022315	4	1	0.12607	2598	0.025404	12	4	0.19561
KLK9	0.115967	rs17695224	HAS1	803428	803428	0	0	0.0240049	19	2151	0.022315	4	1	0.12607	2598	0.025404	12	4	0.19561
GBP1	0.116041	NA	NA	NA	NA	0	0	0.102546	1	2151	0.059507	21	10	0.053665	2598	0.13818	67	31	0.4599
TULP1	0.116134	rs2814982	C6orf106	913512	913512	0	0	0.0534853	6	2151	0.011623	18	12	0.17319	2598	0.088145	28	10	0.14265
DDX39A	0.116235	NA	NA	NA	NA	0	0	0.0120024	19	2151	0.0018596	3	2	0.086615	2598	0.0204	7	4	0.28555
CRTC1	0.116247	rs10401969	CILP2	605763	605763	0	0	0.0829631	19	2151	0.041841	14	4	0.22727	2598	0.11701	47	21	0.10884
RP11-93B14.6	0.116356	NA	NA	NA	NA	0	0	0.0330597	20	2151	0.016272	10	6	0.028593	2598	0.046959	31	14	0.86614
KIAA0232	0.116424	NA	NA	NA	NA	0	0	0.095179	4	2151	0.043701	29	16	0.10074	2598	0.1378	69	27	0.24602
FNIP2	0.116472	NA	NA	NA	NA	0	0	0.452518	4	2151	0.34914	254	132	0.30104	2598	0.53811	596	269	0.082371
UCK1	0.116474	NA	NA	NA	NA	0	0	0.0345335	9	2151	0.0083682	5	1	0.28017	2598	0.056197	20	10	0.088509
SLC8A2	0.116743	NA	NA	NA	NA	0	0	0.0143189	19	2151	0.024175	11	4	0.09542	2598	0.0061586	10	8	0.26064
GPRIN2	0.11681	rs970548	MARCH8-ALOX5	957512	957512	0	0	0.072524	10	2151	0.072524	22	6	0.11681	0	0	NA	NA	NA
TRAPPC8	0.11693	NA	NA	NA	NA	0	0	0.0168457	18	2151	0.0051139	6	4	0.16899	2598	0.026559	11	5	0.14747
THBS1	0.117063	NA	NA	NA	NA	0	0	0.142979	15	2151	0.093445	48	24	0.43058	2598	0.18399	128	62	0.057961
CDK20	0.117091	NA	NA	NA	NA	0	0	0.00147397	9	2151	0.0013947	3	3	0.1564	2598	0.0015396	4	4	0.15962
SLC48A1	0.117095	NA	NA	NA	NA	0	0	0.120658	12	2151	0.053464	33	20	0.20822	2598	0.17629	94	44	0.1199
TNFRSF11A	0.117143	NA	NA	NA	NA	0	0	0.0448513	18	2151	0.027894	14	8	0.081504	2598	0.058891	21	6	0.30647
C8G	0.117534	NA	NA	NA	NA	0	0	0.229735	9	2151	0.14319	97	57	0.056609	2598	0.30139	227	114	0.44312
ABCA7	0.117561	NA	NA	NA	NA	0	0	0.0806495	19	2151	0.039052	19	7	0.065076	2598	0.11509	43	15	0.38558
PINK1	0.117625	NA	NA	NA	NA	0	0	0.0206359	1	2151	0.011158	8	4	0.06544	2598	0.028483	15	6	0.3837
PLCXD3	0.117906	NA	NA	NA	NA	0	0	0.0549588	5	2151	0.028359	19	14	0.25232	2598	0.076982	34	17	0.099816
ADRM1	0.118106	NA	NA	NA	NA	0	0	0.0237941	20	2151	0.012087	6	4	0.042895	2598	0.033487	15	6	0.58841
PECR	0.118183	rs1250229	FN1	605148	605148	0	0	0.324487	2	2151	0.21711	114	55	0.06475	2598	0.41339	323	139	0.39013
TMEM39A	0.118215	rs6805251	GSK3B	380385	380385	0	0	0.00547486	3	2151	0.0013947	3	3	0.71981	2598	0.008853	7	2	0.035106
SPC24	0.118609	rs6511720;rs737337	LDLR;DOCK6	29073;116114	29073	0	1	0.137082	19	2151	0.086007	37	16	0.24326	2598	0.17937	91	36	0.10432
CNTD2	0.118622	NA	NA	NA	NA	0	0	0.0389555	19	2151	0.025105	17	7	0.26348	2598	0.050423	42	21	0.096327
SLFN5	0.118687	NA	NA	NA	NA	0	0	0.0734895	17	2151	0.029754	16	7	0.24281	2598	0.1097	45	14	0.1046
CYB5R2	0.118729	NA	NA	NA	NA	0	0	0.0330598	11	2151	0.0083682	6	3	0.45902	2598	0.053503	18	8	0.055356
SULT6B1	0.118752	NA	NA	NA	NA	0	0	0.0330598	2	2151	0.018596	6	2	0.16937	2598	0.045035	20	10	0.15006
ANO4	0.1189	NA	NA	NA	NA	0	0	0.0496949	12	2151	0.02557	17	10	0.025524	2598	0.069669	35	17	0.99734
C2orf68	0.119032	NA	NA	NA	NA	0	0	0.0692781	2	2151	0.061832	18	6	0.31137	2598	0.075443	30	13	0.08187
ST14	0.119128	NA	NA	NA	NA	0	0	0.257526	11	2151	0.1311	82	43	0.068094	2598	0.3622	200	73	0.37475
CD9	0.119203	NA	NA	NA	NA	0	0	0.0791735	12	2151	0.026034	21	11	0.090338	2598	0.12317	85	42	0.2827
GNAI1	0.119424	rs3211938	CD36	508362	508362	0	0	0.138768	7	2151	0.050209	39	17	0.44529	2598	0.21209	127	64	0.057488
AIFM3	0.119438	rs181362	UBE2L3	605676	605676	0	0	0.0604338	22	2151	0.02185	13	6	0.1001	2598	0.092379	39	17	0.25577
REG4	0.119453	NA	NA	NA	NA	0	0	0.299853	1	2151	0.22734	147	77	0.093309	2598	0.35989	368	184	0.27443
BMP1	0.119547	NA	NA	NA	NA	0	0	0.135605	8	2151	0.086007	40	17	0.65773	2598	0.17667	95	41	0.038971
TSPAN5	0.119594	rs2602836;rs13132430	ADH5	436377;645642	436377	0	0	0.0130554	4	2151	0.0027894	3	1	0.078323	2598	0.021555	15	11	0.32743
UCP3	0.119609	NA	NA	NA	NA	0	0	0.0166353	11	2151	0.0088331	4	0	0.10822	2598	0.023095	6	1	0.23701
ITPKB	0.119632	NA	NA	NA	NA	0	0	0.244473	1	2151	0.16318	93	42	0.089128	2598	0.31178	201	93	0.28785
TEX33	0.119641	NA	NA	NA	NA	0	0	0.237733	22	2151	0.12785	56	24	0.49803	2598	0.32871	171	66	0.051519
SNX9	0.119731	NA	NA	NA	NA	0	0	0.0989657	6	2151	0.033473	33	19	0.15954	2598	0.15319	101	50	0.16098
AVIL	0.119746	rs11613352	LRP1	399824	399824	0	0	0.0280061	12	2151	0.0023245	4	3	0.048628	2598	0.049269	22	9	0.52823
KLHL12	0.119808	NA	NA	NA	NA	0	0	0.0254792	1	2151	0.0074384	3	2	0.094848	2598	0.040416	18	9	0.271
DKK3	0.119861	NA	NA	NA	NA	0	0	0.0688565	11	2151	0.037192	18	9	0.23926	2598	0.095073	50	25	0.10749
TUBB	0.11997	rs2247056	HLA	578644	578644	0	0	0.004649	6	2151	0.004649	4	2	0.11997	0	0	NA	NA	NA
ZNF750	0.120063	NA	NA	NA	NA	0	0	0.0389555	17	2151	0.0079033	11	9	0.34385	2598	0.064665	21	9	0.074955
PABPC1	0.120163	NA	NA	NA	NA	0	0	0.0126344	8	2151	0.0055788	5	3	0.056776	2598	0.018476	9	3	0.45443
SOX10	0.120303	rs5756931	PLA2G6	168070	168070	0	1	0.0292697	22	2151	0.014877	10	5	0.38279	2598	0.041186	31	12	0.067502
MLXIPL	0.120328	rs13238203;rs17145738	TYW1B;MLXIPL	904864;51657	51657	1	1	0.344281	7	2151	0.27801	123	59	0.34066	2598	0.39915	267	128	0.07587
NCAPG2	0.120459	NA	NA	NA	NA	0	0	0.0109497	7	2151	0.0032543	2	0	0.050911	2598	0.017321	5	3	0.50837
MRC2	0.120526	NA	NA	NA	NA	0	0	0.038324	17	2151	0.011158	12	6	0.03718	2598	0.060816	32	13	0.69661
CCNB1IP1	0.120554	NA	NA	NA	NA	0	0	0.0659084	14	2151	0.030683	12	4	0.083724	2598	0.095073	37	15	0.30944
SPINK2	0.12063	NA	NA	NA	NA	0	0	0.0075804	4	2151	0.0023245	3	1	0.041994	2598	0.011932	7	4	0.61743
AKAP2	0.120695	NA	NA	NA	NA	0	0	0.178143	9	2151	0.080893	40	16	0.34004	2598	0.25866	143	59	0.076304
PALM2-AKAP2	0.120695	NA	NA	NA	NA	0	0	0.178143	9	2151	0.080893	40	16	0.34004	2598	0.25866	143	59	0.076304
ANO8	0.120902	NA	NA	NA	NA	0	0	0.00400086	19	2151	0.0060437	3	0	0.30877	2598	0.0023095	3	2	0.084215
ZDHHC11	0.121008	NA	NA	NA	NA	0	0	0.0705411	5	2151	0.088331	48	23	0.18366	2598	0.055812	39	21	0.14174
SCNN1G	0.121048	NA	NA	NA	NA	0	0	0.0254791	16	2151	0.014412	5	1	0.076294	2598	0.034642	14	3	0.34135
TM9SF3	0.121192	NA	NA	NA	NA	0	0	0.18888	10	2151	0.10274	59	33	0.15339	2598	0.2602	126	59	0.17004
FFAR1	0.12127	NA	NA	NA	NA	0	0	0.0237947	19	2151	0.014877	4	2	0.038689	2598	0.031178	11	6	0.67471
CDKL1	0.121369	NA	NA	NA	NA	0	0	0.0189512	14	2151	0.0065086	3	1	0.1638	2598	0.029253	17	9	0.15953
SENP6	0.12142	NA	NA	NA	NA	0	0	0.0699096	6	2151	0.039517	27	13	0.031289	2598	0.095073	53	23	0.8356
SLC25A35	0.121495	NA	NA	NA	NA	0	0	0.0235837	17	2151	0.0018596	2	1	0.2531	2598	0.04157	11	6	0.10338
CCRL2	0.121557	rs2290547	SETD2	602764	602764	0	0	0.0602235	3	2151	0.046955	16	6	0.59651	2598	0.071209	31	18	0.043893
FAM151A	0.121584	rs2479409;rs11591147;rs191448950	PCSK9	430314.5;431311.5;510508.5	430314	0	0	0.132871	1	2151	0.079498	50	31	0.56296	2598	0.17706	104	52	0.046522
LPAR2	0.121599	rs10401969	CILP2	330755	330755	0	0	0.0151614	19	2151	0.010693	4	1	0.31432	2598	0.018861	6	1	0.083336
RAET1L	0.121608	NA	NA	NA	NA	0	0	0.0545378	6	2151	0.043701	10	4	0.25981	2598	0.06351	23	11	0.10083
HIGD1A	0.121677	NA	NA	NA	NA	0	0	0.0105285	3	2151	0.0027894	5	4	0.35473	2598	0.016936	5	2	0.073903
HSD17B4	0.12174	NA	NA	NA	NA	0	0	0.175198	5	2151	0.12506	66	40	0.049137	2598	0.21671	147	71	0.53387
LYST	0.121951	NA	NA	NA	NA	0	0	0.201096	1	2151	0.07206	74	42	0.078788	2598	0.30793	227	105	0.33369
MEIS3	0.121986	NA	NA	NA	NA	0	0	0.0151608	19	2151	0.0097629	4	1	0.12372	2598	0.01963	15	7	0.21258
CLNS1A	0.122034	NA	NA	NA	NA	0	0	0.0461148	11	2151	0.013017	15	10	0.053866	2598	0.073518	28	11	0.4885
SVIP	0.122084	NA	NA	NA	NA	0	0	0.0322174	11	2151	0.029289	8	4	0.35494	2598	0.034642	25	13	0.074174
MAPT	0.122106	NA	NA	NA	NA	0	0	0.311856	17	2151	0.25244	136	63	0.27179	2598	0.36105	315	135	0.096889
ECM2	0.122135	NA	NA	NA	NA	0	0	0.00505367	9	2151	0.0051139	5	3	0.83012	2598	0.0050038	5	3	0.031732
USP7	0.122276	NA	NA	NA	NA	0	0	0.240681	16	2151	0.10972	89	51	0.042868	2598	0.34911	235	105	0.61538
CEP120	0.122438	rs4530754	CSNK1G3	98697	98697	0	1	0.059381	5	2151	0.010693	10	9	0.092784	2598	0.099692	58	13	0.2848
TPM3	0.122477	NA	NA	NA	NA	0	0	0.00568542	1	2151	0.0097629	2	1	0.1097	2598	0.0023095	4	1	0.24098
NHSL1	0.122606	rs605066	CITED2	873556	873556	0	0	0.150556	6	2151	0.092515	50	24	0.1938	2598	0.19861	113	54	0.13659
CAB39	0.122641	NA	NA	NA	NA	0	0	0.0467465	2	2151	0.036727	13	5	0.060598	2598	0.055042	37	19	0.43699
RANBP6	0.122668	NA	NA	NA	NA	0	0	0.0541169	9	2151	0.034403	29	18	0.58962	2598	0.070439	53	27	0.044924
KLF17	0.122806	NA	NA	NA	NA	0	0	0.0393767	1	2151	0.018596	6	4	0.24733	2598	0.056582	24	10	0.10725
TBC1D4	0.123173	NA	NA	NA	NA	0	0	0.0829636	13	2151	0.035332	21	12	0.0284	2598	0.1224	58	22	0.93758
SERPINA10	0.123265	NA	NA	NA	NA	0	0	0.381557	14	2151	0.2557	180	92	0.28419	2598	0.48576	407	189	0.093785
COG5	0.123294	NA	NA	NA	NA	0	0	0.104233	7	2151	0.038122	19	12	0.07204	2598	0.15897	74	34	0.37008
SPEF1	0.123332	NA	NA	NA	NA	0	0	0.0608551	20	2151	0.034403	10	5	0.65987	2598	0.082756	21	8	0.040419
ELOVL4	0.123443	NA	NA	NA	NA	0	0	0.0372712	6	2151	0.0013947	2	1	0.10385	2598	0.066975	19	8	0.25712
NAE1	0.12349	NA	NA	NA	NA	0	0	0.0214779	16	2151	0.012552	11	4	0.098691	2598	0.028868	12	5	0.27069
C4orf32	0.123848	NA	NA	NA	NA	0	0	0.0486415	4	2151	0.036262	14	6	0.035283	2598	0.058891	28	11	0.75996
LGI4	0.123933	NA	NA	NA	NA	0	0	0.178565	19	2151	0.063226	52	21	0.081057	2598	0.27406	126	55	0.33109
MOXD1	0.124176	NA	NA	NA	NA	0	0	0.0326385	6	2151	0.016272	8	7	0.75825	2598	0.046189	14	8	0.035482
CLCN3	0.124261	NA	NA	NA	NA	0	0	0.0269529	4	2151	0.013482	5	4	0.030651	2598	0.038106	13	5	0.87853
PSMD5	0.124386	NA	NA	NA	NA	0	0	0.0783324	9	2151	0.057183	30	18	0.056091	2598	0.095843	70	30	0.48069
SYNGR1	0.124412	NA	NA	NA	NA	0	0	0.0355867	22	2151	0.02557	4	1	0.6418	2598	0.04388	17	7	0.042022
INHBA	0.124582	NA	NA	NA	NA	0	0	0.144661	7	2151	0.09205	68	42	0.10986	2598	0.18822	120	61	0.24592
CPEB3	0.124587	rs2068888	CYP26A1	840057	840057	0	0	0.0480099	10	2151	0.018596	7	1	0.39083	2598	0.072363	35	16	0.06913
PAH	0.12464	NA	NA	NA	NA	0	0	0.451042	12	2151	0.37099	212	104	0.79886	2598	0.51732	565	274	0.033839
SYCE1	0.124726	NA	NA	NA	NA	0	0	0.100655	10	2151	0.09484	30	13	0.37011	2598	0.10547	63	27	0.073104
METTL2B	0.124783	NA	NA	NA	NA	0	0	0.00610656	7	2151	0.0060437	5	3	0.029587	2598	0.0061586	4	0	0.91501
CHRDL2	0.124826	NA	NA	NA	NA	0	0	0.0117921	11	2151	0.013482	4	1	0.5106	2598	0.010393	10	3	0.053044
PARP12	0.124844	NA	NA	NA	NA	0	0	0.0945456	7	2151	0.084612	26	12	0.31834	2598	0.10277	73	27	0.085095
NUP35	0.124938	NA	NA	NA	NA	0	0	0.0242155	2	2151	0.02371	10	8	0.93656	2598	0.024634	23	15	0.028952
MNS1	0.124978	NA	NA	NA	NA	0	0	0.00821231	15	2151	0.0018596	3	2	0.29754	2598	0.013472	5	1	0.091169
CRABP2	0.125186	rs12145743	PIGV	38979	38979	0	1	0.0345335	1	2151	0.015342	13	6	0.041503	2598	0.050423	27	13	0.65499
THSD7B	0.125409	NA	NA	NA	NA	0	0	0.0164243	2	2151	0.0018596	2	1	1	2598	0.028483	9	4	0.027246
RDH10	0.125603	NA	NA	NA	NA	0	0	0.118129	8	2151	0.10088	41	19	0.1016	2598	0.13241	94	46	0.2687
ZNF720	0.125626	rs11649653	CTF1	800385	800385	0	0	0.0444304	16	2151	0.052534	13	4	0.49749	2598	0.037721	19	8	0.054888
EMC8	0.125642	NA	NA	NA	NA	0	0	0.0530637	16	2151	0.02371	11	6	0.066375	2598	0.077367	42	17	0.41146
SBK2	0.125682	NA	NA	NA	NA	0	0	0.0277953	19	2151	0.016272	3	1	0.28082	2598	0.037336	11	1	0.097293
SBK3	0.125682	NA	NA	NA	NA	0	0	0.0277953	19	2151	0.016272	3	1	0.28082	2598	0.037336	11	1	0.097293
KMT2E	0.125732	NA	NA	NA	NA	0	0	0.236049	7	2151	0.15295	88	48	0.22896	2598	0.30485	208	89	0.11939
CD248	0.125803	rs12801636	KAT5	662827	662827	0	0	0.0103177	11	2151	0.009298	5	3	0.068508	2598	0.011162	7	1	0.3993
NACC2	0.125869	NA	NA	NA	NA	0	0	0.220468	9	2151	0.12738	79	41	0.17896	2598	0.29754	223	104	0.15296
SSRP1	0.125876	NA	NA	NA	NA	0	0	0.0315855	11	2151	0.017201	4	2	0.057361	2598	0.043495	11	6	0.47725
ZNF598	0.126014	NA	NA	NA	NA	0	0	0.0370609	16	2151	0.011623	17	10	0.36815	2598	0.058122	37	21	0.074464
KCNIP1	0.126039	NA	NA	NA	NA	0	0	0.0105284	5	2151	0.0083682	4	2	0.087409	2598	0.012317	5	3	0.31371
CAMK1	0.126384	NA	NA	NA	NA	0	0	0.0429568	3	2151	0.029289	11	6	0.098546	2598	0.054273	28	14	0.27923
XIRP1	0.12639	NA	NA	NA	NA	0	0	0.0715939	3	2151	0.026499	14	5	0.042924	2598	0.10893	32	11	0.6411
HDC	0.126568	NA	NA	NA	NA	0	0	0.00610657	15	2151	0.0069735	3	2	0.081119	2598	0.0053888	10	7	0.33985
VLDLR	0.126593	rs3780181	VLDLR	48460	48460	1	1	0.0444308	9	2151	0.043701	15	9	0.26098	2598	0.045035	29	15	0.10566
CCT7	0.12664	NA	NA	NA	NA	0	0	0.0122133	2	2151	0.009298	3	1	0.40323	2598	0.014627	10	5	0.068418
BVES	0.126911	NA	NA	NA	NA	0	0	0.0208466	6	2151	0.012087	3	2	0.048895	2598	0.028099	16	7	0.56578
MYL7	0.126926	rs2072183	NPC1L1	460382	460382	0	0	0.0162142	7	2151	0.0069735	7	4	0.048711	2598	0.023865	15	8	0.568
XKR6	0.126959	rs11776767	PINX1	373633	373633	0	0	0.0539063	8	2151	0.033008	14	6	0.19413	2598	0.071209	41	20	0.14257
SLC7A10	0.127024	rs731839	PEPD	114356	114356	0	1	0.212043	19	2151	0.12041	75	38	0.2236	2598	0.28791	206	93	0.12386
TOMM70A	0.127059	NA	NA	NA	NA	0	0	0.0654873	3	2151	0.04463	35	24	0.3657	2598	0.082756	40	13	0.075759
DMRT1	0.127257	NA	NA	NA	NA	0	0	0.0311648	9	2151	0.019526	5	2	0.033395	2598	0.040801	9	3	0.83127
SFN	0.127307	rs12748152	HDGF	51469	51469	0	1	0.042535	1	2151	0.022315	13	7	0.44198	2598	0.059276	36	15	0.06284
IRF2	0.127343	NA	NA	NA	NA	0	0	0.180669	4	2151	0.11483	49	23	0.57748	2598	0.23518	133	59	0.048113
NR3C1	0.127473	NA	NA	NA	NA	0	0	0.269321	5	2151	0.15993	113	53	0.23874	2598	0.35989	258	133	0.11653
SEC13	0.127652	NA	NA	NA	NA	0	0	0.0402187	3	2151	0.017666	8	3	0.2858	2598	0.058891	25	12	0.097517
CCSAP	0.127696	rs4846914	GALNT2	824858	824858	0	0	0.0206358	1	2151	0.0051139	7	3	0.15185	2598	0.033487	11	6	0.18362
TMEM258	0.127711	rs174546	FAS1-2-3	11564.5	11564.5	0	1	0.0745418	11	2151	0.051604	19	9	0.027971	2598	0.093533	44	20	0.997
C11orf68	0.127715	rs12801636	KAT5	267754	267754	0	0	0.00884423	11	2151	0.0065086	4	2	0.14405	2598	0.010778	9	3	0.1936
PPP4R4	0.127737	NA	NA	NA	NA	0	0	0.0610656	14	2151	0.022315	3	0	0.19666	2598	0.093149	26	10	0.14184
ACOT11	0.127764	rs2479409;rs11591147;rs191448950	PCSK9	433910;434907;514104	433910	0	0	0.125712	1	2151	0.082752	31	15	0.68953	2598	0.16128	91	43	0.040465
FYN	0.127777	NA	NA	NA	NA	0	0	0.0353756	6	2151	0.022315	13	7	0.3049	2598	0.046189	37	15	0.091523
ACAD11	0.127856	rs17404153	ACAD11	215018	215018	1	1	0.117079	3	2151	0.055323	36	18	0.19752	2598	0.16821	86	32	0.14139
PDE1C	0.127904	NA	NA	NA	NA	0	0	0.00694864	7	2151	0.0013947	3	3	0.40481	2598	0.011547	13	8	0.069022
ROPN1L	0.128075	NA	NA	NA	NA	0	0	0.0128447	5	2151	0.012552	4	2	0.54145	2598	0.013087	8	4	0.051692
TTI1	0.128291	NA	NA	NA	NA	0	0	0.118343	20	2151	0.052534	32	20	0.11772	2598	0.17283	72	28	0.23827
SLC9A3	0.128561	NA	NA	NA	NA	0	0	0.0317966	5	2151	0.020921	13	7	0.29836	2598	0.040801	22	9	0.094264
KANSL3	0.128614	NA	NA	NA	NA	0	0	0.00715952	2	2151	0.010693	4	2	0.53202	2598	0.004234	3	2	0.052892
LYPD6	0.128693	NA	NA	NA	NA	0	0	0.00884394	2	2151	0.0097629	5	1	0.2058	2598	0.0080831	5	1	0.13684
FAM13C	0.128926	NA	NA	NA	NA	0	0	0.129922	10	2151	0.052069	31	12	0.10229	2598	0.19438	87	45	0.27595
CCDC50	0.128926	NA	NA	NA	NA	0	0	0.17604	3	2151	0.11437	41	20	0.031794	2598	0.2271	121	45	0.88781
ADAM29	0.12918	NA	NA	NA	NA	0	0	0.00421142	4	2151	0.0013947	2	1	0.28205	2598	0.0065435	5	1	0.10033
RELL1	0.129372	NA	NA	NA	NA	0	0	0.103393	4	2151	0.071595	38	21	0.14628	2598	0.12972	72	30	0.19382
COPZ2	0.12956	rs7206971	OSBPL7	689684	689684	0	0	0.0103179	17	2151	0.0027894	5	4	0.047577	2598	0.016551	10	6	0.59703
SPRED3	0.129609	NA	NA	NA	NA	0	0	0.0299011	19	2151	0.0079033	10	6	0.090765	2598	0.048114	24	8	0.3131
PARP14	0.129632	NA	NA	NA	NA	0	0	0.0989678	3	2151	0.066946	24	14	0.28583	2598	0.12548	67	30	0.099447
RAB2B	0.129683	NA	NA	NA	NA	0	0	0.0200045	14	2151	0.011623	6	1	0.12629	2598	0.026944	9	4	0.22519
PTPRU	0.129691	NA	NA	NA	NA	0	0	0.023584	1	2151	0.011623	15	9	0.041872	2598	0.033487	41	23	0.67925
BFAR	0.129713	rs3198697	PDXDC1	401650	401650	0	0	0.00905435	16	2151	0.0060437	2	0	0.059456	2598	0.011547	10	2	0.47847
SH2B3	0.129829	rs11065987	BRAP	199592	199592	0	0	0.256055	12	2151	0.21246	122	64	0.19554	2598	0.29215	287	149	0.14565
PRDX3	0.129839	NA	NA	NA	NA	0	0	0.130554	10	2151	0.079963	47	26	0.095668	2598	0.17244	101	42	0.29773
ARPC1B	0.129904	NA	NA	NA	NA	0	0	0.0185305	7	2151	0.0069735	13	9	0.18824	2598	0.028099	24	11	0.15141
ZNF395	0.130058	NA	NA	NA	NA	0	0	0.213307	8	2151	0.12134	102	61	0.34549	2598	0.28945	239	124	0.082621
MFSD2A	0.130228	rs4660293	PABPC4	382082	382082	0	0	0.259211	1	2151	0.15481	105	62	0.033457	2598	0.34565	234	107	0.85461
PPIL3	0.130284	NA	NA	NA	NA	0	0	0.0288479	2	2151	0.0032543	4	2	0.030744	2598	0.050038	15	5	0.93053
CHD7	0.130373	NA	NA	NA	NA	0	0	0.124661	8	2151	0.12041	42	19	0.04609	2598	0.12818	77	30	0.62125
MFN2	0.130432	NA	NA	NA	NA	0	0	0.142558	1	2151	0.088796	55	27	0.6973	2598	0.18707	113	53	0.041087
FOXA2	0.1305	NA	NA	NA	NA	0	0	0.34765	20	2151	0.2013	146	87	0.50332	2598	0.46882	363	158	0.05696
LRRC28	0.130572	NA	NA	NA	NA	0	0	0.182564	15	2151	0.099024	60	40	0.031045	2598	0.25173	143	74	0.92412
GPATCH1	0.130603	rs731839	PEPD	315494	315494	0	0	0.0947586	19	2151	0.059972	40	24	0.12727	2598	0.12356	66	31	0.22549
WTAP	0.13081	rs12208357;rs1564348;rs186696265	LPA	393244;428956;961796	393244	0	0	0.0263215	6	2151	0.010693	9	4	0.25632	2598	0.039261	15	3	0.11219
CCNA1	0.130885	NA	NA	NA	NA	0	0	0.0332705	13	2151	0.029754	14	8	0.61592	2598	0.036182	25	12	0.046723
SARAF	0.13103	NA	NA	NA	NA	0	0	0.13982	8	2151	0.12134	63	39	0.28781	2598	0.15512	113	43	0.10013
CHRND	0.131045	NA	NA	NA	NA	0	0	0.0669615	2	2151	0.038122	12	4	0.49829	2598	0.090839	35	13	0.057843
HIVEP2	0.1312	NA	NA	NA	NA	0	0	0.163614	6	2151	0.096234	50	25	0.14935	2598	0.2194	101	37	0.19328
XRCC5	0.131535	rs1250229	FN1	672096	672096	0	0	0.00400085	2	2151	0.0055788	4	0	0.067864	2598	0.0026944	6	5	0.42675
VOPP1	0.131729	NA	NA	NA	NA	0	0	0.122761	7	2151	0.051139	43	13	0.9417	2598	0.18206	115	50	0.030812
RHOQ	0.131737	NA	NA	NA	NA	0	0	0.0178984	2	2151	0.012552	5	2	0.59496	2598	0.022325	9	3	0.048773
BTN2A1	0.131916	rs1800562	HFE	365740	365740	0	0	0.0915985	6	2151	0.086007	30	11	0.69962	2598	0.096228	52	21	0.041549
TRPC3	0.131919	NA	NA	NA	NA	0	0	0.037271	4	2151	0.014412	15	11	0.51677	2598	0.056197	30	19	0.056252
SLC9A3R2	0.132062	NA	NA	NA	NA	0	0	0.238576	16	2151	0.11808	97	53	0.047746	2598	0.33834	273	133	0.60968
SLC18B1	0.132168	NA	NA	NA	NA	0	0	0.0164243	6	2151	0.0065086	13	9	0.10922	2598	0.024634	27	14	0.2668
PRSS45	0.132317	rs2290547	SETD2	207682	207682	0	0	0.00379029	3	2151	0.0013947	2	1	0.54496	2598	0.0057737	4	2	0.053549
PRSS50	0.132317	rs2290547	SETD2	207682	207682	0	0	0.00379029	3	2151	0.0013947	2	1	0.54496	2598	0.0057737	4	2	0.053549
SPOPL	0.132349	NA	NA	NA	NA	0	0	0.0515899	2	2151	0.020921	20	16	0.095988	2598	0.076982	44	25	0.30411
C1orf168	0.132544	NA	NA	NA	NA	0	0	0.346391	1	2151	0.19526	120	60	0.27415	2598	0.47152	317	142	0.10668
TGFBR3	0.132577	rs7515577	EVI5	694197	694197	0	0	0.219834	1	2151	0.15481	69	33	0.3211	2598	0.27367	174	75	0.09111
S100A3	0.132681	NA	NA	NA	NA	0	0	0.058539	1	2151	0.043701	9	4	0.47745	2598	0.070824	30	13	0.061336
POLR3GL	0.132769	NA	NA	NA	NA	0	0	0.157719	1	2151	0.11251	77	35	0.05705	2598	0.19515	138	67	0.51376
ATP13A4	0.132825	NA	NA	NA	NA	0	0	0.00758081	3	2151	0.0037192	4	2	0.033731	2598	0.010778	5	4	0.8694
FOXL2	0.132881	NA	NA	NA	NA	0	0	0.110973	3	2151	0.039052	31	18	0.14398	2598	0.17052	89	47	0.20379
AK1	0.133004	NA	NA	NA	NA	0	0	0.117287	9	2151	0.083682	35	17	0.60713	2598	0.14511	101	51	0.048386
RTN4RL2	0.133199	NA	NA	NA	NA	0	0	0.088861	11	2151	0.086007	38	20	0.18372	2598	0.091224	71	38	0.1602
ASCL1	0.133302	NA	NA	NA	NA	0	0	0.0983364	12	2151	0.061832	31	14	0.070004	2598	0.12856	73	30	0.42085
HDAC1	0.133371	NA	NA	NA	NA	0	0	0.0680143	1	2151	0.020456	14	7	0.15957	2598	0.10739	47	19	0.18475
MALT1	0.133372	NA	NA	NA	NA	0	0	0.104019	18	2151	0.07206	45	23	0.11215	2598	0.13048	98	49	0.26287
ANKRD6	0.13344	NA	NA	NA	NA	0	0	0.0320066	6	2151	0.010228	12	9	0.78356	2598	0.050038	28	17	0.037649
CTD-3064H18.4	0.133462	NA	NA	NA	NA	0	0	0.0254791	19	2151	0.019526	5	2	0.45846	2598	0.030408	10	4	0.06436
DNAAF2	0.133779	NA	NA	NA	NA	0	0	0.0178984	14	2151	0.0041841	10	9	0.03046	2598	0.029253	18	12	0.97165
OLFM2	0.133853	NA	NA	NA	NA	0	0	0.0299013	19	2151	0.037657	12	3	0.48716	2598	0.02348	22	14	0.060796
SLC25A40	0.133906	NA	NA	NA	NA	0	0	0.00947548	7	2151	0.0018596	3	2	0.33211	2598	0.015781	15	11	0.089225
GOLGA7	0.133949	NA	NA	NA	NA	0	0	0.0301117	8	2151	0.02464	17	10	0.052567	2598	0.034642	18	4	0.56394
C17orf99	0.134002	rs4129767	PGS1	195194	195194	0	0	0.0970754	17	2151	0.061367	35	21	0.40071	2598	0.12664	88	46	0.074018
FUCA1	0.134018	rs1077514	ASAP3	392036	392036	0	0	0.128026	1	2151	0.079033	42	20	0.031532	2598	0.16859	90	39	0.94077
ADPGK	0.13406	NA	NA	NA	NA	0	0	0.0336913	15	2151	0.033473	8	4	0.15134	2598	0.033872	8	2	0.19609
TMEM170B	0.134325	NA	NA	NA	NA	0	0	0.0202147	6	2151	0.012087	15	8	0.50173	2598	0.026944	33	22	0.059298
PACSIN1	0.134456	rs2814982	C6orf106	113141	113141	0	1	0.0111603	6	2151	0.0032543	5	3	0.78907	2598	0.017706	9	2	0.037752
MTHFD1	0.134641	NA	NA	NA	NA	0	0	0.219839	14	2151	0.13622	99	58	0.1077	2598	0.28907	257	129	0.27708
SNRPA1	0.134643	NA	NA	NA	NA	0	0	0.0606444	15	2151	0.021385	12	7	0.071002	2598	0.093149	38	16	0.4203
SKIDA1	0.134659	NA	NA	NA	NA	0	0	0.140241	10	2151	0.10414	66	33	0.079922	2598	0.17013	132	57	0.37345
GLIPR1L2	0.1347	NA	NA	NA	NA	0	0	0.0027894	12	2151	0.0027894	2	0	0.1347	0	0	NA	NA	NA
SAMD11	0.134727	NA	NA	NA	NA	0	0	0.0587495	1	2151	0.034868	13	4	0.087407	2598	0.078522	32	10	0.34169
ADCY10	0.134777	NA	NA	NA	NA	0	0	0.358182	1	2151	0.28638	167	76	0.095355	2598	0.41763	358	180	0.31336
LRRN1	0.134781	NA	NA	NA	NA	0	0	0.0600126	3	2151	0.029289	15	6	0.25867	2598	0.08545	36	12	0.11552
ARID1B	0.134848	NA	NA	NA	NA	0	0	0.126554	6	2151	0.062762	44	28	0.13421	2598	0.17937	95	32	0.22279
FCER1G	0.134859	rs1801274	FCGR2A	284761	284761	0	0	0.0758052	1	2151	0.069735	28	13	0.1152	2598	0.080831	60	30	0.25958
MYH14	0.134917	NA	NA	NA	NA	0	0	0.0480102	19	2151	0.035797	19	11	0.1596	2598	0.058122	36	14	0.18747
SLC43A1	0.134994	NA	NA	NA	NA	0	0	0.357552	11	2151	0.24919	168	93	0.17581	2598	0.44727	388	193	0.17031
TMEM50A	0.135068	rs12027135	LDLRAP1	100315	100315	0	1	0.0080019	1	2151	0.0051139	3	2	0.11824	2598	0.010393	10	5	0.25341
ETNK1	0.135083	NA	NA	NA	NA	0	0	0.0987551	12	2151	0.032078	29	18	0.51344	2598	0.15396	74	34	0.058366
MSI2	0.135163	NA	NA	NA	NA	0	0	0.0572751	17	2151	0.026964	20	13	0.12738	2598	0.082371	51	23	0.23544
RNF41	0.13526	NA	NA	NA	NA	0	0	0.00989683	12	2151	0.0060437	3	1	0.046158	2598	0.013087	5	2	0.65033
SPTY2D1	0.135504	rs10128711	SPTY2D1	1341	1341	1	1	0.0299009	11	2151	0.0097629	7	3	0.057792	2598	0.046574	16	7	0.52062
SLC12A7	0.135511	NA	NA	NA	NA	0	0	0.38682	5	2151	0.26732	163	88	0.48239	2598	0.48576	423	184	0.062376
KIF28P	0.135573	NA	NA	NA	NA	0	0	0.0490632	1	2151	0.039052	13	6	0.035726	2598	0.057352	30	15	0.84273
OMP	0.136006	NA	NA	NA	NA	0	0	0.391028	11	2151	0.30358	167	66	0.17206	2598	0.46343	428	203	0.1757
FANCD2OS	0.136424	NA	NA	NA	NA	0	0	0.0141083	3	2151	0.009298	4	2	0.97004	2598	0.018091	14	7	0.031288
TMIE	0.136461	rs2290547	SETD2	337816	337816	0	0	0.0507473	3	2151	0.045095	14	5	0.070974	2598	0.055427	19	10	0.42778
TAF4B	0.136512	NA	NA	NA	NA	0	0	0.0115812	18	2151	0.0013947	3	3	0.12159	2598	0.020015	7	3	0.24982
HLA-DPB1	0.136567	rs419132;rs3177928	HLA	806719;605083	605083	0	0	0.0366396	6	2151	0.052534	17	4	0.11227	2598	0.02348	17	7	0.2707
NISCH	0.136647	rs13326165	STAB1	35328.5	35328.5	0	1	0.0488524	3	2151	0.020921	15	9	0.28922	2598	0.071978	50	23	0.10516
BYSL	0.13668	NA	NA	NA	NA	0	0	0.0111605	6	2151	0.0013947	3	3	0.053144	2598	0.019246	11	5	0.57248
ENOX1	0.136778	NA	NA	NA	NA	0	0	0.0256892	13	2151	0.017201	5	2	0.040014	2598	0.032717	15	7	0.76103
LAMTOR4	0.136795	NA	NA	NA	NA	0	0	0.00526425	7	2151	0.0023245	2	1	0.65749	2598	0.0076982	4	2	0.046323
SPINK4	0.136836	NA	NA	NA	NA	0	0	0.0195833	9	2151	0.010693	4	2	0.12555	2598	0.026944	12	2	0.24268
HECTD1	0.13692	NA	NA	NA	NA	0	0	0.198361	14	2151	0.12506	57	24	0.18683	2598	0.25905	128	52	0.16321
ERICH4	0.136933	NA	NA	NA	NA	0	0	0.100866	19	2151	0.042306	22	12	0.039006	2598	0.14935	67	30	0.78184
KIAA0125	0.136955	NA	NA	NA	NA	0	0	0.100651	14	2151	0.056253	32	17	0.030553	2598	0.13741	87	42	0.99835
TMEM242	0.136971	NA	NA	NA	NA	0	0	0.0212675	6	2151	0.0065086	8	5	0.06099	2598	0.033487	12	8	0.5002
ETV5	0.136973	NA	NA	NA	NA	0	0	0.0955998	3	2151	0.04463	31	16	0.21079	2598	0.1378	70	28	0.14473
ZCCHC8	0.137069	rs4759375	SBNO1	812668	812668	0	0	0.0528531	12	2151	0.022315	22	11	0.76591	2598	0.078137	30	13	0.039868
DAO	0.13714	rs7134594	MVK	375882	375882	0	0	0.249529	12	2151	0.18875	85	38	0.070112	2598	0.29985	184	80	0.43581
ZFYVE28	0.137203	NA	NA	NA	NA	0	0	0.0656983	4	2151	0.034403	25	15	0.63203	2598	0.091609	65	31	0.048374
HAVCR1	0.137572	rs6882076	TIMD4	95968	95968	0	1	0.00547482	5	2151	0.0027894	3	2	0.73062	2598	0.0076982	8	4	0.041991
SEC31A	0.137589	NA	NA	NA	NA	0	0	0.0277953	4	2151	0.015807	4	3	0.72516	2598	0.037721	22	7	0.042314
CCDC109B	0.137751	NA	NA	NA	NA	0	0	0.00400086	4	2151	0.0018596	4	2	0.066968	2598	0.0057737	4	3	0.45889
CLEC4G	0.137913	rs7248104;rs116843064;rs7255436	INSR;ANGPTL4	459747;745145;749018	459747	0	0	0.099602	19	2151	0.11437	35	13	0.076955	2598	0.087375	45	14	0.39994
BEND4	0.137981	NA	NA	NA	NA	0	0	0.0275848	4	2151	0.018596	13	6	0.16546	2598	0.035027	24	11	0.18613
TRPC1	0.138007	NA	NA	NA	NA	0	0	0.00400083	3	2151	0.0037192	3	1	0.71058	2598	0.004234	7	6	0.043351
ZFP64	0.138026	NA	NA	NA	NA	0	0	0.00842307	20	2151	0.011623	2	0	1	2598	0.0057737	9	6	0.03081
STIL	0.13808	NA	NA	NA	NA	0	0	0.0231626	1	2151	0.037657	6	3	0.9972	2598	0.011162	14	8	0.030912
SEMA4B	0.138291	NA	NA	NA	NA	0	0	0.108654	15	2151	0.064621	36	12	0.042287	2598	0.14511	88	40	0.73039
BAG6	0.138296	rs2247056;rs419132;rs3177928	HLA	339666;605643;807279	339666	0	0	0.036218	6	2151	0.02464	13	6	0.31173	2598	0.045804	19	5	0.099084
TNN	0.138452	NA	NA	NA	NA	0	0	0.0823345	1	2151	0.035332	25	13	0.64123	2598	0.12125	46	20	0.048239
ITGAV	0.138469	NA	NA	NA	NA	0	0	0.013266	2	2151	0.0079033	3	1	0.1015	2598	0.017706	6	0	0.3048
APOL4	0.138688	rs138777	TOM1	885491	885491	0	0	0.0576968	22	2151	0.02557	12	9	0.2584	2598	0.084296	37	16	0.11997
TAS2R60	0.1387	NA	NA	NA	NA	0	0	0.0120026	7	2151	0.0051139	5	3	0.073675	2598	0.017706	18	11	0.42082
LRRC10B	0.138704	rs174546	FAS1-2-3	266400	266400	0	0	0.0802256	11	2151	0.037657	24	11	0.11645	2598	0.11547	56	22	0.26625
GON4L	0.13876	rs12145743	PIGV	873834	873834	0	0	0.0115814	1	2151	0.010228	4	2	0.74107	2598	0.012702	6	2	0.04186
BACH2	0.138775	NA	NA	NA	NA	0	0	0.167822	6	2151	0.078568	46	28	0.2075	2598	0.24172	138	59	0.14952
CBX6	0.138796	rs5756931	PLA2G6	726488	726488	0	0	0.0522219	22	2151	0.028824	14	3	0.37895	2598	0.071594	34	16	0.081888
ZNFX1	0.138983	NA	NA	NA	NA	0	0	0.1076	20	2151	0.097164	30	10	0.04424	2598	0.11624	55	22	0.70265
GPR4	0.139032	rs7412;rs439401;rs1065853;rs4420638	APOE	654738;652366;653585;643871	643871	0	0	0.116867	19	2151	0.046025	34	21	0.48707	2598	0.17552	90	40	0.06385
GALR3	0.139041	rs5756931	PLA2G6	308363	308363	0	0	0.0216885	22	2151	0.0083682	12	8	0.25188	2598	0.032717	23	15	0.12348
TSPAN18	0.139055	NA	NA	NA	NA	0	0	0.072226	11	2151	0.048815	26	11	0.19838	2598	0.091609	50	21	0.1568
RANBP3	0.139148	NA	NA	NA	NA	0	0	0.104863	19	2151	0.056253	25	10	0.69792	2598	0.14511	87	30	0.044608
CDKAL1	0.139244	NA	NA	NA	NA	0	0	0.0200043	6	2151	0.0013947	2	1	0.22479	2598	0.035412	7	3	0.13862
ARHGEF11	0.139263	rs12145743	PIGV	312005	312005	0	0	0.0541166	1	2151	0.046955	14	7	0.1751	2598	0.060046	34	13	0.17799
TFB1M	0.139284	NA	NA	NA	NA	0	0	0.0419035	6	2151	0.010693	8	4	0.69478	2598	0.067744	22	9	0.044866
MED29	0.139461	NA	NA	NA	NA	0	0	0.0381135	19	2151	0.019061	6	3	0.031878	2598	0.053888	17	8	0.97946
CTTN	0.139465	NA	NA	NA	NA	0	0	0.0259001	11	2151	0.0051139	3	2	0.13064	2598	0.04311	16	7	0.23901
NKX2-6	0.13947	NA	NA	NA	NA	0	0	0.0598024	8	2151	0.02557	19	11	0.36454	2598	0.088145	37	13	0.085658
OSTF1	0.139571	NA	NA	NA	NA	0	0	0.0503263	9	2151	0.028824	22	13	0.49375	2598	0.068129	43	17	0.063301
TYW5	0.139592	NA	NA	NA	NA	0	0	0.0397979	2	2151	0.020921	7	0	0.72231	2598	0.055427	24	10	0.043279
HARS2	0.139651	NA	NA	NA	NA	0	0	0.04064	5	2151	0.026964	15	9	0.7749	2598	0.051963	27	13	0.040364
GCM1	0.13971	NA	NA	NA	NA	0	0	0.00210572	6	2151	0.0013947	2	1	0.34352	2598	0.0026944	4	3	0.091101
MOB1A	0.139889	NA	NA	NA	NA	0	0	0.0374818	2	2151	0.02371	16	7	0.16405	2598	0.048884	27	14	0.19108
TBX3	0.139929	NA	NA	NA	NA	0	0	0.128447	12	2151	0.061832	35	19	0.089628	2598	0.1836	113	48	0.34987
ZFYVE1	0.139951	NA	NA	NA	NA	0	0	0.021689	14	2151	0.011623	11	8	0.35432	2598	0.030023	27	14	0.08852
S100A16	0.140214	NA	NA	NA	NA	0	0	0.167824	1	2151	0.11715	62	38	0.31219	2598	0.20978	114	52	0.10071
C2orf81	0.140223	NA	NA	NA	NA	0	0	0.0107391	2	2151	0.0079033	6	5	0.089026	2598	0.013087	9	4	0.35319
TOM1L2	0.140346	NA	NA	NA	NA	0	0	0.0376919	17	2151	0.026034	12	6	0.082911	2598	0.047344	32	17	0.37967
SIPA1L1	0.14047	NA	NA	NA	NA	0	0	0.0654878	14	2151	0.042306	18	7	0.24842	2598	0.084681	42	22	0.12686
OTOP3	0.140527	NA	NA	NA	NA	0	0	0.00526426	17	2151	0.0074384	6	1	0.045558	2598	0.0034642	6	4	0.69211
NFIC	0.140766	NA	NA	NA	NA	0	0	0.379659	19	2151	0.26267	146	71	0.18595	2598	0.47652	385	189	0.16994
DOK3	0.140836	NA	NA	NA	NA	0	0	0.00526429	5	2151	0.0013947	2	1	0.10211	2598	0.0084681	6	1	0.30967
C8orf49	0.140855	rs11776767	PINX1	904790	904790	0	0	0.43883	8	2151	0.31846	238	130	0.31478	2598	0.53849	592	275	0.10047
PCDHAC2	0.140874	NA	NA	NA	NA	0	0	0.0204254	5	2151	0.02278	7	3	0.71253	2598	0.018476	13	9	0.044393
ELFN2	0.140905	rs5756931	PLA2G6	419518	419518	0	0	0.13982	22	2151	0.10646	51	22	0.86369	2598	0.16744	122	58	0.036634
RANGRF	0.141009	NA	NA	NA	NA	0	0	0.0115815	17	2151	0.0037192	3	0	0.085083	2598	0.018091	12	5	0.37223
TNFSF8	0.141026	NA	NA	NA	NA	0	0	0.102546	9	2151	0.090656	35	14	0.18431	2598	0.11239	72	34	0.17186
ITIH2	0.141176	NA	NA	NA	NA	0	0	0.318383	10	2151	0.23756	132	68	0.063772	2598	0.3853	256	103	0.49738
MAML2	0.141219	NA	NA	NA	NA	0	0	0.00800184	11	2151	0.010693	13	6	0.089774	2598	0.0057737	13	10	0.35346
APOL2	0.141224	rs138777	TOM1	891540	891540	0	0	0.295854	22	2151	0.16504	96	50	0.37567	2598	0.40416	304	139	0.08447
NFATC2	0.141261	NA	NA	NA	NA	0	0	0.134343	20	2151	0.098559	36	15	0.056289	2598	0.16397	103	41	0.56394
UBE2E3	0.141276	NA	NA	NA	NA	0	0	0.00926511	2	2151	0.004649	6	4	0.52684	2598	0.013087	11	6	0.060261
CHRM3	0.141292	NA	NA	NA	NA	0	0	0.0111603	1	2151	0.0083682	5	2	0.10312	2598	0.013472	10	6	0.30792
ATP8B1	0.141328	NA	NA	NA	NA	0	0	0.165089	18	2151	0.089261	42	18	0.79231	2598	0.22787	102	43	0.040089
H6PD	0.141345	NA	NA	NA	NA	0	0	0.0810676	1	2151	0.044166	32	23	0.5041	2598	0.11162	83	41	0.063019
FOXL2NB	0.141347	NA	NA	NA	NA	0	0	0.119816	3	2151	0.039517	32	19	0.14805	2598	0.1863	96	50	0.21458
MYD88	0.141355	NA	NA	NA	NA	0	0	0.0109496	3	2151	0.013482	6	5	0.43711	2598	0.008853	10	4	0.072684
AADAC	0.141362	NA	NA	NA	NA	0	0	0.130555	3	2151	0.096234	36	23	0.44784	2598	0.15897	102	49	0.070947
KRTAP5-1	0.141454	NA	NA	NA	NA	0	0	0.0726468	11	2151	0.050674	19	10	0.12656	2598	0.090839	43	15	0.25126
DHTKD1	0.141615	NA	NA	NA	NA	0	0	0.263002	10	2151	0.15714	94	48	0.095368	2598	0.35065	218	96	0.33393
DIS3L2	0.141637	NA	NA	NA	NA	0	0	0.0286375	2	2151	0.026499	9	3	0.033392	2598	0.030408	16	6	0.9539
EARS2	0.141799	NA	NA	NA	NA	0	0	0.0414821	16	2151	0.040446	17	7	0.88983	2598	0.04234	24	11	0.035849
SHCBP1	0.142006	NA	NA	NA	NA	0	0	0.0290587	16	2151	0.027894	4	2	0.45791	2598	0.030023	6	3	0.069795
MMAB	0.142236	rs7134594	MVK	11943	11943	0	1	0.219621	12	2151	0.16829	93	54	0.049788	2598	0.26212	242	112	0.64326
COG8	0.142249	NA	NA	NA	NA	0	0	0.0141083	16	2151	0.010693	6	2	0.058656	2598	0.016936	8	2	0.54607
NUBP1	0.142315	rs7188861	RMI2	578418	578418	0	0	0.0210572	16	2151	0.0032543	5	3	0.50944	2598	0.035797	19	12	0.062911
MUC20	0.14246	NA	NA	NA	NA	0	0	0.0055788	3	2151	0.0055788	2	1	0.14246	0	0	NA	NA	NA
ELP4	0.142506	NA	NA	NA	NA	0	0	0.0480103	11	2151	0.0097629	10	7	0.085381	2598	0.079677	36	13	0.37602
CCK	0.142578	NA	NA	NA	NA	0	0	0.0347442	3	2151	0.018131	15	10	0.39648	2598	0.048499	35	17	0.081028
SPARCL1	0.142692	rs442177	KLHL8	401140	401140	0	0	0.0353756	4	2151	0.0069735	6	4	0.050702	2598	0.058891	42	25	0.63428
YY1AP1	0.14274	NA	NA	NA	NA	0	0	0.0018596	1	2151	0.0018596	3	2	0.14274	0	0	NA	NA	NA
LIN9	0.143072	NA	NA	NA	NA	0	0	0.040219	1	2151	0.039981	9	3	0.069442	2598	0.040416	15	3	0.4647
IGSF6	0.143423	NA	NA	NA	NA	0	0	0.0393767	16	2151	0.014412	9	6	0.14009	2598	0.060046	27	9	0.23108
DAPK2	0.143564	rs2652834	LACTB	931210	931210	0	0	0.036218	15	2151	0.017201	20	15	0.70709	2598	0.051963	34	17	0.04584
ANKAR	0.143888	NA	NA	NA	NA	0	0	0.0610659	2	2151	0.044166	27	15	0.035757	2598	0.075058	48	18	0.90913
VSX2	0.143934	NA	NA	NA	NA	0	0	0.0402192	14	2151	0.02464	10	4	0.16458	2598	0.053118	24	8	0.1976
LXN	0.14476	NA	NA	NA	NA	0	0	0.0155822	3	2151	0.020456	14	10	0.92104	2598	0.011547	18	11	0.035571
CRYBB1	0.144995	NA	NA	NA	NA	0	0	0.0659088	22	2151	0.028824	17	9	0.24061	2598	0.096613	44	14	0.13645
WNT3	0.145215	rs7206971	OSBPL7	542954	542954	0	0	0.0273744	17	2151	0.0060437	11	9	0.73338	2598	0.045035	23	12	0.044855
RP11-196G11.6	0.145296	rs11649653	CTF1	168542	168542	0	0	0.0218997	16	2151	0.020921	7	4	0.78879	2598	0.02271	12	4	0.041734
NOG	0.145419	NA	NA	NA	NA	0	0	0.0545379	17	2151	0.052999	31	19	0.68297	2598	0.055812	45	29	0.048253
BAP1	0.145481	rs13326165	STAB1	89808.5	89808.5	0	1	0.0313751	3	2151	0.035332	11	6	0.070006	2598	0.028099	13	7	0.47101
RGS16	0.14578	rs1689800	ZNF648	418888	418888	0	0	0.0290588	1	2151	0.036262	14	7	0.0824	2598	0.023095	20	9	0.40123
CLYBL	0.14598	NA	NA	NA	NA	0	0	0.356075	13	2151	0.20409	124	64	0.40791	2598	0.48191	294	143	0.081194
MPPE1	0.14612	NA	NA	NA	NA	0	0	0.0334807	18	2151	0.031613	18	12	0.051391	2598	0.035027	26	15	0.64527
F2RL1	0.146234	NA	NA	NA	NA	0	0	0.0734885	5	2151	0.035332	22	11	0.11005	2598	0.10508	60	26	0.30163
SIRT3	0.14636	NA	NA	NA	NA	0	0	0.00505367	11	2151	0.0051139	2	1	0.072677	2598	0.0050038	5	3	0.45725
SLC35G6	0.146727	rs314253	DLG4	328976	328976	0	0	0.191408	17	2151	0.14784	69	29	0.039134	2598	0.22748	162	88	0.85193
JOSD1	0.146816	rs5756931	PLA2G6	544965	544965	0	0	0.0534851	22	2151	0.032078	20	10	0.09182	2598	0.071209	41	21	0.36338
COMMD8	0.146883	NA	NA	NA	NA	0	0	0.00421139	4	2151	0.0037192	4	2	0.58044	2598	0.0046189	9	7	0.057517
POP1	0.146925	NA	NA	NA	NA	0	0	0.0324278	8	2151	0.009298	11	6	0.055076	2598	0.051578	22	6	0.60639
RP11-540D14.8	0.147173	NA	NA	NA	NA	0	0	0.0755945	1	2151	0.059042	21	11	0.48801	2598	0.089299	46	22	0.068586
NELL1	0.147193	NA	NA	NA	NA	0	0	0.0410615	11	2151	0.046955	12	7	0.74676	2598	0.036182	26	12	0.044829
HEG1	0.147212	NA	NA	NA	NA	0	0	0.121709	3	2151	0.093445	39	14	0.61984	2598	0.14511	73	39	0.054017
PGK2	0.147435	NA	NA	NA	NA	0	0	0.0732811	6	2151	0.032543	15	9	0.50597	2598	0.10701	52	16	0.066304
SLC50A1	0.147445	NA	NA	NA	NA	0	0	0.0442199	1	2151	0.02185	12	7	0.13235	2598	0.062741	38	19	0.2535
CYP24A1	0.147551	NA	NA	NA	NA	0	0	0.208886	20	2151	0.12785	74	44	0.54763	2598	0.27598	235	111	0.061322
JCHAIN	0.147766	NA	NA	NA	NA	0	0	0.016214	4	2151	0.015807	4	2	0.21343	2598	0.016551	2	1	0.15764
KCNA1	0.147923	NA	NA	NA	NA	0	0	0.0193727	12	2151	0.0041841	7	6	0.85431	2598	0.031948	13	4	0.039437
OLIG1	0.14797	NA	NA	NA	NA	0	0	0.0720156	21	2151	0.02557	16	11	0.034406	2598	0.11047	64	20	0.97964
LRRN4	0.148016	NA	NA	NA	NA	0	0	0.0513793	20	2151	0.020456	15	11	0.9637	2598	0.076982	43	20	0.034989
KIAA1324	0.148106	rs629301	SORT1	111326	111326	0	1	0.0305327	1	2151	0.0097629	8	6	0.076505	2598	0.047729	23	10	0.44109
RAMP2	0.14811	rs8077889	MPP3	963647	963647	0	0	0.040851	17	2151	0.016272	8	3	0.31404	2598	0.061201	19	10	0.10746
NLRP1	0.148157	rs193042029	TM4SF5	819855	819855	0	0	0.0524324	17	2151	0.019061	11	8	0.42222	2598	0.080062	44	19	0.07996
NCBP2	0.148192	NA	NA	NA	NA	0	0	0.0290588	3	2151	0.0055788	5	1	0.75316	2598	0.048499	20	11	0.044839
BCL2L10	0.148349	NA	NA	NA	NA	0	0	0.117709	15	2151	0.073454	43	24	0.85477	2598	0.15435	118	60	0.039563
FBXW9	0.148409	NA	NA	NA	NA	0	0	0.0185303	19	2151	0.019991	7	3	0.08091	2598	0.017321	6	2	0.41818
C1orf53	0.14879	NA	NA	NA	NA	0	0	0.0313748	1	2151	0.0088331	8	5	0.10528	2598	0.050038	21	7	0.32245
WDR64	0.148942	NA	NA	NA	NA	0	0	0.00442198	1	2151	0.0013947	3	3	0.13667	2598	0.0069284	6	3	0.24872
FXN	0.149161	NA	NA	NA	NA	0	0	0.0850688	9	2151	0.04835	17	12	0.10692	2598	0.11547	46	15	0.31853
PCDHA10	0.149207	NA	NA	NA	NA	0	0	0.00989683	5	2151	0.0060437	3	1	1	2598	0.013087	3	2	0.034071
PCDHA11	0.149207	NA	NA	NA	NA	0	0	0.00989683	5	2151	0.0060437	3	1	1	2598	0.013087	3	2	0.034071
PCDHA12	0.149207	NA	NA	NA	NA	0	0	0.00989683	5	2151	0.0060437	3	1	1	2598	0.013087	3	2	0.034071
PCDHA13	0.149207	NA	NA	NA	NA	0	0	0.00989683	5	2151	0.0060437	3	1	1	2598	0.013087	3	2	0.034071
PCDHA8	0.149207	NA	NA	NA	NA	0	0	0.00989683	5	2151	0.0060437	3	1	1	2598	0.013087	3	2	0.034071
PCDHA9	0.149207	NA	NA	NA	NA	0	0	0.00989683	5	2151	0.0060437	3	1	1	2598	0.013087	3	2	0.034071
BICD1	0.149217	NA	NA	NA	NA	0	0	0.00294801	12	2151	0.0037192	5	3	0.14424	2598	0.0023095	2	1	0.23623
AQP6	0.149244	NA	NA	NA	NA	0	0	0.164875	12	2151	0.09112	49	28	0.090135	2598	0.22594	118	49	0.37812
TRAPPC10	0.14931	NA	NA	NA	NA	0	0	0.175197	21	2151	0.076709	54	31	0.10558	2598	0.25674	141	67	0.32299
TMEM235	0.149479	rs4129767	PGS1	236976	236976	0	1	0.089283	17	2151	0.058113	29	16	0.96642	2598	0.11509	72	35	0.035338
FBXL13	0.149505	NA	NA	NA	NA	0	0	0.0109496	7	2151	0.0041841	4	2	0.10201	2598	0.016551	5	3	0.33486
SERPINE2	0.149508	NA	NA	NA	NA	0	0	0.0391659	2	2151	0.0097629	8	2	0.99023	2598	0.06351	25	12	0.034497
PLD6	0.149542	NA	NA	NA	NA	0	0	0.0492736	17	2151	0.020456	15	8	0.081931	2598	0.073133	34	17	0.41706
ENPP6	0.149553	NA	NA	NA	NA	0	0	0.00842291	4	2151	0.010228	7	4	0.21467	2598	0.0069284	10	5	0.15919
PCF11	0.149879	NA	NA	NA	NA	0	0	0.112658	11	2151	0.039981	40	29	0.062817	2598	0.17283	112	47	0.54555
PSMD6	0.149889	NA	NA	NA	NA	0	0	0.197305	3	2151	0.13808	74	31	0.08125	2598	0.24634	160	74	0.42182
HAAO	0.14993	NA	NA	NA	NA	0	0	0.133078	2	2151	0.079498	37	22	0.048896	2598	0.17744	119	55	0.70118
EPHA7	0.149967	NA	NA	NA	NA	0	0	0.0511684	6	2151	0.039981	21	13	0.68114	2598	0.060431	50	28	0.050351
SLC6A5	0.150035	NA	NA	NA	NA	0	0	0.0229521	11	2151	0.009298	3	1	0.09339	2598	0.034257	12	0	0.36745
RBAK	0.150088	NA	NA	NA	NA	0	0	0.0218992	7	2151	0.021385	4	2	0.060335	2598	0.022325	11	6	0.56902
MYO5C	0.150185	NA	NA	NA	NA	0	0	0.0602233	15	2151	0.033008	17	8	0.45016	2598	0.082756	43	19	0.07633
NAA25	0.150432	rs11065987	BRAP	476682	476682	0	0	0.016214	12	2151	0.015807	8	4	0.22936	2598	0.016551	17	8	0.15013
CTD-3080F16.3	0.150448	NA	NA	NA	NA	0	0	0.00715921	8	2151	0.0018596	3	2	0.15649	2598	0.011547	16	8	0.22007
GCC1	0.150641	NA	NA	NA	NA	0	0	0.0183197	7	2151	0.017201	9	5	0.60391	2598	0.019246	22	13	0.057121
GPSM2	0.150726	rs629301	SORT1	421994	421994	0	0	0.0178984	1	2151	0.015807	9	6	0.041812	2598	0.01963	15	10	0.82563
LRTM2	0.150738	NA	NA	NA	NA	0	0	0.215414	12	2151	0.083682	47	22	0.44373	2598	0.32448	159	57	0.077806
COX4I2	0.150951	NA	NA	NA	NA	0	0	0.0408505	20	2151	0.017201	9	6	0.32785	2598	0.060431	27	11	0.1055
NVL	0.15101	NA	NA	NA	NA	0	0	0.0197935	1	2151	0.012087	6	4	0.73876	2598	0.026174	18	11	0.046843
CIAO1	0.151059	NA	NA	NA	NA	0	0	0.0414823	2	2151	0.015342	13	7	0.97872	2598	0.063125	32	20	0.035373
RNF186	0.151097	NA	NA	NA	NA	0	0	0.126342	1	2151	0.046955	47	30	0.050225	2598	0.19207	111	51	0.68953
INSIG1	0.151128	NA	NA	NA	NA	0	0	0.0397975	7	2151	0.026964	10	5	0.12688	2598	0.050423	29	12	0.27302
SERPINB5	0.151437	NA	NA	NA	NA	0	0	0.120023	18	2151	0.045095	28	15	0.064553	2598	0.18206	85	30	0.53805
PTMS	0.151611	NA	NA	NA	NA	0	0	0.104865	12	2151	0.042306	36	16	0.05529	2598	0.15666	95	46	0.62913
ETNPPL	0.151657	NA	NA	NA	NA	0	0	0.225523	4	2151	0.12506	68	34	0.52417	2598	0.3087	171	69	0.066387
TEFM	0.151701	NA	NA	NA	NA	0	0	0.0204254	17	2151	0.017666	8	5	0.823	2598	0.02271	17	10	0.042298
SH2D2A	0.151719	rs12145743	PIGV	65453.5	65453.5	0	1	0.0364291	1	2151	0.016272	5	3	0.061377	2598	0.053118	21	7	0.56726
SH2D7	0.15175	NA	NA	NA	NA	0	0	0.118972	15	2151	0.055323	32	16	0.82327	2598	0.17167	91	35	0.042302
NDNF	0.151847	NA	NA	NA	NA	0	0	0.0235839	4	2151	0.0051139	5	2	0.24066	2598	0.038876	20	14	0.14483
DGCR14	0.151958	NA	NA	NA	NA	0	0	0.098547	22	2151	0.062297	35	12	0.060223	2598	0.12856	74	32	0.57931
TPRN	0.152058	NA	NA	NA	NA	0	0	0.14656	9	2151	0.11855	63	38	0.038675	2598	0.16975	118	60	0.90285
TUBB2A	0.152133	NA	NA	NA	NA	0	0	0.071805	6	2151	0.022315	14	7	0.096918	2598	0.11278	47	21	0.36051
TMEM30B	0.15251	NA	NA	NA	NA	0	0	0.0290586	14	2151	0.02185	9	2	0.15186	2598	0.035027	19	8	0.23082
ASXL1	0.152524	NA	NA	NA	NA	0	0	0.121499	20	2151	0.066481	40	17	0.70813	2598	0.16705	102	52	0.049506
VSTM5	0.152628	NA	NA	NA	NA	0	0	0.0193724	11	2151	0.031148	10	6	0.75396	2598	0.0096228	10	6	0.046538
LTB	0.152636	rs2247056;rs419132;rs3177928	HLA	274749;670560;872196	274749	0	0	0.0547484	6	2151	0.048815	22	7	0.59293	2598	0.059661	39	15	0.059181
AP2B1	0.152694	NA	NA	NA	NA	0	0	0.0513794	17	2151	0.029289	11	3	0.045273	2598	0.069669	34	13	0.77546
STAT1	0.152702	NA	NA	NA	NA	0	0	0.0869652	2	2151	0.065086	19	7	0.1989	2598	0.10508	59	20	0.17652
JAKMIP1	0.152884	NA	NA	NA	NA	0	0	0.0252685	4	2151	0.019061	16	7	0.74036	2598	0.030408	25	14	0.047496
S100A14	0.152962	NA	NA	NA	NA	0	0	0.105497	1	2151	0.066481	41	23	0.28432	2598	0.1378	63	29	0.12376
AGR3	0.153321	rs4142995	SNX13	987332	987332	0	0	0.0324281	7	2151	0.0060437	5	3	0.15135	2598	0.054273	23	11	0.2332
CSNK1G2-AS1	0.153328	NA	NA	NA	NA	0	0	0.0869654	19	2151	0.072524	27	7	0.34123	2598	0.098922	60	27	0.10344
DDX59	0.153435	NA	NA	NA	NA	0	0	0.0642259	1	2151	0.019061	21	15	0.14182	2598	0.10162	45	18	0.24911
APCS	0.153636	NA	NA	NA	NA	0	0	0.207415	1	2151	0.1762	104	67	0.069845	2598	0.23326	231	113	0.50668
THRA	0.15376	rs11869286	STARD3	425124	425124	0	0	0.186356	17	2151	0.082287	62	34	0.35299	2598	0.27252	143	60	0.10036
TSLP	0.154042	NA	NA	NA	NA	0	0	0.0294799	5	2151	0.0069735	7	4	0.33231	2598	0.048114	23	12	0.10686
FXYD6	0.154195	rs11603023	PHLDB1	747028	747028	0	0	0.104862	11	2151	0.096699	47	18	0.82268	2598	0.11162	73	32	0.04322
TSPEAR-AS2	0.15452	rs114139997	COL18A1	918140	918140	0	0	0.16319	21	2151	0.10274	47	25	0.21812	2598	0.21324	106	41	0.16346
F5	0.154696	NA	NA	NA	NA	0	0	0.407243	1	2151	0.28731	198	98	0.063277	2598	0.50654	482	218	0.56429
GP9	0.154701	NA	NA	NA	NA	0	0	0.0311643	3	2151	0.022315	5	3	0.045223	2598	0.038491	21	7	0.7896
NKAIN4	0.154841	NA	NA	NA	NA	0	0	0.0244265	20	2151	0.010228	6	1	0.083687	2598	0.036182	30	16	0.42719
SEPHS2	0.154873	rs11649653	CTF1	493730	493730	0	0	0.203833	16	2151	0.1748	57	19	0.93892	2598	0.22787	158	86	0.038086
RAB8B	0.154989	rs2652834	LACTB	97616.5	97616.5	0	1	0.1434	15	2151	0.091585	44	26	0.4242	2598	0.1863	122	57	0.084381
EIF4A1	0.155227	rs314253	DLG4	400620	400620	0	0	0.00589596	17	2151	0.0074384	2	0	0.076601	2598	0.0046189	6	4	0.46822
SOX15	0.155227	rs314253	DLG4	400620	400620	0	0	0.00589596	17	2151	0.0074384	2	0	0.076601	2598	0.0046189	6	4	0.46822
CDH11	0.155353	NA	NA	NA	NA	0	0	0.0734885	16	2151	0.035332	24	14	0.5883	2598	0.10508	55	30	0.06103
SPTBN4	0.155472	NA	NA	NA	NA	0	0	0.0109495	19	2151	0.004649	7	5	0.089008	2598	0.016166	13	6	0.40378
UMAD1	0.155495	NA	NA	NA	NA	0	0	0.0178986	7	2151	0.0074384	7	3	0.59968	2598	0.026559	14	10	0.059943
RBP7	0.155501	NA	NA	NA	NA	0	0	0.0505372	1	2151	0.046955	17	10	0.88591	2598	0.053503	37	17	0.040578
ATAD1	0.155684	NA	NA	NA	NA	0	0	0.148451	10	2151	0.054858	47	25	0.48191	2598	0.22594	104	48	0.07471
MYPOP	0.155702	NA	NA	NA	NA	0	0	0.00189515	19	2151	0.0013947	3	3	0.040196	2598	0.0023095	5	4	0.89583
C1orf115	0.155742	rs2642442	MOSC1	58687.5	58687.5	0	1	0.315435	1	2151	0.25941	196	83	0.071772	2598	0.36182	320	125	0.50188
EIF3G	0.15596	rs6511720	LDLR	997968	997968	0	0	0.0051139	19	2151	0.0051139	2	0	0.15596	0	0	NA	NA	NA
RFPL3	0.155966	NA	NA	NA	NA	0	0	0.0105286	22	2151	0.0018596	3	2	0.70642	2598	0.017706	5	4	0.051086
BNC1	0.155993	NA	NA	NA	NA	0	0	0.00505367	15	2151	0.0051139	3	0	0.1948	2598	0.0050038	6	3	0.1853
PLOD1	0.156012	NA	NA	NA	NA	0	0	0.0732761	1	2151	0.029754	16	7	0.77872	2598	0.10931	57	26	0.046361
ARL2BP	0.156133	rs3764261	CETP	233792	233792	0	0	0.0633816	16	2151	0.041376	13	6	0.10514	2598	0.081601	26	15	0.34372
PLCD4	0.156152	rs78058190	PRKAG3	228148	228148	0	0	0.0126344	2	2151	0.0051139	5	3	0.14605	2598	0.018861	21	13	0.24748
KCNK17	0.156155	rs2758886	KCNK17	30268.5	30268.5	1	1	0.0322172	6	2151	0.014877	17	8	0.44589	2598	0.046574	27	14	0.081063
NT5C3A	0.156453	NA	NA	NA	NA	0	0	0.17014	7	2151	0.097164	51	24	0.19073	2598	0.23056	109	48	0.18998
FAM185A	0.156481	NA	NA	NA	NA	0	0	0.00715926	7	2151	0.0013947	2	1	0.54428	2598	0.011932	15	7	0.06659
HOXD4	0.156617	NA	NA	NA	NA	0	0	0.123184	2	2151	0.10181	40	16	0.055094	2598	0.14088	90	49	0.65859
THBD	0.15678	NA	NA	NA	NA	0	0	0.0258999	20	2151	0.0069735	9	5	0.058944	2598	0.04157	20	8	0.61641
ASB18	0.156859	NA	NA	NA	NA	0	0	0.0126341	2	2151	0.0083682	4	1	0.26834	2598	0.016166	6	1	0.13549
MRGPRD	0.156872	NA	NA	NA	NA	0	0	0.0134765	11	2151	0.0032543	4	0	0.66125	2598	0.02194	9	2	0.054989
SIGLEC10	0.15698	rs17695224	HAS1	401416	401416	0	0	0.0606443	19	2151	0.013947	6	4	0.48691	2598	0.099307	27	9	0.074745
PSMB7	0.157007	NA	NA	NA	NA	0	0	0.135607	9	2151	0.06834	61	36	0.13116	2598	0.1913	112	47	0.27754
MKKS	0.157201	NA	NA	NA	NA	0	0	0.337125	20	2151	0.2199	124	68	0.10385	2598	0.43418	351	151	0.35109
GRWD1	0.157344	rs492602	FLJ36070	230589	230589	0	0	0.0105286	19	2151	0.019526	2	1	0.07575	2598	0.0030793	5	2	0.4819
GGA1	0.157372	rs5756931	PLA2G6	538429	538429	0	0	0.0343234	22	2151	0.010228	9	5	0.084582	2598	0.054273	25	10	0.43168
SSX2IP	0.157449	NA	NA	NA	NA	0	0	0.176036	1	2151	0.082752	55	34	0.070362	2598	0.25327	152	62	0.51925
VSTM2B	0.157478	NA	NA	NA	NA	0	0	0.165507	19	2151	0.058577	48	26	0.075006	2598	0.25404	123	53	0.48722
FAM160A2	0.157494	NA	NA	NA	NA	0	0	0.0680145	11	2151	0.034868	25	13	0.45113	2598	0.095458	61	23	0.081017
EDC4	0.157531	rs16942887	LCAT	13948.5	13948.5	0	1	0.0212677	16	2151	0.0097629	10	5	0.51519	2598	0.030793	15	5	0.070965
IL20RB	0.15769	rs645040	MSL2L1	755138	755138	0	0	0.0408508	3	2151	0.041376	16	9	0.22829	2598	0.040416	27	16	0.16036
ZSCAN31	0.15771	NA	NA	NA	NA	0	0	0.00610656	6	2151	0.0018596	4	4	0.61064	2598	0.0096228	15	6	0.059961
SNRPGP15	0.157757	NA	NA	NA	NA	0	0	0.070539	19	2151	0.019061	22	14	0.052757	2598	0.11316	53	21	0.69429
OR10AD1	0.157781	NA	NA	NA	NA	0	0	0.0227412	12	2151	0.026499	4	0	0.24411	2598	0.01963	10	5	0.15008
NR2E1	0.158097	NA	NA	NA	NA	0	0	0.164245	6	2151	0.095769	58	36	0.22792	2598	0.22094	116	49	0.16116
AGO1	0.158125	NA	NA	NA	NA	0	0	0.0210571	1	2151	0.0097629	3	1	0.18681	2598	0.030408	9	1	0.19667
ZBTB11-AS1	0.15823	NA	NA	NA	NA	0	0	0.0699097	3	2151	0.042771	21	9	0.067696	2598	0.092379	56	25	0.54319
C9orf172	0.158792	NA	NA	NA	NA	0	0	0.00252682	9	2151	0.0037192	5	3	0.30405	2598	0.0015396	4	4	0.1215
FFAR3	0.158792	NA	NA	NA	NA	0	0	0.0189515	19	2151	0.014877	4	2	0.038689	2598	0.022325	18	8	0.95485
FAM63B	0.158865	rs686958;rs1532085	LIPC	304440;362958	304440	0	0	0.00442199	15	2151	0.0060437	3	1	0.5432	2598	0.0030793	5	4	0.068049
NSUN7	0.159031	NA	NA	NA	NA	0	0	0.0237944	4	2151	0.038122	8	2	0.091189	2598	0.011932	12	6	0.40591
MLF2	0.159289	NA	NA	NA	NA	0	0	0.00400086	12	2151	0.0018596	3	2	1	2598	0.0057737	4	3	0.037093
STK4	0.159514	rs1800961;rs6065906	HNF4A;PLTP	526651.5;984999.5	526652	0	0	0.0804407	20	2151	0.04649	18	7	0.45578	2598	0.10855	61	27	0.081533
TRAF7	0.159585	NA	NA	NA	NA	0	0	0.0122128	16	2151	0.0083682	4	2	0.064149	2598	0.015396	18	8	0.57963
C1orf228	0.159754	NA	NA	NA	NA	0	0	0.0435882	1	2151	0.032078	8	4	0.17435	2598	0.053118	34	16	0.21356
NETO1	0.159755	NA	NA	NA	NA	0	0	0.107812	18	2151	0.079963	43	24	0.74918	2598	0.13087	64	28	0.0497
TNC	0.159825	NA	NA	NA	NA	0	0	0.0334809	9	2151	0.015807	5	3	0.57153	2598	0.048114	34	16	0.065186
HEMGN	0.159867	NA	NA	NA	NA	0	0	0.100865	9	2151	0.051604	17	6	0.045457	2598	0.14165	63	23	0.81986
DGKI	0.159892	NA	NA	NA	NA	0	0	0.0269531	7	2151	0.026034	8	3	0.046312	2598	0.027714	17	5	0.80489
CBR3	0.159932	NA	NA	NA	NA	0	0	0.0280059	21	2151	0.011158	7	6	0.9713	2598	0.041955	16	7	0.03839
TINF2	0.159968	rs8017377	NYNRIN	179295	179295	0	1	0.0157926	14	2151	0.0055788	6	2	0.041922	2598	0.024249	15	7	0.88973
EHHADH	0.159973	NA	NA	NA	NA	0	0	0.160455	3	2151	0.11344	45	19	0.091957	2598	0.19938	105	47	0.40563
PCGF1	0.159976	NA	NA	NA	NA	0	0	0.00357968	2	2151	0.0065086	4	2	0.15111	2598	0.0011547	3	3	0.24685
ALOX15B	0.160077	rs314253	DLG4	879227	879227	0	0	0.131397	17	2151	0.069735	39	25	0.08157	2598	0.18245	89	36	0.45767
POPDC3	0.160308	NA	NA	NA	NA	0	0	0.046115	6	2151	0.029289	6	3	0.14719	2598	0.060046	21	9	0.25411
STRADB	0.160381	NA	NA	NA	NA	0	0	0.0334804	2	2151	0.013017	6	1	0.15398	2598	0.050423	22	6	0.24305
GATM	0.160529	NA	NA	NA	NA	0	0	0.4064	15	2151	0.28917	214	127	0.047929	2598	0.50346	549	237	0.78178
ARPC5L	0.160599	NA	NA	NA	NA	0	0	0.0844384	9	2151	0.033938	18	11	0.039341	2598	0.12625	75	37	0.95298
RORC	0.16076	rs267733	ANXA9	800913	800913	0	0	0.259004	1	2151	0.15481	89	49	0.28637	2598	0.34527	246	106	0.13109
RAB40C	0.161009	NA	NA	NA	NA	0	0	0.172036	16	2151	0.11065	61	30	0.077458	2598	0.22286	141	68	0.48563
KIAA0101	0.16102	NA	NA	NA	NA	0	0	0.0362181	15	2151	0.027894	9	4	0.044178	2598	0.04311	25	14	0.85154
MON2	0.161083	NA	NA	NA	NA	0	0	0.0309541	12	2151	0.020921	6	2	0.17996	2598	0.039261	23	13	0.20915
TCP11L2	0.161086	NA	NA	NA	NA	0	0	0.0355867	12	2151	0.0027894	4	2	0.079191	2598	0.062741	23	11	0.4753
AGO3	0.161281	NA	NA	NA	NA	0	0	0.0208466	1	2151	0.018596	11	7	0.065334	2598	0.02271	29	14	0.57702
SPTSSB	0.161474	NA	NA	NA	NA	0	0	0.0402193	3	2151	0.02371	9	5	0.041645	2598	0.053888	27	16	0.90666
USP47	0.161512	NA	NA	NA	NA	0	0	0.0303223	11	2151	0.019991	10	4	0.3673	2598	0.038876	29	15	0.10283
SLC25A4	0.161678	NA	NA	NA	NA	0	0	0.0166351	4	2151	0.004649	5	3	0.1668	2598	0.026559	18	10	0.22674
CARD8	0.161683	rs492602	FLJ36070	452634	452634	0	0	0.0362182	19	2151	0.039052	19	8	0.088692	2598	0.033872	26	5	0.42644
FAM63A	0.16169	rs267733	ANXA9	21493.5	21493.5	0	1	0.0427458	1	2151	0.040911	12	7	0.75285	2598	0.044265	24	11	0.050241
ARMC10	0.161758	NA	NA	NA	NA	0	0	0.0122133	7	2151	0.0041841	4	2	0.10201	2598	0.018861	9	5	0.37099
OCLN	0.161761	NA	NA	NA	NA	0	0	0.295854	5	2151	0.23013	131	62	0.36341	2598	0.35027	295	133	0.10414
RAB27A	0.16178	NA	NA	NA	NA	0	0	0.13645	15	2151	0.087401	45	27	0.78231	2598	0.17706	83	36	0.048384
EFNA4	0.16183	NA	NA	NA	NA	0	0	0.0696992	1	2151	0.052534	13	7	0.44589	2598	0.083911	47	23	0.084924
RP4-539M6.19	0.16185	rs5763662	MTMR3	447498	447498	0	0	0.160034	22	2151	0.1218	60	33	0.5599	2598	0.19169	111	57	0.067642
ILDR1	0.161888	NA	NA	NA	NA	0	0	0.0168458	3	2151	0.011623	6	3	0.53555	2598	0.02117	19	9	0.070739
STK11	0.161896	NA	NA	NA	NA	0	0	0.0248478	19	2151	0.020921	6	4	0.049491	2598	0.028099	17	6	0.76553
WDR91	0.162119	NA	NA	NA	NA	0	0	0.0985465	7	2151	0.066016	28	14	0.33645	2598	0.12548	54	22	0.11281
RP11-277P12.6	0.162189	NA	NA	NA	NA	0	0	0.00779102	12	2151	0.0023245	3	2	0.6589	2598	0.012317	13	7	0.057636
SMARCA2	0.162451	rs3780181	VLDLR	570332	570332	0	0	0.218149	9	2151	0.13947	69	35	0.04092	2598	0.28329	195	101	0.93002
ADH4	0.162484	rs2602836;rs13132430	ADH5	115334.5;93930.5	93930.5	0	1	0.480101	4	2151	0.33473	265	158	0.25536	2598	0.60046	598	287	0.14907
ACP7	0.162504	NA	NA	NA	NA	0	0	0.0823318	19	2151	0.037657	19	7	0.44564	2598	0.11932	71	29	0.085434
BTNL8	0.162617	NA	NA	NA	NA	0	0	0.00715966	5	2151	0.0027894	5	4	0.63751	2598	0.010778	8	6	0.059775
GATA4	0.162617	rs11776767	PINX1	860996	860996	0	0	0.595703	8	2151	0.45932	399	217	0.30749	2598	0.70862	1064	495	0.12393
KDSR	0.162638	NA	NA	NA	NA	0	0	0.100862	18	2151	0.055788	24	11	0.085867	2598	0.13818	68	24	0.44387
OR5K2	0.162685	NA	NA	NA	NA	0	0	0.0240049	3	2151	0.026964	6	1	0.54422	2598	0.021555	13	4	0.07006
RAPGEF3	0.162706	NA	NA	NA	NA	0	0	0.125499	12	2151	0.058113	35	17	0.32725	2598	0.18129	101	49	0.11653
TNNI3	0.162729	rs386000	LILRA3	833181	833181	0	0	0.0172671	19	2151	0.016272	8	4	0.068778	2598	0.018091	14	5	0.55456
ZCCHC14	0.162745	NA	NA	NA	NA	0	0	0.180458	16	2151	0.099954	52	24	0.053278	2598	0.24711	130	60	0.71599
DDX39B	0.16282	rs2247056;rs419132;rs3177928	HLA	247520.5;697788.5;899424.5	247520	0	0	0.0979147	6	2151	0.066481	26	9	0.19396	2598	0.12394	47	17	0.19679
WDR81	0.162999	rs2070863	SERPINF2	1516	1516	0	1	0.0915998	17	2151	0.054858	33	15	0.046226	2598	0.12202	67	33	0.8269
TXNRD2	0.163007	NA	NA	NA	NA	0	0	0.105708	22	2151	0.060437	41	25	0.2569	2598	0.14319	80	35	0.1488
FGF14	0.163019	NA	NA	NA	NA	0	0	0.0271635	13	2151	0.0032543	6	5	0.093336	2598	0.046959	17	9	0.4096
GMDS	0.163232	NA	NA	NA	NA	0	0	0.0823327	6	2151	0.063226	29	12	0.52794	2598	0.098152	65	31	0.072538
GIMAP4	0.163258	rs17173637	TMEM176A	297428	297428	0	0	0.0183197	7	2151	0.0032543	3	2	0.040778	2598	0.030793	11	4	0.93932
WAC	0.163332	NA	NA	NA	NA	0	0	0.0543276	10	2151	0.034403	21	9	0.04403	2598	0.070824	54	32	0.87046
TNFAIP8L1	0.163371	NA	NA	NA	NA	0	0	0.134552	19	2151	0.081822	30	14	0.10394	2598	0.17821	124	61	0.36885
EN1	0.163418	rs10490626	INSIG2	773761	773761	0	0	0.0178984	2	2151	0.014877	6	4	0.36874	2598	0.0204	22	13	0.10401
CST7	0.163426	NA	NA	NA	NA	0	0	0.0701198	20	2151	0.039981	22	8	0.10879	2598	0.095073	50	20	0.35256
GPR176	0.163478	NA	NA	NA	NA	0	0	0.118338	15	2151	0.049744	26	14	0.047067	2598	0.17513	73	30	0.81524
HP1BP3	0.163514	NA	NA	NA	NA	0	0	0.0168453	1	2151	0.013482	10	5	0.21433	2598	0.01963	11	5	0.17908
OR10H2	0.163547	NA	NA	NA	NA	0	0	0.0918087	19	2151	0.04742	30	20	0.27115	2598	0.12856	55	23	0.14159
KMT5A	0.16372	rs4759375;rs4765127	SBNO1;ZNF664	79253;584676	79253	0	0	0.0469573	12	2151	0.020921	6	3	0.10385	2598	0.068514	44	21	0.3702
SPACA3	0.163778	NA	NA	NA	NA	0	0	0.0336915	17	2151	0.011158	9	7	0.040519	2598	0.052348	25	13	0.94926
IRX6	0.163829	NA	NA	NA	NA	0	0	0.060855	16	2151	0.02464	18	12	0.29186	2598	0.090839	50	24	0.13184
C3orf49	0.16387	NA	NA	NA	NA	0	0	0.0115814	3	2151	0.019526	3	2	0.23918	2598	0.0050038	6	4	0.16093
PDPK1	0.163919	NA	NA	NA	NA	0	0	0.125289	16	2151	0.11158	49	28	0.054187	2598	0.13664	96	47	0.71062
ZFAND2A	0.164042	rs1997243	GPR146	84704	84704	0	1	0.241317	7	2151	0.15621	71	36	0.050662	2598	0.31178	177	76	0.76081
PRMT8	0.164125	NA	NA	NA	NA	0	0	0.00589599	12	2151	0.0013947	3	3	0.11337	2598	0.0096228	4	3	0.34021
PODN	0.16419	NA	NA	NA	NA	0	0	0.0644346	1	2151	0.035797	15	7	0.4333	2598	0.088145	34	9	0.08906
CIR1	0.164594	NA	NA	NA	NA	0	0	0.011371	2	2151	0.0023245	2	0	0.33891	2598	0.018861	7	4	0.11423
PAWR	0.164686	NA	NA	NA	NA	0	0	0.0970722	12	2151	0.064621	29	17	0.066762	2598	0.12394	80	44	0.5803
MCM9	0.164769	NA	NA	NA	NA	0	0	0.0564327	6	2151	0.032078	16	10	0.69572	2598	0.076597	31	14	0.055723
SLC39A3	0.164875	NA	NA	NA	NA	0	0	0.052011	19	2151	0.009298	8	5	0.056589	2598	0.087375	33	13	0.68565
SEC31B	0.164881	rs11597086	CHUK	338807	338807	0	0	0.0170563	10	2151	0.0055788	6	2	0.78652	2598	0.026559	14	7	0.049334
XPO1	0.165004	NA	NA	NA	NA	0	0	0.0261105	2	2151	0.016736	16	14	0.044181	2598	0.033872	26	12	0.87911
PITX1	0.165004	NA	NA	NA	NA	0	0	0.114548	5	2151	0.067875	39	18	0.40195	2598	0.15319	76	37	0.096629
CERS1	0.165048	rs10401969	CILP2	411025	411025	0	0	0.0985468	19	2151	0.090656	38	21	0.06489	2598	0.10508	65	32	0.59876
PF4V1	0.165055	rs182616603	MTHFD2L	366348	366348	0	0	0.067593	4	2151	0.050209	25	15	0.22708	2598	0.081986	39	16	0.17111
C22orf15	0.165249	NA	NA	NA	NA	0	0	0.0459043	22	2151	0.02371	16	11	0.65087	2598	0.06428	34	19	0.05979
C3orf58	0.165289	NA	NA	NA	NA	0	0	0.0762264	3	2151	0.063691	27	14	0.39255	2598	0.086605	55	20	0.099166
AHSG	0.165308	NA	NA	NA	NA	0	0	0.377132	3	2151	0.23338	149	76	0.041079	2598	0.49615	402	188	0.94777
TMEM63B	0.165471	rs998584	VEGFA	332902	332902	0	0	0.073068	6	2151	0.053464	19	11	0.26057	2598	0.089299	43	21	0.14961
GLS	0.165475	NA	NA	NA	NA	0	0	0.0193722	2	2151	0.012552	6	3	0.72401	2598	0.025019	9	6	0.053846
MLEC	0.165527	rs1169288	HNF1A	274406	274406	0	0	0.0713843	12	2151	0.017666	6	2	0.09682	2598	0.11586	29	12	0.40282
SPAG4	0.165619	rs2277862	ERGIC3	93127.5	93127.5	0	1	0.122129	20	2151	0.056253	27	16	0.16076	2598	0.17667	87	38	0.24278
EEF1G	0.165642	rs174546	FAS1-2-3	759724	759724	0	0	0.0880182	11	2151	0.09112	24	6	0.12917	2598	0.08545	40	18	0.30221
EPRS	0.165738	rs2642442	MOSC1	790931	790931	0	0	0.0494838	1	2151	0.02185	8	4	0.40528	2598	0.072363	18	10	0.096393
JAKMIP3	0.165744	NA	NA	NA	NA	0	0	0.0863358	10	2151	0.040446	25	13	0.062971	2598	0.12433	73	33	0.62041
EMC2	0.166017	NA	NA	NA	NA	0	0	0.0303223	8	2151	0.024175	10	6	0.10029	2598	0.035412	25	11	0.39039
CCDC85B	0.166147	rs12801636	KAT5	258548	258548	0	0	0.052643	11	2151	0.02464	21	7	0.36485	2598	0.075828	40	21	0.10742
CDC42BPB	0.166216	NA	NA	NA	NA	0	0	0.0410611	14	2151	0.019526	18	12	0.20738	2598	0.058891	42	22	0.18909
SGIP1	0.166315	NA	NA	NA	NA	0	0	0.073068	1	2151	0.049279	23	11	0.18151	2598	0.092764	53	27	0.21621
ZNF33A	0.166359	NA	NA	NA	NA	0	0	0.00526425	10	2151	0.0060437	5	0	0.30456	2598	0.0046189	9	7	0.1289
PHTF1	0.166386	NA	NA	NA	NA	0	0	0.0433775	1	2151	0.02278	17	8	0.9526	2598	0.060431	34	17	0.04122
KCNF1	0.166388	NA	NA	NA	NA	0	0	0.0311644	2	2151	0.032543	9	5	0.071845	2598	0.030023	16	5	0.54655
COX15	0.166433	rs11597086	CHUK	437618	437618	0	0	0.0789661	10	2151	0.021385	20	14	0.076158	2598	0.12664	57	29	0.51578
SFT2D1	0.166475	NA	NA	NA	NA	0	0	0.0522213	6	2151	0.027429	12	8	0.12684	2598	0.072748	32	18	0.30979
FBXL22	0.166677	rs2652834	LACTB	494067	494067	0	0	0.0193727	15	2151	0.011623	4	1	0.30511	2598	0.025789	19	13	0.12899
TNNT2	0.166779	NA	NA	NA	NA	0	0	0.0145295	1	2151	0.011623	2	1	0.69742	2598	0.016936	3	2	0.056476
RLF	0.167107	rs4660293	PABPC4	599342	599342	0	0	0.0425356	1	2151	0.030219	25	15	0.10854	2598	0.052733	57	35	0.36382
KCNK4	0.167336	NA	NA	NA	NA	0	0	0.0939161	11	2151	0.060902	39	25	0.15328	2598	0.12125	82	34	0.25809
PADI2	0.167546	NA	NA	NA	NA	0	0	0.120023	1	2151	0.046955	33	18	0.12968	2598	0.18052	83	40	0.30556
ZBED5	0.167578	rs2923084	AMPD3	489342	489342	0	0	0.00400086	11	2151	0.0023245	2	1	0.45129	2598	0.0053888	2	0	0.087826
GNA12	0.167702	NA	NA	NA	NA	0	0	0.0328486	7	2151	0.012087	8	5	0.048892	2598	0.050038	23	9	0.81145
ADH6	0.167704	rs2602836;rs13132430	ADH5	127472;81793	81793	0	1	0.482207	4	2151	0.35751	282	167	0.32718	2598	0.58545	629	288	0.12126
MYH11	0.167711	rs3198697	PDXDC1	821694	821694	0	0	0.0113706	16	2151	0.0060437	6	3	0.060503	2598	0.015781	14	5	0.65577
GAL3ST2	0.167979	NA	NA	NA	NA	0	0	0.0972828	2	2151	0.063226	31	12	0.42244	2598	0.12548	89	40	0.094118
FFAR4	0.168159	rs2068888	CYP26A1	493476	493476	0	0	0.0385344	10	2151	0.031613	12	5	0.2725	2598	0.044265	38	21	0.14611
C11orf91	0.168192	NA	NA	NA	NA	0	0	0.0728576	11	2151	0.064156	31	17	0.6836	2598	0.080062	61	35	0.058258
CD34	0.168244	NA	NA	NA	NA	0	0	0.106549	1	2151	0.080893	32	19	0.16197	2598	0.12779	67	37	0.24598
GOLGA6B	0.168257	NA	NA	NA	NA	0	0	0.011371	15	2151	0.0079033	2	0	0.15728	2598	0.014242	7	4	0.25334
HAT1	0.168263	NA	NA	NA	NA	0	0	0.00694882	2	2151	0.0065086	5	1	0.407	2598	0.0073133	13	10	0.097905
CEP128	0.168421	NA	NA	NA	NA	0	0	0.00905474	14	2151	0.0023245	3	2	0.058458	2598	0.014627	6	5	0.68248
TMEM245	0.168523	NA	NA	NA	NA	0	0	0.0572752	9	2151	0.038122	13	7	0.23218	2598	0.073133	36	12	0.17197
DHCR24	0.168727	rs2479409;rs11591147;rs191448950	PCSK9	157024;158021;237218	157024	0	1	0.111601	1	2151	0.050209	35	19	0.10851	2598	0.16243	86	42	0.36855
UBR1	0.168869	rs62020698;rs2412710;rs2929282	CAPN3;FRMD5	167846.5;721473.5;840670.5	167846	0	1	0.0522211	15	2151	0.049279	17	7	0.8474	2598	0.054657	40	18	0.047245
DBX1	0.168871	NA	NA	NA	NA	0	0	0.0838096	11	2151	0.055788	26	12	0.34079	2598	0.10701	50	18	0.11748
ZNF564	0.168876	NA	NA	NA	NA	0	0	0.0701196	19	2151	0.027894	14	6	0.36952	2598	0.10508	55	22	0.10835
HOXD9	0.16888	NA	NA	NA	NA	0	0	0.0869662	2	2151	0.055788	28	15	0.045095	2598	0.11278	58	26	0.88788
SLC13A3	0.168913	rs6065906	PLTP	710352	710352	0	0	0.305751	20	2151	0.20874	115	57	0.46899	2598	0.38607	281	122	0.085394
ILDR2	0.168942	NA	NA	NA	NA	0	0	0.0305327	1	2151	0.039981	9	3	0.14775	2598	0.02271	20	12	0.27112
DGAT2L7P	0.168968	NA	NA	NA	NA	0	0	0.0263211	7	2151	0.018596	10	5	0.11061	2598	0.032717	23	8	0.36223
FAM101A	0.169133	rs4765127;rs838880	ZNF664;SCARB1	352466.5;448959.5	352466	0	0	0.0692781	12	2151	0.017666	11	7	0.21854	2598	0.11201	52	19	0.18357
NUDT16L1	0.169157	NA	NA	NA	NA	0	0	0.0404297	16	2151	0.0037192	4	3	0.33798	2598	0.070824	18	4	0.11872
PTGER4	0.169181	NA	NA	NA	NA	0	0	0.0280061	5	2151	0.02371	9	5	0.72659	2598	0.031563	24	8	0.055234
LRRC59	0.169292	NA	NA	NA	NA	0	0	0.0395874	17	2151	0.025105	10	6	0.049853	2598	0.051578	22	10	0.80571
TET2	0.169311	NA	NA	NA	NA	0	0	0.0551692	4	2151	0.04556	14	8	0.12987	2598	0.063125	47	27	0.30933
CCDC175	0.169466	NA	NA	NA	NA	0	0	0.023584	14	2151	0.015807	10	5	0.71745	2598	0.030023	15	5	0.056061
APOA1	0.169556	rs964184	APOA1;APOC3	9111.5	9111.5	1	1	0.420296	11	2151	0.30776	208	124	0.078292	2598	0.51347	443	217	0.51409
UTRN	0.169568	NA	NA	NA	NA	0	0	0.0711729	6	2151	0.040446	12	3	0.53839	2598	0.096613	42	18	0.074765
CREBRF	0.169573	NA	NA	NA	NA	0	0	0.109501	5	2151	0.11437	48	19	0.32237	2598	0.10547	87	47	0.12487
MYO1E	0.16962	rs686958;rs1532085	LIPC	893443.5;951961.5	893444	0	0	0.55843	15	2151	0.38912	305	173	0.62258	2598	0.69861	723	330	0.064681
RP11-603J24.9	0.169669	NA	NA	NA	NA	0	0	0.0328492	12	2151	0.025105	5	0	0.063459	2598	0.039261	26	13	0.63481
TGFB3	0.169676	NA	NA	NA	NA	0	0	0.0385348	14	2151	0.019991	15	7	0.93546	2598	0.053888	32	15	0.043066
PDILT	0.169737	NA	NA	NA	NA	0	0	0.00589599	16	2151	0.0018596	3	2	0.36449	2598	0.0092379	3	1	0.11058
MSANTD3-TMEFF1	0.169897	NA	NA	NA	NA	0	0	0.0402188	9	2151	0.031148	13	7	0.13845	2598	0.047729	21	11	0.29148
TMEFF1	0.169897	NA	NA	NA	NA	0	0	0.0402188	9	2151	0.031148	13	7	0.13845	2598	0.047729	21	11	0.29148
RHD	0.169947	rs12027135	LDLRAP1	156364	156364	0	1	0.00589599	1	2151	0.0055788	4	3	0.12168	2598	0.0061586	6	4	0.33178
KPNA7	0.169988	NA	NA	NA	NA	0	0	0.113919	7	2151	0.093445	37	18	0.050306	2598	0.13087	69	33	0.80276
APOA5	0.170022	rs964184	APOA1;APOC3	27032.5	27032.5	0	1	0.368286	11	2151	0.27522	174	101	0.097982	2598	0.44534	350	178	0.41226
RAB6B	0.170296	NA	NA	NA	NA	0	0	0.0355866	3	2151	0.014877	9	5	0.047008	2598	0.052733	24	10	0.86112
IFI44L	0.170525	NA	NA	NA	NA	0	0	0.0728573	1	2151	0.04649	20	13	0.072427	2598	0.094688	39	19	0.55989
GCOM1	0.170555	rs686958;rs1532085	LIPC	807032.5;748514.5	748514	0	0	0.0120023	15	2151	0.0074384	4	2	0.0432	2598	0.015781	12	9	0.9389
KIF24	0.170721	NA	NA	NA	NA	0	0	0.00821227	9	2151	0.0069735	8	6	0.56174	2598	0.0092379	5	2	0.072297
MT2A	0.170897	rs3764261	CETP	316876	316876	0	0	0.173092	16	2151	0.106	62	43	0.39043	2598	0.22864	187	107	0.10416
DPP4	0.171122	NA	NA	NA	NA	0	0	0.0547481	2	2151	0.016736	14	8	0.05007	2598	0.08622	31	10	0.81361
TFDP2	0.171237	NA	NA	NA	NA	0	0	0.0286377	3	2151	0.004649	5	3	0.13519	2598	0.048499	13	2	0.3016
PIK3CA	0.171464	NA	NA	NA	NA	0	0	0.0368498	3	2151	0.014412	16	6	0.10018	2598	0.055427	40	16	0.40771
ANO9	0.171482	NA	NA	NA	NA	0	0	0.119603	11	2151	0.093445	39	21	0.08391	2598	0.14126	78	33	0.48683
MAPK12	0.171529	NA	NA	NA	NA	0	0	0.0299015	22	2151	0.016272	14	7	0.045907	2598	0.041186	27	11	0.89016
GHSR	0.171747	NA	NA	NA	NA	0	0	0.0208466	3	2151	0.012087	4	1	0.83649	2598	0.028099	15	9	0.048934
VEGFB	0.171777	NA	NA	NA	NA	0	0	0.0115814	11	2151	0.011623	3	2	0.18037	2598	0.011547	9	4	0.22699
UEVLD	0.171787	rs10128711	SPTY2D1	22573.5	22573.5	0	1	0.0126342	11	2151	0.0023245	4	3	0.6111	2598	0.02117	11	5	0.067003
RFX5	0.171829	rs267733	ANXA9	360672	360672	0	0	0.0145295	1	2151	0.011158	5	3	0.43128	2598	0.017321	11	6	0.09497
RILP	0.172005	rs2070863	SERPINF2	96229	96229	0	1	0.0402191	17	2151	0.014877	13	9	0.89757	2598	0.061201	40	19	0.045694
VMAC	0.172089	NA	NA	NA	NA	0	0	0.134974	19	2151	0.074384	54	26	0.18943	2598	0.18514	145	54	0.21665
TEX40	0.17213	NA	NA	NA	NA	0	0	0.0838069	11	2151	0.056253	37	23	0.11988	2598	0.10662	81	38	0.34245
KIAA1841	0.17226	NA	NA	NA	NA	0	0	0.0191618	2	2151	0.0065086	5	1	0.18529	2598	0.029638	10	3	0.22178
FAM134B	0.172304	NA	NA	NA	NA	0	0	0.0709635	5	2151	0.013947	19	16	0.58451	2598	0.11817	63	27	0.070328
MYOCD	0.172372	NA	NA	NA	NA	0	0	0.041693	17	2151	0.018131	6	3	0.37581	2598	0.061201	8	2	0.10944
ACSM2A	0.17242	NA	NA	NA	NA	0	0	0.364708	16	2151	0.23524	136	66	0.11184	2598	0.4719	399	190	0.36788
SNAPIN	0.172718	NA	NA	NA	NA	0	0	0.0644344	1	2151	0.058577	20	8	0.20372	2598	0.069284	39	14	0.20242
SUSD6	0.172727	NA	NA	NA	NA	0	0	0.352289	14	2151	0.25477	112	46	0.51736	2598	0.43303	312	148	0.079712
EFTUD1	0.172735	NA	NA	NA	NA	0	0	0.0105288	15	2151	0.0051139	4	2	0.15464	2598	0.015012	13	7	0.2667
RRAGD	0.172745	NA	NA	NA	NA	0	0	0.0214779	6	2151	0.0079033	5	2	0.053253	2598	0.032717	13	7	0.77452
RP11-563J2.2	0.172819	NA	NA	NA	NA	0	0	0.0492737	10	2151	0.02371	10	6	0.73291	2598	0.070439	28	12	0.056308
AGTR1	0.1729	NA	NA	NA	NA	0	0	0.426615	3	2151	0.30776	188	109	0.081047	2598	0.52502	466	202	0.50951
DPF1	0.172929	NA	NA	NA	NA	0	0	0.0406401	19	2151	0.037192	20	10	0.37938	2598	0.043495	28	14	0.10887
ADD1	0.173044	rs59950280;rs6831256	LRPAP1	577621;598415	577621	0	0	0.0242154	4	2151	0.019061	15	8	0.47944	2598	0.028483	16	8	0.086224
ARMC5	0.173073	rs11649653	CTF1	574156	574156	0	0	0.0507473	16	2151	0.0088331	12	5	0.43144	2598	0.08545	39	15	0.095838
SLC38A11	0.173152	rs10195252;rs12328675	COBLL1	276727.5;249018.5	249018	0	0	0.102127	2	2151	0.067411	38	14	0.14022	2598	0.13087	75	35	0.29506
CCM2	0.173208	rs2072183	NPC1L1	478370	478370	0	0	0.0463251	7	2151	0.026034	19	10	0.085766	2598	0.063125	49	23	0.4826
UBE2J1	0.173247	NA	NA	NA	NA	0	0	0.077911	6	2151	0.082287	31	16	0.04355	2598	0.074288	41	20	0.9507
PP14571	0.173349	NA	NA	NA	NA	0	0	0.14529	2	2151	0.10646	62	35	0.16149	2598	0.17744	130	57	0.25658
SCAF1	0.173406	rs492602	FLJ36070	941938	941938	0	0	0.0322174	19	2151	0.027429	6	2	0.069963	2598	0.036182	13	6	0.5925
PA2G4	0.173431	NA	NA	NA	NA	0	0	0.0176879	12	2151	0.025105	5	0	0.063459	2598	0.011547	16	11	0.65335
CAPN3	0.17348	rs62020698;rs2412710	CAPN3	538185.5;15441.5	15441.5	1	1	0.0787538	15	2151	0.066481	54	28	0.21363	2598	0.088915	77	42	0.19415
SLC32A1	0.173596	NA	NA	NA	NA	0	0	0.0414825	20	2151	0.026034	16	10	0.050084	2598	0.054273	27	10	0.82886
SH3BP5	0.173653	NA	NA	NA	NA	0	0	0.204882	3	2151	0.13296	54	24	0.096536	2598	0.26443	122	51	0.43021
RAB11FIP2	0.173668	NA	NA	NA	NA	0	0	0.00905445	10	2151	0.0051139	3	1	0.051114	2598	0.012317	8	4	0.8126
ENTPD4	0.173756	NA	NA	NA	NA	0	0	0.0109496	8	2151	0.010228	9	6	0.64343	2598	0.011547	10	5	0.064596
PHOSPHO2	0.173779	rs2287623	ABCB11	754490	754490	0	0	0.0905477	2	2151	0.046025	21	15	0.045644	2598	0.12741	47	23	0.91075
WDR37	0.173835	NA	NA	NA	NA	0	0	0.0290586	10	2151	0.018131	12	7	0.11318	2598	0.038106	25	15	0.36745
CARKD	0.173969	NA	NA	NA	NA	0	0	0.159825	13	2151	0.095769	65	39	0.11742	2598	0.21286	104	46	0.35454
SLC45A1	0.174081	NA	NA	NA	NA	0	0	0.0421139	1	2151	0.032078	21	8	0.057824	2598	0.050423	34	21	0.72055
MAGI3	0.174088	NA	NA	NA	NA	0	0	0.017056	1	2151	0.0079033	9	5	0.077202	2598	0.024634	13	6	0.53972
C7orf50	0.174284	rs1997243	GPR146	80928.5	80928.5	0	1	0.0132657	7	2151	0.0051139	6	4	0.44794	2598	0.020015	4	0	0.093158
SLC12A4	0.174297	rs16942887	LCAT	47801.5	47801.5	0	1	0.0669612	16	2151	0.055788	45	28	0.9574	2598	0.076212	79	45	0.04359
SLC6A6	0.174622	NA	NA	NA	NA	0	0	0.0259003	3	2151	0.013482	7	4	0.61688	2598	0.036182	11	2	0.067818
COL4A2	0.174655	NA	NA	NA	NA	0	0	0.0292694	13	2151	0.036262	15	7	0.19589	2598	0.02348	28	13	0.21362
HS6ST1	0.174667	NA	NA	NA	NA	0	0	0.280694	2	2151	0.18178	123	68	0.042175	2598	0.36259	306	153	0.99229
FCAMR	0.174716	NA	NA	NA	NA	0	0	0.319432	1	2151	0.17387	150	82	0.14528	2598	0.43995	350	162	0.28817
SF1	0.174728	rs12801636	KAT5	867377	867377	0	0	0.106973	11	2151	0.079498	41	23	0.29234	2598	0.12972	107	54	0.14322
COL15A1	0.174755	NA	NA	NA	NA	0	0	0.0817036	9	2151	0.030219	12	6	0.090374	2598	0.12433	57	25	0.46338
G6PC2	0.174785	rs2287623	ABCB11	44755.5	44755.5	0	1	0.086755	2	2151	0.094375	22	6	0.3411	2598	0.080446	40	15	0.1228
ELN	0.174826	rs17145738	MLXIPL	475182	475182	0	0	0.11118	7	2151	0.095769	48	26	0.19434	2598	0.12394	74	35	0.2156
MOGAT3	0.174833	NA	NA	NA	NA	0	0	0.132025	7	2151	0.11808	39	16	0.50086	2598	0.14357	81	34	0.08366
C3orf20	0.174977	NA	NA	NA	NA	0	0	0.0168458	3	2151	0.010693	2	1	0.37709	2598	0.02194	12	2	0.11124
PHYHD1	0.175113	NA	NA	NA	NA	0	0	0.0901268	9	2151	0.067875	32	19	0.18709	2598	0.10855	56	26	0.22444
DSN1	0.175123	NA	NA	NA	NA	0	0	0.00715917	20	2151	0.0023245	3	2	0.76657	2598	0.011162	11	4	0.054781
EVA1C	0.175267	NA	NA	NA	NA	0	0	0.0328488	21	2151	0.031613	13	8	0.95186	2598	0.033872	23	13	0.044165
SYT15	0.175394	rs970548	MARCH8-ALOX5	959411	959411	0	0	0.041272	10	2151	0.089726	23	6	0.1894	2598	0.0011547	3	3	0.22217
S100A13	0.175476	NA	NA	NA	NA	0	0	0.0174772	1	2151	0.014877	3	2	1	2598	0.01963	12	7	0.042105
ZER1	0.175526	NA	NA	NA	NA	0	0	0.0115811	9	2151	0.0018596	3	2	0.52076	2598	0.01963	8	4	0.080883
SORCS3	0.175604	NA	NA	NA	NA	0	0	0.0922299	10	2151	0.088796	35	17	0.26331	2598	0.095073	59	31	0.16006
LYRM1	0.175754	NA	NA	NA	NA	0	0	0.157715	16	2151	0.1218	52	28	0.46627	2598	0.18745	144	69	0.09049
CMTM8	0.175836	rs7640978	CMTM6	208382	208382	0	0	0.175614	3	2151	0.11762	60	38	0.11292	2598	0.22363	156	65	0.37388
GLIPR1	0.175866	NA	NA	NA	NA	0	0	0.040851	12	2151	0.015807	10	6	0.72244	2598	0.061586	23	12	0.058452
ADCY5	0.175947	NA	NA	NA	NA	0	0	0.215622	3	2151	0.1483	109	55	0.26435	2598	0.27136	198	90	0.15984
CORO6	0.176024	NA	NA	NA	NA	0	0	0.0233734	17	2151	0.014877	12	9	0.75918	2598	0.030408	26	17	0.055689
DDX21	0.176084	NA	NA	NA	NA	0	0	0.0050537	10	2151	0.0032543	4	3	0.062514	2598	0.0065435	11	7	0.6766
EMP1	0.176101	NA	NA	NA	NA	0	0	0.0275847	12	2151	0.009298	9	6	0.3714	2598	0.042725	20	9	0.1139
ENDOV	0.176109	NA	NA	NA	NA	0	0	0.0160034	17	2151	0.013482	8	6	0.27253	2598	0.018091	17	7	0.15523
NAT16	0.176287	NA	NA	NA	NA	0	0	0.035376	7	2151	0.013947	6	2	0.53208	2598	0.053118	24	11	0.079614
VGF	0.176287	NA	NA	NA	NA	0	0	0.035376	7	2151	0.013947	6	2	0.53208	2598	0.053118	24	11	0.079614
SCYL3	0.17644	NA	NA	NA	NA	0	0	0.0528532	1	2151	0.026964	26	16	0.22183	2598	0.074288	67	37	0.19118
SRSF5	0.176641	NA	NA	NA	NA	0	0	0.175406	14	2151	0.10507	45	26	0.54124	2598	0.23364	133	60	0.078474
AGMO	0.17666	NA	NA	NA	NA	0	0	0.26216	7	2151	0.15714	76	46	0.14739	2598	0.34911	209	96	0.28821
TOR4A	0.176672	NA	NA	NA	NA	0	0	0.108021	9	2151	0.073454	35	23	0.95068	2598	0.13664	68	27	0.044687
ERMP1	0.176714	NA	NA	NA	NA	0	0	0.100863	9	2151	0.07206	34	21	0.19987	2598	0.12471	72	40	0.21262
ZNHIT1	0.176792	NA	NA	NA	NA	0	0	0.153718	7	2151	0.089726	38	20	0.82668	2598	0.2067	125	60	0.051436
SPATA25	0.17681	rs6065906	PLTP	17902.5	17902.5	0	1	0.0625395	20	2151	0.026964	9	4	0.74154	2598	0.091994	45	28	0.057349
PPWD1	0.176937	NA	NA	NA	NA	0	0	0.0492734	5	2151	0.040446	12	4	0.084641	2598	0.056582	28	15	0.50291
LOXL3	0.176996	NA	NA	NA	NA	0	0	0.0111604	2	2151	0.015342	8	5	0.052222	2598	0.0076982	9	5	0.81547
CD28	0.177002	rs115400054	FAM117B	952241	952241	0	0	0.0692779	2	2151	0.052999	19	9	0.82553	2598	0.082756	51	20	0.051588
COL2A1	0.177004	NA	NA	NA	NA	0	0	0.124029	12	2151	0.066016	33	17	0.051725	2598	0.17206	90	36	0.82336
OXT	0.177032	NA	NA	NA	NA	0	0	0.0414824	20	2151	0.022315	11	8	0.059373	2598	0.057352	33	13	0.71745
CHRNA6	0.177078	NA	NA	NA	NA	0	0	0.00926522	8	2151	0.010228	3	2	0.44153	2598	0.0084681	8	4	0.096509
XXbac-B461K10.4	0.177172	NA	NA	NA	NA	0	0	0.0132659	22	2151	0.012552	4	2	0.28258	2598	0.013857	10	5	0.1509
CNNM3	0.177212	NA	NA	NA	NA	0	0	0.0313746	2	2151	0.039981	16	6	0.43404	2598	0.024249	24	15	0.098272
CNOT3	0.177237	rs386000	LILRA3	148062	148062	0	1	0.0366393	19	2151	0.02278	7	3	0.046755	2598	0.048114	37	18	0.91246
SPATA18	0.177289	NA	NA	NA	NA	0	0	0.0183197	4	2151	0.017666	11	8	0.18514	2598	0.018861	16	4	0.23052
CFAP221	0.177443	NA	NA	NA	NA	0	0	0.102761	2	2151	0.04649	39	23	0.33287	2598	0.14935	89	45	0.12836
DISP1	0.17754	NA	NA	NA	NA	0	0	0.0242157	1	2151	0.0055788	8	6	0.091093	2598	0.039646	11	5	0.46939
LMOD2	0.17764	NA	NA	NA	NA	0	0	0.0724361	7	2151	0.04649	38	22	0.13731	2598	0.093918	82	45	0.31163
LRRC23	0.177734	NA	NA	NA	NA	0	0	0.049063	12	2151	0.017666	17	12	0.22608	2598	0.075058	42	21	0.1894
CNTNAP2	0.177927	NA	NA	NA	NA	0	0	0.0206359	7	2151	0.0037192	3	2	1	2598	0.034642	9	4	0.042881
TUSC2	0.178045	rs2013208	RBM5	197438	197438	0	0	0.130765	3	2151	0.074849	50	23	0.85657	2598	0.17706	96	43	0.050105
QSER1	0.178164	NA	NA	NA	NA	0	0	0.0317961	11	2151	0.021385	12	6	0.40934	2598	0.040416	30	18	0.10494
RP11-539E17.5	0.178242	NA	NA	NA	NA	0	0	0.0261109	8	2151	0.013482	12	6	0.56654	2598	0.036567	20	10	0.075866
ZFYVE9	0.17837	NA	NA	NA	NA	0	0	0.030954	1	2151	0.0097629	7	4	0.47413	2598	0.048499	18	7	0.090738
SNRPE	0.178409	NA	NA	NA	NA	0	0	0.0124239	1	2151	0.004649	4	3	0.16369	2598	0.018861	11	6	0.2629
DNAH1	0.178421	rs13326165	STAB1	222136	222136	0	1	0.101495	3	2151	0.071595	46	21	0.87107	2598	0.12625	93	43	0.049408
PSD4	0.17848	NA	NA	NA	NA	0	0	0.244681	2	2151	0.15016	93	45	0.05776	2598	0.32294	224	99	0.74544
NRBP2	0.178871	rs11136341	PLEC1	129078	129078	0	1	0.0625396	8	2151	0.037657	17	7	0.74652	2598	0.083141	56	27	0.057843
KIAA1958	0.178965	NA	NA	NA	NA	0	0	0.115181	9	2151	0.084612	33	18	0.10782	2598	0.14049	76	35	0.40077
TRMO	0.179173	NA	NA	NA	NA	0	0	0.070752	9	2151	0.074849	24	10	0.070421	2598	0.06736	51	22	0.61455
FAM53C	0.179174	NA	NA	NA	NA	0	0	0.0505371	5	2151	0.035797	13	6	0.46599	2598	0.062741	17	4	0.092872
TSPAN11	0.17931	NA	NA	NA	NA	0	0	0.0301113	12	2151	0.026964	7	4	0.32545	2598	0.032717	14	6	0.13311
ALDH3A2	0.179541	NA	NA	NA	NA	0	0	0.302167	17	2151	0.21525	142	91	0.83497	2598	0.37413	350	150	0.051971
LPAR1	0.17957	NA	NA	NA	NA	0	0	0.0526426	9	2151	0.032078	16	8	0.93191	2598	0.069669	40	16	0.046575
CNTN3	0.179622	NA	NA	NA	NA	0	0	0.0715939	3	2151	0.027429	21	14	0.92033	2598	0.10816	50	28	0.047179
NCOA7	0.17971	NA	NA	NA	NA	0	0	0.161507	6	2151	0.079033	47	22	0.84878	2598	0.22979	139	57	0.051189
NRL	0.179745	rs8017377	NYNRIN	311162	311162	0	0	0.213094	14	2151	0.15202	60	28	0.32593	2598	0.26366	150	70	0.13334
SERPINA6	0.179776	NA	NA	NA	NA	0	0	0.48473	14	2151	0.32589	228	112	0.3342	2598	0.61624	546	253	0.13007
GAS2	0.179848	NA	NA	NA	NA	0	0	0.0703308	11	2151	0.069735	30	17	0.062952	2598	0.070824	42	21	0.69088
RBM5	0.179889	rs2013208	RBM5	954.5	954.5	1	1	0.0122132	3	2151	0.019991	2	0	0.16736	2598	0.0057737	3	1	0.25995
RFPL1	0.179894	rs5763662	MTMR3	635381	635381	0	0	0.0090543	22	2151	0.0065086	2	1	0.075283	2598	0.011162	3	0	0.57791
LGALSL	0.180084	rs2540948	CEP68	609022	609022	0	0	0.0185304	2	2151	0.0027894	4	2	0.050141	2598	0.031563	19	10	0.8689
MIR1-1HG	0.180163	NA	NA	NA	NA	0	0	0.0357968	20	2151	0.0023245	5	3	0.21241	2598	0.06351	26	12	0.20523
TMEM91	0.180219	NA	NA	NA	NA	0	0	0.0983367	19	2151	0.083682	30	11	0.53922	2598	0.11047	67	32	0.080877
ADGRA3	0.180279	NA	NA	NA	NA	0	0	0.160453	4	2151	0.062297	54	32	0.04722	2598	0.24172	135	55	0.92397
TMEM19	0.180291	NA	NA	NA	NA	0	0	0.0147399	12	2151	0.0018596	4	4	0.12296	2598	0.025404	13	8	0.35486
SLC1A5	0.180524	NA	NA	NA	NA	0	0	0.0254791	19	2151	0.018131	8	5	0.7074	2598	0.031563	26	13	0.061787
TRIT1	0.180801	rs4660293	PABPC4	284165	284165	0	0	0.0823313	1	2151	0.040446	29	16	0.093429	2598	0.11701	64	28	0.46877
GPR65	0.181086	NA	NA	NA	NA	0	0	0.0277954	14	2151	0.019061	7	3	0.40959	2598	0.035027	15	8	0.10715
PMPCB	0.181226	NA	NA	NA	NA	0	0	0.0433776	7	2151	0.031613	9	4	0.60829	2598	0.053118	28	15	0.072223
FBXO21	0.181303	NA	NA	NA	NA	0	0	0.0469574	12	2151	0.020456	10	5	0.44078	2598	0.068899	38	20	0.099726
NR2F6	0.181453	NA	NA	NA	NA	0	0	0.0819115	19	2151	0.027429	25	14	0.40738	2598	0.12702	48	22	0.10802
C16orf70	0.181506	rs16942887	LCAT	515326	515326	0	0	0.0829639	16	2151	0.061832	41	21	0.18397	2598	0.10046	73	39	0.23929
CHIT1	0.181602	NA	NA	NA	NA	0	0	0.0149504	1	2151	0.0023245	5	5	0.74619	2598	0.025404	16	8	0.059037
CTBP2	0.181608	NA	NA	NA	NA	0	0	0.105496	10	2151	0.072989	34	17	0.40716	2598	0.13241	71	30	0.1082
BTBD3	0.181642	NA	NA	NA	NA	0	0	0.036218	20	2151	0.0074384	6	3	0.045296	2598	0.060046	18	8	0.97284
NT5M	0.181934	NA	NA	NA	NA	0	0	0.0246367	17	2151	0.017666	15	10	0.047829	2598	0.030408	20	9	0.92327
LY6K	0.182123	NA	NA	NA	NA	0	0	0.0204256	8	2151	0.0060437	9	5	0.43323	2598	0.032333	22	13	0.10207
TNFAIP1	0.182271	NA	NA	NA	NA	0	0	0.0459044	17	2151	0.027894	22	13	0.33924	2598	0.060816	40	22	0.13049
CTSF	0.182313	rs12801636	KAT5	949606	949606	0	0	0.0218992	11	2151	0.0023245	2	1	0.18448	2598	0.038106	15	4	0.24003
GPR157	0.182613	NA	NA	NA	NA	0	0	0.0804384	1	2151	0.043236	26	11	0.40553	2598	0.11124	48	20	0.10943
CHD1L	0.182664	NA	NA	NA	NA	0	0	0.145717	1	2151	0.12413	40	20	0.056503	2598	0.16359	83	34	0.78568
SGPP2	0.182733	NA	NA	NA	NA	0	0	0.0200046	2	2151	0.015807	7	5	0.20093	2598	0.02348	13	5	0.22105
JAK3	0.182843	NA	NA	NA	NA	0	0	0.0280059	19	2151	0.015807	5	3	0.071606	2598	0.038106	9	1	0.62077
SPAST	0.183029	NA	NA	NA	NA	0	0	0.0145295	2	2151	0.0041841	4	2	0.10267	2598	0.023095	11	6	0.43353
FBXO7	0.183092	NA	NA	NA	NA	0	0	0.126341	22	2151	0.058113	36	19	0.94886	2598	0.18283	117	63	0.046931
SCML4	0.183155	NA	NA	NA	NA	0	0	0.144873	6	2151	0.083217	44	19	0.064913	2598	0.19592	91	39	0.68632
MCOLN2	0.183191	NA	NA	NA	NA	0	0	0.0357972	1	2151	0.014412	9	6	0.58697	2598	0.053503	30	11	0.07592
WDR63	0.183191	NA	NA	NA	NA	0	0	0.0357972	1	2151	0.014412	9	6	0.58697	2598	0.053503	30	11	0.07592
SLC25A20	0.183235	NA	NA	NA	NA	0	0	0.101914	3	2151	0.061832	36	19	0.056247	2598	0.1351	83	45	0.79252
MYEOV2	0.183268	NA	NA	NA	NA	0	0	0.0187408	2	2151	0.009298	9	4	0.33822	2598	0.026559	13	5	0.13183
MRAP2	0.183318	NA	NA	NA	NA	0	0	0.0301116	6	2151	0.016272	8	4	0.89266	2598	0.04157	17	5	0.049967
UBXN10	0.183517	NA	NA	NA	NA	0	0	0.0800168	1	2151	0.057183	33	15	0.42207	2598	0.098922	64	36	0.10583
KLHDC9	0.183715	rs1801274	FCGR2A	363426	363426	0	0	0.0168455	1	2151	0.02185	4	1	0.74174	2598	0.012702	11	7	0.060306
CDC42EP5	0.18385	rs386000	LILRA3	189670	189670	0	1	0.00610671	19	2151	0.0013947	3	3	0.11918	2598	0.010008	7	2	0.37569
B4GALT5	0.183942	NA	NA	NA	NA	0	0	0.371661	20	2151	0.2557	142	77	0.20411	2598	0.46767	374	151	0.21951
CYTIP	0.184044	NA	NA	NA	NA	0	0	0.0231629	2	2151	0.02557	11	7	0.74785	2598	0.02117	12	6	0.059955
NOTCH4	0.1841	rs2247056;rs419132;rs3177928	HLA	928779.5;16529.5;218165.5	16529.5	0	0	0.026953	6	2151	0.030219	7	1	0.47511	2598	0.024249	19	11	0.09441
PABPC1L	0.184209	rs1800961	HNF4A	497989	497989	0	0	0.0334805	20	2151	0.0023245	5	5	0.32805	2598	0.059276	16	5	0.13684
CA10	0.184247	NA	NA	NA	NA	0	0	0.0303223	17	2151	0.018596	4	2	0.71444	2598	0.040031	13	5	0.06285
KIAA0196	0.184442	rs2954029	TRIB1	386756	386756	0	0	0.0101073	8	2151	0.0023245	4	3	0.37322	2598	0.016551	6	1	0.12048
PPA1	0.184519	NA	NA	NA	NA	0	0	0.0261105	10	2151	0.023245	11	6	0.14059	2598	0.028483	18	7	0.32001
RGL1	0.1846	NA	NA	NA	NA	0	0	0.0261106	1	2151	0.0065086	9	7	0.16933	2598	0.04234	15	3	0.26585
PTPRJ	0.184799	NA	NA	NA	NA	0	0	0.327858	11	2151	0.23803	173	84	0.15455	2598	0.40223	337	160	0.29169
IFI16	0.185173	NA	NA	NA	NA	0	0	0.00442198	1	2151	0.0051139	4	2	0.44103	2598	0.0038491	5	4	0.10249
ADGRB3	0.185322	NA	NA	NA	NA	0	0	0.0711728	6	2151	0.043701	21	12	0.4673	2598	0.093918	51	25	0.096832
YPEL2	0.185411	NA	NA	NA	NA	0	0	0.21078	17	2151	0.13575	74	32	0.053809	2598	0.2729	186	86	0.84146
ELL2	0.185507	NA	NA	NA	NA	0	0	0.445149	5	2151	0.35379	201	107	0.1255	2598	0.52079	508	230	0.36103
AVP	0.185678	NA	NA	NA	NA	0	0	0.147188	20	2151	0.0702	38	25	0.055058	2598	0.21093	99	37	0.82394
HPN-AS1	0.185828	NA	NA	NA	NA	0	0	0.0271635	19	2151	0.0032543	4	3	0.28746	2598	0.046959	13	5	0.15798
APH1A	0.185859	rs267733	ANXA9	716730	716730	0	0	0.00673852	1	2151	0.0018596	2	1	0.16923	2598	0.010778	4	1	0.26841
NXT1	0.185879	NA	NA	NA	NA	0	0	0.0477996	20	2151	0.042771	14	6	0.71118	2598	0.051963	23	12	0.063879
ZNF500	0.186038	NA	NA	NA	NA	0	0	0.0138978	16	2151	0.0083682	4	3	0.65992	2598	0.018476	15	7	0.068919
BARHL2	0.186147	NA	NA	NA	NA	0	0	0.0848599	1	2151	0.087866	47	26	0.23715	2598	0.082371	72	30	0.19193
HSP90AB1	0.186348	rs998584	VEGFA	460041	460041	0	0	0.0252686	6	2151	0.0023245	4	3	0.060606	2598	0.044265	11	4	0.75209
LNX1	0.186384	NA	NA	NA	NA	0	0	0.0200042	4	2151	0.02557	14	8	0.093298	2598	0.015396	20	10	0.48868
MCEE	0.186422	NA	NA	NA	NA	0	0	0.109706	2	2151	0.070665	27	12	0.12415	2598	0.14203	69	30	0.36734
PXN	0.186512	rs1169288	HNF1A	729434	729434	0	0	0.074332	12	2151	0.026964	23	11	0.45697	2598	0.11355	56	24	0.099863
ADIG	0.186559	NA	NA	NA	NA	0	0	0.0379028	20	2151	0.010693	3	2	0.13639	2598	0.060431	22	7	0.3347
PHF3	0.186873	NA	NA	NA	NA	0	0	0.140662	6	2151	0.10646	45	24	0.11958	2598	0.16898	114	53	0.3826
CLIC5	0.18705	NA	NA	NA	NA	0	0	0.120023	6	2151	0.052534	35	18	0.43996	2598	0.1759	99	51	0.10412
NDUFA10	0.187114	NA	NA	NA	NA	0	0	0.0334807	2	2151	0.0060437	6	4	0.16035	2598	0.056197	16	5	0.28581
JPH2	0.187134	rs1800961	HNF4A	260191	260191	0	0	0.00736999	20	2151	0.0097629	5	3	0.53322	2598	0.0053888	6	3	0.085961
PIK3IP1	0.187176	NA	NA	NA	NA	0	0	0.0185302	22	2151	0.0041841	2	0	0.64148	2598	0.030408	10	6	0.071475
ZNF276	0.187364	NA	NA	NA	NA	0	0	0.171194	16	2151	0.10274	68	35	0.78978	2598	0.22787	142	67	0.058131
INADL	0.187419	rs2131925	ANGPTL3	817273	817273	0	0	0.0189516	1	2151	0.0027894	5	4	0.48649	2598	0.032333	17	9	0.094408
KCNH3	0.187477	NA	NA	NA	NA	0	0	0.0793849	12	2151	0.04556	22	11	0.12851	2598	0.10739	57	31	0.35754
HOXD8	0.187515	NA	NA	NA	NA	0	0	0.0897047	2	2151	0.053464	22	9	0.04946	2598	0.11971	61	30	0.92923
NOL4	0.187663	NA	NA	NA	NA	0	0	0.0747554	18	2151	0.033938	16	8	0.1996	2598	0.10855	50	22	0.2305
SYNJ2	0.187788	NA	NA	NA	NA	0	0	0.310379	6	2151	0.18735	109	58	0.69154	2598	0.41224	312	129	0.066588
ACSL1	0.187857	NA	NA	NA	NA	0	0	0.526427	4	2151	0.37006	270	135	0.11067	2598	0.65589	669	318	0.41629
[truncated: 9,634 more rows]
