# Supplementary material for: Deep coverage whole genome sequences and plasma lipoprotein(a) in individuals of European and African ancestries
Source: Nat Commun. 2018 Jul 4;9:2606. doi: 10.1038/s41467-018-04668-w (PMC6031652; doi:10.1038/s41467-018-04668-w)
Supplement: Supplementary file 16 — Supplementary Data 13 [file 41467_2018_4668_MOESM16_ESM.xlsx]

## Sheet: Sheet1
By-expression RVAS conditioned on KIV2-CN: Non-coding rare variant association statistics for aggregates of rare (MAF<1%) non-coding enhancer variants linked to genes by gene expression in liver. Note: this analysis is conditioned on KIV2-CN.
	# Groups	Bonferroni Threshold
# Genes anal:	11629	4.2996e-06	Nothing Surpasses This
# Genes which Match Reported Genes:	125	0.0004	Nothing Surpasses This
Group	META_PVal	GLGC_Top_rsID_within1MB	GLGC_genes_within1MB	dist_to_Top_rsID	MinDist_to_Top_rsID	Match_ReportedGenes	Match_PossibleGenes	weighted_AVG_cAF	CHROM	EST_NS	EST_FRAC_WITH_RARE	EST_NUM_PASS_VARS	EST_NUM_SING_VARS	EST_PVALUE	JHS_NS	JHS_FRAC_WITH_RARE	JHS_NUM_PASS_VARS	JHS_NUM_SING_VARS	JHS_PVALUE
RP11-121M22.1	0.000294035	NA	NA	NA	NA	0	0	0.0109495	11	2151	0.0051139	4	2	0.018923	2598	0.015781	6	0	0.0013417
GADD45A	0.0003522	NA	NA	NA	NA	0	0	0.0659086	1	2151	0.049744	19	6	0.000958	2598	0.079292	55	24	0.032296
KIF5C	0.000527654	NA	NA	NA	NA	0	0	0.0349549	2	2151	0.028824	17	10	0.11956	2598	0.040031	32	14	0.00040343
LRRC8B	0.000616483	NA	NA	NA	NA	0	0	0.0187409	1	2151	0.0083682	7	5	0.44264	2598	0.027329	22	11	0.00012934
SLC22A1	0.000692473	rs12208357;rs1564348;rs186696265	LPA	23192;58904;591744	23192	0	1	0.511898	6	2151	0.40911	270	126	0.011612	2598	0.597	655	288	0.0056048
MGAT1	0.000725192	NA	NA	NA	NA	0	0	0.0311647	5	2151	0.0037192	6	5	0.35206	2598	0.053888	21	7	0.00019453
HAUS4	0.000804559	NA	NA	NA	NA	0	0	0.00568539	14	2151	0.0069735	7	3	0.02673	2598	0.0046189	8	4	0.0028737
RALY	0.000821023	NA	NA	NA	NA	0	0	0.00673852	20	2151	0.0018596	3	2	0.00060989	2598	0.010778	9	5	0.1288
TTLL2	0.000973197	NA	NA	NA	NA	0	0	0.153717	6	2151	0.098094	46	24	0.53124	2598	0.19977	129	55	0.00017849
LPA	0.00109452	rs12208357;rs1564348;rs186696265	LPA	490190.5;454478.5;78361.5	78361.5	1	1	0.397981	6	2151	0.2901	193	96	0.018199	2598	0.4873	465	211	0.0059351
POLK	0.00111732	rs12916	HMGCR	150366	150366	0	1	0.0576963	5	2151	0.02464	10	6	0.011592	2598	0.085065	35	13	0.0095335
TIAL1	0.00113352	NA	NA	NA	NA	0	0	0.0212676	10	2151	0.0055788	4	2	0.00048362	2598	0.034257	17	11	0.23219
GDAP1L1	0.0011628	rs1800961	HNF4A	165840	165840	0	1	0.0233733	20	2151	0.0051139	5	1	0.17541	2598	0.038491	13	4	0.00065855
CD164L2	0.00118156	rs12748152	HDGF	537338	537338	0	0	0.0101073	1	2151	0.0079033	4	0	0.21114	2598	0.011932	9	5	0.00055692
ATG14	0.00122709	NA	NA	NA	NA	0	0	0.0208461	14	2151	0.02185	10	4	0.00035132	2598	0.020015	12	5	0.34906
COL19A1	0.00123357	NA	NA	NA	NA	0	0	0.0126344	6	2151	0.0051139	5	2	0.00077868	2598	0.018861	11	3	0.15841
PGRMC2	0.00138026	NA	NA	NA	NA	0	0	0.056433	4	2151	0.017666	15	11	0.0037754	2598	0.08853	40	18	0.03702
ZNF823	0.00161061	rs6511720;rs737337	LDLR;DOCK6	645322;500135	500135	0	0	0.0246369	19	2151	0.032543	4	0	0.0058043	2598	0.018091	15	8	0.028596
RTN4R	0.00163211	NA	NA	NA	NA	0	0	0.025479	22	2151	0.004649	4	1	0.0037869	2598	0.042725	22	15	0.044483
SEC14L5	0.00163761	NA	NA	NA	NA	0	0	0.0408508	16	2151	0.037657	11	5	0.10971	2598	0.043495	36	21	0.0015412
CUL5	0.00169719	NA	NA	NA	NA	0	0	0.0120025	11	2151	0.0055788	4	2	0.00027473	2598	0.017321	7	1	0.64049
WLS	0.00171787	NA	NA	NA	NA	0	0	0.0602233	1	2151	0.031148	15	6	0.00025897	2598	0.084296	39	16	0.68871
NR0B2	0.00172703	rs12748152	HDGF	111608	111608	0	1	0.217732	1	2151	0.11065	85	45	0.070052	2598	0.30639	239	116	0.0025612
RAI1	0.00176464	NA	NA	NA	NA	0	0	0.0612759	17	2151	0.042306	13	8	0.00035186	2598	0.076982	41	21	0.52232
RP11-468E2.6	0.00194709	rs8017377	NYNRIN	312865	312865	0	0	0.245737	14	2151	0.17155	68	33	0.0070514	2598	0.30716	211	103	0.029091
USH2A	0.00197728	NA	NA	NA	NA	0	0	0.0970714	1	2151	0.04463	33	17	0.29968	2598	0.14049	67	27	0.00069638
EMC9	0.00202254	rs8017377	NYNRIN	295996	295996	0	0	0.0901269	14	2151	0.043236	19	9	0.0069989	2598	0.12895	63	32	0.030582
INSL3	0.00202803	NA	NA	NA	NA	0	0	0.00758056	19	2151	0.0055788	3	2	0.61558	2598	0.0092379	7	3	0.00034876
B3GNT2	0.00208637	rs2710642	EHBP1	715450	715450	0	0	0.253949	2	2151	0.15481	78	39	0.015347	2598	0.33603	212	107	0.01444
FITM1	0.00211433	rs8017377	NYNRIN	283612	283612	0	0	0.0642239	14	2151	0.033008	10	6	0.0075257	2598	0.090069	39	20	0.029889
TSHZ2	0.00211557	NA	NA	NA	NA	0	0	0.0419034	20	2151	0.045095	20	10	0.0054677	2598	0.039261	25	10	0.041166
STC2	0.00215099	NA	NA	NA	NA	0	0	0.0880185	5	2151	0.086007	21	8	0.4615	2598	0.089684	64	23	0.00049687
TSKU	0.00233673	NA	NA	NA	NA	0	0	0.388079	11	2151	0.26778	160	84	0.66651	2598	0.48768	426	192	0.00037748
RAB12	0.00245137	NA	NA	NA	NA	0	0	0.0326386	18	2151	0.025105	10	4	0.089608	2598	0.038876	28	16	0.0029626
GUCA2B	0.0025052	NA	NA	NA	NA	0	0	0.0366392	1	2151	0.016736	23	16	0.022359	2598	0.053118	35	13	0.012166
CAB39	0.00269603	NA	NA	NA	NA	0	0	0.0467465	2	2151	0.036727	13	5	0.0046948	2598	0.055042	37	19	0.062917
FOPNL	0.00278269	rs3198697	PDXDC1	845828	845828	0	0	0.0229521	16	2151	0.010228	11	7	0.016705	2598	0.033487	31	15	0.018322
MOAP1	0.00284938	NA	NA	NA	NA	0	0	0.0764373	14	2151	0.053464	20	11	0.00067858	2598	0.095458	57	26	0.46321
PRMT5	0.00290131	NA	NA	NA	NA	0	0	0.00884397	14	2151	0.0079033	9	5	0.019851	2598	0.0096228	18	12	0.016159
BHLHE40	0.00290783	NA	NA	NA	NA	0	0	0.0461148	3	2151	0.0088331	10	6	0.0013248	2598	0.076982	46	17	0.24274
RIMBP2	0.00303797	NA	NA	NA	NA	0	0	0.0705386	12	2151	0.02278	14	6	0.0028534	2598	0.11008	41	12	0.11839
PLEKHH1	0.003054	NA	NA	NA	NA	0	0	0.0391661	14	2151	0.018596	9	3	0.27932	2598	0.056197	32	20	0.0012166
MAL	0.00312455	NA	NA	NA	NA	0	0	0.038324	2	2151	0.04742	12	4	0.0056802	2598	0.030793	26	11	0.061383
TMEM106C	0.00314097	NA	NA	NA	NA	0	0	0.030954	12	2151	0.004649	7	4	0.0083625	2598	0.052733	27	12	0.041941
PTGES	0.00321762	NA	NA	NA	NA	0	0	0.0604339	9	2151	0.038587	8	3	0.0053095	2598	0.078522	26	11	0.067875
AATK	0.00324906	NA	NA	NA	NA	0	0	0.108232	17	2151	0.066481	35	19	0.63252	2598	0.1428	76	36	0.00057603
ZBTB41	0.00333662	NA	NA	NA	NA	0	0	0.0509584	1	2151	0.011158	10	8	0.68651	2598	0.083911	41	15	0.00054687
PRRX2	0.00350936	NA	NA	NA	NA	0	0	0.0899137	9	2151	0.086471	27	13	0.0087253	2598	0.092764	54	29	0.045547
KMO	0.0035824	NA	NA	NA	NA	0	0	0.265952	1	2151	0.19665	100	53	0.030852	2598	0.32333	190	82	0.013184
DDC	0.00373728	rs4917014	IKZF1	334110	334110	0	0	0.244686	7	2151	0.15435	94	48	0.0033534	2598	0.31948	223	112	0.12723
IGSF22	0.00395637	rs10128711	SPTY2D1	93946.5	93946.5	0	1	0.0122133	11	2151	0.009298	3	1	0.00068956	2598	0.014627	11	3	0.65985
RPF2	0.00399505	NA	NA	NA	NA	0	0	0.0128447	6	2151	0.012552	3	1	0.0016262	2598	0.013087	8	3	0.28289
DENND5B	0.00400106	NA	NA	NA	NA	0	0	0.0648557	12	2151	0.029289	23	12	0.047117	2598	0.094303	61	35	0.0097803
TCP10	0.00400653	NA	NA	NA	NA	0	0	0.234369	6	2151	0.15435	80	44	0.73366	2598	0.30062	209	93	0.00062908
RMDN1	0.00403955	NA	NA	NA	NA	0	0	0.00800174	8	2151	0.0013947	2	1	0.52494	2598	0.013472	4	2	0.0008874
FMO3	0.00414352	NA	NA	NA	NA	0	0	0.451675	1	2151	0.28917	174	84	0.091426	2598	0.58622	413	185	0.0052437
COL11A1	0.00426959	NA	NA	NA	NA	0	0	0.0315855	1	2151	0.016736	13	7	0.089682	2598	0.04388	25	5	0.00553
CELF4	0.00431103	NA	NA	NA	NA	0	0	0.0387449	18	2151	0.022315	14	6	0.009644	2598	0.052348	36	18	0.05199
PTPRS	0.00441143	NA	NA	NA	NA	0	0	0.0105283	19	2151	0.004649	7	4	0.029799	2598	0.015396	7	3	0.01727
ZDHHC7	0.00443843	NA	NA	NA	NA	0	0	0.0459043	16	2151	0.025105	13	6	0.0010833	2598	0.063125	32	19	0.47835
GAPDH	0.0044391	NA	NA	NA	NA	0	0	0.0619081	12	2151	0.02557	14	9	0.0409	2598	0.091994	49	20	0.012672
CLSTN1	0.00449628	NA	NA	NA	NA	0	0	0.00568542	1	2151	0.0051139	3	2	0.13267	2598	0.0061586	7	3	0.0039636
TRAF3	0.00454037	NA	NA	NA	NA	0	0	0.153294	14	2151	0.09112	51	26	0.00088374	2598	0.20477	161	73	0.60164
CCR5	0.00459365	rs2290547	SETD2	624786	624786	0	0	0.0301118	3	2151	0.0065086	4	3	0.12883	2598	0.049654	16	6	0.004182
ADGRG3	0.0046029	rs3764261	CETP	729174	729174	0	0	0.100232	16	2151	0.060437	37	21	0.0074438	2598	0.13318	72	32	0.072543
GCAT	0.00463215	rs5756931	PLA2G6	313339	313339	0	0	0.126972	22	2151	0.066946	64	42	0.55945	2598	0.17667	167	93	0.00097218
EVL	0.00474174	NA	NA	NA	NA	0	0	0.00989702	14	2151	0.011158	7	4	0.0017169	2598	0.008853	12	7	0.32529
KDM7A	0.00480891	NA	NA	NA	NA	0	0	0.159194	7	2151	0.089726	57	28	0.13396	2598	0.21671	157	65	0.0042361
DRC7	0.0048272	rs3764261	CETP	742750	742750	0	0	0.105915	16	2151	0.066016	36	20	0.01347	2598	0.13895	67	30	0.04231
MPP4	0.00489022	rs11694172	FAM117B	967910	967910	0	0	0.00926527	2	2151	0.0083682	3	0	0.0019849	2598	0.010008	10	8	0.29138
GABRB3	0.00489871	NA	NA	NA	NA	0	0	0.0115815	15	2151	0.0083682	3	2	1	2598	0.014242	6	2	0.0005795
METTL9	0.00494067	NA	NA	NA	NA	0	0	0.00547482	16	2151	0.0027894	3	1	0.00068296	2598	0.0076982	8	2	0.85676
ULK3	0.00504131	NA	NA	NA	NA	0	0	0.00884412	15	2151	0.0023245	2	1	0.17881	2598	0.014242	11	7	0.0033481
GABRG3	0.00507859	NA	NA	NA	NA	0	0	0.0111603	15	2151	0.0083682	3	2	1	2598	0.013472	5	2	0.0006037
MOGS	0.00520857	NA	NA	NA	NA	0	0	0.0688565	2	2151	0.039052	27	15	0.069308	2598	0.093533	66	26	0.0089639
DYRK1A	0.00521489	NA	NA	NA	NA	0	0	0.342388	21	2151	0.26964	153	81	0.037618	2598	0.40262	392	191	0.016538
LBX2	0.0052608	NA	NA	NA	NA	0	0	0.18004	2	2151	0.09391	76	49	0.078471	2598	0.25135	185	81	0.0080074
SLC6A2	0.00526485	NA	NA	NA	NA	0	0	0.0983369	16	2151	0.057183	34	14	0.020964	2598	0.13241	66	27	0.029999
CXCL5	0.00548601	rs182616603	MTHFD2L	36369.5	36369.5	0	0	0.0383238	4	2151	0.032543	10	5	0.017258	2598	0.04311	18	7	0.038185
NFKBIB	0.00554038	NA	NA	NA	NA	0	0	0.0141078	19	2151	0.012552	2	0	0.0010854	2598	0.015396	4	2	0.61399
DQX1	0.00556896	NA	NA	NA	NA	0	0	0.170559	2	2151	0.086471	64	34	0.065214	2598	0.24018	165	70	0.010279
CNIH1	0.00558713	NA	NA	NA	NA	0	0	0.0233734	14	2151	0.0041841	8	7	0.0081817	2598	0.039261	23	10	0.082235
PDCD6	0.00565705	NA	NA	NA	NA	0	0	0.0370605	5	2151	0.02371	11	7	0.86211	2598	0.048114	22	7	0.00079155
NSUN3	0.00579139	NA	NA	NA	NA	0	0	0.0246366	3	2151	0.014877	9	6	0.46768	2598	0.032717	21	10	0.0014986
PLG	0.00580373	rs12208357;rs1564348;rs186696265	LPA	564506;528794;4046	4046	0	1	0.38577	6	2151	0.27662	188	97	0.040181	2598	0.47614	440	190	0.017485
RPIA	0.00581147	NA	NA	NA	NA	0	0	0.0452725	2	2151	0.022315	12	9	0.037499	2598	0.06428	30	12	0.018764
USP29	0.00584243	rs117492019	ZNF274	977388	977388	0	0	0.00189515	19	2151	0.0013947	3	3	0.0079456	2598	0.0023095	3	0	0.089093
RBM20	0.00585192	NA	NA	NA	NA	0	0	0.156665	10	2151	0.081822	53	28	0.0019912	2598	0.21863	123	54	0.35617
FAM20A	0.00593705	rs4148008;rs77542162	ABCA8	308742;514726	308742	0	0	0.441353	17	2151	0.35053	179	90	0.0065004	2598	0.51655	442	207	0.11091
PARP8	0.00621441	NA	NA	NA	NA	0	0	0.0894928	5	2151	0.036727	21	12	0.018739	2598	0.13318	53	18	0.040527
ABHD13	0.00621787	NA	NA	NA	NA	0	0	0.078754	13	2151	0.038587	23	13	0.21016	2598	0.11201	68	33	0.0036159
HEPACAM	0.00623529	NA	NA	NA	NA	0	0	0.132028	11	2151	0.083217	37	22	0.31664	2598	0.17244	88	39	0.0024076
OAS1	0.00627711	NA	NA	NA	NA	0	0	0.0433773	12	2151	0.013482	14	8	0.010828	2598	0.068129	37	18	0.070943
ARHGAP40	0.0062897	NA	NA	NA	NA	0	0	0.00400084	20	2151	0.004649	8	6	0.068505	2598	0.0034642	6	3	0.011239
CUL3	0.00629303	NA	NA	NA	NA	0	0	0.0524324	2	2151	0.02464	22	10	0.1696	2598	0.075443	49	26	0.0045424
ATP6V1E2	0.0065487	NA	NA	NA	NA	0	0	0.0027894	2	2151	0.0027894	3	2	0.0065487	0	0	NA	NA	NA
DONSON	0.0065958	NA	NA	NA	NA	0	0	0.00631712	21	2151	0.0055788	2	1	0.0016944	2598	0.0069284	5	1	0.47969
GART	0.0065958	NA	NA	NA	NA	0	0	0.00631712	21	2151	0.0055788	2	1	0.0016944	2598	0.0069284	5	1	0.47969
CDIP1	0.00661872	NA	NA	NA	NA	0	0	0.119605	16	2151	0.074849	37	17	0.05474	2598	0.15666	80	36	0.014907
TTC31	0.00669441	NA	NA	NA	NA	0	0	0.186988	2	2151	0.11111	81	48	0.11452	2598	0.24981	189	86	0.0072185
SDCBP	0.00693011	rs2081687	CYP7A1	62545	62545	0	1	0.0429564	8	2151	0.037192	9	5	0.015969	2598	0.047729	20	10	0.053852
EPHA2	0.00694412	NA	NA	NA	NA	0	0	0.204045	1	2151	0.12134	65	35	0.035291	2598	0.27252	154	65	0.024424
CHGA	0.00711246	NA	NA	NA	NA	0	0	0.0153717	14	2151	0.0069735	7	4	0.51638	2598	0.022325	20	12	0.0017155
ATG9A	0.0071578	rs78058190	PRKAG3	373330	373330	0	0	0.0018596	2	2151	0.0018596	2	1	0.0071578	0	0	NA	NA	NA
CENPN	0.00721165	rs2925979	CMIP	505166	505166	0	0	0.0452725	16	2151	0.026034	16	6	0.8375	2598	0.061201	40	20	0.0010746
HSD3B1	0.00721975	NA	NA	NA	NA	0	0	0.00758071	1	2151	0.004649	3	1	0.049858	2598	0.010008	8	4	0.018074
HCRT	0.0077062	NA	NA	NA	NA	0	0	0.0277955	17	2151	0.022315	7	3	0.013221	2598	0.032333	19	9	0.073435
TSN	0.00777763	NA	NA	NA	NA	0	0	0.0138974	2	2151	0.0065086	2	1	0.42169	2598	0.020015	14	9	0.0023268
TNFRSF10D	0.00803836	NA	NA	NA	NA	0	0	0.100232	8	2151	0.037657	25	10	0.81593	2598	0.15204	62	28	0.0012488
KIAA1109	0.00813155	NA	NA	NA	NA	0	0	0.011792	4	2151	0.011158	4	0	0.19155	2598	0.012317	11	3	0.0053901
SLC22A3	0.00815005	rs12208357;rs1564348;rs186696265	LPA	257830.5;222118.5;310721.5	222118	0	1	0.206781	6	2151	0.14923	82	47	0.29632	2598	0.25443	189	84	0.0034934
PCDHB1	0.00818797	NA	NA	NA	NA	0	0	0.012213	5	2151	0.0018596	3	2	0.0042075	2598	0.020785	4	3	0.24734
GUCA2A	0.00825969	NA	NA	NA	NA	0	0	0.0431668	1	2151	0.02185	26	17	0.051913	2598	0.060816	42	18	0.020248
KIF1C	0.00831455	rs193042029	TM4SF5	222480	222480	0	0	0.0185304	17	2151	0.0027894	6	5	0.29326	2598	0.031563	23	11	0.0036116
GNAT2	0.00844172	rs629301	SORT1	318618	318618	0	0	0.00147397	1	2151	0.0013947	3	3	0.40888	2598	0.0015396	2	1	0.0026358
FGF1	0.00851479	NA	NA	NA	NA	0	0	0.0237947	5	2151	0.014412	11	4	0.056947	2598	0.031563	24	15	0.019113
UCN	0.00860615	rs1260326	GCKR	452204	452204	0	1	0.0311646	2	2151	0.0097629	9	4	0.0046346	2598	0.048884	17	6	0.23774
SCGB3A1	0.00879935	NA	NA	NA	NA	0	0	0.0522218	5	2151	0.025105	12	4	0.094963	2598	0.074673	38	17	0.011902
RB1CC1	0.00888191	NA	NA	NA	NA	0	0	0.0336912	8	2151	0.02371	11	7	0.0011676	2598	0.041955	31	17	0.97844
TDRD15	0.00911769	rs1042034;rs1367117;rs515135	APOB	92500;53881;31724	31724	0	0	0.213515	2	2151	0.1218	71	31	0.21821	2598	0.28945	179	77	0.0053953
PLPP5	0.00914034	NA	NA	NA	NA	0	0	0.0214781	8	2151	0.0060437	7	5	0.17056	2598	0.034257	27	13	0.0069223
VIPAS39	0.00939346	NA	NA	NA	NA	0	0	0.0115815	14	2151	0.015807	2	1	1	2598	0.0080831	3	2	0.0012183
TRMT10B	0.00939467	NA	NA	NA	NA	0	0	0.0395872	9	2151	0.010693	5	2	0.15582	2598	0.06351	27	17	0.0078198
WTIP	0.00970295	NA	NA	NA	NA	0	0	0.0366391	19	2151	0.014877	11	5	0.022168	2598	0.054657	32	18	0.057044
ARHGAP22	0.00974765	NA	NA	NA	NA	0	0	0.0103179	10	2151	0.0023245	2	1	0.0083083	2598	0.016936	8	4	0.15301
TAGAP	0.00989265	NA	NA	NA	NA	0	0	0.0334805	6	2151	0.0023245	3	2	0.0033434	2598	0.059276	28	20	0.38674
USF3	0.00991662	NA	NA	NA	NA	0	0	0.0393767	3	2151	0.012552	4	0	0.032537	2598	0.061586	26	11	0.039851
PIK3CD-AS1	0.0102293	NA	NA	NA	NA	0	0	0.0770688	1	2151	0.058577	19	9	0.042736	2598	0.092379	40	23	0.031444
CTTN	0.0104093	NA	NA	NA	NA	0	0	0.0259001	11	2151	0.0051139	3	2	0.011362	2598	0.04311	16	7	0.12067
ACTL10	0.0104171	NA	NA	NA	NA	0	0	0.0172666	20	2151	0.0088331	4	2	0.016309	2598	0.024249	10	4	0.08414
PTAR1	0.0104387	NA	NA	NA	NA	0	0	0.0265321	9	2151	0.009298	9	3	0.031326	2598	0.040801	21	13	0.04391
TNFRSF10C	0.0104798	NA	NA	NA	NA	0	0	0.0414823	8	2151	0.0083682	10	5	0.6871	2598	0.068899	18	7	0.002011
AHCY	0.0105934	NA	NA	NA	NA	0	0	0.0616971	20	2151	0.037192	26	15	0.025858	2598	0.081986	65	33	0.054104
ABCA1	0.0107179	rs1883025	ABCA1	11574	11574	1	1	0.348919	9	2151	0.22641	141	77	0.011566	2598	0.45035	335	158	0.1226
ZBTB8OS	0.0107807	NA	NA	NA	NA	0	0	0.0627502	1	2151	0.032543	16	5	0.80007	2598	0.08776	37	15	0.0017843
FAM163A	0.0110259	NA	NA	NA	NA	0	0	0.0288484	1	2151	0.015342	10	5	0.10971	2598	0.040031	20	6	0.013354
DDRGK1	0.0110589	NA	NA	NA	NA	0	0	0.05917	20	2151	0.016736	15	10	0.78136	2598	0.094303	35	18	0.0018815
TTBK1	0.0111742	rs998584	VEGFA	542176	542176	0	0	0.0120027	6	2151	0.009298	5	1	0.024056	2598	0.014242	11	4	0.061848
NDUFB5	0.0112703	NA	NA	NA	NA	0	0	0.0178985	3	2151	0.017201	5	3	0.3112	2598	0.018476	11	3	0.0048284
REEP3	0.0114653	rs10761731	JMJD1C	255520	255520	0	0	0.00779128	10	2151	0.0051139	2	0	0.027145	2598	0.010008	8	4	0.056461
TCF7	0.0115094	NA	NA	NA	NA	0	0	0.0631708	5	2151	0.026034	32	19	0.0022401	2598	0.093918	67	29	0.68722
FAM168B	0.0116836	NA	NA	NA	NA	0	0	0.0197935	2	2151	0.0083682	4	1	0.32869	2598	0.029253	13	6	0.0047655
FMO1	0.0116917	NA	NA	NA	NA	0	0	0.206993	1	2151	0.098559	69	42	0.007291	2598	0.29677	161	76	0.21501
KBTBD12	0.0119919	NA	NA	NA	NA	0	0	0.036218	3	2151	0.019061	14	5	0.0086271	2598	0.050423	28	18	0.18711
SSRP1	0.0120302	NA	NA	NA	NA	0	0	0.0315855	11	2151	0.017201	4	2	0.0055035	2598	0.043495	11	6	0.29439
PTPRN	0.0121829	rs78058190	PRKAG3	509996	509996	0	0	0.0143189	2	2151	0.010228	5	3	0.177	2598	0.017706	9	1	0.009288
CES5A	0.0121839	NA	NA	NA	NA	0	0	0.170985	16	2151	0.096699	58	29	0.0040439	2598	0.23249	157	70	0.40657
NLRC3	0.0122185	NA	NA	NA	NA	0	0	0.0547487	16	2151	0.02464	15	4	0.50644	2598	0.079677	30	10	0.0032571
AHDC1	0.0122665	rs12748152	HDGF	768126	768126	0	0	0.157719	1	2151	0.10321	45	22	0.85856	2598	0.20285	103	50	0.00193
NDUFAF6	0.0123466	NA	NA	NA	NA	0	0	0.0926497	8	2151	0.061367	21	6	0.010225	2598	0.11855	41	17	0.16328
RGL3	0.0124262	rs6511720;rs737337	LDLR;DOCK6	328336;183149	183149	0	1	0.0086334	19	2151	0.0074384	3	0	0.0025439	2598	0.0096228	6	1	0.66119
TIMM22	0.0124768	rs2070863	SERPINF2	756120	756120	0	0	0.0454829	17	2151	0.045095	27	11	0.020463	2598	0.045804	38	20	0.082584
RTKN	0.0124925	NA	NA	NA	NA	0	0	0.126556	2	2151	0.071595	49	25	0.11883	2598	0.17206	129	53	0.014242
PPP1R3B	0.0126558	rs9987289	PPP1R3B	209544	209544	1	1	0.285115	8	2151	0.16597	121	62	0.012611	2598	0.38376	326	165	0.13623
CFL2	0.0130169	NA	NA	NA	NA	0	0	0.0355863	14	2151	0.026964	5	3	0.13151	2598	0.042725	21	9	0.013496
ZCCHC7	0.0130687	NA	NA	NA	NA	0	0	0.12571	9	2151	0.0702	36	19	0.664	2598	0.17167	87	41	0.0026853
MOGAT1	0.0131392	NA	NA	NA	NA	0	0	0.0901224	2	2151	0.034868	31	19	0.017535	2598	0.13587	89	46	0.10232
TBC1D10A	0.013243	rs5763662	MTMR3	345958	345958	0	0	0.233522	22	2151	0.1655	95	50	0.011534	2598	0.28984	252	137	0.15698
SCN9A	0.0133305	NA	NA	NA	NA	0	0	0.123184	2	2151	0.057183	45	27	0.48894	2598	0.17783	124	53	0.0037315
CHUK	0.0134608	rs11597086	CHUK	43577	43577	1	1	0.0271635	10	2151	0.012552	8	4	0.0019	2598	0.039261	21	10	0.97114
HEXDC	0.013548	NA	NA	NA	NA	0	0	0.0437987	17	2151	0.02464	14	7	0.091908	2598	0.059661	37	16	0.020227
TAGLN	0.0136375	rs964184	APOA1;APOC3	441142	441142	0	0	0.0530642	11	2151	0.020456	5	4	0.08832	2598	0.080062	25	11	0.02121
SH3BP5L	0.0137078	NA	NA	NA	NA	0	0	0.0317961	1	2151	0.025105	10	5	0.13145	2598	0.037336	8	3	0.014336
TMEM56	0.0138659	NA	NA	NA	NA	0	0	0.347443	1	2151	0.2715	165	80	0.004159	2598	0.41032	328	162	0.45917
RP11-404P21.6	0.0140449	NA	NA	NA	NA	0	0	0.0178985	14	2151	0.0083682	7	6	0.025477	2598	0.025789	17	8	0.076081
SIGLEC14	0.0140501	rs17695224	HAS1	173701	173701	0	1	0.0172666	19	2151	0.012552	4	0	0.12831	2598	0.02117	4	2	0.015113
SIGLEC5	0.0140501	rs17695224	HAS1	173701	173701	0	1	0.0172666	19	2151	0.012552	4	0	0.12831	2598	0.02117	4	2	0.015113
BCKDHA	0.0140594	NA	NA	NA	NA	0	0	0.0886504	19	2151	0.086007	21	8	0.0075303	2598	0.090839	42	12	0.25771
HNRNPUL2	0.0141961	rs174546	FAS1-2-3	907388	907388	0	0	0.0208465	11	2151	0.0088331	6	3	0.87908	2598	0.030793	13	4	0.0022325
GATA5	0.0142701	NA	NA	NA	NA	0	0	0.130972	20	2151	0.078568	36	14	0.028021	2598	0.17436	95	39	0.070462
G0S2	0.0143465	NA	NA	NA	NA	0	0	0.0570647	1	2151	0.0097629	12	7	0.010195	2598	0.096228	33	11	0.19487
NTRK2	0.0144728	NA	NA	NA	NA	0	0	0.0275847	9	2151	0.010228	8	2	0.028336	2598	0.041955	28	15	0.070829
FBXO45	0.0146533	NA	NA	NA	NA	0	0	0.00631712	3	2151	0.0055788	4	1	0.05978	2598	0.0069284	13	9	0.03406
CIDEA	0.0146844	NA	NA	NA	NA	0	0	0.0345336	18	2151	0.019991	3	1	0.48174	2598	0.046574	18	8	0.004237
CSTB	0.0147602	NA	NA	NA	NA	0	0	0.0267424	21	2151	0.0074384	8	3	0.0051551	2598	0.042725	20	7	0.39832
C16orf90	0.0148226	NA	NA	NA	NA	0	0	0.0566436	16	2151	0.020921	15	6	0.54219	2598	0.08622	30	12	0.0038058
APOB	0.0148935	rs1042034;rs1367117;rs515135	APOB	86933.5;48314.5;26157.5	26157.5	1	1	0.327223	2	2151	0.21757	128	56	0.68786	2598	0.41801	318	146	0.0030165
SLAIN1	0.0149047	NA	NA	NA	NA	0	0	0.047168	13	2151	0.020456	16	9	0.49477	2598	0.069284	36	13	0.0041974
NSUN2	0.0149523	NA	NA	NA	NA	0	0	0.0416928	5	2151	0.04649	16	6	0.33497	2598	0.037721	27	16	0.0062228
GRAMD2	0.0150062	NA	NA	NA	NA	0	0	0.0299009	15	2151	0.0041841	6	4	0.50872	2598	0.051193	28	17	0.0041146
NEDD9	0.0150969	NA	NA	NA	NA	0	0	0.129711	6	2151	0.085542	42	23	0.34142	2598	0.16628	99	50	0.0061739
SCN5A	0.0151166	NA	NA	NA	NA	0	0	0.0332699	3	2151	0.016736	8	3	0.021332	2598	0.046959	22	9	0.098964
ADRM1	0.0153145	NA	NA	NA	NA	0	0	0.0237941	20	2151	0.012087	6	4	0.025368	2598	0.033487	15	6	0.084487
BORA	0.0153759	NA	NA	NA	NA	0	0	0.00758051	13	2151	0.013482	3	1	0.0032818	2598	0.0026944	7	7	0.65612
MEX3D	0.0154685	NA	NA	NA	NA	0	0	0.0246373	19	2151	0.02557	4	2	0.37801	2598	0.023865	10	6	0.0057362
GPS2	0.0155556	rs314253	DLG4	116241	116241	0	1	0.00357969	17	2151	0.0027894	2	1	0.0033026	2598	0.004234	3	2	0.66086
CNGA3	0.0155765	NA	NA	NA	NA	0	0	0.0598022	2	2151	0.046955	19	8	0.12842	2598	0.070439	38	13	0.017022
AHNAK	0.0156191	rs174546	FAS1-2-3	743126	743126	0	0	0.0675929	11	2151	0.040446	29	17	0.98851	2598	0.090069	58	29	0.0022184
NPBWR1	0.0160867	NA	NA	NA	NA	0	0	0.0134765	8	2151	0.012552	3	1	0.049711	2598	0.014242	7	2	0.045654
ALOX12-AS1	0.0161178	rs314253	DLG4	172130	172130	0	1	0.0865472	17	2151	0.059972	16	6	0.0026945	2598	0.10855	43	19	0.84417
TTC21B	0.0163074	NA	NA	NA	NA	0	0	0.0364287	2	2151	0.02185	13	8	0.044686	2598	0.048499	27	12	0.0516
ZSCAN25	0.0163672	NA	NA	NA	NA	0	0	0.0155822	7	2151	0.013017	6	2	0.34703	2598	0.017706	20	13	0.0066728
CCK	0.0163956	NA	NA	NA	NA	0	0	0.0347442	3	2151	0.018131	15	10	0.20485	2598	0.048499	35	17	0.011327
MPPED1	0.01642	NA	NA	NA	NA	0	0	0.120446	22	2151	0.039517	39	27	0.11124	2598	0.18745	112	49	0.020895
GPRIN3	0.0164288	rs3822072	FAM13A	479661	479661	0	0	0.130134	4	2151	0.094375	47	27	0.015456	2598	0.15974	104	42	0.15048
ETFA	0.0165524	NA	NA	NA	NA	0	0	0.116657	15	2151	0.063691	41	21	0.011831	2598	0.16051	97	43	0.19831
MORN3	0.0165722	rs1169288	HNF1A	632140	632140	0	0	0.0711744	12	2151	0.036262	26	11	0.060883	2598	0.10008	68	33	0.03859
RUNX3	0.0166905	rs12027135	LDLRAP1	528816	528816	0	0	0.0621182	1	2151	0.024175	18	11	0.0074594	2598	0.093533	34	15	0.31759
MTHFR	0.0171633	NA	NA	NA	NA	0	0	0.0897049	1	2151	0.023245	21	14	0.85978	2598	0.14473	65	26	0.0028466
PRG4	0.0175103	NA	NA	NA	NA	0	0	0.159611	1	2151	0.078568	52	31	0.55818	2598	0.22671	150	81	0.0044883
PABPN1L	0.0176674	NA	NA	NA	NA	0	0	0.00758055	16	2151	0.0051139	3	0	0.11133	2598	0.0096228	5	2	0.022739
KDM4C	0.0177343	NA	NA	NA	NA	0	0	0.016214	9	2151	0.0088331	5	2	0.21126	2598	0.022325	2	0	0.012036
GPR157	0.0177882	NA	NA	NA	NA	0	0	0.0804384	1	2151	0.043236	26	11	0.29683	2598	0.11124	48	20	0.0085967
VLDLR	0.0180655	rs3780181	VLDLR	48460	48460	1	1	0.0444308	9	2151	0.043701	15	9	0.24317	2598	0.045035	29	15	0.010685
SELL	0.0182062	NA	NA	NA	NA	0	0	0.0141081	1	2151	0.0060437	2	1	0.0033778	2598	0.020785	8	2	0.77622
RP5-1187M17.10	0.0183707	NA	NA	NA	NA	0	0	0.0250579	20	2151	0.0079033	9	6	0.54584	2598	0.039261	15	9	0.0048542
PAIP2B	0.0184685	NA	NA	NA	NA	0	0	0.0878066	2	2151	0.023245	20	11	0.0051297	2598	0.14126	55	23	0.51974
HAUS8	0.0185025	NA	NA	NA	NA	0	0	0.0332705	19	2151	0.024175	10	5	0.028058	2598	0.040801	15	7	0.095226
PEG10	0.0185906	NA	NA	NA	NA	0	0	0.0520109	7	2151	0.048815	26	13	0.11828	2598	0.054657	34	9	0.022715
FAM222A	0.0187172	rs7134594	MVK	162363	162363	0	1	0.254158	12	2151	0.21292	109	49	0.010301	2598	0.2883	266	127	0.2629
DRC1	0.0188675	rs1260326	GCKR	658226	658226	0	0	0.0130553	2	2151	0.0032543	4	1	0.21628	2598	0.02117	5	2	0.012639
GLIPR1	0.019214	NA	NA	NA	NA	0	0	0.040851	12	2151	0.015807	10	6	0.62351	2598	0.061586	23	12	0.0044785
SEMA4C	0.0193799	NA	NA	NA	NA	0	0	0.109708	2	2151	0.079498	48	26	0.15748	2598	0.13472	97	42	0.017911
MARVELD1	0.0194943	NA	NA	NA	NA	0	0	0.0235841	10	2151	0.013947	4	1	0.1448	2598	0.031563	5	1	0.019614
SMARCD2	0.0195097	NA	NA	NA	NA	0	0	0.00631713	17	2151	0.0027894	4	2	0.011865	2598	0.0092379	7	2	0.23959
SAPCD1	0.0195168	rs2247056;rs419132;rs3177928	HLA	488281.5;457027.5;658663.5	457028	0	0	0.111811	6	2151	0.056253	30	14	0.71431	2598	0.15781	77	31	0.0039814
SUSD3	0.0197341	NA	NA	NA	NA	0	0	0.257105	9	2151	0.15574	72	31	0.0047598	2598	0.34103	223	100	0.60529
PIK3CD	0.0197364	NA	NA	NA	NA	0	0	0.1375	1	2151	0.09205	34	18	0.10093	2598	0.17513	75	37	0.028549
RHBDF1	0.0197722	NA	NA	NA	NA	0	0	0.135395	16	2151	0.058113	35	20	0.0091806	2598	0.19938	109	46	0.31453
TCP10L2	0.0201594	NA	NA	NA	NA	0	0	0.150349	6	2151	0.085077	39	20	0.36322	2598	0.20439	100	38	0.0081326
LBR	0.0201969	NA	NA	NA	NA	0	0	0.0616971	1	2151	0.035332	23	11	0.016153	2598	0.083526	60	22	0.18327
SLC16A9	0.0202454	NA	NA	NA	NA	0	0	0.00463257	10	2151	0.0032543	5	4	0.0032795	2598	0.0057737	6	3	0.90523
EEFSEC	0.0202786	NA	NA	NA	NA	0	0	0.0728571	3	2151	0.067875	26	9	0.33168	2598	0.076982	34	18	0.0089677
MYLK4	0.0202996	NA	NA	NA	NA	0	0	0.0450621	6	2151	0.040911	11	5	0.017994	2598	0.048499	30	15	0.1655
TAC4	0.020407	NA	NA	NA	NA	0	0	0.0343229	17	2151	0.019991	10	5	0.15636	2598	0.046189	30	18	0.019164
LEF1	0.020573	NA	NA	NA	NA	0	0	0.0560117	4	2151	0.050209	20	13	0.12893	2598	0.060816	24	6	0.023463
DPEP1	0.0205812	NA	NA	NA	NA	0	0	0.0305327	16	2151	0.004649	6	3	0.022633	2598	0.051963	26	15	0.13372
HMOX2	0.0206189	NA	NA	NA	NA	0	0	0.0682222	16	2151	0.017666	21	14	0.45255	2598	0.11008	63	26	0.006702
TMEM206	0.020836	NA	NA	NA	NA	0	0	0.00505367	1	2151	0.009298	3	2	0.0062796	2598	0.0015396	3	2	0.48896
HRH3	0.0209283	NA	NA	NA	NA	0	0	0.0168458	20	2151	0.011158	8	1	0.0082833	2598	0.021555	18	9	0.37261
UBE2G2	0.020935	rs114139997	COL18A1	654290	654290	0	0	0.00673828	21	2151	0.0079033	3	2	0.035548	2598	0.0057737	8	5	0.086857
RALYL	0.0212553	NA	NA	NA	NA	0	0	0.0534849	8	2151	0.018131	18	15	0.62518	2598	0.082756	27	9	0.0050275
CA8	0.0214983	NA	NA	NA	NA	0	0	0.0671721	8	2151	0.031613	16	6	0.0034522	2598	0.096613	36	15	0.92269
SLC12A5	0.0216271	rs6065906	PLTP	127582	127582	0	1	0.0511687	20	2151	0.02557	8	6	0.088064	2598	0.072363	28	9	0.036425
ALPP	0.0216475	NA	NA	NA	NA	0	0	0.00968626	2	2151	0.0097629	7	5	0.25752	2598	0.0096228	8	6	0.01247
SLITRK5	0.0220541	NA	NA	NA	NA	0	0	0.0096861	13	2151	0.0018596	2	1	0.034769	2598	0.016166	3	1	0.094401
AQP11	0.0221533	NA	NA	NA	NA	0	0	0.085283	11	2151	0.065551	47	27	0.95111	2598	0.10162	78	40	0.0034692
SHISA2	0.0221602	NA	NA	NA	NA	0	0	0.056012	13	2151	0.038587	24	13	0.16476	2598	0.070439	44	20	0.020034
C10orf62	0.0222578	NA	NA	NA	NA	0	0	0.0591702	10	2151	0.073454	25	17	0.72882	2598	0.047344	36	18	0.0045524
C7orf61	0.0223726	NA	NA	NA	NA	0	0	0.0265318	7	2151	0.027429	15	7	0.15443	2598	0.025789	27	16	0.021615
GFAP	0.0225179	NA	NA	NA	NA	0	0	0.0284273	17	2151	0.0079033	6	2	0.005075	2598	0.04542	26	12	0.66276
CRYGD	0.0225563	NA	NA	NA	NA	0	0	0.0128446	2	2151	0.0037192	5	4	0.016953	2598	0.0204	15	7	0.1988
RP11-298I3.5	0.0226563	NA	NA	NA	NA	0	0	0.0193728	14	2151	0.013947	15	7	0.063688	2598	0.023865	34	18	0.053194
OR5AU1	0.0226803	NA	NA	NA	NA	0	0	0.00273739	14	2151	0.0041841	6	5	0.2513	2598	0.0015396	4	4	0.013498
ATP8A1	0.0227363	NA	NA	NA	NA	0	0	0.00779107	4	2151	0.0018596	3	2	0.08879	2598	0.012702	8	4	0.038314
CLDN15	0.0233269	NA	NA	NA	NA	0	0	0.165509	7	2151	0.10972	51	25	0.13078	2598	0.2117	111	39	0.026809
CLYBL	0.0233339	NA	NA	NA	NA	0	0	0.356075	13	2151	0.20409	124	64	0.14332	2598	0.48191	294	143	0.024472
OPA3	0.0234545	rs7412;rs439401;rs1065853;rs4420638	APOE	710172.5;707800.5;709019.5;699305.5	699306	0	0	0.169299	19	2151	0.083217	62	38	0.21029	2598	0.24057	128	51	0.01678
ZFYVE28	0.0235073	NA	NA	NA	NA	0	0	0.0656983	4	2151	0.034403	25	15	0.28178	2598	0.091609	65	31	0.012556
SEC11C	0.023533	NA	NA	NA	NA	0	0	0.110761	18	2151	0.073454	46	22	0.0099802	2598	0.14165	80	40	0.35496
MPG	0.0235985	NA	NA	NA	NA	0	0	0.131183	16	2151	0.077173	38	23	0.018093	2598	0.1759	108	48	0.19644
LRRC34	0.02373	NA	NA	NA	NA	0	0	0.00905456	3	2151	0.009298	6	2	0.047085	2598	0.008853	7	3	0.07598
FMO4	0.0239098	NA	NA	NA	NA	0	0	0.320488	1	2151	0.21246	131	63	0.0098353	2598	0.40993	305	144	0.36699
PET100	0.0239627	rs7248104;rs116843064;rs7255436	INSR;ANGPTL4	459004.5;745887.5;749760.5	459004	0	0	0.140876	19	2151	0.13157	42	15	0.013109	2598	0.14858	69	22	0.27606
GANAB	0.0242953	rs174546	FAS1-2-3	797271	797271	0	0	0.0136872	11	2151	0.0032543	8	7	0.074777	2598	0.022325	13	6	0.049188
ELAVL3	0.0243169	rs6511720;rs737337	LDLR;DOCK6	361646;216459	216459	0	0	0.0397977	19	2151	0.0051139	6	3	0.058955	2598	0.068514	24	12	0.062454
GTF3A	0.0245419	NA	NA	NA	NA	0	0	0.0223203	13	2151	0.013017	10	5	0.71685	2598	0.030023	31	19	0.0051924
DKK3	0.0249398	NA	NA	NA	NA	0	0	0.0688565	11	2151	0.037192	18	9	0.08264	2598	0.095073	50	25	0.045903
IKBKAP	0.0249532	NA	NA	NA	NA	0	0	0.190774	9	2151	0.11808	71	35	0.0098432	2598	0.25096	197	88	0.38563
PDGFRA	0.0251032	NA	NA	NA	NA	0	0	0.0656978	4	2151	0.035332	16	9	0.077437	2598	0.090839	55	28	0.049366
PLPPR4	0.0252417	NA	NA	NA	NA	0	0	0.0172666	1	2151	0.0027894	4	3	0.0356	2598	0.029253	9	5	0.10808
APIP	0.0252543	NA	NA	NA	NA	0	0	0.0290586	11	2151	0.0023245	4	2	0.12879	2598	0.051193	22	11	0.029893
CEP120	0.0254095	rs4530754	CSNK1G3	98697	98697	0	1	0.059381	5	2151	0.010693	10	9	0.017703	2598	0.099692	58	13	0.21905
ANXA11	0.025549	NA	NA	NA	NA	0	0	0.13582	10	2151	0.11065	40	23	0.28896	2598	0.15666	118	59	0.013507
PNLIPRP1	0.0255746	NA	NA	NA	NA	0	0	0.0412722	10	2151	0.015807	17	13	0.03488	2598	0.062356	49	26	0.11203
CRP	0.0257865	NA	NA	NA	NA	0	0	0.25879	1	2151	0.19991	130	80	0.01727	2598	0.30754	280	131	0.22848
FAM179B	0.0258525	NA	NA	NA	NA	0	0	0.0751734	14	2151	0.068805	16	8	0.0402	2598	0.080446	50	22	0.098452
RP1-130H16.18	0.02587	rs5763662	MTMR3	323652	323652	0	0	0.140028	22	2151	0.11018	56	25	0.026261	2598	0.16474	136	74	0.15083
RSPH14	0.0258766	NA	NA	NA	NA	0	0	0.0286379	22	2151	0.0083682	10	5	0.367	2598	0.04542	25	9	0.010796
TYW5	0.0262789	NA	NA	NA	NA	0	0	0.0397979	2	2151	0.020921	7	0	0.66316	2598	0.055427	24	10	0.0060845
PAM16	0.0263258	NA	NA	NA	NA	0	0	0.0412717	16	2151	0.012087	12	8	0.15184	2598	0.065435	45	22	0.02663
PPP3CC	0.0264486	NA	NA	NA	NA	0	0	0.133081	8	2151	0.079963	45	28	0.11927	2598	0.17706	125	64	0.034089
KIAA0430	0.0265031	rs3198697	PDXDC1	619084	619084	0	0	0.0823358	16	2151	0.050674	13	6	0.008403	2598	0.10855	54	27	0.48503
NUP153	0.0265495	NA	NA	NA	NA	0	0	0.0920205	6	2151	0.062297	31	15	0.036794	2598	0.11663	78	38	0.111
GNA11	0.0267192	NA	NA	NA	NA	0	0	0.214571	19	2151	0.12459	83	37	0.28722	2598	0.28907	164	71	0.014327
CSK	0.0270209	NA	NA	NA	NA	0	0	0.226153	15	2151	0.18503	87	30	0.78345	2598	0.2602	184	90	0.0053226
SPG7	0.0271012	NA	NA	NA	NA	0	0	0.0309536	16	2151	0.016736	9	3	0.20961	2598	0.042725	26	15	0.019964
COPS6	0.0272756	NA	NA	NA	NA	0	0	0.0145291	7	2151	0.0083682	5	4	0.0078078	2598	0.01963	16	10	0.54004
CTD-2619J13.14	0.0273201	rs117492019	ZNF274	227436	227436	0	0	0.097282	19	2151	0.046025	22	11	0.03428	2598	0.13972	40	14	0.12324
KHDRBS3	0.0273203	NA	NA	NA	NA	0	0	0.0404297	8	2151	0.016272	13	4	0.016784	2598	0.060431	34	17	0.25171
MAST3	0.0275337	NA	NA	NA	NA	0	0	0.147822	19	2151	0.077638	41	24	0.20153	2598	0.20593	122	57	0.021157
DDHD1	0.0276644	NA	NA	NA	NA	0	0	0.0145295	14	2151	0.010693	8	5	0.60292	2598	0.017706	13	5	0.0071116
TMEM182	0.0277001	NA	NA	NA	NA	0	0	0.00821236	2	2151	0.0013947	3	3	0.36628	2598	0.013857	5	2	0.011724
RAET1L	0.0277768	NA	NA	NA	NA	0	0	0.0545378	6	2151	0.043701	10	4	0.26557	2598	0.06351	23	11	0.016223
F5	0.0278644	NA	NA	NA	NA	0	0	0.407243	1	2151	0.28731	198	98	0.013892	2598	0.50654	482	218	0.31129
PCMTD2	0.027885	NA	NA	NA	NA	0	0	0.0309536	20	2151	0.016736	5	3	0.052532	2598	0.042725	12	3	0.082392
ATP6V1G2	0.028178	rs2247056;rs419132;rs3177928	HLA	248660.5;696648.5;898284.5	248660	0	0	0.0107391	6	2151	0.0083682	4	3	0.11742	2598	0.012702	2	0	0.03732
TRIM37	0.0282444	NA	NA	NA	NA	0	0	0.004422	17	2151	0.0069735	4	2	0.36362	2598	0.0023095	3	0	0.012085
RP11-10A14.4	0.028369	rs9987289	PPP1R3B	113690	113690	0	0	0.367022	8	2151	0.2278	142	68	0.0063776	2598	0.48229	390	181	0.69263
DNAJA3	0.0284601	NA	NA	NA	NA	0	0	0.0181092	16	2151	0.0023245	4	3	0.018605	2598	0.031178	17	5	0.23833
VPS8	0.0285076	NA	NA	NA	NA	0	0	0.0265318	3	2151	0.0074384	5	0	0.012493	2598	0.04234	19	12	0.35563
NKX2-5	0.0285085	NA	NA	NA	NA	0	0	0.144243	5	2151	0.065086	39	20	0.13599	2598	0.20978	108	45	0.032672
ZNF33A	0.0285761	NA	NA	NA	NA	0	0	0.00526425	10	2151	0.0060437	5	0	0.066015	2598	0.0046189	9	7	0.067493
TSHB	0.0286725	NA	NA	NA	NA	0	0	0.0189516	1	2151	0.019991	5	4	0.027809	2598	0.018091	10	5	0.16086
TSPAN2	0.0286725	NA	NA	NA	NA	0	0	0.0189516	1	2151	0.019991	5	4	0.027809	2598	0.018091	10	5	0.16086
ADAMTS16	0.0286854	NA	NA	NA	NA	0	0	0.104865	5	2151	0.041376	22	14	0.005736	2598	0.15743	64	26	0.78029
HNRNPLL	0.0288199	NA	NA	NA	NA	0	0	0.0669615	2	2151	0.037192	27	13	0.01549	2598	0.091609	68	37	0.29055
MYO1C	0.029025	rs2070863	SERPINF2	245322	245322	0	0	0.0227415	17	2151	0.004649	8	7	0.58621	2598	0.037721	25	13	0.0077423
EVC2	0.0295447	NA	NA	NA	NA	0	0	0.00421139	4	2151	0.0032543	5	3	0.092634	2598	0.0050038	7	2	0.050037
KRTAP5-4	0.0296264	NA	NA	NA	NA	0	0	0.0774895	11	2151	0.018596	12	5	0.22486	2598	0.12625	64	34	0.020681
KLK6	0.0296374	rs17695224	HAS1	992393	992393	0	0	0.0185303	19	2151	0.0088331	4	1	0.28448	2598	0.026559	12	5	0.016354
RNF41	0.0298068	NA	NA	NA	NA	0	0	0.00989683	12	2151	0.0060437	3	1	0.00616	2598	0.013087	5	2	0.76038
SPAG4	0.0298318	rs2277862	ERGIC3	93127.5	93127.5	0	1	0.122129	20	2151	0.056253	27	16	0.05586	2598	0.17667	87	38	0.083935
IGSF21	0.0299338	NA	NA	NA	NA	0	0	0.112868	1	2151	0.041376	21	13	0.37867	2598	0.17206	79	30	0.012432
GUSB	0.0300242	NA	NA	NA	NA	0	0	0.205729	7	2151	0.11623	59	24	0.89876	2598	0.27983	158	64	0.0052567
P3H1	0.0304001	NA	NA	NA	NA	0	0	0.0183196	1	2151	0.011158	8	5	0.037244	2598	0.024249	11	3	0.12874
OAS3	0.0304022	NA	NA	NA	NA	0	0	0.0240049	12	2151	0.0069735	6	3	0.006679	2598	0.038106	17	7	0.71795
ZUFSP	0.0304467	rs9488822	FRK	681504	681504	0	0	0.0149504	6	2151	0.0074384	4	2	0.0050264	2598	0.02117	17	10	0.95566
NDUFB7	0.0305771	NA	NA	NA	NA	0	0	0.0151612	19	2151	0.0060437	3	1	0.0075683	2598	0.02271	11	6	0.63792
RIC8A	0.0305901	NA	NA	NA	NA	0	0	0.029901	11	2151	0.013482	12	5	0.0069936	2598	0.043495	29	15	0.69069
TSSK2	0.0306245	NA	NA	NA	NA	0	0	0.0138978	22	2151	0.019991	4	2	0.015025	2598	0.008853	6	0	0.32192
CCDC175	0.030651	NA	NA	NA	NA	0	0	0.023584	14	2151	0.015807	10	5	0.14196	2598	0.030023	15	5	0.034107
HLX	0.0306528	rs2642442	MOSC1	94288	94288	0	1	0.166983	1	2151	0.079033	44	18	0.097207	2598	0.2398	103	44	0.049813
CRK	0.0306626	rs2070863	SERPINF2	334266	334266	0	0	0.0734908	17	2151	0.041376	16	6	0.34401	2598	0.10008	36	11	0.014081
NBAS	0.0306652	NA	NA	NA	NA	0	0	0.0974962	2	2151	0.063226	22	11	0.01239	2598	0.12587	63	29	0.391
ILF2	0.0306946	NA	NA	NA	NA	0	0	0.015582	1	2151	0.004649	3	2	0.15872	2598	0.024634	10	5	0.030557
SPTSSB	0.0307925	NA	NA	NA	NA	0	0	0.0402193	3	2151	0.02371	9	5	0.0051004	2598	0.053888	27	16	0.95451
FAM69A	0.0308284	rs7515577	EVI5	393454	393454	0	0	0.0545379	1	2151	0.016272	17	9	0.46443	2598	0.08622	41	19	0.010497
ENOX1	0.0311629	NA	NA	NA	NA	0	0	0.0256892	13	2151	0.017201	5	2	0.0073634	2598	0.032717	15	7	0.67062
UFD1L	0.0311837	NA	NA	NA	NA	0	0	0.0665403	22	2151	0.043701	18	8	0.2238	2598	0.08545	56	22	0.022082
CSRP3	0.0312169	rs10128711	SPTY2D1	580692	580692	0	0	0.0141085	11	2151	0.0027894	3	1	0.045551	2598	0.02348	21	9	0.10863
RARG	0.0313433	NA	NA	NA	NA	0	0	0.103602	12	2151	0.058577	27	16	0.02435	2598	0.14088	74	35	0.20419
LTBP4	0.0314173	NA	NA	NA	NA	0	0	0.0343234	19	2151	0.010228	3	0	0.017721	2598	0.054273	27	13	0.28136
LIPE-AS1	0.0316036	NA	NA	NA	NA	0	0	0.153715	19	2151	0.086471	50	23	0.0073217	2598	0.20939	134	69	0.68579
RIPPLY2	0.0316875	NA	NA	NA	NA	0	0	0.0259004	6	2151	0.018131	5	2	0.020555	2598	0.032333	16	5	0.24505
SNAP91	0.0316875	NA	NA	NA	NA	0	0	0.0259004	6	2151	0.018131	5	2	0.020555	2598	0.032333	16	5	0.24505
LYPD3	0.0317152	NA	NA	NA	NA	0	0	0.0509583	19	2151	0.0051139	6	4	0.012192	2598	0.088915	29	13	0.41357
PPID	0.0317706	NA	NA	NA	NA	0	0	0.00357967	4	2151	0.0018596	2	0	0.028904	2598	0.0050038	6	3	0.17481
ARID1A	0.0319126	rs12748152	HDGF	91329.5	91329.5	0	1	0.0271635	1	2151	0.013947	7	3	0.035383	2598	0.038106	25	11	0.14356
AIP	0.0321034	NA	NA	NA	NA	0	0	0.031796	11	2151	0.014877	16	8	0.76459	2598	0.045804	30	15	0.0066908
ADH5	0.0321487	rs2602836;rs13132430	ADH5	9247;218512	9247	1	1	0.00715921	4	2151	0.0018596	5	5	0.042068	2598	0.011547	5	3	0.12181
LSM10	0.032259	NA	NA	NA	NA	0	0	0.0013947	1	2151	0.0013947	2	1	0.032259	0	0	NA	NA	NA
USP7	0.0325746	NA	NA	NA	NA	0	0	0.240681	16	2151	0.10972	89	51	0.0085585	2598	0.34911	235	105	0.60819
ZNF136	0.0328118	rs737337	DOCK6	991404	991404	0	0	0.0225311	19	2151	0.0074384	8	5	0.75252	2598	0.035027	14	6	0.006977
PRR26	0.0328145	NA	NA	NA	NA	0	0	0.0252684	10	2151	0.009298	4	2	0.085041	2598	0.038491	20	9	0.061745
C22orf31	0.0328309	rs5763662	MTMR3	941171	941171	0	0	0.0574857	22	2151	0.063691	17	7	0.010178	2598	0.052348	30	17	0.51621
PCDH9	0.0329959	NA	NA	NA	NA	0	0	0.0126342	13	2151	0.0074384	10	6	0.096504	2598	0.016936	12	4	0.054769
WNT9A	0.0331022	NA	NA	NA	NA	0	0	0.0317964	1	2151	0.0051139	6	5	0.56787	2598	0.053888	33	15	0.0093432
STOX1	0.0334066	NA	NA	NA	NA	0	0	0.004422	10	2151	0.0027894	2	1	0.11993	2598	0.0057737	5	2	0.044725
IRX5	0.0334274	NA	NA	NA	NA	0	0	0.0728599	16	2151	0.030683	20	10	0.0062656	2598	0.10778	69	36	0.85672
NLRP14	0.0338509	NA	NA	NA	NA	0	0	0.0635926	11	2151	0.030219	18	8	0.011908	2598	0.091224	36	13	0.45759
ATP1A2	0.0338816	NA	NA	NA	NA	0	0	0.122971	1	2151	0.056253	41	20	0.084175	2598	0.17821	101	48	0.064804
SCARB1	0.0340609	rs4765127;rs838880	ZNF664;SCARB1	871567.5;70141.5	70141.5	1	1	0.200883	12	2151	0.1139	72	36	0.032237	2598	0.2729	182	75	0.17028
MBNL2	0.0342634	NA	NA	NA	NA	0	0	0.312277	13	2151	0.23059	91	40	0.021068	2598	0.37991	235	102	0.2624
PDZD7	0.0342965	rs11597086	CHUK	346705	346705	0	0	0.0903363	10	2151	0.027429	20	14	0.0072754	2598	0.14242	73	32	0.76073
HERPUD1	0.0343499	rs3764261	CETP	31413.5	31413.5	0	1	0.116233	16	2151	0.041376	43	27	0.031327	2598	0.17821	101	43	0.177
TMEM178A	0.0343651	NA	NA	NA	NA	0	0	0.0362181	2	2151	0.028824	4	1	0.014557	2598	0.04234	8	2	0.38111
AGMAT	0.0343799	NA	NA	NA	NA	0	0	0.19899	1	2151	0.1139	62	33	0.13638	2598	0.26944	144	58	0.0407
DUSP4	0.0348096	NA	NA	NA	NA	0	0	0.029059	8	2151	0.014877	15	9	0.24468	2598	0.040801	26	15	0.023024
FFAR1	0.0348588	NA	NA	NA	NA	0	0	0.0237947	19	2151	0.014877	4	2	0.0077629	2598	0.031178	11	6	0.72692
IL18R1	0.0350118	NA	NA	NA	NA	0	0	0.0208461	2	2151	0.021385	7	2	0.024349	2598	0.0204	13	6	0.23297
BUB1B	0.0350753	NA	NA	NA	NA	0	0	0.00800169	15	2151	0.0018596	4	4	0.022724	2598	0.013087	10	4	0.25017
GNG2	0.0350788	NA	NA	NA	NA	0	0	0.0206359	14	2151	0.0041841	6	4	0.010072	2598	0.034257	15	11	0.56449
RP11-463J10.2	0.0350788	NA	NA	NA	NA	0	0	0.0206359	14	2151	0.0041841	6	4	0.010072	2598	0.034257	15	11	0.56449
SLCO1B7	0.0351258	rs7134375	PDE3A	483982	483982	0	0	0.122555	12	2151	0.090191	58	31	0.052206	2598	0.14935	110	59	0.10908
TMEM97	0.035278	NA	NA	NA	NA	0	0	0.0208465	17	2151	0.010228	4	3	0.065758	2598	0.029638	17	9	0.087048
CCRL2	0.0353563	rs2290547	SETD2	602764	602764	0	0	0.0602235	3	2151	0.046955	16	6	0.34832	2598	0.071209	31	18	0.016477
RP11-545J16.1	0.0354546	rs7134375	PDE3A	483982	483982	0	0	0.122555	12	2151	0.090191	58	31	0.052206	2598	0.14935	112	61	0.1103
RUSC2	0.0355572	NA	NA	NA	NA	0	0	0.00252685	9	2151	0.0013947	3	3	0.011405	2598	0.0034642	5	4	0.50664
TUBB6	0.0355937	NA	NA	NA	NA	0	0	0.0570647	18	2151	0.040911	23	12	0.45382	2598	0.070439	38	18	0.012748
PLCL1	0.0356427	NA	NA	NA	NA	0	0	0.0362179	2	2151	0.012552	11	5	0.0074795	2598	0.055812	16	5	0.77476
ERI3	0.035754	NA	NA	NA	NA	0	0	0.0032543	1	2151	0.0032543	2	0	0.035754	0	0	NA	NA	NA
PSTPIP1	0.0363288	NA	NA	NA	NA	0	0	0.022531	15	2151	0.0032543	4	2	0.15771	2598	0.038491	26	14	0.03759
RHOQ	0.0363543	NA	NA	NA	NA	0	0	0.0178984	2	2151	0.012552	5	2	0.35353	2598	0.022325	9	3	0.016783
SNAP47	0.0363561	NA	NA	NA	NA	0	0	0.0425352	1	2151	0.043701	11	7	0.071469	2598	0.04157	23	9	0.083024
NPW	0.0365998	NA	NA	NA	NA	0	0	0.0452729	16	2151	0.015342	8	3	0.017664	2598	0.070054	29	15	0.33861
IFNGR2	0.0366037	NA	NA	NA	NA	0	0	0.0496943	21	2151	0.016736	12	7	0.025357	2598	0.076982	33	17	0.23591
OR10H5	0.0367496	NA	NA	NA	NA	0	0	0.021478	19	2151	0.0018596	3	2	0.44407	2598	0.037721	9	3	0.013535
KIF5A	0.0367962	rs11613352	LRP1	156582	156582	0	1	0.00968645	12	2151	0.0037192	3	1	0.41039	2598	0.014627	4	2	0.014668
TLX2	0.0368398	NA	NA	NA	NA	0	0	0.0471679	2	2151	0.014877	11	7	0.022258	2598	0.073903	22	8	0.27083
PUM2	0.0369015	rs1042034;rs1367117;rs515135	APOB	681189.5;719808.5;741965.5	681190	0	0	0.0848602	2	2151	0.071595	27	17	0.015586	2598	0.095843	81	39	0.38754
CALD1	0.0370209	NA	NA	NA	NA	0	0	0.0086336	7	2151	0.0013947	2	1	0.39756	2598	0.014627	4	3	0.015252
TMEM50A	0.0372512	rs12027135	LDLRAP1	100315	100315	0	1	0.0080019	1	2151	0.0051139	3	2	0.044599	2598	0.010393	10	5	0.13697
DCUN1D1	0.0372577	NA	NA	NA	NA	0	0	0.0488522	3	2151	0.041841	14	6	0.078919	2598	0.054657	26	9	0.077421
ZNF609	0.0374947	NA	NA	NA	NA	0	0	0.0524321	15	2151	0.042771	12	5	0.26555	2598	0.060431	37	17	0.023184
ENDOV	0.0375181	NA	NA	NA	NA	0	0	0.0160034	17	2151	0.013482	8	6	0.25874	2598	0.018091	17	7	0.023812
NCBP2	0.0376011	NA	NA	NA	NA	0	0	0.0290588	3	2151	0.0055788	5	1	0.7555	2598	0.048499	20	11	0.0081766
PHOX2B	0.0377611	NA	NA	NA	NA	0	0	0.0056854	4	2151	0.0079033	6	2	0.075002	2598	0.0038491	10	9	0.082783
LUZP2	0.037793	NA	NA	NA	NA	0	0	0.00694883	11	2151	0.0069735	2	1	0.53026	2598	0.0069284	9	7	0.011721
ITGA3	0.0378543	NA	NA	NA	NA	0	0	0.0280061	17	2151	0.02464	9	3	0.11975	2598	0.030793	25	9	0.052002
CRADD	0.038113	NA	NA	NA	NA	0	0	0.224468	12	2151	0.14272	65	25	0.01471	2598	0.29215	190	78	0.4268
FBXO41	0.0382509	NA	NA	NA	NA	0	0	0.056433	2	2151	0.056253	14	4	0.019559	2598	0.056582	33	17	0.32238
TESK2	0.038262	NA	NA	NA	NA	0	0	0.0101076	1	2151	0.011623	3	0	0.023687	2598	0.008853	7	4	0.26629
IFNGR1	0.0383473	NA	NA	NA	NA	0	0	0.127397	6	2151	0.058113	49	29	0.12031	2598	0.18476	110	48	0.052568
ARHGAP32	0.0384019	NA	NA	NA	NA	0	0	0.0461149	11	2151	0.02464	7	4	0.26554	2598	0.063895	29	13	0.023858
LEPROTL1	0.0385076	NA	NA	NA	NA	0	0	0.12445	8	2151	0.091585	57	36	0.20352	2598	0.15166	102	36	0.031231
TMEM57	0.0385614	rs12027135	LDLRAP1	5055.5	5055.5	0	1	0.156452	1	2151	0.072524	48	28	0.0082045	2598	0.22594	128	61	0.77601
PCP2	0.0385771	rs7248104;rs116843064;rs7255436	INSR;ANGPTL4	465562.5;739329.5;743202.5	465562	0	0	0.152457	19	2151	0.12971	51	24	0.015435	2598	0.17129	85	33	0.41269
MEX3B	0.0387686	NA	NA	NA	NA	0	0	0.0155821	15	2151	0.010693	7	4	0.068761	2598	0.01963	15	5	0.093189
MCMDC2	0.0389348	NA	NA	NA	NA	0	0	0.0459044	8	2151	0.034403	12	6	0.033575	2598	0.055427	28	13	0.19183
NID1	0.0391011	NA	NA	NA	NA	0	0	0.0905472	1	2151	0.050674	22	9	0.10683	2598	0.12356	52	19	0.060598
LTBR	0.0392843	NA	NA	NA	NA	0	0	0.0518003	12	2151	0.04463	11	5	0.012116	2598	0.057737	19	6	0.53731
TPSG1	0.0394481	NA	NA	NA	NA	0	0	0.0625391	16	2151	0.040446	14	7	0.25574	2598	0.080831	43	15	0.025583
PLCD4	0.0395308	rs78058190	PRKAG3	228148	228148	0	0	0.0126344	2	2151	0.0051139	5	3	0.10607	2598	0.018861	21	13	0.061837
ELP6	0.0396319	rs2290547	SETD2	480112	480112	0	0	0.0385344	3	2151	0.029754	17	8	0.0078939	2598	0.045804	26	10	0.83345
POLR3K	0.0398476	NA	NA	NA	NA	0	0	0.00736997	16	2151	0.0079033	5	3	0.0081261	2598	0.0069284	4	1	0.81492
CHD9	0.0398806	rs1121980	FTO	697855	697855	0	0	0.163404	16	2151	0.085542	50	30	0.047436	2598	0.22787	150	67	0.13974
LDLRAD1	0.0402064	NA	NA	NA	NA	0	0	0.0629609	1	2151	0.044166	18	12	0.74445	2598	0.078522	42	20	0.0089915
ABCC4	0.0402994	NA	NA	NA	NA	0	0	0.109073	13	2151	0.078568	26	14	0.054254	2598	0.13433	53	22	0.12372
DBNDD1	0.0403185	NA	NA	NA	NA	0	0	0.00421142	16	2151	0.0013947	2	1	0.046334	2598	0.0065435	5	3	0.14495
GP9	0.0403294	NA	NA	NA	NA	0	0	0.0311643	3	2151	0.022315	5	3	0.014176	2598	0.038491	21	7	0.47392
RAB3GAP1	0.0403879	rs7570971	RAB3GAP1	25152	25152	1	1	0.0275845	2	2151	0.0051139	6	3	0.44437	2598	0.046189	15	8	0.015145
SRRM4	0.0404544	NA	NA	NA	NA	0	0	0.0105284	12	2151	0.0037192	3	1	0.027011	2598	0.016166	10	7	0.24965
FNIP2	0.0404868	NA	NA	NA	NA	0	0	0.452518	4	2151	0.34914	254	132	0.069732	2598	0.53811	596	269	0.096796
TRIM54	0.0405222	rs1260326	GCKR	221454	221454	0	0	0.041272	2	2151	0.039517	13	3	0.22367	2598	0.042725	24	9	0.030209
ZNF584	0.0406169	rs117492019	ZNF274	238184	238184	0	0	0.0646452	19	2151	0.033473	12	5	0.06463	2598	0.090454	21	7	0.10484
BNIP2	0.0406684	NA	NA	NA	NA	0	0	0.0663316	15	2151	0.02278	16	11	0.022096	2598	0.10239	62	24	0.30712
GMCL1	0.0406907	NA	NA	NA	NA	0	0	0.0461153	2	2151	0.010228	13	6	0.0173	2598	0.075828	35	18	0.39252
NSUN6	0.0408289	NA	NA	NA	NA	0	0	0.192672	10	2151	0.10646	67	36	0.042208	2598	0.26405	191	78	0.16154
ENG	0.0409922	NA	NA	NA	NA	0	0	0.159193	9	2151	0.097164	40	13	0.13787	2598	0.21055	144	74	0.049692
TGM1	0.0409996	rs8017377	NYNRIN	138134	138134	0	1	0.0185302	14	2151	0.004649	5	4	0.039301	2598	0.030023	14	8	0.17436
KIF1A	0.0411729	NA	NA	NA	NA	0	0	0.135606	2	2151	0.04556	26	13	0.022842	2598	0.21016	112	49	0.30152
GRB14	0.0414793	rs10195252;rs12328675	COBLL1	59038;86747	59038	0	1	0.261952	2	2151	0.20177	74	37	0.038588	2598	0.31178	180	77	0.18008
ASCL1	0.0416703	NA	NA	NA	NA	0	0	0.0983364	12	2151	0.061832	31	14	0.05245	2598	0.12856	73	30	0.13322
UBP1	0.0416728	rs7640978	CMTM6	942660	942660	0	0	0.070541	3	2151	0.040446	25	15	0.097708	2598	0.095458	41	14	0.071518
IFFO1	0.0417559	NA	NA	NA	NA	0	0	0.0560119	12	2151	0.02278	21	10	0.20357	2598	0.083526	40	13	0.034409
LETM2	0.0418339	NA	NA	NA	NA	0	0	0.0208467	8	2151	0.0074384	5	4	0.010937	2598	0.031948	17	6	0.64189
BCL3	0.0419199	rs7412;rs439401;rs1065853;rs4420638	APOE	164877;167249;166030;175744	164877	0	1	0.00484311	19	2151	0.0013947	2	1	0.0091693	2598	0.0076982	8	3	0.76753
SLC4A4	0.0419657	NA	NA	NA	NA	0	0	0.050958	4	2151	0.019061	21	12	0.29092	2598	0.077367	49	23	0.024223
MTRF1	0.0421025	NA	NA	NA	NA	0	0	0.0128447	13	2151	0.0032543	6	5	0.062183	2598	0.020785	8	6	0.11377
C1orf64	0.0421259	NA	NA	NA	NA	0	0	0.0210573	1	2151	0.0018596	4	4	0.42858	2598	0.036952	10	4	0.016518
ART5	0.0421821	NA	NA	NA	NA	0	0	0.00252686	11	2151	0.0027894	3	1	0.039699	2598	0.0023095	4	3	0.17861
THUMPD3	0.0422457	NA	NA	NA	NA	0	0	0.0737024	3	2151	0.031613	14	7	0.58417	2598	0.10855	45	18	0.01216
NCOA2	0.0422597	NA	NA	NA	NA	0	0	0.219204	8	2151	0.12366	78	34	0.22165	2598	0.29831	227	109	0.032061
GDF1	0.0422707	rs10401969	CILP2	411025	411025	0	0	0.0875993	19	2151	0.071595	34	19	0.0088673	2598	0.10085	58	28	0.80166
ENPP2	0.0423597	NA	NA	NA	NA	0	0	0.097074	8	2151	0.074384	35	23	0.23003	2598	0.11586	82	45	0.030981
CFAP77	0.042361	rs635634	ABO	868602	868602	0	0	0.0482205	9	2151	0.017666	7	5	0.031131	2598	0.073518	32	15	0.22893
NARS	0.0424509	NA	NA	NA	NA	0	0	0.0109499	18	2151	0.0060437	4	0	0.13244	2598	0.015012	5	0	0.053949
C16orf54	0.0425178	NA	NA	NA	NA	0	0	0.0764375	16	2151	0.062762	23	8	0.012834	2598	0.08776	49	21	0.55778
MECR	0.042526	NA	NA	NA	NA	0	0	0.0145291	1	2151	0.018596	3	1	0.45335	2598	0.011162	11	6	0.015794
SORCS1	0.0426321	NA	NA	NA	NA	0	0	0.0277953	10	2151	0.014877	9	6	0.0088642	2598	0.038491	25	11	0.81019
MSH5	0.0427725	rs2247056;rs419132;rs3177928	HLA	468894;476415;678051	468894	0	0	0.122973	6	2151	0.064156	38	17	0.6388	2598	0.17167	97	46	0.011287
TGFBR3	0.0428136	rs7515577	EVI5	694197	694197	0	0	0.219834	1	2151	0.15481	69	33	0.064647	2598	0.27367	174	75	0.11166
E2F1	0.0429263	NA	NA	NA	NA	0	0	0.022531	20	2151	0.0083682	8	6	0.0075371	2598	0.034257	16	6	0.96076
AP3D1	0.0430275	NA	NA	NA	NA	0	0	0.00884389	19	2151	0.013482	4	2	0.021378	2598	0.0050038	5	2	0.33969
MAPK13	0.0431202	NA	NA	NA	NA	0	0	0.0909675	6	2151	0.062762	17	8	0.03102	2598	0.11432	49	23	0.23471
UNC93A	0.0433557	NA	NA	NA	NA	0	0	0.367444	6	2151	0.23477	138	74	0.37681	2598	0.47729	351	147	0.019449
GPRC5B	0.0433593	NA	NA	NA	NA	0	0	0.0541166	16	2151	0.047885	17	7	0.010547	2598	0.059276	35	20	0.69492
ZRANB1	0.0436287	NA	NA	NA	NA	0	0	0.0983361	10	2151	0.038122	26	10	0.016794	2598	0.14819	84	45	0.43969
SWI5	0.0436719	NA	NA	NA	NA	0	0	0.103603	9	2151	0.076709	32	16	0.021584	2598	0.12587	65	28	0.34252
MSL2	0.0437541	rs645040	MSL2L1	31843	31843	0	1	0.273534	3	2151	0.19526	121	55	0.82519	2598	0.33834	268	130	0.0089794
CDK20	0.0438174	NA	NA	NA	NA	0	0	0.00147397	9	2151	0.0013947	3	3	0.060921	2598	0.0015396	4	4	0.12184
CASP9	0.0438831	NA	NA	NA	NA	0	0	0.0968626	1	2151	0.053928	25	15	0.012787	2598	0.13241	54	22	0.58153
SLC25A27	0.044069	NA	NA	NA	NA	0	0	0.0018596	6	2151	0.0018596	2	1	0.044069	0	0	NA	NA	NA
KMT2E	0.0441623	NA	NA	NA	NA	0	0	0.236049	7	2151	0.15295	88	48	0.10241	2598	0.30485	208	89	0.073167
RECK	0.0441624	NA	NA	NA	NA	0	0	0.0218992	9	2151	0.022315	3	1	0.022439	2598	0.021555	12	4	0.33393
PLSCR4	0.0441976	NA	NA	NA	NA	0	0	0.177723	3	2151	0.094375	63	34	0.019378	2598	0.24673	144	49	0.38705
P2RX4	0.0442367	rs1169288	HNF1A	238231	238231	0	0	0.164454	12	2151	0.10739	52	32	0.64743	2598	0.2117	140	56	0.011597
PKN1	0.0442898	NA	NA	NA	NA	0	0	0.093706	19	2151	0.057648	23	10	0.0084506	2598	0.12356	67	31	0.88977
MSH5-SAPCD1	0.0443877	rs2247056;rs419132;rs3177928	HLA	468894;476415;678051	468894	0	0	0.125079	6	2151	0.064156	38	17	0.6388	2598	0.17552	101	47	0.011802
JAZF1	0.0444271	NA	NA	NA	NA	0	0	0.0827538	7	2151	0.054858	17	4	0.37329	2598	0.10585	49	24	0.020218
NFE2L2	0.0445168	NA	NA	NA	NA	0	0	0.00294799	2	2151	0.0027894	2	1	0.031282	2598	0.0030793	4	2	0.24185
POLH	0.0445964	rs998584	VEGFA	212654	212654	0	0	0.00842269	6	2151	0.0041841	5	3	0.40767	2598	0.011932	7	1	0.018598
PTGDR	0.0446342	NA	NA	NA	NA	0	0	0.0141084	14	2151	0.013482	3	0	0.20866	2598	0.014627	13	8	0.036373
SLC25A25	0.0447184	NA	NA	NA	NA	0	0	0.0800145	9	2151	0.040911	36	20	0.017571	2598	0.11239	83	41	0.43292
ZNF572	0.0448328	rs2954029	TRIB1	516510	516510	0	0	0.0143186	8	2151	0.0074384	7	4	0.95685	2598	0.020015	6	2	0.0079744
PBX1	0.0449211	NA	NA	NA	NA	0	0	0.129293	1	2151	0.077638	32	15	0.62041	2598	0.17206	94	48	0.012328
FFAR3	0.0449573	NA	NA	NA	NA	0	0	0.0189515	19	2151	0.014877	4	2	0.0077629	2598	0.022325	18	8	0.98621
CYR61	0.0450727	NA	NA	NA	NA	0	0	0.0642237	1	2151	0.015807	12	6	0.010901	2598	0.10431	41	18	0.70448
DDAH1	0.0450727	NA	NA	NA	NA	0	0	0.0642237	1	2151	0.015807	12	6	0.010901	2598	0.10431	41	18	0.70448
LMNA	0.0450857	rs12145743	PIGV	608650	608650	0	0	0.0305328	1	2151	0.011623	10	3	0.30804	2598	0.046189	28	14	0.024939
TAF1D	0.0451051	NA	NA	NA	NA	0	0	0.0431666	11	2151	0.04463	11	2	0.34321	2598	0.041955	20	13	0.022395
PDIK1L	0.0453249	rs12027135;rs12748152	LDLRAP1;HDGF	675800.5;686859.5	675800	0	0	0.0579069	1	2151	0.028824	19	12	0.033115	2598	0.081986	42	21	0.23347
CATSPER1	0.0453993	rs12801636	KAT5	398880	398880	0	0	0.0286375	11	2151	0.031148	9	4	0.14894	2598	0.026559	11	3	0.052012
COL15A1	0.0457121	NA	NA	NA	NA	0	0	0.0817036	9	2151	0.030219	12	6	0.011469	2598	0.12433	57	25	0.68106
LINGO1	0.045726	NA	NA	NA	NA	0	0	0.0435884	15	2151	0.010228	7	4	0.010636	2598	0.071209	31	14	0.73467
HEYL	0.0457469	rs4660293	PABPC4	90923	90923	0	1	0.0185304	1	2151	0.017666	5	1	0.062466	2598	0.019246	10	5	0.12516
LRRC57	0.0459766	rs62020698;rs2412710	CAPN3	396508;157119	157119	0	1	0.0326384	15	2151	0.0097629	9	2	0.030072	2598	0.051578	19	6	0.26156
HSPB7	0.0460454	NA	NA	NA	NA	0	0	0.0690672	1	2151	0.036262	27	15	0.34476	2598	0.096228	65	37	0.022856
JARID2	0.0462503	rs3757354	MYLIP	876702	876702	0	0	0.0747504	6	2151	0.029289	15	9	0.23766	2598	0.11239	39	12	0.033334
RDH12	0.0464763	NA	NA	NA	NA	0	0	0.10339	14	2151	0.06927	37	17	0.19706	2598	0.13164	75	38	0.040439
GPSM3	0.0465165	rs2247056;rs419132;rs3177928	HLA	890849;54460;256096	54460	0	1	0.0610653	6	2151	0.042771	17	8	0.2266	2598	0.076212	33	12	0.035204
LIMD1	0.0466348	NA	NA	NA	NA	0	0	0.0840202	3	2151	0.058113	27	14	0.27291	2598	0.10547	46	18	0.02932
GAP43	0.0466403	NA	NA	NA	NA	0	0	0.00189516	3	2151	0.0018596	2	1	0.6148	2598	0.0019246	4	3	0.013017
ACTR8	0.0467537	NA	NA	NA	NA	0	0	0.00147398	3	2151	0.0018596	2	1	0.026565	2598	0.0011547	2	1	0.30214
ADD1	0.0469725	rs59950280;rs6831256	LRPAP1	577621;598415	577621	0	0	0.0242154	4	2151	0.019061	15	8	0.23103	2598	0.028483	16	8	0.034938
KIF3C	0.047233	NA	NA	NA	NA	0	0	0.00147397	2	2151	0.0013947	3	3	0.038859	2598	0.0015396	2	1	0.20911
TRPM4	0.0473151	rs492602	FLJ36070	461496	461496	0	0	0.0183198	19	2151	0.0018596	3	2	0.024495	2598	0.031948	19	11	0.33243
TREH	0.0474091	rs11603023	PHLDB1	214553	214553	0	1	0.097281	11	2151	0.056253	30	19	0.61284	2598	0.13125	69	33	0.013319
MTMR6	0.0476286	NA	NA	NA	NA	0	0	0.0419038	13	2151	0.033938	10	3	0.18782	2598	0.048499	27	14	0.043702
SCARF1	0.0477642	rs2070863	SERPINF2	112451	112451	0	1	0.0429562	17	2151	0.018131	11	7	0.037707	2598	0.06351	39	18	0.21843
C19orf33	0.0477931	NA	NA	NA	NA	0	0	0.0292693	19	2151	0.027429	6	3	0.014036	2598	0.030793	15	3	0.58723
SERPINA10	0.0482421	NA	NA	NA	NA	0	0	0.381557	14	2151	0.2557	180	92	0.32289	2598	0.48576	407	189	0.025817
CETP	0.0484508	rs3764261	CETP	125944	125944	1	1	0.189302	16	2151	0.089261	60	34	0.017552	2598	0.27213	120	45	0.47742
TEC	0.0484805	NA	NA	NA	NA	0	0	0.155822	4	2151	0.14133	65	37	0.1922	2598	0.16782	158	78	0.043631
CERK	0.0485228	rs4253772	PPARA	507806	507806	0	0	0.128446	22	2151	0.09112	51	19	0.028328	2598	0.15935	97	49	0.29634
LINC01531	0.0487755	NA	NA	NA	NA	0	0	0.114129	19	2151	0.06927	30	17	0.028863	2598	0.15127	62	26	0.29268
RSRC2	0.0489237	rs4759375	SBNO1	802057	802057	0	0	0.0644346	12	2151	0.035797	33	16	0.46507	2598	0.088145	40	20	0.018231
CLCN3	0.0490013	NA	NA	NA	NA	0	0	0.0269529	4	2151	0.013482	5	4	0.0095174	2598	0.038106	13	5	0.89257
MFGE8	0.0490105	NA	NA	NA	NA	0	0	0.00421143	15	2151	0.0023245	4	3	0.059117	2598	0.0057737	4	2	0.14373
2017-03-06	0.0491268	NA	NA	NA	NA	0	0	0.161297	5	2151	0.0702	53	32	0.25833	2598	0.23672	138	62	0.032986
CHST12	0.0491616	NA	NA	NA	NA	0	0	0.0463255	7	2151	0.016736	21	16	0.63156	2598	0.070824	61	31	0.013504
MBOAT4	0.0492062	NA	NA	NA	NA	0	0	0.133923	8	2151	0.10553	58	36	0.30408	2598	0.15743	101	37	0.028078
DDX18	0.0492549	rs10490626	INSIG2	261364	261364	0	0	0.00252685	2	2151	0.0013947	3	3	0.0086946	2598	0.0034642	4	2	0.98316
CALHM2	0.0492892	NA	NA	NA	NA	0	0	0.0315858	10	2151	0.004649	5	3	0.056193	2598	0.053888	13	6	0.15225
ICT1	0.049342	NA	NA	NA	NA	0	0	0.0212674	17	2151	0.02278	7	3	0.014097	2598	0.020015	17	9	0.60768
C8G	0.0493811	NA	NA	NA	NA	0	0	0.229735	9	2151	0.14319	97	57	0.026842	2598	0.30139	227	114	0.31945
TPST1	0.0493838	NA	NA	NA	NA	0	0	0.0857039	7	2151	0.042771	17	10	0.77773	2598	0.12125	66	32	0.011026
ART1	0.0494244	NA	NA	NA	NA	0	0	0.0638026	11	2151	0.026964	15	9	0.0085892	2598	0.094303	38	15	0.99937
TLX1	0.0494468	rs11597086	CHUK	941820	941820	0	0	0.0840167	10	2151	0.036727	26	16	0.071333	2598	0.12317	69	31	0.1204
MT1H	0.049503	rs3764261	CETP	307858	307858	0	0	0.13708	16	2151	0.083682	36	22	0.2494	2598	0.18129	134	79	0.034484
MECOM	0.0497468	NA	NA	NA	NA	0	0	0.09286	3	2151	0.035332	40	24	0.3564	2598	0.14049	71	31	0.024275
DHX15	0.049797	NA	NA	NA	NA	0	0	0.0391662	4	2151	0.02185	13	7	0.035088	2598	0.053503	36	12	0.24687
ASGR1	0.0499505	rs314253	DLG4	74776	74776	0	1	0.340703	17	2151	0.25802	138	68	0.020449	2598	0.40916	332	148	0.42518
AP003068.23	0.0502211	rs12801636	KAT5	458635	458635	0	0	0.0151611	11	2151	0.0074384	12	8	0.016787	2598	0.021555	24	16	0.52133
AAMDC	0.0502927	NA	NA	NA	NA	0	0	0.015793	11	2151	0.0065086	2	1	0.21122	2598	0.02348	11	2	0.041505
P3H3	0.0504574	NA	NA	NA	NA	0	0	0.0406401	12	2151	0.037192	11	7	0.90678	2598	0.043495	16	5	0.0097063
AIFM3	0.0505025	rs181362	UBE2L3	605676	605676	0	0	0.0604338	22	2151	0.02185	13	6	0.081659	2598	0.092379	39	17	0.1079
KCNJ12	0.0507679	NA	NA	NA	NA	0	0	0.0482208	17	2151	0.043236	12	5	0.18845	2598	0.052348	28	15	0.047053
UBE2J1	0.0507707	NA	NA	NA	NA	0	0	0.077911	6	2151	0.082287	31	16	0.013235	2598	0.074288	41	20	0.67002
CDK5R2	0.0508421	rs78058190	PRKAG3	143133	143133	0	1	0.0385344	2	2151	0.026499	18	10	0.014329	2598	0.048499	35	13	0.61992
IL20	0.0509418	NA	NA	NA	NA	0	0	0.0871736	1	2151	0.058577	23	12	0.017864	2598	0.11085	64	29	0.49843
DAPK2	0.0510406	rs2652834	LACTB	931210	931210	0	0	0.036218	15	2151	0.017201	20	15	0.33157	2598	0.051963	34	17	0.026917
LINC01169	0.0511246	NA	NA	NA	NA	0	0	0.0804381	15	2151	0.057183	24	13	0.022503	2598	0.099692	62	30	0.3974
SLCO1B3	0.0511281	rs7134375	PDE3A	527498	527498	0	0	0.136452	12	2151	0.098094	62	34	0.073379	2598	0.16821	117	63	0.12188
PTPRA	0.0511549	NA	NA	NA	NA	0	0	0.0395875	20	2151	0.028359	11	7	0.072357	2598	0.048884	37	16	0.12368
CABYR	0.0512544	NA	NA	NA	NA	0	0	0.0393768	18	2151	0.024175	11	7	0.56459	2598	0.051963	30	15	0.015888
UGCG	0.0512987	NA	NA	NA	NA	0	0	0.201731	9	2151	0.13064	76	36	0.19972	2598	0.26059	185	91	0.044961
ZFAND2B	0.0513365	rs78058190	PRKAG3	393020	393020	0	0	0.0231627	2	2151	0.0097629	9	5	0.23831	2598	0.034257	21	12	0.037714
HOXA13	0.0515435	NA	NA	NA	NA	0	0	0.0749656	7	2151	0.037192	19	10	0.05778	2598	0.10624	63	32	0.15631
SLC7A10	0.0516039	rs731839	PEPD	114356	114356	0	1	0.212043	19	2151	0.12041	75	38	0.12392	2598	0.28791	206	93	0.072986
RP11-380D23.1	0.0516159	NA	NA	NA	NA	0	0	0.0859113	4	2151	0.04649	31	16	0.25639	2598	0.11855	57	20	0.035286
RNF19B	0.0517534	NA	NA	NA	NA	0	0	0.0659084	1	2151	0.035332	23	11	0.2308	2598	0.091224	39	14	0.039325
COL14A1	0.0518058	NA	NA	NA	NA	0	0	0.0206361	8	2151	0.024175	11	6	0.89725	2598	0.017706	9	5	0.010128
ETV5	0.05184	NA	NA	NA	NA	0	0	0.0955998	3	2151	0.04463	31	16	0.11287	2598	0.1378	70	28	0.080576
SLC27A3	0.0520884	NA	NA	NA	NA	0	0	0.176878	1	2151	0.13389	67	40	0.043747	2598	0.21247	140	58	0.2091
FAM207A	0.0520962	rs114139997	COL18A1	510616	510616	0	0	0.0705411	21	2151	0.046955	33	18	0.092343	2598	0.090069	70	39	0.099078
STC1	0.0521119	NA	NA	NA	NA	0	0	0.0075804	8	2151	0.0023245	3	1	0.44245	2598	0.011932	9	4	0.020686
ZBTB2	0.0522306	NA	NA	NA	NA	0	0	0.00252687	6	2151	0.0032543	2	0	0.099412	2598	0.0019246	3	1	0.092321
BTD	0.0526551	NA	NA	NA	NA	0	0	0.256263	3	2151	0.20037	110	51	0.062875	2598	0.30254	223	106	0.14741
GMFG	0.0528082	NA	NA	NA	NA	0	0	0.0694884	19	2151	0.044166	15	8	0.13523	2598	0.090454	54	22	0.06878
NAT2	0.0528346	rs1495741	NAT2	27805	27805	1	1	0.0558009	8	2151	0.036262	17	6	0.20406	2598	0.071978	26	10	0.045608
DCAF11	0.0529983	rs8017377	NYNRIN	302657	302657	0	0	0.456939	14	2151	0.37053	186	97	0.19676	2598	0.52848	455	210	0.047478
ISOC1	0.0530977	NA	NA	NA	NA	0	0	0.0835955	5	2151	0.037657	25	11	0.74606	2598	0.12163	70	29	0.01255
PCF11	0.0531134	NA	NA	NA	NA	0	0	0.112658	11	2151	0.039981	40	29	0.021597	2598	0.17283	112	47	0.43369
CORO6	0.0532057	NA	NA	NA	NA	0	0	0.0233734	17	2151	0.014877	12	9	0.66512	2598	0.030408	26	17	0.014112
NDNF	0.0533205	NA	NA	NA	NA	0	0	0.0235839	4	2151	0.0051139	5	2	0.23103	2598	0.038876	20	14	0.040734
CIC	0.0535642	NA	NA	NA	NA	0	0	0.033902	19	2151	0.040911	10	3	0.017736	2598	0.028099	21	10	0.53355
TSTD1	0.053643	rs1801274	FCGR2A	473356	473356	0	0	0.00947589	1	2151	0.011623	12	6	0.16098	2598	0.0076982	15	11	0.058889
YWHAE	0.054132	rs2070863	SERPINF2	377990	377990	0	0	0.0250582	17	2151	0.0055788	3	1	0.26735	2598	0.041186	16	7	0.035852
ASL	0.0541347	NA	NA	NA	NA	0	0	0.424088	7	2151	0.33612	214	113	0.67906	2598	0.49692	488	212	0.014116
RGS16	0.0542335	rs1689800	ZNF648	418888	418888	0	0	0.0290588	1	2151	0.036262	14	7	0.062704	2598	0.023095	20	9	0.15321
HOXC13	0.0542758	NA	NA	NA	NA	0	0	0.0684353	12	2151	0.037192	23	14	0.023213	2598	0.094303	67	37	0.41425
PATL2	0.0544255	rs2929282	FRMD5	742540	742540	0	0	0.130341	15	2151	0.050674	35	22	0.045517	2598	0.1963	95	45	0.21197
KBTBD2	0.0544848	NA	NA	NA	NA	0	0	0.083599	7	2151	0.055323	25	13	0.69805	2598	0.10701	83	38	0.01384
FBXO6	0.0545471	NA	NA	NA	NA	0	0	0.0423247	1	2151	0.010228	13	10	0.01762	2598	0.068899	37	20	0.54906
NKAIN3	0.054603	NA	NA	NA	NA	0	0	0.0543271	8	2151	0.043236	10	3	0.024885	2598	0.06351	39	15	0.38925
FKBP15	0.0547195	NA	NA	NA	NA	0	0	0.0208466	9	2151	0.013482	5	2	0.017829	2598	0.026944	23	11	0.54471
DNAJB6	0.0548668	NA	NA	NA	NA	0	0	0.158772	7	2151	0.097164	60	33	0.11685	2598	0.20978	124	53	0.083384
CTD-3064H18.4	0.0550146	NA	NA	NA	NA	0	0	0.0254791	19	2151	0.019526	5	2	0.65721	2598	0.030408	10	4	0.014874
NR1I2	0.0550446	rs6805251	GSK3B	70620.5	70620.5	0	1	0.355025	3	2151	0.26639	114	52	0.098029	2598	0.42841	296	124	0.099785
CELSR2	0.0550656	rs629301	SORT1	29758.5	29758.5	0	1	0.0328491	1	2151	0.0088331	11	9	0.15222	2598	0.052733	32	10	0.064291
LACC1	0.0551414	NA	NA	NA	NA	0	0	0.0134765	13	2151	0.0037192	2	1	0.013477	2598	0.021555	5	1	0.72737
FBXL2	0.0552573	rs7640978	CMTM6	786603	786603	0	0	0.0164247	3	2151	0.0083682	6	3	0.15036	2598	0.023095	8	3	0.065362
ADGRG1	0.0553142	rs3764261	CETP	679296	679296	0	0	0.00905449	16	2151	0.004649	4	3	0.010642	2598	0.012702	9	3	0.92465
SH3TC2	0.0554798	NA	NA	NA	NA	0	0	0.017267	5	2151	0.004649	3	0	0.03588	2598	0.027714	8	3	0.27525
ZDHHC11B	0.0555147	NA	NA	NA	NA	0	0	0.189303	5	2151	0.17387	103	50	0.03098	2598	0.20208	129	49	0.31903
PSMB7	0.0555715	NA	NA	NA	NA	0	0	0.135607	9	2151	0.06834	61	36	0.059048	2598	0.1913	112	47	0.16759
PTMA	0.0555746	NA	NA	NA	NA	0	0	0.0431674	2	2151	0.02464	9	4	0.39915	2598	0.058507	19	6	0.024794
CLDN1	0.0555841	NA	NA	NA	NA	0	0	0.365337	3	2151	0.23849	146	74	0.088467	2598	0.47036	378	154	0.11189
IFIT3	0.055648	NA	NA	NA	NA	0	0	0.0275848	10	2151	0.02464	12	5	0.97544	2598	0.030023	20	12	0.010162
SLC2A11	0.055744	NA	NA	NA	NA	0	0	0.0153716	22	2151	0.017666	7	4	0.10538	2598	0.013472	13	8	0.094261
ABCB10	0.0558153	rs4846914	GALNT2	609962	609962	0	0	0.088859	1	2151	0.057648	37	19	0.095486	2598	0.1147	56	26	0.10419
ANKS4B	0.0558456	NA	NA	NA	NA	0	0	0.116658	16	2151	0.054393	32	19	0.089922	2598	0.16821	94	43	0.11071
CDC37L1	0.0559611	NA	NA	NA	NA	0	0	0.115185	9	2151	0.04556	38	18	0.11089	2598	0.17283	95	41	0.090002
PTGDR2	0.0560824	rs174546	FAS1-2-3	945916	945916	0	0	0.0117918	11	2151	0.0069735	4	2	0.021659	2598	0.015781	4	0	0.46201
CACNA2D1	0.0561169	NA	NA	NA	NA	0	0	0.0056854	7	2151	0.0037192	6	3	0.022479	2598	0.0073133	6	2	0.44549
C16orf72	0.0562527	NA	NA	NA	NA	0	0	0.0397981	16	2151	0.027894	5	0	0.96984	2598	0.049654	22	7	0.010356
HADHB	0.0563036	NA	NA	NA	NA	0	0	0.169511	2	2151	0.099954	43	18	0.19938	2598	0.2271	141	58	0.05043
RP11-563J2.2	0.0563143	NA	NA	NA	NA	0	0	0.0492737	10	2151	0.02371	10	6	0.61074	2598	0.070439	28	12	0.016467
PTGER1	0.0563334	NA	NA	NA	NA	0	0	0.0703304	19	2151	0.04742	15	4	0.023782	2598	0.089299	45	18	0.42306
RAB20	0.0563517	NA	NA	NA	NA	0	0	0.378183	13	2151	0.28312	181	73	0.022381	2598	0.45689	405	187	0.44972
TNFSF13B	0.0563867	NA	NA	NA	NA	0	0	0.0631712	13	2151	0.019526	9	5	0.21804	2598	0.099307	42	15	0.046197
CD28	0.0564784	rs115400054	FAM117B	952241	952241	0	0	0.0692779	2	2151	0.052999	19	9	0.5533	2598	0.082756	51	20	0.018241
SPTBN4	0.0567245	NA	NA	NA	NA	0	0	0.0109495	19	2151	0.004649	7	5	0.041667	2598	0.016166	13	6	0.24351
MCCC2	0.0567697	NA	NA	NA	NA	0	0	0.0216889	5	2151	0.0097629	7	5	0.60142	2598	0.031563	28	18	0.016887
TP53INP1	0.0568565	NA	NA	NA	NA	0	0	0.212886	8	2151	0.14365	72	36	0.031582	2598	0.27021	181	85	0.32218
B2M	0.0569559	rs2929282	FRMD5	743872	743872	0	0	0.124867	15	2151	0.050209	34	21	0.044056	2598	0.18668	95	47	0.23145
SKOR1	0.0570685	NA	NA	NA	NA	0	0	0.0223205	15	2151	0.028359	8	4	0.025882	2598	0.017321	10	2	0.39492
WNT6	0.057297	rs78058190	PRKAG3	24694.5	24694.5	0	1	0.0456938	2	2151	0.026964	14	6	0.19636	2598	0.061201	25	12	0.052308
ZNF672	0.0574185	NA	NA	NA	NA	0	0	0.0454832	1	2151	0.031613	12	4	0.28428	2598	0.056967	31	12	0.036224
STEAP4	0.0575164	NA	NA	NA	NA	0	0	0.028006	7	2151	0.017666	7	3	0.41351	2598	0.036567	15	6	0.024955
POPDC3	0.0575393	NA	NA	NA	NA	0	0	0.046115	6	2151	0.029289	6	3	0.10839	2598	0.060046	21	9	0.09525
CNOT11	0.0575835	NA	NA	NA	NA	0	0	0.121289	2	2151	0.054858	30	17	0.020237	2598	0.17629	96	37	0.51064
MOGAT3	0.0577086	NA	NA	NA	NA	0	0	0.132025	7	2151	0.11808	39	16	0.19676	2598	0.14357	81	34	0.052659
ZSCAN31	0.0578267	NA	NA	NA	NA	0	0	0.00610656	6	2151	0.0018596	4	4	0.82176	2598	0.0096228	15	6	0.01264
SFMBT1	0.0579421	rs13326165	STAB1	553528	553528	0	0	0.0760155	3	2151	0.039981	26	18	0.13079	2598	0.10585	77	35	0.079611
C17orf49	0.0579754	rs314253	DLG4	169510	169510	0	1	0.034744	17	2151	0.040446	9	3	0.016105	2598	0.030023	23	12	0.64698
VWA5B2	0.0580785	NA	NA	NA	NA	0	0	0.0334809	3	2151	0.016272	12	7	0.01744	2598	0.047729	33	13	0.59875
GPR176	0.0581149	NA	NA	NA	NA	0	0	0.118338	15	2151	0.049744	26	14	0.02036	2598	0.17513	73	30	0.51327
GNAZ	0.0581249	NA	NA	NA	NA	0	0	0.0343234	22	2151	0.011158	15	9	0.46899	2598	0.053503	30	12	0.022287
C2CD5	0.0583295	NA	NA	NA	NA	0	0	0.0115812	12	2151	0.0013947	2	1	0.022346	2598	0.020015	12	7	0.46976
FKBP1B	0.0583366	NA	NA	NA	NA	0	0	0.0616976	2	2151	0.034403	13	6	0.058499	2598	0.084296	45	23	0.17947
NEO1	0.0585047	NA	NA	NA	NA	0	0	0.0732785	15	2151	0.041376	20	8	0.013053	2598	0.099692	55	28	0.80715
KIF16B	0.058616	NA	NA	NA	NA	0	0	0.036429	20	2151	0.0097629	10	7	0.01274	2598	0.058507	25	15	0.8289
CLEC4G	0.0587052	rs7248104;rs116843064;rs7255436	INSR;ANGPTL4	459747;745145;749018	459747	0	0	0.099602	19	2151	0.11437	35	13	0.013104	2598	0.087375	45	14	0.80737
EXOSC7	0.058756	NA	NA	NA	NA	0	0	0.0221097	3	2151	0.013017	8	5	0.015131	2598	0.029638	18	10	0.69995
HINT2	0.0587972	NA	NA	NA	NA	0	0	0.0294803	9	2151	0.016272	13	7	0.068106	2598	0.040416	26	11	0.15564
TXNRD2	0.0588088	NA	NA	NA	NA	0	0	0.105708	22	2151	0.060437	41	25	0.031851	2598	0.14319	80	35	0.33288
TRUB2	0.0588369	NA	NA	NA	NA	0	0	0.100444	9	2151	0.074384	40	21	0.021165	2598	0.12202	78	32	0.50124
ANKRD17	0.0589554	rs117087731;rs182616603	ADAMTS3;MTHFD2L	408100.5;979922.5	408100	0	0	0.057275	4	2151	0.02278	13	9	0.25931	2598	0.085835	46	20	0.041012
AC009133.12	0.0590164	NA	NA	NA	NA	0	0	0.0920205	16	2151	0.062297	35	18	0.023491	2598	0.11663	62	23	0.45329
SEMA3D	0.0590356	NA	NA	NA	NA	0	0	0.0410615	7	2151	0.009298	13	9	0.080293	2598	0.06736	32	16	0.13267
TMEM245	0.059039	NA	NA	NA	NA	0	0	0.0572752	9	2151	0.038122	13	7	0.054939	2598	0.073133	36	12	0.19391
BEGAIN	0.059044	NA	NA	NA	NA	0	0	0.0644338	14	2151	0.019991	15	6	0.19627	2598	0.10123	42	15	0.054284
SLC5A10	0.0590813	NA	NA	NA	NA	0	0	0.0313748	17	2151	0.018131	12	5	0.020934	2598	0.04234	37	23	0.50934
BVES	0.0591293	NA	NA	NA	NA	0	0	0.0208466	6	2151	0.012087	3	2	0.02745	2598	0.028099	16	7	0.38882
KIAA1324L	0.0592078	NA	NA	NA	NA	0	0	0.0195828	7	2151	0.012552	6	5	0.077737	2598	0.025404	13	9	0.13752
SNRNP200	0.0592885	NA	NA	NA	NA	0	0	0.0431668	2	2151	0.019061	23	17	0.98702	2598	0.063125	43	24	0.010849
HMSD	0.0593494	NA	NA	NA	NA	0	0	0.0437988	18	2151	0.027429	13	7	0.35703	2598	0.057352	27	13	0.03003
REPS1	0.0593537	rs605066	CITED2	539068	539068	0	0	0.0846481	6	2151	0.043701	24	16	0.017922	2598	0.11855	66	33	0.59829
ATP10D	0.0594084	NA	NA	NA	NA	0	0	0.0355863	4	2151	0.026499	12	4	0.036124	2598	0.04311	21	6	0.29716
NOXRED1	0.0594459	NA	NA	NA	NA	0	0	0.0553803	14	2151	0.048815	15	8	0.78421	2598	0.060816	33	14	0.013699
MEGF9	0.0596376	NA	NA	NA	NA	0	0	0.318174	9	2151	0.20409	144	81	0.53082	2598	0.41263	373	171	0.020318
NADK	0.0600991	NA	NA	NA	NA	0	0	0.130553	1	2151	0.057183	31	13	0.012428	2598	0.1913	110	53	0.87602
IAH1	0.060314	NA	NA	NA	NA	0	0	0.0317962	2	2151	0.026034	9	2	0.017565	2598	0.036567	13	7	0.62253
KLHL24	0.060322	NA	NA	NA	NA	0	0	0.0503264	3	2151	0.0055788	8	5	0.033486	2598	0.087375	28	15	0.3266
PTGER2	0.0604877	NA	NA	NA	NA	0	0	0.0473784	14	2151	0.044166	11	6	0.02301	2598	0.050038	31	21	0.47689
USP3	0.0607034	rs2652834	LACTB	388412	388412	0	0	0.325543	15	2151	0.19061	148	90	0.29184	2598	0.43726	350	157	0.037764
PRR14	0.0608157	rs11649653	CTF1	250386	250386	0	0	0.00926491	16	2151	0.0013947	3	3	0.066482	2598	0.015781	8	3	0.16615
RASA3	0.0608194	NA	NA	NA	NA	0	0	0.136452	13	2151	0.097164	38	18	0.13257	2598	0.16898	92	41	0.083328
DENND3	0.0608231	NA	NA	NA	NA	0	0	0.0610652	8	2151	0.032078	17	8	0.24123	2598	0.085065	45	20	0.045797
FH	0.0608546	NA	NA	NA	NA	0	0	0.0882267	1	2151	0.059042	30	10	0.042621	2598	0.11239	58	27	0.25937
COQ6	0.0609317	NA	NA	NA	NA	0	0	0.0383238	14	2151	0.031613	13	9	0.12744	2598	0.04388	17	10	0.086878
RRNAD1	0.0610588	rs12145743	PIGV	34784	34784	0	1	0.0090547	1	2151	0.0079033	2	0	0.023391	2598	0.010008	4	3	0.47454
TOMM6	0.0613488	NA	NA	NA	NA	0	0	0.0168458	6	2151	0.004649	4	3	0.041918	2598	0.026944	9	2	0.26634
KIAA0907	0.0613986	rs12145743	PIGV	800937	800937	0	0	0.0840198	1	2151	0.059042	23	11	0.67489	2598	0.1047	45	18	0.016559
CRISP1	0.061424	NA	NA	NA	NA	0	0	0.0993919	6	2151	0.039052	21	11	0.66897	2598	0.14935	70	21	0.016714
DHTKD1	0.0615866	NA	NA	NA	NA	0	0	0.263002	10	2151	0.15714	94	48	0.067603	2598	0.35065	218	96	0.16593
SH2B3	0.0615942	rs11065987	BRAP	199592	199592	0	0	0.256055	12	2151	0.21246	122	64	0.091779	2598	0.29215	287	149	0.12224
RP11-93B14.6	0.061704	NA	NA	NA	NA	0	0	0.0330597	20	2151	0.016272	10	6	0.013207	2598	0.046959	31	14	0.85133
VOPP1	0.0617242	NA	NA	NA	NA	0	0	0.122761	7	2151	0.051139	43	13	0.97318	2598	0.18206	115	50	0.011558
NPTXR	0.0620517	rs5756931	PLA2G6	655507	655507	0	0	0.00652766	22	2151	0.0083682	5	3	0.162	2598	0.0050038	5	3	0.069883
MPND	0.0620686	NA	NA	NA	NA	0	0	0.132662	19	2151	0.083217	54	33	0.56435	2598	0.1736	85	34	0.020067
DZIP3	0.0621006	NA	NA	NA	NA	0	0	0.0237945	3	2151	0.039981	6	2	0.028754	2598	0.010393	6	1	0.3941
COL12A1	0.0621648	NA	NA	NA	NA	0	0	0.094966	6	2151	0.066481	26	15	0.035261	2598	0.11855	72	26	0.32178
SLX4IP	0.0622636	NA	NA	NA	NA	0	0	0.122554	20	2151	0.065551	39	23	0.033459	2598	0.16975	103	40	0.33977
CHRM3	0.0625315	NA	NA	NA	NA	0	0	0.0111603	1	2151	0.0083682	5	2	0.085483	2598	0.013472	10	6	0.13369
AC104667.3	0.0626772	NA	NA	NA	NA	0	0	0.0619079	2	2151	0.046955	17	8	0.58307	2598	0.074288	37	15	0.019656
SLC50A1	0.0626982	NA	NA	NA	NA	0	0	0.0442199	1	2151	0.02185	12	7	0.12542	2598	0.062741	38	19	0.091417
RALB	0.0627838	rs2030746	LOC84931	294066	294066	0	0	0.0149508	2	2151	0.010228	3	1	0.02047	2598	0.018861	10	3	0.56105
NAALADL1	0.0628767	rs12801636	KAT5	599168	599168	0	0	0.0256898	11	2151	0.02557	9	7	0.043684	2598	0.025789	29	17	0.26338
MGAT4B	0.0629736	NA	NA	NA	NA	0	0	0.00568543	5	2151	0.0023245	4	3	0.13545	2598	0.0084681	6	2	0.085103
TMEM37	0.0629842	NA	NA	NA	NA	0	0	0.33207	2	2151	0.22315	130	66	0.023896	2598	0.42225	339	159	0.48249
EME1	0.0629981	NA	NA	NA	NA	0	0	0.0433774	17	2151	0.017666	9	5	0.77992	2598	0.064665	25	11	0.014787
TSC22D4	0.063104	NA	NA	NA	NA	0	0	0.032428	7	2151	0.028824	18	10	0.166	2598	0.035412	37	22	0.069617
CLCN6	0.0632253	NA	NA	NA	NA	0	0	0.0151612	1	2151	0.0060437	2	1	0.2685	2598	0.02271	8	1	0.043142
MCMBP	0.0632919	NA	NA	NA	NA	0	0	0.0250579	10	2151	0.017666	4	2	0.018181	2598	0.031178	18	9	0.63795
SPARC	0.0633167	NA	NA	NA	NA	0	0	0.0932843	5	2151	0.058577	16	8	0.62418	2598	0.12202	56	24	0.018591
VMAC	0.0633264	NA	NA	NA	NA	0	0	0.134974	19	2151	0.074384	54	26	0.076277	2598	0.18514	145	54	0.15216
PPP1R12C	0.0633408	rs386000	LILRA3	833052	833052	0	0	0.0195829	19	2151	0.018596	12	5	0.016073	2598	0.0204	17	5	0.7223
NOP2	0.0635081	NA	NA	NA	NA	0	0	0.0347443	12	2151	0.02371	10	8	0.083063	2598	0.04388	23	13	0.14022
TEX15	0.0635105	NA	NA	NA	NA	0	0	0.0654876	8	2151	0.034403	16	8	0.20672	2598	0.091224	49	21	0.056345
ZNF692	0.0637862	NA	NA	NA	NA	0	0	0.0322174	1	2151	0.026964	7	3	0.36491	2598	0.036567	21	7	0.032089
UCK1	0.0637873	NA	NA	NA	NA	0	0	0.0345335	9	2151	0.0083682	5	1	0.15289	2598	0.056197	20	10	0.07659
RP11-24M17.5	0.0640982	NA	NA	NA	NA	0	0	0.111181	15	2151	0.064621	43	20	0.05295	2598	0.14973	77	23	0.22247
HADHA	0.0641153	NA	NA	NA	NA	0	0	0.142136	2	2151	0.073454	43	19	0.20524	2598	0.199	113	47	0.057414
TPPP	0.0642562	NA	NA	NA	NA	0	0	0.227208	5	2151	0.14505	97	46	0.027707	2598	0.29523	195	68	0.42644
MYL12A	0.0644468	NA	NA	NA	NA	0	0	0.0376922	18	2151	0.011158	12	7	0.096527	2598	0.059661	33	16	0.12285
TM4SF1	0.0645225	NA	NA	NA	NA	0	0	0.275218	3	2151	0.18085	101	60	0.042581	2598	0.35335	243	109	0.27889
ACTR3	0.0645479	NA	NA	NA	NA	0	0	0.160877	2	2151	0.14226	54	29	0.11233	2598	0.17629	145	76	0.10577
CCDC84	0.0645939	rs11603023	PHLDB1	383324	383324	0	0	0.0509583	11	2151	0.038122	16	5	0.71839	2598	0.061586	30	12	0.016553
BET1L	0.0646664	NA	NA	NA	NA	0	0	0.00842259	11	2151	0.0051139	5	3	0.019734	2598	0.011162	7	4	0.60342
UHRF1BP1L	0.064752	NA	NA	NA	NA	0	0	0.0724359	12	2151	0.031148	14	6	0.01839	2598	0.10662	35	13	0.64857
CPNE1	0.0649045	rs2277862	ERGIC3	93127.5	93127.5	0	1	0.121497	20	2151	0.054858	25	15	0.05792	2598	0.17667	67	23	0.20652
ASXL2	0.0649332	NA	NA	NA	NA	0	0	0.0499051	2	2151	0.028359	18	11	0.35664	2598	0.067744	46	22	0.033558
EGR3	0.0649689	NA	NA	NA	NA	0	0	0.074542	8	2151	0.064156	41	25	0.020606	2598	0.083141	58	26	0.5812
DISC1	0.0653423	NA	NA	NA	NA	0	0	0.0208465	1	2151	0.0041841	3	1	0.013404	2598	0.034642	11	5	0.89978
SIGLEC11	0.065397	NA	NA	NA	NA	0	0	0.131816	19	2151	0.07113	25	11	0.40485	2598	0.18206	84	37	0.029821
KDM3A	0.0655289	NA	NA	NA	NA	0	0	0.0587495	2	2151	0.033008	9	3	0.035744	2598	0.080062	30	18	0.3386
YIPF4	0.0656775	NA	NA	NA	NA	0	0	0.0130553	2	2151	0.0037192	3	2	0.035152	2598	0.020785	6	2	0.34526
OVGP1	0.0657054	NA	NA	NA	NA	0	0	0.0212674	1	2151	0.0074384	8	4	0.018107	2598	0.032717	14	6	0.67062
SPRR1A	0.0659168	NA	NA	NA	NA	0	0	0.0419033	1	2151	0.037192	7	3	0.40783	2598	0.045804	15	5	0.029892
MEGF8	0.066048	NA	NA	NA	NA	0	0	0.00863348	19	2151	0.014877	2	0	0.041388	2598	0.0034642	7	6	0.29527
KIF28P	0.066117	NA	NA	NA	NA	0	0	0.0490632	1	2151	0.039052	13	6	0.014786	2598	0.057352	30	15	0.82756
XRCC5	0.0664288	rs1250229	FN1	672096	672096	0	0	0.00400085	2	2151	0.0055788	4	0	0.017315	2598	0.0026944	6	5	0.71078
MFAP4	0.0665716	NA	NA	NA	NA	0	0	0.0233735	17	2151	0.0083682	13	11	0.18446	2598	0.035797	10	5	0.066896
SPR	0.0666093	NA	NA	NA	NA	0	0	0.0646454	2	2151	0.051139	14	8	0.034726	2598	0.075828	36	19	0.35559
SLC44A1	0.0667395	rs1883025	ABCA1	379274	379274	0	0	0.267636	9	2151	0.14598	112	60	0.015035	2598	0.36836	306	146	0.82327
ZNF706	0.0667529	NA	NA	NA	NA	0	0	0.0541165	8	2151	0.037657	21	15	0.014626	2598	0.067744	35	13	0.8465
RP1	0.0668655	rs10102164	SOX17	50400.5	50400.5	0	1	0.0541163	8	2151	0.022315	6	2	0.60573	2598	0.080446	31	11	0.020482
RGS20	0.0668998	rs10102164	SOX17	650984	650984	0	0	0.104443	8	2151	0.049744	39	22	0.23115	2598	0.14973	94	44	0.053707
BEST3	0.0671116	NA	NA	NA	NA	0	0	0.0120027	12	2151	0.010693	11	6	0.080254	2598	0.013087	16	10	0.15529
FGFRL1	0.0671119	NA	NA	NA	NA	0	0	0.042325	4	2151	0.034868	11	6	0.15649	2598	0.048499	35	15	0.079639
ADCY10	0.0673623	NA	NA	NA	NA	0	0	0.358182	1	2151	0.28638	167	76	0.035177	2598	0.41763	358	180	0.35591
KIAA1958	0.0674578	NA	NA	NA	NA	0	0	0.115181	9	2151	0.084612	33	18	0.051356	2598	0.14049	76	35	0.24421
DENND2D	0.0675448	NA	NA	NA	NA	0	0	0.319225	1	2151	0.22548	121	51	0.023651	2598	0.39684	306	140	0.53112
C17orf62	0.0676859	NA	NA	NA	NA	0	0	0.0397975	17	2151	0.021385	12	7	0.062173	2598	0.055042	26	12	0.20256
EIF4E2	0.0677811	NA	NA	NA	NA	0	0	0.015161	2	2151	0.0079033	5	2	0.19967	2598	0.02117	4	0	0.063182
CLCN2	0.0681334	NA	NA	NA	NA	0	0	0.0210568	3	2151	0.02185	13	4	0.46763	2598	0.0204	21	10	0.02715
VMO1	0.0683357	rs193042029	TM4SF5	27528	27528	0	1	0.09939	17	2151	0.056718	28	12	0.11637	2598	0.13472	64	20	0.1095
HECTD2	0.0684704	NA	NA	NA	NA	0	0	0.0237947	10	2151	0.0027894	3	1	0.066782	2598	0.041186	19	13	0.19127
ETF1	0.0684838	NA	NA	NA	NA	0	0	0.0324279	5	2151	0.012552	6	4	0.033564	2598	0.048884	24	8	0.38066
DAPK1	0.0684862	NA	NA	NA	NA	0	0	0.382182	9	2151	0.26034	157	85	0.42987	2598	0.48306	425	193	0.029723
NWD2	0.0685371	NA	NA	NA	NA	0	0	0.0368503	4	2151	0.015807	9	5	0.02005	2598	0.054273	27	12	0.63784
ZNF385D	0.0686642	NA	NA	NA	NA	0	0	0.0130552	3	2151	0.0097629	8	5	0.2997	2598	0.015781	20	12	0.042769
ABHD5	0.0689525	NA	NA	NA	NA	0	0	0.119185	3	2151	0.088331	38	21	0.4092	2598	0.14473	62	25	0.031486
MT1B	0.0690879	rs3764261	CETP	308159	308159	0	0	0.177934	16	2151	0.090191	49	32	0.26343	2598	0.25058	175	98	0.049027
SYTL1	0.0691159	rs12748152	HDGF	546110	546110	0	0	0.00715938	1	2151	0.0060437	2	1	0.73256	2598	0.0080831	8	3	0.017639
SNAPIN	0.0691954	NA	NA	NA	NA	0	0	0.0644344	1	2151	0.058577	20	8	0.16707	2598	0.069284	39	14	0.077452
SLC26A10	0.0692179	rs11613352	LRP1	212133	212133	0	0	0.0233734	12	2151	0.013947	7	3	0.16867	2598	0.031178	17	7	0.076748
RAPGEF6	0.0693227	NA	NA	NA	NA	0	0	0.0345336	5	2151	0.017201	18	12	0.056459	2598	0.048884	24	8	0.22971
B3GNT8	0.069413	NA	NA	NA	NA	0	0	0.0789638	19	2151	0.054858	23	8	0.12892	2598	0.098922	47	19	0.10076
TNPO3	0.0694962	NA	NA	NA	NA	0	0	0.00715921	7	2151	0.0018596	2	1	0.5343	2598	0.011547	9	3	0.024348
CHRNB2	0.0696268	NA	NA	NA	NA	0	0	0.0240048	1	2151	0.016736	8	3	0.014251	2598	0.030023	12	4	0.91497
KCNAB2	0.0697031	NA	NA	NA	NA	0	0	0.0107391	1	2151	0.0027894	4	3	0.3787	2598	0.017321	8	2	0.034478
ATP2B4	0.0697125	NA	NA	NA	NA	0	0	0.049695	1	2151	0.028359	18	8	0.62549	2598	0.06736	28	12	0.020878
ARHGEF11	0.0698461	rs12145743	PIGV	312005	312005	0	0	0.0541166	1	2151	0.046955	14	7	0.079845	2598	0.060046	34	13	0.16394
PUF60	0.069977	rs11136341	PLEC1	156478	156478	0	1	0.0926529	8	2151	0.056253	21	11	0.68551	2598	0.12279	69	31	0.019139
NR5A2	0.0700014	NA	NA	NA	NA	0	0	0.316277	1	2151	0.24872	146	74	0.019838	2598	0.37221	282	111	0.66164
ZDHHC22	0.0700386	NA	NA	NA	NA	0	0	0.080651	14	2151	0.023245	28	16	0.016072	2598	0.12818	89	37	0.81721
ANO9	0.0700862	NA	NA	NA	NA	0	0	0.119603	11	2151	0.093445	39	21	0.038195	2598	0.14126	78	33	0.34416
PPP6R2	0.0701266	NA	NA	NA	NA	0	0	0.1335	22	2151	0.077638	41	23	0.19595	2598	0.17975	111	52	0.067132
LCE2D	0.0702264	NA	NA	NA	NA	0	0	0.0339019	1	2151	0.032078	6	2	0.11214	2598	0.035412	14	6	0.11751
MYOC	0.0702898	NA	NA	NA	NA	0	0	0.0383237	1	2151	0.02185	8	3	0.019964	2598	0.051963	21	10	0.6608
CACTIN-AS1	0.0704523	NA	NA	NA	NA	0	0	0.0240053	19	2151	0.019526	7	4	0.2434	2598	0.027714	12	5	0.054354
APOL6	0.0705213	rs138777	TOM1	336272	336272	0	0	0.13308	22	2151	0.10693	47	23	0.40706	2598	0.15473	112	41	0.03254
SEC23B	0.0706408	rs2328223	SNX5	643826	643826	0	0	0.005896	20	2151	0.0023245	2	1	0.013885	2598	0.008853	7	5	0.95595
FANCD2OS	0.0707312	NA	NA	NA	NA	0	0	0.0141083	3	2151	0.009298	4	2	0.8721	2598	0.018091	14	7	0.015244
MAPK4	0.0709061	rs7241918	LIPG	977166	977166	0	0	0.0317961	18	2151	0.019526	8	5	0.015983	2598	0.041955	21	10	0.83431
ETNPPL	0.0710288	NA	NA	NA	NA	0	0	0.225523	4	2151	0.12506	68	34	0.42539	2598	0.3087	171	69	0.031414
CAPN11	0.0710486	rs998584	VEGFA	431310	431310	0	0	0.00652769	6	2151	0.0060437	3	0	0.033723	2598	0.0069284	6	2	0.3964
PCYT1A	0.0711531	NA	NA	NA	NA	0	0	0.0690665	3	2151	0.028359	15	5	0.057784	2598	0.10277	40	13	0.23176
ERI1	0.0712384	rs9987289	PPP1R3B	312294	312294	0	0	0.105284	8	2151	0.063691	26	10	0.27743	2598	0.13972	66	23	0.048343
OSTF1	0.0712467	NA	NA	NA	NA	0	0	0.0503263	9	2151	0.028824	22	13	0.2877	2598	0.068129	43	17	0.046624
TACC2	0.0713012	NA	NA	NA	NA	0	0	0.0585389	10	2151	0.033938	18	15	0.014203	2598	0.078907	42	22	0.94532
CD81	0.0714548	NA	NA	NA	NA	0	0	0.223204	11	2151	0.14737	123	61	0.36857	2598	0.28599	207	113	0.036525
CLIC1	0.071478	rs2247056;rs419132;rs3177928	HLA	456832.5;488476.5;690112.5	456832	0	0	0.0850684	6	2151	0.051139	22	9	0.44112	2598	0.11316	63	27	0.03053
GNAI1	0.0715738	rs3211938	CD36	508362	508362	0	0	0.138768	7	2151	0.050209	39	17	0.13331	2598	0.21209	127	64	0.10119
GOLGA7	0.0716035	NA	NA	NA	NA	0	0	0.0301117	8	2151	0.02464	17	10	0.029531	2598	0.034642	18	4	0.45703
PPP1R37	0.071674	rs7412;rs439401;rs1065853;rs4420638	APOE	198551.5;196179.5;197398.5;187684.5	187684	0	1	0.0812822	19	2151	0.057648	21	9	0.021475	2598	0.10085	46	18	0.62924
FARS2	0.0718741	NA	NA	NA	NA	0	0	0.0463256	6	2151	0.027429	9	3	0.021778	2598	0.061971	22	8	0.62262
ZNF211	0.0719088	rs117492019	ZNF274	537756	537756	0	0	0.0115814	19	2151	0.0041841	4	2	0.29045	2598	0.017706	5	2	0.046712
TMBIM6	0.0719123	NA	NA	NA	NA	0	0	0.0372711	12	2151	0.023245	7	3	0.30346	2598	0.048884	22	11	0.044712
LPP	0.0719881	NA	NA	NA	NA	0	0	0.126132	3	2151	0.10367	42	20	0.53621	2598	0.14473	96	42	0.025337
HSD17B4	0.0720747	NA	NA	NA	NA	0	0	0.175198	5	2151	0.12506	66	40	0.071547	2598	0.21671	147	71	0.19017
CLPSL1	0.0720908	NA	NA	NA	NA	0	0	0.0153716	6	2151	0.0027894	4	2	0.046641	2598	0.025789	9	2	0.2918
DYNC1I2	0.0721605	NA	NA	NA	NA	0	0	0.0166352	2	2151	0.0097629	2	1	0.064815	2598	0.022325	6	1	0.21023
SPINT2	0.0721699	NA	NA	NA	NA	0	0	0.0454832	19	2151	0.031148	11	7	0.016185	2598	0.057352	24	7	0.84203
ZNF133	0.072235	rs2328223	SNX5	424422	424422	0	0	0.0151611	20	2151	0.027894	5	0	0.16091	2598	0.0046189	4	2	0.084789
ZC3H12A	0.0722751	NA	NA	NA	NA	0	0	0.016214	1	2151	0.0037192	6	4	0.014355	2598	0.026559	10	7	0.95108
SYT2	0.0722861	NA	NA	NA	NA	0	0	0.0480102	1	2151	0.035797	18	9	0.1755	2598	0.058122	28	14	0.077808
DIDO1	0.0723269	NA	NA	NA	NA	0	0	0.226365	20	2151	0.15342	94	45	0.022199	2598	0.28676	219	111	0.61556
AC068533.7	0.0724235	NA	NA	NA	NA	0	0	0.452726	7	2151	0.35286	233	121	0.76227	2598	0.53541	554	235	0.017956
RIN1	0.0724296	rs12801636	KAT5	687806	687806	0	0	0.0288481	11	2151	0.0065086	6	5	0.067532	2598	0.047344	18	6	0.2027
AGBL2	0.0724491	rs3136441	LRP4	997214	997214	0	0	0.0162142	11	2151	0.02278	3	1	0.047892	2598	0.010778	7	4	0.28592
DNM2	0.0726717	rs6511720;rs737337	LDLR;DOCK6	351211.5;496398.5	351212	0	0	0.102124	19	2151	0.038587	30	19	0.035109	2598	0.15473	76	32	0.3915
SIGLEC16	0.0727238	NA	NA	NA	NA	0	0	0.118552	19	2151	0.069735	24	11	0.41504	2598	0.15897	82	37	0.033147
KDM2B	0.0727902	rs1169288	HNF1A	584346	584346	0	0	0.0699122	12	2151	0.024175	20	16	0.17662	2598	0.10778	58	30	0.07798
FOXL2	0.0728161	NA	NA	NA	NA	0	0	0.110973	3	2151	0.039052	31	18	0.11679	2598	0.17052	89	47	0.11798
FOLR1	0.0728473	NA	NA	NA	NA	0	0	0.0505367	11	2151	0.050674	14	7	0.11021	2598	0.050423	18	6	0.12509
BCAR1	0.0730023	NA	NA	NA	NA	0	0	0.290586	16	2151	0.19479	117	68	0.37257	2598	0.3699	281	128	0.0371
ESYT3	0.0730065	NA	NA	NA	NA	0	0	0.00231626	3	2151	0.0037192	3	1	0.89826	2598	0.0011547	2	1	0.015389
NUB1	0.0730654	rs17173637	TMEM176A	554450	554450	0	0	0.0699085	7	2151	0.032078	24	15	0.058259	2598	0.10123	63	26	0.23751
ANKDD1B	0.0731125	rs12916	HMGCR	261720	261720	0	0	0.0566432	5	2151	0.02185	19	13	0.080879	2598	0.08545	55	24	0.17122
ACOT11	0.0732443	rs2479409;rs11591147;rs191448950	PCSK9	433910;434907;514104	433910	0	0	0.125712	1	2151	0.082752	31	15	0.42346	2598	0.16128	91	43	0.032775
RFX5	0.073318	rs267733	ANXA9	360672	360672	0	0	0.0145295	1	2151	0.011158	5	3	0.30327	2598	0.017321	11	6	0.045821
BTNL8	0.0733287	NA	NA	NA	NA	0	0	0.00715966	5	2151	0.0027894	5	4	0.24769	2598	0.010778	8	6	0.056113
ABCC12	0.0734217	NA	NA	NA	NA	0	0	0.0105284	16	2151	0.017201	3	1	0.050983	2598	0.0050038	3	1	0.27304
KCNK17	0.0735442	rs2758886	KCNK17	30268.5	30268.5	1	1	0.0322172	6	2151	0.014877	17	8	0.10437	2598	0.046574	27	14	0.13365
BTG4	0.0735726	NA	NA	NA	NA	0	0	0.0191617	11	2151	0.0027894	4	3	0.20418	2598	0.032717	17	8	0.06835
ATOH1	0.0738113	NA	NA	NA	NA	0	0	0.0149503	4	2151	0.013017	7	3	0.018919	2598	0.016551	12	8	0.74061
CDH5	0.0738419	NA	NA	NA	NA	0	0	0.0421144	16	2151	0.034868	16	8	0.023351	2598	0.048114	41	14	0.60035
HSP90AB1	0.0738587	rs998584	VEGFA	460041	460041	0	0	0.0252686	6	2151	0.0023245	4	3	0.020851	2598	0.044265	11	4	0.67252
LYPD6	0.0740989	NA	NA	NA	NA	0	0	0.00884394	2	2151	0.0097629	5	1	0.13142	2598	0.0080831	5	1	0.10713
PER2	0.0741313	NA	NA	NA	NA	0	0	0.253106	2	2151	0.16876	104	60	0.21593	2598	0.32294	218	97	0.065237
TUBB	0.074525	rs2247056	HLA	578644	578644	0	0	0.004649	6	2151	0.004649	4	2	0.074525	0	0	NA	NA	NA
LINC01588	0.0746869	NA	NA	NA	NA	0	0	0.0762267	14	2151	0.052534	27	9	0.69099	2598	0.095843	55	32	0.020575
MGAT5B	0.0747619	NA	NA	NA	NA	0	0	0.00737	17	2151	0.0060437	3	2	0.33002	2598	0.0084681	9	2	0.043133
EPB41L2	0.0747644	NA	NA	NA	NA	0	0	0.006949	6	2151	0.0032543	5	3	0.022273	2598	0.010008	8	4	0.63913
USF1	0.0747754	rs1801274	FCGR2A	469852	469852	0	0	0.00252685	1	2151	0.0013947	2	1	0.36299	2598	0.0034642	6	4	0.039224
SYNGR3	0.0747767	NA	NA	NA	NA	0	0	0.0383238	16	2151	0.026964	5	0	0.47945	2598	0.047729	20	9	0.029697
ARHGEF25	0.0748321	rs11613352	LRP1	212133	212133	0	0	0.0242154	12	2151	0.013947	7	3	0.16867	2598	0.032717	18	7	0.084492
SPRYD4	0.0748746	NA	NA	NA	NA	0	0	0.199833	12	2151	0.12831	67	34	0.042024	2598	0.25905	195	94	0.33936
MKKS	0.0749706	NA	NA	NA	NA	0	0	0.337125	20	2151	0.2199	124	68	0.018355	2598	0.43418	351	151	0.7782
CEPT1	0.0750417	NA	NA	NA	NA	0	0	0.330598	1	2151	0.24268	129	56	0.040005	2598	0.40339	321	148	0.35747
EVC	0.0750542	NA	NA	NA	NA	0	0	0.0227418	4	2151	0.0065086	11	7	0.035981	2598	0.036182	22	8	0.39753
C19orf35	0.0750648	NA	NA	NA	NA	0	0	0.00547485	19	2151	0.009298	3	1	0.24026	2598	0.0023095	3	1	0.059544
BARX2	0.0751757	NA	NA	NA	NA	0	0	0.0833884	11	2151	0.056718	30	20	0.057057	2598	0.10547	60	31	0.25119
RANBP3	0.0752676	NA	NA	NA	NA	0	0	0.104863	19	2151	0.056253	25	10	0.69105	2598	0.14511	87	30	0.020771
CAMK2N2	0.0753678	NA	NA	NA	NA	0	0	0.0692803	3	2151	0.02185	20	13	0.020829	2598	0.10855	50	20	0.69026
ARSB	0.0754587	NA	NA	NA	NA	0	0	0.0633819	5	2151	0.030219	21	12	0.043232	2598	0.090839	48	17	0.33306
THRB	0.0754627	NA	NA	NA	NA	0	0	0.387871	3	2151	0.23942	159	88	0.68184	2598	0.51078	359	147	0.021119
ACLY	0.0755002	NA	NA	NA	NA	0	0	0.0545375	17	2151	0.022315	18	12	0.018809	2598	0.081216	55	19	0.76605
IER5	0.0756731	NA	NA	NA	NA	0	0	0.0195835	1	2151	0.025105	6	0	0.038574	2598	0.015012	12	4	0.37459
C8orf59	0.0757093	NA	NA	NA	NA	0	0	0.0265317	8	2151	0.018131	11	6	0.49993	2598	0.033487	25	12	0.02892
CPNE8	0.0757272	NA	NA	NA	NA	0	0	0.0564326	12	2151	0.021385	22	17	0.12845	2598	0.08545	54	24	0.11259
CAMTA1	0.0757808	NA	NA	NA	NA	0	0	0.0446413	1	2151	0.039517	18	9	0.18228	2598	0.048884	33	13	0.07941
MAN2A1	0.0758863	NA	NA	NA	NA	0	0	0.102548	5	2151	0.017201	19	14	0.016175	2598	0.17321	88	41	0.89643
CHIT1	0.0760404	NA	NA	NA	NA	0	0	0.0149504	1	2151	0.0023245	5	5	0.76034	2598	0.025404	16	8	0.019118
ANKRD6	0.0761452	NA	NA	NA	NA	0	0	0.0320066	6	2151	0.010228	12	9	0.65138	2598	0.050038	28	17	0.022354
NXPH3	0.0764215	NA	NA	NA	NA	0	0	0.0861234	17	2151	0.074849	26	13	0.18726	2598	0.095458	60	29	0.078107
SYS1	0.0767498	rs1800961;rs6065906	HNF4A;PLTP	947574;564077	564077	0	0	0.0650661	20	2151	0.04556	9	3	0.019796	2598	0.081216	31	13	0.74278
ATAD1	0.0767644	NA	NA	NA	NA	0	0	0.148451	10	2151	0.054858	47	25	0.27018	2598	0.22594	104	48	0.054436
BNC1	0.0768437	NA	NA	NA	NA	0	0	0.00505367	15	2151	0.0051139	3	0	0.16454	2598	0.0050038	6	3	0.0895
ST3GAL2	0.0772786	NA	NA	NA	NA	0	0	0.04064	16	2151	0.02278	14	4	0.12086	2598	0.055427	25	10	0.1227
CNTD1	0.0774659	rs8077889;rs72836561	MPP3;CD300LG	906077.5;954037.5	906078	0	0	0.0149508	17	2151	0.0041841	3	1	0.019586	2598	0.023865	11	8	0.75942
TMIGD2	0.0775358	NA	NA	NA	NA	0	0	0.0174773	19	2151	0.0027894	3	2	0.016496	2598	0.029638	19	12	0.90268
YARS2	0.0776736	NA	NA	NA	NA	0	0	0.00694885	12	2151	0.0083682	4	2	0.022294	2598	0.0057737	10	7	0.66939
PLEKHA6	0.0777142	NA	NA	NA	NA	0	0	0.0421138	1	2151	0.026034	8	5	0.65738	2598	0.055427	20	8	0.022716
SMPD3	0.0777419	rs16942887	LCAT	544800	544800	0	0	0.131605	16	2151	0.072524	45	24	0.17855	2598	0.18052	118	63	0.083672
STIL	0.0777531	NA	NA	NA	NA	0	0	0.0231626	1	2151	0.037657	6	3	0.99476	2598	0.011162	14	8	0.015021
SUGP2	0.0780974	rs10401969	CILP2	232199	232199	0	0	0.0143185	19	2151	0.0079033	2	0	0.31358	2598	0.01963	13	4	0.047912
VTN	0.0781069	NA	NA	NA	NA	0	0	0.212891	17	2151	0.10972	80	38	0.13395	2598	0.29831	227	110	0.11218
S100A16	0.0781186	NA	NA	NA	NA	0	0	0.167824	1	2151	0.11715	62	38	0.10047	2598	0.20978	114	52	0.14959
KIAA1429	0.0781325	NA	NA	NA	NA	0	0	0.024426	8	2151	0.0088331	6	4	0.15078	2598	0.037336	14	4	0.099699
ITGAE	0.0781692	rs193042029	TM4SF5	969088	969088	0	0	0.00294799	17	2151	0.0023245	4	3	0.31895	2598	0.0034642	4	1	0.047159
MT1CP	0.0781783	rs3764261	CETP	309400	309400	0	0	0.170773	16	2151	0.088331	45	29	0.29073	2598	0.23903	171	97	0.051744
GADD45G	0.0782801	NA	NA	NA	NA	0	0	0.444936	9	2151	0.31985	189	88	0.021571	2598	0.5485	511	218	0.69852
EEF1A2	0.0783709	NA	NA	NA	NA	0	0	0.0518006	20	2151	0.029754	14	5	0.74044	2598	0.070054	30	16	0.020379
POGLUT1	0.0783773	rs6805251	GSK3B	371591	371591	0	0	0.00905429	3	2151	0.0013947	2	1	0.061752	2598	0.015396	10	5	0.24438
ANO4	0.0783998	NA	NA	NA	NA	0	0	0.0496949	12	2151	0.02557	17	10	0.016496	2598	0.069669	35	17	0.91515
EFTUD1	0.0784849	NA	NA	NA	NA	0	0	0.0105288	15	2151	0.0051139	4	2	0.080105	2598	0.015012	13	7	0.18871
CIRBP	0.0785259	NA	NA	NA	NA	0	0	0.00842283	19	2151	0.0069735	3	1	0.023982	2598	0.0096228	2	0	0.63074
MAS1	0.0786692	rs12208357;rs1564348;rs186696265	LPA	173741;209453;742293	173741	0	0	0.0315855	6	2151	0.021385	11	3	0.35379	2598	0.040031	22	12	0.042852
ATP8B3	0.0787134	NA	NA	NA	NA	0	0	0.0576965	19	2151	0.042306	30	19	0.16621	2598	0.070439	50	21	0.091277
SLC6A19	0.0788515	NA	NA	NA	NA	0	0	0.209099	5	2151	0.10879	64	32	0.026651	2598	0.29215	189	84	0.57049
LPAR1	0.0789276	NA	NA	NA	NA	0	0	0.0526426	9	2151	0.032078	16	8	0.87843	2598	0.069669	40	16	0.017329
NEURL1B	0.0789597	NA	NA	NA	NA	0	0	0.118554	5	2151	0.053928	25	13	0.0457	2598	0.17206	68	28	0.33326
OGFOD3	0.0789885	NA	NA	NA	NA	0	0	0.0715941	17	2151	0.077173	22	9	0.38225	2598	0.066975	49	24	0.039861
EFNA2	0.0790094	NA	NA	NA	NA	0	0	0.24321	19	2151	0.16411	72	32	0.017657	2598	0.3087	189	97	0.86322
ATG7	0.0790344	rs2606736	ATG7	85112	85112	1	1	0.00526426	3	2151	0.0027894	2	1	0.52519	2598	0.0073133	9	6	0.029033
SLC39A11	0.0790412	NA	NA	NA	NA	0	0	0.133082	17	2151	0.068805	31	18	0.25034	2598	0.1863	101	47	0.060915
MYEOV2	0.0791108	NA	NA	NA	NA	0	0	0.0187408	2	2151	0.009298	9	4	0.12115	2598	0.026559	13	5	0.12601
ID3	0.0791209	rs1077514	ASAP3	121626	121626	0	1	0.105074	1	2151	0.050209	30	16	0.82133	2598	0.1505	69	31	0.01859
ADAMTS8	0.079138	NA	NA	NA	NA	0	0	0.0616973	11	2151	0.0037192	7	6	0.048774	2598	0.1097	44	16	0.31313
GLT8D1	0.079236	rs13326165	STAB1	205538	205538	0	0	0.0370602	3	2151	0.035332	9	2	0.015851	2598	0.038491	16	7	0.96499
LRRC28	0.079285	NA	NA	NA	NA	0	0	0.182564	15	2151	0.099024	60	40	0.015751	2598	0.25173	143	74	0.97186
EIF4A2	0.0793663	NA	NA	NA	NA	0	0	0.0522215	3	2151	0.040911	16	7	0.081885	2598	0.061586	41	19	0.18718
RP11-863K10.7	0.0794064	NA	NA	NA	NA	0	0	0.0214785	8	2151	0.019991	4	2	0.061842	2598	0.02271	13	6	0.248
WDR37	0.0795639	NA	NA	NA	NA	0	0	0.0290586	10	2151	0.018131	12	7	0.13339	2598	0.038106	25	15	0.11526
RRN3P2	0.0796944	NA	NA	NA	NA	0	0	0.0560119	16	2151	0.022315	8	3	0.04822	2598	0.083911	52	27	0.31949
FAM173B	0.079715	NA	NA	NA	NA	0	0	0.0625395	5	2151	0.032078	16	6	0.10901	2598	0.08776	54	27	0.14137
CEP170B	0.0797479	rs4983559	ZBTB42	60577.5	60577.5	0	1	0.053485	14	2151	0.022315	16	8	0.12059	2598	0.079292	48	25	0.12786
TP53AIP1	0.0797506	NA	NA	NA	NA	0	0	0.0149504	11	2151	0.0027894	6	6	0.055875	2598	0.025019	17	10	0.27596
MED17	0.0797714	NA	NA	NA	NA	0	0	0.0600125	11	2151	0.059972	16	2	0.38063	2598	0.060046	28	12	0.040523
GPN2	0.0798311	rs12748152	HDGF	88689	88689	0	1	0.0166352	1	2151	0.011158	5	2	0.9503	2598	0.02117	17	9	0.016246
TMIE	0.0801498	rs2290547	SETD2	337816	337816	0	0	0.0507473	3	2151	0.045095	14	5	0.020649	2598	0.055427	19	10	0.75137
HOXC10	0.0801752	NA	NA	NA	NA	0	0	0.138974	12	2151	0.068805	40	23	0.038765	2598	0.19707	125	63	0.40039
FABP4	0.0801953	NA	NA	NA	NA	0	0	0.0202148	8	2151	0.025105	3	1	0.18321	2598	0.016166	13	6	0.084744
SART3	0.0802259	NA	NA	NA	NA	0	0	0.0162141	12	2151	0.025105	6	2	0.16019	2598	0.008853	5	2	0.096968
FAM129A	0.0804937	NA	NA	NA	NA	0	0	0.0191622	1	2151	0.013482	5	3	0.77281	2598	0.023865	14	6	0.020183
IVL	0.0805027	NA	NA	NA	NA	0	0	0.118129	1	2151	0.10274	33	15	0.12886	2598	0.13087	80	36	0.12106
H1F0	0.0805375	rs5756931	PLA2G6	345727	345727	0	0	0.0111603	22	2151	0.012552	6	3	0.016982	2598	0.010008	10	7	0.9191
TNFRSF11A	0.0805496	NA	NA	NA	NA	0	0	0.0448513	18	2151	0.027894	14	8	0.030649	2598	0.058891	21	6	0.50935
SERINC2	0.0807557	NA	NA	NA	NA	0	0	0.0863353	1	2151	0.048815	30	17	0.016304	2598	0.1174	74	27	0.96054
XPO5	0.0808037	rs998584	VEGFA	216907	216907	0	0	0.0311647	6	2151	0.020921	11	6	0.19645	2598	0.039646	25	11	0.079777
ADAMDEC1	0.0808555	NA	NA	NA	NA	0	0	0.00905436	8	2151	0.012087	10	5	0.39834	2598	0.0065435	10	7	0.039375
ATRIP	0.0808835	NA	NA	NA	NA	0	0	0.0120022	3	2151	0.012552	6	3	0.14521	2598	0.011547	10	7	0.10806
CHD1L	0.08095	NA	NA	NA	NA	0	0	0.145717	1	2151	0.12413	40	20	0.019755	2598	0.16359	83	34	0.79511
CNTN3	0.080989	NA	NA	NA	NA	0	0	0.0715939	3	2151	0.027429	21	14	0.93798	2598	0.10816	50	28	0.016756
RRN3	0.0810112	rs3198697	PDXDC1	57883.5	57883.5	0	1	0.0240053	16	2151	0.015342	7	5	0.092756	2598	0.031178	16	8	0.1695
SAA4	0.0811096	rs10128711	SPTY2D1	368744	368744	0	0	0.210571	11	2151	0.13157	72	36	0.01807	2598	0.27598	172	84	0.87138
ZNRF1	0.0812158	NA	NA	NA	NA	0	0	0.151822	16	2151	0.09298	62	33	0.049552	2598	0.20054	144	82	0.31828
EPHX4	0.0812542	rs7515577	EVI5	513608	513608	0	0	0.0292696	1	2151	0.010228	8	4	0.73738	2598	0.045035	22	10	0.021401
AADAC	0.081261	NA	NA	NA	NA	0	0	0.130555	3	2151	0.096234	36	23	0.37269	2598	0.15897	102	49	0.042347
USP20	0.0812931	NA	NA	NA	NA	0	0	0.0785425	9	2151	0.053928	33	16	0.98694	2598	0.098922	79	33	0.015999
TRIM2	0.0812957	NA	NA	NA	NA	0	0	0.141503	4	2151	0.052069	42	24	0.5565	2598	0.21555	101	46	0.028375
PLPP2	0.081364	NA	NA	NA	NA	0	0	0.0307435	19	2151	0.020456	9	5	0.25123	2598	0.039261	25	15	0.062919
C2orf68	0.0814053	NA	NA	NA	NA	0	0	0.0692781	2	2151	0.061832	18	6	0.31059	2598	0.075443	30	13	0.050926
SETD6	0.0814828	NA	NA	NA	NA	0	0	0.00968625	16	2151	0.0055788	5	3	0.02083	2598	0.013087	13	5	0.76024
TET2	0.0817475	NA	NA	NA	NA	0	0	0.0551692	4	2151	0.04556	14	8	0.085317	2598	0.063125	47	27	0.18636
P4HTM	0.0817896	NA	NA	NA	NA	0	0	0.00610654	3	2151	0.0051139	5	2	0.20194	2598	0.0069284	12	10	0.078785
HOXC11	0.0819652	NA	NA	NA	NA	0	0	0.11897	12	2151	0.049279	30	18	0.040622	2598	0.17667	106	59	0.3927
CEP192	0.0821306	NA	NA	NA	NA	0	0	0.0145294	18	2151	0.0060437	5	2	0.096304	2598	0.021555	15	7	0.16606
PDE2A	0.0822342	NA	NA	NA	NA	0	0	0.140239	11	2151	0.056718	36	17	0.040504	2598	0.20939	110	39	0.39545
C9orf78	0.0822699	NA	NA	NA	NA	0	0	0.0736994	9	2151	0.053928	33	16	0.98694	2598	0.090069	76	31	0.016238
CERS1	0.0823493	rs10401969	CILP2	411025	411025	0	0	0.0985468	19	2151	0.090656	38	21	0.021478	2598	0.10508	65	32	0.74705
GNG3	0.0824816	rs174546	FAS1-2-3	913194	913194	0	0	0.0160032	11	2151	0.0055788	6	4	0.61995	2598	0.024634	16	9	0.025933
MCM9	0.0825558	NA	NA	NA	NA	0	0	0.0564327	6	2151	0.032078	16	10	0.57728	2598	0.076597	31	14	0.027881
S100A14	0.082656	NA	NA	NA	NA	0	0	0.105497	1	2151	0.066481	41	23	0.054318	2598	0.1378	63	29	0.29676
MT1F	0.0826818	rs3764261	CETP	309400	309400	0	0	0.161927	16	2151	0.087401	46	30	0.27076	2598	0.22363	163	91	0.059557
TAF1L	0.0826873	NA	NA	NA	NA	0	0	0.0185303	9	2151	0.012087	5	2	0.073418	2598	0.023865	12	5	0.21966
TNFRSF10A	0.082696	NA	NA	NA	NA	0	0	0.0496946	8	2151	0.037657	19	9	0.68816	2598	0.059661	32	16	0.023438
METTL7B	0.0827151	NA	NA	NA	NA	0	0	0.0970727	12	2151	0.059972	43	24	0.13518	2598	0.12779	85	44	0.11935
CYB5R2	0.0827837	NA	NA	NA	NA	0	0	0.0330598	11	2151	0.0083682	6	3	0.46707	2598	0.053503	18	8	0.034578
EXD1	0.0829154	NA	NA	NA	NA	0	0	0.021689	15	2151	0.010693	5	3	0.041525	2598	0.030793	14	7	0.3897
CSNK1G2	0.0830102	NA	NA	NA	NA	0	0	0.00779102	19	2151	0.0023245	3	1	0.67253	2598	0.012317	12	6	0.024096
MRC2	0.0831395	NA	NA	NA	NA	0	0	0.038324	17	2151	0.011158	12	6	0.018242	2598	0.060816	32	13	0.89007
PEX11G	0.0833914	rs7248104;rs116843064;rs7255436	INSR;ANGPTL4	345095.5;859796.5;863669.5	345096	0	0	0.0193727	19	2151	0.009298	5	3	0.23765	2598	0.027714	12	4	0.068579
DNAAF2	0.0834074	NA	NA	NA	NA	0	0	0.0178984	14	2151	0.0041841	10	9	0.019162	2598	0.029253	18	12	0.85073
SPNS3	0.0834489	rs193042029	TM4SF5	291524	291524	0	0	0.167408	17	2151	0.11344	58	29	0.085847	2598	0.21209	146	50	0.19001
NRL	0.0836107	rs8017377	NYNRIN	311162	311162	0	0	0.213094	14	2151	0.15202	60	28	0.3076	2598	0.26366	150	70	0.053157
KLHL32	0.0836246	NA	NA	NA	NA	0	0	0.0242159	6	2151	0.014412	4	2	0.11743	2598	0.032333	17	5	0.13927
PDZD3	0.0838045	rs11603023	PHLDB1	545852	545852	0	0	0.00779097	11	2151	0.0027894	5	4	0.95611	2598	0.011932	9	5	0.017151
DNAJB4	0.0839941	NA	NA	NA	NA	0	0	0.0223204	1	2151	0.012087	11	7	0.032266	2598	0.030793	24	11	0.50965
CLCNKB	0.0840184	NA	NA	NA	NA	0	0	0.010318	1	2151	0.0018596	3	2	0.33849	2598	0.017321	4	2	0.048599
SNX27	0.0840259	rs267733	ANXA9	634642	634642	0	0	0.00568543	1	2151	0.0018596	3	2	0.10971	2598	0.008853	8	4	0.14996
SLC8B1	0.0840424	NA	NA	NA	NA	0	0	0.0286378	12	2151	0.015342	9	6	0.84603	2598	0.039646	12	5	0.019451
RNF169	0.0840674	rs499974	MOGAT2-DGAT2	993649	993649	0	0	0.00526428	11	2151	0.004649	3	2	0.032052	2598	0.0057737	5	3	0.51361
TRIM42	0.0841141	NA	NA	NA	NA	0	0	0.00715939	3	2151	0.0069735	5	3	0.02193	2598	0.0073133	7	2	0.75119
CEACAM16	0.0841362	rs7412;rs439401;rs1065853;rs4420638	APOE	211252.5;213624.5;212405.5;222119.5	211252	0	0	0.0610657	19	2151	0.028359	11	4	0.092402	2598	0.088145	36	14	0.17834
TUBGCP3	0.0843308	NA	NA	NA	NA	0	0	0.0339018	13	2151	0.021385	7	3	0.18744	2598	0.044265	19	11	0.088169
FOXL2NB	0.0844088	NA	NA	NA	NA	0	0	0.119816	3	2151	0.039517	32	19	0.11947	2598	0.1863	96	50	0.13849
NAV1	0.0844278	NA	NA	NA	NA	0	0	0.0364287	1	2151	0.026964	16	6	0.5035	2598	0.044265	41	23	0.03287
BEND4	0.0845228	NA	NA	NA	NA	0	0	0.0275848	4	2151	0.018596	13	6	0.07456	2598	0.035027	24	11	0.22228
ZNFX1	0.0846424	NA	NA	NA	NA	0	0	0.1076	20	2151	0.097164	30	10	0.019443	2598	0.11624	55	22	0.8539
EPG5	0.0846628	NA	NA	NA	NA	0	0	0.0461152	18	2151	0.042306	12	7	0.56478	2598	0.049269	25	8	0.029405
HLA-DPB1	0.0846816	rs419132;rs3177928	HLA	806719;605083	605083	0	0	0.0366396	6	2151	0.052534	17	4	0.12463	2598	0.02348	17	7	0.13329
PROS1	0.0847454	NA	NA	NA	NA	0	0	0.22468	3	2151	0.13436	86	44	0.56889	2598	0.29946	202	88	0.029228
EHHADH	0.0847902	NA	NA	NA	NA	0	0	0.160455	3	2151	0.11344	45	19	0.029956	2598	0.19938	105	47	0.55543
AGMO	0.0848257	NA	NA	NA	NA	0	0	0.26216	7	2151	0.15714	76	46	0.23444	2598	0.34911	209	96	0.071008
TM4SF18	0.0848446	NA	NA	NA	NA	0	0	0.153925	3	2151	0.072524	46	27	0.030277	2598	0.22132	128	58	0.54998
COMMD8	0.0848854	NA	NA	NA	NA	0	0	0.00421139	4	2151	0.0037192	4	2	0.26558	2598	0.0046189	9	7	0.062737
TEX40	0.0850733	NA	NA	NA	NA	0	0	0.0838069	11	2151	0.056253	37	23	0.05905	2598	0.10662	81	38	0.28294
ZNF524	0.0851122	NA	NA	NA	NA	0	0	0.0164247	19	2151	0.019061	3	0	0.080884	2598	0.014242	6	1	0.20668
RGS3	0.0852431	NA	NA	NA	NA	0	0	0.129921	9	2151	0.064156	45	23	0.14419	2598	0.18437	115	50	0.11616
TTC16	0.0852679	NA	NA	NA	NA	0	0	0.0191621	9	2151	0.010693	8	5	0.024039	2598	0.026174	18	6	0.697
NXPH4	0.0853729	rs11613352	LRP1	169820	169820	0	1	0.151188	12	2151	0.10088	50	20	0.36261	2598	0.19284	116	50	0.046278
SERPINA6	0.0854266	NA	NA	NA	NA	0	0	0.48473	14	2151	0.32589	228	112	0.47823	2598	0.61624	546	253	0.035117
LTK	0.0855385	rs2412710	CAPN3	897438	897438	0	0	0.12192	15	2151	0.062762	44	24	0.60978	2598	0.1709	102	48	0.027586
KCMF1	0.0857103	NA	NA	NA	NA	0	0	0.0195831	2	2151	0.0065086	8	6	0.030395	2598	0.030408	18	8	0.55481
COL9A3	0.085774	NA	NA	NA	NA	0	0	0.0783319	20	2151	0.053928	23	10	0.99312	2598	0.098537	42	18	0.016996
TEF	0.0858133	NA	NA	NA	NA	0	0	0.245316	22	2151	0.16597	105	52	0.12704	2598	0.31101	231	113	0.13294
S100A5	0.0858507	NA	NA	NA	NA	0	0	0.0336914	1	2151	0.0055788	6	3	0.37215	2598	0.056967	23	12	0.045406
IFNL3	0.0859645	NA	NA	NA	NA	0	0	0.0707515	19	2151	0.037657	17	11	0.13994	2598	0.098152	45	18	0.12095
FGF19	0.0860104	NA	NA	NA	NA	0	0	0.0237943	11	2151	0.026964	10	5	0.12291	2598	0.02117	21	10	0.1378
CDH6	0.0860543	NA	NA	NA	NA	0	0	0.056012	5	2151	0.034403	12	8	0.73218	2598	0.073903	21	8	0.023147
MIP	0.0860672	rs11613352	LRP1	970722	970722	0	0	0.203832	12	2151	0.1311	62	31	0.05159	2598	0.26405	171	83	0.32857
CCDC68	0.0861242	NA	NA	NA	NA	0	0	0.0303221	18	2151	0.011623	8	5	0.53763	2598	0.045804	16	5	0.031555
KCNH1	0.0861817	NA	NA	NA	NA	0	0	0.0168457	1	2151	0.0055788	6	3	0.22768	2598	0.026174	18	4	0.074574
NUMA1	0.0863195	NA	NA	NA	NA	0	0	0.00589598	11	2151	0.0051139	2	0	0.56278	2598	0.0065435	6	4	0.03023
TBC1D2B	0.0864349	NA	NA	NA	NA	0	0	0.363024	15	2151	0.26406	152	83	0.048742	2598	0.44496	416	193	0.34962
ST8SIA6	0.0865369	rs10904908	VIM-CUBN	235950	235950	0	0	0.0408504	10	2151	0.013482	14	10	0.079003	2598	0.06351	29	12	0.21602
ETV6	0.0866258	NA	NA	NA	NA	0	0	0.343651	12	2151	0.20688	144	88	0.099303	2598	0.45689	381	168	0.17208
ASTN1	0.086676	NA	NA	NA	NA	0	0	0.0204254	1	2151	0.022315	4	1	0.077008	2598	0.018861	26	18	0.22206
YTHDC2	0.0867657	NA	NA	NA	NA	0	0	0.0157931	5	2151	0.0060437	8	5	0.46192	2598	0.023865	21	11	0.037068
GAD1	0.0868578	NA	NA	NA	NA	0	0	0.147188	2	2151	0.072989	39	16	0.088354	2598	0.20862	108	46	0.19405
PCDHA10	0.0868865	NA	NA	NA	NA	0	0	0.00989683	5	2151	0.0060437	3	1	0.58206	2598	0.013087	3	2	0.029468
PCDHA11	0.0868865	NA	NA	NA	NA	0	0	0.00989683	5	2151	0.0060437	3	1	0.58206	2598	0.013087	3	2	0.029468
PCDHA12	0.0868865	NA	NA	NA	NA	0	0	0.00989683	5	2151	0.0060437	3	1	0.58206	2598	0.013087	3	2	0.029468
PCDHA13	0.0868865	NA	NA	NA	NA	0	0	0.00989683	5	2151	0.0060437	3	1	0.58206	2598	0.013087	3	2	0.029468
PCDHA8	0.0868865	NA	NA	NA	NA	0	0	0.00989683	5	2151	0.0060437	3	1	0.58206	2598	0.013087	3	2	0.029468
PCDHA9	0.0868865	NA	NA	NA	NA	0	0	0.00989683	5	2151	0.0060437	3	1	0.58206	2598	0.013087	3	2	0.029468
CDH15	0.0869479	NA	NA	NA	NA	0	0	0.0665402	16	2151	0.031148	13	7	0.4026	2598	0.095843	38	14	0.042641
ELN	0.0869773	rs17145738	MLXIPL	475182	475182	0	0	0.11118	7	2151	0.095769	48	26	0.060099	2598	0.12394	74	35	0.28577
SH3RF1	0.0869858	NA	NA	NA	NA	0	0	0.228893	4	2151	0.17062	101	59	0.031258	2598	0.27714	219	97	0.54951
ERMP1	0.0869992	NA	NA	NA	NA	0	0	0.100863	9	2151	0.07206	34	21	0.067945	2598	0.12471	72	40	0.25285
CNNM3	0.0870004	NA	NA	NA	NA	0	0	0.0313746	2	2151	0.039981	16	6	0.16812	2598	0.024249	24	15	0.10219
PRSS27	0.0870236	NA	NA	NA	NA	0	0	0.0423245	16	2151	0.037192	11	4	0.02028	2598	0.046574	38	17	0.84743
C20orf27	0.0871154	NA	NA	NA	NA	0	0	0.0208464	20	2151	0.0051139	5	3	0.12685	2598	0.033872	21	14	0.13566
RANGRF	0.0871528	NA	NA	NA	NA	0	0	0.0115815	17	2151	0.0037192	3	0	0.060267	2598	0.018091	12	5	0.28569
ARRDC3	0.0871901	NA	NA	NA	NA	0	0	0.0299011	5	2151	0.018131	7	2	0.23245	2598	0.039646	15	6	0.07411
LRTM2	0.087198	NA	NA	NA	NA	0	0	0.215414	12	2151	0.083682	47	22	0.12294	2598	0.32448	159	57	0.14014
KIF14	0.087244	NA	NA	NA	NA	0	0	0.0261109	1	2151	0.014877	12	8	0.11724	2598	0.035412	25	13	0.14705
TRIM69	0.0872526	rs2929282	FRMD5	770038	770038	0	0	0.0675933	15	2151	0.034868	22	15	0.027566	2598	0.094688	47	23	0.62549
GRID2	0.0874903	NA	NA	NA	NA	0	0	0.0690672	4	2151	0.041841	17	7	0.029037	2598	0.091609	51	21	0.59582
RP11-9B6.1	0.0874903	NA	NA	NA	NA	0	0	0.0690672	4	2151	0.041841	17	7	0.029037	2598	0.091609	51	21	0.59582
PRDX5	0.0876484	NA	NA	NA	NA	0	0	0.00715966	11	2151	0.0027894	3	2	0.079566	2598	0.010778	5	3	0.21793
ETV4	0.0877179	rs8077889;rs72836561	MPP3;CD300LG	707323.5;755283.5	707324	0	0	0.101285	17	2151	0.090191	34	17	0.89937	2598	0.11047	78	36	0.019299
MSI2	0.0877654	NA	NA	NA	NA	0	0	0.0572751	17	2151	0.026964	20	13	0.11106	2598	0.082371	51	23	0.15639
TBX3	0.087787	NA	NA	NA	NA	0	0	0.128447	12	2151	0.061832	35	19	0.27124	2598	0.1836	113	48	0.064054
NELFB	0.0879424	NA	NA	NA	NA	0	0	0.0143188	9	2151	0.0055788	3	2	0.62054	2598	0.021555	5	0	0.02806
PDE1C	0.087982	NA	NA	NA	NA	0	0	0.00694864	7	2151	0.0013947	3	3	0.49093	2598	0.011547	13	8	0.035488
CCDC50	0.0881475	NA	NA	NA	NA	0	0	0.17604	3	2151	0.11437	41	20	0.020751	2598	0.2271	121	45	0.84155
MTERF3	0.0881535	NA	NA	NA	NA	0	0	0.0153714	8	2151	0.0097629	5	1	0.58246	2598	0.020015	16	7	0.029984
VHL	0.0881605	NA	NA	NA	NA	0	0	0.0324279	3	2151	0.015807	17	10	0.33491	2598	0.046189	38	21	0.052152
S100A2	0.0881834	NA	NA	NA	NA	0	0	0.0610654	1	2151	0.04649	15	10	0.45126	2598	0.073133	39	23	0.038718
PRSS45	0.0883404	rs2290547	SETD2	207682	207682	0	0	0.00379029	3	2151	0.0013947	2	1	0.79482	2598	0.0057737	4	2	0.022031
PRSS50	0.0883404	rs2290547	SETD2	207682	207682	0	0	0.00379029	3	2151	0.0013947	2	1	0.79482	2598	0.0057737	4	2	0.022031
IGFBP1	0.0883448	NA	NA	NA	NA	0	0	0.20173	7	2151	0.11437	70	40	0.059574	2598	0.27406	135	62	0.29395
C2orf80	0.0886692	NA	NA	NA	NA	0	0	0.0595907	2	2151	0.0083682	13	9	0.079372	2598	0.102	41	20	0.22164
GPSM2	0.0887784	rs629301	SORT1	421994	421994	0	0	0.0178984	1	2151	0.015807	9	6	0.024012	2598	0.01963	15	10	0.73376
SLC25A22	0.0889659	NA	NA	NA	NA	0	0	0.0751736	11	2151	0.051604	29	14	0.033827	2598	0.094688	58	31	0.52223
WIPF1	0.0891216	NA	NA	NA	NA	0	0	0.0496946	2	2151	0.039981	24	12	0.036764	2598	0.057737	41	18	0.48156
IFFO2	0.0891427	NA	NA	NA	NA	0	0	0.298167	1	2151	0.13575	128	69	0.018226	2598	0.43264	332	137	0.97165
IL12A	0.089298	NA	NA	NA	NA	0	0	0.0507475	3	2151	0.021385	12	7	0.13945	2598	0.075058	41	19	0.12727
GLIS2	0.0894499	NA	NA	NA	NA	0	0	0.233734	16	2151	0.1232	78	49	0.32916	2598	0.32525	211	94	0.054033
GCC1	0.0897613	NA	NA	NA	NA	0	0	0.0183197	7	2151	0.017201	9	5	0.40921	2598	0.019246	22	13	0.043652
FBLN2	0.0898192	rs2290159	RAF1	949305	949305	0	0	0.00736974	3	2151	0.0027894	5	4	0.027847	2598	0.011162	9	3	0.64198
NR2E1	0.0898201	NA	NA	NA	NA	0	0	0.164245	6	2151	0.095769	58	36	0.16829	2598	0.22094	116	49	0.10623
FAM160A2	0.0901455	NA	NA	NA	NA	0	0	0.0680145	11	2151	0.034868	25	13	0.094677	2598	0.095458	61	23	0.18968
ATP1B1	0.0901683	NA	NA	NA	NA	0	0	0.226994	1	2151	0.1232	90	53	0.61643	2598	0.31293	202	97	0.029142
RP11-111H13.1	0.090226	NA	NA	NA	NA	0	0	0.0013947	2	2151	0.0013947	2	1	0.090226	0	0	NA	NA	NA
LRRC70	0.090257	NA	NA	NA	NA	0	0	0.021689	5	2151	0.010693	3	1	0.23395	2598	0.030793	8	2	0.07688
ETNK1	0.090291	NA	NA	NA	NA	0	0	0.0987551	12	2151	0.032078	29	18	0.25719	2598	0.15396	74	34	0.069966
GMDS	0.0904499	NA	NA	NA	NA	0	0	0.0823327	6	2151	0.063226	29	12	0.28005	2598	0.098152	65	31	0.064396
HIST2H2BE	0.090632	NA	NA	NA	NA	0	0	0.0018596	1	2151	0.0018596	2	1	0.090632	0	0	NA	NA	NA
FEZ2	0.090764	NA	NA	NA	NA	0	0	0.0107394	2	2151	0.0055788	8	6	0.38355	2598	0.015012	19	12	0.047223
EXTL1	0.0909344	rs12027135;rs12748152	LDLRAP1;HDGF	622194.5;740465.5	622194	0	0	0.0343229	1	2151	0.012552	6	2	0.1598	2598	0.052348	12	2	0.11361
GCKR	0.0910969	rs1260326	GCKR	2447.5	2447.5	1	1	0.197939	2	2151	0.10786	57	22	0.094311	2598	0.27252	160	77	0.19293
CYB5D1	0.0912921	rs314253	DLG4	670847	670847	0	0	0.0086333	17	2151	0.0041841	4	3	0.027434	2598	0.012317	7	5	0.66502
SMG1P2	0.0913175	NA	NA	NA	NA	0	0	0.0172672	16	2151	0.019991	4	2	0.38165	2598	0.015012	13	6	0.04782
UBR2	0.0913177	NA	NA	NA	NA	0	0	0.0892817	6	2151	0.078103	23	13	0.040075	2598	0.098537	79	40	0.45541
TTI1	0.0913462	NA	NA	NA	NA	0	0	0.118343	20	2151	0.052534	32	20	0.14066	2598	0.17283	72	28	0.1298
ZBED6	0.0914442	NA	NA	NA	NA	0	0	0.0237945	1	2151	0.004649	7	5	0.6971	2598	0.039646	13	6	0.026226
CALCOCO2	0.0914805	NA	NA	NA	NA	0	0	0.0943369	17	2151	0.067411	44	31	0.24631	2598	0.11663	97	42	0.074261
SLC8A2	0.0914938	NA	NA	NA	NA	0	0	0.0143189	19	2151	0.024175	11	4	0.072339	2598	0.0061586	10	8	0.2529
MYOCD	0.0916593	NA	NA	NA	NA	0	0	0.041693	17	2151	0.018131	6	3	0.27201	2598	0.061201	8	2	0.067409
SERPINB1	0.0916951	NA	NA	NA	NA	0	0	0.104232	6	2151	0.074849	43	21	0.12031	2598	0.12856	74	32	0.15248
CLEC10A	0.091717	rs314253	DLG4	135176	135176	0	1	0.0162142	17	2151	0.0018596	2	1	0.2535	2598	0.028099	7	4	0.072388
FOXA2	0.0917975	NA	NA	NA	NA	0	0	0.34765	20	2151	0.2013	146	87	0.45862	2598	0.46882	363	158	0.040056
DRAM2	0.0918326	NA	NA	NA	NA	0	0	0.0572754	1	2151	0.053464	26	11	0.071031	2598	0.060431	56	28	0.25875
HDDC2	0.0919991	NA	NA	NA	NA	0	0	0.0518006	6	2151	0.029289	15	8	0.41087	2598	0.070439	45	21	0.044834
CCDC189	0.0920901	rs11649653	CTF1	163995	163995	0	0	0.00905475	16	2151	0.0074384	3	1	0.037303	2598	0.010393	7	3	0.49443
TIGD3	0.0921321	rs12801636	KAT5	256830	256830	0	0	0.0355869	11	2151	0.039517	14	7	0.092009	2598	0.032333	16	5	0.20057
TLX3	0.0921841	NA	NA	NA	NA	0	0	0.00589596	5	2151	0.0032543	6	5	0.11813	2598	0.0080831	14	11	0.15633
TSSK4	0.0922217	rs8017377	NYNRIN	184602	184602	0	0	0.0842283	14	2151	0.065551	31	16	0.26364	2598	0.099692	65	46	0.070083
SERPINE2	0.0922713	NA	NA	NA	NA	0	0	0.0391659	2	2151	0.0097629	8	2	0.92682	2598	0.06351	25	12	0.019949
GCK	0.0923291	rs2072183	NPC1L1	367514	367514	0	0	0.02948	7	2151	0.033938	9	5	0.22936	2598	0.025789	26	11	0.080675
REXO1	0.0925204	NA	NA	NA	NA	0	0	0.0391662	19	2151	0.030219	15	8	0.30314	2598	0.046574	33	14	0.061198
FAM57B	0.0926114	rs11649653	CTF1	875574	875574	0	0	0.00357971	16	2151	0.0041841	2	0	0.096893	2598	0.0030793	5	3	0.1917
TMEM115	0.0926119	rs2013208	RBM5	237100	237100	0	0	0.0452724	3	2151	0.017666	7	2	0.77204	2598	0.068129	22	4	0.024059
FITM2	0.0926628	rs1800961	HNF4A	103994	103994	0	1	0.0153719	20	2151	0.0051139	2	0	0.026727	2598	0.023865	9	3	0.69545
RAB6B	0.0927247	NA	NA	NA	NA	0	0	0.0355866	3	2151	0.014877	9	5	0.022249	2598	0.052733	24	10	0.83612
PTPN18	0.0930442	NA	NA	NA	NA	0	0	0.0328487	2	2151	0.027429	5	2	0.38591	2598	0.037336	21	7	0.048413	0.39328	2598	0.23518	148	60	0.064058
HARS2	0.0930537	NA	NA	NA	NA	0	0	0.04064	5	2151	0.026964	15	9	0.7008	2598	0.051963	27	13	0.026663	0.07203	2598	0.017706	18	11	0.32133
RNF217	0.0930791	NA	NA	NA	NA	0	0	0.0404297	6	2151	0.014412	19	12	0.025841	2598	0.061971	44	22	0.72334	0.35419	2598	0.12587	85	39	0.074314
DNAJA2	0.0931979	NA	NA	NA	NA	0	0	0.0206359	16	2151	0.015807	5	4	0.13905	2598	0.024634	18	11	0.13464	0.0078939	2598	0.045804	26	10	0.83345
PTPRU	0.0932047	NA	NA	NA	NA	0	0	0.023584	1	2151	0.011623	15	9	0.035787	2598	0.033487	41	23	0.52319	0.059228	2598	0.14473	93	52	0.36253
BACH2	0.0932544	NA	NA	NA	NA	0	0	0.167822	6	2151	0.078568	46	28	0.15061	2598	0.24172	138	59	0.1244	0.030649	2598	0.058891	21	6	0.50935
SCUBE1	0.0933536	NA	NA	NA	NA	0	0	0.0587493	22	2151	0.025105	16	12	0.30578	2598	0.086605	45	23	0.061354	0.069028	2598	0.10508	60	26	0.3312
GLUD1	0.0935845	NA	NA	NA	NA	0	0	0.24026	10	2151	0.10972	68	28	0.13629	2598	0.34834	207	86	0.13808	0.17853	2598	0.28907	257	129	0.16096
POLE2	0.0936194	NA	NA	NA	NA	0	0	0.0187409	14	2151	0.015807	3	1	0.14081	2598	0.02117	13	4	0.13371	0.1195	2598	0.073518	28	11	0.22712
PTGER4	0.0936906	NA	NA	NA	NA	0	0	0.0280061	5	2151	0.02371	9	5	0.6305	2598	0.031563	24	8	0.02989	0.40552	2598	0.032717	14	5	0.061819
SH3BP5	0.0937384	NA	NA	NA	NA	0	0	0.204882	3	2151	0.13296	54	24	0.039875	2598	0.26443	122	51	0.47292	0.0088642	2598	0.038491	25	11	0.81019
TUBB2B	0.0938623	NA	NA	NA	NA	0	0	0.0783313	6	2151	0.050674	46	22	0.34109	2598	0.10123	75	33	0.055378	0.082777	2598	0.66821	629	244	0.29718
SLC35G6	0.0940892	rs314253	DLG4	328976	328976	0	0	0.191408	17	2151	0.14784	69	29	0.020444	2598	0.22748	162	88	0.92673
SLC9A9	0.0941904	NA	NA	NA	NA	0	0	0.0191617	3	2151	0.0023245	2	1	0.022754	2598	0.033102	9	3	0.83377	0.76034	2598	0.025404	16	8	0.019118
SLC25A29	0.0942427	NA	NA	NA	NA	0	0	0.0130553	14	2151	0.0037192	5	3	0.18981	2598	0.020785	11	7	0.10002	0.74044	2598	0.070054	30	16	0.020379
ZFYVE21	0.0943257	NA	NA	NA	NA	0	0	0.07749	14	2151	0.055323	25	12	0.42721	2598	0.095843	53	23	0.044488	0.43301	2598	0.3368	237	113	0.056587
SAMHD1	0.0944694	NA	NA	NA	NA	0	0	0.149716	20	2151	0.11111	46	28	0.25769	2598	0.18168	126	47	0.073895	0.018181	2598	0.031178	18	9	0.63795
WRNIP1	0.0945286	NA	NA	NA	NA	0	0	0.120867	6	2151	0.089726	45	19	0.15544	2598	0.14665	90	39	0.1226	0.21491	2598	0.086605	51	29	0.13601
CTCF	0.0947097	rs16942887	LCAT	328968	328968	0	0	0.0138978	16	2151	0.013482	4	0	0.13187	2598	0.014242	5	0	0.14486	0.10661	2598	0.23749	174	80	0.24983
SPAST	0.0947817	NA	NA	NA	NA	0	0	0.0145295	2	2151	0.0041841	4	2	0.0399	2598	0.023095	11	6	0.47922	0.080644	2598	0.12433	73	33	0.30348
ITPRIP	0.0947969	NA	NA	NA	NA	0	0	0.109286	10	2151	0.083217	34	15	0.063413	2598	0.13087	101	48	0.30159	0.060726	2598	0.046959	17	9	0.36192
ERBB2	0.0948439	rs11869286	STARD3	55644	55644	0	1	0.150345	17	2151	0.11111	49	24	0.061489	2598	0.18283	107	40	0.31122	0.075969	2598	0.43995	350	162	0.3162
RAB4B	0.0949622	NA	NA	NA	NA	0	0	0.0259002	19	2151	0.011158	12	9	0.17116	2598	0.038106	22	11	0.11198	0.094013	2598	0.62163	636	286	0.27458
NET1	0.0949945	rs1832007	AKR1C4	227470	227470	0	1	0.0783318	10	2151	0.045095	33	19	0.054441	2598	0.10585	60	23	0.35221	0.11827	2598	0.024634	11	5	0.23213
C19orf24	0.0951279	NA	NA	NA	NA	0	0	0.0227415	19	2151	0.010228	7	4	0.02257	2598	0.033102	13	5	0.85106	0.37202	2598	0.074288	30	13	0.07124
DNMBP	0.0952188	rs11597086	CHUK	224106	224106	0	1	0.0909639	10	2151	0.043236	28	13	0.028793	2598	0.13048	77	35	0.66792	0.55157	2598	0.040416	11	3	0.038167
SYNPO	0.0952269	NA	NA	NA	NA	0	0	0.214784	5	2151	0.14691	80	46	0.21526	2598	0.27098	166	77	0.08935	0.040075	2598	0.098537	79	40	0.45541
LYZ	0.0954861	NA	NA	NA	NA	0	0	0.159612	12	2151	0.10321	47	20	0.043782	2598	0.20631	117	48	0.4408	0.076307	2598	0.1836	101	37	0.31732
MYO5C	0.0958375	NA	NA	NA	NA	0	0	0.0602233	15	2151	0.033008	17	8	0.41811	2598	0.082756	43	19	0.046371	0.12119	2598	0.055042	49	24	0.22961
CBFB	0.09591	rs16942887	LCAT	862198	862198	0	0	0.0210569	16	2151	0.0060437	8	5	0.1337	2598	0.033487	14	5	0.14515	0.4936	2598	0.016166	11	4	0.046793
TOM1L2	0.096038	NA	NA	NA	NA	0	0	0.0376919	17	2151	0.026034	12	6	0.031027	2598	0.047344	32	17	0.62652	0.065847	2598	0.031563	12	5	0.34865
DUSP18	0.09609	rs5763662	MTMR3	667921	667921	0	0	0.0218992	22	2151	0.02371	5	1	0.50465	2598	0.0204	15	7	0.038546	0.36247	2598	0.54619	492	236	0.074744
NVL	0.0961649	NA	NA	NA	NA	0	0	0.0197935	1	2151	0.012087	6	4	0.67686	2598	0.026174	18	11	0.028767	0.47682	2598	0.050038	33	20	0.049686
FBXO38	0.0962054	NA	NA	NA	NA	0	0	0.0128452	5	2151	0.015807	3	1	0.66832	2598	0.010393	5	1	0.02915	0.37261	2598	0.06351	26	12	0.072172
CNN3	0.0962476	NA	NA	NA	NA	0	0	0.113917	1	2151	0.084612	36	15	0.035087	2598	0.13818	88	37	0.55554	0.6305	2598	0.031563	24	8	0.02989
MYL7	0.0966686	rs2072183	NPC1L1	460382	460382	0	0	0.0162142	7	2151	0.0069735	7	4	0.023081	2598	0.023865	15	8	0.84915	0.29319	2598	0.075828	40	21	0.098497
ZC3H12C	0.0967261	NA	NA	NA	NA	0	0	0.0259003	11	2151	0.015342	17	11	0.43629	2598	0.034642	29	13	0.044956	0.074969	2598	0.02117	20	12	0.32307
ACTN4	0.0967263	NA	NA	NA	NA	0	0	0.177091	19	2151	0.11297	59	33	0.47348	2598	0.23018	135	61	0.041425	0.0050264	2598	0.02117	17	10	0.95566
NCSTN	0.0968958	NA	NA	NA	NA	0	0	0.00863335	1	2151	0.0037192	4	2	0.059877	2598	0.012702	5	0	0.32829	0.032266	2598	0.030793	24	11	0.50965
PRLR	0.0971401	NA	NA	NA	NA	0	0	0.213941	5	2151	0.10786	73	45	0.032241	2598	0.30177	165	72	0.61162	0.060123	2598	0.093149	33	15	0.3703
TOR4A	0.0974106	NA	NA	NA	NA	0	0	0.108021	9	2151	0.073454	35	23	0.83579	2598	0.13664	68	27	0.023676	0.094169	2598	0.10162	45	18	0.27875
ULK4	0.0974119	NA	NA	NA	NA	0	0	0.00863343	3	2151	0.014412	3	0	0.059139	2598	0.0038491	6	3	0.33461	0.73738	2598	0.045035	22	10	0.021401
FOSL1	0.0976617	rs12801636	KAT5	267754	267754	0	0	0.0261106	11	2151	0.031613	7	2	0.23819	2598	0.021555	16	5	0.083346	0.043782	2598	0.20631	117	48	0.4408
ENO4	0.0976842	NA	NA	NA	NA	0	0	0.00547484	10	2151	0.0041841	5	3	0.64891	2598	0.0065435	11	7	0.030602	0.0051004	2598	0.053888	27	16	0.95451
TMEM99	0.0978978	NA	NA	NA	NA	0	0	0.0374814	17	2151	0.0060437	7	5	0.60705	2598	0.06351	27	13	0.032802	0.16133	2598	0.054273	47	30	0.1835
FAS	0.0979114	NA	NA	NA	NA	0	0	0.0808587	10	2151	0.053464	32	14	0.2548	2598	0.10354	62	34	0.078163	0.14403	2598	0.10393	42	17	0.2023
NCK1	0.0984019	rs645040	MSL2L1	690818	690818	0	0	0.0265317	3	2151	0.017201	8	4	0.064783	2598	0.034257	16	7	0.30936	0.036764	2598	0.057737	41	18	0.48156
PATZ1	0.0984385	NA	NA	NA	NA	0	0	0.116025	22	2151	0.090656	37	20	0.19937	2598	0.13703	74	45	0.10057	0.032052	2598	0.0057737	5	3	0.51361
LRRN4	0.0984431	NA	NA	NA	NA	0	0	0.0513793	20	2151	0.020456	15	11	0.68308	2598	0.076982	43	20	0.029355	0.33389	2598	0.11239	64	28	0.084676
ALDH7A1	0.0986115	NA	NA	NA	NA	0	0	0.133712	5	2151	0.091585	41	22	0.37988	2598	0.16859	94	36	0.052898	0.56668	2598	0.050423	26	12	0.037417
PFKFB4	0.0988992	NA	NA	NA	NA	0	0	0.00189511	3	2151	0.0023245	3	2	0.044066	2598	0.0015396	2	1	0.45769	0.60705	2598	0.06351	27	13	0.032802
PSMB10	0.0990383	rs16942887	LCAT	23479.5	23479.5	0	1	0.0162138	16	2151	0.0055788	3	1	0.37373	2598	0.025019	9	6	0.054061	0.14307	2598	0.068514	44	21	0.20418
S100PBP	0.0992906	NA	NA	NA	NA	0	0	0.0494841	1	2151	0.04556	17	6	0.70643	2598	0.052733	32	15	0.028692	0.01839	2598	0.10662	35	13	0.64857
NRBP2	0.099352	rs11136341	PLEC1	129078	129078	0	1	0.0625396	8	2151	0.037657	17	7	0.54533	2598	0.083141	56	27	0.037197	0.30898	2598	0.10046	70	38	0.094089
TM7SF3	0.0993661	NA	NA	NA	NA	0	0	0.0640134	12	2151	0.041841	27	11	0.31482	2598	0.082371	67	33	0.064444	0.16436	2598	0.12394	65	24	0.18215
NISCH	0.099541	rs13326165	STAB1	35328.5	35328.5	0	1	0.0488524	3	2151	0.020921	15	9	0.15046	2598	0.071978	50	23	0.13514	0.97544	2598	0.030023	20	12	0.010162
GPANK1	0.0996019	rs2247056;rs419132;rs3177928	HLA	361091;584218;785854	361091	0	0	0.0130553	6	2151	0.012087	4	2	0.10626	2598	0.013857	8	4	0.1915	0.96984	2598	0.049654	22	7	0.010356
CD109	0.0996307	NA	NA	NA	NA	0	0	0.027164	6	2151	0.010228	12	9	0.28154	2598	0.041186	17	5	0.072303	0.12534	2598	0.059661	22	11	0.22908
LIN54	0.0996999	NA	NA	NA	NA	0	0	0.014108	4	2151	0.0069735	4	2	0.079901	2598	0.020015	11	5	0.25499	0.10662	2598	0.050423	29	12	0.25905
KCNB1	0.0997617	NA	NA	NA	NA	0	0	0.0442198	20	2151	0.013947	10	6	0.83888	2598	0.069284	35	16	0.024306	0.054836	2598	0.095843	48	21	0.39589
ZFYVE27	0.099774	NA	NA	NA	NA	0	0	0.0105288	10	2151	0.0051139	2	1	1	2598	0.015012	13	7	0.020393	0.015131	2598	0.029638	18	10	0.69995
MOB2	0.0998667	NA	NA	NA	NA	0	0	0.0814912	11	2151	0.062297	30	13	0.1175	2598	0.097383	65	29	0.17376	0.35106	2598	0.27329	196	108	0.080626
ENTPD4	0.0998833	NA	NA	NA	NA	0	0	0.0109496	8	2151	0.010228	9	6	0.52572	2598	0.011547	10	5	0.038844	0.17535	2598	0.47652	385	189	0.17314
HSD17B8	0.0999014	rs3177928	HLA	802822	802822	0	0	0.00863343	6	2151	0.014412	2	0	0.02782	2598	0.0038491	3	0	0.73421	0.09553	2598	0.13626	68	32	0.28099
PLOD2	0.0999513	NA	NA	NA	NA	0	0	0.274162	3	2151	0.17992	115	62	0.035491	2598	0.35219	281	117	0.57588	0.071322	2598	0.030023	23	11	0.34102
EBPL	0.0999714	NA	NA	NA	NA	0	0	0.0604339	13	2151	0.037657	15	8	0.18451	2598	0.079292	38	15	0.1108	0.39542	2598	0.038876	29	15	0.068999
ATP1B3	0.100106	NA	NA	NA	NA	0	0	0.00947548	3	2151	0.0018596	3	2	0.17409	2598	0.015781	3	0	0.11763	0.48165	2598	0.11932	76	36	0.051271
ATXN10	0.100128	rs4253772	PPARA	547502	547502	0	0	0.00273742	22	2151	0.0018596	3	1	0.099717	2598	0.0034642	8	4	0.20542	0.039875	2598	0.26443	122	51	0.47292
COG8	0.100279	NA	NA	NA	NA	0	0	0.0141083	16	2151	0.010693	6	2	0.023271	2598	0.016936	8	2	0.88191	0.48242	2598	0.1863	76	32	0.051368
PCGF6	0.100296	NA	NA	NA	NA	0	0	0.00379028	10	2151	0.004649	2	0	0.065193	2598	0.0030793	2	0	0.31487	0.090038	2598	0.11701	64	28	0.29609
CAPN3	0.100499	rs62020698;rs2412710	CAPN3	538185.5;15441.5	15441.5	1	1	0.0787538	15	2151	0.066481	54	28	0.14665	2598	0.088915	77	42	0.14033	0.023351	2598	0.048114	41	14	0.60035
KRTAP5-6	0.100604	NA	NA	NA	NA	0	0	0.476732	11	2151	0.39424	279	145	0.41442	2598	0.54503	544	247	0.049724	0.32844	2598	0.1455	73	30	0.089538
ZNF30	0.100728	NA	NA	NA	NA	0	0	0.066961	19	2151	0.039981	16	8	0.8078	2598	0.089299	43	14	0.025549	0.125	2598	0.11547	46	15	0.23375
GNB2L1	0.100762	NA	NA	NA	NA	0	0	0.0183198	5	2151	0.02557	5	1	0.072492	2598	0.012317	6	3	0.28482	0.02005	2598	0.054273	27	12	0.63784
ST14	0.1009	NA	NA	NA	NA	0	0	0.257526	11	2151	0.1311	82	43	0.11025	2598	0.3622	200	73	0.1876	0.18201	2598	0.02117	14	8	0.17006
FBXL22	0.101294	rs2652834	LACTB	494067	494067	0	0	0.0193727	15	2151	0.011623	4	1	0.30142	2598	0.025789	19	13	0.068955	0.77281	2598	0.023865	14	6	0.020183
LY6G5B	0.101623	rs2247056;rs419132;rs3177928	HLA	386760.5;558548.5;760184.5	386760	0	0	0.0477994	6	2151	0.022315	9	1	0.11987	2598	0.068899	23	10	0.1741	0.33353	2598	0.060816	36	18	0.088154
SARAF	0.101674	NA	NA	NA	NA	0	0	0.13982	8	2151	0.12134	63	39	0.43712	2598	0.15512	113	43	0.047773	0.15114	2598	0.42225	275	117	0.20104
RBBP9	0.101675	rs2328223	SNX5	600564	600564	0	0	0.00758071	20	2151	0.004649	2	1	0.71649	2598	0.010008	7	4	0.029146	0.35226	2598	0.27406	196	108	0.082181
GPR135	0.102127	NA	NA	NA	NA	0	0	0.0402192	14	2151	0.019526	17	11	0.12962	2598	0.057352	25	9	0.16201	0.11449	2598	0.022325	14	7	0.25077
C14orf180	0.102133	rs4983559	ZBTB42	229584	229584	0	0	0.0995999	14	2151	0.087401	44	28	0.024719	2598	0.1097	87	49	0.8496	0.44197	2598	0.036182	21	12	0.059474
MLIP	0.102205	NA	NA	NA	NA	0	0	0.0366397	6	2151	0.016272	8	4	0.037776	2598	0.053503	31	12	0.55644	0.026651	2598	0.29215	189	84	0.57049
TLDC2	0.102214	NA	NA	NA	NA	0	0	0.125287	20	2151	0.090656	38	23	0.25637	2598	0.15396	98	39	0.082	0.50344	2598	0.080062	45	20	0.048259
KCNT2	0.102234	NA	NA	NA	NA	0	0	0.0810721	1	2151	0.052534	27	13	0.28005	2598	0.1047	77	45	0.075085	0.022199	2598	0.28676	219	111	0.61556
WBSCR27	0.102327	rs17145738	MLXIPL	288444	288444	0	0	0.0345338	7	2151	0.037192	10	3	0.021915	2598	0.032333	16	8	0.9606	0.19187	2598	0.13164	106	53	0.16302
C20orf144	0.102328	NA	NA	NA	NA	0	0	0.0235841	20	2151	0.0032543	6	5	0.55157	2598	0.040416	11	3	0.038167	0.73218	2598	0.073903	21	8	0.023147
FAM110C	0.102376	NA	NA	NA	NA	0	0	0.159612	2	2151	0.0702	33	22	0.047546	2598	0.23364	106	30	0.44303	0.26815	2598	0.037336	25	10	0.11532
SV2A	0.102379	NA	NA	NA	NA	0	0	0.0218991	1	2151	0.013482	9	5	0.15096	2598	0.028868	18	11	0.13954	0.13928	2598	0.01963	11	5	0.21654
MYOM2	0.102476	NA	NA	NA	NA	0	0	0.0395872	8	2151	0.010693	6	3	0.19803	2598	0.06351	17	8	0.1065	0.070121	2598	0.096228	59	23	0.35125
TAB1	0.102517	NA	NA	NA	NA	0	0	0.024426	22	2151	0.0037192	4	2	0.44797	2598	0.04157	23	12	0.047103	0.021778	2598	0.061971	22	8	0.62262
IRAK3	0.102913	NA	NA	NA	NA	0	0	0.0364286	12	2151	0.019526	17	9	0.56668	2598	0.050423	26	12	0.037417	0.050084	2598	0.30062	194	86	0.42579
HNRNPA2B1	0.103058	rs4722551	MIR148A	244424	244424	0	0	0.028006	7	2151	0.012552	13	7	0.04241	2598	0.040801	22	12	0.50085	0.28297	2598	0.0030793	4	1	0.10915
RP11-473M20.5	0.10315	NA	NA	NA	NA	0	0	0.0166349	16	2151	0.0069735	7	4	0.090328	2598	0.024634	20	9	0.23542	0.037303	2598	0.010393	7	3	0.49443
ZNF395	0.103175	NA	NA	NA	NA	0	0	0.213307	8	2151	0.12134	102	61	0.15182	2598	0.28945	239	124	0.14011	0.0399	2598	0.023095	11	6	0.47922
SLC12A9	0.103187	NA	NA	NA	NA	0	0	0.0149503	7	2151	0.013482	2	0	0.8623	2598	0.016166	15	8	0.024672	0.6971	2598	0.039646	13	6	0.026226
FAM171A1	0.103382	NA	NA	NA	NA	0	0	0.236054	10	2151	0.15807	63	36	0.050084	2598	0.30062	194	86	0.42579	0.28122	2598	0.1351	86	44	0.11046
VIPR1	0.103383	NA	NA	NA	NA	0	0	0.148031	3	2151	0.11065	44	21	0.70159	2598	0.17898	125	57	0.030396	0.095388	2598	0.014242	10	3	0.28951
PRICKLE2	0.103383	NA	NA	NA	NA	0	0	0.0189515	3	2151	0.013947	9	5	0.34872	2598	0.023095	14	8	0.061154	0.64891	2598	0.0065435	11	7	0.030602
CDK6	0.103483	NA	NA	NA	NA	0	0	0.198569	7	2151	0.13761	79	40	0.16248	2598	0.24904	148	64	0.13141	0.018107	2598	0.032717	14	6	0.67062
DSCAM	0.103531	NA	NA	NA	NA	0	0	0.0212678	21	2151	0.020456	8	4	0.73626	2598	0.02194	19	11	0.029017	0.35305	2598	0.018861	6	1	0.083604
FNDC5	0.103555	NA	NA	NA	NA	0	0	0.0600126	1	2151	0.026499	14	6	0.2916	2598	0.08776	48	23	0.073286	0.021475	2598	0.10085	46	18	0.62924
LETM1	0.103576	NA	NA	NA	NA	0	0	0.0857022	4	2151	0.031148	34	23	0.15144	2598	0.13087	68	29	0.14115	0.29421	2598	0.011932	10	6	0.10519
AVPI1	0.103811	NA	NA	NA	NA	0	0	0.138979	10	2151	0.048815	27	10	0.31052	2598	0.21363	90	41	0.069035	0.078329	2598	0.08776	48	20	0.33067
SLC24A1	0.103854	NA	NA	NA	NA	0	0	0.0265321	15	2151	0.010228	8	5	0.023413	2598	0.040031	8	4	0.91607	0.051866	2598	0.015396	4	1	0.42065
SEC62	0.103894	NA	NA	NA	NA	0	0	0.0286378	3	2151	0.013482	7	4	0.07843	2598	0.041186	18	7	0.2736	0.8721	2598	0.018091	14	7	0.015244
YY1AP1	0.1039	NA	NA	NA	NA	0	0	0.0018596	1	2151	0.0018596	3	2	0.1039	0	0	NA	NA	NA	0.13071	2598	0.010008	7	2	0.23152
RB1	0.103918	NA	NA	NA	NA	0	0	0.0242157	13	2151	0.046955	7	2	0.036557	2598	0.0053888	8	3	0.58716	0.66832	2598	0.010393	5	1	0.02915
ETFDH	0.103946	NA	NA	NA	NA	0	0	0.107393	4	2151	0.062297	31	19	0.059228	2598	0.14473	93	52	0.36253	0.2691	2598	0.42648	324	141	0.11751
SPRED3	0.104043	NA	NA	NA	NA	0	0	0.0299011	19	2151	0.0079033	10	6	0.11358	2598	0.048114	24	8	0.18927	0.033827	2598	0.094688	58	31	0.52223
FOXA3	0.104049	rs7412;rs439401;rs1065853;rs4420638	APOE	971533;969161;970380;960666	960666	0	0	0.225518	19	2151	0.14737	81	41	0.72185	2598	0.29022	191	85	0.029783	0.43106	2598	0.46112	408	196	0.063714
ZNF24	0.104055	NA	NA	NA	NA	0	0	0.00189512	18	2151	0.0027894	2	1	0.60047	2598	0.0011547	2	1	0.035806	0.32451	2598	0.085835	33	13	0.094109
NPHP3	0.104165	rs17404153	ACAD11	212893	212893	0	0	0.00505368	3	2151	0.0018596	2	0	0.038819	2598	0.0076982	4	1	0.5546	0.14539	2598	0.02271	10	2	0.21295
HAPLN3	0.104293	NA	NA	NA	NA	0	0	0.0200042	15	2151	0.023245	9	6	0.16137	2598	0.017321	19	11	0.13362	0.047546	2598	0.23364	106	30	0.44303
STK19	0.10437	rs2247056;rs419132;rs3177928	HLA	685640;259669;461305	259669	0	0	0.0155822	6	2151	0.016736	8	2	0.086271	2598	0.014627	11	8	0.25017	0.18941	2598	0.063125	21	9	0.1689
VPS52	0.104376	rs3177928	HLA	828436	828436	0	0	0.0273742	6	2151	0.02278	12	7	0.043718	2598	0.031178	24	11	0.49371	0.56395	2598	0.060816	28	12	0.040899
SLFN12L	0.104437	NA	NA	NA	NA	0	0	0.0562226	17	2151	0.034403	23	12	0.045223	2598	0.074288	50	20	0.47763	0.16251	2598	0.019246	8	5	0.19415
ADAMTS3	0.104509	rs117087731	ADAMTS3	264602	264602	1	1	0.0155823	4	2151	0.0023245	2	0	0.043175	2598	0.026559	10	7	0.50072	0.030277	2598	0.22132	128	58	0.54998
ZNF652	0.104627	NA	NA	NA	NA	0	0	0.124024	17	2151	0.055788	34	21	0.97362	2598	0.18052	98	40	0.022236	0.21249	2598	0.12779	66	34	0.15166
C2CD4B	0.104658	rs2652834	LACTB	994684	994684	0	0	0.0854919	15	2151	0.054393	20	8	0.04773	2598	0.11124	62	31	0.45375	0.13106	2598	0.090839	50	24	0.23243
PPP1R1A	0.104855	NA	NA	NA	NA	0	0	0.0728573	12	2151	0.045095	18	8	0.054836	2598	0.095843	48	21	0.39589	0.088819	2598	0.010008	5	2	0.30796
ZMAT5	0.104891	rs5763662	MTMR3	214218	214218	0	0	0.0178986	22	2151	0.0018596	3	2	0.02357	2598	0.031178	13	5	0.92144	0.50168	2598	0.013087	8	4	0.050411
LTBP1	0.105257	NA	NA	NA	NA	0	0	0.0231628	2	2151	0.009298	8	5	0.34187	2598	0.034642	16	10	0.063808	0.069009	2598	0.1147	74	36	0.36149
ASB16	0.10527	rs8077889;rs72836561	MPP3;CD300LG	383723;335763	335763	0	0	0.0105283	17	2151	0.004649	3	1	0.051866	2598	0.015396	4	1	0.42065	0.7008	2598	0.051963	27	13	0.026663
RP11-661C8.3	0.105621	NA	NA	NA	NA	0	0	0.0522216	5	2151	0.046955	22	10	0.60751	2598	0.056582	35	12	0.036064	0.67686	2598	0.026174	18	11	0.028767
WTAP	0.10573	rs12208357;rs1564348;rs186696265	LPA	393244;428956;961796	393244	0	0	0.0263215	6	2151	0.010693	9	4	0.093619	2598	0.039261	15	3	0.23433	0.081312	2598	0.010778	9	3	0.32747
SOCS6	0.105731	NA	NA	NA	NA	0	0	0.3466	18	2151	0.25012	160	94	0.762	2598	0.42648	394	166	0.02879	0.029956	2598	0.19938	105	47	0.55543
NPRL2	0.105768	rs2013208	RBM5	258182	258182	0	0	0.0138976	3	2151	0.004649	5	3	0.051071	2598	0.021555	15	12	0.42975	0.051071	2598	0.021555	15	12	0.42975
NT5C3A	0.105831	NA	NA	NA	NA	0	0	0.17014	7	2151	0.097164	51	24	0.094186	2598	0.23056	109	48	0.2332	0.39176	2598	0.011932	12	7	0.074267
ADSSL1	0.105838	rs4983559	ZBTB42	81218.5	81218.5	0	1	0.283851	14	2151	0.20828	89	46	0.038357	2598	0.34642	227	111	0.57267	0.60751	2598	0.056582	35	12	0.036064
FGF14	0.105884	NA	NA	NA	NA	0	0	0.0271635	13	2151	0.0032543	6	5	0.060726	2598	0.046959	17	9	0.36192	0.2019	2598	0.053888	36	19	0.16099
KAZN	0.10605	NA	NA	NA	NA	0	0	0.00210573	1	2151	0.0023245	3	2	0.26939	2598	0.0019246	4	3	0.081746	0.40101	2598	0.098922	64	36	0.07211
FBLN1	0.10614	rs4253772	PPARA	707952	707952	0	0	0.0574854	22	2151	0.045095	26	16	0.30274	2598	0.067744	38	20	0.072819	0.98702	2598	0.063125	43	24	0.010849
NCAPG2	0.106148	NA	NA	NA	NA	0	0	0.0109497	7	2151	0.0032543	2	0	0.03942	2598	0.017321	5	3	0.55929	0.18839	2598	0.033102	17	6	0.17228
SIK3	0.106344	rs964184	APOA1;APOC3	284359	284359	0	0	0.295849	11	2151	0.19293	120	65	0.033192	2598	0.38106	341	156	0.66578	0.030395	2598	0.030408	18	8	0.55481
CCDC153	0.106453	rs11603023	PHLDB1	545852	545852	0	0	0.0101072	11	2151	0.0027894	5	4	0.95611	2598	0.016166	16	8	0.023143	0.074845	2598	0.4311	287	120	0.34794
EPHA7	0.106459	NA	NA	NA	NA	0	0	0.0511684	6	2151	0.039981	21	13	0.36426	2598	0.060431	50	28	0.06075	0.21633	2598	0.13626	83	36	0.15144
PAPSS2	0.106503	NA	NA	NA	NA	0	0	0.0878087	10	2151	0.053928	24	8	0.15243	2598	0.11586	65	31	0.14525	0.33996	2598	0.018861	10	3	0.090838
MPC2	0.10656	NA	NA	NA	NA	0	0	0.309537	1	2151	0.25616	129	57	0.040786	2598	0.35373	272	120	0.54321	0.82133	2598	0.1505	69	31	0.01859
CCM2L	0.106768	NA	NA	NA	NA	0	0	0.0120026	20	2151	0.0051139	5	4	0.12912	2598	0.017706	8	2	0.17201	0.23466	2598	0.024249	10	4	0.1396
SLC4A2	0.106886	rs17173637	TMEM176A	239566	239566	0	0	0.0218991	7	2151	0.0032543	5	4	0.078399	2598	0.037336	13	10	0.28369	0.031258	2598	0.27714	219	97	0.54951
RHD	0.106929	rs12027135	LDLRAP1	156364	156364	0	1	0.00589599	1	2151	0.0055788	4	3	0.047293	2598	0.0061586	6	4	0.47052	0.54559	2598	0.0204	15	7	0.04465
IGFBPL1	0.106972	NA	NA	NA	NA	0	0	0.0703309	9	2151	0.042771	13	6	0.060123	2598	0.093149	33	15	0.3703	0.15255	2598	0.080831	61	33	0.20927
SLC25A11	0.106997	rs193042029	TM4SF5	201116	201116	0	1	0.0134763	17	2151	0.0055788	7	5	0.073012	2598	0.020015	21	12	0.30502	0.019838	2598	0.37221	282	111	0.66164
CTCFL	0.107016	NA	NA	NA	NA	0	0	0.0448515	20	2151	0.040446	14	6	0.12725	2598	0.048499	30	17	0.17505	0.068078	2598	0.25404	123	53	0.37005
ZNHIT1	0.107052	NA	NA	NA	NA	0	0	0.153718	7	2151	0.089726	38	20	0.44619	2598	0.2067	125	60	0.049944	0.019964	2598	0.051963	21	10	0.6608
CDKL3	0.107169	NA	NA	NA	NA	0	0	0.0311648	5	2151	0.02464	8	4	0.83487	2598	0.036567	19	11	0.026729	0.97318	2598	0.18206	115	50	0.011558
MT1A	0.107169	rs3764261	CETP	309400	309400	0	0	0.191408	16	2151	0.11715	57	36	0.35146	2598	0.25289	192	107	0.063493	0.12457	2598	0.06736	51	22	0.2472
TMEM242	0.107457	NA	NA	NA	NA	0	0	0.0212675	6	2151	0.0065086	8	5	0.046363	2598	0.033487	12	8	0.48295	0.11633	2598	0.046574	25	12	0.26034
PAXBP1	0.107787	NA	NA	NA	NA	0	0	0.0115815	21	2151	0.013017	4	1	0.18408	2598	0.010393	8	4	0.12211	0.10877	2598	0.16243	76	36	0.27469
SIGLEC10	0.107812	rs17695224	HAS1	401416	401416	0	0	0.0606443	19	2151	0.013947	6	4	0.30065	2598	0.099307	27	9	0.074787	0.51688	2598	0.048114	39	17	0.049861
SNRPGP15	0.108223	NA	NA	NA	NA	0	0	0.070539	19	2151	0.019061	22	14	0.02942	2598	0.11316	53	21	0.76795	0.04773	2598	0.11124	62	31	0.45375
PHF11	0.108226	NA	NA	NA	NA	0	0	0.00252686	13	2151	0.0023245	2	1	0.071375	2598	0.0026944	4	2	0.31655	0.27849	2598	0.21555	107	43	0.11776
CEP128	0.108273	NA	NA	NA	NA	0	0	0.00905474	14	2151	0.0023245	3	2	0.023916	2598	0.014627	6	5	0.94523	0.68308	2598	0.076982	43	20	0.029355
ZGPAT	0.108347	NA	NA	NA	NA	0	0	0.0669615	20	2151	0.038122	24	11	0.19368	2598	0.090839	59	31	0.11682	0.067011	2598	0.15897	95	41	0.37739
ATP6V1H	0.108378	rs10102164	SOX17	651264	651264	0	0	0.0941237	8	2151	0.039052	28	12	0.32476	2598	0.13972	96	47	0.069694	0.13382	2598	0.13164	62	28	0.23606
FXYD2	0.108443	rs11603023	PHLDB1	789456	789456	0	0	0.0320067	11	2151	0.019061	2	0	1	2598	0.042725	16	8	0.022651	0.022273	2598	0.010008	8	4	0.63913
FGD2	0.108496	NA	NA	NA	NA	0	0	0.0332701	6	2151	0.035797	5	2	0.14096	2598	0.031178	11	3	0.16079	0.035787	2598	0.033487	41	23	0.52319
SRL	0.108895	NA	NA	NA	NA	0	0	0.0553801	16	2151	0.031148	9	3	0.076023	2598	0.075443	32	15	0.29952	0.057261	2598	0.42918	334	138	0.41308
VSTM4	0.109145	NA	NA	NA	NA	0	0	0.0831738	10	2151	0.040446	17	10	0.2777	2598	0.11855	60	29	0.082235	0.36337	2598	0.17552	90	40	0.08527
KCNK4	0.109176	NA	NA	NA	NA	0	0	0.0939161	11	2151	0.060902	39	25	0.077482	2598	0.12125	82	34	0.29484	0.067822	2598	0.22363	156	65	0.37575
F2RL1	0.109241	NA	NA	NA	NA	0	0	0.0734885	5	2151	0.035332	22	11	0.069028	2598	0.10508	60	26	0.3312	0.25827	2598	0.011932	8	2	0.12884
MYCBPAP	0.109242	NA	NA	NA	NA	0	0	0.0170562	17	2151	0.0060437	6	5	0.69108	2598	0.026174	18	12	0.033082	0.31872	2598	0.028099	12	4	0.1011
RNF185	0.109488	NA	NA	NA	NA	0	0	0.0974949	22	2151	0.052534	27	8	0.27434	2598	0.13472	80	36	0.083573	0.4037	2598	0.14473	72	37	0.074007
BRINP3	0.109602	NA	NA	NA	NA	0	0	0.0193726	1	2151	0.004649	6	4	0.065847	2598	0.031563	12	5	0.34865	0.23874	2598	0.35219	236	110	0.14042
RBP7	0.109604	NA	NA	NA	NA	0	0	0.0505372	1	2151	0.046955	17	10	0.9054	2598	0.053503	37	17	0.025357	0.016073	2598	0.0204	17	5	0.7223
CLPTM1	0.109629	rs7412;rs439401;rs1065853;rs4420638	APOE	64961;62589;63808;54094	54094	0	1	0.034323	19	2151	0.02557	5	1	0.32298	2598	0.04157	13	5	0.071103	0.25863	2598	0.069284	37	21	0.12959
C1QTNF3	0.109634	NA	NA	NA	NA	0	0	0.184882	5	2151	0.12831	81	39	0.024498	2598	0.23172	158	65	0.93747	0.32106	2598	0.025019	9	6	0.10101
IRF2	0.109645	NA	NA	NA	NA	0	0	0.180669	4	2151	0.11483	49	23	0.75993	2598	0.23518	133	59	0.030225	0.26048	2598	0.071209	41	20	0.12883
C2orf49	0.10995	NA	NA	NA	NA	0	0	0.0090543	2	2151	0.0065086	4	3	0.076664	2598	0.011162	7	3	0.30066	0.12039	2598	0.0073133	7	2	0.25887
TROVE2	0.110007	NA	NA	NA	NA	0	0	0.0431668	1	2151	0.02185	12	8	0.56395	2598	0.060816	28	12	0.040899	0.25289	2598	0.098537	51	24	0.13316
GMPR2	0.110036	rs8017377	NYNRIN	177088	177088	0	1	0.0176877	14	2151	0.0041841	6	4	0.09845	2598	0.028868	21	12	0.23436	0.51688	2598	0.14511	101	51	0.050965
OR5K1	0.110128	NA	NA	NA	NA	0	0	0.0181091	3	2151	0.020456	4	0	0.4936	2598	0.016166	11	4	0.046793	0.2038	2598	0.029638	9	4	0.1661
PLEKHA8	0.110204	NA	NA	NA	NA	0	0	0.0231629	7	2151	0.017666	6	1	0.08162	2598	0.027714	14	5	0.28323	0.06215	2598	0.035412	25	11	0.39903
TAS2R60	0.11031	NA	NA	NA	NA	0	0	0.0120026	7	2151	0.0051139	5	3	0.07203	2598	0.017706	18	11	0.32133	0.4314	2598	0.061971	35	18	0.068073
SUCLG2	0.110314	NA	NA	NA	NA	0	0	0.259004	3	2151	0.15388	100	57	0.04352	2598	0.34604	231	110	0.53186	0.15597	2598	0.070824	45	22	0.2115
NOG	0.11035	NA	NA	NA	NA	0	0	0.0545379	17	2151	0.052999	31	19	0.23796	2598	0.055812	45	29	0.09731	0.57788	2598	0.15435	118	60	0.042066
MLXIPL	0.110447	rs13238203;rs17145738	TYW1B;MLXIPL	904864;51657	51657	1	1	0.344281	7	2151	0.27801	123	59	0.47391	2598	0.39915	267	128	0.048916	0.49046	2598	0.012317	12	5	0.05608
CALU	0.110611	NA	NA	NA	NA	0	0	0.00610656	7	2151	0.0018596	3	2	0.038902	2598	0.0096228	12	9	0.59702	0.59268	2598	0.018476	14	6	0.040269
CD93	0.110656	NA	NA	NA	NA	0	0	0.102971	20	2151	0.048815	26	17	0.11203	2598	0.14781	88	47	0.20742	0.2436	2598	0.28483	150	67	0.13983
ABHD6	0.110696	rs13315871	PXK	129830	129830	0	1	0.340708	3	2151	0.2292	138	68	0.023519	2598	0.43303	316	145	0.98848	0.14642	2598	0.060046	27	9	0.22417
SGPP2	0.110751	NA	NA	NA	NA	0	0	0.0200046	2	2151	0.015807	7	5	0.13071	2598	0.02348	13	5	0.17797	0.14825	2598	0.055812	20	3	0.2221
IFI16	0.110797	NA	NA	NA	NA	0	0	0.00442198	1	2151	0.0051139	4	2	0.27377	2598	0.0038491	5	4	0.085016	0.017315	2598	0.0026944	6	5	0.71078
KCNIP1	0.110939	NA	NA	NA	NA	0	0	0.0105284	5	2151	0.0083682	4	2	0.094594	2598	0.012317	5	3	0.24645	0.23964	2598	0.069284	32	18	0.14275
MREG	0.110986	rs1250229	FN1	579958	579958	0	0	0.122133	2	2151	0.106	49	23	0.037583	2598	0.13549	105	56	0.62063	0.0084506	2598	0.12356	67	31	0.88977
RBM5	0.111034	rs2013208	RBM5	954.5	954.5	1	1	0.0122132	3	2151	0.019991	2	0	0.15683	2598	0.0057737	3	1	0.14881	0.13477	2598	0.08699	29	11	0.24081
ANK2	0.111213	NA	NA	NA	NA	0	0	0.0450623	4	2151	0.018596	10	5	0.12098	2598	0.066975	29	11	0.1933	0.32651	2598	0.051963	23	12	0.10079
ICAM3	0.111225	rs6511720;rs737337	LDLR;DOCK6	804028;949215	804028	0	0	0.0857002	19	2151	0.052534	20	9	0.094131	2598	0.11316	59	24	0.24847	0.11733	2598	0.0204	20	12	0.26799
TNFSF10	0.111298	NA	NA	NA	NA	0	0	0.289956	3	2151	0.1855	123	77	0.087655	2598	0.37644	293	137	0.26705	0.33995	2598	0.075828	44	20	0.096024
TMEM72	0.111306	rs970548	MARCH8-ALOX5	577376	577376	0	0	0.0400087	10	2151	0.030219	14	9	0.04144	2598	0.048114	24	11	0.56492	0.045223	2598	0.074288	50	20	0.47763
TMEM125	0.111355	NA	NA	NA	NA	0	0	0.0728586	1	2151	0.020921	24	15	0.1487	2598	0.11586	75	36	0.15752	0.35399	2598	0.0096228	8	3	0.091557
CIR1	0.111477	NA	NA	NA	NA	0	0	0.011371	2	2151	0.0023245	2	0	0.18545	2598	0.018861	7	4	0.12648	0.70643	2598	0.052733	32	15	0.028692
PANX2	0.111681	NA	NA	NA	NA	0	0	0.0825437	22	2151	0.053464	27	15	0.37108	2598	0.10662	51	18	0.063356	0.061822	2598	0.054273	32	15	0.40733
AKR1B1	0.111808	NA	NA	NA	NA	0	0	0.194991	7	2151	0.12134	83	38	0.095394	2598	0.25597	158	64	0.24681	0.37313	2598	0.010393	13	7	0.085971
CYB561D2	0.111859	rs2013208	RBM5	237100	237100	0	0	0.0416934	3	2151	0.016272	5	1	0.90211	2598	0.062741	20	3	0.026114	0.11893	2598	0.058507	31	14	0.26765
GNS	0.11206	NA	NA	NA	NA	0	0	0.0783332	12	2151	0.033008	19	12	0.35884	2598	0.11586	48	19	0.065799	0.047293	2598	0.0061586	6	4	0.47052
FBXW2	0.112063	NA	NA	NA	NA	0	0	0.184041	9	2151	0.097164	38	20	0.23339	2598	0.25597	121	59	0.10117	0.27098	2598	0.13125	74	44	0.12727
AMPD1	0.112066	NA	NA	NA	NA	0	0	0.0218996	1	2151	0.016272	5	1	0.15395	2598	0.026559	10	5	0.15338	0.1805	2598	0.02194	13	7	0.19092
PAQR9	0.112123	NA	NA	NA	NA	0	0	0.326172	3	2151	0.19061	112	65	0.024134	2598	0.43841	289	131	0.97904	0.34017	2598	0.296	207	109	0.097271
C2orf81	0.11213	NA	NA	NA	NA	0	0	0.0107391	2	2151	0.0079033	6	5	0.05321	2598	0.013087	9	4	0.44409	0.020851	2598	0.044265	11	4	0.67252
FANCC	0.112186	NA	NA	NA	NA	0	0	0.0610654	9	2151	0.052069	21	13	0.040577	2598	0.068514	41	14	0.58272	0.05321	2598	0.013087	9	4	0.44409
CES1	0.112218	NA	NA	NA	NA	0	0	0.329964	16	2151	0.21013	135	61	0.057261	2598	0.42918	334	138	0.41308	0.079767	2598	0.1505	90	45	0.35244
DNAJB1	0.112359	NA	NA	NA	NA	0	0	0.0425351	19	2151	0.033473	14	9	0.47682	2598	0.050038	33	20	0.049686	0.28681	2598	0.11817	63	27	0.12039
FPGS	0.112439	NA	NA	NA	NA	0	0	0.0642241	9	2151	0.045095	16	9	0.82424	2598	0.080062	36	16	0.028769	0.20692	2598	0.13087	83	36	0.16989
SLC45A1	0.112515	NA	NA	NA	NA	0	0	0.0421139	1	2151	0.032078	21	8	0.043936	2598	0.050423	34	21	0.54017	0.21083	2598	0.1786	87	35	0.16706
TNC	0.112565	NA	NA	NA	NA	0	0	0.0334809	9	2151	0.015807	5	3	0.16438	2598	0.048114	34	16	0.14446	0.04241	2598	0.040801	22	12	0.50085
POLG2	0.112638	NA	NA	NA	NA	0	0	0.0709643	17	2151	0.033008	22	15	0.090522	2598	0.10239	53	23	0.26254	0.77204	2598	0.068129	22	4	0.024059
ZER1	0.112698	NA	NA	NA	NA	0	0	0.0115811	9	2151	0.0018596	3	2	0.23412	2598	0.01963	8	4	0.10158	0.043718	2598	0.031178	24	11	0.49371
POPDC2	0.112745	rs6805251	GSK3B	195628	195628	0	1	0.0130552	3	2151	0.0041841	6	4	0.37354	2598	0.0204	14	5	0.0637	0.10106	2598	0.25558	175	66	0.30425
GOLGA1	0.112859	NA	NA	NA	NA	0	0	0.0107391	9	2151	0.0079033	2	1	0.29365	2598	0.013087	11	6	0.081134	0.12149	2598	0.015396	17	8	0.26697
KCNH6	0.113004	NA	NA	NA	NA	0	0	0.0202147	17	2151	0.0037192	2	0	0.21137	2598	0.033872	16	5	0.1129	0.44523	2598	0.024634	15	9	0.068082
DUSP22	0.113015	NA	NA	NA	NA	0	0	0.072015	6	2151	0.13668	56	27	0.59268	2598	0.018476	14	6	0.040269	0.87843	2598	0.069669	40	16	0.017329
ALPI	0.113143	NA	NA	NA	NA	0	0	0.133082	2	2151	0.070665	51	26	0.09715	2598	0.18476	106	49	0.24602	0.59346	2598	0.55889	626	313	0.042182
DPH5	0.113313	NA	NA	NA	NA	0	0	0.04801	1	2151	0.02371	10	7	0.36616	2598	0.068129	27	17	0.065399	0.15803	2598	0.23634	128	61	0.21771
OLIG1	0.113479	NA	NA	NA	NA	0	0	0.0720156	21	2151	0.02557	16	11	0.027026	2598	0.11047	64	20	0.8877	0.029037	2598	0.091609	51	21	0.59582
FCAMR	0.113593	NA	NA	NA	NA	0	0	0.319432	1	2151	0.17387	150	82	0.075969	2598	0.43995	350	162	0.3162	0.029037	2598	0.091609	51	21	0.59582
XXbac-B461K10.4	0.113644	NA	NA	NA	NA	0	0	0.0132659	22	2151	0.012552	4	2	0.29584	2598	0.013857	10	5	0.081244	0.212	2598	0.082756	40	13	0.16728
FAM118A	0.113835	rs4253772	PPARA	954022	954022	0	0	0.0781213	22	2151	0.059507	24	11	0.028218	2598	0.093533	73	30	0.85358	0.24113	2598	0.058891	42	22	0.14722
MLLT11	0.114074	rs267733	ANXA9	76566	76566	0	1	0.031375	1	2151	0.031613	15	6	0.025352	2598	0.031178	25	11	0.95261	0.081153	2598	0.096613	61	25	0.35362
DRD4	0.114279	NA	NA	NA	NA	0	0	0.0555906	11	2151	0.067411	23	10	0.031921	2598	0.045804	35	17	0.7583	0.046363	2598	0.033487	12	8	0.48295
SLC2A7	0.114286	NA	NA	NA	NA	0	0	0.0838066	1	2151	0.032543	12	3	0.18448	2598	0.12625	45	17	0.13122	0.16111	2598	0.39684	293	136	0.21544
FLVCR2	0.114309	NA	NA	NA	NA	0	0	0.115181	14	2151	0.032543	26	17	0.076307	2598	0.1836	101	37	0.31732	0.70159	2598	0.17898	125	57	0.030396
SHROOM1	0.114333	NA	NA	NA	NA	0	0	0.0178984	5	2151	0.013947	12	7	0.074969	2598	0.02117	20	12	0.32307	0.37323	2598	0.20015	132	76	0.088524
ITGB7	0.114613	NA	NA	NA	NA	0	0	0.0572756	12	2151	0.029754	22	9	0.50344	2598	0.080062	45	20	0.048259	0.84603	2598	0.039646	12	5	0.019451
BCL2L10	0.114664	NA	NA	NA	NA	0	0	0.117709	15	2151	0.073454	43	24	0.57788	2598	0.15435	118	60	0.042066	0.14874	2598	0.37067	275	128	0.23074
PROX2	0.114712	NA	NA	NA	NA	0	0	0.0277955	14	2151	0.025105	11	6	0.071322	2598	0.030023	23	11	0.34102	0.44109	2598	0.28291	144	49	0.070293
TMEM163	0.114855	rs7570971	RAB3GAP1	361822	361822	0	0	0.0204254	2	2151	0.020456	12	5	0.54559	2598	0.0204	15	7	0.04465	0.28002	2598	0.071978	42	15	0.12653
EDF1	0.115012	NA	NA	NA	NA	0	0	0.130133	9	2151	0.099954	36	16	0.034054	2598	0.15512	82	29	0.71659	0.088583	2598	0.013087	18	9	0.33635
SYNE3	0.115205	NA	NA	NA	NA	0	0	0.225101	14	2151	0.10832	81	41	0.26701	2598	0.32179	168	79	0.091588	0.3488	2598	0.48653	406	200	0.097526
CAMK2A	0.115234	NA	NA	NA	NA	0	0	0.0402191	5	2151	0.015342	14	8	0.38448	2598	0.060816	25	9	0.063625	0.13243	2598	0.32294	219	101	0.25419
JAKMIP3	0.115275	NA	NA	NA	NA	0	0	0.0863358	10	2151	0.040446	25	13	0.080644	2598	0.12433	73	33	0.30348	0.62096	2598	0.075443	51	27	0.039532
RHPN2	0.115383	rs731839	PEPD	367522	367522	0	0	0.252477	19	2151	0.15063	110	60	0.43301	2598	0.3368	237	113	0.056587	0.30924	2598	0.14742	61	23	0.11341
TMEM235	0.115496	rs4129767	PGS1	236976	236976	0	1	0.089283	17	2151	0.058113	29	16	0.78291	2598	0.11509	72	35	0.031336	0.4099	2598	0.011547	10	3	0.078772
SLC16A8	0.11555	rs5756931	PLA2G6	82764.5	82764.5	0	1	0.0486422	22	2151	0.016272	18	11	0.62096	2598	0.075443	51	27	0.039532	0.31802	2598	0.29523	196	90	0.10985
HS3ST3B1	0.115742	NA	NA	NA	NA	0	0	0.53338	17	2151	0.37053	266	140	0.082777	2598	0.66821	629	244	0.29718	0.035087	2598	0.13818	88	37	0.55554
OR52W1	0.115854	NA	NA	NA	NA	0	0	0.0703308	11	2151	0.039052	28	15	0.070121	2598	0.096228	59	23	0.35125	0.074268	2598	0.10662	78	39	0.37743
ADAM29	0.116058	NA	NA	NA	NA	0	0	0.00421142	4	2151	0.0013947	2	1	0.21064	2598	0.0065435	5	1	0.11719	0.091771	2598	0.048499	13	2	0.33078
ENO3	0.116094	rs193042029	TM4SF5	211929	211929	0	1	0.0821212	17	2151	0.037192	30	17	0.48165	2598	0.11932	76	36	0.051271	0.022294	2598	0.0057737	10	7	0.66939
NACC2	0.116133	NA	NA	NA	NA	0	0	0.220468	9	2151	0.12738	79	41	0.31645	2598	0.29754	223	104	0.07807	0.21728	2598	0.034642	25	13	0.1665
SLC38A2	0.116413	NA	NA	NA	NA	0	0	0.136872	12	2151	0.077173	31	14	0.48242	2598	0.1863	76	32	0.051368	0.071872	2598	0.29253	178	64	0.3861
CNTD2	0.116463	NA	NA	NA	NA	0	0	0.0389555	19	2151	0.025105	17	7	0.24503	2598	0.050423	42	21	0.10119	0.14018	2598	0.45304	358	150	0.24531
EMC2	0.116482	NA	NA	NA	NA	0	0	0.0303223	8	2151	0.024175	10	6	0.06215	2598	0.035412	25	11	0.39903	0.56996	2598	0.056967	42	22	0.047002
TMEM98	0.116611	NA	NA	NA	NA	0	0	0.0191622	17	2151	0.013482	14	7	0.27062	2598	0.023865	13	8	0.091769	0.1479	2598	0.013472	17	11	0.23553
KLK10	0.116634	rs17695224	HAS1	803428	803428	0	0	0.0240049	19	2151	0.022315	4	1	0.21817	2598	0.025404	12	4	0.11386	0.013053	2598	0.099692	55	28	0.80715
KLK11	0.116634	rs17695224	HAS1	803428	803428	0	0	0.0240049	19	2151	0.022315	4	1	0.21817	2598	0.025404	12	4	0.11386	0.53514	2598	0.020015	4	0	0.052627
KLK5	0.116634	rs17695224	HAS1	803428	803428	0	0	0.0240049	19	2151	0.022315	4	1	0.21817	2598	0.025404	12	4	0.11386	0.20258	2598	0.53849	592	275	0.17941
KLK7	0.116634	rs17695224	HAS1	803428	803428	0	0	0.0240049	19	2151	0.022315	4	1	0.21817	2598	0.025404	12	4	0.11386	0.28634	2598	0.089684	54	28	0.12559
KLK8	0.116634	rs17695224	HAS1	803428	803428	0	0	0.0240049	19	2151	0.022315	4	1	0.21817	2598	0.025404	12	4	0.11386	0.020829	2598	0.10855	50	20	0.69026
KLK9	0.116634	rs17695224	HAS1	803428	803428	0	0	0.0240049	19	2151	0.022315	4	1	0.21817	2598	0.025404	12	4	0.11386	0.013104	2598	0.087375	45	14	0.80737
TMEM44	0.116642	NA	NA	NA	NA	0	0	0.0134765	3	2151	0.0037192	6	5	0.14522	2598	0.021555	14	8	0.17107	0.085946	2598	0.054273	36	22	0.34804
FAM117B	0.116725	rs11694172;rs115400054	FAM117B	5951.5;149752.5	5951.5	1	1	0.0334805	2	2151	0.023245	9	1	0.043211	2598	0.041955	20	6	0.57544	0.59217	2598	0.066205	37	16	0.044169
GSTA2	0.11682	NA	NA	NA	NA	0	0	0.375026	6	2151	0.26453	145	82	0.28855	2598	0.46651	386	165	0.086263	0.067706	2598	0.11509	43	15	0.40262
C10orf11	0.116911	NA	NA	NA	NA	0	0	0.150347	10	2151	0.070665	40	19	0.1095	2598	0.21632	120	61	0.22754	0.23775	2598	0.11008	60	29	0.15417
TSPEAR	0.116966	rs114139997	COL18A1	745586	745586	0	0	0.04043	21	2151	0.039517	11	5	0.96593	2598	0.041186	41	20	0.02581	0.41742	2598	0.098922	60	27	0.078423
ESAM	0.117023	NA	NA	NA	NA	0	0	0.102967	11	2151	0.088796	36	21	0.069009	2598	0.1147	74	36	0.36149	0.49065	2598	0.080831	49	21	0.061515
APBB3	0.117171	NA	NA	NA	NA	0	0	0.00842278	5	2151	0.0032543	5	3	0.89992	2598	0.012702	9	7	0.027765	0.72185	2598	0.29022	191	85	0.029783
MOB1A	0.117221	NA	NA	NA	NA	0	0	0.0374818	2	2151	0.02371	16	7	0.13182	2598	0.048884	27	14	0.18965	0.17855	2598	0.0053888	8	5	0.20351
CACNA1H	0.117345	NA	NA	NA	NA	0	0	0.461993	16	2151	0.34496	262	136	0.59346	2598	0.55889	626	313	0.042182	0.0095174	2598	0.038106	13	5	0.89257
DNAJC25	0.117373	NA	NA	NA	NA	0	0	0.0812797	9	2151	0.026964	26	16	0.10269	2598	0.12625	89	36	0.24385	0.11087	2598	0.34257	239	108	0.29695
C4orf36	0.11746	rs442177	KLHL8	177192	177192	0	0	0.0368498	4	2151	0.017666	12	9	0.75269	2598	0.052733	43	22	0.0333	0.24968	2598	0.06428	24	10	0.14815
BTBD3	0.117475	NA	NA	NA	NA	0	0	0.036218	20	2151	0.0074384	6	3	0.025586	2598	0.060046	18	8	0.97978	0.19016	2598	0.040416	18	9	0.1933
WRAP73	0.117476	NA	NA	NA	NA	0	0	0.0202145	1	2151	0.0051139	8	6	0.40552	2598	0.032717	14	5	0.061819	0.027566	2598	0.094688	47	23	0.62549
S100A13	0.117506	NA	NA	NA	NA	0	0	0.0174772	1	2151	0.014877	3	2	0.86517	2598	0.01963	12	7	0.028985	0.69108	2598	0.026174	18	12	0.033082
COPZ2	0.117507	rs7206971	OSBPL7	689684	689684	0	0	0.0103179	17	2151	0.0027894	5	4	0.041986	2598	0.016551	10	6	0.59728	0.37133	2598	0.031563	20	7	0.093182
FGFR1OP	0.117598	NA	NA	NA	NA	0	0	0.113289	6	2151	0.069735	27	13	0.34974	2598	0.14935	64	28	0.071773	0.2398	2598	0.12356	113	58	0.155
ELOVL4	0.117768	NA	NA	NA	NA	0	0	0.0372712	6	2151	0.0013947	2	1	0.08855	2598	0.066975	19	8	0.284	0.59234	2598	0.080062	44	19	0.045145
HOMER3	0.117842	rs10401969	CILP2	401446	401446	0	0	0.017056	19	2151	0.017666	8	4	0.77071	2598	0.016551	17	9	0.032656	0.60614	2598	0.10277	73	27	0.043272
COL1A2	0.117869	NA	NA	NA	NA	0	0	0.0134765	7	2151	0.010693	3	2	0.11432	2598	0.015781	5	3	0.22022	0.73626	2598	0.02194	19	11	0.029017
CFAP58	0.117879	NA	NA	NA	NA	0	0	0.0452727	10	2151	0.039981	13	3	0.026768	2598	0.049654	37	15	0.94061	0.11917	2598	0.2679	179	83	0.28436
MYO1F	0.117893	rs116843064;rs7255436	ANGPTL4	203870;199997	199997	0	0	0.0448519	19	2151	0.033473	10	4	0.061822	2598	0.054273	32	15	0.40733	0.32202	2598	0.053503	15	6	0.11243
VSTM2B	0.11793	NA	NA	NA	NA	0	0	0.165507	19	2151	0.058577	48	26	0.068078	2598	0.25404	123	53	0.37005	0.15701	2598	0.10931	71	30	0.23006
GREM2	0.117932	NA	NA	NA	NA	0	0	0.168456	1	2151	0.087866	48	21	0.39328	2598	0.23518	148	60	0.064058	0.3554	2598	0.035412	5	0	0.099679
IL5RA	0.11816	NA	NA	NA	NA	0	0	0.108021	3	2151	0.044166	42	25	0.12626	2598	0.16089	102	39	0.20002	0.10527	2598	0.020785	12	7	0.31131
DUSP28	0.118287	NA	NA	NA	NA	0	0	0.116868	2	2151	0.066016	46	21	0.067011	2598	0.15897	95	41	0.37739	0.12666	2598	0.032717	16	5	0.27287
CLMN	0.11829	NA	NA	NA	NA	0	0	0.520743	14	2151	0.36727	277	162	0.1243	2598	0.64781	700	312	0.20346	0.14913	2598	0.18668	120	57	0.24077
ROPN1L	0.118291	NA	NA	NA	NA	0	0	0.0128447	5	2151	0.012552	4	2	0.50168	2598	0.013087	8	4	0.050411	0.084762	2598	0.06505	33	19	0.36019
PODN	0.118292	NA	NA	NA	NA	0	0	0.0644346	1	2151	0.035797	15	7	0.33353	2598	0.088145	34	9	0.075827	0.01274	2598	0.058507	25	15	0.8289
DCUN1D4	0.118413	NA	NA	NA	NA	0	0	0.102546	4	2151	0.063226	23	12	0.2929	2598	0.1351	66	29	0.086458	0.086447	2598	0.075058	44	21	0.35647
ZNF680	0.118525	NA	NA	NA	NA	0	0	0.0419036	7	2151	0.019991	7	5	0.90459	2598	0.060046	36	17	0.028028	0.15552	2598	0.030408	22	8	0.23417
DOPEY2	0.118617	NA	NA	NA	NA	0	0	0.0336912	21	2151	0.028359	8	3	0.18295	2598	0.038106	12	5	0.13872	0.33292	2598	0.078137	45	22	0.10964
IRAK4	0.118943	NA	NA	NA	NA	0	0	0.00947548	12	2151	0.0018596	3	2	0.13206	2598	0.015781	8	4	0.19285	0.0075371	2598	0.034257	16	6	0.96076
CMTM8	0.119003	rs7640978	CMTM6	208382	208382	0	0	0.175614	3	2151	0.11762	60	38	0.067822	2598	0.22363	156	65	0.37575	0.11061	2598	0.04388	30	15	0.30382
E2F4	0.119197	rs16942887	LCAT	690263	690263	0	0	0.0330597	16	2151	0.014412	21	15	0.039143	2598	0.048499	35	23	0.6524	0.10441	2598	0.23826	162	82	0.31648
MTUS1	0.11929	rs1495741	NAT2	634834	634834	0	0	0.508948	8	2151	0.36634	264	143	0.03192	2598	0.62702	776	351	0.80082	0.37856	2598	0.008853	7	2	0.093351
HPN	0.119309	NA	NA	NA	NA	0	0	0.279004	19	2151	0.13575	92	45	0.26386	2598	0.39761	266	125	0.096898	0.31501	2598	0.26289	165	72	0.11763
SPTAN1	0.119539	NA	NA	NA	NA	0	0	0.072436	9	2151	0.041376	19	9	0.21682	2598	0.098152	44	17	0.11821	0.37776	2598	0.04542	20	10	0.09367
ABR	0.119672	rs2070863	SERPINF2	561756	561756	0	0	0.0958088	17	2151	0.086471	20	5	0.14784	2598	0.10354	45	20	0.17361	0.46882	2598	0.32025	215	103	0.068821
ELP4	0.119707	NA	NA	NA	NA	0	0	0.0480103	11	2151	0.0097629	10	7	0.11344	2598	0.079677	36	13	0.22634	0.36693	2598	0.28406	205	114	0.097401
DGAT2L7P	0.119881	NA	NA	NA	NA	0	0	0.0263211	7	2151	0.018596	10	5	0.11746	2598	0.032717	23	8	0.219	0.17342	2598	0.1505	125	66	0.21509
ADIRF	0.120059	NA	NA	NA	NA	0	0	0.0400087	10	2151	0.030219	15	7	0.51688	2598	0.048114	39	17	0.049861	0.037776	2598	0.053503	31	12	0.55644
MAPK12	0.120197	NA	NA	NA	NA	0	0	0.0299015	22	2151	0.016272	14	7	0.02746	2598	0.041186	27	11	0.93991	0.021571	2598	0.5485	511	218	0.69852
ATOH8	0.120212	NA	NA	NA	NA	0	0	0.500102	2	2151	0.35332	274	162	0.094013	2598	0.62163	636	286	0.27458	0.16619	2598	0.071978	38	16	0.22322
OCLN	0.120236	NA	NA	NA	NA	0	0	0.295854	5	2151	0.23013	131	62	0.14446	2598	0.35027	295	133	0.17874	0.085433	2598	0.74827	799	360	0.36146
PACSIN1	0.120246	rs2814982	C6orf106	113141	113141	0	1	0.0111603	6	2151	0.0032543	5	3	0.65184	2598	0.017706	9	2	0.039616	0.2998	2598	0.046959	16	9	0.12508
SLFN13	0.12053	NA	NA	NA	NA	0	0	0.0713836	17	2151	0.051604	28	13	0.078329	2598	0.08776	48	20	0.33067	0.070752	2598	0.059276	31	11	0.40506
AGTR1	0.12066	NA	NA	NA	NA	0	0	0.426615	3	2151	0.30776	188	109	0.054337	2598	0.52502	466	202	0.47733	0.11944	2598	0.022325	13	5	0.29008
ADGRF4	0.120695	NA	NA	NA	NA	0	0	0.0284273	6	2151	0.025105	4	2	0.21348	2598	0.031178	12	6	0.12154	0.54807	2598	0.17475	97	43	0.053824
FOXA1	0.120825	NA	NA	NA	NA	0	0	0.216682	14	2151	0.1153	76	47	0.29353	2598	0.30062	209	97	0.088515	0.24283	2598	0.076982	44	25	0.15806
MED10	0.120849	NA	NA	NA	NA	0	0	0.0309537	5	2151	0.027429	10	4	0.030974	2598	0.033872	26	13	0.83904	0.17934	2598	0.0096228	14	6	0.21074
DCTN5	0.120916	NA	NA	NA	NA	0	0	0.0128448	16	2151	0.0074384	2	0	0.46132	2598	0.017321	22	14	0.056375	0.53991	2598	0.012317	12	9	0.055491
PPP6R3	0.120928	NA	NA	NA	NA	0	0	0.139607	11	2151	0.057183	41	19	0.70446	2598	0.20785	130	58	0.036922	0.035491	2598	0.35219	281	117	0.57588
HAO1	0.121043	NA	NA	NA	NA	0	0	0.334597	20	2151	0.21804	122	69	0.074845	2598	0.4311	287	120	0.34794	0.41564	2598	0.080062	49	22	0.083417
ZMYM2	0.121047	NA	NA	NA	NA	0	0	0.0332703	13	2151	0.010693	4	1	0.77603	2598	0.051963	18	6	0.033559	0.16736	2598	0.079292	18	7	0.22432
DBX1	0.121138	NA	NA	NA	NA	0	0	0.0838096	11	2151	0.055788	26	12	0.3056	2598	0.10701	50	18	0.0853	0.077511	2598	0.32333	238	114	0.38702
RP11-603J24.9	0.121213	NA	NA	NA	NA	0	0	0.0328492	12	2151	0.025105	5	0	0.035878	2598	0.039261	26	13	0.72714	0.090331	2598	0.095073	50	20	0.35236
SPINK4	0.121238	NA	NA	NA	NA	0	0	0.0195833	9	2151	0.010693	4	2	0.12527	2598	0.026944	12	2	0.20831	0.53708	2598	0.2525	172	89	0.056209
TAF1C	0.121458	NA	NA	NA	NA	0	0	0.0393768	16	2151	0.0069735	13	11	0.59217	2598	0.066205	37	16	0.044169	0.26879	2598	0.028483	8	3	0.14315
NXN	0.121509	rs2070863	SERPINF2	805108	805108	0	0	0.042114	17	2151	0.041841	17	11	0.8913	2598	0.04234	31	16	0.029361	0.11739	2598	0.028099	17	6	0.29576
SEC14L4	0.121579	rs5763662	MTMR3	504532	504532	0	0	0.0568536	22	2151	0.049279	18	8	0.053973	2598	0.063125	44	22	0.48522	0.19776	2598	0.25866	143	59	0.19422
RNF212	0.121632	NA	NA	NA	NA	0	0	0.0174774	4	2151	0.0018596	2	1	0.40043	2598	0.030408	12	2	0.065438	0.19776	2598	0.25866	143	59	0.19422
PARP12	0.121725	NA	NA	NA	NA	0	0	0.0945456	7	2151	0.084612	26	12	0.60614	2598	0.10277	73	27	0.043272	0.040786	2598	0.35373	272	120	0.54321
PRRC2A	0.1218	rs2247056;rs419132;rs3177928	HLA	339420;605889;807525	339420	0	0	0.0391662	6	2151	0.02464	14	7	0.13482	2598	0.051193	28	12	0.1947
DDX59	0.121801	NA	NA	NA	NA	0	0	0.0642259	1	2151	0.019061	21	15	0.094169	2598	0.10162	45	18	0.27875	0.52308	2598	0.02271	17	10	0.059008
SNX9	0.121863	NA	NA	NA	NA	0	0	0.0989657	6	2151	0.033473	33	19	0.12045	2598	0.15319	101	50	0.21807	0.50317	2598	0.036182	33	21	0.062911
FAM221A	0.121932	NA	NA	NA	NA	0	0	0.0324281	7	2151	0.027894	14	9	0.44197	2598	0.036182	21	12	0.059474	0.65184	2598	0.017706	9	2	0.039616
FAM185A	0.121935	NA	NA	NA	NA	0	0	0.00715926	7	2151	0.0013947	2	1	0.56324	2598	0.011932	15	7	0.04667	0.018919	2598	0.016551	12	8	0.74061
ATP8B2	0.122062	NA	NA	NA	NA	0	0	0.0905477	1	2151	0.047885	35	21	0.35419	2598	0.12587	85	39	0.074314	0.071496	2598	0.028483	14	4	0.40843
DNMT3B	0.122128	NA	NA	NA	NA	0	0	0.0368496	20	2151	0.040911	14	8	0.84449	2598	0.033487	20	9	0.03119	0.027847	2598	0.011162	9	3	0.64198
AK1	0.12214	NA	NA	NA	NA	0	0	0.117287	9	2151	0.083682	35	17	0.51688	2598	0.14511	101	51	0.050965	0.30064	2598	0.14165	61	22	0.12796
CDH2	0.122173	NA	NA	NA	NA	0	0	0.433142	18	2151	0.32775	197	110	0.03267	2598	0.5204	498	225	0.80661	0.27876	2598	0.12048	76	41	0.13943
SYNC	0.122223	NA	NA	NA	NA	0	0	0.0162142	1	2151	0.0018596	4	4	0.12797	2598	0.028099	7	4	0.20603	0.93798	2598	0.10816	50	28	0.016756
PCGF1	0.122533	NA	NA	NA	NA	0	0	0.00357968	2	2151	0.0065086	4	2	0.14763	2598	0.0011547	3	3	0.17917	0.084952	2598	0.011162	7	1	0.37078
GCOM1	0.122588	rs686958;rs1532085	LIPC	807032.5;748514.5	748514	0	0	0.0120023	15	2151	0.0074384	4	2	0.026476	2598	0.015781	12	9	0.99963	0.11845	2598	0.21632	127	64	0.29772
YARS	0.122721	NA	NA	NA	NA	0	0	0.0488524	1	2151	0.018131	16	9	0.37202	2598	0.074288	30	13	0.07124	0.04352	2598	0.34604	231	110	0.53186
GALNT1	0.122767	NA	NA	NA	NA	0	0	0.00484311	18	2151	0.0013947	2	1	0.030999	2598	0.0076982	5	1	0.85536	0.762	2598	0.42648	394	166	0.02879
JOSD1	0.123078	rs5756931	PLA2G6	544965	544965	0	0	0.0534851	22	2151	0.032078	20	10	0.051872	2598	0.071209	41	21	0.51282	0.068001	2598	0.064665	45	25	0.42319
ENTPD7	0.123143	rs11597086	CHUK	479593	479593	0	0	0.0442199	10	2151	0.016736	11	8	0.132	2598	0.066975	24	10	0.20166	0.054337	2598	0.52502	466	202	0.47733
C11orf68	0.123173	rs12801636	KAT5	267754	267754	0	0	0.00884423	11	2151	0.0065086	4	2	0.081312	2598	0.010778	9	3	0.32747	0.2523	2598	0.062356	21	7	0.15578
LRIG1	0.123184	NA	NA	NA	NA	0	0	0.200675	3	2151	0.12924	76	41	0.19431	2598	0.25982	198	92	0.13705	0.9503	2598	0.02117	17	9	0.016246
MARVELD2	0.123199	NA	NA	NA	NA	0	0	0.20299	5	2151	0.16132	77	39	0.10661	2598	0.23749	174	80	0.24983	0.11827	2598	0.013087	6	2	0.29925
CDH11	0.123207	NA	NA	NA	NA	0	0	0.0734885	16	2151	0.035332	24	14	0.7227	2598	0.10508	55	30	0.036857	0.31513	2598	0.10431	69	36	0.12229
TRIT1	0.123289	rs4660293	PABPC4	284165	284165	0	0	0.0823313	1	2151	0.040446	29	16	0.090038	2598	0.11701	64	28	0.29609	0.62034	2598	0.076982	86	46	0.044637
SGSM3	0.123567	NA	NA	NA	NA	0	0	0.0134765	22	2151	0.0032543	3	1	0.046399	2598	0.02194	6	3	0.57622	0.076666	2598	0.039646	21	10	0.39655
NLRP1	0.123586	rs193042029	TM4SF5	819855	819855	0	0	0.0524324	17	2151	0.019061	11	8	0.59234	2598	0.080062	44	19	0.045145	0.065911	2598	0.023865	16	8	0.43232
BCL6B	0.123701	rs314253	DLG4	156326	156326	0	1	0.0320068	17	2151	0.022315	6	3	0.041071	2598	0.040031	24	15	0.65187	0.5446	2598	0.0057737	4	3	0.056627
CDC45	0.12376	NA	NA	NA	NA	0	0	0.0448518	22	2151	0.030219	14	5	0.56996	2598	0.056967	42	22	0.047002	0.077945	2598	0.0053888	5	3	0.39344
OR56B4	0.123859	NA	NA	NA	NA	0	0	0.00758041	11	2151	0.012552	5	1	0.28562	2598	0.0034642	3	1	0.093889	0.34828	2598	0.18399	92	41	0.10881
ST6GALNAC4	0.123954	NA	NA	NA	NA	0	0	0.0979161	9	2151	0.051604	18	6	0.09553	2598	0.13626	68	32	0.28099	0.13229	2598	0.0050038	6	4	0.2769
TMPRSS9	0.123972	NA	NA	NA	NA	0	0	0.139188	19	2151	0.062297	39	16	0.70662	2598	0.20285	117	55	0.037995	0.13972	2598	0.085065	34	19	0.26577
FGF7	0.124058	NA	NA	NA	NA	0	0	0.00652778	15	2151	0.010228	4	2	0.90149	2598	0.0034642	8	7	0.029808	0.032241	2598	0.30177	165	72	0.61162
MIR1-1HG	0.124132	NA	NA	NA	NA	0	0	0.0357968	20	2151	0.0023245	5	3	0.37261	2598	0.06351	26	12	0.072172	0.29623	2598	0.036567	17	5	0.13215
DDT	0.124298	NA	NA	NA	NA	0	0	0.0688591	22	2151	0.02557	33	11	0.18399	2598	0.1047	50	24	0.14641	0.55296	2598	0.013087	11	6	0.055384
APCS	0.124306	NA	NA	NA	NA	0	0	0.207415	1	2151	0.1762	104	67	0.05168	2598	0.23326	231	113	0.52129	0.57723	2598	0.13087	64	28	0.051406
IFITM5	0.124407	NA	NA	NA	NA	0	0	0.120028	11	2151	0.081822	37	17	0.030961	2598	0.15166	86	41	0.87104	0.89937	2598	0.11047	78	36	0.019299
TMEM14C	0.124428	NA	NA	NA	NA	0	0	0.0242155	6	2151	0.0069735	4	2	0.30457	2598	0.038491	33	20	0.088564	0.27742	2598	0.053118	28	15	0.14261
OTOS	0.124533	NA	NA	NA	NA	0	0	0.0223203	2	2151	0.013947	11	4	0.24564	2598	0.029253	16	7	0.10993	0.8078	2598	0.089299	43	14	0.025549
C1orf132	0.124703	NA	NA	NA	NA	0	0	0.0299011	1	2151	0.025105	9	3	0.13619	2598	0.033872	11	6	0.19862	0.27954	2598	0.081986	36	12	0.1415
KCNK5	0.124856	rs2758886	KCNK17	59137.5	59137.5	0	1	0.443043	6	2151	0.31846	209	92	0.36247	2598	0.54619	492	236	0.074744	0.37701	2598	0.25828	183	86	0.098883
TNFAIP8L1	0.124928	NA	NA	NA	NA	0	0	0.134552	19	2151	0.081822	30	14	0.045802	2598	0.17821	124	61	0.59195	0.1084	2598	0.14357	69	22	0.32072
CLNS1A	0.12503	NA	NA	NA	NA	0	0	0.0461148	11	2151	0.013017	15	10	0.1195	2598	0.073518	28	11	0.22712	0.080358	2598	0.054273	23	11	0.38862
HIRIP3	0.125224	rs11649653	CTF1	902268	902268	0	0	0.00421142	16	2151	0.0055788	3	0	0.14186	2598	0.0030793	5	3	0.1917	0.62774	2598	0.039261	31	17	0.044269
ABCA7	0.125459	NA	NA	NA	NA	0	0	0.0806495	19	2151	0.039052	19	7	0.067706	2598	0.11509	43	15	0.40262	0.25399	2598	0.19707	145	62	0.15743
USP47	0.125545	NA	NA	NA	NA	0	0	0.0303223	11	2151	0.019991	10	4	0.39542	2598	0.038876	29	15	0.068999	0.053973	2598	0.063125	44	22	0.48522
CTSE	0.125552	NA	NA	NA	NA	0	0	0.00357969	1	2151	0.0032543	3	1	0.17028	2598	0.0038491	6	2	0.16024	0.46863	2598	0.10662	46	24	0.073178
POLD4	0.125793	NA	NA	NA	NA	0	0	0.00610671	11	2151	0.0013947	3	3	0.088819	2598	0.010008	5	2	0.30796	0.83579	2598	0.13664	68	27	0.023676
CTDSPL2	0.125884	rs2929282	FRMD5	481896	481896	0	0	0.0819128	15	2151	0.039981	19	8	0.14076	2598	0.11663	47	20	0.1945	0.3079	2598	0.17744	124	50	0.128
PRSS8	0.126107	rs11649653	CTF1	233856	233856	0	0	0.0482207	16	2151	0.033473	23	17	0.24909	2598	0.060431	38	18	0.11016	0.18312	2598	0.028099	24	11	0.21555
UQCR11	0.126158	NA	NA	NA	NA	0	0	0.0151609	19	2151	0.0037192	5	3	0.11827	2598	0.024634	11	5	0.23213	0.031027	2598	0.047344	32	17	0.62652
PGLYRP2	0.126196	NA	NA	NA	NA	0	0	0.39524	19	2151	0.31567	189	95	0.43106	2598	0.46112	408	196	0.063714	0.54928	2598	0.056967	27	12	0.056912
BOD1	0.126247	NA	NA	NA	NA	0	0	0.0128447	5	2151	0.0083682	3	1	0.27413	2598	0.016551	10	4	0.10024	0.038357	2598	0.34642	227	111	0.57267
C1orf35	0.126341	NA	NA	NA	NA	0	0	0.0103179	1	2151	0.0079033	3	1	0.49046	2598	0.012317	12	5	0.05608	0.019796	2598	0.081216	31	13	0.74278
FOXB2	0.126389	NA	NA	NA	NA	0	0	0.0646452	9	2151	0.036262	18	8	0.043396	2598	0.088145	47	22	0.63412	0.3079	2598	0.1759	122	49	0.12837
MYO1G	0.126407	rs2072183	NPC1L1	460373	460373	0	0	0.0208467	7	2151	0.028824	12	4	0.029716	2598	0.014242	10	5	0.92621	0.28961	2598	0.053118	34	16	0.13793
MAST1	0.126456	NA	NA	NA	NA	0	0	0.0261104	19	2151	0.012552	9	4	0.73307	2598	0.037336	17	7	0.037564	0.043936	2598	0.050423	34	21	0.54017
RBM17	0.126739	rs1832007	AKR1C4	908300	908300	0	0	0.0181092	10	2151	0.02278	6	3	0.095388	2598	0.014242	10	3	0.28951	0.51298	2598	0.10778	62	27	0.064302
INSIG1	0.126754	NA	NA	NA	NA	0	0	0.0397975	7	2151	0.026964	10	5	0.10662	2598	0.050423	29	12	0.25905	0.036557	2598	0.0053888	8	3	0.58716
CREBRF	0.126775	NA	NA	NA	NA	0	0	0.109501	5	2151	0.11437	48	19	0.13558	2598	0.10547	87	47	0.20376	0.75993	2598	0.23518	133	59	0.030225
SH3BP1	0.126837	rs5756931	PLA2G6	512258	512258	0	0	0.0202146	22	2151	0.010228	8	3	0.68253	2598	0.028483	14	6	0.040501	0.40151	2598	0.041955	27	12	0.092649
DNAJC2	0.12687	NA	NA	NA	NA	0	0	0.011158	7	2151	0.011158	2	1	0.12687	0	0	NA	NA	NA	0.1556	2598	0.025019	23	12	0.24929
CHD7	0.126882	NA	NA	NA	NA	0	0	0.124661	8	2151	0.12041	42	19	0.034718	2598	0.12818	77	30	0.79658	0.10969	2598	0.10931	48	21	0.32315
GPHN	0.127006	NA	NA	NA	NA	0	0	0.0652767	14	2151	0.051139	26	14	0.62034	2598	0.076982	86	46	0.044637	0.15775	2598	0.22594	118	49	0.24706
LXN	0.127053	NA	NA	NA	NA	0	0	0.0155822	3	2151	0.020456	14	10	0.77816	2598	0.011547	18	11	0.035601	0.024039	2598	0.026174	18	6	0.697
PLXNA4	0.127132	NA	NA	NA	NA	0	0	0.00568557	7	2151	0.011158	3	1	0.16704	2598	0.0011547	2	1	0.16598	0.013207	2598	0.046959	31	14	0.85133
SKIDA1	0.127175	NA	NA	NA	NA	0	0	0.140241	10	2151	0.10414	66	33	0.047577	2598	0.17013	132	57	0.583	0.37675	2598	0.080831	38	19	0.10142
TRAPPC3	0.127198	NA	NA	NA	NA	0	0	0.136237	1	2151	0.059042	31	14	0.039837	2598	0.20015	73	32	0.69643	0.15743	2598	0.14203	69	30	0.24777
LIN7C	0.12722	NA	NA	NA	NA	0	0	0.206567	11	2151	0.10274	75	42	0.071872	2598	0.29253	178	64	0.3861	0.13602	2598	0.033872	16	7	0.27805
DDI2	0.127362	NA	NA	NA	NA	0	0	0.028006	1	2151	0.014412	12	7	0.62774	2598	0.039261	31	17	0.044269	0.027434	2598	0.012317	7	5	0.66502
KRTAP5-5	0.127494	NA	NA	NA	NA	0	0	0.0419032	11	2151	0.026034	14	10	0.12119	2598	0.055042	49	24	0.22961	0.0077629	2598	0.022325	18	8	0.98621
SDHD	0.127502	NA	NA	NA	NA	0	0	0.0313748	11	2151	0.016736	6	4	0.23492	2598	0.043495	29	16	0.11846	0.47783	2598	0.10701	52	16	0.072919
COMT	0.127595	NA	NA	NA	NA	0	0	0.108652	22	2151	0.079498	32	17	0.051159	2598	0.13279	76	37	0.54447	0.20159	2598	0.0076982	8	3	0.20173
EPS15L1	0.128097	NA	NA	NA	NA	0	0	0.253106	19	2151	0.15714	99	59	0.8741	2598	0.33256	255	123	0.032027	0.10861	2598	0.0023095	3	1	0.32788
SEMA4G	0.128226	rs11597086	CHUK	800232	800232	0	0	0.0989681	10	2151	0.089726	30	17	0.074268	2598	0.10662	78	39	0.37743	0.22715	2598	0.091224	53	24	0.18047
PINK1	0.128227	NA	NA	NA	NA	0	0	0.0206359	1	2151	0.011158	8	4	0.21541	2598	0.028483	15	6	0.13013	0.13033	2598	0.199	124	59	0.28842
ACY3	0.128299	NA	NA	NA	NA	0	0	0.174777	11	2151	0.12878	66	30	0.1539	2598	0.21286	134	64	0.18227	0.99476	2598	0.011162	14	8	0.015021
PBLD	0.12852	NA	NA	NA	NA	0	0	0.11455	10	2151	0.07113	31	15	0.079767	2598	0.1505	90	45	0.35244	0.097827	2598	0.058122	37	13	0.35165
NPR1	0.128593	NA	NA	NA	NA	0	0	0.0791746	1	2151	0.073919	22	8	0.19747	2598	0.083526	41	18	0.14247	0.83888	2598	0.069284	35	16	0.024306
C7orf50	0.128697	rs1997243	GPR146	80928.5	80928.5	0	1	0.0132657	7	2151	0.0051139	6	4	0.53514	2598	0.020015	4	0	0.052627	0.15404	2598	0.097768	70	29	0.25417
RFC4	0.128742	NA	NA	NA	NA	0	0	0.0360077	3	2151	0.040446	12	6	0.037859	2598	0.032333	27	13	0.74422	0.06323	2598	0.050423	27	13	0.4553
RPP25L	0.129088	NA	NA	NA	NA	0	0	0.073908	9	2151	0.027429	23	13	0.33389	2598	0.11239	64	28	0.084676	0.45351	2598	0.028868	5	2	0.079415
MT1M	0.129203	rs3764261	CETP	309400	309400	0	0	0.202781	16	2151	0.11762	58	37	0.35106	2598	0.27329	196	108	0.080626	0.014786	2598	0.057352	30	15	0.82756
HAT1	0.129289	NA	NA	NA	NA	0	0	0.00694882	2	2151	0.0065086	5	1	0.2221	2598	0.0073133	13	10	0.12755	0.015035	2598	0.36836	306	146	0.82327
SLC39A3	0.129409	NA	NA	NA	NA	0	0	0.052011	19	2151	0.009298	8	5	0.037369	2598	0.087375	33	13	0.75898	0.018809	2598	0.081216	55	19	0.76605
IFT27	0.129692	NA	NA	NA	NA	0	0	0.00652793	22	2151	0.011623	2	1	0.028536	2598	0.0023095	3	2	0.9967	0.24504	2598	0.024634	16	7	0.16843
SLC5A9	0.129729	NA	NA	NA	NA	0	0	0.124867	1	2151	0.057648	34	21	0.051774	2598	0.18052	77	31	0.54955	0.46589	2598	0.031948	10	2	0.076571
PARP14	0.129761	NA	NA	NA	NA	0	0	0.0989678	3	2151	0.066946	24	14	0.16895	2598	0.12548	67	30	0.16846	0.31686	2598	0.13087	75	35	0.12763
SCAMP5	0.12988	NA	NA	NA	NA	0	0	0.0202152	15	2151	0.015807	11	4	0.065911	2598	0.023865	16	8	0.43232	0.95611	2598	0.011932	9	5	0.017151
CSAD	0.129891	NA	NA	NA	NA	0	0	0.0688565	12	2151	0.037657	18	9	0.70742	2598	0.094688	55	24	0.040284	0.18016	2598	0.078907	32	10	0.22495
SSX2IP	0.130128	NA	NA	NA	NA	0	0	0.176036	1	2151	0.082752	55	34	0.040358	2598	0.25327	152	62	0.70778	0.70446	2598	0.20785	130	58	0.036922
ITGB1BP1	0.130256	NA	NA	NA	NA	0	0	0.00147398	2	2151	0.0018596	2	1	0.078491	2598	0.0011547	2	1	0.36438	0.15511	2598	0.014627	16	6	0.25515
FGF12	0.13035	NA	NA	NA	NA	0	0	0.0431668	3	2151	0.023245	10	5	0.058088	2598	0.059661	29	12	0.49282	0.2002	2598	0.15319	76	37	0.20567
GAS2	0.130433	NA	NA	NA	NA	0	0	0.0703308	11	2151	0.069735	30	17	0.041791	2598	0.070824	42	21	0.68556	0.04144	2598	0.048114	24	11	0.56492
COL5A3	0.130463	NA	NA	NA	NA	0	0	0.0368497	19	2151	0.0097629	10	9	0.070752	2598	0.059276	31	11	0.40506	0.012428	2598	0.1913	110	53	0.87602
BRAF	0.130546	NA	NA	NA	NA	0	0	0.0911776	7	2151	0.066946	28	14	0.050233	2598	0.11124	66	35	0.57098	0.22529	2598	0.36721	264	118	0.1845
C11orf42	0.1306	NA	NA	NA	NA	0	0	0.0713835	11	2151	0.040911	29	15	0.081153	2598	0.096613	61	25	0.35362	0.019586	2598	0.023865	11	8	0.75942
NRBP1	0.130647	rs1260326	GCKR	77276	77276	0	1	0.0128449	2	2151	0.0013947	3	3	0.11449	2598	0.022325	14	7	0.25077	0.085654	2598	0.14973	72	34	0.38647
UTS2B	0.130655	NA	NA	NA	NA	0	0	0.0440093	3	2151	0.025105	7	3	0.12534	2598	0.059661	22	11	0.22908	0.073832	2598	0.011547	9	4	0.42182
MTHFD1	0.130738	NA	NA	NA	NA	0	0	0.219839	14	2151	0.13622	99	58	0.17853	2598	0.28907	257	129	0.16096	0.18514	2598	0.46998	289	106	0.22097
NR1H4	0.130739	NA	NA	NA	NA	0	0	0.649185	12	2151	0.54021	394	201	0.03087	2598	0.73941	1002	449	0.93089	0.25391	2598	0.18668	90	43	0.16409
SLC29A1	0.130884	rs998584	VEGFA	410816	410816	0	0	0.043588	6	2151	0.018131	15	10	0.068001	2598	0.064665	45	25	0.42319	0.21824	2598	0.013857	11	2	0.19084
OR6M1	0.130889	NA	NA	NA	NA	0	0	0.0105286	11	2151	0.0013947	2	1	0.079823	2598	0.018091	5	2	0.36053	0.18466	2598	0.059276	39	20	0.222
CRABP2	0.130924	rs12145743	PIGV	38979	38979	0	1	0.0345335	1	2151	0.015342	13	6	0.06323	2598	0.050423	27	13	0.4553	0.018355	2598	0.43418	351	151	0.7782
PA2G4	0.131111	NA	NA	NA	NA	0	0	0.0176879	12	2151	0.025105	5	0	0.035878	2598	0.011547	16	11	0.80387	0.19087	2598	0.058122	32	15	0.2163
CCDC85B	0.131242	rs12801636	KAT5	258548	258548	0	0	0.052643	11	2151	0.02464	21	7	0.29319	2598	0.075828	40	21	0.098497	0.24881	2598	0.055812	39	21	0.16854
UBXN10	0.131379	NA	NA	NA	NA	0	0	0.0800168	1	2151	0.057183	33	15	0.40101	2598	0.098922	64	36	0.07211	0.36193	2598	0.076597	44	22	0.11042
BAMBI	0.131476	NA	NA	NA	NA	0	0	0.0821226	10	2151	0.065551	24	16	0.03602	2598	0.095843	46	22	0.80356	0.29075	2598	0.028483	34	19	0.1434
MT1JP	0.131493	rs3764261	CETP	309400	309400	0	0	0.20236	16	2151	0.11576	56	36	0.35226	2598	0.27406	196	108	0.082181	0.22596	2598	0.031563	14	6	0.18604
TNN	0.131624	NA	NA	NA	NA	0	0	0.0823345	1	2151	0.035332	25	13	0.71604	2598	0.12125	46	20	0.040481	0.98694	2598	0.098922	79	33	0.015999
SP9	0.131927	NA	NA	NA	NA	0	0	0.0892811	2	2151	0.075779	38	15	0.30898	2598	0.10046	70	38	0.094089	0.051872	2598	0.071209	41	21	0.51282
HYAL4	0.132009	NA	NA	NA	NA	0	0	0.0103178	7	2151	0.0083682	10	6	0.39176	2598	0.011932	12	7	0.074267	0.42997	2598	0.017706	4	0	0.088126
RAB27A	0.132074	NA	NA	NA	NA	0	0	0.13645	15	2151	0.087401	45	27	0.69816	2598	0.17706	83	36	0.0417	0.24709	2598	0.046959	13	5	0.17062
KDM3B	0.132149	NA	NA	NA	NA	0	0	0.00526424	5	2151	0.0018596	4	4	0.036408	2598	0.0080831	8	4	0.80022	0.61562	2598	0.0050038	5	3	0.049293
VPS4B	0.132159	NA	NA	NA	NA	0	0	0.0720174	18	2151	0.033473	15	5	0.14403	2598	0.10393	42	17	0.2023	0.17948	2598	0.093918	82	45	0.22967
SSFA2	0.132181	NA	NA	NA	NA	0	0	0.115182	2	2151	0.068805	33	18	0.031502	2598	0.15358	79	36	0.92513	0.020649	2598	0.055427	19	10	0.75137
AP3B2	0.132385	NA	NA	NA	NA	0	0	0.0214779	15	2151	0.013017	6	4	0.071496	2598	0.028483	14	4	0.40843	0.094762	2598	0.038876	14	4	0.36708
KMT5A	0.132423	rs4759375;rs4765127	SBNO1;ZNF664	79253;584676	79253	0	0	0.0469573	12	2151	0.020921	6	3	0.14307	2598	0.068514	44	21	0.20418	0.23669	2598	0.21747	109	41	0.17867
FXN	0.132447	NA	NA	NA	NA	0	0	0.0850688	9	2151	0.04835	17	12	0.125	2598	0.11547	46	15	0.23375	0.016072	2598	0.12818	89	37	0.81721
COPS8	0.132469	NA	NA	NA	NA	0	0	0.0290587	2	2151	0.026499	7	2	0.66404	2598	0.031178	13	6	0.044011	0.68253	2598	0.028483	14	6	0.040501
PLA2G2C	0.132486	NA	NA	NA	NA	0	0	0.0659085	1	2151	0.040911	30	14	0.21491	2598	0.086605	51	29	0.13601	0.11438	2598	0.053503	22	7	0.32507
SLC35F5	0.132525	NA	NA	NA	NA	0	0	0.00189516	2	2151	0.0018596	2	1	0.10524	2598	0.0019246	4	3	0.27785	0.47099	2598	0.089684	60	23	0.077653
PCDH10	0.132969	NA	NA	NA	NA	0	0	0.0595917	4	2151	0.056718	22	10	0.4314	2598	0.061971	35	18	0.068073	0.11509	2598	0.46343	428	203	0.32417
KLHDC3	0.132994	rs998584	VEGFA	774066	774066	0	0	0.0134765	6	2151	0.016272	6	2	0.062456	2598	0.011162	11	6	0.47031	0.33864	2598	0.021555	10	5	0.12144
MADD	0.133094	rs3136441	LRP4	548722	548722	0	0	0.0496946	11	2151	0.036262	18	7	0.33353	2598	0.060816	36	18	0.088154	0.15738	2598	0.073518	31	8	0.25736
B3GNT5	0.133114	NA	NA	NA	NA	0	0	0.0956008	3	2151	0.035332	34	20	0.32844	2598	0.1455	73	30	0.089538	0.29613	2598	0.2602	126	59	0.14201
LIMCH1	0.133175	NA	NA	NA	NA	0	0	0.197092	4	2151	0.15109	71	32	0.045498	2598	0.23518	158	79	0.64673	0.010642	2598	0.012702	9	3	0.92465
DNAJB11	0.133175	NA	NA	NA	NA	0	0	0.00547483	3	2151	0.0074384	2	1	0.029425	2598	0.0038491	2	1	1	0.98694	2598	0.090069	76	31	0.016238
ZFP64	0.133185	NA	NA	NA	NA	0	0	0.00842307	20	2151	0.011623	2	0	0.61031	2598	0.0057737	9	6	0.048218	0.028793	2598	0.13048	77	35	0.66792
IL33	0.133327	NA	NA	NA	NA	0	0	0.0170564	9	2151	0.0041841	2	1	0.052239	2598	0.027714	17	10	0.5641	0.53297	2598	0.12664	88	43	0.064179
GABRA6	0.133345	NA	NA	NA	NA	0	0	0.0652768	5	2151	0.055323	31	16	0.030911	2598	0.073518	51	18	0.95349	0.15452	2598	0.097768	67	32	0.26159
NKPD1	0.13342	rs7412;rs439401;rs1065853;rs4420638	APOE	253740.5;251368.5;252587.5;242873.5	242874	0	0	0.0122129	19	2151	0.0027894	6	5	0.70931	2598	0.020015	17	8	0.041582	0.096521	2598	0.25019	194	89	0.36528
PCM1	0.133437	rs1495741	NAT2	487987	487987	0	0	0.121078	8	2151	0.056253	35	17	0.54807	2598	0.17475	97	43	0.053824	0.33317	2598	0.04157	21	9	0.12429
LPAR2	0.133497	rs10401969	CILP2	330755	330755	0	0	0.0151614	19	2151	0.010693	4	1	0.35305	2598	0.018861	6	1	0.083604	0.70662	2598	0.20285	117	55	0.037995
CPXM1	0.133504	NA	NA	NA	NA	0	0	0.0501162	20	2151	0.025105	16	9	0.88384	2598	0.070824	37	20	0.033398	0.10792	2598	0.043495	27	12	0.33984
APBA2	0.133763	NA	NA	NA	NA	0	0	0.0381133	15	2151	0.040446	13	6	0.82287	2598	0.036182	36	19	0.035962	0.062456	2598	0.011162	11	6	0.47031
C16orf86	0.133806	rs16942887	LCAT	232727	232727	0	0	0.0515903	16	2151	0.04835	40	25	0.16133	2598	0.054273	47	30	0.1835	0.37545	2598	0.055042	27	13	0.1073
MLEC	0.133917	rs1169288	HNF1A	274406	274406	0	0	0.0713843	12	2151	0.017666	6	2	0.059834	2598	0.11586	29	12	0.4953	0.26167	2598	0.20362	131	66	0.16285
NETO1	0.134049	NA	NA	NA	NA	0	0	0.107812	18	2151	0.079963	43	24	0.57723	2598	0.13087	64	28	0.051406	0.24251	2598	0.088145	28	10	0.17603
CIAO1	0.134107	NA	NA	NA	NA	0	0	0.0414823	2	2151	0.015342	13	7	0.96753	2598	0.063125	32	20	0.030686	0.75269	2598	0.052733	43	22	0.0333
EIF6	0.134365	rs2277862	ERGIC3	271794	271794	0	0	0.0518004	20	2151	0.051139	21	12	0.92069	2598	0.052348	31	11	0.032327	0.014626	2598	0.067744	35	13	0.8465
PPP3R1	0.134395	NA	NA	NA	NA	0	0	0.16656	2	2151	0.065551	57	31	0.031411	2598	0.25019	141	77	0.94781	0.021478	2598	0.10508	65	32	0.74705
WDR53	0.134477	NA	NA	NA	NA	0	0	0.0153716	3	2151	0.018131	7	3	0.088583	2598	0.013087	18	9	0.33635	0.38141	2598	0.057737	17	8	0.10558
RP11-187E13.1	0.134764	NA	NA	NA	NA	0	0	0.107182	14	2151	0.061832	31	20	0.4037	2598	0.14473	72	37	0.074007	0.41588	2598	0.045035	33	15	0.094252
TNS2	0.134769	NA	NA	NA	NA	0	0	0.101283	12	2151	0.027429	28	18	0.10877	2598	0.16243	76	36	0.27469	0.11423	2598	0.046574	28	8	0.32914
XPOT	0.13489	NA	NA	NA	NA	0	0	0.0336916	12	2151	0.0088331	11	6	0.085946	2598	0.054273	36	22	0.34804	0.35169	2598	0.068129	46	25	0.11744
SMURF1	0.13498	NA	NA	NA	NA	0	0	0.0795947	7	2151	0.026034	24	11	0.16436	2598	0.12394	65	24	0.18215	0.040577	2598	0.068514	41	14	0.58272
FAM219A	0.13505	NA	NA	NA	NA	0	0	0.085281	9	2151	0.078568	32	9	0.048776	2598	0.090839	57	24	0.6142	0.34505	2598	0.41994	239	96	0.12032
GNPAT	0.135057	NA	NA	NA	NA	0	0	0.00926502	1	2151	0.0055788	7	6	0.53991	2598	0.012317	12	9	0.055491	0.05168	2598	0.23326	231	113	0.52129
SMOC1	0.135191	NA	NA	NA	NA	0	0	0.258583	14	2151	0.18038	91	40	0.077511	2598	0.32333	238	114	0.38702	0.12321	2598	0.1428	89	40	0.31305
PRSS35	0.135309	NA	NA	NA	NA	0	0	0.0339018	6	2151	0.027894	6	2	0.66122	2598	0.038876	16	5	0.045419	0.35155	2598	0.23826	147	59	0.11792
MMAB	0.135426	rs7134594	MVK	11943	11943	0	1	0.219621	12	2151	0.16829	93	54	0.057391	2598	0.26212	242	112	0.52387	0.92682	2598	0.06351	25	12	0.019949
PEX5	0.135747	NA	NA	NA	NA	0	0	0.0286373	12	2151	0.013017	6	2	0.03739	2598	0.04157	14	4	0.80655	0.7227	2598	0.10508	55	30	0.036857
HP1BP3	0.135756	NA	NA	NA	NA	0	0	0.0168453	1	2151	0.013482	10	5	0.13928	2598	0.01963	11	5	0.21654	0.058088	2598	0.059661	29	12	0.49282
ZNF366	0.135761	NA	NA	NA	NA	0	0	0.0206359	5	2151	0.0088331	2	1	0.33328	2598	0.030408	8	3	0.090498	0.66404	2598	0.031178	13	6	0.044011
TMED8	0.135836	NA	NA	NA	NA	0	0	0.0682248	14	2151	0.052999	19	11	0.49065	2598	0.080831	49	21	0.061515	0.0086946	2598	0.0034642	4	2	0.98316
KCNJ9	0.135858	NA	NA	NA	NA	0	0	0.177299	1	2151	0.086471	65	36	0.53708	2598	0.2525	172	89	0.056209	0.1848	2598	0.16551	79	40	0.22942
SLC7A6OS	0.135948	rs16942887	LCAT	407028	407028	0	0	0.0168455	16	2151	0.02371	7	5	0.738	2598	0.011162	10	5	0.040941	0.02083	2598	0.013087	13	5	0.76024
ZNF324B	0.136042	rs117492019	ZNF274	280457	280457	0	0	0.011371	19	2151	0.0023245	3	2	0.45351	2598	0.018861	2	1	0.066683	0.038902	2598	0.0096228	12	9	0.59702
CDC42EP5	0.136114	rs386000	LILRA3	189670	189670	0	1	0.00610671	19	2151	0.0013947	3	3	0.13071	2598	0.010008	7	2	0.23152	0.15536	2598	0.0019246	3	1	0.26499
ZNF830	0.136196	NA	NA	NA	NA	0	0	0.0301115	17	2151	0.010228	9	6	0.11633	2598	0.046574	25	12	0.26034	0.2781	2598	0.08776	46	17	0.15581
SRSF1	0.136218	NA	NA	NA	NA	0	0	0.0134766	17	2151	0.019061	2	1	0.13616	2598	0.008853	6	5	0.22247	0.24265	2598	0.12933	74	34	0.17928
PKM	0.13629	NA	NA	NA	NA	0	0	0.0151609	15	2151	0.0037192	7	6	0.44523	2598	0.024634	15	9	0.068082	0.63978	2598	0.0092379	7	2	0.047757
LCE5A	0.136343	NA	NA	NA	NA	0	0	0.00484314	1	2151	0.0037192	2	1	0.10567	2598	0.0057737	5	2	0.287	0.095941	2598	0.057352	29	13	0.37324
ECM2	0.136407	NA	NA	NA	NA	0	0	0.00505367	9	2151	0.0051139	5	3	0.61562	2598	0.0050038	5	3	0.049293	0.83487	2598	0.036567	19	11	0.026729
TFDP2	0.136443	NA	NA	NA	NA	0	0	0.0286377	3	2151	0.004649	5	3	0.091771	2598	0.048499	13	2	0.33078	0.15815	2598	0.074673	42	20	0.26233
NFIC	0.136457	NA	NA	NA	NA	0	0	0.379659	19	2151	0.26267	146	71	0.17535	2598	0.47652	385	189	0.17314	0.21269	2598	0.47152	317	142	0.20381
TNS1	0.136545	rs78058190	PRKAG3	881325	881325	0	0	0.319646	2	2151	0.19572	99	50	0.15114	2598	0.42225	275	117	0.20104	0.085339	2598	0.14396	92	47	0.40162
SRSF10	0.136603	rs1077514	ASAP3	463501	463501	0	0	0.0267427	1	2151	0.011158	13	6	0.076666	2598	0.039646	21	10	0.39655	0.31306	2598	0.17744	83	40	0.13739
IRX6	0.136814	NA	NA	NA	NA	0	0	0.060855	16	2151	0.02464	18	12	0.13106	2598	0.090839	50	24	0.23243	0.78291	2598	0.11509	72	35	0.031336
STXBP5	0.137052	NA	NA	NA	NA	0	0	0.0532745	6	2151	0.039052	36	23	0.084762	2598	0.06505	33	19	0.36019	0.32195	2598	0.097383	58	29	0.13319
SNRPEP3	0.137083	NA	NA	NA	NA	0	0	0.0551693	9	2151	0.018131	18	12	0.32451	2598	0.085835	33	13	0.094109	0.02193	2598	0.0073133	7	2	0.75119
RP11-352D3.2	0.137134	NA	NA	NA	NA	0	0	0.00779113	20	2151	0.0060437	5	2	0.63978	2598	0.0092379	7	2	0.047757	0.20422	2598	0.092764	32	12	0.21249
NFS1	0.137162	rs2277862	ERGIC3	102242	102242	0	1	0.0779097	20	2151	0.027894	11	8	0.063074	2598	0.11932	38	15	0.48454	0.085969	2598	0.0050038	11	10	0.40121
MIA2	0.137165	NA	NA	NA	NA	0	0	0.0402191	14	2151	0.013482	12	5	0.061757	2598	0.062356	32	13	0.49489	0.77071	2598	0.016551	17	9	0.032656
UBE2E3	0.137382	NA	NA	NA	NA	0	0	0.00926511	2	2151	0.004649	6	4	0.55296	2598	0.013087	11	6	0.055384	0.015983	2598	0.041955	21	10	0.83431
KB-1448A5.1	0.137441	NA	NA	NA	NA	0	0	0.00484312	8	2151	0.0060437	3	2	1	2598	0.0038491	5	3	0.030642	0.24955	2598	0.070054	35	17	0.17588
STAC	0.137527	NA	NA	NA	NA	0	0	0.00694885	3	2151	0.0088331	5	4	0.077945	2598	0.0053888	5	3	0.39344	0.10235	2598	0.020015	15	7	0.36041
CORT	0.137582	NA	NA	NA	NA	0	0	0.00715921	1	2151	0.0018596	2	1	0.20566	2598	0.011547	6	1	0.14919	0.62918	2598	0.048114	23	12	0.049881
RMDN2	0.137809	NA	NA	NA	NA	0	0	0.178984	2	2151	0.086471	61	37	0.10106	2598	0.25558	175	66	0.30425
RANBP6	0.137843	NA	NA	NA	NA	0	0	0.0541169	9	2151	0.034403	29	18	0.79875	2598	0.070439	53	27	0.038507	0.66122	2598	0.038876	16	5	0.045419
TRMO	0.137969	NA	NA	NA	NA	0	0	0.070752	9	2151	0.074849	24	10	0.12457	2598	0.06736	51	22	0.2472	0.081472	2598	0.21286	104	46	0.41618
B4GALT4	0.138046	rs6805251	GSK3B	610396	610396	0	0	0.0551695	3	2151	0.031148	18	10	0.086447	2598	0.075058	44	21	0.35647	0.3949	2598	0.35912	238	117	0.10492
MLF2	0.138127	NA	NA	NA	NA	0	0	0.00400086	12	2151	0.0018596	3	2	0.5446	2598	0.0057737	4	3	0.056627	0.31177	2598	0.1836	145	64	0.14035
PCDHAC2	0.138214	NA	NA	NA	NA	0	0	0.0204254	5	2151	0.02278	7	3	0.81789	2598	0.018476	13	9	0.037736	0.17766	2598	0.24365	164	79	0.24271
TEFM	0.138221	NA	NA	NA	NA	0	0	0.0204254	17	2151	0.017666	8	5	0.52308	2598	0.02271	17	10	0.059008	0.99312	2598	0.098537	42	18	0.016996
PCK1	0.138272	NA	NA	NA	NA	0	0	0.605604	20	2151	0.43329	303	163	0.085433	2598	0.74827	799	360	0.36146	0.23758	2598	0.044265	25	9	0.18683
ALG10B	0.138274	NA	NA	NA	NA	0	0	0.0151614	12	2151	0.010693	6	3	0.33996	2598	0.018861	10	3	0.090838	0.26067	2598	0.043495	19	7	0.17036
COPG1	0.138291	NA	NA	NA	NA	0	0	0.00273742	3	2151	0.0023245	5	5	0.28297	2598	0.0030793	4	1	0.10915	0.29018	2598	0.035027	16	7	0.15214
CCDC59	0.138419	NA	NA	NA	NA	0	0	0.0269529	12	2151	0.014412	10	6	0.26815	2598	0.037336	25	10	0.11532	0.059834	2598	0.11586	29	12	0.4953
NFKBIE	0.138506	rs998584	VEGFA	470291	470291	0	0	0.0090544	6	2151	0.0055788	3	0	0.29421	2598	0.011932	10	6	0.10519	0.024012	2598	0.01963	15	10	0.73376
KANK4	0.138522	rs2131925	ANGPTL3	241916	241916	0	0	0.012213	1	2151	0.0013947	3	3	0.18201	2598	0.02117	14	8	0.17006	0.24139	2598	0.064665	36	16	0.18438
HCK	0.138551	NA	NA	NA	NA	0	0	0.0151612	20	2151	0.0060437	6	4	0.14539	2598	0.02271	10	2	0.21295	0.36681	2598	0.0096228	3	2	0.11601
PMVK	0.138602	NA	NA	NA	NA	0	0	0.0389555	1	2151	0.017201	10	7	0.051197	2598	0.056967	12	3	0.60503	0.14769	2598	0.01963	7	2	0.28219
GPR4	0.138633	rs7412;rs439401;rs1065853;rs4420638	APOE	654738;652366;653585;643871	643871	0	0	0.116867	19	2151	0.046025	34	21	0.36337	2598	0.17552	90	40	0.08527	0.3428	2598	0.13587	66	25	0.12618
SLC10A1	0.138683	NA	NA	NA	NA	0	0	0.35334	14	2151	0.24547	161	84	0.7184	2598	0.44265	350	147	0.04315	0.70742	2598	0.094688	55	24	0.040284
RAB40B	0.138706	NA	NA	NA	NA	0	0	0.184249	17	2151	0.065086	37	22	0.44109	2598	0.28291	144	49	0.070293	0.0085892	2598	0.094303	38	15	0.99937
LRRC4	0.138908	NA	NA	NA	NA	0	0	0.108863	7	2151	0.077173	44	18	0.28122	2598	0.1351	86	44	0.11046	0.26676	2598	0.043495	28	15	0.16714
VEGFB	0.139186	NA	NA	NA	NA	0	0	0.0115814	11	2151	0.011623	3	2	0.073832	2598	0.011547	9	4	0.42182	0.38177	2598	0.016551	9	3	0.11049
TLR5	0.139261	NA	NA	NA	NA	0	0	0.012213	1	2151	0.018131	4	3	0.12039	2598	0.0073133	7	2	0.25887	0.13364	2598	0.089684	47	19	0.30507
AGR3	0.139481	rs4142995	SNX13	987332	987332	0	0	0.0324281	7	2151	0.0060437	5	3	0.080358	2598	0.054273	23	11	0.38862	0.063074	2598	0.11932	38	15	0.48454
THEM6	0.139591	NA	NA	NA	NA	0	0	0.0379029	8	2151	0.014877	11	6	0.54928	2598	0.056967	27	12	0.056912	0.73307	2598	0.037336	17	7	0.037564
ISL2	0.139594	NA	NA	NA	NA	0	0	0.144028	15	2151	0.074384	50	33	0.055498	2598	0.20169	127	58	0.56329	0.45362	2598	0.064665	29	9	0.087728
REEP6	0.139654	NA	NA	NA	NA	0	0	0.118763	19	2151	0.10321	54	27	0.19187	2598	0.13164	106	53	0.16302	0.69816	2598	0.17706	83	36	0.0417
SPINK14	0.139841	NA	NA	NA	NA	0	0	0.00652758	5	2151	0.013017	2	1	0.16623	2598	0.0011547	2	1	0.18849	0.60151	2598	0.053503	20	8	0.055606
MFNG	0.139894	rs5756931	PLA2G6	663100	663100	0	0	0.0317959	22	2151	0.0097629	5	2	0.66194	2598	0.050038	24	9	0.047358	0.58373	2598	0.052348	38	21	0.05866
TSLP	0.140019	NA	NA	NA	NA	0	0	0.0294799	5	2151	0.0069735	7	4	0.62918	2598	0.048114	23	12	0.049881	0.35597	2598	0.1659	102	48	0.12139
FAM175A	0.140223	NA	NA	NA	NA	0	0	0.020636	4	2151	0.020921	9	5	0.11733	2598	0.0204	20	12	0.26799	0.41398	2598	0.02117	12	6	0.099882
LLGL2	0.140296	NA	NA	NA	NA	0	0	0.209308	17	2151	0.13436	75	39	0.92222	2598	0.27136	151	69	0.034118	0.82424	2598	0.080062	36	16	0.028769
CD248	0.140415	rs12801636	KAT5	662827	662827	0	0	0.0103177	11	2151	0.009298	5	3	0.084952	2598	0.011162	7	1	0.37078	0.25369	2598	0.050808	30	9	0.17699
UCHL5	0.140442	NA	NA	NA	NA	0	0	0.0593809	1	2151	0.040446	21	13	0.67188	2598	0.075058	51	30	0.046893	0.10464	2598	0.24673	157	65	0.36185
KIFC1	0.140597	rs3177928	HLA	948118	948118	0	0	0.0168459	6	2151	0.013947	6	3	0.16251	2598	0.019246	8	5	0.19415	0.016185	2598	0.057352	24	7	0.84203
WSB1	0.140729	NA	NA	NA	NA	0	0	0.0993895	17	2151	0.060437	20	7	0.13382	2598	0.13164	62	28	0.23606	0.43616	2598	0.1097	61	33	0.093236
GLDC	0.140841	NA	NA	NA	NA	0	0	0.349336	9	2151	0.25616	158	77	0.2691	2598	0.42648	324	141	0.11751	0.27387	2598	0.13241	94	46	0.16409
SCFD2	0.140955	NA	NA	NA	NA	0	0	0.0273742	4	2151	0.016736	15	13	0.50317	2598	0.036182	33	21	0.062911	0.037583	2598	0.13549	105	56	0.62063
GATM	0.14103	NA	NA	NA	NA	0	0	0.4064	15	2151	0.28917	214	127	0.04926	2598	0.50346	549	237	0.64305	0.1276	2598	0.41339	323	139	0.31716
TMEM41B	0.141082	NA	NA	NA	NA	0	0	0.0347441	11	2151	0.014412	11	9	0.043753	2598	0.051578	26	10	0.72433	0.25764	2598	0.089299	46	22	0.17506
DPP9	0.141533	NA	NA	NA	NA	0	0	0.0905448	19	2151	0.075779	37	18	0.032367	2598	0.10277	82	42	0.98318	0.77603	2598	0.051963	18	6	0.033559
CST7	0.141556	NA	NA	NA	NA	0	0	0.0701198	20	2151	0.039981	22	8	0.090331	2598	0.095073	50	20	0.35236	0.21539	2598	0.10123	55	26	0.20885
CD58	0.141565	NA	NA	NA	NA	0	0	0.0370609	1	2151	0.011158	8	3	0.11893	2598	0.058507	31	14	0.26765	0.11041	2598	0.020015	7	3	0.35188
COL4A3	0.141579	rs2972146	IRS1	928186	928186	0	0	0.00842293	2	2151	0.0018596	3	2	0.03974	2598	0.013857	10	7	0.8011	0.14543	2598	0.033872	19	11	0.28976
ACVR1	0.141883	NA	NA	NA	NA	0	0	0.0682248	2	2151	0.052999	19	10	0.15255	2598	0.080831	61	33	0.20927	0.21946	2598	0.0057737	4	2	0.20578
DENND2A	0.141916	NA	NA	NA	NA	0	0	0.0187406	7	2151	0.0013947	2	1	0.31468	2598	0.033102	15	8	0.10148	0.64309	2598	0.048884	39	22	0.049896
STARD5	0.142039	NA	NA	NA	NA	0	0	0.0920188	15	2151	0.050674	27	16	0.056461	2598	0.12625	70	38	0.56622	0.061757	2598	0.062356	32	13	0.49489
SGMS1	0.142049	NA	NA	NA	NA	0	0	0.338597	10	2151	0.22222	116	61	0.048584	2598	0.43495	358	175	0.65808	0.025841	2598	0.061971	44	22	0.72334
TRAF6	0.142115	NA	NA	NA	NA	0	0	0.039166	11	2151	0.010228	5	1	0.18941	2598	0.063125	21	9	0.1689	0.50652	2598	0.012317	13	7	0.075521
BROX	0.14216	NA	NA	NA	NA	0	0	0.0305329	1	2151	0.0032543	5	4	0.044679	2598	0.053118	23	7	0.71632	0.50652	2598	0.012317	13	7	0.075521
SUSD2	0.142177	NA	NA	NA	NA	0	0	0.00505367	22	2151	0.0013947	3	3	0.055086	2598	0.0080831	8	4	0.58108	0.66194	2598	0.050038	24	9	0.047358
SLC7A2	0.142204	rs1495741	NAT2	973992	973992	0	0	0.647505	8	2151	0.52208	405	191	0.057612	2598	0.75135	883	408	0.55574	0.019755	2598	0.16359	83	34	0.79511
ETV3	0.142414	rs12145743	PIGV	405488	405488	0	0	0.00758076	1	2151	0.0041841	9	9	0.37313	2598	0.010393	13	7	0.085971	0.16322	2598	0.069669	37	12	0.26616
LIN28B	0.142446	NA	NA	NA	NA	0	0	0.0408507	6	2151	0.031148	7	4	0.64309	2598	0.048884	39	22	0.049896	0.051159	2598	0.13279	76	37	0.54447
SPATA25	0.142471	rs6065906	PLTP	17902.5	17902.5	0	1	0.0625395	20	2151	0.026964	9	4	0.7513	2598	0.091994	45	28	0.042719	0.36212	2598	0.11894	103	56	0.12083
RTBDN	0.142631	NA	NA	NA	NA	0	0	0.0265317	19	2151	0.019061	15	7	0.79509	2598	0.032717	26	14	0.040425	0.71604	2598	0.12125	46	20	0.040481
MTMR11	0.142655	NA	NA	NA	NA	0	0	0.0682253	1	2151	0.044166	20	13	0.054845	2598	0.088145	61	32	0.58617	0.54284	2598	0.08545	43	25	0.067925
RIMBP3C	0.14277	rs181362	UBE2L3	6382.5	6382.5	0	1	0.0109497	22	2151	0.0027894	2	1	0.67118	2598	0.017706	5	2	0.047948	0.40005	2598	0.026559	14	7	0.1067
RNF32	0.14291	NA	NA	NA	NA	0	0	0.0185305	7	2151	0.0069735	5	1	0.31872	2598	0.028099	12	4	0.1011	0.041986	2598	0.016551	10	6	0.59728
C1orf61	0.142923	rs12145743	PIGV	199412	199412	0	0	0.101495	1	2151	0.069735	24	12	0.21249	2598	0.12779	66	34	0.15166	0.21469	2598	0.083911	47	23	0.21149
TCP11L1	0.142975	NA	NA	NA	NA	0	0	0.102971	11	2151	0.050674	30	16	0.068407	2598	0.14627	70	33	0.47132	0.068407	2598	0.14627	70	33	0.47132
GPR161	0.14298	NA	NA	NA	NA	0	0	0.0069735	1	2151	0.0069735	2	0	0.14298	0	0	NA	NA	NA	0.46578	2598	0.077367	62	30	0.086419
FAM96A	0.143054	rs2652834	LACTB	965718	965718	0	0	0.225523	15	2151	0.11111	92	52	0.46882	2598	0.32025	215	103	0.068821	0.33209	2598	0.11355	80	38	0.13478
FRS3	0.143137	NA	NA	NA	NA	0	0	0.00947549	6	2151	0.0069735	5	3	0.4099	2598	0.011547	10	3	0.078772	0.20004	2598	0.071594	34	16	0.22557
UBAC2	0.143276	NA	NA	NA	NA	0	0	0.0124239	13	2151	0.015807	9	6	0.066068	2598	0.0096228	16	10	0.48933	0.087891	2598	0.21863	108	40	0.40947
GPA33	0.143526	NA	NA	NA	NA	0	0	0.015372	1	2151	0.010693	2	1	0.3901	2598	0.019246	4	2	0.083061	0.70931	2598	0.020015	17	8	0.041582
TNPO1	0.143554	NA	NA	NA	NA	0	0	0.00631713	5	2151	0.0023245	3	2	0.35399	2598	0.0096228	8	3	0.091557	0.26032	2598	0.02348	22	14	0.17616
GLS	0.143623	NA	NA	NA	NA	0	0	0.0193722	2	2151	0.012552	6	3	0.32106	2598	0.025019	9	6	0.10101	0.56268	2598	0.71286	697	317	0.064382
ATP5L	0.143625	rs11603023	PHLDB1	248540	248540	0	0	0.0128448	11	2151	0.0023245	2	1	0.10431	2598	0.021555	6	3	0.31091	0.013404	2598	0.034642	11	5	0.89978
KCNIP3	0.143636	NA	NA	NA	NA	0	0	0.0166348	2	2151	0.018131	9	3	0.12149	2598	0.015396	17	8	0.26697	0.24962	2598	0.12163	59	26	0.18425
KIAA0125	0.143677	NA	NA	NA	NA	0	0	0.100651	14	2151	0.056253	32	17	0.032715	2598	0.13741	87	42	0.99178	0.12825	2598	0.11855	81	35	0.32168
FAM155A	0.143704	NA	NA	NA	NA	0	0	0.0566436	13	2151	0.019991	13	9	0.13477	2598	0.08699	29	11	0.24081	0.53756	2598	0.010393	6	4	0.069982
RNF13	0.14371	NA	NA	NA	NA	0	0	0.0237941	3	2151	0.012552	10	7	0.18839	2598	0.033102	17	6	0.17228	0.67188	2598	0.075058	51	30	0.046893
GPR137	0.143875	NA	NA	NA	NA	0	0	0.0431674	11	2151	0.030219	15	7	0.2019	2598	0.053888	36	19	0.16099	0.39892	2598	0.026174	13	6	0.10854
FAM69C	0.144353	NA	NA	NA	NA	0	0	0.0572757	18	2151	0.034868	11	4	0.33995	2598	0.075828	44	20	0.096024	0.046399	2598	0.02194	6	3	0.57622
CSNK1G2-AS1	0.144667	NA	NA	NA	NA	0	0	0.0869654	19	2151	0.072524	27	7	0.41742	2598	0.098922	60	27	0.078423	0.2723	2598	0.036567	19	6	0.17002
SELE	0.144747	NA	NA	NA	NA	0	0	0.0227416	1	2151	0.020921	8	5	0.23466	2598	0.024249	10	4	0.1396	0.033192	2598	0.38106	341	156	0.66578
CNGA1	0.144755	NA	NA	NA	NA	0	0	0.096863	4	2151	0.049279	42	23	0.21633	2598	0.13626	83	36	0.15144	0.051774	2598	0.18052	77	31	0.54955
ZSCAN12	0.144791	NA	NA	NA	NA	0	0	0.0172666	6	2151	0.013017	8	4	0.10527	2598	0.020785	12	7	0.31131	0.54679	2598	0.0046189	3	1	0.06888
MLLT3	0.144847	NA	NA	NA	NA	0	0	0.002948	9	2151	0.0032543	4	2	0.036902	2598	0.0026944	5	4	0.88851	0.34347	2598	0.10778	62	31	0.1322
PKLR	0.144871	NA	NA	NA	NA	0	0	0.164246	1	2151	0.10228	44	20	0.27849	2598	0.21555	107	43	0.11776	0.17897	2598	0.17129	83	40	0.25242
TCEB1	0.144877	NA	NA	NA	NA	0	0	0.00252687	8	2151	0.0032543	3	1	0.67328	2598	0.0019246	4	3	0.048712	0.15751	2598	0.20631	122	55	0.27981
FXYD4	0.144954	NA	NA	NA	NA	0	0	0.00736999	10	2151	0.0051139	5	3	0.89258	2598	0.0092379	8	3	0.036769	0.057391	2598	0.26212	242	112	0.52387
IGSF6	0.144967	NA	NA	NA	NA	0	0	0.0393767	16	2151	0.014412	9	6	0.14642	2598	0.060046	27	9	0.22417	0.23625	2598	0.12664	107	58	0.19779
NXT1	0.14526	NA	NA	NA	NA	0	0	0.0477996	20	2151	0.042771	14	6	0.32651	2598	0.051963	23	12	0.10079	0.22521	2598	0.16705	98	47	0.20706
PXDC1	0.145308	NA	NA	NA	NA	0	0	0.248472	6	2151	0.13482	92	46	0.11087	2598	0.34257	239	108	0.29695	0.19441	2598	0.011547	16	8	0.23621
SOST	0.14532	rs8077889;rs72836561	MPP3;CD300LG	50442.5;98402.5	50442.5	0	1	0.0400086	17	2151	0.020921	5	1	0.14825	2598	0.055812	20	3	0.2221	0.16897	2598	0.12394	47	17	0.26586
DNM1L	0.145402	NA	NA	NA	NA	0	0	0.0305328	12	2151	0.0088331	8	5	0.037299	2598	0.048499	15	5	0.88341	0.18809	2598	0.12202	43	15	0.24339
GCNT6	0.145522	NA	NA	NA	NA	0	0	0.0882317	6	2151	0.064621	23	10	0.51298	2598	0.10778	62	27	0.064302	0.066068	2598	0.0096228	16	10	0.48933
PACSIN2	0.145529	NA	NA	NA	NA	0	0	0.0503268	22	2151	0.02557	25	14	0.15597	2598	0.070824	45	22	0.2115	0.08149	2598	0.091224	27	10	0.4363
MT1X	0.145707	rs3764261	CETP	297100	297100	0	0	0.159612	16	2151	0.11065	36	17	0.37323	2598	0.20015	132	76	0.088524	0.18793	2598	0.025789	7	4	0.244
SPRED2	0.14572	rs2540948	CEP68	338436	338436	0	0	0.17351	2	2151	0.095305	59	35	0.10441	2598	0.23826	162	82	0.31648	0.46696	2598	0.084296	37	16	0.088961
ANKRD13D	0.145776	NA	NA	NA	NA	0	0	0.133288	11	2151	0.12087	60	25	0.042684	2598	0.14357	106	48	0.77453	0.33285	2598	0.016551	5	3	0.13867
MT1G	0.145874	rs3764261	CETP	414758	414758	0	0	0.215413	16	2151	0.11808	60	39	0.34017	2598	0.296	207	109	0.097271	0.49644	2598	0.079677	41	22	0.081332
IGDCC3	0.145921	NA	NA	NA	NA	0	0	0.12571	15	2151	0.096699	25	11	0.085654	2598	0.14973	72	34	0.38647	0.63835	2598	0.43187	276	114	0.053178
THSD7B	0.145953	NA	NA	NA	NA	0	0	0.0164243	2	2151	0.0018596	2	1	0.94476	2598	0.028483	9	4	0.035048	0.46458	2598	0.024249	18	10	0.089953
ZNF131	0.146124	NA	NA	NA	NA	0	0	0.100233	5	2151	0.04742	22	12	0.93296	2598	0.14396	62	25	0.035545	0.44518	2598	0.014627	20	12	0.095654
SLC25A35	0.146128	NA	NA	NA	NA	0	0	0.0235837	17	2151	0.0018596	2	1	0.41158	2598	0.04157	11	6	0.080576	0.27521	2598	0.42263	316	157	0.17136
NOMO2	0.14651	NA	NA	NA	NA	0	0	0.00800154	16	2151	0.0032543	4	1	0.25827	2598	0.011932	8	2	0.12884	0.43749	2598	0.14357	70	30	0.098367
RYR3	0.146556	NA	NA	NA	NA	0	0	0.00421144	15	2151	0.0069735	3	1	0.043859	2598	0.0019246	5	5	0.759	0.24542	2598	0.067744	18	3	0.19281
ABHD17B	0.146786	NA	NA	NA	NA	0	0	0.0966492	9	2151	0.055788	24	11	0.047883	2598	0.13048	63	26	0.69663	0.61732	2598	0.019246	12	4	0.056848
LHX6	0.147095	NA	NA	NA	NA	0	0	0.0349548	9	2151	0.012552	8	2	0.60151	2598	0.053503	20	8	0.055606	0.77816	2598	0.011547	18	11	0.035601
TTYH1	0.147327	rs386000	LILRA3	151382	151382	0	1	0.05159	19	2151	0.030219	13	8	0.25863	2598	0.069284	37	21	0.12959	0.64471	2598	0.21863	128	56	0.052796
SLC25A15	0.147354	NA	NA	NA	NA	0	0	0.27669	13	2151	0.1855	115	59	0.23874	2598	0.35219	236	110	0.14042	0.081935	2598	0.0092379	11	6	0.43955
SLC9A3R2	0.14746	NA	NA	NA	NA	0	0	0.238576	16	2151	0.11808	97	53	0.043132	2598	0.33834	273	133	0.77796	0.081935	2598	0.0092379	11	6	0.43955
XKR6	0.147469	rs11776767	PINX1	373633	373633	0	0	0.0539063	8	2151	0.033008	14	6	0.26048	2598	0.071209	41	20	0.12883	0.67328	2598	0.0019246	4	3	0.048712
RP11-195F19.5	0.147631	NA	NA	NA	NA	0	0	0.0305328	9	2151	0.014412	14	6	0.11061	2598	0.04388	30	15	0.30382	0.49641	2598	0.046189	33	20	0.082813
KLHDC9	0.147694	rs1801274	FCGR2A	363426	363426	0	0	0.0168455	1	2151	0.02185	4	1	0.71736	2598	0.012702	11	7	0.046872	0.045802	2598	0.17821	124	61	0.59195
SULT1A1	0.147824	NA	NA	NA	NA	0	0	0.258161	16	2151	0.17992	99	54	0.13243	2598	0.32294	219	101	0.25419	0.57817	2598	0.23788	114	50	0.064814
MYO1D	0.147866	NA	NA	NA	NA	0	0	0.0732785	17	2151	0.042771	19	11	0.25289	2598	0.098537	51	24	0.13316	0.047577	2598	0.17013	132	57	0.583
KRT6A	0.148166	NA	NA	NA	NA	0	0	0.011371	12	2151	0.0018596	4	4	0.043468	2598	0.019246	16	12	0.77674	0.12052	2598	0.0026944	5	4	0.34791
CCL22	0.148193	rs3764261	CETP	412046	412046	0	0	0.00863361	16	2151	0.0065086	6	3	0.70332	2598	0.010393	12	5	0.048017	0.7184	2598	0.44265	350	147	0.04315
POC5	0.148464	rs12916	HMGCR	355632	355632	0	0	0.0185301	5	2151	0.0051139	5	2	0.2038	2598	0.029638	9	4	0.1661	0.17822	2598	0.020015	18	10	0.26049
ENTPD5	0.148586	NA	NA	NA	NA	0	0	0.225944	14	2151	0.17527	100	51	0.11917	2598	0.2679	179	83	0.28436	0.29393	2598	0.38068	201	75	0.1634
CARKD	0.148653	NA	NA	NA	NA	0	0	0.159825	13	2151	0.095769	65	39	0.081472	2598	0.21286	104	46	0.41618	0.738	2598	0.011162	10	5	0.040941
RAB17	0.148785	NA	NA	NA	NA	0	0	0.366815	2	2151	0.28824	149	71	0.63835	2598	0.43187	276	114	0.053178	0.050233	2598	0.11124	66	35	0.57098
LPIN2	0.149025	NA	NA	NA	NA	0	0	0.395032	18	2151	0.28452	165	95	0.3488	2598	0.48653	406	200	0.097526	0.54741	2598	0.19323	135	73	0.071769
PDXK	0.149096	NA	NA	NA	NA	0	0	0.153296	21	2151	0.074384	42	21	0.64471	2598	0.21863	128	56	0.052796	0.17207	2598	0.0084681	5	3	0.26944
FAM53B	0.149179	NA	NA	NA	NA	0	0	0.241941	10	2151	0.19014	66	31	0.2436	2598	0.28483	150	67	0.13983	0.11876	2598	0.65358	760	363	0.35396
IL16	0.149363	NA	NA	NA	NA	0	0	0.0193727	15	2151	0.011158	9	6	0.034282	2598	0.026174	20	11	0.99519	0.42479	2598	0.016551	6	1	0.10557
EXOSC2	0.149662	NA	NA	NA	NA	0	0	0.093706	9	2151	0.053928	28	12	0.53297	2598	0.12664	88	43	0.064179	0.9054	2598	0.053503	37	17	0.025357
TMEM51	0.149672	NA	NA	NA	NA	0	0	0.0482206	1	2151	0.02278	10	6	0.23964	2598	0.069284	32	18	0.14275	0.27997	2598	0.04311	32	12	0.17385
SETDB2	0.149784	NA	NA	NA	NA	0	0	0.0509579	13	2151	0.049279	17	9	0.58373	2598	0.052348	38	21	0.05866	0.24889	2598	0.0080831	11	5	0.19592
ARNTL2	0.149892	NA	NA	NA	NA	0	0	0.0951795	12	2151	0.036262	25	17	0.085339	2598	0.14396	92	47	0.40162	0.5012	2598	0.030793	13	6	0.083693
CBARP	0.149958	NA	NA	NA	NA	0	0	0.0751735	19	2151	0.037192	14	8	0.46863	2598	0.10662	46	24	0.073178	0.35408	2598	0.13087	75	38	0.13409
SULT1A2	0.150049	NA	NA	NA	NA	0	0	0.291429	16	2151	0.19572	110	58	0.14874	2598	0.37067	275	128	0.23074	0.43246	2598	0.004234	4	2	0.10377
ASGR2	0.150276	rs314253	DLG4	76173.5	76173.5	0	1	0.37229	17	2151	0.27476	153	78	0.14018	2598	0.45304	358	150	0.24531	0.3166	2598	0.041186	22	13	0.15288
GOLGA8A	0.150321	NA	NA	NA	NA	0	0	0.0395873	15	2151	0.017201	13	8	0.097827	2598	0.058122	37	13	0.35165	0.34349	2598	0.040031	19	9	0.13948
ZNRF2	0.150334	NA	NA	NA	NA	0	0	0.161089	7	2151	0.0702	41	21	0.15803	2598	0.23634	128	61	0.21771	0.2294	2598	0.035412	9	1	0.2128
BCL2	0.150523	NA	NA	NA	NA	0	0	0.0269531	18	2151	0.033008	8	4	0.1805	2598	0.02194	13	7	0.19092	0.13963	2598	0.048114	20	6	0.31983
SLC6A20	0.150613	NA	NA	NA	NA	0	0	0.106546	3	2151	0.076709	41	21	0.27098	2598	0.13125	74	44	0.12727	0.15172	2598	0.023095	10	5	0.30104
SUFU	0.150626	NA	NA	NA	NA	0	0	0.00884389	10	2151	0.013482	5	2	0.085969	2598	0.0050038	11	10	0.40121	0.63918	2598	0.020015	17	10	0.055928
PDXP	0.150685	rs5756931	PLA2G6	486686	486686	0	0	0.0543275	22	2151	0.028824	22	11	0.99879	2598	0.075443	54	23	0.034551	0.86517	2598	0.01963	12	7	0.028985
FAM134B	0.150752	NA	NA	NA	NA	0	0	0.0709635	5	2151	0.013947	19	16	0.28681	2598	0.11817	63	27	0.12039	0.51794	2598	0.10046	55	29	0.080179
FGF10	0.150862	NA	NA	NA	NA	0	0	0.0339014	5	2151	0.035332	7	2	0.12666	2598	0.032717	16	5	0.27287	0.083805	2598	0.14704	56	27	0.44471
TSHZ1	0.150975	NA	NA	NA	NA	0	0	0.384922	18	2151	0.2636	171	93	0.038382	2598	0.48537	426	202	0.90134	0.014251	2598	0.030023	12	4	0.91497
GMIP	0.150995	rs10401969	CILP2	350880	350880	0	0	0.0256898	19	2151	0.018596	10	5	0.37133	2598	0.031563	20	7	0.093182	0.90211	2598	0.062741	20	3	0.026114
ARL5B	0.15115	NA	NA	NA	NA	0	0	0.0187409	10	2151	0.014412	15	8	0.11944	2598	0.022325	13	5	0.29008	0.56253	2598	0.082371	44	23	0.070439
RCC2	0.151231	NA	NA	NA	NA	0	0	0.0492736	1	2151	0.012087	14	7	0.41564	2598	0.080062	49	22	0.083417	0.23428	2598	0.036567	38	23	0.21004
AGT	0.151359	rs4846914	GALNT2	525456	525456	0	0	0.287216	1	2151	0.15481	101	56	0.16111	2598	0.39684	293	136	0.21544	0.51719	2598	0.37298	320	134	0.080751
STK11	0.151392	NA	NA	NA	NA	0	0	0.0248478	19	2151	0.020921	6	4	0.11739	2598	0.028099	17	6	0.29576	0.16722	2598	0.060046	32	16	0.28068
SAMD5	0.151549	NA	NA	NA	NA	0	0	0.105284	6	2151	0.059042	28	15	0.1084	2598	0.14357	69	22	0.32072	0.48444	2598	0.053503	17	7	0.08924
MPI	0.151614	NA	NA	NA	NA	0	0	0.0242156	15	2151	0.0065086	6	4	0.094762	2598	0.038876	14	4	0.36708	0.16722	2598	0.060046	32	16	0.28068
ALCAM	0.15178	NA	NA	NA	NA	0	0	0.0206361	3	2151	0.029289	8	2	0.1479	2598	0.013472	17	11	0.23553	0.13229	2598	0.053888	37	18	0.33417
PGK2	0.151807	NA	NA	NA	NA	0	0	0.0732811	6	2151	0.032543	15	9	0.47783	2598	0.10701	52	16	0.072919	0.16802	2598	0.024249	14	7	0.27987
VASN	0.152115	NA	NA	NA	NA	0	0	0.203834	16	2151	0.093445	65	42	0.31802	2598	0.29523	196	90	0.10985	0.54945	2598	0.10008	45	20	0.073406
PHF19	0.15241	NA	NA	NA	NA	0	0	0.0459044	9	2151	0.033938	20	11	0.035251	2598	0.055812	34	14	0.99352	0.2297	2598	0.11124	36	15	0.21449
NKD2	0.152572	NA	NA	NA	NA	0	0	0.102758	5	2151	0.048815	28	14	0.30924	2598	0.14742	61	23	0.11341	0.84449	2598	0.033487	20	9	0.03119
RPAIN	0.152647	rs193042029	TM4SF5	699178	699178	0	0	0.0185304	17	2151	0.017666	4	1	0.61732	2598	0.019246	12	4	0.056848	0.11503	2598	0.24057	199	84	0.36883
SPACA3	0.152665	NA	NA	NA	NA	0	0	0.0336915	17	2151	0.011158	9	7	0.037038	2598	0.052348	25	13	0.94764	0.31275	2598	0.20439	125	63	0.15769
LNX2	0.15273	NA	NA	NA	NA	0	0	0.209308	13	2151	0.10274	71	41	0.05279	2598	0.29754	189	78	0.66524	0.017657	2598	0.3087	189	97	0.86322
ITGBL1	0.152785	NA	NA	NA	NA	0	0	0.00547481	13	2151	0.0023245	2	1	0.34022	2598	0.0080831	10	7	0.10327	0.65955	2598	0.04311	22	11	0.05372
MAP2K1	0.152849	NA	NA	NA	NA	0	0	0.113498	15	2151	0.092515	43	22	0.20692	2598	0.13087	83	36	0.16989	0.12956	2598	0.2552	142	63	0.34189
PLIN5	0.153075	NA	NA	NA	NA	0	0	0.118762	19	2151	0.04649	35	16	0.21083	2598	0.1786	87	35	0.16706	0.15209	2598	0.43726	367	170	0.30474
ADCK3	0.153196	NA	NA	NA	NA	0	0	0.207623	1	2151	0.15621	94	41	0.096521	2598	0.25019	194	89	0.36528	0.3379	2598	0.10085	93	49	0.14505
METTL7A	0.153221	NA	NA	NA	NA	0	0	0.157086	12	2151	0.085542	41	21	0.11845	2598	0.21632	127	64	0.29772	0.16741	2598	0.056582	28	15	0.28372
TRPC1	0.153361	NA	NA	NA	NA	0	0	0.00400083	3	2151	0.0037192	3	1	0.66674	2598	0.004234	7	6	0.052954	0.098958	2598	0.090069	59	27	0.4085
NIPSNAP1	0.153432	rs5763662	MTMR3	407738	407738	0	0	0.140872	22	2151	0.098094	48	25	0.048282	2598	0.17629	115	45	0.7317	0.15056	2598	0.06736	40	22	0.30785
TMEM39A	0.153469	rs6805251	GSK3B	380385	380385	0	0	0.00547486	3	2151	0.0013947	3	3	0.37856	2598	0.008853	7	2	0.093351	0.087419	2598	0.055042	38	13	0.43981
POLG	0.153622	NA	NA	NA	NA	0	0	0.0309541	15	2151	0.013482	10	5	0.37776	2598	0.04542	20	10	0.09367	0.3696	2598	0.12356	66	31	0.13073
TTC5	0.153647	NA	NA	NA	NA	0	0	0.00947568	14	2151	0.0051139	8	6	0.11827	2598	0.013087	6	2	0.29925	0.039143	2598	0.048499	35	23	0.6524
THAP8	0.15376	NA	NA	NA	NA	0	0	0.020636	19	2151	0.0027894	4	3	0.3554	2598	0.035412	5	0	0.099679	0.66674	2598	0.004234	7	6	0.052954
CYSTM1	0.153776	NA	NA	NA	NA	0	0	0.0518001	5	2151	0.027429	13	7	0.28002	2598	0.071978	42	15	0.12653	0.37683	2598	0.016936	5	2	0.12791
MAFA	0.153777	rs11136341	PLEC1	532020	532020	0	0	0.029901	8	2151	0.013947	12	9	0.65955	2598	0.04311	22	11	0.05372	0.15201	2598	0.06351	34	16	0.30656
VSTM2A	0.153828	NA	NA	NA	NA	0	0	0.0730655	7	2151	0.029289	15	10	0.10969	2598	0.10931	48	21	0.32315	0.70332	2598	0.010393	12	5	0.048017
TOMM70A	0.153885	NA	NA	NA	NA	0	0	0.0654873	3	2151	0.04463	35	24	0.212	2598	0.082756	40	13	0.16728	0.15882	2598	0.089299	43	21	0.29776
SCN8A	0.153977	NA	NA	NA	NA	0	0	0.0642244	12	2151	0.0074384	11	9	0.72012	2598	0.11124	44	20	0.049285	0.46287	2598	0.23903	159	72	0.09791
CDC42BPB	0.154004	NA	NA	NA	NA	0	0	0.0410611	14	2151	0.019526	18	12	0.24113	2598	0.058891	42	22	0.14722	0.28775	2598	0.10855	50	22	0.1752
SLC41A1	0.154187	NA	NA	NA	NA	0	0	0.0528532	1	2151	0.0065086	7	6	0.08149	2598	0.091224	27	10	0.4363	0.33285	2598	0.018861	9	5	0.14959
DGKI	0.154281	NA	NA	NA	NA	0	0	0.0269531	7	2151	0.026034	8	3	0.038677	2598	0.027714	17	5	0.91998	0.5488	2598	0.041955	9	1	0.075693
LINC01100	0.154283	NA	NA	NA	NA	0	0	0.045273	3	2151	0.024175	15	9	0.042136	2598	0.062741	48	25	0.84447	0.43702	2598	0.062741	17	4	0.10642
P2RX5	0.154377	NA	NA	NA	NA	0	0	0.00273744	17	2151	0.0032543	4	3	0.10861	2598	0.0023095	3	1	0.32788	0.95611	2598	0.016166	16	8	0.023143
ZNF664	0.154409	rs4759375;rs4765127;rs838880	SBNO1;ZNF664;SCARB1	678622;14693;786733	14693	1	1	0.015793	12	2151	0.0018596	4	4	0.39272	2598	0.027329	12	5	0.090702	0.38357	2598	0.0057737	5	1	0.12659
CPEB2	0.154436	NA	NA	NA	NA	0	0	0.183826	4	2151	0.14272	54	29	0.95053	2598	0.21786	191	97	0.037483	0.18139	2598	0.011932	12	4	0.26943
DNAJC22	0.154586	NA	NA	NA	NA	0	0	0.022742	12	2151	0.011623	7	2	0.46589	2598	0.031948	10	2	0.076571	0.055498	2598	0.20169	127	58	0.56329
TMX1	0.154625	NA	NA	NA	NA	0	0	0.00484315	14	2151	0.0041841	6	4	0.037093	2598	0.0053888	5	2	0.96205	0.12347	2598	0.062741	30	18	0.35833
CTHRC1	0.154728	NA	NA	NA	NA	0	0	0.0242158	8	2151	0.009298	7	2	0.82193	2598	0.036567	11	7	0.043454	0.43338	2598	0.32871	196	82	0.10801
MT1E	0.154805	rs3764261	CETP	316876	316876	0	0	0.208673	16	2151	0.11762	61	41	0.36693	2598	0.28406	205	114	0.097401	0.27887	2598	0.037336	11	1	0.1821
TMEM145	0.154812	NA	NA	NA	NA	0	0	0.0570646	19	2151	0.043701	13	9	0.041985	2598	0.068129	35	13	0.85129	0.27887	2598	0.037336	11	1	0.1821
CRB2	0.154834	NA	NA	NA	NA	0	0	0.0132657	9	2151	0.0051139	7	5	0.63918	2598	0.020015	17	10	0.055928	0.019162	2598	0.029253	18	12	0.85073
RARRES1	0.15484	NA	NA	NA	NA	0	0	0.0406402	3	2151	0.043236	17	12	0.051013	2598	0.038491	29	16	0.7008	0.32615	2598	0.01963	21	12	0.15388
RNF186	0.154979	NA	NA	NA	NA	0	0	0.126342	1	2151	0.046955	47	30	0.050075	2598	0.19207	111	51	0.71476	0.016175	2598	0.17321	88	41	0.89643
TXNRD3	0.155037	NA	NA	NA	NA	0	0	0.041693	3	2151	0.02278	13	7	0.095941	2598	0.057352	29	13	0.37324	0.13775	2598	0.018861	9	4	0.33331
ACADS	0.15536	rs1169288	HNF1A	248366	248366	0	0	0.156451	12	2151	0.11994	43	18	0.14913	2598	0.18668	120	57	0.24077	0.253	2598	0.0023095	3	2	0.20134
SEC24C	0.155477	NA	NA	NA	NA	0	0	0.0383236	10	2151	0.013017	18	13	0.060779	2598	0.059276	23	12	0.59134	0.32722	2598	0.403	236	99	0.15395
SLC35C1	0.155544	rs3136441	LRP4	890807	890807	0	0	0.0741206	11	2151	0.055323	25	14	0.28634	2598	0.089684	54	28	0.12559	0.71736	2598	0.012702	11	7	0.046872
KCTD9	0.155554	NA	NA	NA	NA	0	0	0.0347442	8	2151	0.019061	8	1	0.67398	2598	0.047729	23	8	0.053361	0.057612	2598	0.75135	883	408	0.55574
FTL	0.155627	rs492602	FLJ36070	280530	280530	0	0	0.0267424	19	2151	0.02185	2	0	0.12777	2598	0.030793	13	6	0.28165	0.12922	2598	0.077367	48	21	0.34918
ACSF3	0.155635	NA	NA	NA	NA	0	0	0.145926	16	2151	0.058113	45	25	0.087891	2598	0.21863	108	40	0.40947	0.12269	2598	0.023095	6	1	0.36183
LCE3D	0.155721	NA	NA	NA	NA	0	0	0.00758056	1	2151	0.0055788	5	3	0.081935	2598	0.0092379	11	6	0.43955	0.97362	2598	0.18052	98	40	0.022236
LCE3E	0.155721	NA	NA	NA	NA	0	0	0.00758056	1	2151	0.0055788	5	3	0.081935	2598	0.0092379	11	6	0.43955	0.1874	2598	0.02271	14	1	0.26417
ZNF324	0.155724	rs117492019	ZNF274	280457	280457	0	0	0.0168455	19	2151	0.0023245	3	2	0.45351	2598	0.028868	5	2	0.079415	0.11505	2598	0.004234	6	4	0.37803
PTMS	0.155963	NA	NA	NA	NA	0	0	0.104865	12	2151	0.042306	36	16	0.070768	2598	0.15666	95	46	0.50994	0.3722	2598	0.27136	167	77	0.13274
PTPN1	0.156077	NA	NA	NA	NA	0	0	0.0882267	20	2151	0.062762	27	11	0.15701	2598	0.10931	71	30	0.23006	0.28094	2598	0.28522	270	115	0.18219
SVIP	0.156261	NA	NA	NA	NA	0	0	0.0322174	11	2151	0.029289	8	4	0.21728	2598	0.034642	25	13	0.1665	0.89992	2598	0.012702	9	7	0.027765
LRRC16B	0.156352	rs8017377	NYNRIN	342280	342280	0	0	0.0305329	14	2151	0.0027894	5	4	0.32202	2598	0.053503	15	6	0.11243	0.7513	2598	0.091994	45	28	0.042719
SERPINA1	0.156425	NA	NA	NA	NA	0	0	0.564541	14	2151	0.3854	260	125	0.56268	2598	0.71286	697	317	0.064382	0.67398	2598	0.047729	23	8	0.053361
SNAP25	0.15679	NA	NA	NA	NA	0	0	0.00421143	20	2151	0.0027894	4	3	0.17855	2598	0.0053888	8	5	0.20351	0.22696	2598	0.074288	40	17	0.22453
C8orf49	0.156817	rs11776767	PINX1	904790	904790	0	0	0.43883	8	2151	0.31846	238	130	0.20258	2598	0.53849	592	275	0.17941	0.32054	2598	0.039646	22	11	0.15853
SERHL2	0.15706	NA	NA	NA	NA	0	0	0.0273742	22	2151	0.02371	16	11	0.15552	2598	0.030408	22	8	0.23417	0.24593	2598	0.076982	34	17	0.20834
PC	0.157282	NA	NA	NA	NA	0	0	0.314383	11	2151	0.25291	130	66	0.040256	2598	0.36528	266	123	0.90633	0.043396	2598	0.088145	47	22	0.63412
PRR13	0.157336	NA	NA	NA	NA	0	0	0.0795959	12	2151	0.081358	29	12	0.33292	2598	0.078137	45	22	0.10964	0.01807	2598	0.27598	172	84	0.87138
TDRD7	0.157575	NA	NA	NA	NA	0	0	0.0770688	9	2151	0.061832	26	15	0.47099	2598	0.089684	60	23	0.077653	0.56741	2598	0.60085	677	283	0.07314
DCC	0.157663	NA	NA	NA	NA	0	0	0.0122131	18	2151	0.0060437	2	0	0.41093	2598	0.017321	11	4	0.089067	0.64698	2598	0.11393	78	35	0.058015
BCAS4	0.157765	NA	NA	NA	NA	0	0	0.0069488	20	2151	0.009298	6	4	0.13229	2598	0.0050038	6	4	0.2769
PRODH2	0.15784	NA	NA	NA	NA	0	0	0.0720124	19	2151	0.026034	22	13	0.23775	2598	0.11008	60	29	0.15417	0.019443	2598	0.11624	55	22	0.8539
IFNL1	0.157912	NA	NA	NA	NA	0	0	0.0364287	19	2151	0.027894	6	4	0.10792	2598	0.043495	27	12	0.33984	0.041071	2598	0.040031	24	15	0.65187
COL4A4	0.158046	rs2972146	IRS1	928186	928186	0	0	0.0124236	2	2151	0.0018596	3	2	0.03974	2598	0.02117	13	8	0.92391	0.4974	2598	0.080062	61	35	0.09057
KLHL12	0.158184	NA	NA	NA	NA	0	0	0.0254792	1	2151	0.0074384	3	2	0.19016	2598	0.040416	18	9	0.1933	0.18031	2598	0.090454	48	15	0.27541
ERP29	0.158562	rs11065987	BRAP	385240	385240	0	0	0.0633815	12	2151	0.036727	16	7	0.54284	2598	0.08545	43	25	0.067925	0.26769	2598	0.36413	254	123	0.1932
CCDC141	0.158613	NA	NA	NA	NA	0	0	0.0153714	2	2151	0.0097629	12	7	0.10235	2598	0.020015	15	7	0.36041	0.24843	2598	0.083526	40	19	0.20797
NPPB	0.158934	NA	NA	NA	NA	0	0	0.010318	1	2151	0.0013947	2	1	1	2598	0.017706	5	1	0.036985	0.056461	2598	0.12625	70	38	0.56622
NEURL1	0.15895	NA	NA	NA	NA	0	0	0.0707514	10	2151	0.026499	22	13	0.075117	2598	0.10739	65	31	0.49243	0.12284	2598	0.15897	74	34	0.36598
IL17C	0.15895	NA	NA	NA	NA	0	0	0.0446411	16	2151	0.020921	12	7	0.24968	2598	0.06428	24	10	0.14815	0.44133	2598	0.034257	11	2	0.10814
WWP1	0.159163	NA	NA	NA	NA	0	0	0.1973	8	2151	0.11808	65	39	0.31501	2598	0.26289	165	72	0.11763	0.64416	2598	0.025019	23	11	0.059203
HDAC5	0.159289	rs8077889;rs72836561	MPP3;CD300LG	311363;263403	263403	0	0	0.150767	17	2151	0.10553	51	23	0.73714	2598	0.18822	106	51	0.05032	0.15391	2598	0.016166	6	1	0.3128
TNR	0.159302	NA	NA	NA	NA	0	0	0.0528532	1	2151	0.029754	16	8	0.16619	2598	0.071978	38	16	0.22322
FAM126A	0.159422	NA	NA	NA	NA	0	0	0.0591701	7	2151	0.027894	11	4	0.13972	2598	0.085065	34	19	0.26577	0.3431	2598	0.28791	152	64	0.14882
MTX2	0.159519	NA	NA	NA	NA	0	0	0.00357968	2	2151	0.0023245	3	2	0.073089	2598	0.0046189	3	2	0.50846	0.90459	2598	0.060046	36	17	0.028028
PSG9	0.15952	NA	NA	NA	NA	0	0	0.0032543	19	2151	0.0032543	6	4	0.15952	0	0	NA	NA	NA	0.075117	2598	0.10739	65	31	0.49243
CCDC126	0.159527	NA	NA	NA	NA	0	0	0.0810703	7	2151	0.039981	24	12	0.069457	2598	0.11509	66	34	0.53508	0.02028	2598	0.046574	38	17	0.84743
LONRF1	0.15954	NA	NA	NA	NA	0	0	0.0865464	8	2151	0.041841	41	28	0.2398	2598	0.12356	113	58	0.155	0.34284	2598	0.042725	20	9	0.14954
PIK3CB	0.159581	NA	NA	NA	NA	0	0	0.0341127	3	2151	0.010693	5	3	0.11438	2598	0.053503	22	7	0.32507	0.020751	2598	0.2271	121	45	0.84155
HIRA	0.15964	NA	NA	NA	NA	0	0	0.0301116	22	2151	0.015807	7	2	0.40151	2598	0.041955	27	12	0.092649	0.016496	2598	0.029638	19	12	0.90268
TMEM132B	0.159869	rs838880	SCARB1	409766	409766	0	0	0.0956013	12	2151	0.033473	16	8	0.083805	2598	0.14704	56	27	0.44471	0.46092	2598	0.037721	25	12	0.10251
AFTPH	0.159905	rs2540948	CEP68	490436	490436	0	0	0.19794	2	2151	0.12506	72	29	0.37701	2598	0.25828	183	86	0.098883	0.15895	2598	0.013472	8	3	0.30695
POU3F2	0.159974	NA	NA	NA	NA	0	0	0.142555	6	2151	0.13296	61	31	0.17342	2598	0.1505	125	66	0.21509	0.070768	2598	0.15666	95	46	0.50994
OMP	0.16	NA	NA	NA	NA	0	0	0.391028	11	2151	0.30358	167	66	0.11509	2598	0.46343	428	203	0.32417	0.17816	2598	0.080446	54	24	0.28111
TCP11L2	0.160101	NA	NA	NA	NA	0	0	0.0355867	12	2151	0.0027894	4	2	0.074383	2598	0.062741	23	11	0.50199	0.8913	2598	0.04234	31	16	0.029361
TESC	0.160204	NA	NA	NA	NA	0	0	0.0254792	12	2151	0.017201	10	4	0.063796	2598	0.032333	20	7	0.58579	0.33943	2598	0.040801	19	11	0.15167
MTSS1L	0.160299	NA	NA	NA	NA	0	0	0.0701197	16	2151	0.077638	31	18	0.068871	2598	0.063895	48	24	0.54304	0.083979	2598	0.041186	25	16	0.4653
TUBGCP4	0.160353	rs62020698;rs2412710;rs2929282	CAPN3;FRMD5	406589.5;960216.5;601927.5	406590	0	0	0.015793	15	2151	0.0069735	8	4	0.067586	2598	0.023095	10	3	0.55361	0.38308	2598	0.087375	30	13	0.13141
NDUFB1	0.160476	NA	NA	NA	NA	0	0	0.00736988	14	2151	0.0013947	2	1	0.30011	2598	0.012317	7	2	0.1248	0.18013	2598	0.17937	95	32	0.27912
CBR3	0.160517	NA	NA	NA	NA	0	0	0.0280059	21	2151	0.011158	7	6	0.96932	2598	0.041955	16	7	0.038652	0.3859	2598	0.040416	25	16	0.13043
KIF6	0.160541	rs2758886	KCNK17	457170	457170	0	0	0.176249	6	2151	0.10181	44	17	0.57817	2598	0.23788	114	50	0.064814	0.79875	2598	0.070439	53	27	0.038507
DPYSL5	0.160604	rs1260326	GCKR	659234	659234	0	0	0.0886503	2	2151	0.076709	24	10	0.87438	2598	0.098537	54	25	0.042879	0.82287	2598	0.036182	36	19	0.035962
S100A6	0.160625	NA	NA	NA	NA	0	0	0.0360074	1	2151	0.02278	5	3	0.2998	2598	0.046959	16	9	0.12508	0.60935	2598	0.038106	15	4	0.066405
ROCK1	0.160741	NA	NA	NA	NA	0	0	0.0926492	18	2151	0.066946	35	19	0.64698	2598	0.11393	78	35	0.058015	0.42438	2598	0.14896	116	58	0.11566
MCCD1	0.160767	rs2247056;rs419132;rs3177928	HLA	241921.5;703387.5;905023.5	241922	0	0	0.057907	6	2151	0.032078	13	4	0.16736	2598	0.079292	18	7	0.22432	0.42611	2598	0.13356	63	28	0.11509
PLEKHG1	0.160923	NA	NA	NA	NA	0	0	0.152033	6	2151	0.095305	48	27	0.13033	2598	0.199	124	59	0.28842	0.014203	2598	0.078907	42	22	0.94532
CLMP	0.160949	rs7941030	UBASH3B	543922	543922	0	0	0.0389556	11	2151	0.029754	16	11	0.11423	2598	0.046574	28	8	0.32914	0.23185	2598	0.0080831	6	2	0.22571
DFFA	0.16102	NA	NA	NA	NA	0	0	0.00694904	1	2151	0.0027894	3	1	0.53756	2598	0.010393	6	4	0.069982	0.13543	2598	0.23711	168	81	0.3468
GRM1	0.161163	NA	NA	NA	NA	0	0	0.00336911	6	2151	0.0018596	3	2	0.54679	2598	0.0046189	3	1	0.06888	0.09935	2598	0.018476	9	3	0.42388
TMEM30B	0.161322	NA	NA	NA	NA	0	0	0.0290586	14	2151	0.02185	9	2	0.054202	2598	0.035027	19	8	0.69576	0.27883	2598	0.040416	27	16	0.18922
EVPLL	0.161593	NA	NA	NA	NA	0	0	0.0141083	17	2151	0.019526	7	4	0.17934	2598	0.0096228	14	6	0.21074	0.19878	2598	0.17244	101	42	0.25895
TOP2A	0.161679	rs11869286	STARD3	771694	771694	0	0	0.0216887	17	2151	0.0069735	5	3	0.13602	2598	0.033872	16	7	0.27805	0.34221	2598	0.016936	5	1	0.15165
RAB11FIP2	0.161808	NA	NA	NA	NA	0	0	0.00905445	10	2151	0.0051139	3	1	0.051604	2598	0.012317	8	4	0.73366	0.59983	2598	0.10855	80	30	0.068682
PIAS1	0.161821	NA	NA	NA	NA	0	0	0.193093	15	2151	0.12831	81	41	0.10464	2598	0.24673	157	65	0.36185	0.055086	2598	0.0080831	8	4	0.58108
MAMSTR	0.161912	rs492602	FLJ36070	14849	14849	0	1	0.0113709	19	2151	0.0037192	3	0	0.42997	2598	0.017706	4	0	0.088126	0.048776	2598	0.090839	57	24	0.6142
APMAP	0.161927	NA	NA	NA	NA	0	0	0.120027	20	2151	0.042771	28	15	0.34828	2598	0.18399	92	41	0.10881	0.2733	2598	0.024634	6	4	0.1935
ZNF462	0.16262	NA	NA	NA	NA	0	0	0.0162141	9	2151	0.0023245	3	1	0.04179	2598	0.027714	10	7	0.9119	0.41187	2598	0.040031	13	5	0.12139
CD38	0.162712	NA	NA	NA	NA	0	0	0.0221098	4	2151	0.018596	12	6	0.64416	2598	0.025019	23	11	0.059203	0.074383	2598	0.062741	23	11	0.50199
LRRC15	0.162801	NA	NA	NA	NA	0	0	0.0117919	3	2151	0.017666	2	1	0.20473	2598	0.0069284	6	2	0.18641	0.47834	2598	0.1097	55	26	0.099094
SGCE	0.162868	NA	NA	NA	NA	0	0	0.0210568	7	2151	0.02185	4	1	0.66782	2598	0.0204	11	6	0.057177	0.23291	2598	0.043495	15	5	0.22678
TBX10	0.162953	NA	NA	NA	NA	0	0	0.0570645	11	2151	0.028359	17	10	0.37675	2598	0.080831	38	19	0.10142	0.24533	2598	0.008853	10	4	0.21634
ARHGDIG	0.163093	NA	NA	NA	NA	0	0	0.0086333	16	2151	0.0041841	6	3	0.50652	2598	0.012317	13	7	0.075521	0.48393	2598	0.013857	15	9	0.097762
RGS11	0.163093	NA	NA	NA	NA	0	0	0.0086333	16	2151	0.0041841	6	3	0.50652	2598	0.012317	13	7	0.075521	0.66782	2598	0.0204	11	6	0.057177
LYPLA1	0.163135	rs10102164	SOX17	406700	406700	0	0	0.0157929	8	2151	0.0074384	4	2	0.73096	2598	0.02271	8	1	0.05235	0.72012	2598	0.11124	44	20	0.049285
ANKAR	0.163229	NA	NA	NA	NA	0	0	0.0610659	2	2151	0.044166	27	15	0.042544	2598	0.075058	48	18	0.90012	0.073089	2598	0.0046189	3	2	0.50846
SPOPL	0.163513	NA	NA	NA	NA	0	0	0.0515899	2	2151	0.020921	20	16	0.24283	2598	0.076982	44	25	0.15806	0.08584	2598	0.2321	140	54	0.466
KIFC3	0.163583	rs3764261	CETP	835450	835450	0	0	0.109494	16	2151	0.057648	28	17	0.077312	2598	0.15242	86	43	0.49673	0.034054	2598	0.15512	82	29	0.71659
AKAP2	0.163602	NA	NA	NA	NA	0	0	0.178143	9	2151	0.080893	40	16	0.19776	2598	0.25866	143	59	0.19422	0.054845	2598	0.088145	61	32	0.58617
PALM2-AKAP2	0.163602	NA	NA	NA	NA	0	0	0.178143	9	2151	0.080893	40	16	0.19776	2598	0.25866	143	59	0.19422	0.051197	2598	0.056967	12	3	0.60503
TOP3B	0.163728	rs181362	UBE2L3	385419	385419	0	0	0.0404293	22	2151	0.02278	13	8	0.087419	2598	0.055042	38	13	0.43981	0.28062	2598	0.036182	23	12	0.19034
CTSL	0.1638	NA	NA	NA	NA	0	0	0.107393	9	2151	0.066016	33	16	0.30064	2598	0.14165	61	22	0.12796	0.18855	2598	0.25135	139	60	0.27371
BTC	0.163824	rs182616603	MTHFD2L	634648	634648	0	0	0.0166348	4	2151	0.0023245	3	2	0.26879	2598	0.028483	8	3	0.14315	0.3942	2598	0.02117	11	5	0.12997
GPSM1	0.164009	NA	NA	NA	NA	0	0	0.0547483	9	2151	0.035797	16	8	0.85477	2598	0.070439	37	12	0.045081	0.092546	2598	0.029253	21	13	0.44799
KCTD15	0.16402	rs731839	PEPD	391635	391635	0	0	0.0852807	19	2151	0.062297	31	16	0.31513	2598	0.10431	69	36	0.12229	0.086759	2598	0.072748	34	13	0.46498
RIN3	0.164129	NA	NA	NA	NA	0	0	0.107811	14	2151	0.065551	37	22	0.12321	2598	0.1428	89	40	0.31305	0.014355	2598	0.026559	10	7	0.95108
ATF7IP2	0.16422	rs7188861	RMI2	996883	996883	0	0	0.151401	16	2151	0.11251	49	19	0.058149	2598	0.1836	129	61	0.66379
GPX2	0.164407	NA	NA	NA	NA	0	0	0.0867525	14	2151	0.033008	32	18	0.071406	2598	0.13125	61	26	0.54136	0.016496	2598	0.069669	35	17	0.91515
LYL1	0.164482	NA	NA	NA	NA	0	0	0.0246367	19	2151	0.021385	12	7	0.067898	2598	0.027329	30	14	0.56967	0.8741	2598	0.33256	255	123	0.032027
RBBP8	0.16484	rs79588679	GATA6	628813	628813	0	0	0.0170561	18	2151	0.0074384	8	5	0.1556	2598	0.025019	23	12	0.24929	0.10788	2598	0.087375	45	22	0.40964
C17orf99	0.164926	rs4129767	PGS1	195194	195194	0	0	0.0970754	17	2151	0.061367	35	21	0.70113	2598	0.12664	88	46	0.055362	0.81789	2598	0.018476	13	9	0.037736
LYSMD2	0.164947	NA	NA	NA	NA	0	0	0.0621184	15	2151	0.043236	22	12	0.041411	2598	0.077752	52	27	0.93749	0.38228	2598	0.01963	15	7	0.13567
PTPN6	0.164953	NA	NA	NA	NA	0	0	0.148663	12	2151	0.093445	50	24	0.078834	2598	0.19438	118	56	0.49248	0.077312	2598	0.15242	86	43	0.49673
TAF4B	0.16504	NA	NA	NA	NA	0	0	0.0115812	18	2151	0.0013947	3	3	0.11041	2598	0.020015	7	3	0.35188	0.022249	2598	0.052733	24	10	0.83612
NBR1	0.165093	rs8077889;rs72836561	MPP3;CD300LG	539659.5;587619.5	539660	0	0	0.0844402	17	2151	0.040911	32	21	0.27876	2598	0.12048	76	41	0.13943	0.29853	2598	0.75558	1028	477	0.18005
AQP6	0.165438	NA	NA	NA	NA	0	0	0.164875	12	2151	0.09112	49	28	0.15775	2598	0.22594	118	49	0.24706	0.29333	2598	0.054657	26	14	0.18346
MCEE	0.165544	NA	NA	NA	NA	0	0	0.109706	2	2151	0.070665	27	12	0.15743	2598	0.14203	69	30	0.24777	0.40436	2598	0.20131	113	48	0.12661
SIRT3	0.165553	NA	NA	NA	NA	0	0	0.00505367	11	2151	0.0051139	2	1	0.073258	2598	0.0050038	5	3	0.53249	0.018242	2598	0.060816	32	13	0.89007
HBP1	0.165768	NA	NA	NA	NA	0	0	0.0250582	7	2151	0.0055788	8	7	0.083979	2598	0.041186	25	16	0.4653	0.34486	2598	0.085835	32	14	0.15373
KIF2C	0.166	NA	NA	NA	NA	0	0	0.0256897	1	2151	0.012552	6	5	0.29623	2598	0.036567	17	5	0.13215	0.15373	2598	0.13202	65	31	0.32314
PRKAR1A	0.166017	rs4148008;rs77542162	ABCA8	376190.5;582174.5	376190	0	0	0.0827545	17	2151	0.064621	36	18	0.15404	2598	0.097768	70	29	0.25417	0.15317	2598	0.044265	24	10	0.32405
C22orf39	0.166164	NA	NA	NA	NA	0	0	0.0320072	22	2151	0.016272	8	3	0.41588	2598	0.045035	33	15	0.094252	0.79509	2598	0.032717	26	14	0.040425
CDH4	0.166322	NA	NA	NA	NA	0	0	0.080857	20	2151	0.041841	29	16	0.071607	2598	0.11316	52	24	0.54808	0.41039	2598	0.068129	45	23	0.12442
KCNJ10	0.166454	NA	NA	NA	NA	0	0	0.136873	1	2151	0.068805	46	24	0.54741	2598	0.19323	135	73	0.071769	0.078834	2598	0.19438	118	56	0.49248
NKX3-1	0.166506	NA	NA	NA	NA	0	0	0.0412722	8	2151	0.015807	12	6	0.2523	2598	0.062356	21	7	0.15578	0.90149	2598	0.0034642	8	7	0.029808
RPN2	0.166533	NA	NA	NA	NA	0	0	0.0223206	20	2151	0.0065086	2	0	0.096539	2598	0.035412	17	7	0.40721	0.099252	2598	0.11547	72	37	0.43262
SCNN1G	0.166666	NA	NA	NA	NA	0	0	0.0254791	16	2151	0.014412	5	1	0.048669	2598	0.034642	14	3	0.80858	0.26629	2598	0.10855	56	26	0.20302
RP11-872D17.8	0.166855	NA	NA	NA	NA	0	0	0.125287	11	2151	0.062297	35	15	0.3079	2598	0.17744	124	50	0.128	0.32758	2598	0.088145	37	13	0.16367
ARPC1B	0.16705	NA	NA	NA	NA	0	0	0.0185305	7	2151	0.0069735	13	9	0.18312	2598	0.028099	24	11	0.21555	0.35887	2598	0.15396	86	42	0.14764
SLC43A3	0.167224	NA	NA	NA	NA	0	0	0.124445	11	2151	0.062297	35	15	0.3079	2598	0.1759	122	49	0.12837	0.39864	2598	0.062741	42	22	0.13013
CHRNA6	0.167247	NA	NA	NA	NA	0	0	0.00926522	8	2151	0.010228	3	2	0.6671	2598	0.0084681	8	4	0.05926	0.28083	2598	0.047344	11	5	0.19433
UFL1	0.16732	NA	NA	NA	NA	0	0	0.059802	6	2151	0.033008	11	4	0.27954	2598	0.081986	36	12	0.1415	0.29319	2598	0.011162	7	5	0.18613
PMPCB	0.167346	NA	NA	NA	NA	0	0	0.0433776	7	2151	0.031613	9	4	0.27742	2598	0.053118	28	15	0.14261	0.045498	2598	0.23518	158	79	0.64673
C15orf41	0.167389	NA	NA	NA	NA	0	0	0.0145296	15	2151	0.014412	9	4	0.15511	2598	0.014627	16	6	0.25515	0.44675	2598	0.016166	7	1	0.11278
WDR25	0.167436	NA	NA	NA	NA	0	0	0.024005	14	2151	0.033008	2	0	0.076047	2598	0.016551	8	3	0.52061	0.20891	2598	0.48807	466	229	0.25665
PPP6C	0.167543	NA	NA	NA	NA	0	0	0.0671722	9	2151	0.048815	25	8	0.56253	2598	0.082371	44	23	0.070439	0.10705	2598	0.034257	12	0	0.41719
FMO5	0.167659	NA	NA	NA	NA	0	0	0.283852	1	2151	0.22455	140	58	0.061788	2598	0.33295	257	117	0.64187	0.6671	2598	0.0084681	8	4	0.05926
KRTAP10-2	0.168073	rs114139997	COL18A1	944668	944668	0	0	0.0320067	21	2151	0.016736	9	5	0.077516	2598	0.04465	14	4	0.51329	0.61854	2598	0.021555	13	4	0.068067
KRTAP10-3	0.168073	rs114139997	COL18A1	944668	944668	0	0	0.0320067	21	2151	0.016736	9	5	0.077516	2598	0.04465	14	4	0.51329	0.02942	2598	0.11316	53	21	0.76795
HPS1	0.168095	NA	NA	NA	NA	0	0	0.0431668	10	2151	0.017201	10	5	0.45362	2598	0.064665	29	9	0.087728	0.28704	2598	0.34527	246	106	0.19091
DDA1	0.168202	NA	NA	NA	NA	0	0	0.0160035	19	2151	0.020456	4	0	0.79363	2598	0.012317	7	3	0.050185	0.19944	2598	0.040031	26	16	0.26806
RARA	0.168307	rs11869286	STARD3	675396	675396	0	0	0.0181091	17	2151	0.019526	4	0	0.075543	2598	0.016936	9	3	0.52766	0.15854	2598	0.016936	16	9	0.32123
COMMD7	0.168319	NA	NA	NA	NA	0	0	0.0633814	20	2151	0.026964	19	11	0.7539	2598	0.093533	49	22	0.052878	0.016982	2598	0.010008	10	7	0.9191
C1orf228	0.168581	NA	NA	NA	NA	0	0	0.0435882	1	2151	0.032078	8	4	0.28961	2598	0.053118	34	16	0.13793	0.48153	2598	0.060431	24	10	0.10252
SPATS1	0.16864	rs998584	VEGFA	559660	559660	0	0	0.0654873	6	2151	0.052069	18	10	0.36193	2598	0.076597	44	22	0.11042	0.25413	2598	0.35912	249	111	0.21698
SSH1	0.168709	rs7134594	MVK	768390	768390	0	0	0.161714	12	2151	0.11901	55	34	0.25399	2598	0.19707	145	62	0.15743	0.19526	2598	0.083141	41	16	0.2741
TBC1D8	0.16876	NA	NA	NA	NA	0	0	0.17014	2	2151	0.095305	58	30	0.08584	2598	0.2321	140	54	0.466	0.069457	2598	0.11509	66	34	0.53508
MUM1	0.169389	NA	NA	NA	NA	0	0	0.0181092	19	2151	0.02278	8	4	0.058883	2598	0.014242	14	10	0.68266	0.17854	2598	0.04234	17	8	0.2947
PRRT2	0.169416	NA	NA	NA	NA	0	0	0.0117917	16	2151	0.0018596	2	1	0.048645	2598	0.020015	6	2	0.82651	0.26943	2598	0.06736	37	16	0.20521
GMEB2	0.169428	NA	NA	NA	NA	0	0	0.00736989	20	2151	0.013017	3	1	0.069884	2598	0.0026944	4	2	0.57537	0.41684	2598	0.095843	47	24	0.12534
2017-03-02	0.169463	rs116843064;rs7255436	ANGPTL4	62752;58879	58879	0	1	0.0987562	19	2151	0.074849	42	21	0.88208	2598	0.11855	91	44	0.045597	0.19034	2598	0.033487	18	5	0.28038
MRAP2	0.169545	NA	NA	NA	NA	0	0	0.0301116	6	2151	0.016272	8	4	0.93612	2598	0.04157	17	5	0.042992	0.14618	2598	0.027329	20	10	0.34289
NMRK1	0.169566	NA	NA	NA	NA	0	0	0.0612759	9	2151	0.041841	31	17	0.46578	2598	0.077367	62	30	0.086419	0.15679	2598	0.028099	33	15	0.327
DEFB129	0.169621	NA	NA	NA	NA	0	0	0.039798	20	2151	0.018131	7	2	0.38141	2598	0.057737	17	8	0.10558	0.21667	2598	0.030793	18	11	0.25249
ABCB6	0.169674	rs78058190	PRKAG3	329482	329482	0	0	0.0397975	2	2151	0.021385	12	6	0.37545	2598	0.055042	27	13	0.1073	0.96593	2598	0.041186	41	20	0.02581
DAO	0.169803	rs7134594	MVK	375882	375882	0	0	0.249529	12	2151	0.18875	85	38	0.077598	2598	0.29985	184	80	0.51968	0.23374	2598	0.045804	26	12	0.23649
FAM73B	0.169804	NA	NA	NA	NA	0	0	0.0332703	9	2151	0.015342	9	4	0.040405	2598	0.048114	36	17	0.99805	0.50506	2598	0.012317	5	2	0.097022
RAB8A	0.169825	NA	NA	NA	NA	0	0	0.0737014	19	2151	0.041841	22	15	0.54945	2598	0.10008	45	20	0.073406	0.37326	2598	0.10585	47	18	0.14561
DMRTA2	0.169852	NA	NA	NA	NA	0	0	0.0638029	1	2151	0.052999	12	5	0.086759	2598	0.072748	34	13	0.46498	0.092439	2598	0.014242	15	9	0.46275
SLC2A4RG	0.169965	NA	NA	NA	NA	0	0	0.0652772	20	2151	0.047885	16	6	0.49644	2598	0.079677	41	22	0.081332	0.56823	2598	0.58545	629	288	0.080793
ZKSCAN8	0.170043	NA	NA	NA	NA	0	0	0.0265316	6	2151	0.012552	11	5	0.054994	2598	0.038106	21	12	0.73464	0.70113	2598	0.12664	88	46	0.055362
ADAMTSL5	0.170108	NA	NA	NA	NA	0	0	0.0934936	19	2151	0.088331	34	18	0.15452	2598	0.097768	67	32	0.26159	0.42174	2598	0.12356	80	33	0.12501
NKX2-2	0.170119	NA	NA	NA	NA	0	0	0.0644346	20	2151	0.033473	30	17	0.098958	2598	0.090069	59	27	0.4085	0.42256	2598	0.024634	15	5	0.12506
SLC38A11	0.170172	rs10195252;rs12328675	COBLL1	276727.5;249018.5	249018	0	0	0.102127	2	2151	0.067411	38	14	0.31686	2598	0.13087	75	35	0.12763	0.068871	2598	0.063895	48	24	0.54304
ABRACL	0.170246	rs605066	CITED2	488048	488048	0	0	0.0237944	6	2151	0.0065086	7	4	0.60935	2598	0.038106	15	4	0.066405	0.26846	2598	0.041186	31	17	0.20899
PECR	0.170264	rs1250229	FN1	605148	605148	0	0	0.324487	2	2151	0.21711	114	55	0.1276	2598	0.41339	323	139	0.31716	0.02257	2598	0.033102	13	5	0.85106
GRK5	0.170372	NA	NA	NA	NA	0	0	0.0488524	10	2151	0.019061	12	4	0.15738	2598	0.073518	31	8	0.25736	0.73714	2598	0.18822	106	51	0.05032
NUDT6	0.170448	NA	NA	NA	NA	0	0	0.0547487	4	2151	0.02557	14	5	0.18016	2598	0.078907	32	10	0.22495	0.35579	2598	0.039261	27	10	0.15514
MRO	0.170893	NA	NA	NA	NA	0	0	0.0854919	18	2151	0.056253	27	10	0.43616	2598	0.1097	61	33	0.093236	0.14763	2598	0.036952	19	9	0.34559
E2F5	0.170896	NA	NA	NA	NA	0	0	0.00547482	8	2151	0.0027894	4	2	0.20159	2598	0.0076982	8	3	0.20173	0.62499	2598	0.10277	34	12	0.0694
SPNS2	0.171135	rs193042029	TM4SF5	261680	261680	0	0	0.102548	17	2151	0.067411	40	23	0.066025	2598	0.13164	84	35	0.61706	0.039837	2598	0.20015	73	32	0.69643
FOXRED1	0.171225	rs11220462	ST3GAL4	99060.5	99060.5	0	1	0.0692774	11	2151	0.04463	10	4	0.13364	2598	0.089684	47	19	0.30507	0.50434	2598	0.06736	41	24	0.098386
TMEM147	0.171293	NA	NA	NA	NA	0	0	0.0227417	19	2151	0.016736	2	1	0.33005	2598	0.027714	13	7	0.12359	0.88384	2598	0.070824	37	20	0.033398
KRIT1	0.171671	NA	NA	NA	NA	0	0	0.020636	7	2151	0.019061	2	0	1	2598	0.02194	12	4	0.040909	0.077516	2598	0.04465	14	4	0.51329
AGXT2	0.171675	NA	NA	NA	NA	0	0	0.336074	5	2151	0.17434	131	86	0.18514	2598	0.46998	289	106	0.22097	0.077516	2598	0.04465	14	4	0.51329
ARHGAP5	0.171942	NA	NA	NA	NA	0	0	0.0734892	14	2151	0.052069	17	7	0.22715	2598	0.091224	53	24	0.18047	0.031921	2598	0.045804	35	17	0.7583
SIGLEC7	0.171944	rs17695224	HAS1	677708	677708	0	0	0.0393766	19	2151	0.015342	14	9	0.18466	2598	0.059276	39	20	0.222	0.23892	2598	0.1963	161	69	0.23502
TMEM33	0.171991	NA	NA	NA	NA	0	0	0.0172667	4	2151	0.0079033	6	3	0.043139	2598	0.025019	22	12	0.95063	0.13312	2598	0.034257	17	12	0.37219
SSC5D	0.172219	NA	NA	NA	NA	0	0	0.00884405	19	2151	0.014877	3	1	0.051136	2598	0.0038491	9	8	0.80336	0.035878	2598	0.039261	26	13	0.72714
SFXN4	0.17231	NA	NA	NA	NA	0	0	0.0336911	10	2151	0.018596	14	11	0.49641	2598	0.046189	33	20	0.082813	0.023081	2598	0.023865	15	8	0.84915
RNASE1	0.172359	NA	NA	NA	NA	0	0	0.020636	14	2151	0.019526	7	2	0.33864	2598	0.021555	10	5	0.12144	0.37292	2598	0.020785	5	3	0.14797
PKIA	0.1725	NA	NA	NA	NA	0	0	0.0023163	8	2151	0.0027894	3	2	0.15536	2598	0.0019246	3	1	0.26499	0.041791	2598	0.070824	42	21	0.68556
PITX1	0.172521	NA	NA	NA	NA	0	0	0.114548	5	2151	0.067875	39	18	0.2002	2598	0.15319	76	37	0.20567	0.254	2598	0.010393	13	8	0.22297
LAT2	0.172592	rs17145738	MLXIPL	652237	652237	0	0	0.0943382	7	2151	0.077173	34	21	0.59983	2598	0.10855	80	30	0.068682	0.067586	2598	0.023095	10	3	0.55361
LMOD2	0.172667	NA	NA	NA	NA	0	0	0.0724361	7	2151	0.04649	38	22	0.17948	2598	0.093918	82	45	0.22967	0.13679	2598	0.04542	22	9	0.36766
DOCK2	0.172777	NA	NA	NA	NA	0	0	0.0854901	5	2151	0.04556	26	12	0.12825	2598	0.11855	81	35	0.32168	0.73096	2598	0.02271	8	1	0.05235
SPEN	0.17283	NA	NA	NA	NA	0	0	0.0185302	1	2151	0.011158	6	4	0.24504	2598	0.024634	16	7	0.16843
SLC45A4	0.172871	NA	NA	NA	NA	0	0	0.038956	8	2151	0.015807	18	9	0.19087	2598	0.058122	32	15	0.2163	0.04926	2598	0.50346	549	237	0.64305
KIAA0355	0.172927	rs731839	PEPD	858706	858706	0	0	0.0536952	19	2151	0.036262	15	8	0.35169	2598	0.068129	46	25	0.11744	0.19429	2598	0.13433	74	31	0.284
CYTIP	0.173075	NA	NA	NA	NA	0	0	0.0231629	2	2151	0.02557	11	7	0.41398	2598	0.02117	12	6	0.099882	0.17593	2598	0.04388	22	10	0.30757
BTAF1	0.173268	NA	NA	NA	NA	0	0	0.0326381	10	2151	0.02185	6	4	0.33317	2598	0.04157	21	9	0.12429	0.071406	2598	0.13125	61	26	0.54136
HHLA1	0.173275	NA	NA	NA	NA	0	0	0.0160034	8	2151	0.014877	4	1	0.049115	2598	0.016936	5	2	0.84316	0.3594	2598	0.0046189	10	9	0.15645
OC90	0.173275	NA	NA	NA	NA	0	0	0.0160034	8	2151	0.014877	4	1	0.049115	2598	0.016936	5	2	0.84316	0.59018	2598	0.027329	11	5	0.078253
SPATS2L	0.173342	NA	NA	NA	NA	0	0	0.276898	2	2151	0.17759	86	50	0.3949	2598	0.35912	238	117	0.10492	0.50854	2598	0.072363	35	16	0.099082
CBX3	0.173363	rs4722551	MIR148A	244480	244480	0	0	0.0336915	7	2151	0.011158	14	10	0.060139	2598	0.052348	28	15	0.68906	0.42379	2598	0.0069284	9	5	0.12787
BMP2K	0.173412	NA	NA	NA	NA	0	0	0.171825	4	2151	0.091585	71	42	0.35155	2598	0.23826	147	59	0.11792	0.42341	2598	0.028099	6	0	0.12809
MFSD13A	0.173427	NA	NA	NA	NA	0	0	0.0195829	10	2151	0.0079033	3	1	0.092546	2598	0.029253	21	13	0.44799	0.20383	2598	0.022325	8	3	0.27403
CSDE1	0.173516	NA	NA	NA	NA	0	0	0.0793854	1	2151	0.085077	29	10	0.15815	2598	0.074673	42	20	0.26233	0.077598	2598	0.29985	184	80	0.51968
BAAT	0.173557	NA	NA	NA	NA	0	0	0.485999	9	2151	0.34728	267	145	0.56741	2598	0.60085	677	283	0.07314	0.075543	2598	0.016936	9	3	0.52766
GCGR	0.173608	NA	NA	NA	NA	0	0	0.319646	17	2151	0.19851	106	51	0.34505	2598	0.41994	239	96	0.12032	0.32411	2598	0.061586	36	14	0.17723
GTF2B	0.173644	NA	NA	NA	NA	0	0	0.0635913	1	2151	0.019061	15	9	0.51794	2598	0.10046	55	29	0.080179	0.097834	2598	0.090839	44	24	0.45963
NID2	0.173684	NA	NA	NA	NA	0	0	0.0259	14	2151	0.0065086	6	3	0.5488	2598	0.041955	9	1	0.075693	0.16895	2598	0.099692	88	47	0.32052
APOL4	0.173687	rs138777	TOM1	885491	885491	0	0	0.0576968	22	2151	0.02557	12	9	0.46696	2598	0.084296	37	16	0.088961	0.19208	2598	0.08545	40	18	0.29004
ARID3A	0.173766	NA	NA	NA	NA	0	0	0.270164	19	2151	0.15295	95	56	0.22529	2598	0.36721	264	118	0.1845	0.51141	2598	0.010008	9	5	0.099525
HIF1A	0.173931	NA	NA	NA	NA	0	0	0.0360074	14	2151	0.022315	11	3	0.06168	2598	0.047344	32	16	0.67474	0.41927	2598	0.084681	42	22	0.13126
ZNF503-AS2	0.173947	NA	NA	NA	NA	0	0	0.064224	10	2151	0.038587	18	5	0.074936	2598	0.08545	53	24	0.55545	0.30226	2598	0.11509	80	37	0.19181
RAB3B	0.174029	NA	NA	NA	NA	0	0	0.0103181	1	2151	0.0060437	3	2	0.21824	2598	0.013857	11	2	0.19084	0.36992	2598	0.034257	13	7	0.15348
TADA2B	0.174077	NA	NA	NA	NA	0	0	0.133079	4	2151	0.06834	41	18	0.25391	2598	0.18668	90	43	0.16409	0.060779	2598	0.059276	23	12	0.59134
EIF3K	0.174117	NA	NA	NA	NA	0	0	0.0115811	19	2151	0.0018596	3	2	0.14769	2598	0.01963	7	2	0.28219	0.62004	2598	0.037721	19	8	0.073166
PIGZ	0.174171	NA	NA	NA	NA	0	0	0.0397978	3	2151	0.053464	24	11	0.29075	2598	0.028483	34	19	0.1434	0.13123	2598	0.087375	57	30	0.38488
C18orf25	0.17427	NA	NA	NA	NA	0	0	0.0827525	18	2151	0.040446	33	13	0.067337	2598	0.11778	71	30	0.61964	0.14388	2598	0.025404	12	4	0.36174
NRAP	0.174314	NA	NA	NA	NA	0	0	0.0539063	10	2151	0.033008	15	7	0.96691	2598	0.071209	39	17	0.043167	0.58063	2598	0.050038	41	23	0.082022
TFAP2C	0.174329	NA	NA	NA	NA	0	0	0.0153716	20	2151	0.0083682	3	2	0.066603	2598	0.02117	11	6	0.62675	0.62513	2598	0.10701	70	34	0.072313
EVA1A	0.174394	NA	NA	NA	NA	0	0	0.308065	2	2151	0.22966	140	66	0.51719	2598	0.37298	320	134	0.080751	0.3324	2598	0.12972	81	33	0.17404
SNX1	0.174479	rs2652834	LACTB	985901	985901	0	0	0.0191616	15	2151	0.013017	14	9	0.46458	2598	0.024249	18	10	0.089953	0.37415	2598	0.27252	143	60	0.15226
LACTB2-AS1	0.174505	NA	NA	NA	NA	0	0	0.0614867	8	2151	0.051139	17	8	0.92436	2598	0.070054	43	22	0.045219	0.040358	2598	0.25327	152	62	0.70778
AREL1	0.174533	NA	NA	NA	NA	0	0	0.0507478	14	2151	0.04742	8	3	0.063117	2598	0.053503	21	8	0.66238	0.30923	2598	0.046574	13	2	0.18851
RWDD2B	0.17459	NA	NA	NA	NA	0	0	0.0027894	21	2151	0.0027894	2	0	0.17459	0	0	NA	NA	NA	0.23354	2598	0.017321	6	2	0.24765
ZNF138	0.174922	NA	NA	NA	NA	0	0	0.00315857	7	2151	0.0037192	3	1	0.12052	2598	0.0026944	5	4	0.34791	0.071607	2598	0.11316	52	24	0.54808
ZDHHC11	0.174936	NA	NA	NA	NA	0	0	0.0705411	5	2151	0.088331	48	23	0.24881	2598	0.055812	39	21	0.16854	0.41593	2598	0.22864	187	107	0.13371
ASB10	0.174975	rs17173637	TMEM176A	413754	413754	0	0	0.0267424	7	2151	0.02185	6	4	0.5012	2598	0.030793	13	6	0.083693	0.15866	2598	0.071594	40	22	0.33858
RRAGD	0.175022	NA	NA	NA	NA	0	0	0.0214779	6	2151	0.0079033	5	2	0.054107	2598	0.032717	13	7	0.77553	0.46604	2598	0.083911	51	30	0.11501
LRCH3	0.175063	NA	NA	NA	NA	0	0	0.0572753	3	2151	0.046955	15	7	0.75857	2598	0.06582	27	13	0.055334	0.015851	2598	0.038491	16	7	0.96499
RP11-407N17.3	0.175153	NA	NA	NA	NA	0	0	0.0558017	14	2151	0.020921	19	10	0.054931	2598	0.084681	49	22	0.76465	0.1484	2598	0.053118	24	8	0.35571
SLC38A4	0.175259	NA	NA	NA	NA	0	0	0.534009	12	2151	0.38959	302	169	0.11876	2598	0.65358	760	363	0.35396	0.10418	2598	0.1786	114	54	0.44723
DNAJC13	0.175263	rs17404153	ACAD11	24692.5	24692.5	0	1	0.0206361	3	2151	0.0074384	6	4	0.22596	2598	0.031563	14	6	0.18604	0.26929	2598	0.091224	71	38	0.21781
TM9SF3	0.175313	NA	NA	NA	NA	0	0	0.18888	10	2151	0.10274	59	33	0.29613	2598	0.2602	126	59	0.14201	0.048584	2598	0.43495	358	175	0.65808
TBX5	0.175314	NA	NA	NA	NA	0	0	0.0741204	12	2151	0.036727	13	6	0.081262	2598	0.10508	58	28	0.51751	0.24686	2598	0.10239	45	21	0.23667
MTCH1	0.175315	NA	NA	NA	NA	0	0	0.105496	6	2151	0.076709	32	17	0.042058	2598	0.12933	75	33	0.99991	0.36487	2598	0.19707	131	60	0.15805
VANGL1	0.175327	NA	NA	NA	NA	0	0	0.0427457	1	2151	0.027894	22	14	0.045858	2598	0.055042	34	17	0.91713	0.24797	2598	0.096998	38	15	0.23614
SPAG7	0.175453	rs193042029	TM4SF5	212072	212072	0	0	0.105498	17	2151	0.077173	46	25	0.77205	2598	0.12895	86	38	0.054527	0.016304	2598	0.1174	74	27	0.96054
PITX3	0.175458	NA	NA	NA	NA	0	0	0.0376921	10	2151	0.0097629	8	5	0.053558	2598	0.060816	18	11	0.78605	0.27245	2598	0.051963	25	13	0.21627
OR5K2	0.175467	NA	NA	NA	NA	0	0	0.0240049	3	2151	0.026964	6	1	0.61854	2598	0.021555	13	4	0.068067	0.2681	2598	0.076212	49	26	0.21966
PABPC1	0.1755	NA	NA	NA	NA	0	0	0.0126344	8	2151	0.0055788	5	3	0.09935	2598	0.018476	9	3	0.42388	0.16522	2598	0.075828	43	14	0.33119
SLC1A3	0.175587	NA	NA	NA	NA	0	0	0.0317962	5	2151	0.029289	9	5	0.14543	2598	0.033872	19	11	0.28976	0.61713	2598	0.044265	24	11	0.075194
HPN-AS1	0.175646	NA	NA	NA	NA	0	0	0.0271635	19	2151	0.0032543	4	3	0.24709	2598	0.046959	13	5	0.17062	0.081262	2598	0.10508	58	28	0.51751
ADTRP	0.175667	NA	NA	NA	NA	0	0	0.0126343	6	2151	0.019526	6	3	0.050672	2598	0.0069284	14	10	0.83212	0.32482	2598	0.08699	52	25	0.18104
C12orf66	0.175719	NA	NA	NA	NA	0	0	0.012213	12	2151	0.0069735	6	3	0.38177	2598	0.016551	9	3	0.11049	0.31427	2598	0.0023095	3	2	0.18755
FBXO42	0.175893	NA	NA	NA	NA	0	0	0.0105285	1	2151	0.0074384	2	0	0.23945	2598	0.013087	6	4	0.17639	0.024719	2598	0.1097	87	49	0.8496
GRIN1	0.175903	NA	NA	NA	NA	0	0	0.080438	9	2151	0.086936	28	14	0.051812	2598	0.075058	50	26	0.81525	0.30295	2598	0.095073	59	31	0.19505
NHLRC3	0.175969	NA	NA	NA	NA	0	0	0.023584	13	2151	0.009298	6	3	0.73956	2598	0.035412	14	5	0.057143	0.15764	2598	0.048884	23	12	0.34353
ACP2	0.17606	rs3136441	LRP4	44563.5	44563.5	0	0	0.154977	11	2151	0.079498	44	23	0.23669	2598	0.21747	109	41	0.17867	0.015751	2598	0.25173	143	74	0.97186
TMEM160	0.176369	NA	NA	NA	NA	0	0	0.0136867	19	2151	0.016736	6	2	0.073636	2598	0.011162	9	4	0.57563	0.098397	2598	0.01963	10	5	0.46625
KCNMA1	0.1764	NA	NA	NA	NA	0	0	0.109917	10	2151	0.042771	25	14	0.1848	2598	0.16551	79	40	0.22942	0.31669	2598	0.090839	43	15	0.18667
STX1A	0.176433	rs13238203;rs17145738	TYW1B;MLXIPL	980597;127390	127390	0	1	0.00758035	7	2151	0.012087	6	3	0.065407	2598	0.0038491	5	3	0.64836	0.063796	2598	0.032333	20	7	0.58579
DPP4	0.176451	NA	NA	NA	NA	0	0	0.0547481	2	2151	0.016736	14	8	0.044809	2598	0.08622	31	10	0.94653	0.63327	2598	0.06505	30	10	0.072291
CES2	0.176494	rs16942887	LCAT	934726	934726	0	0	0.186353	16	2151	0.12087	77	39	0.11503	2598	0.24057	199	84	0.36883	0.92069	2598	0.052348	31	11	0.032327
SLC35F2	0.176895	NA	NA	NA	NA	0	0	0.00589599	11	2151	0.0013947	3	3	0.36681	2598	0.0096228	3	2	0.11601	0.36819	2598	0.040031	27	15	0.15797
DNASE1L3	0.176981	rs13315871	PXK	205725	205725	0	1	0.429984	3	2151	0.29335	206	102	0.078638	2598	0.54311	527	236	0.54148	0.26244	2598	0.12317	85	42	0.22591
ECD	0.176989	NA	NA	NA	NA	0	0	0.0117922	10	2151	0.0083682	8	5	0.44518	2598	0.014627	20	12	0.095654	0.067898	2598	0.027329	30	14	0.56967
TMEM170B	0.177062	NA	NA	NA	NA	0	0	0.0202147	6	2151	0.012087	15	8	0.81282	2598	0.026944	33	22	0.052418	0.24758	2598	0.11008	74	31	0.23915
TTC6	0.177082	NA	NA	NA	NA	0	0	0.141083	14	2151	0.065551	46	28	0.26167	2598	0.20362	131	66	0.16285	0.41276	2598	0.026559	17	5	0.13784
SEC31B	0.177311	rs11597086	CHUK	338807	338807	0	0	0.0170563	10	2151	0.0055788	6	2	0.40005	2598	0.026559	14	7	0.1067	0.41276	2598	0.026559	17	5	0.13784
TULP1	0.177322	rs2814982	C6orf106	913512	913512	0	0	0.0534853	6	2151	0.011623	18	12	0.24251	2598	0.088145	28	10	0.17603	0.39462	2598	0.073518	47	24	0.14584
ERO1B	0.177597	NA	NA	NA	NA	0	0	0.0122132	1	2151	0.0097629	8	3	0.092439	2598	0.014242	15	9	0.46275	0.30057	2598	0.04465	40	19	0.19862
PRKCD	0.177759	rs13326165	STAB1	667904	667904	0	0	0.14087	3	2151	0.066481	63	33	0.99363	2598	0.20246	134	70	0.043102	0.38831	2598	0.028099	9	2	0.14921
PROM1	0.177892	NA	NA	NA	NA	0	0	0.0463254	4	2151	0.014412	12	7	0.064028	2598	0.072748	38	17	0.66955	0.10221	2598	0.018861	16	4	0.45941
CLDN12	0.177926	NA	NA	NA	NA	0	0	0.0833863	7	2151	0.066481	30	14	0.32195	2598	0.097383	58	29	0.13319	0.14242	2598	0.11239	51	23	0.37239
DPPA4	0.178108	NA	NA	NA	NA	0	0	0.0920174	3	2151	0.063691	21	9	0.099252	2598	0.11547	72	37	0.43262	0.20133	2598	0.048499	30	19	0.28741
CREG1	0.178337	NA	NA	NA	NA	0	0	0.121918	1	2151	0.054858	40	18	0.31306	2598	0.17744	83	40	0.13739
LYN	0.178411	NA	NA	NA	NA	0	0	0.0894915	8	2151	0.024175	19	8	0.43749	2598	0.14357	70	30	0.098367	0.47159	2598	0.0204	22	13	0.11612
DMRT3	0.178679	NA	NA	NA	NA	0	0	0.186353	9	2151	0.11715	67	38	0.17766	2598	0.24365	164	79	0.24271	0.56512	2598	0.047344	29	17	0.088611
SYPL2	0.17875	rs629301	SORT1	191056	191056	0	1	0.0225311	1	2151	0.024175	13	5	0.071525	2598	0.02117	16	8	0.60318	0.48996	2598	0.080446	40	15	0.11018
UVRAG	0.178966	rs499974	MOGAT2-DGAT2	67630	67630	0	1	0.116447	11	2151	0.056718	28	10	0.35597	2598	0.1659	102	48	0.12139	0.35188	2598	0.030023	25	13	0.16805
HS3ST4	0.179029	NA	NA	NA	NA	0	0	0.0328492	16	2151	0.0079033	6	2	0.48444	2598	0.053503	17	7	0.08924	0.82193	2598	0.036567	11	7	0.043454
FOXB1	0.179102	NA	NA	NA	NA	0	0	0.0960183	15	2151	0.047885	28	14	0.3428	2598	0.13587	66	25	0.12618	0.48841	2598	0.053888	24	11	0.11104
UBR1	0.179102	rs62020698;rs2412710;rs2929282	CAPN3;FRMD5	167846.5;721473.5;840670.5	167846	0	1	0.0522211	15	2151	0.049279	17	7	0.85204	2598	0.054657	40	18	0.050766	0.49967	2598	0.032333	22	13	0.1075
YTHDF2	0.179241	NA	NA	NA	NA	0	0	0.0178985	1	2151	0.0079033	4	2	0.39892	2598	0.026174	13	6	0.10854	0.28318	2598	0.081986	72	34	0.21259
HRASLS5	0.179341	NA	NA	NA	NA	0	0	0.0715942	11	2151	0.052069	21	9	0.2781	2598	0.08776	46	17	0.15581	0.28655	2598	0.23865	181	75	0.2102
C1orf168	0.179397	NA	NA	NA	NA	0	0	0.346391	1	2151	0.19526	120	60	0.21269	2598	0.47152	317	142	0.20381	0.31223	2598	0.0050038	4	1	0.19255
PITPNM3	0.179478	rs314253	DLG4	661293	661293	0	0	0.0661183	17	2151	0.02185	12	7	0.62499	2598	0.10277	34	12	0.0694	0.090882	2598	0.26135	218	112	0.49395
BTBD1	0.179542	NA	NA	NA	NA	0	0	0.0589599	15	2151	0.018131	10	6	0.20422	2598	0.092764	32	12	0.21249	0.40486	2598	0.016936	13	5	0.14324
TAF8	0.179604	NA	NA	NA	NA	0	0	0.105497	6	2151	0.062762	26	16	0.05473	2598	0.14088	45	10	0.79325	0.11296	2598	0.080831	60	30	0.43552
LGI3	0.179692	NA	NA	NA	NA	0	0	0.0526426	8	2151	0.032078	17	11	0.16322	2598	0.069669	37	12	0.26616	0.56384	2598	0.1147	57	23	0.089725
XIRP1	0.179836	NA	NA	NA	NA	0	0	0.0715939	3	2151	0.026499	14	5	0.057482	2598	0.10893	32	11	0.75656	0.4699	2598	0.058122	31	17	0.1178
USP1	0.179848	rs2131925	ANGPTL3	120708	120708	0	1	0.00673825	1	2151	0.0097629	7	2	0.11505	2598	0.004234	6	4	0.37803	0.7539	2598	0.093533	49	22	0.052878
RP11-419C5.2	0.179879	NA	NA	NA	NA	0	0	0.0903348	16	2151	0.043236	28	12	0.24265	2598	0.12933	74	34	0.17928	0.65464	2598	0.296	218	92	0.069686
GNA13	0.180215	NA	NA	NA	NA	0	0	0.145505	17	2151	0.073454	46	23	0.069035	2598	0.20516	103	42	0.6317	0.58581	2598	0.20747	104	39	0.084469
ARPC5L	0.180277	NA	NA	NA	NA	0	0	0.0844384	9	2151	0.033938	18	11	0.063455	2598	0.12625	75	37	0.68756	0.5058	2598	0.06736	34	14	0.10612
MOXD1	0.180373	NA	NA	NA	NA	0	0	0.0326385	6	2151	0.016272	8	7	0.72203	2598	0.046189	14	8	0.060468	0.12414	2598	0.011547	10	7	0.41087
GABRA5	0.180393	NA	NA	NA	NA	0	0	0.0614863	15	2151	0.0079033	7	5	0.046503	2598	0.10585	37	10	0.939	0.18163	2598	0.025789	28	19	0.31469
FANCA	0.180671	NA	NA	NA	NA	0	0	0.100865	16	2151	0.079033	41	26	0.36212	2598	0.11894	103	56	0.12083	0.15031	2598	0.095073	37	15	0.36219
PDE3B	0.180677	NA	NA	NA	NA	0	0	0.140238	11	2151	0.087866	61	32	0.31177	2598	0.1836	145	64	0.14035	0.46645	2598	0.14935	89	45	0.11958
SEC14L2	0.180906	rs5763662	MTMR3	442393	442393	0	0	0.30638	22	2151	0.21943	151	81	0.74465	2598	0.37837	323	167	0.05886	0.40037	2598	0.071978	26	11	0.14603
MAPKAPK3	0.181096	rs2013208	RBM5	510702	510702	0	0	0.0501157	3	2151	0.026034	14	10	0.24955	2598	0.070054	35	17	0.17588	0.21628	2598	0.58045	521	220	0.27456
P3H2	0.181129	NA	NA	NA	NA	0	0	0.0012634	3	2151	0.0013947	2	1	0.57486	2598	0.0011547	3	3	0.076369	0.54346	2598	0.039261	9	2	0.09616
SREK1IP1	0.18122	NA	NA	NA	NA	0	0	0.00484311	5	2151	0.0018596	2	1	0.13632	2598	0.0073133	10	6	0.32226	0.655	2598	0.094688	66	20	0.070456
PDLIM1	0.181641	NA	NA	NA	NA	0	0	0.169931	10	2151	0.083682	43	22	0.055382	2598	0.24134	130	54	0.79566	0.037859	2598	0.032333	27	13	0.74422
TMEM63A	0.181664	NA	NA	NA	NA	0	0	0.16993	1	2151	0.12599	47	22	0.15751	2598	0.20631	122	55	0.27981	0.27117	2598	0.027329	18	11	0.22522
ZPBP2	0.181899	rs11869286	STARD3	232554	232554	0	0	0.0242158	17	2151	0.011158	6	3	0.29018	2598	0.035027	16	7	0.15214	0.31209	2598	0.018091	15	9	0.19555
AVP	0.18199	NA	NA	NA	NA	0	0	0.147188	20	2151	0.0702	38	25	0.066001	2598	0.21093	99	37	0.66934	0.31209	2598	0.018091	15	9	0.19555
SENP6	0.181992	NA	NA	NA	NA	0	0	0.0699096	6	2151	0.039517	27	13	0.067153	2598	0.095073	53	23	0.65787	0.4098	2598	0.069284	16	4	0.1434
LOXL4	0.182036	NA	NA	NA	NA	0	0	0.056433	10	2151	0.019061	19	14	0.10788	2598	0.087375	45	22	0.40964	0.023271	2598	0.016936	8	2	0.88191
TRPM7	0.182084	NA	NA	NA	NA	0	0	0.0349548	15	2151	0.012087	14	8	0.13229	2598	0.053888	37	18	0.33417	0.89258	2598	0.0092379	8	3	0.036769
SPRR4	0.182166	NA	NA	NA	NA	0	0	0.0261109	1	2151	0.010693	8	4	0.90326	2598	0.038876	16	7	0.048971	0.28902	2598	0.11932	71	29	0.2128
MYO6	0.182195	NA	NA	NA	NA	0	0	0.036429	6	2151	0.004649	9	8	0.12347	2598	0.062741	30	18	0.35833	0.2829	2598	0.27829	192	79	0.21719
CTSF	0.182263	rs12801636	KAT5	949606	949606	0	0	0.0218992	11	2151	0.0023245	2	1	0.28151	2598	0.038106	15	4	0.15724	0.078638	2598	0.54311	527	236	0.54148
MAPK11	0.182358	NA	NA	NA	NA	0	0	0.196884	22	2151	0.12645	52	23	0.12956	2598	0.2552	142	63	0.34189	0.33722	2598	0.49269	402	175	0.18099
RAPGEFL1	0.18236	rs11869286	STARD3	523600	523600	0	0	0.096651	17	2151	0.064621	32	19	0.045853	2598	0.12317	79	36	0.96604	0.074936	2598	0.08545	53	24	0.55545
METTL2B	0.182385	NA	NA	NA	NA	0	0	0.00610656	7	2151	0.0060437	5	3	0.045944	2598	0.0061586	4	0	0.9643	0.069884	2598	0.0026944	4	2	0.57537
CRTAM	0.18242	rs7941030	UBASH3B	650746	650746	0	1	0.0109494	11	2151	0.0055788	2	0	0.07926	2598	0.015396	3	0	0.55911	0.1494	2598	0.094303	37	15	0.36936
EDN1	0.182644	NA	NA	NA	NA	0	0	0.0267426	6	2151	0.0055788	6	3	0.23758	2598	0.044265	25	9	0.18683	0.13477	2598	0.022325	11	6	0.39595
UCP3	0.182662	NA	NA	NA	NA	0	0	0.0166353	11	2151	0.0088331	4	0	0.12269	2598	0.023095	6	1	0.36183	0.50196	2598	0.0076982	4	1	0.10985
DDX47	0.182709	NA	NA	NA	NA	0	0	0.038745	12	2151	0.033008	8	4	0.26067	2598	0.043495	19	7	0.17036	0.32605	2598	0.0084681	11	6	0.18838
C9orf47	0.182883	NA	NA	NA	NA	0	0	0.0303221	9	2151	0.011158	6	1	0.056073	2598	0.046189	26	13	0.79296	0.34511	2598	0.096613	44	14	0.17713
GNRHR	0.182899	NA	NA	NA	NA	0	0	0.00989676	4	2151	0.0013947	2	1	1	2598	0.016936	10	3	0.044469	0.24904	2598	0.048114	23	8	0.24602
HIST1H2AC	0.183019	rs1800562	HFE	71830.5	71830.5	0	1	0.0463256	6	2151	0.024175	20	14	0.24139	2598	0.064665	36	16	0.18438	0.35847	2598	0.04542	15	6	0.16963
KCTD14	0.183264	NA	NA	NA	NA	0	0	0.0383238	11	2151	0.032078	15	7	0.26676	2598	0.043495	28	15	0.16714	0.40224	2598	0.10701	50	21	0.14789
RAB40C	0.183479	NA	NA	NA	NA	0	0	0.172036	16	2151	0.11065	61	30	0.065945	2598	0.22286	141	68	0.67716	0.087226	2598	0.18245	89	36	0.51412
INPP5B	0.183487	NA	NA	NA	NA	0	0	0.0326385	1	2151	0.013947	7	3	0.13963	2598	0.048114	20	6	0.31983	0.37538	2598	0.058122	23	11	0.16103
SLC6A5	0.183494	NA	NA	NA	NA	0	0	0.0229521	11	2151	0.009298	3	1	0.10705	2598	0.034257	12	0	0.41719	0.29304	2598	0.038106	19	7	0.21091
IGSF8	0.183801	NA	NA	NA	NA	0	0	0.0844393	1	2151	0.049279	30	15	0.33209	2598	0.11355	80	38	0.13478	0.92222	2598	0.27136	151	69	0.034118
TRIM67	0.183972	NA	NA	NA	NA	0	0	0.0614865	1	2151	0.037657	17	7	0.061167	2598	0.081216	25	6	0.73265	0.17981	2598	0.049269	38	20	0.32385
ALOX15B	0.184067	rs314253	DLG4	879227	879227	0	0	0.131397	17	2151	0.069735	39	25	0.087226	2598	0.18245	89	36	0.51412	0.51191	2598	0.010393	10	3	0.10767
KIAA0196	0.184068	rs2954029	TRIB1	386756	386756	0	0	0.0101073	8	2151	0.0023245	4	3	0.42479	2598	0.016551	6	1	0.10557	0.43111	2598	0.013472	14	4	0.13661
ZNF213	0.184105	NA	NA	NA	NA	0	0	0.00884402	16	2151	0.0032543	2	0	1	2598	0.013472	15	7	0.044857	0.03192	2598	0.62702	776	351	0.80082
ISG15	0.184166	NA	NA	NA	NA	0	0	0.00842277	1	2151	0.013482	5	3	0.43246	2598	0.004234	4	2	0.10377	0.73956	2598	0.035412	14	5	0.057143
SLC25A13	0.184212	NA	NA	NA	NA	0	0	0.218778	7	2151	0.16736	105	52	0.090882	2598	0.26135	218	112	0.49395	0.241	2598	0.073903	34	12	0.25532
CLK1	0.184241	NA	NA	NA	NA	0	0	0.047589	2	2151	0.043701	18	9	0.25369	2598	0.050808	30	9	0.17699	0.54848	2598	0.078137	30	13	0.097181
DDX39B	0.184308	rs2247056;rs419132;rs3177928	HLA	247520.5;697788.5;899424.5	247520	0	0	0.0979147	6	2151	0.066481	26	9	0.16897	2598	0.12394	47	17	0.26586	0.50135	2598	0.031948	13	4	0.11134
RDH10	0.184361	NA	NA	NA	NA	0	0	0.118129	8	2151	0.10088	41	19	0.27387	2598	0.13241	94	46	0.16409	0.28415	2598	0.041186	16	6	0.21922
COG5	0.184416	NA	NA	NA	NA	0	0	0.104233	7	2151	0.038122	19	12	0.12284	2598	0.15897	74	34	0.36598	0.10964	2598	0.076982	26	12	0.45508
SPAG8	0.184448	NA	NA	NA	NA	0	0	0.0648558	9	2151	0.033473	14	7	0.097834	2598	0.090839	44	24	0.45963	0.15239	2598	0.35989	258	133	0.36817
DCST1	0.1845	NA	NA	NA	NA	0	0	0.0869647	1	2151	0.069735	19	11	0.21539	2598	0.10123	55	26	0.20885	0.18961	2598	0.02271	29	14	0.31357
WDR54	0.18453	NA	NA	NA	NA	0	0	0.00800169	2	2151	0.0060437	2	1	0.056376	2598	0.0096228	8	3	0.7981	0.66386	2598	0.046959	37	24	0.070917
C11orf91	0.184703	NA	NA	NA	NA	0	0	0.0728576	11	2151	0.064156	31	17	0.4974	2598	0.080062	61	35	0.09057	0.44475	2598	0.039646	23	12	0.13214
C4orf19	0.184857	NA	NA	NA	NA	0	0	0.43209	4	2151	0.25848	157	80	0.71835	2598	0.57583	470	235	0.062782	0.68515	2598	0.043495	29	20	0.066882
RP11-540D14.8	0.184867	NA	NA	NA	NA	0	0	0.0755945	1	2151	0.059042	21	11	0.25764	2598	0.089299	46	22	0.17506	0.72203	2598	0.046189	14	8	0.060468
TSPO2	0.184924	NA	NA	NA	NA	0	0	0.054327	6	2151	0.026499	21	12	0.12922	2598	0.077367	48	21	0.34918	0.020444	2598	0.22748	162	88	0.92673
CBX6	0.184931	rs5756931	PLA2G6	726488	726488	0	0	0.0522219	22	2151	0.028824	14	3	0.20004	2598	0.071594	34	16	0.22557	0.037369	2598	0.087375	33	13	0.75898
FZD7	0.185047	rs11694172;rs115400054	FAM117B	635033.5;778834.5	635034	0	0	0.00884385	2	2151	0.012552	3	2	0.21946	2598	0.0057737	4	2	0.20578	0.25341	2598	0.076597	36	17	0.24549
ZBTB1	0.185093	NA	NA	NA	NA	0	0	0.147402	14	2151	0.11855	41	19	0.17897	2598	0.17129	83	40	0.25242	0.22062	2598	0.13202	86	40	0.27786
AGBL3	0.185185	NA	NA	NA	NA	0	0	0.0922325	7	2151	0.074384	40	20	0.62513	2598	0.10701	70	34	0.072313	0.43452	2598	0.32679	229	114	0.13645
SLC10A4	0.1853	NA	NA	NA	NA	0	0	0.0157928	4	2151	0.014877	11	7	0.93195	2598	0.016551	12	8	0.048546	0.57174	2598	0.33256	186	85	0.091896
SLC32A1	0.185307	NA	NA	NA	NA	0	0	0.0414825	20	2151	0.026034	16	10	0.069066	2598	0.054273	27	10	0.65509	0.12092	2598	0.19438	87	45	0.43104
BMPR1A	0.185375	NA	NA	NA	NA	0	0	0.0111605	10	2151	0.0065086	5	2	0.071473	2598	0.015012	10	5	0.63334	0.96753	2598	0.063125	32	20	0.030686
CYP1A1	0.185539	NA	NA	NA	NA	0	0	0.205304	15	2151	0.16457	70	35	0.46287	2598	0.23903	159	72	0.09791	0.10404	2598	0.018861	7	3	0.47302
ACSL1	0.185599	NA	NA	NA	NA	0	0	0.526427	4	2151	0.37006	270	135	0.061662	2598	0.65589	669	318	0.73528	0.79363	2598	0.012317	7	3	0.050185
ZNF720	0.185682	rs11649653	CTF1	800385	800385	0	0	0.0444304	16	2151	0.052534	13	4	0.62004	2598	0.037721	19	8	0.073166	0.75857	2598	0.06582	27	13	0.055334
EFNA4	0.185803	NA	NA	NA	NA	0	0	0.0696992	1	2151	0.052534	13	7	0.21469	2598	0.083911	47	23	0.21149	0.15068	2598	0.016551	17	8	0.3742
SYCP2L	0.185809	NA	NA	NA	NA	0	0	0.0741236	6	2151	0.033473	18	10	0.34347	2598	0.10778	62	31	0.1322	0.21116	2598	0.047729	21	11	0.29015
RP11-347C12.3	0.185945	rs11649653	CTF1	785895	785895	0	0	0.0103178	16	2151	0.012087	5	1	0.063857	2598	0.008853	7	3	0.71176	0.21116	2598	0.047729	21	11	0.29015
IYD	0.186465	NA	NA	NA	NA	0	0	0.255634	6	2151	0.20688	84	38	0.65464	2598	0.296	218	92	0.069686	0.05279	2598	0.29754	189	78	0.66524
SARM1	0.186634	NA	NA	NA	NA	0	0	0.0178989	17	2151	0.011623	6	3	0.15172	2598	0.023095	10	5	0.30104	0.15496	2598	0.099692	39	14	0.36803
[truncated: 9,634 more rows]
