# Supplementary material for: Deep coverage whole genome sequences and plasma lipoprotein(a) in individuals of European and African ancestries
Source: Nat Commun. 2018 Jul 4;9:2606. doi: 10.1038/s41467-018-04668-w (PMC6031652; doi:10.1038/s41467-018-04668-w)
Supplement: Supplementary file 17 — Supplementary Data 14 [file 41467_2018_4668_MOESM17_ESM.xlsx]

## Sheet: Sheet1
Variants used in the Lp(a)-C and Lp(a) genetic risk scores by cohort.
39 variants used in JHS Lp(a)-C GRS, 235 variants used in JHS Lp(a) GRS, 49 variants used in EST Lp(a)-C GRS, 399 variants used in FIN Lp(a) GRS
Cohort	Phenotype	Variant	Alt Allele	Beta (SD phenotype)
JHS	Lp(a)-C	6:160353248:T:C	C	0.131133
JHS	Lp(a)-C	6:160599134:T:C	C	0.139159
JHS	Lp(a)-C	6:160644788:A:G	G	0.234474
JHS	Lp(a)-C	6:160650483:C:T	T	0.195108
JHS	Lp(a)-C	6:160668041:C:T	T	-0.116031
JHS	Lp(a)-C	6:160688864:T:C	C	0.342805
JHS	Lp(a)-C	6:160697306:G:A	A	-0.112796
JHS	Lp(a)-C	6:160698159:G:A	A	0.281228
JHS	Lp(a)-C	6:160698826:C:T	T	0.185322
JHS	Lp(a)-C	6:160710863:A:G	G	-0.187476
JHS	Lp(a)-C	6:160711018:G:A	A	0.176464
JHS	Lp(a)-C	6:160788762:T:G	G	0.349185
JHS	Lp(a)-C	6:160798048:A:G	G	-0.165115
JHS	Lp(a)-C	6:160810118:C:T	T	0.5625
JHS	Lp(a)-C	6:160820266:G:A	A	-0.486014
JHS	Lp(a)-C	6:160839350:C:T	T	0.251732
JHS	Lp(a)-C	6:160857068:G:C	C	0.26792
JHS	Lp(a)-C	6:160868690:C:G	G	0.696616
JHS	Lp(a)-C	6:160890350:A:T	T	-0.172832
JHS	Lp(a)-C	6:160936320:T:C	C	0.190212
JHS	Lp(a)-C	6:160946747:T:G	G	0.764493
JHS	Lp(a)-C	6:160971286:C:G	G	-0.399859
JHS	Lp(a)-C	6:160986306:G:T	T	0.849647
JHS	Lp(a)-C	6:160986915:A:C	C	0.285805
JHS	Lp(a)-C	6:160995956:C:T	T	0.134669
JHS	Lp(a)-C	6:161000538:G:C	C	0.50694
JHS	Lp(a)-C	6:161030408:T:C	C	-0.258549
JHS	Lp(a)-C	6:161079599:A:C	C	0.751874
JHS	Lp(a)-C	6:161108144:C:A	A	0.466315
JHS	Lp(a)-C	6:161111686:A:C	C	0.1128
JHS	Lp(a)-C	6:161288846:T:C	C	0.229261
JHS	Lp(a)-C	6:161291457:G:T	T	0.549992
JHS	Lp(a)-C	6:161326602:T:C	C	0.248261
JHS	Lp(a)-C	6:161369945:A:G	G	0.230213
JHS	Lp(a)-C	6:161380636:A:G	G	0.121866
JHS	Lp(a)-C	6:161698169:A:T	T	-0.159948
JHS	Lp(a)-C	6:161773307:T:C	C	0.500562
JHS	Lp(a)-C	6:161826044:G:A	A	-0.750616
JHS	Lp(a)-C	6:162280515:T:C	C	1.6277
JHS	Lp(a)	6:158572379:C:G	G	0.210684
JHS	Lp(a)	6:158624945:G:A	A	-0.114046
JHS	Lp(a)	6:158684656:G:T	T	-0.246675
JHS	Lp(a)	6:158918888:C:T	T	-0.253961
JHS	Lp(a)	6:159093333:T:C	C	0.102876
JHS	Lp(a)	6:159105413:T:G	G	0.118822
JHS	Lp(a)	6:159113560:T:C	C	0.185391
JHS	Lp(a)	6:159259011:G:A	A	0.168857
JHS	Lp(a)	6:159306569:T:G	G	0.100464
JHS	Lp(a)	6:159328551:C:G	G	0.184699
JHS	Lp(a)	6:159330227:A:G	G	1.00433
JHS	Lp(a)	6:159337087:T:C	C	0.210957
JHS	Lp(a)	6:159341712:C:T	T	0.116872
JHS	Lp(a)	6:159431593:G:A	A	-0.107385
JHS	Lp(a)	6:159463452:C:T	T	0.120006
JHS	Lp(a)	6:159578876:C:T	T	-0.269278
JHS	Lp(a)	6:159654408:G:A	A	0.131203
JHS	Lp(a)	6:159667961:T:G	G	-0.194515
JHS	Lp(a)	6:159698455:G:A	A	-0.124461
JHS	Lp(a)	6:159814473:A:G	G	0.242051
JHS	Lp(a)	6:159845090:C:T	T	0.106929
JHS	Lp(a)	6:159861553:T:C	C	0.623178
JHS	Lp(a)	6:159925232:T:C	C	0.183434
JHS	Lp(a)	6:160005155:C:A	A	0.819167
JHS	Lp(a)	6:160249368:A:G	G	0.0921795
JHS	Lp(a)	6:160251955:T:C	C	0.121889
JHS	Lp(a)	6:160260467:A:G	G	0.123469
JHS	Lp(a)	6:160277429:A:G	G	-0.543753
JHS	Lp(a)	6:160324456:G:T	T	-0.252907
JHS	Lp(a)	6:160353248:T:C	C	0.126366
JHS	Lp(a)	6:160398944:G:A	A	1.27934
JHS	Lp(a)	6:160400621:T:C	C	0.127393
JHS	Lp(a)	6:160411965:C:T	T	0.113876
JHS	Lp(a)	6:160415161:C:G	G	0.293919
JHS	Lp(a)	6:160457653:T:C	C	-0.700768
JHS	Lp(a)	6:160458687:T:A	A	0.1795
JHS	Lp(a)	6:160465291:G:A	A	-0.0911312
JHS	Lp(a)	6:160476488:G:A	A	0.310515
JHS	Lp(a)	6:160507437:A:G	G	-0.554135
JHS	Lp(a)	6:160515145:G:A	A	-0.316694
JHS	Lp(a)	6:160528634:T:G	G	-0.588145
JHS	Lp(a)	6:160561184:C:T	T	0.426034
JHS	Lp(a)	6:160574027:C:T	T	0.0951006
JHS	Lp(a)	6:160575366:G:A	A	-0.287245
JHS	Lp(a)	6:160578860:T:C	C	-0.157721
JHS	Lp(a)	6:160582068:G:T	T	-0.28143
JHS	Lp(a)	6:160584214:A:G	G	0.175614
JHS	Lp(a)	6:160595056:C:T	T	0.197337
JHS	Lp(a)	6:160601274:G:A	A	0.232201
JHS	Lp(a)	6:160608493:A:G	G	0.312251
JHS	Lp(a)	6:160611256:G:C	C	0.378063
JHS	Lp(a)	6:160611380:A:C	C	0.232782
JHS	Lp(a)	6:160624305:G:A	A	0.390985
JHS	Lp(a)	6:160628905:C:T	T	-0.240487
JHS	Lp(a)	6:160630721:G:A	A	-0.518174
JHS	Lp(a)	6:160633822:GC:G	G	-0.176758
JHS	Lp(a)	6:160633922:C:T	T	0.260243
JHS	Lp(a)	6:160638104:T:A	A	0.116747
JHS	Lp(a)	6:160639491:T:A	A	0.206737
JHS	Lp(a)	6:160650483:C:T	T	0.308389
JHS	Lp(a)	6:160663891:C:T	T	-0.593402
JHS	Lp(a)	6:160682224:G:T	T	1.18235
JHS	Lp(a)	6:160682897:A:G	G	0.26803
JHS	Lp(a)	6:160685785:G:T	T	-0.128452
JHS	Lp(a)	6:160691849:C:T	T	0.478528
JHS	Lp(a)	6:160692694:C:T	T	-0.110977
JHS	Lp(a)	6:160696934:C:T	T	0.151617
JHS	Lp(a)	6:160698159:G:A	A	0.233987
JHS	Lp(a)	6:160698794:G:A	A	0.265405
JHS	Lp(a)	6:160699698:A:G	G	-0.304795
JHS	Lp(a)	6:160702707:A:G	G	1.00929
JHS	Lp(a)	6:160707732:C:T	T	0.223295
JHS	Lp(a)	6:160708284:G:T	T	0.573558
JHS	Lp(a)	6:160710863:A:G	G	-0.208874
JHS	Lp(a)	6:160711018:G:A	A	0.208749
JHS	Lp(a)	6:160712194:G:A	A	-0.205592
JHS	Lp(a)	6:160718954:G:A	A	1.16962
JHS	Lp(a)	6:160725944:C:T	T	-0.374408
JHS	Lp(a)	6:160756930:C:T	T	0.166595
JHS	Lp(a)	6:160760215:C:T	T	-0.242702
JHS	Lp(a)	6:160762675:T:C	C	0.13397
JHS	Lp(a)	6:160763459:G:A	A	0.174223
JHS	Lp(a)	6:160765055:A:G	G	-0.61485
JHS	Lp(a)	6:160767990:A:C	C	-0.514721
JHS	Lp(a)	6:160770775:C:T	T	0.163643
JHS	Lp(a)	6:160781319:G:A	A	-0.451569
JHS	Lp(a)	6:160809374:G:A	A	0.645232
JHS	Lp(a)	6:160810118:C:T	T	0.887617
JHS	Lp(a)	6:160810509:A:G	G	-0.251891
JHS	Lp(a)	6:160821653:T:C	C	-0.653555
JHS	Lp(a)	6:160838361:A:G	G	0.135613
JHS	Lp(a)	6:160842725:A:G	G	-0.290926
JHS	Lp(a)	6:160843302:G:A	A	-0.484664
JHS	Lp(a)	6:160852767:TA:T	T	0.202885
JHS	Lp(a)	6:160865619:G:C	C	-0.115743
JHS	Lp(a)	6:160867627:A:G	G	-0.291222
JHS	Lp(a)	6:160868690:C:G	G	0.903586
JHS	Lp(a)	6:160870476:A:C	C	0.311342
JHS	Lp(a)	6:160872151:C:T	T	0.189969
JHS	Lp(a)	6:160874010:A:G	G	0.192001
JHS	Lp(a)	6:160881711:C:T	T	0.177811
JHS	Lp(a)	6:160888021:G:T	T	-0.225699
JHS	Lp(a)	6:160889891:C:G	G	-0.219889
JHS	Lp(a)	6:160903911:G:A	A	-0.861617
JHS	Lp(a)	6:160910517:T:A	A	-0.47591
JHS	Lp(a)	6:160911495:G:A	A	1.32366
JHS	Lp(a)	6:160918839:C:G	G	0.249343
JHS	Lp(a)	6:160922154:G:A	A	0.268128
JHS	Lp(a)	6:160926082:T:C	C	0.406805
JHS	Lp(a)	6:160927132:T:C	C	-0.570462
JHS	Lp(a)	6:160929812:G:C	C	0.348636
JHS	Lp(a)	6:160929944:C:G	G	-0.173938
JHS	Lp(a)	6:160937690:A:T	T	0.525905
JHS	Lp(a)	6:160939162:T:C	C	0.118604
JHS	Lp(a)	6:160943149:C:T	T	-0.859717
JHS	Lp(a)	6:160946006:T:A	A	0.925934
JHS	Lp(a)	6:160946747:T:G	G	0.645438
JHS	Lp(a)	6:160955457:C:T	T	-0.307657
JHS	Lp(a)	6:160965973:G:C	C	-1.18545
JHS	Lp(a)	6:160966559:G:A	A	-1.12408
JHS	Lp(a)	6:160973308:AT:A	A	0.34737
JHS	Lp(a)	6:160975644:G:A	A	0.420356
JHS	Lp(a)	6:160976148:A:G	G	-0.366631
JHS	Lp(a)	6:160986787:C:T	T	-0.270906
JHS	Lp(a)	6:160986915:A:C	C	0.462668
JHS	Lp(a)	6:160990163:A:T	T	-0.710872
JHS	Lp(a)	6:160992192:G:T	T	0.351414
JHS	Lp(a)	6:160995956:C:T	T	0.202473
JHS	Lp(a)	6:160999738:T:C	C	-1.50876
JHS	Lp(a)	6:161006077:C:T	T	-0.697279
JHS	Lp(a)	6:161016122:C:A	A	1.31342
JHS	Lp(a)	6:161020158:G:A	A	0.837304
JHS	Lp(a)	6:161020526:A:G	G	-0.777952
JHS	Lp(a)	6:161024293:C:T	T	0.468914
JHS	Lp(a)	6:161025797:T:C	C	-0.759948
JHS	Lp(a)	6:161032322:G:T	T	1.01014
JHS	Lp(a)	6:161068235:A:T	T	-0.990891
JHS	Lp(a)	6:161068394:C:G	G	-1.15001
JHS	Lp(a)	6:161076804:G:C	C	-0.98314
JHS	Lp(a)	6:161078978:G:A	A	0.213446
JHS	Lp(a)	6:161079899:TAGG:T	T	-0.289853
JHS	Lp(a)	6:161084900:T:C	C	-0.725998
JHS	Lp(a)	6:161085120:T:A	A	0.256111
JHS	Lp(a)	6:161085295:A:G	G	0.259359
JHS	Lp(a)	6:161087440:G:A	A	0.785135
JHS	Lp(a)	6:161088250:C:T	T	0.43531
JHS	Lp(a)	6:161089644:T:C	C	0.179348
JHS	Lp(a)	6:161090570:C:G	G	-0.129716
JHS	Lp(a)	6:161090901:G:A	A	-0.534396
JHS	Lp(a)	6:161091337:C:G	G	-0.306963
JHS	Lp(a)	6:161093370:T:C	C	-0.262117
JHS	Lp(a)	6:161100558:C:T	T	0.140397
JHS	Lp(a)	6:161102413:G:A	A	0.104448
JHS	Lp(a)	6:161108375:A:C	C	-1.17724
JHS	Lp(a)	6:161111686:A:C	C	0.130238
JHS	Lp(a)	6:161111700:C:T	T	0.949938
JHS	Lp(a)	6:161115551:T:C	C	0.348706
JHS	Lp(a)	6:161119901:G:A	A	-0.135407
JHS	Lp(a)	6:161122084:T:C	C	0.158919
JHS	Lp(a)	6:161122274:A:G	G	-0.270218
JHS	Lp(a)	6:161125102:T:C	C	0.742876
JHS	Lp(a)	6:161126466:C:T	T	0.214163
JHS	Lp(a)	6:161137990:G:A	A	-0.143045
JHS	Lp(a)	6:161148937:T:G	G	-0.381406
JHS	Lp(a)	6:161151968:T:C	C	-0.217512
JHS	Lp(a)	6:161152449:G:A	A	0.130925
JHS	Lp(a)	6:161156332:A:G	G	0.805496
JHS	Lp(a)	6:161161559:C:A	A	-0.118361
JHS	Lp(a)	6:161164187:A:C	C	0.210669
JHS	Lp(a)	6:161169327:A:T	T	0.46654
JHS	Lp(a)	6:161182037:G:A	A	-0.338684
JHS	Lp(a)	6:161186919:C:T	T	0.131729
JHS	Lp(a)	6:161224097:C:G	G	0.220322
JHS	Lp(a)	6:161230801:T:C	C	-0.29533
JHS	Lp(a)	6:161240330:A:T	T	-0.177523
JHS	Lp(a)	6:161240841:A:C	C	0.156013
JHS	Lp(a)	6:161263496:G:C	C	0.124812
JHS	Lp(a)	6:161279896:T:C	C	0.595258
JHS	Lp(a)	6:161286950:T:C	C	0.10279
JHS	Lp(a)	6:161287408:A:C	C	1.35507
JHS	Lp(a)	6:161288846:T:C	C	0.246996
JHS	Lp(a)	6:161288971:G:T	T	-0.514172
JHS	Lp(a)	6:161293936:G:A	A	-0.990506
JHS	Lp(a)	6:161304242:A:T	T	-0.381536
JHS	Lp(a)	6:161306765:CGAA:C	C	-0.109086
JHS	Lp(a)	6:161314975:G:C	C	0.214846
JHS	Lp(a)	6:161315130:T:C	C	0.102838
JHS	Lp(a)	6:161317153:C:A	A	0.159925
JHS	Lp(a)	6:161317536:A:T	T	0.618492
JHS	Lp(a)	6:161319438:G:A	A	-0.708893
JHS	Lp(a)	6:161324294:C:T	T	-0.295566
JHS	Lp(a)	6:161328738:C:A	A	-0.760184
JHS	Lp(a)	6:161331802:C:T	T	0.222228
JHS	Lp(a)	6:161346346:C:A	A	-0.0953671
JHS	Lp(a)	6:161350102:A:G	G	-0.355169
JHS	Lp(a)	6:161353402:A:G	G	0.377789
JHS	Lp(a)	6:161356345:T:C	C	0.173859
JHS	Lp(a)	6:161366947:G:A	A	0.158449
JHS	Lp(a)	6:161369945:A:G	G	0.273848
JHS	Lp(a)	6:161372852:G:A	A	0.167531
JHS	Lp(a)	6:161380369:G:A	A	0.44534
JHS	Lp(a)	6:161386130:G:A	A	0.0930943
JHS	Lp(a)	6:161399082:C:T	T	0.353325
JHS	Lp(a)	6:161411973:C:T	T	0.231289
JHS	Lp(a)	6:161424607:T:C	C	0.677825
JHS	Lp(a)	6:161430468:G:T	T	-0.122439
JHS	Lp(a)	6:161446872:A:G	G	-1.03429
JHS	Lp(a)	6:161499882:G:A	A	-0.111858
JHS	Lp(a)	6:161522006:TG:T	T	0.717257
JHS	Lp(a)	6:161550816:AAG:A	A	0.15164
JHS	Lp(a)	6:161551024:G:A	A	0.116933
JHS	Lp(a)	6:161557775:C:G	G	0.0982185
JHS	Lp(a)	6:161569283:G:C	C	0.123482
JHS	Lp(a)	6:161582535:T:C	C	0.140346
JHS	Lp(a)	6:161611812:T:C	C	0.132669
JHS	Lp(a)	6:161635525:T:C	C	0.150672
JHS	Lp(a)	6:161642445:C:T	T	0.114805
JHS	Lp(a)	6:161647962:A:G	G	0.103272
JHS	Lp(a)	6:161659747:A:G	G	0.117925
JHS	Lp(a)	6:161681164:A:T	T	0.188815
JHS	Lp(a)	6:161695750:G:A	A	0.142646
JHS	Lp(a)	6:161720674:A:G	G	-0.204192
JHS	Lp(a)	6:161721640:C:T	T	-1.53632
JHS	Lp(a)	6:161723526:T:C	C	-0.279218
JHS	Lp(a)	6:161742705:T:C	C	0.208257
JHS	Lp(a)	6:161864017:C:T	T	-0.317067
JHS	Lp(a)	6:161942019:T:C	C	0.119139
JHS	Lp(a)	6:161957425:G:C	C	-0.128498
JHS	Lp(a)	6:161963507:A:C	C	1.24749
JHS	Lp(a)	6:162075716:C:T	T	0.121624
JHS	Lp(a)	6:162124930:C:T	T	-0.17818
JHS	Lp(a)	6:162149251:T:C	C	0.955414
JHS	Lp(a)	6:162161284:T:C	C	0.578777
JHS	Lp(a)	6:162192856:C:A	A	-0.139601
JHS	Lp(a)	6:162512953:A:T	T	-1.12437
EST	Lp(a)-C	6:158614873:T:C	C	1.214
EST	Lp(a)-C	6:159964616:C:T	T	-0.6803
EST	Lp(a)-C	6:160065734:C:T	T	0.8406
EST	Lp(a)-C	6:160363234:A:G	G	1.284
EST	Lp(a)-C	6:160468180:G:A	A	0.8844
EST	Lp(a)-C	6:160476945:C:T	T	0.166
EST	Lp(a)-C	6:160549949:A:G	G	-0.3104
EST	Lp(a)-C	6:160551093:T:G	G	0.2508
EST	Lp(a)-C	6:160579527:C:T	T	0.1284
EST	Lp(a)-C	6:160635885:C:T	T	-0.7521
EST	Lp(a)-C	6:160692375:G:A	A	0.2681
EST	Lp(a)-C	6:160697762:A:G	G	0.1907
EST	Lp(a)-C	6:160775803:C:T	T	1.32
EST	Lp(a)-C	6:160845155:C:T	T	1.016
EST	Lp(a)-C	6:160869708:ATTCT:A	A	0.229
EST	Lp(a)-C	6:160903911:G:A	A	-0.4891
EST	Lp(a)-C	6:160914460:A:G	G	0.1252
EST	Lp(a)-C	6:160926082:T:C	C	0.3865
EST	Lp(a)-C	6:160943428:C:A	A	-0.2543
EST	Lp(a)-C	6:160997118:A:T	T	0.6974
EST	Lp(a)-C	6:161013013:T:C	C	1.281
EST	Lp(a)-C	6:161015754:T:C	C	0.6668
EST	Lp(a)-C	6:161023491:G:T	T	0.1521
EST	Lp(a)-C	6:161074143:T:G	G	-0.1929
EST	Lp(a)-C	6:161087863:T:C	C	0.1872
EST	Lp(a)-C	6:161091168:A:G	G	-0.3307
EST	Lp(a)-C	6:161163074:A:T	T	-0.1587
EST	Lp(a)-C	6:161199736:C:T	T	-0.1766
EST	Lp(a)-C	6:161235533:T:C	C	-0.1688
EST	Lp(a)-C	6:161251773:T:G	G	-0.3418
EST	Lp(a)-C	6:161278769:A:G	G	0.1477
EST	Lp(a)-C	6:161281500:C:T	T	-1.3
EST	Lp(a)-C	6:161307185:T:C	C	-0.3293
EST	Lp(a)-C	6:161320210:G:A	A	-0.1185
EST	Lp(a)-C	6:161320246:G:A	A	-0.1474
EST	Lp(a)-C	6:161341729:T:C	C	0.2361
EST	Lp(a)-C	6:161366947:G:A	A	0.3248
EST	Lp(a)-C	6:161384330:C:T	T	-0.4198
EST	Lp(a)-C	6:161387409:T:C	C	0.1262
EST	Lp(a)-C	6:161394189:T:C	C	0.1786
EST	Lp(a)-C	6:161399880:T:C	C	0.1475
EST	Lp(a)-C	6:161431367:A:T	T	1.025
EST	Lp(a)-C	6:161432467:G:A	A	0.162
EST	Lp(a)-C	6:161551176:A:G	G	0.3881
EST	Lp(a)-C	6:161558007:A:G	G	0.1298
EST	Lp(a)-C	6:161606717:T:C	C	-0.13
EST	Lp(a)-C	6:161614799:G:A	A	0.1724
EST	Lp(a)-C	6:161626204:G:A	A	0.1878
EST	Lp(a)-C	6:161716331:G:GT	GT	0.6253
FIN	Lp(a)	6:158683491:C:T	T	0.562395
FIN	Lp(a)	6:159007892:G:T	T	-0.497173
FIN	Lp(a)	6:159268772:G:A	A	-0.630157
FIN	Lp(a)	6:159671000:A:G	G	-0.981374
FIN	Lp(a)	6:159735944:C:G	G	-0.58366
FIN	Lp(a)	6:159902713:C:T	T	0.344626
FIN	Lp(a)	6:160138878:TATA:T	T	1.34509
FIN	Lp(a)	6:160170056:G:A	A	-0.76232
FIN	Lp(a)	6:160182734:T:TA	TA	-0.846083
FIN	Lp(a)	6:160216112:A:T	T	0.709528
FIN	Lp(a)	6:160460226:G:A	A	0.926348
FIN	Lp(a)	6:160495381:G:A	A	1.22248
FIN	Lp(a)	6:160631122:G:A	A	0.730873
FIN	Lp(a)	6:160700007:G:A	A	0.502882
FIN	Lp(a)	6:160703607:T:G	G	0.784693
FIN	Lp(a)	6:161108228:G:C	C	0.44793
FIN	Lp(a)	6:161213796:T:G	G	1.29726
FIN	Lp(a)	6:161279826:T:G	G	-0.86229
FIN	Lp(a)	6:161318578:T:C	C	2.17503
FIN	Lp(a)	6:161610440:T:C	C	-0.678991
FIN	Lp(a)	6:161688484:A:G	G	-0.792153
FIN	Lp(a)	6:161791389:G:T	T	-0.839941
FIN	Lp(a)	6:161797410:C:T	T	0.253837
FIN	Lp(a)	6:161920189:G:C	C	0.757519
FIN	Lp(a)	6:162000619:T:A	A	0.654508
FIN	Lp(a)	6:162130397:CAG:C	C	-0.32486
FIN	Lp(a)	6:160585398:A:T	T	-0.120093
FIN	Lp(a)	6:160192281:G:A	A	0.127825
FIN	Lp(a)	6:160273528:C:T	T	0.273025
FIN	Lp(a)	6:161438995:C:T	T	-0.207551
FIN	Lp(a)	6:161135145:G:A	A	-0.475814
FIN	Lp(a)	6:160470880:G:A	A	1.06874
FIN	Lp(a)	6:160274144:G:T	T	0.578305
FIN	Lp(a)	6:160545046:C:T	T	0.262452
FIN	Lp(a)	6:161032497:A:G	G	0.629416
FIN	Lp(a)	6:161194254:G:A	A	-0.472504
FIN	Lp(a)	6:161673676:G:GAAACCCTGTCTCT	GAAACCCTGTCTCT	-0.21836
FIN	Lp(a)	6:160955713:G:T	T	0.317854
FIN	Lp(a)	6:162116936:C:T	T	-0.306233
FIN	Lp(a)	6:159951951:G:A	A	0.285256
FIN	Lp(a)	6:159316197:G:A	A	0.321639
FIN	Lp(a)	6:160689248:G:T	T	-0.548371
FIN	Lp(a)	6:159987139:T:C	C	0.279939
FIN	Lp(a)	6:162141119:T:C	C	0.24743
FIN	Lp(a)	6:161321728:G:C	C	-0.463199
FIN	Lp(a)	6:160061629:C:T	T	0.831056
FIN	Lp(a)	6:161428406:G:T	T	0.47124
FIN	Lp(a)	6:161171857:T:C	C	0.220151
FIN	Lp(a)	6:161068235:A:T	T	-0.267912
FIN	Lp(a)	6:160808160:G:T	T	-0.531219
FIN	Lp(a)	6:159142978:T:G	G	0.562825
FIN	Lp(a)	6:161017052:T:C	C	0.382342
FIN	Lp(a)	6:160396184:C:T	T	-0.34413
FIN	Lp(a)	6:161522595:T:A	A	0.601637
FIN	Lp(a)	6:159909735:G:A	A	0.54435
FIN	Lp(a)	6:160148348:C:T	T	0.0747626
FIN	Lp(a)	6:161169993:C:A	A	0.685069
FIN	Lp(a)	6:159618365:G:A	A	0.100041
FIN	Lp(a)	6:161177443:C:T	T	0.280425
FIN	Lp(a)	6:160851911:G:A	A	-0.575647
FIN	Lp(a)	6:161068108:A:G	G	-0.165416
FIN	Lp(a)	6:162352675:G:A	A	-0.18485
FIN	Lp(a)	6:161080457:G:T	T	-0.464142
FIN	Lp(a)	6:159797957:G:A	A	0.455523
FIN	Lp(a)	6:160302715:G:A	A	0.713099
FIN	Lp(a)	6:159980065:G:C	C	0.302429
FIN	Lp(a)	6:161347138:C:G	G	-0.228351
FIN	Lp(a)	6:161091952:C:T	T	0.161139
FIN	Lp(a)	6:161389938:T:A	A	0.632184
FIN	Lp(a)	6:159976358:C:T	T	0.292312
FIN	Lp(a)	6:161256529:G:A	A	0.388645
FIN	Lp(a)	6:161716028:C:A	A	-0.091496
FIN	Lp(a)	6:161278769:A:G	G	0.119801
FIN	Lp(a)	6:159443006:A:G	G	-0.261363
FIN	Lp(a)	6:160978997:A:G	G	0.238166
FIN	Lp(a)	6:161337411:A:T	T	0.207117
FIN	Lp(a)	6:161283586:C:G	G	0.277338
FIN	Lp(a)	6:159151854:C:T	T	-0.105346
FIN	Lp(a)	6:159634608:A:G	G	0.0684789
FIN	Lp(a)	6:161145234:T:C	C	0.167774
FIN	Lp(a)	6:159876009:A:G	G	-0.194273
FIN	Lp(a)	6:160234625:G:C	C	0.0951411
FIN	Lp(a)	6:162319583:C:T	T	-0.248382
FIN	Lp(a)	6:159862651:A:G	G	0.0675407
FIN	Lp(a)	6:161082695:T:C	C	0.108068
FIN	Lp(a)	6:161180829:A:G	G	1.75438
FIN	Lp(a)	6:160573407:C:T	T	-0.0668641
FIN	Lp(a)	6:161682639:A:G	G	0.53122
FIN	Lp(a)	6:161596859:G:GT	GT	0.0862263
FIN	Lp(a)	6:160899049:C:CA	CA	0.400555
FIN	Lp(a)	6:161345214:G:C	C	-0.417516
FIN	Lp(a)	6:161221380:G:C	C	0.392806
FIN	Lp(a)	6:159520312:C:G	G	-0.594641
FIN	Lp(a)	6:161203777:T:C	C	1.5248
FIN	Lp(a)	6:161013013:T:C	C	1.68169
FIN	Lp(a)	6:160640833:G:A	A	-0.410489
FIN	Lp(a)	6:161692877:C:T	T	1.00079
FIN	Lp(a)	6:161030735:C:T	T	-0.446806
FIN	Lp(a)	6:160942926:G:A	A	0.338711
FIN	Lp(a)	6:159632785:C:T	T	-0.336891
FIN	Lp(a)	6:161118792:G:A	A	0.209825
FIN	Lp(a)	6:161314975:G:C	C	0.481617
FIN	Lp(a)	6:161679400:G:T	T	-0.405957
FIN	Lp(a)	6:159430012:A:G	G	-0.246198
FIN	Lp(a)	6:159178067:C:T	T	-0.18012
FIN	Lp(a)	6:160098615:G:C	C	-0.359973
FIN	Lp(a)	6:161027430:G:T	T	0.671581
FIN	Lp(a)	6:161103013:A:G	G	-0.344328
FIN	Lp(a)	6:161720446:G:A	A	0.333328
FIN	Lp(a)	6:159674718:C:A	A	0.517846
FIN	Lp(a)	6:161313567:T:C	C	-0.577147
FIN	Lp(a)	6:161209076:G:A	A	-0.333287
FIN	Lp(a)	6:161714870:G:A	A	-0.370509
FIN	Lp(a)	6:159568907:G:A	A	-0.523537
FIN	Lp(a)	6:161726298:A:C	C	-0.17747
FIN	Lp(a)	6:161418643:G:GA	GA	-0.241639
FIN	Lp(a)	6:161723009:AAAAG:A	A	-0.115242
FIN	Lp(a)	6:160535103:T:C	C	-0.192764
FIN	Lp(a)	6:161864682:A:G	G	0.211017
FIN	Lp(a)	6:160330749:A:T	T	-0.597766
FIN	Lp(a)	6:161307185:T:C	C	-0.466691
FIN	Lp(a)	6:160453991:G:A	A	-0.86653
FIN	Lp(a)	6:162338619:T:C	C	-0.191736
FIN	Lp(a)	6:161817461:T:G	G	0.212124
FIN	Lp(a)	6:158955635:G:A	A	-0.221914
FIN	Lp(a)	6:161067813:T:C	C	-0.238294
FIN	Lp(a)	6:160244391:G:C	C	-0.44639
FIN	Lp(a)	6:159731221:A:G	G	-0.102884
FIN	Lp(a)	6:161935567:G:A	A	-0.740355
FIN	Lp(a)	6:159192278:C:T	T	0.778691
FIN	Lp(a)	6:161205283:T:C	C	0.385084
FIN	Lp(a)	6:160531501:C:T	T	-0.265219
FIN	Lp(a)	6:161707052:T:C	C	-0.516071
FIN	Lp(a)	6:159861662:A:G	G	0.274074
FIN	Lp(a)	6:162379007:C:G	G	-0.070594
FIN	Lp(a)	6:161909913:T:C	C	0.775736
FIN	Lp(a)	6:160907504:G:A	A	-0.684146
FIN	Lp(a)	6:162021090:T:A	A	0.216592
FIN	Lp(a)	6:161017825:C:T	T	-0.483821
FIN	Lp(a)	6:159670481:A:C	C	0.252172
FIN	Lp(a)	6:160571805:C:T	T	0.709892
FIN	Lp(a)	6:161852373:C:T	T	-0.29858
FIN	Lp(a)	6:160426583:G:A	A	0.285211
FIN	Lp(a)	6:161542831:T:G	G	-0.509521
FIN	Lp(a)	6:161315037:C:T	T	1.18355
FIN	Lp(a)	6:160573544:T:G	G	0.635695
FIN	Lp(a)	6:160879145:C:T	T	-0.570476
FIN	Lp(a)	6:161123158:G:T	T	0.130179
FIN	Lp(a)	6:160370905:C:A	A	0.58218
FIN	Lp(a)	6:160995290:C:T	T	0.644439
FIN	Lp(a)	6:161832158:T:C	C	0.270131
FIN	Lp(a)	6:161177756:C:T	T	0.920214
FIN	Lp(a)	6:160107039:T:C	C	0.494002
FIN	Lp(a)	6:159943093:G:A	A	-0.471035
FIN	Lp(a)	6:160867458:G:A	A	-0.479468
FIN	Lp(a)	6:160456920:G:T	T	-0.331434
FIN	Lp(a)	6:159690467:A:C	C	0.467986
FIN	Lp(a)	6:160297447:A:G	G	-0.378436
FIN	Lp(a)	6:161009556:A:G	G	-0.319259
FIN	Lp(a)	6:160594731:A:C	C	-0.601612
FIN	Lp(a)	6:160932172:G:A	A	-0.81336
FIN	Lp(a)	6:159435283:A:G	G	-0.37843
FIN	Lp(a)	6:159950314:G:C	C	-0.187281
FIN	Lp(a)	6:162580124:G:A	A	0.111478
FIN	Lp(a)	6:160901933:G:A	A	0.574707
FIN	Lp(a)	6:161707654:G:A	A	-0.378615
FIN	Lp(a)	6:160912071:G:A	A	-0.656988
FIN	Lp(a)	6:161003965:T:C	C	-0.697441
FIN	Lp(a)	6:161797878:A:G	G	-0.671276
FIN	Lp(a)	6:160422564:G:C	C	0.740965
FIN	Lp(a)	6:160607558:T:G	G	-0.166401
FIN	Lp(a)	6:159593380:C:T	T	-0.45396
FIN	Lp(a)	6:161349284:C:T	T	-0.565709
FIN	Lp(a)	6:159372254:G:C	C	0.163719
FIN	Lp(a)	6:159932895:C:G	G	0.729362
FIN	Lp(a)	6:162126425:C:G	G	0.650579
FIN	Lp(a)	6:161757434:C:T	T	-0.345564
FIN	Lp(a)	6:161716656:T:C	C	0.355715
FIN	Lp(a)	6:161168915:A:G	G	0.468493
FIN	Lp(a)	6:161010315:A:G	G	0.797873
FIN	Lp(a)	6:161315724:A:G	G	-0.198778
FIN	Lp(a)	6:161989710:T:C	C	-0.122872
FIN	Lp(a)	6:161761022:ATTC:A	A	0.269734
FIN	Lp(a)	6:161782604:G:A	A	0.162857
FIN	Lp(a)	6:162284206:A:T	T	-0.092303
FIN	Lp(a)	6:160884275:C:T	T	0.289352
FIN	Lp(a)	6:161216608:G:A	A	0.134697
FIN	Lp(a)	6:161508438:G:A	A	-0.184962
FIN	Lp(a)	6:161529678:A:C	C	0.110213
FIN	Lp(a)	6:160448462:G:A	A	-0.131047
FIN	Lp(a)	6:161611158:G:C	C	-0.149193
FIN	Lp(a)	6:160587162:C:T	T	0.648829
FIN	Lp(a)	6:161301868:T:C	C	-0.150372
FIN	Lp(a)	6:159498826:T:G	G	-0.0627847
FIN	Lp(a)	6:160625978:T:G	G	-0.125473
FIN	Lp(a)	6:160837368:G:C	C	-0.103109
FIN	Lp(a)	6:160065374:A:G	G	-0.083072
FIN	Lp(a)	6:160069037:G:A	A	-0.118289
FIN	Lp(a)	6:160584853:C:T	T	0.142101
FIN	Lp(a)	6:159171415:A:G	G	0.109249
FIN	Lp(a)	6:160700325:G:T	T	-0.0851947
FIN	Lp(a)	6:160668041:C:T	T	-0.138272
FIN	Lp(a)	6:161751017:GT:G	G	-0.117127
FIN	Lp(a)	6:160234067:AAAC:A	A	-0.15058
FIN	Lp(a)	6:162283430:A:G	G	0.118105
FIN	Lp(a)	6:161723835:TC:T	T	-0.0960727
FIN	Lp(a)	6:162162658:G:A	A	-0.175971
FIN	Lp(a)	6:161558678:GA:G	G	0.111197
FIN	Lp(a)	6:160114585:G:T	T	-0.544932
FIN	Lp(a)	6:161118190:T:G	G	-0.502064
FIN	Lp(a)	6:160762635:G:A	A	-0.599358
FIN	Lp(a)	6:159953147:G:A	A	0.102713
FIN	Lp(a)	6:160733285:G:T	T	-0.220337
FIN	Lp(a)	6:160465421:G:T	T	0.153835
FIN	Lp(a)	6:160394191:G:A	A	-0.369819
FIN	Lp(a)	6:161675491:T:C	C	-0.111492
FIN	Lp(a)	6:161685583:C:T	T	-0.0809549
FIN	Lp(a)	6:161803952:T:C	C	-0.142
FIN	Lp(a)	6:160669718:T:C	C	0.161708
FIN	Lp(a)	6:161704533:T:C	C	-0.082246
FIN	Lp(a)	6:161022107:C:T	T	-0.570061
FIN	Lp(a)	6:159006471:G:A	A	-0.236446
FIN	Lp(a)	6:160952816:T:C	C	-0.466738
FIN	Lp(a)	6:160953642:A:G	G	-0.433964
FIN	Lp(a)	6:161008646:G:A	A	0.202186
FIN	Lp(a)	6:161006077:C:T	T	-0.651831
FIN	Lp(a)	6:161154450:G:A	A	0.261184
FIN	Lp(a)	6:161173728:C:G	G	0.763116
FIN	Lp(a)	6:161816660:T:C	C	-0.136788
FIN	Lp(a)	6:159277337:T:G	G	0.115102
FIN	Lp(a)	6:160551093:T:G	G	0.236967
FIN	Lp(a)	6:160581543:T:TG	TG	0.106708
FIN	Lp(a)	6:160433434:C:T	T	0.0692498
FIN	Lp(a)	6:161953358:T:G	G	-0.0737227
FIN	Lp(a)	6:160522610:C:T	T	0.401205
FIN	Lp(a)	6:161655043:C:T	T	0.355642
FIN	Lp(a)	6:160616502:A:AT	AT	-0.408139
FIN	Lp(a)	6:161166836:A:G	G	-0.652473
FIN	Lp(a)	6:160697628:G:T	T	0.113652
FIN	Lp(a)	6:160518723:A:G	G	0.694654
FIN	Lp(a)	6:161314941:T:C	C	-0.522053
FIN	Lp(a)	6:160422486:GTAA:G	G	-0.487604
FIN	Lp(a)	6:161293467:T:C	C	-0.993088
FIN	Lp(a)	6:160854379:G:A	A	1.08364
FIN	Lp(a)	6:159352766:T:C	C	0.216961
FIN	Lp(a)	6:161588968:C:T	T	-0.812178
FIN	Lp(a)	6:160766321:C:T	T	-0.228764
FIN	Lp(a)	6:160581829:G:A	A	-0.470039
FIN	Lp(a)	6:160585819:A:G	G	0.583348
FIN	Lp(a)	6:161848235:C:T	T	0.705489
FIN	Lp(a)	6:161937217:C:T	T	-0.452912
FIN	Lp(a)	6:161556400:TTTC:T	T	0.554064
FIN	Lp(a)	6:161498075:C:T	T	1.44929
FIN	Lp(a)	6:161985417:T:C	C	-0.594223
FIN	Lp(a)	6:161003034:T:C	C	-1.0094
FIN	Lp(a)	6:160347446:T:A	A	1.24854
FIN	Lp(a)	6:160583486:CCTGT:C	C	0.937986
FIN	Lp(a)	6:160071560:A:T	T	0.648481
FIN	Lp(a)	6:162139542:GA:G	G	-0.533255
FIN	Lp(a)	6:161107689:T:C	C	-0.67971
FIN	Lp(a)	6:161005610:C:T	T	0.764665
FIN	Lp(a)	6:160215957:C:T	T	-0.493701
FIN	Lp(a)	6:160867755:A:G	G	0.67655
FIN	Lp(a)	6:161030554:GT:G	G	0.936879
FIN	Lp(a)	6:159759594:A:T	T	-0.43527
FIN	Lp(a)	6:161018641:C:A	A	-0.582939
FIN	Lp(a)	6:160215946:C:T	T	-0.526572
FIN	Lp(a)	6:160224203:A:G	G	-0.256838
FIN	Lp(a)	6:159864376:A:C	C	0.950219
FIN	Lp(a)	6:159859236:G:A	A	-0.497556
FIN	Lp(a)	6:160905005:G:A	A	0.585186
FIN	Lp(a)	6:161089307:C:T	T	0.487055
FIN	Lp(a)	6:159878000:A:T	T	0.851279
FIN	Lp(a)	6:159987756:C:T	T	-0.766806
FIN	Lp(a)	6:161074481:C:G	G	-0.840133
FIN	Lp(a)	6:159014983:TG:T	T	-0.3747
FIN	Lp(a)	6:159800164:T:TA	TA	-0.416761
FIN	Lp(a)	6:160869483:TGATA:T	T	0.872209
FIN	Lp(a)	6:160766253:C:T	T	2.35139
FIN	Lp(a)	6:162131789:G:A	A	-0.0658833
FIN	Lp(a)	6:161378463:T:C	C	0.230398
FIN	Lp(a)	6:161371105:C:A	A	0.0923068
FIN	Lp(a)	6:161716510:G:A	A	-0.162733
FIN	Lp(a)	6:160578914:C:T	T	0.110511
FIN	Lp(a)	6:160679400:C:A	A	-0.197059
FIN	Lp(a)	6:159308514:A:C	C	-0.0754703
FIN	Lp(a)	6:161859611:T:G	G	0.144572
FIN	Lp(a)	6:161333033:G:C	C	0.132054
FIN	Lp(a)	6:160259731:C:T	T	-0.156168
FIN	Lp(a)	6:162305616:G:A	A	0.706254
FIN	Lp(a)	6:162144170:A:G	G	0.105617
FIN	Lp(a)	6:160889783:T:C	C	-0.269604
FIN	Lp(a)	6:160971286:C:G	G	-0.144121
FIN	Lp(a)	6:160494409:A:G	G	-0.130431
FIN	Lp(a)	6:160390783:G:A	A	0.360952
FIN	Lp(a)	6:160574535:C:A	A	0.0846878
FIN	Lp(a)	6:160568896:T:C	C	-0.0992632
FIN	Lp(a)	6:160046401:C:T	T	-0.222058
FIN	Lp(a)	6:161430842:T:C	C	-0.241998
FIN	Lp(a)	6:160465291:G:A	A	-0.122426
FIN	Lp(a)	6:159823467:T:C	C	-0.129518
FIN	Lp(a)	6:160247249:G:T	T	-0.106146
FIN	Lp(a)	6:159269931:G:A	A	0.0755643
FIN	Lp(a)	6:159737086:G:A	A	0.71826
FIN	Lp(a)	6:160428408:G:T	T	0.0785428
FIN	Lp(a)	6:161899007:G:T	T	-0.0948826
FIN	Lp(a)	6:160986915:A:C	C	0.470183
FIN	Lp(a)	6:161786694:C:T	T	-0.0965084
FIN	Lp(a)	6:162660721:G:C	C	-0.409908
FIN	Lp(a)	6:161548953:AAAAGT:A	A	-0.15971
FIN	Lp(a)	6:160283539:T:C	C	0.066578
FIN	Lp(a)	6:161656909:G:C	C	-0.34627
FIN	Lp(a)	6:160360344:G:C	C	-0.136932
FIN	Lp(a)	6:161686810:T:G	G	0.25166
FIN	Lp(a)	6:160416196:T:A	A	0.29777
FIN	Lp(a)	6:161779092:G:A	A	-0.194143
FIN	Lp(a)	6:161799015:G:C	C	0.127276
FIN	Lp(a)	6:162319341:A:G	G	-0.160569
FIN	Lp(a)	6:160562481:G:A	A	-0.0964904
FIN	Lp(a)	6:159749585:C:T	T	-0.31635
FIN	Lp(a)	6:159988336:T:G	G	0.131048
FIN	Lp(a)	6:160582032:A:G	G	0.198594
FIN	Lp(a)	6:162162433:G:A	A	-0.071623
FIN	Lp(a)	6:161603687:C:T	T	0.246519
FIN	Lp(a)	6:160626179:T:C	C	0.371998
FIN	Lp(a)	6:160947810:T:A	A	-0.395135
FIN	Lp(a)	6:160591831:C:A	A	-0.179959
FIN	Lp(a)	6:159198131:C:T	T	0.773602
FIN	Lp(a)	6:160687099:G:T	T	-0.546788
FIN	Lp(a)	6:159486116:T:A	A	-0.607928
FIN	Lp(a)	6:160592077:A:T	T	-0.610919
FIN	Lp(a)	6:161692286:A:G	G	-0.102562
FIN	Lp(a)	6:159483020:C:G	G	0.37605
FIN	Lp(a)	6:160226229:G:A	A	-0.251502
FIN	Lp(a)	6:162083325:C:T	T	-0.103148
FIN	Lp(a)	6:161018985:G:A	A	-0.30698
FIN	Lp(a)	6:161527146:G:A	A	2.13596
FIN	Lp(a)	6:159895797:T:A	A	-0.167219
FIN	Lp(a)	6:161432466:C:T	T	-0.230857
FIN	Lp(a)	6:161661485:A:G	G	0.338409
FIN	Lp(a)	6:161701726:T:C	C	0.732782
FIN	Lp(a)	6:161006084:G:A	A	-0.825508
FIN	Lp(a)	6:160627010:A:G	G	-0.410869
FIN	Lp(a)	6:161679521:TCA:T	T	-0.417491
FIN	Lp(a)	6:161347583:T:C	C	-0.486684
FIN	Lp(a)	6:161608252:G:A	A	0.22554
FIN	Lp(a)	6:159865479:A:G	G	0.896137
FIN	Lp(a)	6:160437880:A:G	G	-0.127721
FIN	Lp(a)	6:161840889:C:G	G	0.165429
FIN	Lp(a)	6:161657816:C:A	A	0.136053
FIN	Lp(a)	6:160400147:A:G	G	0.0977222
FIN	Lp(a)	6:162281372:T:G	G	0.065589
FIN	Lp(a)	6:160989436:T:A	A	0.862013
FIN	Lp(a)	6:160945365:C:T	T	0.0889024
FIN	Lp(a)	6:159854623:C:T	T	-0.157888
FIN	Lp(a)	6:160915513:C:G	G	-0.449763
FIN	Lp(a)	6:159245195:T:C	C	0.352856
FIN	Lp(a)	6:158561976:G:C	C	-0.46049
FIN	Lp(a)	6:160257794:G:C	C	0.107118
FIN	Lp(a)	6:161394256:T:G	G	-0.509662
FIN	Lp(a)	6:160698574:G:A	A	-0.537567
FIN	Lp(a)	6:161409594:G:A	A	0.385064
FIN	Lp(a)	6:159698509:G:A	A	0.233316
FIN	Lp(a)	6:161119239:C:T	T	-0.0802276
FIN	Lp(a)	6:161137990:G:A	A	-0.328361
FIN	Lp(a)	6:161163074:A:T	T	-0.359027
FIN	Lp(a)	6:160624220:A:G	G	0.495762
FIN	Lp(a)	6:160820922:G:A	A	-0.407694
FIN	Lp(a)	6:162611303:A:T	T	-0.16947
FIN	Lp(a)	6:161358395:A:G	G	-0.487683
FIN	Lp(a)	6:161032401:G:A	A	-0.424279
FIN	Lp(a)	6:160432273:T:C	C	-0.337324
FIN	Lp(a)	6:160466103:C:A	A	-0.171416
FIN	Lp(a)	6:160489215:CAG:C	C	-0.0731703
FIN	Lp(a)	6:161558007:A:G	G	0.113735
FIN	Lp(a)	6:160273456:G:A	A	0.118965
FIN	Lp(a)	6:160989137:T:G	G	0.0889776
FIN	Lp(a)	6:162344037:C:A	A	-0.0745511
FIN	Lp(a)	6:161562535:G:A	A	-0.294131
FIN	Lp(a)	6:161631217:T:C	C	-0.105206
FIN	Lp(a)	6:159931105:T:G	G	0.101007
FIN	Lp(a)	6:161723526:T:C	C	-0.137793
FIN	Lp(a)	6:162067946:C:G	G	0.0788773
FIN	Lp(a)	6:161319799:G:A	A	0.213402
FIN	Lp(a)	6:158923434:G:C	C	0.0671757
FIN	Lp(a)	6:160606180:C:T	T	0.195196
FIN	Lp(a)	6:159887331:T:G	G	-0.106748
FIN	Lp(a)	6:160007770:T:C	C	0.116116
FIN	Lp(a)	6:160443390:A:G	G	0.176038
FIN	Lp(a)	6:160443428:A:G	G	0.110206
FIN	Lp(a)	6:159088990:T:A	A	0.0757751
FIN	Lp(a)	6:160929904:A:G	G	0.404565
FIN	Lp(a)	6:161249647:G:A	A	-0.953658
FIN	Lp(a)	6:161626204:G:A	A	0.0793614
FIN	Lp(a)	6:161841065:T:G	G	0.118958
FIN	Lp(a)	6:161878159:T:A	A	0.132043
FIN	Lp(a)	6:161885471:T:G	G	-0.102358
FIN	Lp(a)	6:161971805:G:A	A	0.113892
FIN	Lp(a)	6:160586807:A:G	G	0.0839984
