# Supplementary material for: Deep coverage whole genome sequences and plasma lipoprotein(a) in individuals of European and African ancestries
Source: Nat Commun. 2018 Jul 4;9:2606. doi: 10.1038/s41467-018-04668-w (PMC6031652; doi:10.1038/s41467-018-04668-w)
Supplement: Supplementary file 18 — Supplementary Data 15 [file 41467_2018_4668_MOESM18_ESM.xlsx]

## Sheet: Sheet1
Reported lipid loci from previous GWAS studies
chr	pos (hg19)	rsID	ref	alt	Lead_Trait	Reported_Gene
1	23766233	rs1077514	C	T	TC	ASAP3
1	25775733	rs12027135	A	T	TC	LDLRAP1
1	27138393	rs12748152	C	T	HDL	HDGF
1	40028180	rs4660293	A	G	HDL	PABPC4
1	55504650	rs2479409	G	A	LDL	PCSK9
1	55505647	rs11591147	G	T	LDL	PCSK9
1	55584844	rs191448950	G	A	TC	PCSK9
1	63025942	rs2131925	G	T	TG	ANGPTL3
1	93009438	rs7515577	C	A	TC	EVI5
1	109818306	rs629301	G	T	LDL	SORT1
1	150958836	rs267733	A	G	LDL	ANXA9
1	156700651	rs12145743	T	G	HDL	PIGV
1	161479745	rs1801274	A	G	TC	FCGR2A
1	178515312	rs4650994	G	A	HDL	ANGPTL1
1	182168885	rs1689800	A	G	HDL	ZNF648
1	214161820	rs340839	G	A	TG	PROX1
1	220973563	rs2642442	C	T	TC	MOSC1
1	230295691	rs4846914	G	A	HDL	GALNT2
1	234858597	rs514230	A	T	TC	IRF2BP2
2	21225281	rs1042034	C	T	TG	APOB
2	21263900	rs1367117	G	A	LDL	APOB
2	21286057	rs515135	T	C	LDL	APOB
2	27730940	rs1260326	T	C	TG	GCKR
2	44072576	rs4299376	G	T	LDL	ABCG5
2	44075483	rs76866386	T	C	TC	ABCG8
2	63149557	rs2710642	G	A	LDL	EHBP1
2	65284623	rs2540948	T	C	TG	CEP68
2	118835841	rs10490626	G	A	LDL	INSIG2
2	121309488	rs2030746	C	T	LDL	LOC84931
2	135837906	rs7570971	C	A	TC	RAB3GAP1
2	165513091	rs10195252	T	C	TG	COBLL1
2	165540800	rs12328675	T	C	HDL	COBLL1
2	169830155	rs2287623	G	A	TC	ABCB11
2	203532304	rs11694172	A	G	TC	FAM117B
2	203676105	rs115400054	C	T	TC	FAM117B
2	211540507	rs1047891	C	A	HDL	CPS1
2	216304384	rs1250229	T	C	LDL	FN1
2	219699999	rs78058190	G	A	HDL	PRKAG3
2	227100698	rs2972146	G	T	HDL	IRS1
2	234679384	rs11563251	C	T	TC	UGT1A1
3	11400249	rs2606736	C	T	HDL	ATG7
3	12450093	rs1699337	G	A	TC	PPARG
3	12628920	rs2290159	G	C	TC	RAF1
3	32533010	rs7640978	C	T	LDL	CMTM6
3	47061183	rs2290547	G	A	HDL	SETD2
3	50129399	rs2013208	C	T	HDL	RBM5
3	52532118	rs13326165	A	G	HDL	STAB1
3	58381287	rs13315871	G	A	TC	PXK
3	119560606	rs6805251	T	C	HDL	GSK3B
3	132163200	rs17404153	G	T	LDL	ACAD11
3	135926622	rs645040	G	T	TG	MSL2L1
4	3452345	rs59950280	G	A	TG	LRPAP1
4	3473139	rs6831256	A	G	TG	LRPAP1
4	26062990	rs10019888	A	G	HDL	C4orf52
4	73696709	rs117087731	A	T	TC	ADAMTS3
4	75084732	rs182616603	C	T	TC	MTHFD2L
4	88030261	rs442177	G	T	TG	KLHL8
4	89741269	rs3822072	G	A	HDL	FAM13A
4	100014805	rs2602836	A	G	HDL	ADH5
4	100224070	rs13132430	G	A	HDL	ADH5
4	103188709	rs13107325	C	T	HDL	SLC39A8
5	53298025	rs6450176	G	A	HDL	ARL15
5	55861786	rs9686661	C	T	TG	MAP3K1
5	74656539	rs12916	T	C	TC	HMGCR
5	122855416	rs4530754	G	A	LDL	CSNK1G3
5	156390297	rs6882076	T	C	TC	TIMD4
6	16127407	rs3757354	C	T	LDL	MYLIP
6	26093141	rs1800562	G	A	LDL	HFE
6	31265490	rs2247056	T	C	TG	HLA
6	32210799	rs419132	A	G	TG	HLA
6	32412435	rs3177928	G	A	TC	HLA
6	34546560	rs2814982	C	T	TC	C6orf106
6	39250837	rs2758886	G	A	TC	KCNK17
6	43757896	rs998584	C	A	TG	VEGFA
6	116312893	rs9488822	A	T	TC	FRK
6	127436064	rs1936800	C	T	HDL	RSPO3
6	127454893	rs72959041	G	A	TG	RSPO3
6	135411228	rs9376090	T	C	TC	HBS1L
6	139829666	rs605066	C	T	HDL	CITED2
6	160543148	rs12208357	C	T	TC	LPA
6	160578860	rs1564348	T	C	LDL	LPA
6	161111700	rs186696265	C	T	LDL	LPA
7	1083777	rs1997243	A	G	TC	GPR146
7	6449272	rs702485	A	G	HDL	DAGLB
7	17919258	rs4142995	G	T	HDL	SNX13
7	21607352	rs12670798	T	C	TC	DNAH11
7	25991826	rs4722551	T	C	LDL	MIR148A
7	44579180	rs2072183	G	C	TC	NPC1L1
7	50305863	rs4917014	T	G	HDL	IKZF1
7	72129667	rs13238203	C	T	TG	TYW1B
7	72982874	rs17145738	C	T	TG	MLXIPL
7	80300449	rs3211938	T	G	HDL	CD36
7	112722196	rs2255811	G	A	TG	GPR85
7	116358044	rs38855	A	G	TG	MET
7	130433384	rs4731702	C	T	HDL	KLF14
7	150529449	rs17173637	T	C	HDL	TMEM176A
8	9183358	rs9987289	A	G	HDL	PPP1R3B
8	10683929	rs11776767	G	C	TG	PINX1
8	18272881	rs1495741	G	A	TG	NAT2
8	19844222	rs12678919	A	G	TG	LPL
8	55421614	rs10102164	G	A	LDL	SOX17
8	59388565	rs2081687	T	C	TC	CYP7A1
8	116599199	rs2293889	T	G	HDL	TRPS1
8	126490972	rs2954029	A	T	TG	TRIB1
8	145043543	rs11136341	A	G	LDL	PLEC1
9	2640759	rs3780181	A	G	TC	VLDLR
9	15305378	rs581080	G	C	HDL	TTC39B
9	107664301	rs1883025	C	T	HDL	ABCA1
9	136155000	rs635634	C	T	LDL	ABO
10	5254847	rs1832007	A	G	TG	AKR1C4
10	17260290	rs10904908	A	G	TC	VIM-CUBN
10	46013277	rs970548	A	C	HDL	MARCH8-ALOX5
10	65027610	rs10761731	A	T	TG	JMJD1C
10	94839642	rs2068888	G	A	TG	CYP26A1
10	101953705	rs11597086	A	C	TC	CHUK
10	113933886	rs2255141	A	G	TC	GPAM
11	10388782	rs2923084	A	G	HDL	AMPD3
11	18632984	rs10128711	T	C	TC	SPTY2D1
11	46743247	rs3136441	T	C	HDL	LRP4
11	51512090	rs11246602	T	C	HDL	OR4C46
11	61569830	rs174546	C	T	TG	FAS1-2-3
11	65391317	rs12801636	G	A	HDL	KAT5
11	75455021	rs499974	C	A	HDL	MOGAT2-DGAT2
11	116648917	rs964184	G	C	TG	APOA1
11	118486067	rs11603023	T	C	TC	PHLDB1
11	122522375	rs7941030	T	C	TC	UBASH3B
11	126243952	rs11220462	G	A	LDL	ST3GAL4
12	9082581	rs4883201	A	G	TC	PHC1
12	20473758	rs7134375	C	A	HDL	PDE3A
12	57792580	rs11613352	C	T	TG	LRP1
12	110000193	rs7134594	C	T	HDL	MVK
12	112072424	rs11065987	A	G	TC	BRAP
12	121416650	rs1169288	A	C	TC	HNF1A
12	123796238	rs4759375	C	T	HDL	SBNO1
12	124460167	rs4765127	G	T	HDL	ZNF664
12	125261593	rs838880	C	T	HDL	SCARB1
13	32953388	rs4942486	T	C	LDL	BRCA2
14	24883887	rs8017377	G	A	LDL	NYNRIN
14	105277209	rs4983559	G	A	HDL	ZBTB42
15	43237414	rs62020698	C	T	TG	CAPN3
15	42683787	rs2412710	G	A	TG	CAPN3
15	44245931	rs2929282	A	T	TG	FRMD5
15	58741884	rs686958	T	A	TG	LIPC
15	58683366	rs1532085	A	G	HDL	LIPC
15	63396867	rs2652834	A	G	HDL	LACTB
16	11454650	rs7188861	C	A	HDL	RMI2
16	15129940	rs3198697	C	T	TG	PDXDC1
16	30918487	rs11649653	C	G	TG	CTF1
16	53809247	rs1121980	G	A	HDL	FTO
16	56993324	rs3764261	C	A	HDL	CETP
16	67928042	rs16942887	G	A	HDL	LCAT
16	72108093	rs2000999	G	A	TC	HPR
16	81534790	rs2925979	T	C	HDL	CMIP
17	1648502	rs2070863	C	T	TG	SERPINF2
17	4667984	rs193042029	T	G	TG	TM4SF5
17	7091650	rs314253	T	C	TC	DLG4
17	37813856	rs11869286	G	C	HDL	STARD3
17	41878166	rs8077889	A	C	TG	MPP3
17	41926126	rs72836561	C	T	HDL	CD300LG
17	45425115	rs7206971	G	A	LDL	OSBPL7
17	64210580	rs1801689	A	C	LDL	APOH
17	66875294	rs4148008	C	G	HDL	ABCA8
17	67081278	rs77542162	A	G	HDL	ABCA8
17	76403984	rs4129767	G	A	HDL	PGS1
18	19907770	rs79588679	C	T	LDL	GATA6
18	47106028	rs149615216	C	T	TC	LIPG
18	47160953	rs7241918	G	T	HDL	LIPG
18	57849023	rs12967135	G	A	HDL	MC4R
19	7224431	rs7248104	G	A	TG	INSR
19	8429323	rs116843064	G	A	HDL	ANGPTL4
19	8433196	rs7255436	C	A	HDL	ANGPTL4
19	11202306	rs6511720	G	T	LDL	LDLR
19	11202306	rs6511720	G	T	TC	LDLR
19	11347493	rs737337	T	C	HDL	DOCK6
19	19407718	rs10401969	T	C	TC	CILP2
19	33899065	rs731839	G	A	TG	PEPD
19	45412079	rs7412	C	T	LDL	APOE
19	45414451	rs439401	T	C	TG	APOE
19	45413232	rs1065853	G	T	LDL	APOE
19	45422946	rs4420638	A	G	LDL	APOE
19	49206417	rs492602	A	G	TC	FLJ36070
19	52324216	rs17695224	G	A	HDL	HAS1
19	54792761	rs386000	G	C	HDL	LILRA3
19	58681861	rs117492019	G	T	LDL	ZNF274
20	12962718	rs364585	A	G	LDL	SPTLC3
20	17845921	rs2328223	A	C	LDL	SNX5
20	34152782	rs2277862	C	T	TC	ERGIC3
20	39179822	rs1883711	G	C	LDL	MAFB
20	39091487	rs2902940	A	G	TC	MAFB
20	39672618	rs6029526	T	A	LDL	TOP1
20	43042364	rs1800961	C	T	HDL	HNF4A
20	44554015	rs6065906	T	C	HDL	PLTP
21	46875775	rs114139997	G	A	TG	COL18A1
22	21932068	rs181362	C	T	HDL	UBE2L3
22	30378703	rs5763662	C	T	LDL	MTMR3
22	35711098	rs138777	A	G	TC	TOM1
22	38546033	rs5756931	T	C	TG	PLA2G6
22	46627603	rs4253772	C	T	TC	PPARA
